# Supplementary material for: Building a translational cancer dependency map for The Cancer Genome Atlas
Source: Nat Cancer. 2024 Jul 15;5(8):1176–94. doi: 10.1038/s43018-024-00789-y (PMC11358024; doi:10.1038/s43018-024-00789-y)
Supplement: Supplementary file 2 — Sequence for the CRISPR guide and SL library. [file 43018_2024_789_MOESM2_ESM.xlsx]

## Sheet: CRISPR guide sequence
Supplementary Table 1. CRISPR/Cas12 guide sequences
Cas12 guide name	Guide sequence
PAPSS1_guide#1	AGGATCGCAACAATGCAAGGCAA
PAPSS1_guide#2	TCTTCATGAGTCGCAGTCAGAAC
PAPSS2_guide#1	AGAACATTGTACCCTATACTATA
PAPSS2_guide#2	GAGGTGCATCTACAAATATTTCA
CNOT7_guide#1	CCTATGAAATGACAACCATTTGA
CNOT7_guide#2	GCTACTTAATCAAAATCCTAACC
CNOT8_guide#1	AAAGGTCAACATTGCACCGCAGA
CNOT8_guide#1	AAAGGTCAACATTGCACCGCAGA
CNOT8_guide#2	TCGGATCTTCCTCATCTCTTCTT
NT (non-targeting)	CGTTAATCGCGTATAATACGG

## Sheet: SL library sequence
Name		Gene 1	Gene 2	Gene 1 Guide 1	Gene 2 Guide 1	Gene 1 Guide 2	Gene 1 Guide 2			Full Sequence
MFRP_TP53		MFRP	TP53	CATGCCTGGTACCAGGCTATG	ATGCTGTCCCCGGACGATATT	CCAGAGGATGCCAGCTACAGC	CTTCCACTCGGATAAGATGCT			ACCGGTAATTTCTACTCTTGTAGATCATGCCTGGTACCAGGCTATGTAATTTCTACTGTCGTAGATATGCTGTCCCCGGACGATATTTAATTTCTACTATCGTAGATCCAGAGGATGCCAGCTACAGCAAATTTCTACTCTAGTAGATCTTCCACTCGGATAAGATGCTTTTTTTGAATTCGCTAGCAAGCTTGGCGTAA
PLIN3_TP53		PLIN3	TP53	CTTGCAGCCCGCATCGCCACA	ATGCTGTCCCCGGACGATATT	TCTTGTCCACGCCGCTCTGCA	CTTCCACTCGGATAAGATGCT			ACCGGTAATTTCTACTCTTGTAGATCTTGCAGCCCGCATCGCCACATAATTTCTACTGTCGTAGATATGCTGTCCCCGGACGATATTTAATTTCTACTATCGTAGATTCTTGTCCACGCCGCTCTGCAAAATTTCTACTCTAGTAGATCTTCCACTCGGATAAGATGCTTTTTTTGAATTCGCTAGCAAGCTTGGCGTAA
NR0B1_TP53		NR0B1	TP53	CGGTAAAGACCACCCACGGCA	ATGCTGTCCCCGGACGATATT	CTTTGAGCTAGTGAGCAAGCT	CTTCCACTCGGATAAGATGCT			ACCGGTAATTTCTACTCTTGTAGATCGGTAAAGACCACCCACGGCATAATTTCTACTGTCGTAGATATGCTGTCCCCGGACGATATTTAATTTCTACTATCGTAGATCTTTGAGCTAGTGAGCAAGCTAAATTTCTACTCTAGTAGATCTTCCACTCGGATAAGATGCTTTTTTTGAATTCGCTAGCAAGCTTGGCGTAA
TF_TP53		TF	TP53	CGTGGCTCAGGTAAGTCACAG	ATGCTGTCCCCGGACGATATT	CCTACACTGTTAACACTCCAC	CTTCCACTCGGATAAGATGCT			ACCGGTAATTTCTACTCTTGTAGATCGTGGCTCAGGTAAGTCACAGTAATTTCTACTGTCGTAGATATGCTGTCCCCGGACGATATTTAATTTCTACTATCGTAGATCCTACACTGTTAACACTCCACAAATTTCTACTCTAGTAGATCTTCCACTCGGATAAGATGCTTTTTTTGAATTCGCTAGCAAGCTTGGCGTAA
KRT78_TP53		KRT78	TP53	AGTGTGCCTACTTGGACTTAT	ATGCTGTCCCCGGACGATATT	GTTGAGCCTCACTTCTTCATT	CTTCCACTCGGATAAGATGCT			ACCGGTAATTTCTACTCTTGTAGATAGTGTGCCTACTTGGACTTATTAATTTCTACTGTCGTAGATATGCTGTCCCCGGACGATATTTAATTTCTACTATCGTAGATGTTGAGCCTCACTTCTTCATTAAATTTCTACTCTAGTAGATCTTCCACTCGGATAAGATGCTTTTTTTGAATTCGCTAGCAAGCTTGGCGTAA
CCR2_TP53		CCR2	TP53	TGACAGGGAGCACCGTAATCA	ATGCTGTCCCCGGACGATATT	CACGAGGATGGAATAATTTCC	CTTCCACTCGGATAAGATGCT			ACCGGTAATTTCTACTCTTGTAGATTGACAGGGAGCACCGTAATCATAATTTCTACTGTCGTAGATATGCTGTCCCCGGACGATATTTAATTTCTACTATCGTAGATCACGAGGATGGAATAATTTCCAAATTTCTACTCTAGTAGATCTTCCACTCGGATAAGATGCTTTTTTTGAATTCGCTAGCAAGCTTGGCGTAA
REL_TP53		REL	TP53	GGTATTCGATGTGTGAAGAAA	ATGCTGTCCCCGGACGATATT	AAGTCAAGCAGAATCCTACTA	CTTCCACTCGGATAAGATGCT			ACCGGTAATTTCTACTCTTGTAGATGGTATTCGATGTGTGAAGAAATAATTTCTACTGTCGTAGATATGCTGTCCCCGGACGATATTTAATTTCTACTATCGTAGATAAGTCAAGCAGAATCCTACTAAAATTTCTACTCTAGTAGATCTTCCACTCGGATAAGATGCTTTTTTTGAATTCGCTAGCAAGCTTGGCGTAA
NR0B2_TP53		NR0B2	TP53	AGGCAGGCATATTCCTTGGGG	ATGCTGTCCCCGGACGATATT	GCCCTATCATTGGAGATGTTG	CTTCCACTCGGATAAGATGCT			ACCGGTAATTTCTACTCTTGTAGATAGGCAGGCATATTCCTTGGGGTAATTTCTACTGTCGTAGATATGCTGTCCCCGGACGATATTTAATTTCTACTATCGTAGATGCCCTATCATTGGAGATGTTGAAATTTCTACTCTAGTAGATCTTCCACTCGGATAAGATGCTTTTTTTGAATTCGCTAGCAAGCTTGGCGTAA
NR1I3_TP53		NR1I3	TP53	CTAAGGACCTGCCCGTCTTCC	ATGCTGTCCCCGGACGATATT	CTCATGCCAGCATCTAAGCAC	CTTCCACTCGGATAAGATGCT			ACCGGTAATTTCTACTCTTGTAGATCTAAGGACCTGCCCGTCTTCCTAATTTCTACTGTCGTAGATATGCTGTCCCCGGACGATATTTAATTTCTACTATCGTAGATCTCATGCCAGCATCTAAGCACAAATTTCTACTCTAGTAGATCTTCCACTCGGATAAGATGCTTTTTTTGAATTCGCTAGCAAGCTTGGCGTAA
OR7C2_TP53		OR7C2	TP53	ACATCCACGACTGTCCCAAAG	ATGCTGTCCCCGGACGATATT	CGATGATGGTAACCAGGTACA	CTTCCACTCGGATAAGATGCT			ACCGGTAATTTCTACTCTTGTAGATACATCCACGACTGTCCCAAAGTAATTTCTACTGTCGTAGATATGCTGTCCCCGGACGATATTTAATTTCTACTATCGTAGATCGATGATGGTAACCAGGTACAAAATTTCTACTCTAGTAGATCTTCCACTCGGATAAGATGCTTTTTTTGAATTCGCTAGCAAGCTTGGCGTAA
PCDHGA6_TP53		PCDHGA6	TP53	AGCTCAGTGGTAATAGTCACT	ATGCTGTCCCCGGACGATATT	AAGGACATAGACTGAGTAGGA	CTTCCACTCGGATAAGATGCT			ACCGGTAATTTCTACTCTTGTAGATAGCTCAGTGGTAATAGTCACTTAATTTCTACTGTCGTAGATATGCTGTCCCCGGACGATATTTAATTTCTACTATCGTAGATAAGGACATAGACTGAGTAGGAAAATTTCTACTCTAGTAGATCTTCCACTCGGATAAGATGCTTTTTTTGAATTCGCTAGCAAGCTTGGCGTAA
TLR6_TP53		TLR6	TP53	ACACCACTATACTCTCAACCC	ATGCTGTCCCCGGACGATATT	GGGTGCTTACAACTGACTAAT	CTTCCACTCGGATAAGATGCT			ACCGGTAATTTCTACTCTTGTAGATACACCACTATACTCTCAACCCTAATTTCTACTGTCGTAGATATGCTGTCCCCGGACGATATTTAATTTCTACTATCGTAGATGGGTGCTTACAACTGACTAATAAATTTCTACTCTAGTAGATCTTCCACTCGGATAAGATGCTTTTTTTGAATTCGCTAGCAAGCTTGGCGTAA
NPTX1_TP53		NPTX1	TP53	GGGCCGACGCGCTTCATCTGC	ATGCTGTCCCCGGACGATATT	CCCCGCCCTTGCACCCCGCAG	CTTCCACTCGGATAAGATGCT			ACCGGTAATTTCTACTCTTGTAGATGGGCCGACGCGCTTCATCTGCTAATTTCTACTGTCGTAGATATGCTGTCCCCGGACGATATTTAATTTCTACTATCGTAGATCCCCGCCCTTGCACCCCGCAGAAATTTCTACTCTAGTAGATCTTCCACTCGGATAAGATGCTTTTTTTGAATTCGCTAGCAAGCTTGGCGTAA
CLEC4E_TP53		CLEC4E	TP53	ACAGAGCTCTCCTGCTACAAT	ATGCTGTCCCCGGACGATATT	CTACAAGAAACCTAAAATGAG	CTTCCACTCGGATAAGATGCT			ACCGGTAATTTCTACTCTTGTAGATACAGAGCTCTCCTGCTACAATTAATTTCTACTGTCGTAGATATGCTGTCCCCGGACGATATTTAATTTCTACTATCGTAGATCTACAAGAAACCTAAAATGAGAAATTTCTACTCTAGTAGATCTTCCACTCGGATAAGATGCTTTTTTTGAATTCGCTAGCAAGCTTGGCGTAA
NFE2L2_TP53		NFE2L2	TP53	GACGGTATGCAACAGGACATT	ATGCTGTCCCCGGACGATATT	GCTCAGTTACAACTAGATGAA	CTTCCACTCGGATAAGATGCT			ACCGGTAATTTCTACTCTTGTAGATGACGGTATGCAACAGGACATTTAATTTCTACTGTCGTAGATATGCTGTCCCCGGACGATATTTAATTTCTACTATCGTAGATGCTCAGTTACAACTAGATGAAAAATTTCTACTCTAGTAGATCTTCCACTCGGATAAGATGCTTTTTTTGAATTCGCTAGCAAGCTTGGCGTAA
KRT32_TP53		KRT32	TP53	GCATTATCAATGTTCACAACC	ATGCTGTCCCCGGACGATATT	AGGAAGTCGGTTCCCTTCGAT	CTTCCACTCGGATAAGATGCT			ACCGGTAATTTCTACTCTTGTAGATGCATTATCAATGTTCACAACCTAATTTCTACTGTCGTAGATATGCTGTCCCCGGACGATATTTAATTTCTACTATCGTAGATAGGAAGTCGGTTCCCTTCGATAAATTTCTACTCTAGTAGATCTTCCACTCGGATAAGATGCTTTTTTTGAATTCGCTAGCAAGCTTGGCGTAA
ATM_TP53		ATM	TP53	TAAGTCACCCTCTAACTGATA	ATGCTGTCCCCGGACGATATT	CCGTAGGCTGATCCTTATTCA	CTTCCACTCGGATAAGATGCT			ACCGGTAATTTCTACTCTTGTAGATTAAGTCACCCTCTAACTGATATAATTTCTACTGTCGTAGATATGCTGTCCCCGGACGATATTTAATTTCTACTATCGTAGATCCGTAGGCTGATCCTTATTCAAAATTTCTACTCTAGTAGATCTTCCACTCGGATAAGATGCTTTTTTTGAATTCGCTAGCAAGCTTGGCGTAA
SUV39H1_TP53		SUV39H1	TP53	AAGTCGAGTACCTGTGCGATT	ATGCTGTCCCCGGACGATATT	TAAGTCCTTGTGGAACTGCTT	CTTCCACTCGGATAAGATGCT			ACCGGTAATTTCTACTCTTGTAGATAAGTCGAGTACCTGTGCGATTTAATTTCTACTGTCGTAGATATGCTGTCCCCGGACGATATTTAATTTCTACTATCGTAGATTAAGTCCTTGTGGAACTGCTTAAATTTCTACTCTAGTAGATCTTCCACTCGGATAAGATGCTTTTTTTGAATTCGCTAGCAAGCTTGGCGTAA
OR7A5_TP53		OR7A5	TP53	AAATCCAGCAAAGAGTATGAA	ATGCTGTCCCCGGACGATATT	TAGCAAGGAATACAGAGCACT	CTTCCACTCGGATAAGATGCT			ACCGGTAATTTCTACTCTTGTAGATAAATCCAGCAAAGAGTATGAATAATTTCTACTGTCGTAGATATGCTGTCCCCGGACGATATTTAATTTCTACTATCGTAGATTAGCAAGGAATACAGAGCACTAAATTTCTACTCTAGTAGATCTTCCACTCGGATAAGATGCTTTTTTTGAATTCGCTAGCAAGCTTGGCGTAA
USP28_TP53		USP28	TP53	GACTTGGGTAAAGAATCTTCA	ATGCTGTCCCCGGACGATATT	AGTCTACTGGAGTCTCCCAAA	CTTCCACTCGGATAAGATGCT			ACCGGTAATTTCTACTCTTGTAGATGACTTGGGTAAAGAATCTTCATAATTTCTACTGTCGTAGATATGCTGTCCCCGGACGATATTTAATTTCTACTATCGTAGATAGTCTACTGGAGTCTCCCAAAAAATTTCTACTCTAGTAGATCTTCCACTCGGATAAGATGCTTTTTTTGAATTCGCTAGCAAGCTTGGCGTAA
TP63_TP53		TP63	TP53	GTCAGAACACACATGGTATCC	ATGCTGTCCCCGGACGATATT	CATACGCCACTTACTCTCTGG	CTTCCACTCGGATAAGATGCT			ACCGGTAATTTCTACTCTTGTAGATGTCAGAACACACATGGTATCCTAATTTCTACTGTCGTAGATATGCTGTCCCCGGACGATATTTAATTTCTACTATCGTAGATCATACGCCACTTACTCTCTGGAAATTTCTACTCTAGTAGATCTTCCACTCGGATAAGATGCTTTTTTTGAATTCGCTAGCAAGCTTGGCGTAA
NUP50_TP53		NUP50	TP53	AGATGCCACCTCCATCTTCTT	ATGCTGTCCCCGGACGATATT	CAGGGGAGAAAGAAAATCCAG	CTTCCACTCGGATAAGATGCT			ACCGGTAATTTCTACTCTTGTAGATAGATGCCACCTCCATCTTCTTTAATTTCTACTGTCGTAGATATGCTGTCCCCGGACGATATTTAATTTCTACTATCGTAGATCAGGGGAGAAAGAAAATCCAGAAATTTCTACTCTAGTAGATCTTCCACTCGGATAAGATGCTTTTTTTGAATTCGCTAGCAAGCTTGGCGTAA
HEYL_TP53		HEYL	TP53	GATCATAGAGAAACGGCGTCG	ATGCTGTCCCCGGACGATATT	AAGTGATCCACCGTCATCTGC	CTTCCACTCGGATAAGATGCT			ACCGGTAATTTCTACTCTTGTAGATGATCATAGAGAAACGGCGTCGTAATTTCTACTGTCGTAGATATGCTGTCCCCGGACGATATTTAATTTCTACTATCGTAGATAAGTGATCCACCGTCATCTGCAAATTTCTACTCTAGTAGATCTTCCACTCGGATAAGATGCTTTTTTTGAATTCGCTAGCAAGCTTGGCGTAA
ZIC5_TP53		ZIC5	TP53	AGTTCACGGCTCCGTAGCCGT	ATGCTGTCCCCGGACGATATT	GCAACGGCTCAGGTCCAGCCG	CTTCCACTCGGATAAGATGCT			ACCGGTAATTTCTACTCTTGTAGATAGTTCACGGCTCCGTAGCCGTTAATTTCTACTGTCGTAGATATGCTGTCCCCGGACGATATTTAATTTCTACTATCGTAGATGCAACGGCTCAGGTCCAGCCGAAATTTCTACTCTAGTAGATCTTCCACTCGGATAAGATGCTTTTTTTGAATTCGCTAGCAAGCTTGGCGTAA
KRT79_TP53		KRT79	TP53	GCTTTGGCAGCAGGGCATTTA	ATGCTGTCCCCGGACGATATT	GCAGCCGAAGCCTCTATAACT	CTTCCACTCGGATAAGATGCT			ACCGGTAATTTCTACTCTTGTAGATGCTTTGGCAGCAGGGCATTTATAATTTCTACTGTCGTAGATATGCTGTCCCCGGACGATATTTAATTTCTACTATCGTAGATGCAGCCGAAGCCTCTATAACTAAATTTCTACTCTAGTAGATCTTCCACTCGGATAAGATGCTTTTTTTGAATTCGCTAGCAAGCTTGGCGTAA
CENPL_TP53		CENPL	TP53	TATAAGGGAGTTAAACTATAT	ATGCTGTCCCCGGACGATATT	TGTATTATACCTGGACAAGAA	CTTCCACTCGGATAAGATGCT			ACCGGTAATTTCTACTCTTGTAGATTATAAGGGAGTTAAACTATATTAATTTCTACTGTCGTAGATATGCTGTCCCCGGACGATATTTAATTTCTACTATCGTAGATTGTATTATACCTGGACAAGAAAAATTTCTACTCTAGTAGATCTTCCACTCGGATAAGATGCTTTTTTTGAATTCGCTAGCAAGCTTGGCGTAA
KRT13_TP53		KRT13	TP53	TAGATCCTGACCGCCACCATT	ATGCTGTCCCCGGACGATATT	GGTATGAGAATGAGCTGGCCC	CTTCCACTCGGATAAGATGCT			ACCGGTAATTTCTACTCTTGTAGATTAGATCCTGACCGCCACCATTTAATTTCTACTGTCGTAGATATGCTGTCCCCGGACGATATTTAATTTCTACTATCGTAGATGGTATGAGAATGAGCTGGCCCAAATTTCTACTCTAGTAGATCTTCCACTCGGATAAGATGCTTTTTTTGAATTCGCTAGCAAGCTTGGCGTAA
GMNN_TP53		GMNN	TP53	GCCATATAGTGCATACCTCAT	ATGCTGTCCCCGGACGATATT	GAATAGTTCTGTCCCAAGAAG	CTTCCACTCGGATAAGATGCT			ACCGGTAATTTCTACTCTTGTAGATGCCATATAGTGCATACCTCATTAATTTCTACTGTCGTAGATATGCTGTCCCCGGACGATATTTAATTTCTACTATCGTAGATGAATAGTTCTGTCCCAAGAAGAAATTTCTACTCTAGTAGATCTTCCACTCGGATAAGATGCTTTTTTTGAATTCGCTAGCAAGCTTGGCGTAA
DHX29_TP53		DHX29	TP53	GCCTCAACAGGTGGTAATTAA	ATGCTGTCCCCGGACGATATT	AGTCTCCTCAAATACAAGCCA	CTTCCACTCGGATAAGATGCT			ACCGGTAATTTCTACTCTTGTAGATGCCTCAACAGGTGGTAATTAATAATTTCTACTGTCGTAGATATGCTGTCCCCGGACGATATTTAATTTCTACTATCGTAGATAGTCTCCTCAAATACAAGCCAAAATTTCTACTCTAGTAGATCTTCCACTCGGATAAGATGCTTTTTTTGAATTCGCTAGCAAGCTTGGCGTAA
TM4SF5_TP53		TM4SF5	TP53	GGAGCCCAGCTCCAGACACCG	ATGCTGTCCCCGGACGATATT	CACAGCACCCAGCACCACAGC	CTTCCACTCGGATAAGATGCT			ACCGGTAATTTCTACTCTTGTAGATGGAGCCCAGCTCCAGACACCGTAATTTCTACTGTCGTAGATATGCTGTCCCCGGACGATATTTAATTTCTACTATCGTAGATCACAGCACCCAGCACCACAGCAAATTTCTACTCTAGTAGATCTTCCACTCGGATAAGATGCTTTTTTTGAATTCGCTAGCAAGCTTGGCGTAA
KRT84_TP53		KRT84	TP53	GTAGTCGGAGTGTCATCACCT	ATGCTGTCCCCGGACGATATT	GGTTCGGTTCCTAGAGCAGCA	CTTCCACTCGGATAAGATGCT			ACCGGTAATTTCTACTCTTGTAGATGTAGTCGGAGTGTCATCACCTTAATTTCTACTGTCGTAGATATGCTGTCCCCGGACGATATTTAATTTCTACTATCGTAGATGGTTCGGTTCCTAGAGCAGCAAAATTTCTACTCTAGTAGATCTTCCACTCGGATAAGATGCTTTTTTTGAATTCGCTAGCAAGCTTGGCGTAA
ALOXE3_TP53		ALOXE3	TP53	ATTCCCCACAGCAAGAACTAT	ATGCTGTCCCCGGACGATATT	GGTACCAGTACCTGAATGGTG	CTTCCACTCGGATAAGATGCT			ACCGGTAATTTCTACTCTTGTAGATATTCCCCACAGCAAGAACTATTAATTTCTACTGTCGTAGATATGCTGTCCCCGGACGATATTTAATTTCTACTATCGTAGATGGTACCAGTACCTGAATGGTGAAATTTCTACTCTAGTAGATCTTCCACTCGGATAAGATGCTTTTTTTGAATTCGCTAGCAAGCTTGGCGTAA
PHACTR2_TP53		PHACTR2	TP53	CCAATGGTGGATAGTTTCCCC	ATGCTGTCCCCGGACGATATT	GGCTGAAGAGCCGACGAACAG	CTTCCACTCGGATAAGATGCT			ACCGGTAATTTCTACTCTTGTAGATCCAATGGTGGATAGTTTCCCCTAATTTCTACTGTCGTAGATATGCTGTCCCCGGACGATATTTAATTTCTACTATCGTAGATGGCTGAAGAGCCGACGAACAGAAATTTCTACTCTAGTAGATCTTCCACTCGGATAAGATGCTTTTTTTGAATTCGCTAGCAAGCTTGGCGTAA
RASSF6_TP53		RASSF6	TP53	TGGGGAGTAAAACGACCTATA	ATGCTGTCCCCGGACGATATT	AGACATAGGAATCTGGGTCCT	CTTCCACTCGGATAAGATGCT			ACCGGTAATTTCTACTCTTGTAGATTGGGGAGTAAAACGACCTATATAATTTCTACTGTCGTAGATATGCTGTCCCCGGACGATATTTAATTTCTACTATCGTAGATAGACATAGGAATCTGGGTCCTAAATTTCTACTCTAGTAGATCTTCCACTCGGATAAGATGCTTTTTTTGAATTCGCTAGCAAGCTTGGCGTAA
SSH2_TP53		SSH2	TP53	CTTGCAGGGTACGGTATATCT	ATGCTGTCCCCGGACGATATT	GTGCTAGGTCTGCCACAGAAG	CTTCCACTCGGATAAGATGCT			ACCGGTAATTTCTACTCTTGTAGATCTTGCAGGGTACGGTATATCTTAATTTCTACTGTCGTAGATATGCTGTCCCCGGACGATATTTAATTTCTACTATCGTAGATGTGCTAGGTCTGCCACAGAAGAAATTTCTACTCTAGTAGATCTTCCACTCGGATAAGATGCTTTTTTTGAATTCGCTAGCAAGCTTGGCGTAA
TRAF4_TP53		TRAF4	TP53	AGTGAAGGAGTCTTCAAGTGC	ATGCTGTCCCCGGACGATATT	CCAACAGTGCCCTAAGCTGGC	CTTCCACTCGGATAAGATGCT			ACCGGTAATTTCTACTCTTGTAGATAGTGAAGGAGTCTTCAAGTGCTAATTTCTACTGTCGTAGATATGCTGTCCCCGGACGATATTTAATTTCTACTATCGTAGATCCAACAGTGCCCTAAGCTGGCAAATTTCTACTCTAGTAGATCTTCCACTCGGATAAGATGCTTTTTTTGAATTCGCTAGCAAGCTTGGCGTAA
NEU3_TP53		NEU3	TP53	GTGTCCGGGCACTGCAATATA	ATGCTGTCCCCGGACGATATT	CTTCCAGCTACCATGTAAAAC	CTTCCACTCGGATAAGATGCT			ACCGGTAATTTCTACTCTTGTAGATGTGTCCGGGCACTGCAATATATAATTTCTACTGTCGTAGATATGCTGTCCCCGGACGATATTTAATTTCTACTATCGTAGATCTTCCAGCTACCATGTAAAACAAATTTCTACTCTAGTAGATCTTCCACTCGGATAAGATGCTTTTTTTGAATTCGCTAGCAAGCTTGGCGTAA
OR7C1_TP53		OR7C1	TP53	CCTCCACGACTGTCCCAAAGA	ATGCTGTCCCCGGACGATATT	CAGATCCCGATGGTAGCAAAG	CTTCCACTCGGATAAGATGCT			ACCGGTAATTTCTACTCTTGTAGATCCTCCACGACTGTCCCAAAGATAATTTCTACTGTCGTAGATATGCTGTCCCCGGACGATATTTAATTTCTACTATCGTAGATCAGATCCCGATGGTAGCAAAGAAATTTCTACTCTAGTAGATCTTCCACTCGGATAAGATGCTTTTTTTGAATTCGCTAGCAAGCTTGGCGTAA
RORC_TP53		RORC	TP53	CGCAGCACACCGGAGGCACCC	ATGCTGTCCCCGGACGATATT	AGCTGTCAAGTTCGGCCGCAT	CTTCCACTCGGATAAGATGCT			ACCGGTAATTTCTACTCTTGTAGATCGCAGCACACCGGAGGCACCCTAATTTCTACTGTCGTAGATATGCTGTCCCCGGACGATATTTAATTTCTACTATCGTAGATAGCTGTCAAGTTCGGCCGCATAAATTTCTACTCTAGTAGATCTTCCACTCGGATAAGATGCTTTTTTTGAATTCGCTAGCAAGCTTGGCGTAA
CCR8_TP53		CCR8	TP53	GGCTTGTTGATCCCATTCACC	ATGCTGTCCCCGGACGATATT	GGACTGTAATGTGCAAAGTGG	CTTCCACTCGGATAAGATGCT			ACCGGTAATTTCTACTCTTGTAGATGGCTTGTTGATCCCATTCACCTAATTTCTACTGTCGTAGATATGCTGTCCCCGGACGATATTTAATTTCTACTATCGTAGATGGACTGTAATGTGCAAAGTGGAAATTTCTACTCTAGTAGATCTTCCACTCGGATAAGATGCTTTTTTTGAATTCGCTAGCAAGCTTGGCGTAA
KRT4_TP53		KRT4	TP53	GCAGCAGAAGCCTCTACAACC	ATGCTGTCCCCGGACGATATT	GGACCACAAAGTCATTCTCGG	CTTCCACTCGGATAAGATGCT			ACCGGTAATTTCTACTCTTGTAGATGCAGCAGAAGCCTCTACAACCTAATTTCTACTGTCGTAGATATGCTGTCCCCGGACGATATTTAATTTCTACTATCGTAGATGGACCACAAAGTCATTCTCGGAAATTTCTACTCTAGTAGATCTTCCACTCGGATAAGATGCTTTTTTTGAATTCGCTAGCAAGCTTGGCGTAA
SELL_TP53		SELL	TP53	AGAATAATGGTAAGTCCAGCA	ATGCTGTCCCCGGACGATATT	GTTGCCATACAAAACAAGGCG	CTTCCACTCGGATAAGATGCT			ACCGGTAATTTCTACTCTTGTAGATAGAATAATGGTAAGTCCAGCATAATTTCTACTGTCGTAGATATGCTGTCCCCGGACGATATTTAATTTCTACTATCGTAGATGTTGCCATACAAAACAAGGCGAAATTTCTACTCTAGTAGATCTTCCACTCGGATAAGATGCTTTTTTTGAATTCGCTAGCAAGCTTGGCGTAA
PCDHGB2_TP53		PCDHGB2	TP53	AGCGACAGTATCGAAATCCAG	ATGCTGTCCCCGGACGATATT	ACAGTAAACCCAGAAAGCGGA	CTTCCACTCGGATAAGATGCT			ACCGGTAATTTCTACTCTTGTAGATAGCGACAGTATCGAAATCCAGTAATTTCTACTGTCGTAGATATGCTGTCCCCGGACGATATTTAATTTCTACTATCGTAGATACAGTAAACCCAGAAAGCGGAAAATTTCTACTCTAGTAGATCTTCCACTCGGATAAGATGCTTTTTTTGAATTCGCTAGCAAGCTTGGCGTAA
PRKRA_TP53		PRKRA	TP53	CATAAATGACTCTAGCCTGCA	ATGCTGTCCCCGGACGATATT	TCCAGAGAACCACATTTCTTT	CTTCCACTCGGATAAGATGCT			ACCGGTAATTTCTACTCTTGTAGATCATAAATGACTCTAGCCTGCATAATTTCTACTGTCGTAGATATGCTGTCCCCGGACGATATTTAATTTCTACTATCGTAGATTCCAGAGAACCACATTTCTTTAAATTTCTACTCTAGTAGATCTTCCACTCGGATAAGATGCTTTTTTTGAATTCGCTAGCAAGCTTGGCGTAA
MYOC_TP53		MYOC	TP53	GGTAGGAGAGCCTCTCACGCT	ATGCTGTCCCCGGACGATATT	TGCAGGGCTACCCTTCTAAGG	CTTCCACTCGGATAAGATGCT			ACCGGTAATTTCTACTCTTGTAGATGGTAGGAGAGCCTCTCACGCTTAATTTCTACTGTCGTAGATATGCTGTCCCCGGACGATATTTAATTTCTACTATCGTAGATTGCAGGGCTACCCTTCTAAGGAAATTTCTACTCTAGTAGATCTTCCACTCGGATAAGATGCTTTTTTTGAATTCGCTAGCAAGCTTGGCGTAA
OR10J5_TP53		OR10J5	TP53	ATAACCAACCTATCTCCTTGG	ATGCTGTCCCCGGACGATATT	ACTCTGGTTGCTAACATCATC	CTTCCACTCGGATAAGATGCT			ACCGGTAATTTCTACTCTTGTAGATATAACCAACCTATCTCCTTGGTAATTTCTACTGTCGTAGATATGCTGTCCCCGGACGATATTTAATTTCTACTATCGTAGATACTCTGGTTGCTAACATCATCAAATTTCTACTCTAGTAGATCTTCCACTCGGATAAGATGCTTTTTTTGAATTCGCTAGCAAGCTTGGCGTAA
GDF9_TP53		GDF9	TP53	TAGTGAAGGGAATACCAGCTG	ATGCTGTCCCCGGACGATATT	GGAATCCCTTCCTTGGTAGCA	CTTCCACTCGGATAAGATGCT			ACCGGTAATTTCTACTCTTGTAGATTAGTGAAGGGAATACCAGCTGTAATTTCTACTGTCGTAGATATGCTGTCCCCGGACGATATTTAATTTCTACTATCGTAGATGGAATCCCTTCCTTGGTAGCAAAATTTCTACTCTAGTAGATCTTCCACTCGGATAAGATGCTTTTTTTGAATTCGCTAGCAAGCTTGGCGTAA
AMOTL2_TP53		AMOTL2	TP53	ACTGTCCATCTTGTTCCGCAT	ATGCTGTCCCCGGACGATATT	TCCCTACAGGCTACGAACAGC	CTTCCACTCGGATAAGATGCT			ACCGGTAATTTCTACTCTTGTAGATACTGTCCATCTTGTTCCGCATTAATTTCTACTGTCGTAGATATGCTGTCCCCGGACGATATTTAATTTCTACTATCGTAGATTCCCTACAGGCTACGAACAGCAAATTTCTACTCTAGTAGATCTTCCACTCGGATAAGATGCTTTTTTTGAATTCGCTAGCAAGCTTGGCGTAA
PTGDR_TP53		PTGDR	TP53	TTCTACCGACGGCACATCACC	ATGCTGTCCCCGGACGATATT	GGCTCTCCTCGACACTGCAAC	CTTCCACTCGGATAAGATGCT			ACCGGTAATTTCTACTCTTGTAGATTTCTACCGACGGCACATCACCTAATTTCTACTGTCGTAGATATGCTGTCCCCGGACGATATTTAATTTCTACTATCGTAGATGGCTCTCCTCGACACTGCAACAAATTTCTACTCTAGTAGATCTTCCACTCGGATAAGATGCTTTTTTTGAATTCGCTAGCAAGCTTGGCGTAA
THOC7_TP53		THOC7	TP53	ATTAGATATAGCCAGTACCAA	ATGCTGTCCCCGGACGATATT	ATGTGCTCCAGCTATGCTACA	CTTCCACTCGGATAAGATGCT			ACCGGTAATTTCTACTCTTGTAGATATTAGATATAGCCAGTACCAATAATTTCTACTGTCGTAGATATGCTGTCCCCGGACGATATTTAATTTCTACTATCGTAGATATGTGCTCCAGCTATGCTACAAAATTTCTACTCTAGTAGATCTTCCACTCGGATAAGATGCTTTTTTTGAATTCGCTAGCAAGCTTGGCGTAA
ILF3_TP53		ILF3	TP53	ATGGGCGTAATGGCATAGGTG	ATGCTGTCCCCGGACGATATT	GAGGGCCCAGAGGCCTCGAAT	CTTCCACTCGGATAAGATGCT			ACCGGTAATTTCTACTCTTGTAGATATGGGCGTAATGGCATAGGTGTAATTTCTACTGTCGTAGATATGCTGTCCCCGGACGATATTTAATTTCTACTATCGTAGATGAGGGCCCAGAGGCCTCGAATAAATTTCTACTCTAGTAGATCTTCCACTCGGATAAGATGCTTTTTTTGAATTCGCTAGCAAGCTTGGCGTAA
GLP2R_TP53		GLP2R	TP53	TCCTCGCACAGAAAACTCCAC	ATGCTGTCCCCGGACGATATT	GCAGGATGACTCCGAATGCTC	CTTCCACTCGGATAAGATGCT			ACCGGTAATTTCTACTCTTGTAGATTCCTCGCACAGAAAACTCCACTAATTTCTACTGTCGTAGATATGCTGTCCCCGGACGATATTTAATTTCTACTATCGTAGATGCAGGATGACTCCGAATGCTCAAATTTCTACTCTAGTAGATCTTCCACTCGGATAAGATGCTTTTTTTGAATTCGCTAGCAAGCTTGGCGTAA
KCNK7_TP53		KCNK7	TP53	TGCTGCTGCCAGCGCTGGTGC	ATGCTGTCCCCGGACGATATT	CCACCTGGGCCAGCTCGCACT	CTTCCACTCGGATAAGATGCT			ACCGGTAATTTCTACTCTTGTAGATTGCTGCTGCCAGCGCTGGTGCTAATTTCTACTGTCGTAGATATGCTGTCCCCGGACGATATTTAATTTCTACTATCGTAGATCCACCTGGGCCAGCTCGCACTAAATTTCTACTCTAGTAGATCTTCCACTCGGATAAGATGCTTTTTTTGAATTCGCTAGCAAGCTTGGCGTAA
WFDC3_TP53		WFDC3	TP53	CGAATAACCCTAGGGCAATCT	ATGCTGTCCCCGGACGATATT	GTGGTGAATGTCCCGCTGACC	CTTCCACTCGGATAAGATGCT			ACCGGTAATTTCTACTCTTGTAGATCGAATAACCCTAGGGCAATCTTAATTTCTACTGTCGTAGATATGCTGTCCCCGGACGATATTTAATTTCTACTATCGTAGATGTGGTGAATGTCCCGCTGACCAAATTTCTACTCTAGTAGATCTTCCACTCGGATAAGATGCTTTTTTTGAATTCGCTAGCAAGCTTGGCGTAA
CCDC6_TP53		CCDC6	TP53	CAGAGGCGATTAACTAGTGCT	ATGCTGTCCCCGGACGATATT	TGGAGAATCAATCTCCATGGA	CTTCCACTCGGATAAGATGCT			ACCGGTAATTTCTACTCTTGTAGATCAGAGGCGATTAACTAGTGCTTAATTTCTACTGTCGTAGATATGCTGTCCCCGGACGATATTTAATTTCTACTATCGTAGATTGGAGAATCAATCTCCATGGAAAATTTCTACTCTAGTAGATCTTCCACTCGGATAAGATGCTTTTTTTGAATTCGCTAGCAAGCTTGGCGTAA
SELE_TP53		SELE	TP53	CGTAGCTGCCTGTACCAATAC	ATGCTGTCCCCGGACGATATT	CCAGTGGGTGACTGCAAACCA	CTTCCACTCGGATAAGATGCT			ACCGGTAATTTCTACTCTTGTAGATCGTAGCTGCCTGTACCAATACTAATTTCTACTGTCGTAGATATGCTGTCCCCGGACGATATTTAATTTCTACTATCGTAGATCCAGTGGGTGACTGCAAACCAAAATTTCTACTCTAGTAGATCTTCCACTCGGATAAGATGCTTTTTTTGAATTCGCTAGCAAGCTTGGCGTAA
DIAPH1_TP53		DIAPH1	TP53	GATTAACCCCCAAAAAGCTTT	ATGCTGTCCCCGGACGATATT	GTTGCACTCTCATATCTTCAT	CTTCCACTCGGATAAGATGCT			ACCGGTAATTTCTACTCTTGTAGATGATTAACCCCCAAAAAGCTTTTAATTTCTACTGTCGTAGATATGCTGTCCCCGGACGATATTTAATTTCTACTATCGTAGATGTTGCACTCTCATATCTTCATAAATTTCTACTCTAGTAGATCTTCCACTCGGATAAGATGCTTTTTTTGAATTCGCTAGCAAGCTTGGCGTAA
GPA33_TP53		GPA33	TP53	CCTGCGAAGCCCGAAGAACGT	ATGCTGTCCCCGGACGATATT	AAACAAAAACTACATCCATGG	CTTCCACTCGGATAAGATGCT			ACCGGTAATTTCTACTCTTGTAGATCCTGCGAAGCCCGAAGAACGTTAATTTCTACTGTCGTAGATATGCTGTCCCCGGACGATATTTAATTTCTACTATCGTAGATAAACAAAAACTACATCCATGGAAATTTCTACTCTAGTAGATCTTCCACTCGGATAAGATGCTTTTTTTGAATTCGCTAGCAAGCTTGGCGTAA
B2M_TP53		B2M	TP53	ATCCATCCGACATTGAAGTTG	ATGCTGTCCCCGGACGATATT	CTGAATTGCTATGTGTCTGGG	CTTCCACTCGGATAAGATGCT			ACCGGTAATTTCTACTCTTGTAGATATCCATCCGACATTGAAGTTGTAATTTCTACTGTCGTAGATATGCTGTCCCCGGACGATATTTAATTTCTACTATCGTAGATCTGAATTGCTATGTGTCTGGGAAATTTCTACTCTAGTAGATCTTCCACTCGGATAAGATGCTTTTTTTGAATTCGCTAGCAAGCTTGGCGTAA
PCDHGA7_TP53		PCDHGA7	TP53	CCCTATAGACGTGGAAATAAT	ATGCTGTCCCCGGACGATATT	GTTGTGACCAATCTATAATAA	CTTCCACTCGGATAAGATGCT			ACCGGTAATTTCTACTCTTGTAGATCCCTATAGACGTGGAAATAATTAATTTCTACTGTCGTAGATATGCTGTCCCCGGACGATATTTAATTTCTACTATCGTAGATGTTGTGACCAATCTATAATAAAAATTTCTACTCTAGTAGATCTTCCACTCGGATAAGATGCTTTTTTTGAATTCGCTAGCAAGCTTGGCGTAA
OR2K2_TP53		OR2K2	TP53	CCAGTACCCAGGGTTAGAAGT	ATGCTGTCCCCGGACGATATT	AGGCGTGAATCTAGGATAGTG	CTTCCACTCGGATAAGATGCT			ACCGGTAATTTCTACTCTTGTAGATCCAGTACCCAGGGTTAGAAGTTAATTTCTACTGTCGTAGATATGCTGTCCCCGGACGATATTTAATTTCTACTATCGTAGATAGGCGTGAATCTAGGATAGTGAAATTTCTACTCTAGTAGATCTTCCACTCGGATAAGATGCTTTTTTTGAATTCGCTAGCAAGCTTGGCGTAA
TP53BP1_TP53		TP53BP1	TP53	AGGGGAATCAATACTAATCAC	ATGCTGTCCCCGGACGATATT	AGCAGCAACCCAGACTATAAA	CTTCCACTCGGATAAGATGCT			ACCGGTAATTTCTACTCTTGTAGATAGGGGAATCAATACTAATCACTAATTTCTACTGTCGTAGATATGCTGTCCCCGGACGATATTTAATTTCTACTATCGTAGATAGCAGCAACCCAGACTATAAAAAATTTCTACTCTAGTAGATCTTCCACTCGGATAAGATGCTTTTTTTGAATTCGCTAGCAAGCTTGGCGTAA
HAS2_TP53		HAS2	TP53	AGTAAGGCACTTAGATCGAGC	ATGCTGTCCCCGGACGATATT	GGTGCTCCAAAAAGGCAAACA	CTTCCACTCGGATAAGATGCT			ACCGGTAATTTCTACTCTTGTAGATAGTAAGGCACTTAGATCGAGCTAATTTCTACTGTCGTAGATATGCTGTCCCCGGACGATATTTAATTTCTACTATCGTAGATGGTGCTCCAAAAAGGCAAACAAAATTTCTACTCTAGTAGATCTTCCACTCGGATAAGATGCTTTTTTTGAATTCGCTAGCAAGCTTGGCGTAA
PCDHGA12_TP53		PCDHGA12	TP53	GTCACAGACATAGTCTTGGAT	ATGCTGTCCCCGGACGATATT	CTTGGATGAAACAGATCACCT	CTTCCACTCGGATAAGATGCT			ACCGGTAATTTCTACTCTTGTAGATGTCACAGACATAGTCTTGGATTAATTTCTACTGTCGTAGATATGCTGTCCCCGGACGATATTTAATTTCTACTATCGTAGATCTTGGATGAAACAGATCACCTAAATTTCTACTCTAGTAGATCTTCCACTCGGATAAGATGCTTTTTTTGAATTCGCTAGCAAGCTTGGCGTAA
OR10J1_TP53		OR10J1	TP53	GCGTGTTCCTTGCACTATACA	ATGCTGTCCCCGGACGATATT	ATTGACAGTGGTGTCAATGCA	CTTCCACTCGGATAAGATGCT			ACCGGTAATTTCTACTCTTGTAGATGCGTGTTCCTTGCACTATACATAATTTCTACTGTCGTAGATATGCTGTCCCCGGACGATATTTAATTTCTACTATCGTAGATATTGACAGTGGTGTCAATGCAAAATTTCTACTCTAGTAGATCTTCCACTCGGATAAGATGCTTTTTTTGAATTCGCTAGCAAGCTTGGCGTAA
LEMD1_CDKN2A		LEMD1	CDKN2A	TTCTCCAAATTCTTCCTCAGC	TCAGAGCCTCTCTGGTTCTTT	CTGCATACTGTACATACGTAG	TGCCCTCTGCAGACATCCCCG			ACCGGTAATTTCTACTCTTGTAGATTTCTCCAAATTCTTCCTCAGCTAATTTCTACTGTCGTAGATTCAGAGCCTCTCTGGTTCTTTTAATTTCTACTATCGTAGATCTGCATACTGTACATACGTAGAAATTTCTACTCTAGTAGATTGCCCTCTGCAGACATCCCCGTTTTTTGAATTCGCTAGCAAGCTTGGCGTAA
CMYA5_CDKN2A		CMYA5	CDKN2A	GATCGAGCACTCCAGATAACA	TCAGAGCCTCTCTGGTTCTTT	CCTGCACAATCATCTATAGTA	TGCCCTCTGCAGACATCCCCG			ACCGGTAATTTCTACTCTTGTAGATGATCGAGCACTCCAGATAACATAATTTCTACTGTCGTAGATTCAGAGCCTCTCTGGTTCTTTTAATTTCTACTATCGTAGATCCTGCACAATCATCTATAGTAAAATTTCTACTCTAGTAGATTGCCCTCTGCAGACATCCCCGTTTTTTGAATTCGCTAGCAAGCTTGGCGTAA
CCDC107_CDKN2A		CCDC107	CDKN2A	AGAGACTTTGTCTCCACCTCC	TCAGAGCCTCTCTGGTTCTTT	CCTTATCCCCAGAGCAACAGC	TGCCCTCTGCAGACATCCCCG			ACCGGTAATTTCTACTCTTGTAGATAGAGACTTTGTCTCCACCTCCTAATTTCTACTGTCGTAGATTCAGAGCCTCTCTGGTTCTTTTAATTTCTACTATCGTAGATCCTTATCCCCAGAGCAACAGCAAATTTCTACTCTAGTAGATTGCCCTCTGCAGACATCCCCGTTTTTTGAATTCGCTAGCAAGCTTGGCGTAA
NPFF_CDKN2A		NPFF	CDKN2A	AGACTCACCTCTGGGGCTGAA	TCAGAGCCTCTCTGGTTCTTT	GCAGAAATACCCAGGGATCCT	TGCCCTCTGCAGACATCCCCG			ACCGGTAATTTCTACTCTTGTAGATAGACTCACCTCTGGGGCTGAATAATTTCTACTGTCGTAGATTCAGAGCCTCTCTGGTTCTTTTAATTTCTACTATCGTAGATGCAGAAATACCCAGGGATCCTAAATTTCTACTCTAGTAGATTGCCCTCTGCAGACATCCCCGTTTTTTGAATTCGCTAGCAAGCTTGGCGTAA
HJURP_CDKN2A		HJURP	CDKN2A	AATCTCCCTCTGACGGTTCTC	TCAGAGCCTCTCTGGTTCTTT	GGGTGGAAGACTAATAAAGGA	TGCCCTCTGCAGACATCCCCG			ACCGGTAATTTCTACTCTTGTAGATAATCTCCCTCTGACGGTTCTCTAATTTCTACTGTCGTAGATTCAGAGCCTCTCTGGTTCTTTTAATTTCTACTATCGTAGATGGGTGGAAGACTAATAAAGGAAAATTTCTACTCTAGTAGATTGCCCTCTGCAGACATCCCCGTTTTTTGAATTCGCTAGCAAGCTTGGCGTAA
FAM71A_CDKN2A		FAM71A	CDKN2A	GGGATGGATGCATTGAGCACA	TCAGAGCCTCTCTGGTTCTTT	TACGGATCTCTGTTCAAGACC	TGCCCTCTGCAGACATCCCCG			ACCGGTAATTTCTACTCTTGTAGATGGGATGGATGCATTGAGCACATAATTTCTACTGTCGTAGATTCAGAGCCTCTCTGGTTCTTTTAATTTCTACTATCGTAGATTACGGATCTCTGTTCAAGACCAAATTTCTACTCTAGTAGATTGCCCTCTGCAGACATCCCCGTTTTTTGAATTCGCTAGCAAGCTTGGCGTAA
SPN_CDKN2A		SPN	CDKN2A	CCTGAGCCAACAACCTACCAG	TCAGAGCCTCTCTGGTTCTTT	GTCTCTACTAGCGAGCCCCTG	TGCCCTCTGCAGACATCCCCG			ACCGGTAATTTCTACTCTTGTAGATCCTGAGCCAACAACCTACCAGTAATTTCTACTGTCGTAGATTCAGAGCCTCTCTGGTTCTTTTAATTTCTACTATCGTAGATGTCTCTACTAGCGAGCCCCTGAAATTTCTACTCTAGTAGATTGCCCTCTGCAGACATCCCCGTTTTTTGAATTCGCTAGCAAGCTTGGCGTAA
TMEM123_CDKN2A		TMEM123	CDKN2A	ACAGTACTGTTGGAAGTTTCA	TCAGAGCCTCTCTGGTTCTTT	ATGGTGGTGACCGTTGTATTA	TGCCCTCTGCAGACATCCCCG			ACCGGTAATTTCTACTCTTGTAGATACAGTACTGTTGGAAGTTTCATAATTTCTACTGTCGTAGATTCAGAGCCTCTCTGGTTCTTTTAATTTCTACTATCGTAGATATGGTGGTGACCGTTGTATTAAAATTTCTACTCTAGTAGATTGCCCTCTGCAGACATCCCCGTTTTTTGAATTCGCTAGCAAGCTTGGCGTAA
FXYD5_CDKN2A		FXYD5	CDKN2A	TGGACTCCAGATGCAGTCTAC	TCAGAGCCTCTCTGGTTCTTT	GTGCTCTTGTGTGTCTCTGGA	TGCCCTCTGCAGACATCCCCG			ACCGGTAATTTCTACTCTTGTAGATTGGACTCCAGATGCAGTCTACTAATTTCTACTGTCGTAGATTCAGAGCCTCTCTGGTTCTTTTAATTTCTACTATCGTAGATGTGCTCTTGTGTGTCTCTGGAAAATTTCTACTCTAGTAGATTGCCCTCTGCAGACATCCCCGTTTTTTGAATTCGCTAGCAAGCTTGGCGTAA
LILRB5_CDKN2A		LILRB5	CDKN2A	ACCTGGGACCAGAATCTCCAG	TCAGAGCCTCTCTGGTTCTTT	GCCCTGCCGAGTCCTGTGGTG	TGCCCTCTGCAGACATCCCCG			ACCGGTAATTTCTACTCTTGTAGATACCTGGGACCAGAATCTCCAGTAATTTCTACTGTCGTAGATTCAGAGCCTCTCTGGTTCTTTTAATTTCTACTATCGTAGATGCCCTGCCGAGTCCTGTGGTGAAATTTCTACTCTAGTAGATTGCCCTCTGCAGACATCCCCGTTTTTTGAATTCGCTAGCAAGCTTGGCGTAA
FAM71B_CDKN2A		FAM71B	CDKN2A	AAGTATGCACCAATGTTCGAG	TCAGAGCCTCTCTGGTTCTTT	GTTGTTGCTATGCTCATAGCA	TGCCCTCTGCAGACATCCCCG			ACCGGTAATTTCTACTCTTGTAGATAAGTATGCACCAATGTTCGAGTAATTTCTACTGTCGTAGATTCAGAGCCTCTCTGGTTCTTTTAATTTCTACTATCGTAGATGTTGTTGCTATGCTCATAGCAAAATTTCTACTCTAGTAGATTGCCCTCTGCAGACATCCCCGTTTTTTGAATTCGCTAGCAAGCTTGGCGTAA
RLN2_CDKN2A		RLN2	CDKN2A	CAGAGCAGTCGCGGACTCATG	TCAGAGCCTCTCTGGTTCTTT	CCACAGGAGCTGAAGTTAACC	TGCCCTCTGCAGACATCCCCG			ACCGGTAATTTCTACTCTTGTAGATCAGAGCAGTCGCGGACTCATGTAATTTCTACTGTCGTAGATTCAGAGCCTCTCTGGTTCTTTTAATTTCTACTATCGTAGATCCACAGGAGCTGAAGTTAACCAAATTTCTACTCTAGTAGATTGCCCTCTGCAGACATCCCCGTTTTTTGAATTCGCTAGCAAGCTTGGCGTAA
UPK3B_CDKN2A		UPK3B	CDKN2A	TCCCCCGTGGCCACAGAGCTG	TCAGAGCCTCTCTGGTTCTTT	TCCCCCGTGGCCACAGAGCTG	TGCCCTCTGCAGACATCCCCG			ACCGGTAATTTCTACTCTTGTAGATTCCCCCGTGGCCACAGAGCTGTAATTTCTACTGTCGTAGATTCAGAGCCTCTCTGGTTCTTTTAATTTCTACTATCGTAGATTCCCCCGTGGCCACAGAGCTGAAATTTCTACTCTAGTAGATTGCCCTCTGCAGACATCCCCGTTTTTTGAATTCGCTAGCAAGCTTGGCGTAA
GSDMB_CDKN2A		GSDMB	CDKN2A	AAGGGTAGCCAGATACTGCTG	TCAGAGCCTCTCTGGTTCTTT	GATGCCGGCACTACACAACAG	TGCCCTCTGCAGACATCCCCG			ACCGGTAATTTCTACTCTTGTAGATAAGGGTAGCCAGATACTGCTGTAATTTCTACTGTCGTAGATTCAGAGCCTCTCTGGTTCTTTTAATTTCTACTATCGTAGATGATGCCGGCACTACACAACAGAAATTTCTACTCTAGTAGATTGCCCTCTGCAGACATCCCCGTTTTTTGAATTCGCTAGCAAGCTTGGCGTAA
SAMD14_CDKN2A		SAMD14	CDKN2A	CTAACTTGCCCCAACCTTGCC	TCAGAGCCTCTCTGGTTCTTT	CACAAGGCCCGGGCCCAACTG	TGCCCTCTGCAGACATCCCCG			ACCGGTAATTTCTACTCTTGTAGATCTAACTTGCCCCAACCTTGCCTAATTTCTACTGTCGTAGATTCAGAGCCTCTCTGGTTCTTTTAATTTCTACTATCGTAGATCACAAGGCCCGGGCCCAACTGAAATTTCTACTCTAGTAGATTGCCCTCTGCAGACATCCCCGTTTTTTGAATTCGCTAGCAAGCTTGGCGTAA
ATMIN_CDKN2A		ATMIN	CDKN2A	AGGGACCCACCTAGTAAGAAA	TCAGAGCCTCTCTGGTTCTTT	TCTGGAGACCCCACCTGACTG	TGCCCTCTGCAGACATCCCCG			ACCGGTAATTTCTACTCTTGTAGATAGGGACCCACCTAGTAAGAAATAATTTCTACTGTCGTAGATTCAGAGCCTCTCTGGTTCTTTTAATTTCTACTATCGTAGATTCTGGAGACCCCACCTGACTGAAATTTCTACTCTAGTAGATTGCCCTCTGCAGACATCCCCGTTTTTTGAATTCGCTAGCAAGCTTGGCGTAA
PYROXD1_CDKN2A		PYROXD1	CDKN2A	GTGTAACTCCTGTAGCACTGA	TCAGAGCCTCTCTGGTTCTTT	GGTATGAAATTGAAGGCTGTG	TGCCCTCTGCAGACATCCCCG			ACCGGTAATTTCTACTCTTGTAGATGTGTAACTCCTGTAGCACTGATAATTTCTACTGTCGTAGATTCAGAGCCTCTCTGGTTCTTTTAATTTCTACTATCGTAGATGGTATGAAATTGAAGGCTGTGAAATTTCTACTCTAGTAGATTGCCCTCTGCAGACATCCCCGTTTTTTGAATTCGCTAGCAAGCTTGGCGTAA
VRK1_CDKN2A		VRK1	CDKN2A	TGAAGGTCACTCCCAAAGCGA	TCAGAGCCTCTCTGGTTCTTT	TAGGTGTACTTGGTAGATTAT	TGCCCTCTGCAGACATCCCCG			ACCGGTAATTTCTACTCTTGTAGATTGAAGGTCACTCCCAAAGCGATAATTTCTACTGTCGTAGATTCAGAGCCTCTCTGGTTCTTTTAATTTCTACTATCGTAGATTAGGTGTACTTGGTAGATTATAAATTTCTACTCTAGTAGATTGCCCTCTGCAGACATCCCCGTTTTTTGAATTCGCTAGCAAGCTTGGCGTAA
CCND1_CDKN2A		CCND1	CDKN2A	ATTGAACACTTCCTCTCCAAA	TCAGAGCCTCTCTGGTTCTTT	ACGGGCTCCAGCGACAGGAAG	TGCCCTCTGCAGACATCCCCG			ACCGGTAATTTCTACTCTTGTAGATATTGAACACTTCCTCTCCAAATAATTTCTACTGTCGTAGATTCAGAGCCTCTCTGGTTCTTTTAATTTCTACTATCGTAGATACGGGCTCCAGCGACAGGAAGAAATTTCTACTCTAGTAGATTGCCCTCTGCAGACATCCCCGTTTTTTGAATTCGCTAGCAAGCTTGGCGTAA
C1orf162_CDKN2A		C1orf162	CDKN2A	TGCTGGGGTTCTACTGACACT	TCAGAGCCTCTCTGGTTCTTT	TTGTAGAAAGACAAGGCACTC	TGCCCTCTGCAGACATCCCCG			ACCGGTAATTTCTACTCTTGTAGATTGCTGGGGTTCTACTGACACTTAATTTCTACTGTCGTAGATTCAGAGCCTCTCTGGTTCTTTTAATTTCTACTATCGTAGATTTGTAGAAAGACAAGGCACTCAAATTTCTACTCTAGTAGATTGCCCTCTGCAGACATCCCCGTTTTTTGAATTCGCTAGCAAGCTTGGCGTAA
CXXC1_CDKN2A		CXXC1	CDKN2A	TGTCGGGACATGAAGAAGTTC	TCAGAGCCTCTCTGGTTCTTT	CCCTCTCCATCACCTTCTTCT	TGCCCTCTGCAGACATCCCCG			ACCGGTAATTTCTACTCTTGTAGATTGTCGGGACATGAAGAAGTTCTAATTTCTACTGTCGTAGATTCAGAGCCTCTCTGGTTCTTTTAATTTCTACTATCGTAGATCCCTCTCCATCACCTTCTTCTAAATTTCTACTCTAGTAGATTGCCCTCTGCAGACATCCCCGTTTTTTGAATTCGCTAGCAAGCTTGGCGTAA
STT3A_CDKN2A		STT3A	CDKN2A	ATGACCGAGCCTGGTACCCTT	TCAGAGCCTCTCTGGTTCTTT	CATGCTACTCACCTACTACAT	TGCCCTCTGCAGACATCCCCG			ACCGGTAATTTCTACTCTTGTAGATATGACCGAGCCTGGTACCCTTTAATTTCTACTGTCGTAGATTCAGAGCCTCTCTGGTTCTTTTAATTTCTACTATCGTAGATCATGCTACTCACCTACTACATAAATTTCTACTCTAGTAGATTGCCCTCTGCAGACATCCCCGTTTTTTGAATTCGCTAGCAAGCTTGGCGTAA
IGF2BP2_CDKN2A		IGF2BP2	CDKN2A	CTACAGGGTAGATATCCATAG	TCAGAGCCTCTCTGGTTCTTT	AACAGGACTGTCCGTGCTATC	TGCCCTCTGCAGACATCCCCG			ACCGGTAATTTCTACTCTTGTAGATCTACAGGGTAGATATCCATAGTAATTTCTACTGTCGTAGATTCAGAGCCTCTCTGGTTCTTTTAATTTCTACTATCGTAGATAACAGGACTGTCCGTGCTATCAAATTTCTACTCTAGTAGATTGCCCTCTGCAGACATCCCCGTTTTTTGAATTCGCTAGCAAGCTTGGCGTAA
GNL3_CDKN2A		GNL3	CDKN2A	ATAGGTTCGAGAACATCATCG	TCAGAGCCTCTCTGGTTCTTT	AGGTAGTACTGAAATATACTG	TGCCCTCTGCAGACATCCCCG			ACCGGTAATTTCTACTCTTGTAGATATAGGTTCGAGAACATCATCGTAATTTCTACTGTCGTAGATTCAGAGCCTCTCTGGTTCTTTTAATTTCTACTATCGTAGATAGGTAGTACTGAAATATACTGAAATTTCTACTCTAGTAGATTGCCCTCTGCAGACATCCCCGTTTTTTGAATTCGCTAGCAAGCTTGGCGTAA
SYCE1L_CDKN2A		SYCE1L	CDKN2A	GCCCCACTTACAGGAGTCTAA	TCAGAGCCTCTCTGGTTCTTT	TACAGGGCAAGCCAAGTCTTT	TGCCCTCTGCAGACATCCCCG			ACCGGTAATTTCTACTCTTGTAGATGCCCCACTTACAGGAGTCTAATAATTTCTACTGTCGTAGATTCAGAGCCTCTCTGGTTCTTTTAATTTCTACTATCGTAGATTACAGGGCAAGCCAAGTCTTTAAATTTCTACTCTAGTAGATTGCCCTCTGCAGACATCCCCGTTTTTTGAATTCGCTAGCAAGCTTGGCGTAA
METAP1_CDKN2A		METAP1	CDKN2A	AAGGAAGTTGGGCTACTCACA	TCAGAGCCTCTCTGGTTCTTT	GATGTTGCTGCCGGCATGATT	TGCCCTCTGCAGACATCCCCG			ACCGGTAATTTCTACTCTTGTAGATAAGGAAGTTGGGCTACTCACATAATTTCTACTGTCGTAGATTCAGAGCCTCTCTGGTTCTTTTAATTTCTACTATCGTAGATGATGTTGCTGCCGGCATGATTAAATTTCTACTCTAGTAGATTGCCCTCTGCAGACATCCCCGTTTTTTGAATTCGCTAGCAAGCTTGGCGTAA
SNAI2_CDKN2A		SNAI2	CDKN2A	CCCGTATCTCTATGAGAGTTA	TCAGAGCCTCTCTGGTTCTTT	AGTGCAATTTATGCAATAAGA	TGCCCTCTGCAGACATCCCCG			ACCGGTAATTTCTACTCTTGTAGATCCCGTATCTCTATGAGAGTTATAATTTCTACTGTCGTAGATTCAGAGCCTCTCTGGTTCTTTTAATTTCTACTATCGTAGATAGTGCAATTTATGCAATAAGAAAATTTCTACTCTAGTAGATTGCCCTCTGCAGACATCCCCGTTTTTTGAATTCGCTAGCAAGCTTGGCGTAA
DRAP1_CDKN2A		DRAP1	CDKN2A	GTTCCCATCCCACCGTTCTTC	TCAGAGCCTCTCTGGTTCTTT	ACTTCTTGAAGGACCTGGTGG	TGCCCTCTGCAGACATCCCCG			ACCGGTAATTTCTACTCTTGTAGATGTTCCCATCCCACCGTTCTTCTAATTTCTACTGTCGTAGATTCAGAGCCTCTCTGGTTCTTTTAATTTCTACTATCGTAGATACTTCTTGAAGGACCTGGTGGAAATTTCTACTCTAGTAGATTGCCCTCTGCAGACATCCCCGTTTTTTGAATTCGCTAGCAAGCTTGGCGTAA
TNPO1_CDKN2A		TNPO1	CDKN2A	TCATCAGTAGGACTCAAGCTC	TCAGAGCCTCTCTGGTTCTTT	CCTTTCTGACTTACTTAGATT	TGCCCTCTGCAGACATCCCCG			ACCGGTAATTTCTACTCTTGTAGATTCATCAGTAGGACTCAAGCTCTAATTTCTACTGTCGTAGATTCAGAGCCTCTCTGGTTCTTTTAATTTCTACTATCGTAGATCCTTTCTGACTTACTTAGATTAAATTTCTACTCTAGTAGATTGCCCTCTGCAGACATCCCCGTTTTTTGAATTCGCTAGCAAGCTTGGCGTAA
EFR3A_CDKN2A		EFR3A	CDKN2A	GAAGTAACCTACCAGATTATC	TCAGAGCCTCTCTGGTTCTTT	GTCGCATAGGCCCTCCTTCTT	TGCCCTCTGCAGACATCCCCG			ACCGGTAATTTCTACTCTTGTAGATGAAGTAACCTACCAGATTATCTAATTTCTACTGTCGTAGATTCAGAGCCTCTCTGGTTCTTTTAATTTCTACTATCGTAGATGTCGCATAGGCCCTCCTTCTTAAATTTCTACTCTAGTAGATTGCCCTCTGCAGACATCCCCGTTTTTTGAATTCGCTAGCAAGCTTGGCGTAA
TP63_CDKN2A		TP63	CDKN2A	GTCAGAACACACATGGTATCC	TCAGAGCCTCTCTGGTTCTTT	CATACGCCACTTACTCTCTGG	TGCCCTCTGCAGACATCCCCG			ACCGGTAATTTCTACTCTTGTAGATGTCAGAACACACATGGTATCCTAATTTCTACTGTCGTAGATTCAGAGCCTCTCTGGTTCTTTTAATTTCTACTATCGTAGATCATACGCCACTTACTCTCTGGAAATTTCTACTCTAGTAGATTGCCCTCTGCAGACATCCCCGTTTTTTGAATTCGCTAGCAAGCTTGGCGTAA
C3orf22_CDKN2A		C3orf22	CDKN2A	CATCACCGTCTGGCTCCTGCC	TCAGAGCCTCTCTGGTTCTTT	TGACCTCCCAGGGCTGCAGGG	TGCCCTCTGCAGACATCCCCG			ACCGGTAATTTCTACTCTTGTAGATCATCACCGTCTGGCTCCTGCCTAATTTCTACTGTCGTAGATTCAGAGCCTCTCTGGTTCTTTTAATTTCTACTATCGTAGATTGACCTCCCAGGGCTGCAGGGAAATTTCTACTCTAGTAGATTGCCCTCTGCAGACATCCCCGTTTTTTGAATTCGCTAGCAAGCTTGGCGTAA
RPP40_CDKN2A		RPP40	CDKN2A	GTAGCAGGGCAACAGTATTAT	TCAGAGCCTCTCTGGTTCTTT	AGTTCTTCCGATAGTATCCCA	TGCCCTCTGCAGACATCCCCG			ACCGGTAATTTCTACTCTTGTAGATGTAGCAGGGCAACAGTATTATTAATTTCTACTGTCGTAGATTCAGAGCCTCTCTGGTTCTTTTAATTTCTACTATCGTAGATAGTTCTTCCGATAGTATCCCAAAATTTCTACTCTAGTAGATTGCCCTCTGCAGACATCCCCGTTTTTTGAATTCGCTAGCAAGCTTGGCGTAA
KLF5_CDKN2A		KLF5	CDKN2A	AGCCACCAGAGTGAAACGACT	TCAGAGCCTCTCTGGTTCTTT	ATCAAACAAGAACTTCCTACA	TGCCCTCTGCAGACATCCCCG			ACCGGTAATTTCTACTCTTGTAGATAGCCACCAGAGTGAAACGACTTAATTTCTACTGTCGTAGATTCAGAGCCTCTCTGGTTCTTTTAATTTCTACTATCGTAGATATCAAACAAGAACTTCCTACAAAATTTCTACTCTAGTAGATTGCCCTCTGCAGACATCCCCGTTTTTTGAATTCGCTAGCAAGCTTGGCGTAA
KRT1_CDKN2A		KRT1	CDKN2A	GAAGTCGGAGTCTTGTTAACC	TCAGAGCCTCTCTGGTTCTTT	CTTACAGCACTCTACCAAGCA	TGCCCTCTGCAGACATCCCCG			ACCGGTAATTTCTACTCTTGTAGATGAAGTCGGAGTCTTGTTAACCTAATTTCTACTGTCGTAGATTCAGAGCCTCTCTGGTTCTTTTAATTTCTACTATCGTAGATCTTACAGCACTCTACCAAGCAAAATTTCTACTCTAGTAGATTGCCCTCTGCAGACATCCCCGTTTTTTGAATTCGCTAGCAAGCTTGGCGTAA
CTDNEP1_PTEN		CTDNEP1	PTEN	AGGTGAGCCAGTGGTACGAGC	TGTCCACCAGGGAGTAACTAT	TAGGTAATTCAGTACCAAACT	GTTGTGCTGAAAGACATTATG			ACCGGTAATTTCTACTCTTGTAGATAGGTGAGCCAGTGGTACGAGCTAATTTCTACTGTCGTAGATTGTCCACCAGGGAGTAACTATTAATTTCTACTATCGTAGATTAGGTAATTCAGTACCAAACTAAATTTCTACTCTAGTAGATGTTGTGCTGAAAGACATTATGTTTTTTGAATTCGCTAGCAAGCTTGGCGTAA
ICAM1_PTEN		ICAM1	PTEN	GGCAACGGGGTCTCTATGCCC	TGTCCACCAGGGAGTAACTAT	TCGTGCCGCACTGAACTGGAC	GTTGTGCTGAAAGACATTATG			ACCGGTAATTTCTACTCTTGTAGATGGCAACGGGGTCTCTATGCCCTAATTTCTACTGTCGTAGATTGTCCACCAGGGAGTAACTATTAATTTCTACTATCGTAGATTCGTGCCGCACTGAACTGGACAAATTTCTACTCTAGTAGATGTTGTGCTGAAAGACATTATGTTTTTTGAATTCGCTAGCAAGCTTGGCGTAA
UBALD1_PTEN		UBALD1	PTEN	CAGGAGACCAACATCCCCTAC	TGTCCACCAGGGAGTAACTAT	TTCCTGCAGACAGCCCTCAGC	GTTGTGCTGAAAGACATTATG			ACCGGTAATTTCTACTCTTGTAGATCAGGAGACCAACATCCCCTACTAATTTCTACTGTCGTAGATTGTCCACCAGGGAGTAACTATTAATTTCTACTATCGTAGATTTCCTGCAGACAGCCCTCAGCAAATTTCTACTCTAGTAGATGTTGTGCTGAAAGACATTATGTTTTTTGAATTCGCTAGCAAGCTTGGCGTAA
PRKAR1A_PTEN		PRKAR1A	PTEN	GCTAAAGCGGCCATTGTCTTG	TGTCCACCAGGGAGTAACTAT	GGTGATGAAGGGGATAACTTC	GTTGTGCTGAAAGACATTATG			ACCGGTAATTTCTACTCTTGTAGATGCTAAAGCGGCCATTGTCTTGTAATTTCTACTGTCGTAGATTGTCCACCAGGGAGTAACTATTAATTTCTACTATCGTAGATGGTGATGAAGGGGATAACTTCAAATTTCTACTCTAGTAGATGTTGTGCTGAAAGACATTATGTTTTTTGAATTCGCTAGCAAGCTTGGCGTAA
LEMD3_PTEN		LEMD3	PTEN	AGTGCCCACTACTTGTCGATG	TGTCCACCAGGGAGTAACTAT	AGAAGGGAGCCTGTTGACGAA	GTTGTGCTGAAAGACATTATG			ACCGGTAATTTCTACTCTTGTAGATAGTGCCCACTACTTGTCGATGTAATTTCTACTGTCGTAGATTGTCCACCAGGGAGTAACTATTAATTTCTACTATCGTAGATAGAAGGGAGCCTGTTGACGAAAAATTTCTACTCTAGTAGATGTTGTGCTGAAAGACATTATGTTTTTTGAATTCGCTAGCAAGCTTGGCGTAA
AP1B1_PTEN		AP1B1	PTEN	ACCTTCCAGTGCCCTCTTCCC	TGTCCACCAGGGAGTAACTAT	TACGGAAGGCTGTGCGTGCTA	GTTGTGCTGAAAGACATTATG			ACCGGTAATTTCTACTCTTGTAGATACCTTCCAGTGCCCTCTTCCCTAATTTCTACTGTCGTAGATTGTCCACCAGGGAGTAACTATTAATTTCTACTATCGTAGATTACGGAAGGCTGTGCGTGCTAAAATTTCTACTCTAGTAGATGTTGTGCTGAAAGACATTATGTTTTTTGAATTCGCTAGCAAGCTTGGCGTAA
ARF4_MTAP		ARF4	MTAP	TACAGAATGGTTGTCTTGCCA	TAGGACCACTATGAGACCTCA	TTACCAATGGTAGGAATGGTG	ATTGCATGCAGCCATCTGATG			ACCGGTAATTTCTACTCTTGTAGATTACAGAATGGTTGTCTTGCCATAATTTCTACTGTCGTAGATTAGGACCACTATGAGACCTCATAATTTCTACTATCGTAGATTTACCAATGGTAGGAATGGTGAAATTTCTACTCTAGTAGATATTGCATGCAGCCATCTGATGTTTTTTGAATTCGCTAGCAAGCTTGGCGTAA
PTPN22_PTPRD		PTPN22	PTPRD	GCAGGGTGCAAAACTAGCTCT	GTAGTGTCCGAAGGAATTCCC	GAGTCCTGATTATATAATCAG	AGAGAACTCAAGAGTAGTAAG			ACCGGTAATTTCTACTCTTGTAGATGCAGGGTGCAAAACTAGCTCTTAATTTCTACTGTCGTAGATGTAGTGTCCGAAGGAATTCCCTAATTTCTACTATCGTAGATGAGTCCTGATTATATAATCAGAAATTTCTACTCTAGTAGATAGAGAACTCAAGAGTAGTAAGTTTTTTGAATTCGCTAGCAAGCTTGGCGTAA
PTPN14_PTPRD		PTPN14	PTPRD	CGAGTAGTGCTCACCACACTG	GTAGTGTCCGAAGGAATTCCC	GCACATAGAACATGACTCCAA	AGAGAACTCAAGAGTAGTAAG			ACCGGTAATTTCTACTCTTGTAGATCGAGTAGTGCTCACCACACTGTAATTTCTACTGTCGTAGATGTAGTGTCCGAAGGAATTCCCTAATTTCTACTATCGTAGATGCACATAGAACATGACTCCAAAAATTTCTACTCTAGTAGATAGAGAACTCAAGAGTAGTAAGTTTTTTGAATTCGCTAGCAAGCTTGGCGTAA
SBNO1_KMT2D		SBNO1	KMT2D	ATCTACACCAGTTATCTCACC	ATGGTGCGACAGCGGAAATCC	CCATAAAGGATACCACTCCAT	CTAATCTCAAGCAAGACTACC			ACCGGTAATTTCTACTCTTGTAGATATCTACACCAGTTATCTCACCTAATTTCTACTGTCGTAGATATGGTGCGACAGCGGAAATCCTAATTTCTACTATCGTAGATCCATAAAGGATACCACTCCATAAATTTCTACTCTAGTAGATCTAATCTCAAGCAAGACTACCTTTTTTGAATTCGCTAGCAAGCTTGGCGTAA
MRE11_KMT2D		MRE11	KMT2D	GATTAGCTACCCGATCCACAA	ATGGTGCGACAGCGGAAATCC	CCTGTTCTGATGAATCACAAA	CTAATCTCAAGCAAGACTACC			ACCGGTAATTTCTACTCTTGTAGATGATTAGCTACCCGATCCACAATAATTTCTACTGTCGTAGATATGGTGCGACAGCGGAAATCCTAATTTCTACTATCGTAGATCCTGTTCTGATGAATCACAAAAAATTTCTACTCTAGTAGATCTAATCTCAAGCAAGACTACCTTTTTTGAATTCGCTAGCAAGCTTGGCGTAA
CAB39_KMT2D		CAB39	KMT2D	CAGGTATGAATCTCCAGAAAT	ATGGTGCGACAGCGGAAATCC	ATATACTTACTCTATCATAAT	CTAATCTCAAGCAAGACTACC			ACCGGTAATTTCTACTCTTGTAGATCAGGTATGAATCTCCAGAAATTAATTTCTACTGTCGTAGATATGGTGCGACAGCGGAAATCCTAATTTCTACTATCGTAGATATATACTTACTCTATCATAATAAATTTCTACTCTAGTAGATCTAATCTCAAGCAAGACTACCTTTTTTGAATTCGCTAGCAAGCTTGGCGTAA
TUBG1_KMT2D		TUBG1	KMT2D	CCCAACCCCCACCAGGTATCC	ATGGTGCGACAGCGGAAATCC	ACATCATAGACCGGGAGGCAG	CTAATCTCAAGCAAGACTACC			ACCGGTAATTTCTACTCTTGTAGATCCCAACCCCCACCAGGTATCCTAATTTCTACTGTCGTAGATATGGTGCGACAGCGGAAATCCTAATTTCTACTATCGTAGATACATCATAGACCGGGAGGCAGAAATTTCTACTCTAGTAGATCTAATCTCAAGCAAGACTACCTTTTTTGAATTCGCTAGCAAGCTTGGCGTAA
CMC4_KMT2D		CMC4	KMT2D	CAATATACTACCTTGTAAACA	ATGGTGCGACAGCGGAAATCC	AGCCAACAGCTACATGGAATC	CTAATCTCAAGCAAGACTACC			ACCGGTAATTTCTACTCTTGTAGATCAATATACTACCTTGTAAACATAATTTCTACTGTCGTAGATATGGTGCGACAGCGGAAATCCTAATTTCTACTATCGTAGATAGCCAACAGCTACATGGAATCAAATTTCTACTCTAGTAGATCTAATCTCAAGCAAGACTACCTTTTTTGAATTCGCTAGCAAGCTTGGCGTAA
MRGPRE_KMT2D		MRGPRE	KMT2D	TGTAGACATTGGAGCTGAGCA	ATGGTGCGACAGCGGAAATCC	TGTAGACATTGGAGCTGAGCA	CTAATCTCAAGCAAGACTACC			ACCGGTAATTTCTACTCTTGTAGATTGTAGACATTGGAGCTGAGCATAATTTCTACTGTCGTAGATATGGTGCGACAGCGGAAATCCTAATTTCTACTATCGTAGATTGTAGACATTGGAGCTGAGCAAAATTTCTACTCTAGTAGATCTAATCTCAAGCAAGACTACCTTTTTTGAATTCGCTAGCAAGCTTGGCGTAA
H2BC17_KMT2D		H2BC17	KMT2D	TGGGCCTTGGTTACGGCTTTC	ATGGTGCGACAGCGGAAATCC	AGCGCATCGCTGGCGAGGCTT	CTAATCTCAAGCAAGACTACC			ACCGGTAATTTCTACTCTTGTAGATTGGGCCTTGGTTACGGCTTTCTAATTTCTACTGTCGTAGATATGGTGCGACAGCGGAAATCCTAATTTCTACTATCGTAGATAGCGCATCGCTGGCGAGGCTTAAATTTCTACTCTAGTAGATCTAATCTCAAGCAAGACTACCTTTTTTGAATTCGCTAGCAAGCTTGGCGTAA
POLR2K_KMT2D		POLR2K	KMT2D	AGGGGCTAACAATGGACACCC	ATGGTGCGACAGCGGAAATCC	GGTAAGTGCTACTCTTACCTC	CTAATCTCAAGCAAGACTACC			ACCGGTAATTTCTACTCTTGTAGATAGGGGCTAACAATGGACACCCTAATTTCTACTGTCGTAGATATGGTGCGACAGCGGAAATCCTAATTTCTACTATCGTAGATGGTAAGTGCTACTCTTACCTCAAATTTCTACTCTAGTAGATCTAATCTCAAGCAAGACTACCTTTTTTGAATTCGCTAGCAAGCTTGGCGTAA
OGDH_KMT2D		OGDH	KMT2D	ATCGGGGGACAGGAATCAGCA	ATGGTGCGACAGCGGAAATCC	CCCACGAGTCTTCAAGATCCG	CTAATCTCAAGCAAGACTACC			ACCGGTAATTTCTACTCTTGTAGATATCGGGGGACAGGAATCAGCATAATTTCTACTGTCGTAGATATGGTGCGACAGCGGAAATCCTAATTTCTACTATCGTAGATCCCACGAGTCTTCAAGATCCGAAATTTCTACTCTAGTAGATCTAATCTCAAGCAAGACTACCTTTTTTGAATTCGCTAGCAAGCTTGGCGTAA
MBOAT7_KMT2D		MBOAT7	KMT2D	CCCAGCTCCTGCCACGCCCTG	ATGGTGCGACAGCGGAAATCC	GGGCCTACCCCGTGGCCGCCA	CTAATCTCAAGCAAGACTACC			ACCGGTAATTTCTACTCTTGTAGATCCCAGCTCCTGCCACGCCCTGTAATTTCTACTGTCGTAGATATGGTGCGACAGCGGAAATCCTAATTTCTACTATCGTAGATGGGCCTACCCCGTGGCCGCCAAAATTTCTACTCTAGTAGATCTAATCTCAAGCAAGACTACCTTTTTTGAATTCGCTAGCAAGCTTGGCGTAA
ASL_KMT2D		ASL	KMT2D	TCCCAGCCGAGTTCCTGTTCT	ATGGTGCGACAGCGGAAATCC	GAGCTGATCCGGAGCAAGGCT	CTAATCTCAAGCAAGACTACC			ACCGGTAATTTCTACTCTTGTAGATTCCCAGCCGAGTTCCTGTTCTTAATTTCTACTGTCGTAGATATGGTGCGACAGCGGAAATCCTAATTTCTACTATCGTAGATGAGCTGATCCGGAGCAAGGCTAAATTTCTACTCTAGTAGATCTAATCTCAAGCAAGACTACCTTTTTTGAATTCGCTAGCAAGCTTGGCGTAA
BICC1_FAT1		BICC1	FAT1	ACATAGAGCAATCGAGTCACA	GAGCAACCAAATACGAAGTGA	TGCTATACCACACCTTATGAT	CCGTTGAAACTATACAGAATG			ACCGGTAATTTCTACTCTTGTAGATACATAGAGCAATCGAGTCACATAATTTCTACTGTCGTAGATGAGCAACCAAATACGAAGTGATAATTTCTACTATCGTAGATTGCTATACCACACCTTATGATAAATTTCTACTCTAGTAGATCCGTTGAAACTATACAGAATGTTTTTTGAATTCGCTAGCAAGCTTGGCGTAA
BAG6_FAT1		BAG6	FAT1	AGATCAATGTGGGAACCACTG	GAGCAACCAAATACGAAGTGA	CCACCAGAGTGTGGAACCCGT	CCGTTGAAACTATACAGAATG			ACCGGTAATTTCTACTCTTGTAGATAGATCAATGTGGGAACCACTGTAATTTCTACTGTCGTAGATGAGCAACCAAATACGAAGTGATAATTTCTACTATCGTAGATCCACCAGAGTGTGGAACCCGTAAATTTCTACTCTAGTAGATCCGTTGAAACTATACAGAATGTTTTTTGAATTCGCTAGCAAGCTTGGCGTAA
CRX_FAT1		CRX	FAT1	GCCCTCCGGTTCTTGAACCAA	GAGCAACCAAATACGAAGTGA	CCAAGACCCAGTACCCAGACG	CCGTTGAAACTATACAGAATG			ACCGGTAATTTCTACTCTTGTAGATGCCCTCCGGTTCTTGAACCAATAATTTCTACTGTCGTAGATGAGCAACCAAATACGAAGTGATAATTTCTACTATCGTAGATCCAAGACCCAGTACCCAGACGAAATTTCTACTCTAGTAGATCCGTTGAAACTATACAGAATGTTTTTTGAATTCGCTAGCAAGCTTGGCGTAA
LTBP3_FAT1		LTBP3	FAT1	GGCCCCTCCCGTACACAGTGC	GAGCAACCAAATACGAAGTGA	CCGGTCACTACAAGTGCAACT	CCGTTGAAACTATACAGAATG			ACCGGTAATTTCTACTCTTGTAGATGGCCCCTCCCGTACACAGTGCTAATTTCTACTGTCGTAGATGAGCAACCAAATACGAAGTGATAATTTCTACTATCGTAGATCCGGTCACTACAAGTGCAACTAAATTTCTACTCTAGTAGATCCGTTGAAACTATACAGAATGTTTTTTGAATTCGCTAGCAAGCTTGGCGTAA
OIP5_FAT1		OIP5	FAT1	CCCACCCCTAGTACTTACAAC	GAGCAACCAAATACGAAGTGA	AGTGAACCTTCAATGCCAACT	CCGTTGAAACTATACAGAATG			ACCGGTAATTTCTACTCTTGTAGATCCCACCCCTAGTACTTACAACTAATTTCTACTGTCGTAGATGAGCAACCAAATACGAAGTGATAATTTCTACTATCGTAGATAGTGAACCTTCAATGCCAACTAAATTTCTACTCTAGTAGATCCGTTGAAACTATACAGAATGTTTTTTGAATTCGCTAGCAAGCTTGGCGTAA
C7orf31_FAT1		C7orf31	FAT1	CTCTAATGAATTGCACAACCC	GAGCAACCAAATACGAAGTGA	AGGTAATCCTTATAGATATGA	CCGTTGAAACTATACAGAATG			ACCGGTAATTTCTACTCTTGTAGATCTCTAATGAATTGCACAACCCTAATTTCTACTGTCGTAGATGAGCAACCAAATACGAAGTGATAATTTCTACTATCGTAGATAGGTAATCCTTATAGATATGAAAATTTCTACTCTAGTAGATCCGTTGAAACTATACAGAATGTTTTTTGAATTCGCTAGCAAGCTTGGCGTAA
RBL2_RB1		RBL2	RB1	ACCCTAGGCATAACATCTCCA	ATAGGATATCTACTGAAATAA	CTATAGTAAAGCCATCAATAA	GAACGATGTGAACATCGAATC			ACCGGTAATTTCTACTCTTGTAGATACCCTAGGCATAACATCTCCATAATTTCTACTGTCGTAGATATAGGATATCTACTGAAATAATAATTTCTACTATCGTAGATCTATAGTAAAGCCATCAATAAAAATTTCTACTCTAGTAGATGAACGATGTGAACATCGAATCTTTTTTGAATTCGCTAGCAAGCTTGGCGTAA
RBL1_RB1		RBL1	RB1	GATATGCAACCATTGTCTCCA	ATAGGATATCTACTGAAATAA	GCTGAACGTAGTATTCTGGTA	GAACGATGTGAACATCGAATC			ACCGGTAATTTCTACTCTTGTAGATGATATGCAACCATTGTCTCCATAATTTCTACTGTCGTAGATATAGGATATCTACTGAAATAATAATTTCTACTATCGTAGATGCTGAACGTAGTATTCTGGTAAAATTTCTACTCTAGTAGATGAACGATGTGAACATCGAATCTTTTTTGAATTCGCTAGCAAGCTTGGCGTAA
TFDP1_RB1		TFDP1	RB1	AAGGAAGCGCAACAGGAAAGG	ATAGGATATCTACTGAAATAA	AAGGTGGAAAGACAGAGGAGA	GAACGATGTGAACATCGAATC			ACCGGTAATTTCTACTCTTGTAGATAAGGAAGCGCAACAGGAAAGGTAATTTCTACTGTCGTAGATATAGGATATCTACTGAAATAATAATTTCTACTATCGTAGATAAGGTGGAAAGACAGAGGAGAAAATTTCTACTCTAGTAGATGAACGATGTGAACATCGAATCTTTTTTGAATTCGCTAGCAAGCTTGGCGTAA
E2F1_RB1		E2F1	RB1	CAGGTCCAGCCTCCGCTTCAC	ATAGGATATCTACTGAAATAA	ATCACCATAACCATCTGCTCT	GAACGATGTGAACATCGAATC			ACCGGTAATTTCTACTCTTGTAGATCAGGTCCAGCCTCCGCTTCACTAATTTCTACTGTCGTAGATATAGGATATCTACTGAAATAATAATTTCTACTATCGTAGATATCACCATAACCATCTGCTCTAAATTTCTACTCTAGTAGATGAACGATGTGAACATCGAATCTTTTTTGAATTCGCTAGCAAGCTTGGCGTAA
SKP2_RB1		SKP2	RB1	GCTTAGGCCTGCGGACAATCA	ATAGGATATCTACTGAAATAA	CAGTACTCTCGCAAAAAACTC	GAACGATGTGAACATCGAATC			ACCGGTAATTTCTACTCTTGTAGATGCTTAGGCCTGCGGACAATCATAATTTCTACTGTCGTAGATATAGGATATCTACTGAAATAATAATTTCTACTATCGTAGATCAGTACTCTCGCAAAAAACTCAAATTTCTACTCTAGTAGATGAACGATGTGAACATCGAATCTTTTTTGAATTCGCTAGCAAGCTTGGCGTAA
NAV3_RB1		NAV3	RB1	GAGGGGCCAACTTAGGTGACA	ATAGGATATCTACTGAAATAA	AGTGAGCCCAACAAATTTGTC	GAACGATGTGAACATCGAATC			ACCGGTAATTTCTACTCTTGTAGATGAGGGGCCAACTTAGGTGACATAATTTCTACTGTCGTAGATATAGGATATCTACTGAAATAATAATTTCTACTATCGTAGATAGTGAGCCCAACAAATTTGTCAAATTTCTACTCTAGTAGATGAACGATGTGAACATCGAATCTTTTTTGAATTCGCTAGCAAGCTTGGCGTAA
E2F3_RB1		E2F3	RB1	GAATATCTTGATATGTAACAT	ATAGGATATCTACTGAAATAA	GACTATCTGGACTTCGTAGTG	GAACGATGTGAACATCGAATC			ACCGGTAATTTCTACTCTTGTAGATGAATATCTTGATATGTAACATTAATTTCTACTGTCGTAGATATAGGATATCTACTGAAATAATAATTTCTACTATCGTAGATGACTATCTGGACTTCGTAGTGAAATTTCTACTCTAGTAGATGAACGATGTGAACATCGAATCTTTTTTGAATTCGCTAGCAAGCTTGGCGTAA
FOXM1_RB1		FOXM1	RB1	GTTGCTGTGGGACACATTACC	ATAGGATATCTACTGAAATAA	GTGAGGGACGGAACAATTCAC	GAACGATGTGAACATCGAATC			ACCGGTAATTTCTACTCTTGTAGATGTTGCTGTGGGACACATTACCTAATTTCTACTGTCGTAGATATAGGATATCTACTGAAATAATAATTTCTACTATCGTAGATGTGAGGGACGGAACAATTCACAAATTTCTACTCTAGTAGATGAACGATGTGAACATCGAATCTTTTTTGAATTCGCTAGCAAGCTTGGCGTAA
CKS1B_RB1		CKS1B	RB1	TGTTACAGACATGTCATGCTG	ATAGGATATCTACTGAAATAA	CTATTCGGACAAATACGACGA	GAACGATGTGAACATCGAATC			ACCGGTAATTTCTACTCTTGTAGATTGTTACAGACATGTCATGCTGTAATTTCTACTGTCGTAGATATAGGATATCTACTGAAATAATAATTTCTACTATCGTAGATCTATTCGGACAAATACGACGAAAATTTCTACTCTAGTAGATGAACGATGTGAACATCGAATCTTTTTTGAATTCGCTAGCAAGCTTGGCGTAA
PGR_RB1		PGR	RB1	GGGCAGCACAACTACTTATGT	ATAGGATATCTACTGAAATAA	ATCCACGTGCCTATCCTGCCT	GAACGATGTGAACATCGAATC			ACCGGTAATTTCTACTCTTGTAGATGGGCAGCACAACTACTTATGTTAATTTCTACTGTCGTAGATATAGGATATCTACTGAAATAATAATTTCTACTATCGTAGATATCCACGTGCCTATCCTGCCTAAATTTCTACTCTAGTAGATGAACGATGTGAACATCGAATCTTTTTTGAATTCGCTAGCAAGCTTGGCGTAA
CCNE2_RB1		CCNE2	RB1	CCTATGAAGTGTGTATACTTC	ATAGGATATCTACTGAAATAA	GCCAGGAGATGATTGTTACAG	GAACGATGTGAACATCGAATC			ACCGGTAATTTCTACTCTTGTAGATCCTATGAAGTGTGTATACTTCTAATTTCTACTGTCGTAGATATAGGATATCTACTGAAATAATAATTTCTACTATCGTAGATGCCAGGAGATGATTGTTACAGAAATTTCTACTCTAGTAGATGAACGATGTGAACATCGAATCTTTTTTGAATTCGCTAGCAAGCTTGGCGTAA
PPP3CC_RB1		PPP3CC	RB1	AGGTATCGAATGTACAGGAAG	ATAGGATATCTACTGAAATAA	CCTCTATACTGAAATAGCCTC	GAACGATGTGAACATCGAATC			ACCGGTAATTTCTACTCTTGTAGATAGGTATCGAATGTACAGGAAGTAATTTCTACTGTCGTAGATATAGGATATCTACTGAAATAATAATTTCTACTATCGTAGATCCTCTATACTGAAATAGCCTCAAATTTCTACTCTAGTAGATGAACGATGTGAACATCGAATCTTTTTTGAATTCGCTAGCAAGCTTGGCGTAA
GSX2_RB1		GSX2	RB1	CCCGCGGGTGAACCATGCGCA	ATAGGATATCTACTGAAATAA	TTCATCCCGCTTGGCATGCCG	GAACGATGTGAACATCGAATC			ACCGGTAATTTCTACTCTTGTAGATCCCGCGGGTGAACCATGCGCATAATTTCTACTGTCGTAGATATAGGATATCTACTGAAATAATAATTTCTACTATCGTAGATTTCATCCCGCTTGGCATGCCGAAATTTCTACTCTAGTAGATGAACGATGTGAACATCGAATCTTTTTTGAATTCGCTAGCAAGCTTGGCGTAA
TTC37_ARID1A		TTC37	ARID1A	GATGGTGCGACAGCATACAGA	GTTATACAGGTCAACAAGAAC	AGTTGTAGATGTTCGTTTAAG	GATAGAGTTGGCAGCAACATG			ACCGGTAATTTCTACTCTTGTAGATGATGGTGCGACAGCATACAGATAATTTCTACTGTCGTAGATGTTATACAGGTCAACAAGAACTAATTTCTACTATCGTAGATAGTTGTAGATGTTCGTTTAAGAAATTTCTACTCTAGTAGATGATAGAGTTGGCAGCAACATGTTTTTTGAATTCGCTAGCAAGCTTGGCGTAA
ARID1B_ARID1A		ARID1B	ARID1A	CCTATGGAGCCAGTTACGACC	GTTATACAGGTCAACAAGAAC	GGTAACTACTCCAGACCCCCA	GATAGAGTTGGCAGCAACATG			ACCGGTAATTTCTACTCTTGTAGATCCTATGGAGCCAGTTACGACCTAATTTCTACTGTCGTAGATGTTATACAGGTCAACAAGAACTAATTTCTACTATCGTAGATGGTAACTACTCCAGACCCCCAAAATTTCTACTCTAGTAGATGATAGAGTTGGCAGCAACATGTTTTTTGAATTCGCTAGCAAGCTTGGCGTAA
CR1_CSMD1		CR1	CSMD1	CTGGAAATAGCACACGGCCAT	GTATCGAACAGTGCATACCTT	CCAAAGGGAAAGACTTCCAGA	GTGATAAAACTACCCCTTCTG			ACCGGTAATTTCTACTCTTGTAGATCTGGAAATAGCACACGGCCATTAATTTCTACTGTCGTAGATGTATCGAACAGTGCATACCTTTAATTTCTACTATCGTAGATCCAAAGGGAAAGACTTCCAGAAAATTTCTACTCTAGTAGATGTGATAAAACTACCCCTTCTGTTTTTTGAATTCGCTAGCAAGCTTGGCGTAA
PRF1_CSMD1		PRF1	CSMD1	GTGGAAGGAGGCCGTCATCTT	GTATCGAACAGTGCATACCTT	ACAGAGGGTGCAGGTGCCGTC	GTGATAAAACTACCCCTTCTG			ACCGGTAATTTCTACTCTTGTAGATGTGGAAGGAGGCCGTCATCTTTAATTTCTACTGTCGTAGATGTATCGAACAGTGCATACCTTTAATTTCTACTATCGTAGATACAGAGGGTGCAGGTGCCGTCAAATTTCTACTCTAGTAGATGTGATAAAACTACCCCTTCTGTTTTTTGAATTCGCTAGCAAGCTTGGCGTAA
CR1L_CSMD1		CR1L	CSMD1	ACTAGCATCAGCAGAGAGTAT	GTATCGAACAGTGCATACCTT	GGATCTGAACTGGATGTCTTT	GTGATAAAACTACCCCTTCTG			ACCGGTAATTTCTACTCTTGTAGATACTAGCATCAGCAGAGAGTATTAATTTCTACTGTCGTAGATGTATCGAACAGTGCATACCTTTAATTTCTACTATCGTAGATGGATCTGAACTGGATGTCTTTAAATTTCTACTCTAGTAGATGTGATAAAACTACCCCTTCTGTTTTTTGAATTCGCTAGCAAGCTTGGCGTAA
SELL_CSMD1		SELL	CSMD1	AGAATAATGGTAAGTCCAGCA	GTATCGAACAGTGCATACCTT	GTTGCCATACAAAACAAGGCG	GTGATAAAACTACCCCTTCTG			ACCGGTAATTTCTACTCTTGTAGATAGAATAATGGTAAGTCCAGCATAATTTCTACTGTCGTAGATGTATCGAACAGTGCATACCTTTAATTTCTACTATCGTAGATGTTGCCATACAAAACAAGGCGAAATTTCTACTCTAGTAGATGTGATAAAACTACCCCTTCTGTTTTTTGAATTCGCTAGCAAGCTTGGCGTAA
SRPX2_CSMD1		SRPX2	CSMD1	CCGAAGGAGAGCATGTGATTC	GTATCGAACAGTGCATACCTT	ATCTTGGCAGACATAGATCCC	GTGATAAAACTACCCCTTCTG			ACCGGTAATTTCTACTCTTGTAGATCCGAAGGAGAGCATGTGATTCTAATTTCTACTGTCGTAGATGTATCGAACAGTGCATACCTTTAATTTCTACTATCGTAGATATCTTGGCAGACATAGATCCCAAATTTCTACTCTAGTAGATGTGATAAAACTACCCCTTCTGTTTTTTGAATTCGCTAGCAAGCTTGGCGTAA
SRPX_CSMD1		SRPX	CSMD1	AGAAAAGCGATGTCCTACCCT	GTATCGAACAGTGCATACCTT	ACTCCCGGTGTGAGTATTATT	GTGATAAAACTACCCCTTCTG			ACCGGTAATTTCTACTCTTGTAGATAGAAAAGCGATGTCCTACCCTTAATTTCTACTGTCGTAGATGTATCGAACAGTGCATACCTTTAATTTCTACTATCGTAGATACTCCCGGTGTGAGTATTATTAAATTTCTACTCTAGTAGATGTGATAAAACTACCCCTTCTGTTTTTTGAATTCGCTAGCAAGCTTGGCGTAA
CFHR5_CSMD1		CFHR5	CSMD1	TAGCAACACACCAACTTAAGA	GTATCGAACAGTGCATACCTT	GGTGGTCACCTAACTTTCCAA	GTGATAAAACTACCCCTTCTG			ACCGGTAATTTCTACTCTTGTAGATTAGCAACACACCAACTTAAGATAATTTCTACTGTCGTAGATGTATCGAACAGTGCATACCTTTAATTTCTACTATCGTAGATGGTGGTCACCTAACTTTCCAAAAATTTCTACTCTAGTAGATGTGATAAAACTACCCCTTCTGTTTTTTGAATTCGCTAGCAAGCTTGGCGTAA
CDX2_APC		CDX2	APC	CAGCAGCCCAGAAGCGCAGGA	AGAACGAGAACTATCTAAGCT	ACTACAGTCGCTACATCACCA	CAGGCTACGCTATGCTCTATG			ACCGGTAATTTCTACTCTTGTAGATCAGCAGCCCAGAAGCGCAGGATAATTTCTACTGTCGTAGATAGAACGAGAACTATCTAAGCTTAATTTCTACTATCGTAGATACTACAGTCGCTACATCACCAAAATTTCTACTCTAGTAGATCAGGCTACGCTATGCTCTATGTTTTTTGAATTCGCTAGCAAGCTTGGCGTAA
DCLRE1C_APC		DCLRE1C	APC	GATACTACGTTCTGTGATCCA	AGAACGAGAACTATCTAAGCT	GATATGCGTTCACAGGACAGA	CAGGCTACGCTATGCTCTATG			ACCGGTAATTTCTACTCTTGTAGATGATACTACGTTCTGTGATCCATAATTTCTACTGTCGTAGATAGAACGAGAACTATCTAAGCTTAATTTCTACTATCGTAGATGATATGCGTTCACAGGACAGAAAATTTCTACTCTAGTAGATCAGGCTACGCTATGCTCTATGTTTTTTGAATTCGCTAGCAAGCTTGGCGTAA
FAM210A_APC		FAM210A	APC	AGGATGCTTACCACACTGTCA	AGAACGAGAACTATCTAAGCT	ACAGTGTCCAAAGAGACCAGC	CAGGCTACGCTATGCTCTATG			ACCGGTAATTTCTACTCTTGTAGATAGGATGCTTACCACACTGTCATAATTTCTACTGTCGTAGATAGAACGAGAACTATCTAAGCTTAATTTCTACTATCGTAGATACAGTGTCCAAAGAGACCAGCAAATTTCTACTCTAGTAGATCAGGCTACGCTATGCTCTATGTTTTTTGAATTCGCTAGCAAGCTTGGCGTAA
NCKAP1_APC		NCKAP1	APC	GAGTTACCCTCTCAATCAAGA	AGAACGAGAACTATCTAAGCT	ATGGGCATAGTTGTATAATCC	CAGGCTACGCTATGCTCTATG			ACCGGTAATTTCTACTCTTGTAGATGAGTTACCCTCTCAATCAAGATAATTTCTACTGTCGTAGATAGAACGAGAACTATCTAAGCTTAATTTCTACTATCGTAGATATGGGCATAGTTGTATAATCCAAATTTCTACTCTAGTAGATCAGGCTACGCTATGCTCTATGTTTTTTGAATTCGCTAGCAAGCTTGGCGTAA
CAB39_APC		CAB39	APC	CAGGTATGAATCTCCAGAAAT	AGAACGAGAACTATCTAAGCT	ATATACTTACTCTATCATAAT	CAGGCTACGCTATGCTCTATG			ACCGGTAATTTCTACTCTTGTAGATCAGGTATGAATCTCCAGAAATTAATTTCTACTGTCGTAGATAGAACGAGAACTATCTAAGCTTAATTTCTACTATCGTAGATATATACTTACTCTATCATAATAAATTTCTACTCTAGTAGATCAGGCTACGCTATGCTCTATGTTTTTTGAATTCGCTAGCAAGCTTGGCGTAA
SCD_APC		SCD	APC	TATCAGGGCGAATGTCGTCTT	AGAACGAGAACTATCTAAGCT	ACCCCAGAAATACCAGGGCAC	CAGGCTACGCTATGCTCTATG			ACCGGTAATTTCTACTCTTGTAGATTATCAGGGCGAATGTCGTCTTTAATTTCTACTGTCGTAGATAGAACGAGAACTATCTAAGCTTAATTTCTACTATCGTAGATACCCCAGAAATACCAGGGCACAAATTTCTACTCTAGTAGATCAGGCTACGCTATGCTCTATGTTTTTTGAATTCGCTAGCAAGCTTGGCGTAA
TCF7L2_APC		TCF7L2	APC	ACATCAGCTAAATCCCTCTCT	AGAACGAGAACTATCTAAGCT	CGAGACAAATCCCGGGAAAGT	CAGGCTACGCTATGCTCTATG			ACCGGTAATTTCTACTCTTGTAGATACATCAGCTAAATCCCTCTCTTAATTTCTACTGTCGTAGATAGAACGAGAACTATCTAAGCTTAATTTCTACTATCGTAGATCGAGACAAATCCCGGGAAAGTAAATTTCTACTCTAGTAGATCAGGCTACGCTATGCTCTATGTTTTTTGAATTCGCTAGCAAGCTTGGCGTAA
DIABLO_APC		DIABLO	APC	CCGACAATATACAAGTTTACT	AGAACGAGAACTATCTAAGCT	GTAACAGATAGCACCTCTACC	CAGGCTACGCTATGCTCTATG			ACCGGTAATTTCTACTCTTGTAGATCCGACAATATACAAGTTTACTTAATTTCTACTGTCGTAGATAGAACGAGAACTATCTAAGCTTAATTTCTACTATCGTAGATGTAACAGATAGCACCTCTACCAAATTTCTACTCTAGTAGATCAGGCTACGCTATGCTCTATGTTTTTTGAATTCGCTAGCAAGCTTGGCGTAA
GATA6_APC		GATA6	APC	ATGTAGAGTCCACAAGCATTG	AGAACGAGAACTATCTAAGCT	TGCGCCATAAGGTGGTAGTTG	CAGGCTACGCTATGCTCTATG			ACCGGTAATTTCTACTCTTGTAGATATGTAGAGTCCACAAGCATTGTAATTTCTACTGTCGTAGATAGAACGAGAACTATCTAAGCTTAATTTCTACTATCGTAGATTGCGCCATAAGGTGGTAGTTGAAATTTCTACTCTAGTAGATCAGGCTACGCTATGCTCTATGTTTTTTGAATTCGCTAGCAAGCTTGGCGTAA
RPS10_APC		RPS10	APC	TGTGGGAACCATACCTTTAGG	AGAACGAGAACTATCTAAGCT	TGCCTTACAGTCTCTCAAGTC	CAGGCTACGCTATGCTCTATG			ACCGGTAATTTCTACTCTTGTAGATTGTGGGAACCATACCTTTAGGTAATTTCTACTGTCGTAGATAGAACGAGAACTATCTAAGCTTAATTTCTACTATCGTAGATTGCCTTACAGTCTCTCAAGTCAAATTTCTACTCTAGTAGATCAGGCTACGCTATGCTCTATGTTTTTTGAATTCGCTAGCAAGCTTGGCGTAA
RAD52_APC		RAD52	APC	ACTAAAGCGAAGAGACAAGAT	AGAACGAGAACTATCTAAGCT	GGGTTGCAGTGCCAGTACACA	CAGGCTACGCTATGCTCTATG			ACCGGTAATTTCTACTCTTGTAGATACTAAAGCGAAGAGACAAGATTAATTTCTACTGTCGTAGATAGAACGAGAACTATCTAAGCTTAATTTCTACTATCGTAGATGGGTTGCAGTGCCAGTACACAAAATTTCTACTCTAGTAGATCAGGCTACGCTATGCTCTATGTTTTTTGAATTCGCTAGCAAGCTTGGCGTAA
CTNNB1_APC		CTNNB1	APC	GTAAGTATAGGTCCTCATTAT	AGAACGAGAACTATCTAAGCT	GGACTTCACCTGACAGATCCA	CAGGCTACGCTATGCTCTATG			ACCGGTAATTTCTACTCTTGTAGATGTAAGTATAGGTCCTCATTATTAATTTCTACTGTCGTAGATAGAACGAGAACTATCTAAGCTTAATTTCTACTATCGTAGATGGACTTCACCTGACAGATCCAAAATTTCTACTCTAGTAGATCAGGCTACGCTATGCTCTATGTTTTTTGAATTCGCTAGCAAGCTTGGCGTAA
PLRG1_APC		PLRG1	APC	GGATGTGAGAACTAAAGCCAG	AGAACGAGAACTATCTAAGCT	TGATAATACCATACTCACCTT	CAGGCTACGCTATGCTCTATG			ACCGGTAATTTCTACTCTTGTAGATGGATGTGAGAACTAAAGCCAGTAATTTCTACTGTCGTAGATAGAACGAGAACTATCTAAGCTTAATTTCTACTATCGTAGATTGATAATACCATACTCACCTTAAATTTCTACTCTAGTAGATCAGGCTACGCTATGCTCTATGTTTTTTGAATTCGCTAGCAAGCTTGGCGTAA
MYBL2_APC		MYBL2	APC	CTCAGGTCACACCAAGCATCA	AGAACGAGAACTATCTAAGCT	CCAGAACCGCACTGACCAGCA	CAGGCTACGCTATGCTCTATG			ACCGGTAATTTCTACTCTTGTAGATCTCAGGTCACACCAAGCATCATAATTTCTACTGTCGTAGATAGAACGAGAACTATCTAAGCTTAATTTCTACTATCGTAGATCCAGAACCGCACTGACCAGCAAAATTTCTACTCTAGTAGATCAGGCTACGCTATGCTCTATGTTTTTTGAATTCGCTAGCAAGCTTGGCGTAA
LOC341056_APC		LOC341056	APC	TCCTCTACAAACTCATGTTCT	AGAACGAGAACTATCTAAGCT	ACACAACCCCAGTCACCCATG	CAGGCTACGCTATGCTCTATG			ACCGGTAATTTCTACTCTTGTAGATTCCTCTACAAACTCATGTTCTTAATTTCTACTGTCGTAGATAGAACGAGAACTATCTAAGCTTAATTTCTACTATCGTAGATACACAACCCCAGTCACCCATGAAATTTCTACTCTAGTAGATCAGGCTACGCTATGCTCTATGTTTTTTGAATTCGCTAGCAAGCTTGGCGTAA
ERCC6_ATRX		ERCC6	ATRX	GGTGTGGACGTCTATGACCAG	GAGCGATGGATGCTGTAAACA	TCCGGACTTATAGCCCTAAGA	TCTGCAATATCAGATAAGCCA			ACCGGTAATTTCTACTCTTGTAGATGGTGTGGACGTCTATGACCAGTAATTTCTACTGTCGTAGATGAGCGATGGATGCTGTAAACATAATTTCTACTATCGTAGATTCCGGACTTATAGCCCTAAGAAAATTTCTACTCTAGTAGATTCTGCAATATCAGATAAGCCATTTTTTGAATTCGCTAGCAAGCTTGGCGTAA
IDH3A_NF1		IDH3A	NF1	CCTTTGAGTATGCCCGGAACA	GTATAAGCCCTCACAACAACC	CTGCTGCGCAAAACATTTGAC	CCGACAAGCCCAGACCAAACT			ACCGGTAATTTCTACTCTTGTAGATCCTTTGAGTATGCCCGGAACATAATTTCTACTGTCGTAGATGTATAAGCCCTCACAACAACCTAATTTCTACTATCGTAGATCTGCTGCGCAAAACATTTGACAAATTTCTACTCTAGTAGATCCGACAAGCCCAGACCAAACTTTTTTTGAATTCGCTAGCAAGCTTGGCGTAA
WDR33_NF1		WDR33	NF1	GTTGGATGCCAGTCTACACAT	GTATAAGCCCTCACAACAACC	TAGATGACCTCGAACCTAATA	CCGACAAGCCCAGACCAAACT			ACCGGTAATTTCTACTCTTGTAGATGTTGGATGCCAGTCTACACATTAATTTCTACTGTCGTAGATGTATAAGCCCTCACAACAACCTAATTTCTACTATCGTAGATTAGATGACCTCGAACCTAATAAAATTTCTACTCTAGTAGATCCGACAAGCCCAGACCAAACTTTTTTTGAATTCGCTAGCAAGCTTGGCGTAA
MCM4_NF1		MCM4	NF1	CGATAATGAATGACATCAATG	GTATAAGCCCTCACAACAACC	GCCTAGAGACTGCTCACTTGC	CCGACAAGCCCAGACCAAACT			ACCGGTAATTTCTACTCTTGTAGATCGATAATGAATGACATCAATGTAATTTCTACTGTCGTAGATGTATAAGCCCTCACAACAACCTAATTTCTACTATCGTAGATGCCTAGAGACTGCTCACTTGCAAATTTCTACTCTAGTAGATCCGACAAGCCCAGACCAAACTTTTTTTGAATTCGCTAGCAAGCTTGGCGTAA
IFNA10_IFNA6		IFNA10	IFNA6	CGAATCCCCCAGGAGGAGTTT	TCTAGAAGCCTCTCATCCCAA	CCAGCAACTGAATGACCTGGA	TCCTGTCTGAAGGACAGACAT			ACCGGTAATTTCTACTCTTGTAGATCGAATCCCCCAGGAGGAGTTTTAATTTCTACTGTCGTAGATTCTAGAAGCCTCTCATCCCAATAATTTCTACTATCGTAGATCCAGCAACTGAATGACCTGGAAAATTTCTACTCTAGTAGATTCCTGTCTGAAGGACAGACATTTTTTTGAATTCGCTAGCAAGCTTGGCGTAA
AREL1_HUWE1		AREL1	HUWE1	CCTACCGATTCCAACAAGGCA	GACAACTAGTAACACACTACA	CCCGCACGTAGTCATAAATAG	GTACCTGCAATCCAACAGCAA			ACCGGTAATTTCTACTCTTGTAGATCCTACCGATTCCAACAAGGCATAATTTCTACTGTCGTAGATGACAACTAGTAACACACTACATAATTTCTACTATCGTAGATCCCGCACGTAGTCATAAATAGAAATTTCTACTCTAGTAGATGTACCTGCAATCCAACAGCAATTTTTTGAATTCGCTAGCAAGCTTGGCGTAA
HSD17B10_HUWE1		HSD17B10	HUWE1	GCCGTGTGGATGTAGCTGTCA	GACAACTAGTAACACACTACA	CTAGAGCCAGAGCTGTTTGCA	GTACCTGCAATCCAACAGCAA			ACCGGTAATTTCTACTCTTGTAGATGCCGTGTGGATGTAGCTGTCATAATTTCTACTGTCGTAGATGACAACTAGTAACACACTACATAATTTCTACTATCGTAGATCTAGAGCCAGAGCTGTTTGCAAAATTTCTACTCTAGTAGATGTACCTGCAATCCAACAGCAATTTTTTGAATTCGCTAGCAAGCTTGGCGTAA
HSD17B4_WWOX		HSD17B4	WWOX	TGCTAATCCTCCACCCATCAT	CCAAGGAGTCGTTAATATCTG	GAATCAACTGGCAGTATAATT	GATGTTCCCACTGAGTCTTCT			ACCGGTAATTTCTACTCTTGTAGATTGCTAATCCTCCACCCATCATTAATTTCTACTGTCGTAGATCCAAGGAGTCGTTAATATCTGTAATTTCTACTATCGTAGATGAATCAACTGGCAGTATAATTAAATTTCTACTCTAGTAGATGATGTTCCCACTGAGTCTTCTTTTTTTGAATTCGCTAGCAAGCTTGGCGTAA
HSD17B2_WWOX		HSD17B2	WWOX	ATTCAAAACTCCGGCAAATAC	CCAAGGAGTCGTTAATATCTG	ATGAGCCATAAGATGCCAGCC	GATGTTCCCACTGAGTCTTCT			ACCGGTAATTTCTACTCTTGTAGATATTCAAAACTCCGGCAAATACTAATTTCTACTGTCGTAGATCCAAGGAGTCGTTAATATCTGTAATTTCTACTATCGTAGATATGAGCCATAAGATGCCAGCCAAATTTCTACTCTAGTAGATGATGTTCCCACTGAGTCTTCTTTTTTTGAATTCGCTAGCAAGCTTGGCGTAA
HSD17B14_WWOX		HSD17B14	WWOX	GCCGCCTGGATTGTGTTGTCA	CCAAGGAGTCGTTAATATCTG	GCCCTGGATGAAAGTCCATAT	GATGTTCCCACTGAGTCTTCT			ACCGGTAATTTCTACTCTTGTAGATGCCGCCTGGATTGTGTTGTCATAATTTCTACTGTCGTAGATCCAAGGAGTCGTTAATATCTGTAATTTCTACTATCGTAGATGCCCTGGATGAAAGTCCATATAAATTTCTACTCTAGTAGATGATGTTCCCACTGAGTCTTCTTTTTTTGAATTCGCTAGCAAGCTTGGCGTAA
HSD17B11_WWOX		HSD17B11	WWOX	CTAAAATACTAACATCTCCAA	CCAAGGAGTCGTTAATATCTG	AGTTCAAGCAAGTTTGCTGCT	GATGTTCCCACTGAGTCTTCT			ACCGGTAATTTCTACTCTTGTAGATCTAAAATACTAACATCTCCAATAATTTCTACTGTCGTAGATCCAAGGAGTCGTTAATATCTGTAATTTCTACTATCGTAGATAGTTCAAGCAAGTTTGCTGCTAAATTTCTACTCTAGTAGATGATGTTCCCACTGAGTCTTCTTTTTTTGAATTCGCTAGCAAGCTTGGCGTAA
HSD17B6_WWOX		HSD17B6	WWOX	GGGTGAAAATCAGCATAGTTG	CCAAGGAGTCGTTAATATCTG	ACTTAAGTTACCTCAGAATAT	GATGTTCCCACTGAGTCTTCT			ACCGGTAATTTCTACTCTTGTAGATGGGTGAAAATCAGCATAGTTGTAATTTCTACTGTCGTAGATCCAAGGAGTCGTTAATATCTGTAATTTCTACTATCGTAGATACTTAAGTTACCTCAGAATATAAATTTCTACTCTAGTAGATGATGTTCCCACTGAGTCTTCTTTTTTTGAATTCGCTAGCAAGCTTGGCGTAA
IFNA10_IFNA17		IFNA10	IFNA17	CGAATCCCCCAGGAGGAGTTT	CCAGCAACTGAATAACCTGGA	CCAGCAACTGAATGACCTGGA	TAGGAGGCTCTGTTCCCAAGC			ACCGGTAATTTCTACTCTTGTAGATCGAATCCCCCAGGAGGAGTTTTAATTTCTACTGTCGTAGATCCAGCAACTGAATAACCTGGATAATTTCTACTATCGTAGATCCAGCAACTGAATGACCTGGAAAATTTCTACTCTAGTAGATTAGGAGGCTCTGTTCCCAAGCTTTTTTGAATTCGCTAGCAAGCTTGGCGTAA
N4BP2_IFNA4		N4BP2	IFNA4	ACCTACCTAGTGCTTCTATCC	GGATTCCCCGAGGAGGAGTTT	CTTAGACAAGTCTGACTCTCA	CCAGCAACTGAATGACCTGGA			ACCGGTAATTTCTACTCTTGTAGATACCTACCTAGTGCTTCTATCCTAATTTCTACTGTCGTAGATGGATTCCCCGAGGAGGAGTTTTAATTTCTACTATCGTAGATCTTAGACAAGTCTGACTCTCAAAATTTCTACTCTAGTAGATCCAGCAACTGAATGACCTGGATTTTTTGAATTCGCTAGCAAGCTTGGCGTAA
LRP10_LRP1B		LRP10	LRP1B	GAGATGCAGTGCATGTGTATG	GAGTGAGCCAGTCAATCGCCA	CGATGCCGGGACGAGAAGTGC	GAGTGAGTATGTCTGTACTGA			ACCGGTAATTTCTACTCTTGTAGATGAGATGCAGTGCATGTGTATGTAATTTCTACTGTCGTAGATGAGTGAGCCAGTCAATCGCCATAATTTCTACTATCGTAGATCGATGCCGGGACGAGAAGTGCAAATTTCTACTCTAGTAGATGAGTGAGTATGTCTGTACTGATTTTTTGAATTCGCTAGCAAGCTTGGCGTAA
LRP1_LRP1B		LRP1	LRP1B	GGCCCATCGTCCGTCCAGTAC	GAGTGAGCCAGTCAATCGCCA	AGTGTGCCAATGGCGAGTGCA	GAGTGAGTATGTCTGTACTGA			ACCGGTAATTTCTACTCTTGTAGATGGCCCATCGTCCGTCCAGTACTAATTTCTACTGTCGTAGATGAGTGAGCCAGTCAATCGCCATAATTTCTACTATCGTAGATAGTGTGCCAATGGCGAGTGCAAAATTTCTACTCTAGTAGATGAGTGAGTATGTCTGTACTGATTTTTTGAATTCGCTAGCAAGCTTGGCGTAA
NID2_LRP1B		NID2	LRP1B	GGGGCACCTCACCGAGTGAAT	GAGTGAGCCAGTCAATCGCCA	GTTGATTGCACCAAAAGTCAG	GAGTGAGTATGTCTGTACTGA			ACCGGTAATTTCTACTCTTGTAGATGGGGCACCTCACCGAGTGAATTAATTTCTACTGTCGTAGATGAGTGAGCCAGTCAATCGCCATAATTTCTACTATCGTAGATGTTGATTGCACCAAAAGTCAGAAATTTCTACTCTAGTAGATGAGTGAGTATGTCTGTACTGATTTTTTGAATTCGCTAGCAAGCTTGGCGTAA
RAD23A_LRP1B		RAD23A	LRP1B	TGTCCAGCCACGGGGAAGGCA	GAGTGAGCCAGTCAATCGCCA	TTGCTGTTGCAGACCAAAGCC	GAGTGAGTATGTCTGTACTGA			ACCGGTAATTTCTACTCTTGTAGATTGTCCAGCCACGGGGAAGGCATAATTTCTACTGTCGTAGATGAGTGAGCCAGTCAATCGCCATAATTTCTACTATCGTAGATTTGCTGTTGCAGACCAAAGCCAAATTTCTACTCTAGTAGATGAGTGAGTATGTCTGTACTGATTTTTTGAATTCGCTAGCAAGCTTGGCGTAA
RASGRF2_LRP1B		RASGRF2	LRP1B	ACAGTGTGTGGACAATATACG	GAGTGAGCCAGTCAATCGCCA	TGTCTCTACGATCTGAACTAG	GAGTGAGTATGTCTGTACTGA			ACCGGTAATTTCTACTCTTGTAGATACAGTGTGTGGACAATATACGTAATTTCTACTGTCGTAGATGAGTGAGCCAGTCAATCGCCATAATTTCTACTATCGTAGATTGTCTCTACGATCTGAACTAGAAATTTCTACTCTAGTAGATGAGTGAGTATGTCTGTACTGATTTTTTGAATTCGCTAGCAAGCTTGGCGTAA
ACTR6_ATM		ACTR6	ATM	ACCGGAACTGACAATTAGGAA	TAAGTCACCCTCTAACTGATA	CTTCTACAATAAGGAACTATA	CCGTAGGCTGATCCTTATTCA			ACCGGTAATTTCTACTCTTGTAGATACCGGAACTGACAATTAGGAATAATTTCTACTGTCGTAGATTAAGTCACCCTCTAACTGATATAATTTCTACTATCGTAGATCTTCTACAATAAGGAACTATAAAATTTCTACTCTAGTAGATCCGTAGGCTGATCCTTATTCATTTTTTGAATTCGCTAGCAAGCTTGGCGTAA
L1TD1_ATM		L1TD1	ATM	GGGGGAAAAGCTACAATACCT	TAAGTCACCCTCTAACTGATA	AGGATAAAACCCTAATAGACT	CCGTAGGCTGATCCTTATTCA			ACCGGTAATTTCTACTCTTGTAGATGGGGGAAAAGCTACAATACCTTAATTTCTACTGTCGTAGATTAAGTCACCCTCTAACTGATATAATTTCTACTATCGTAGATAGGATAAAACCCTAATAGACTAAATTTCTACTCTAGTAGATCCGTAGGCTGATCCTTATTCATTTTTTGAATTCGCTAGCAAGCTTGGCGTAA
USP40_ELAVL2		USP40	ELAVL2	GGAGATCTCCGGCAGTCAATA	GAAGTCCGCTGACATATAAAT	CGATAAAACAACATGTAGGCA	CTAATAACCCAAGCCAAAAAA			ACCGGTAATTTCTACTCTTGTAGATGGAGATCTCCGGCAGTCAATATAATTTCTACTGTCGTAGATGAAGTCCGCTGACATATAAATTAATTTCTACTATCGTAGATCGATAAAACAACATGTAGGCAAAATTTCTACTCTAGTAGATCTAATAACCCAAGCCAAAAAATTTTTTGAATTCGCTAGCAAGCTTGGCGTAA
MAF_NOTCH1		MAF	NOTCH1	ACTTCAAACTTCATCAGATCG	GCGGGGCACAGGCAACGGTAG	AAGTGAAAAAGGAACCGGTGG	GCATCAGCTGGCACTCGTCCA			ACCGGTAATTTCTACTCTTGTAGATACTTCAAACTTCATCAGATCGTAATTTCTACTGTCGTAGATGCGGGGCACAGGCAACGGTAGTAATTTCTACTATCGTAGATAAGTGAAAAAGGAACCGGTGGAAATTTCTACTCTAGTAGATGCATCAGCTGGCACTCGTCCATTTTTTGAATTCGCTAGCAAGCTTGGCGTAA
LEMD2_FBXO25		LEMD2	FBXO25	AAGCCGCACTGACCTGGATAC	CCACTAATACAGACTTCCCTA	GATTCTCTGGATTTCCACACT	GATTTGCCGATTAGAAACTAT			ACCGGTAATTTCTACTCTTGTAGATAAGCCGCACTGACCTGGATACTAATTTCTACTGTCGTAGATCCACTAATACAGACTTCCCTATAATTTCTACTATCGTAGATGATTCTCTGGATTTCCACACTAAATTTCTACTCTAGTAGATGATTTGCCGATTAGAAACTATTTTTTTGAATTCGCTAGCAAGCTTGGCGTAA
TEF_CREBBP		TEF	CREBBP	GAATCTTCCCTGGAGAAGGAG	GAATGCACGTCCAAGAATACG	AGAGGGCTGAAAGATGGCAGT	TCTGCTAATAAGTGATAATAT			ACCGGTAATTTCTACTCTTGTAGATGAATCTTCCCTGGAGAAGGAGTAATTTCTACTGTCGTAGATGAATGCACGTCCAAGAATACGTAATTTCTACTATCGTAGATAGAGGGCTGAAAGATGGCAGTAAATTTCTACTCTAGTAGATTCTGCTAATAAGTGATAATATTTTTTTGAATTCGCTAGCAAGCTTGGCGTAA
CBLB_CREBBP		CBLB	CREBBP	CCTGATACATATCAGCATTTA	GAATGCACGTCCAAGAATACG	GTATCACAAAAGCAGATGCTG	TCTGCTAATAAGTGATAATAT			ACCGGTAATTTCTACTCTTGTAGATCCTGATACATATCAGCATTTATAATTTCTACTGTCGTAGATGAATGCACGTCCAAGAATACGTAATTTCTACTATCGTAGATGTATCACAAAAGCAGATGCTGAAATTTCTACTCTAGTAGATTCTGCTAATAAGTGATAATATTTTTTTGAATTCGCTAGCAAGCTTGGCGTAA
LRP8_CREBBP		LRP8	CREBBP	AGTGTGAGTGCTACCCTGGCT	GAATGCACGTCCAAGAATACG	TCTTAAGCGCCTACATGGACA	TCTGCTAATAAGTGATAATAT			ACCGGTAATTTCTACTCTTGTAGATAGTGTGAGTGCTACCCTGGCTTAATTTCTACTGTCGTAGATGAATGCACGTCCAAGAATACGTAATTTCTACTATCGTAGATTCTTAAGCGCCTACATGGACAAAATTTCTACTCTAGTAGATTCTGCTAATAAGTGATAATATTTTTTTGAATTCGCTAGCAAGCTTGGCGTAA
RAB19_KMT2A		RAB19	KMT2A	CCGTCAATATCAAGGGAACGC	GATCTAGAACGACGAAAAAAT	TCTATCTCATGAATCCAGTGA	GTGGTCGCAATATAAAGAAGC			ACCGGTAATTTCTACTCTTGTAGATCCGTCAATATCAAGGGAACGCTAATTTCTACTGTCGTAGATGATCTAGAACGACGAAAAAATTAATTTCTACTATCGTAGATTCTATCTCATGAATCCAGTGAAAATTTCTACTCTAGTAGATGTGGTCGCAATATAAAGAAGCTTTTTTGAATTCGCTAGCAAGCTTGGCGTAA
FGFR2_EPHA3		FGFR2	EPHA3	GTTGAGGATACCACATTAGAG	CAGACACGGTACCCATGGACT	ACTGTCTACAGTCCTACTGGC	GAATACGTATATAGTGTCAGG			ACCGGTAATTTCTACTCTTGTAGATGTTGAGGATACCACATTAGAGTAATTTCTACTGTCGTAGATCAGACACGGTACCCATGGACTTAATTTCTACTATCGTAGATACTGTCTACAGTCCTACTGGCAAATTTCTACTCTAGTAGATGAATACGTATATAGTGTCAGGTTTTTTGAATTCGCTAGCAAGCTTGGCGTAA
ZNF696_MYOM2		ZNF696	MYOM2	AGCTGTGAAGGCTGCTTTCCT	ACTCATCCCCACAGCATTGAC	TCCCCCGAGTGGATGCTCCGG	GGTACAAAGATGGCAGTCTGA			ACCGGTAATTTCTACTCTTGTAGATAGCTGTGAAGGCTGCTTTCCTTAATTTCTACTGTCGTAGATACTCATCCCCACAGCATTGACTAATTTCTACTATCGTAGATTCCCCCGAGTGGATGCTCCGGAAATTTCTACTCTAGTAGATGGTACAAAGATGGCAGTCTGATTTTTTGAATTCGCTAGCAAGCTTGGCGTAA
UCK1_MYOM2		UCK1	MYOM2	AGGGCATCTTGGTGTTCTACA	ACTCATCCCCACAGCATTGAC	ATGCACAGGACTCTGAAGAAC	GGTACAAAGATGGCAGTCTGA			ACCGGTAATTTCTACTCTTGTAGATAGGGCATCTTGGTGTTCTACATAATTTCTACTGTCGTAGATACTCATCCCCACAGCATTGACTAATTTCTACTATCGTAGATATGCACAGGACTCTGAAGAACAAATTTCTACTCTAGTAGATGGTACAAAGATGGCAGTCTGATTTTTTGAATTCGCTAGCAAGCTTGGCGTAA
DGCR6_MYOM2		DGCR6	MYOM2	GGTGAGGTGCTGGATCTCCAG	ACTCATCCCCACAGCATTGAC	GAACACGGTGCCGTCGAGAAG	GGTACAAAGATGGCAGTCTGA			ACCGGTAATTTCTACTCTTGTAGATGGTGAGGTGCTGGATCTCCAGTAATTTCTACTGTCGTAGATACTCATCCCCACAGCATTGACTAATTTCTACTATCGTAGATGAACACGGTGCCGTCGAGAAGAAATTTCTACTCTAGTAGATGGTACAAAGATGGCAGTCTGATTTTTTGAATTCGCTAGCAAGCTTGGCGTAA
PELO_IFNB1		PELO	IFNB1	CCTGAAGAAATTTGGACCGGT	TCTGATGATAGACATTAGCCA	CTAGGGATGTTCACCTCCACC	TAGGAATCCAAGCAAGTTGTA			ACCGGTAATTTCTACTCTTGTAGATCCTGAAGAAATTTGGACCGGTTAATTTCTACTGTCGTAGATTCTGATGATAGACATTAGCCATAATTTCTACTATCGTAGATCTAGGGATGTTCACCTCCACCAAATTTCTACTCTAGTAGATTAGGAATCCAAGCAAGTTGTATTTTTTGAATTCGCTAGCAAGCTTGGCGTAA
MPPE1_EP300		MPPE1	EP300	AGAGCAGATGCCACAGCCATC	ACAGGCACAAATGTCTAGTTC	TGAAACCGCTCCACATCATCC	CGGTTATATAACCAGGCATTA			ACCGGTAATTTCTACTCTTGTAGATAGAGCAGATGCCACAGCCATCTAATTTCTACTGTCGTAGATACAGGCACAAATGTCTAGTTCTAATTTCTACTATCGTAGATTGAAACCGCTCCACATCATCCAAATTTCTACTCTAGTAGATCGGTTATATAACCAGGCATTATTTTTTGAATTCGCTAGCAAGCTTGGCGTAA
ATP1B3_EP300		ATP1B3	EP300	CTTGAGAATAGCCAAAATCAG	ACAGGCACAAATGTCTAGTTC	GCATATACTTTAGAAGAACAG	CGGTTATATAACCAGGCATTA			ACCGGTAATTTCTACTCTTGTAGATCTTGAGAATAGCCAAAATCAGTAATTTCTACTGTCGTAGATACAGGCACAAATGTCTAGTTCTAATTTCTACTATCGTAGATGCATATACTTTAGAAGAACAGAAATTTCTACTCTAGTAGATCGGTTATATAACCAGGCATTATTTTTTGAATTCGCTAGCAAGCTTGGCGTAA
CREBBP_EP300		CREBBP	EP300	GAATGCACGTCCAAGAATACG	ACAGGCACAAATGTCTAGTTC	TCTGCTAATAAGTGATAATAT	CGGTTATATAACCAGGCATTA			ACCGGTAATTTCTACTCTTGTAGATGAATGCACGTCCAAGAATACGTAATTTCTACTGTCGTAGATACAGGCACAAATGTCTAGTTCTAATTTCTACTATCGTAGATTCTGCTAATAAGTGATAATATAAATTTCTACTCTAGTAGATCGGTTATATAACCAGGCATTATTTTTTGAATTCGCTAGCAAGCTTGGCGTAA
CYP2W1_EP300		CYP2W1	EP300	ACTACCGGGACCCCGTGTTTG	ACAGGCACAAATGTCTAGTTC	AGCTCCTGCAGAATCTTGTCA	CGGTTATATAACCAGGCATTA			ACCGGTAATTTCTACTCTTGTAGATACTACCGGGACCCCGTGTTTGTAATTTCTACTGTCGTAGATACAGGCACAAATGTCTAGTTCTAATTTCTACTATCGTAGATAGCTCCTGCAGAATCTTGTCAAAATTTCTACTCTAGTAGATCGGTTATATAACCAGGCATTATTTTTTGAATTCGCTAGCAAGCTTGGCGTAA
THAP11_SMARCA4		THAP11	SMARCA4	CAGCCGCAGAGGGCGCAGCCG	CCTGTGACGGATCTGTGATAT	GAAACGTGTAGAAGTGCAGCG	TAGGTATGAAGTAGCTCCGAG			ACCGGTAATTTCTACTCTTGTAGATCAGCCGCAGAGGGCGCAGCCGTAATTTCTACTGTCGTAGATCCTGTGACGGATCTGTGATATTAATTTCTACTATCGTAGATGAAACGTGTAGAAGTGCAGCGAAATTTCTACTCTAGTAGATTAGGTATGAAGTAGCTCCGAGTTTTTTGAATTCGCTAGCAAGCTTGGCGTAA
UQCC1_SMARCA4		UQCC1	SMARCA4	TTATAACCCTACTCCACGTCT	CCTGTGACGGATCTGTGATAT	TCCACACAGCTAGTATACATG	TAGGTATGAAGTAGCTCCGAG			ACCGGTAATTTCTACTCTTGTAGATTTATAACCCTACTCCACGTCTTAATTTCTACTGTCGTAGATCCTGTGACGGATCTGTGATATTAATTTCTACTATCGTAGATTCCACACAGCTAGTATACATGAAATTTCTACTCTAGTAGATTAGGTATGAAGTAGCTCCGAGTTTTTTGAATTCGCTAGCAAGCTTGGCGTAA
CXCL16_SMARCA4		CXCL16	SMARCA4	TCCGAGGACAGTGATCCTACT	CCTGTGACGGATCTGTGATAT	AGATCAAGACAGCTCATCAAT	TAGGTATGAAGTAGCTCCGAG			ACCGGTAATTTCTACTCTTGTAGATTCCGAGGACAGTGATCCTACTTAATTTCTACTGTCGTAGATCCTGTGACGGATCTGTGATATTAATTTCTACTATCGTAGATAGATCAAGACAGCTCATCAATAAATTTCTACTCTAGTAGATTAGGTATGAAGTAGCTCCGAGTTTTTTGAATTCGCTAGCAAGCTTGGCGTAA
TFAM_SMARCA4		TFAM	SMARCA4	TAGATATATCAAGATGCTTAT	CCTGTGACGGATCTGTGATAT	ATTCCATAGATGCAAAAACTA	TAGGTATGAAGTAGCTCCGAG			ACCGGTAATTTCTACTCTTGTAGATTAGATATATCAAGATGCTTATTAATTTCTACTGTCGTAGATCCTGTGACGGATCTGTGATATTAATTTCTACTATCGTAGATATTCCATAGATGCAAAAACTAAAATTTCTACTCTAGTAGATTAGGTATGAAGTAGCTCCGAGTTTTTTGAATTCGCTAGCAAGCTTGGCGTAA
AURKA_SMARCA4		AURKA	SMARCA4	ACAGTATATAACAGAATTGGC	CCTGTGACGGATCTGTGATAT	ACTTATTCCATATAGAAAATA	TAGGTATGAAGTAGCTCCGAG			ACCGGTAATTTCTACTCTTGTAGATACAGTATATAACAGAATTGGCTAATTTCTACTGTCGTAGATCCTGTGACGGATCTGTGATATTAATTTCTACTATCGTAGATACTTATTCCATATAGAAAATAAAATTTCTACTCTAGTAGATTAGGTATGAAGTAGCTCCGAGTTTTTTGAATTCGCTAGCAAGCTTGGCGTAA
PPIP5K2_SMARCA4		PPIP5K2	SMARCA4	CTTAGATTACATAGCACCTAC	CCTGTGACGGATCTGTGATAT	GTGTTCGATCCCCATGACGTA	TAGGTATGAAGTAGCTCCGAG			ACCGGTAATTTCTACTCTTGTAGATCTTAGATTACATAGCACCTACTAATTTCTACTGTCGTAGATCCTGTGACGGATCTGTGATATTAATTTCTACTATCGTAGATGTGTTCGATCCCCATGACGTAAAATTTCTACTCTAGTAGATTAGGTATGAAGTAGCTCCGAGTTTTTTGAATTCGCTAGCAAGCTTGGCGTAA
GNAI3_SMARCA4		GNAI3	SMARCA4	AGGGAGTGACAGCAATTATCT	CCTGTGACGGATCTGTGATAT	CATTCATCCTCTGAATAGCCA	TAGGTATGAAGTAGCTCCGAG			ACCGGTAATTTCTACTCTTGTAGATAGGGAGTGACAGCAATTATCTTAATTTCTACTGTCGTAGATCCTGTGACGGATCTGTGATATTAATTTCTACTATCGTAGATCATTCATCCTCTGAATAGCCAAAATTTCTACTCTAGTAGATTAGGTATGAAGTAGCTCCGAGTTTTTTGAATTCGCTAGCAAGCTTGGCGTAA
OR1D5_SMARCA4		OR1D5	SMARCA4	CCAGCACCGTGACCAGGTACA	CCTGTGACGGATCTGTGATAT	TTCTGGGACTGGAAGTTCACC	TAGGTATGAAGTAGCTCCGAG			ACCGGTAATTTCTACTCTTGTAGATCCAGCACCGTGACCAGGTACATAATTTCTACTGTCGTAGATCCTGTGACGGATCTGTGATATTAATTTCTACTATCGTAGATTTCTGGGACTGGAAGTTCACCAAATTTCTACTCTAGTAGATTAGGTATGAAGTAGCTCCGAGTTTTTTGAATTCGCTAGCAAGCTTGGCGTAA
SMARCA2_SMARCA4		SMARCA2	SMARCA4	GGTTATATGTCACCACACCCA	CCTGTGACGGATCTGTGATAT	CCTGTATAATAACAACTTGAA	TAGGTATGAAGTAGCTCCGAG			ACCGGTAATTTCTACTCTTGTAGATGGTTATATGTCACCACACCCATAATTTCTACTGTCGTAGATCCTGTGACGGATCTGTGATATTAATTTCTACTATCGTAGATCCTGTATAATAACAACTTGAAAAATTTCTACTCTAGTAGATTAGGTATGAAGTAGCTCCGAGTTTTTTGAATTCGCTAGCAAGCTTGGCGTAA
GRSF1_SMARCA4		GRSF1	SMARCA4	TTCGTAGTATATGAGATAAAC	CCTGTGACGGATCTGTGATAT	GCCTCCCTCTATAGTCCATCA	TAGGTATGAAGTAGCTCCGAG			ACCGGTAATTTCTACTCTTGTAGATTTCGTAGTATATGAGATAAACTAATTTCTACTGTCGTAGATCCTGTGACGGATCTGTGATATTAATTTCTACTATCGTAGATGCCTCCCTCTATAGTCCATCAAAATTTCTACTCTAGTAGATTAGGTATGAAGTAGCTCCGAGTTTTTTGAATTCGCTAGCAAGCTTGGCGTAA
CELF1_SMARCA4		CELF1	SMARCA4	GTGTAATGTCTAGCTTTATTT	CCTGTGACGGATCTGTGATAT	AGATGCATCACCCTATACAGA	TAGGTATGAAGTAGCTCCGAG			ACCGGTAATTTCTACTCTTGTAGATGTGTAATGTCTAGCTTTATTTTAATTTCTACTGTCGTAGATCCTGTGACGGATCTGTGATATTAATTTCTACTATCGTAGATAGATGCATCACCCTATACAGAAAATTTCTACTCTAGTAGATTAGGTATGAAGTAGCTCCGAGTTTTTTGAATTCGCTAGCAAGCTTGGCGTAA
SETD1A_KMT2B		SETD1A	KMT2B	GTAGTTCTGATGCAAACTACC	GGGGCCCTAACACCAAGAAGC	GCCATCTGAGTCAGCATACAG	GGGGGGTCTTCATCCATAAAT			ACCGGTAATTTCTACTCTTGTAGATGTAGTTCTGATGCAAACTACCTAATTTCTACTGTCGTAGATGGGGCCCTAACACCAAGAAGCTAATTTCTACTATCGTAGATGCCATCTGAGTCAGCATACAGAAATTTCTACTCTAGTAGATGGGGGGTCTTCATCCATAAATTTTTTTGAATTCGCTAGCAAGCTTGGCGTAA
TSFM_KMT2B		TSFM	KMT2B	AGGTCCCCGCCACAAGTCTCC	GGGGCCCTAACACCAAGAAGC	CTGTATGCAGAGGGTTGATCC	GGGGGGTCTTCATCCATAAAT			ACCGGTAATTTCTACTCTTGTAGATAGGTCCCCGCCACAAGTCTCCTAATTTCTACTGTCGTAGATGGGGCCCTAACACCAAGAAGCTAATTTCTACTATCGTAGATCTGTATGCAGAGGGTTGATCCAAATTTCTACTCTAGTAGATGGGGGGTCTTCATCCATAAATTTTTTTGAATTCGCTAGCAAGCTTGGCGTAA
MRPS28_KMT2B		MRPS28	KMT2B	GGGTTCTCCAAAAAATGTGGA	GGGGCCCTAACACCAAGAAGC	GGATCCACTCTCAGTGCCTAC	GGGGGGTCTTCATCCATAAAT			ACCGGTAATTTCTACTCTTGTAGATGGGTTCTCCAAAAAATGTGGATAATTTCTACTGTCGTAGATGGGGCCCTAACACCAAGAAGCTAATTTCTACTATCGTAGATGGATCCACTCTCAGTGCCTACAAATTTCTACTCTAGTAGATGGGGGGTCTTCATCCATAAATTTTTTTGAATTCGCTAGCAAGCTTGGCGTAA
DAP3_KMT2B		DAP3	KMT2B	CTTATCCAGCTATACGATATC	GGGGCCCTAACACCAAGAAGC	GATAAAAGTTCAAGAGAAGTA	GGGGGGTCTTCATCCATAAAT			ACCGGTAATTTCTACTCTTGTAGATCTTATCCAGCTATACGATATCTAATTTCTACTGTCGTAGATGGGGCCCTAACACCAAGAAGCTAATTTCTACTATCGTAGATGATAAAAGTTCAAGAGAAGTAAAATTTCTACTCTAGTAGATGGGGGGTCTTCATCCATAAATTTTTTTGAATTCGCTAGCAAGCTTGGCGTAA
COX6B1_KMT2B		COX6B1	KMT2B	TTCACAGACTTCCACCGCTGT	GGGGCCCTAACACCAAGAAGC	ACAGCCGCTTCCCCAACCAGA	GGGGGGTCTTCATCCATAAAT			ACCGGTAATTTCTACTCTTGTAGATTTCACAGACTTCCACCGCTGTTAATTTCTACTGTCGTAGATGGGGCCCTAACACCAAGAAGCTAATTTCTACTATCGTAGATACAGCCGCTTCCCCAACCAGAAAATTTCTACTCTAGTAGATGGGGGGTCTTCATCCATAAATTTTTTTGAATTCGCTAGCAAGCTTGGCGTAA
FASTKD5_KMT2B		FASTKD5	KMT2B	ACTCACGTGGATCACATCAAT	GGGGCCCTAACACCAAGAAGC	GGAATCCCTCACTCCCATTCA	GGGGGGTCTTCATCCATAAAT			ACCGGTAATTTCTACTCTTGTAGATACTCACGTGGATCACATCAATTAATTTCTACTGTCGTAGATGGGGCCCTAACACCAAGAAGCTAATTTCTACTATCGTAGATGGAATCCCTCACTCCCATTCAAAATTTCTACTCTAGTAGATGGGGGGTCTTCATCCATAAATTTTTTTGAATTCGCTAGCAAGCTTGGCGTAA
RAB11FIP5_NSD1		RAB11FIP5	NSD1	GCCTGAGCACTCAGCTCCTCC	ACTGCACCGTGTCTACTCTCT	CCCTGCAGGCAGGGACTCTGC	CTGTCATAGGCACTACCAAGA			ACCGGTAATTTCTACTCTTGTAGATGCCTGAGCACTCAGCTCCTCCTAATTTCTACTGTCGTAGATACTGCACCGTGTCTACTCTCTTAATTTCTACTATCGTAGATCCCTGCAGGCAGGGACTCTGCAAATTTCTACTCTAGTAGATCTGTCATAGGCACTACCAAGATTTTTTGAATTCGCTAGCAAGCTTGGCGTAA
LMTK2_NSD1		LMTK2	NSD1	CACGGGCACTAGCGTAGCAAG	ACTGCACCGTGTCTACTCTCT	GGGTTATCCAAACTGGAACTT	CTGTCATAGGCACTACCAAGA			ACCGGTAATTTCTACTCTTGTAGATCACGGGCACTAGCGTAGCAAGTAATTTCTACTGTCGTAGATACTGCACCGTGTCTACTCTCTTAATTTCTACTATCGTAGATGGGTTATCCAAACTGGAACTTAAATTTCTACTCTAGTAGATCTGTCATAGGCACTACCAAGATTTTTTGAATTCGCTAGCAAGCTTGGCGTAA
FH_NSD1		FH	NSD1	GCCTCCGAACGCGGCTCGAAT	ACTGCACCGTGTCTACTCTCT	TGCAAAGCCAATTCTAGTATT	CTGTCATAGGCACTACCAAGA			ACCGGTAATTTCTACTCTTGTAGATGCCTCCGAACGCGGCTCGAATTAATTTCTACTGTCGTAGATACTGCACCGTGTCTACTCTCTTAATTTCTACTATCGTAGATTGCAAAGCCAATTCTAGTATTAAATTTCTACTCTAGTAGATCTGTCATAGGCACTACCAAGATTTTTTGAATTCGCTAGCAAGCTTGGCGTAA
PTPRJ_NSD1		PTPRJ	NSD1	AAATAGAGCCGATCCCAGTTT	ACTGCACCGTGTCTACTCTCT	ATGACGCCTCTCCCACGTACT	CTGTCATAGGCACTACCAAGA			ACCGGTAATTTCTACTCTTGTAGATAAATAGAGCCGATCCCAGTTTTAATTTCTACTGTCGTAGATACTGCACCGTGTCTACTCTCTTAATTTCTACTATCGTAGATATGACGCCTCTCCCACGTACTAAATTTCTACTCTAGTAGATCTGTCATAGGCACTACCAAGATTTTTTGAATTCGCTAGCAAGCTTGGCGTAA
PRDM6_CHD4		PRDM6	CHD4	GGATCCCCTTACAATGCATTG	GTTCCAAGCGTAAGAGATCCT	CCTGTACTGAACTACTGTTAG	GGTGCAAAATGGCGGGAGTTC			ACCGGTAATTTCTACTCTTGTAGATGGATCCCCTTACAATGCATTGTAATTTCTACTGTCGTAGATGTTCCAAGCGTAAGAGATCCTTAATTTCTACTATCGTAGATCCTGTACTGAACTACTGTTAGAAATTTCTACTCTAGTAGATGGTGCAAAATGGCGGGAGTTCTTTTTTGAATTCGCTAGCAAGCTTGGCGTAA
GRHPR_FOCAD		GRHPR	FOCAD	ATCCAAAGCCAAGTGGTCGAT	ATACTATGTACTACCCTTACC	TGTACACAGGGCGCCAGCCCA	CCCTATCTAGGACCCAATTGT			ACCGGTAATTTCTACTCTTGTAGATATCCAAAGCCAAGTGGTCGATTAATTTCTACTGTCGTAGATATACTATGTACTACCCTTACCTAATTTCTACTATCGTAGATTGTACACAGGGCGCCAGCCCAAAATTTCTACTCTAGTAGATCCCTATCTAGGACCCAATTGTTTTTTTGAATTCGCTAGCAAGCTTGGCGTAA
COA6_POLQ		COA6	POLQ	GAATCAAGTTGTCCCCAACAG	GTTATAGGCGAGAGTATCTTA	GATGAGAACTTAGAGGATGCT	AATATGAGTGATAGTTTACTA			ACCGGTAATTTCTACTCTTGTAGATGAATCAAGTTGTCCCCAACAGTAATTTCTACTGTCGTAGATGTTATAGGCGAGAGTATCTTATAATTTCTACTATCGTAGATGATGAGAACTTAGAGGATGCTAAATTTCTACTCTAGTAGATAATATGAGTGATAGTTTACTATTTTTTGAATTCGCTAGCAAGCTTGGCGTAA
SLC25A28_SLC25A37		SLC25A28	SLC25A37	CCTGCTACGAAAAGTTAAAAA	TTGAGGGCTCCGTAGATACTT	AGACCCGGATGCAGAGTCTAC	CCTGCTATGAAAACATGAAAA			ACCGGTAATTTCTACTCTTGTAGATCCTGCTACGAAAAGTTAAAAATAATTTCTACTGTCGTAGATTTGAGGGCTCCGTAGATACTTTAATTTCTACTATCGTAGATAGACCCGGATGCAGAGTCTACAAATTTCTACTCTAGTAGATCCTGCTATGAAAACATGAAAATTTTTTGAATTCGCTAGCAAGCTTGGCGTAA
DNAJC16_MCPH1		DNAJC16	MCPH1	CCGACACCTTACTACCAGACA	CCTGAACACAAAGTATCACGT	CCGTTAATGATTCCTAGGATA	CACCCAGAGCACCGAAACGAG			ACCGGTAATTTCTACTCTTGTAGATCCGACACCTTACTACCAGACATAATTTCTACTGTCGTAGATCCTGAACACAAAGTATCACGTTAATTTCTACTATCGTAGATCCGTTAATGATTCCTAGGATAAAATTTCTACTCTAGTAGATCACCCAGAGCACCGAAACGAGTTTTTTGAATTCGCTAGCAAGCTTGGCGTAA
KLF2_MCPH1		KLF2	MCPH1	GGTGGCCCTGGTTTCGGCGCG	CCTGAACACAAAGTATCACGT	GCCAGCCCGTGCCGCGAGCGC	CACCCAGAGCACCGAAACGAG			ACCGGTAATTTCTACTCTTGTAGATGGTGGCCCTGGTTTCGGCGCGTAATTTCTACTGTCGTAGATCCTGAACACAAAGTATCACGTTAATTTCTACTATCGTAGATGCCAGCCCGTGCCGCGAGCGCAAATTTCTACTCTAGTAGATCACCCAGAGCACCGAAACGAGTTTTTTGAATTCGCTAGCAAGCTTGGCGTAA
PDS5B_KDM6A		PDS5B	KDM6A	AGTGGAGAGTACGCAAAGAAG	ACATTGCCCACTTATATGAAA	ATGATATCCATGTACCAATCC	CCTGTAAATACTTAATTCGTG			ACCGGTAATTTCTACTCTTGTAGATAGTGGAGAGTACGCAAAGAAGTAATTTCTACTGTCGTAGATACATTGCCCACTTATATGAAATAATTTCTACTATCGTAGATATGATATCCATGTACCAATCCAAATTTCTACTCTAGTAGATCCTGTAAATACTTAATTCGTGTTTTTTGAATTCGCTAGCAAGCTTGGCGTAA
SFRP1_DEFB4B		SFRP1	DEFB4B	CCAGGCACAACGGTGTGTCCT	GTGGTATAGGCGATCCTGTTA	TTACCAAACTCGCTGGCACAG	TACCTTCTAGGGCAAAAGACT			ACCGGTAATTTCTACTCTTGTAGATCCAGGCACAACGGTGTGTCCTTAATTTCTACTGTCGTAGATGTGGTATAGGCGATCCTGTTATAATTTCTACTATCGTAGATTTACCAAACTCGCTGGCACAGAAATTTCTACTCTAGTAGATTACCTTCTAGGGCAAAAGACTTTTTTTGAATTCGCTAGCAAGCTTGGCGTAA
POLR3D_CCAR2		POLR3D	CCAR2	CCACAGGGAACTGGGATAAGA	GCTATAGAGTTTATAAGATGC	GGAGGAGCCTTCATCTTGGCC	CCTCCATCATCCAAGCCGGAT			ACCGGTAATTTCTACTCTTGTAGATCCACAGGGAACTGGGATAAGATAATTTCTACTGTCGTAGATGCTATAGAGTTTATAAGATGCTAATTTCTACTATCGTAGATGGAGGAGCCTTCATCTTGGCCAAATTTCTACTCTAGTAGATCCTCCATCATCCAAGCCGGATTTTTTTGAATTCGCTAGCAAGCTTGGCGTAA
SLC20A2_CCAR2		SLC20A2	CCAR2	CTCCGCATCCACGGACACACG	GCTATAGAGTTTATAAGATGC	AAACCACCGGCTCCGTGTTAC	CCTCCATCATCCAAGCCGGAT			ACCGGTAATTTCTACTCTTGTAGATCTCCGCATCCACGGACACACGTAATTTCTACTGTCGTAGATGCTATAGAGTTTATAAGATGCTAATTTCTACTATCGTAGATAAACCACCGGCTCCGTGTTACAAATTTCTACTCTAGTAGATCCTCCATCATCCAAGCCGGATTTTTTTGAATTCGCTAGCAAGCTTGGCGTAA
ZNF705B_FAM66E		ZNF705B	FAM66E	GATGTGTCCATCATGTCCCAC	AGAAAGGCAGGGACAGCTCAT	CCTTAGACGGCACAAGATGAC	CAGAGCCTCAATTCATCCTGG			ACCGGTAATTTCTACTCTTGTAGATGATGTGTCCATCATGTCCCACTAATTTCTACTGTCGTAGATAGAAAGGCAGGGACAGCTCATTAATTTCTACTATCGTAGATCCTTAGACGGCACAAGATGACAAATTTCTACTCTAGTAGATCAGAGCCTCAATTCATCCTGGTTTTTTGAATTCGCTAGCAAGCTTGGCGTAA
ERI1_FAM66E		ERI1	FAM66E	GTAGGAAACTCAACAGTGTAA	AGAAAGGCAGGGACAGCTCAT	CAAAGAGATTGCCATTACGAA	CAGAGCCTCAATTCATCCTGG			ACCGGTAATTTCTACTCTTGTAGATGTAGGAAACTCAACAGTGTAATAATTTCTACTGTCGTAGATAGAAAGGCAGGGACAGCTCATTAATTTCTACTATCGTAGATCAAAGAGATTGCCATTACGAAAAATTTCTACTCTAGTAGATCAGAGCCTCAATTCATCCTGGTTTTTTGAATTCGCTAGCAAGCTTGGCGTAA
INTS10_PSD3		INTS10	PSD3	AGTAGACCTAGTGACATAATT	TTGTAACCCAGATACCATTGC	GCCGAACAGTCTTCATCGTCT	GATCATGAGGAATGTCCAAAA			ACCGGTAATTTCTACTCTTGTAGATAGTAGACCTAGTGACATAATTTAATTTCTACTGTCGTAGATTTGTAACCCAGATACCATTGCTAATTTCTACTATCGTAGATGCCGAACAGTCTTCATCGTCTAAATTTCTACTCTAGTAGATGATCATGAGGAATGTCCAAAATTTTTTGAATTCGCTAGCAAGCTTGGCGTAA
LIN52_ADAM7		LIN52	ADAM7	GTACCAGGTGTTGCTGAATTT	CCTGACACAAACATAATTGCA	TTCTAGGGACAGATCTGGAAG	CCAAGGATCCATAGTACACGA			ACCGGTAATTTCTACTCTTGTAGATGTACCAGGTGTTGCTGAATTTTAATTTCTACTGTCGTAGATCCTGACACAAACATAATTGCATAATTTCTACTATCGTAGATTTCTAGGGACAGATCTGGAAGAAATTTCTACTCTAGTAGATCCAAGGATCCATAGTACACGATTTTTTGAATTCGCTAGCAAGCTTGGCGTAA
RPL35A_ADAM7		RPL35A	ADAM7	AAATCAGCAACACAGTCACTC	CCTGACACAAACATAATTGCA	TGTCTTAGGCTGTGGTCCAAG	CCAAGGATCCATAGTACACGA			ACCGGTAATTTCTACTCTTGTAGATAAATCAGCAACACAGTCACTCTAATTTCTACTGTCGTAGATCCTGACACAAACATAATTGCATAATTTCTACTATCGTAGATTGTCTTAGGCTGTGGTCCAAGAAATTTCTACTCTAGTAGATCCAAGGATCCATAGTACACGATTTTTTGAATTCGCTAGCAAGCTTGGCGTAA
NSUN2_ATR		NSUN2	ATR	GCCTTAGGATATTACCCCATC	AGTGCACTCCATAATATGCTC	GTGAACACGTGGAATACACCA	AGAGGACATTACAAGTTCTAC			ACCGGTAATTTCTACTCTTGTAGATGCCTTAGGATATTACCCCATCTAATTTCTACTGTCGTAGATAGTGCACTCCATAATATGCTCTAATTTCTACTATCGTAGATGTGAACACGTGGAATACACCAAAATTTCTACTCTAGTAGATAGAGGACATTACAAGTTCTACTTTTTTGAATTCGCTAGCAAGCTTGGCGTAA
ACR_USP9X		ACR	USP9X	CCTGAACCGTAACCCACAGGG	GGCTAAATACTAGCTGTAACG	CCGACGAAGCAGTGAGCAGCA	CTCCAGATAGCACAACGATAG			ACCGGTAATTTCTACTCTTGTAGATCCTGAACCGTAACCCACAGGGTAATTTCTACTGTCGTAGATGGCTAAATACTAGCTGTAACGTAATTTCTACTATCGTAGATCCGACGAAGCAGTGAGCAGCAAAATTTCTACTCTAGTAGATCTCCAGATAGCACAACGATAGTTTTTTGAATTCGCTAGCAAGCTTGGCGTAA
PTK2_PTK2B		PTK2	PTK2B	CTAGTAACAATGCGTCAGTTT	CCTGTTGGTAAAAATAGAGCA	AATTCGACCGATTACATCATT	GTCGGGAATCTCTGCGTAGAT			ACCGGTAATTTCTACTCTTGTAGATCTAGTAACAATGCGTCAGTTTTAATTTCTACTGTCGTAGATCCTGTTGGTAAAAATAGAGCATAATTTCTACTATCGTAGATAATTCGACCGATTACATCATTAAATTTCTACTCTAGTAGATGTCGGGAATCTCTGCGTAGATTTTTTTGAATTCGCTAGCAAGCTTGGCGTAA
SPOCD1_RP1L1		SPOCD1	RP1L1	CTGGGGCAACTGTCATCTAAG	GTTTCCTCTAACTGCACCGCC	GTGGCAGCTGCCCCCCTGCCT	TGGAGTCTCCCCGCACAACGC			ACCGGTAATTTCTACTCTTGTAGATCTGGGGCAACTGTCATCTAAGTAATTTCTACTGTCGTAGATGTTTCCTCTAACTGCACCGCCTAATTTCTACTATCGTAGATGTGGCAGCTGCCCCCCTGCCTAAATTTCTACTCTAGTAGATTGGAGTCTCCCCGCACAACGCTTTTTTGAATTCGCTAGCAAGCTTGGCGTAA
EIF4EBP1_CTSB		EIF4EBP1	CTSB	GTCACAGGTGAGTTCCGACAC	AGCTGTAATGGTGGCTATCCT	CGGTCATAGATGATCCTGGTA	TGGTGGCCTCTATGAATCCCA			ACCGGTAATTTCTACTCTTGTAGATGTCACAGGTGAGTTCCGACACTAATTTCTACTGTCGTAGATAGCTGTAATGGTGGCTATCCTTAATTTCTACTATCGTAGATCGGTCATAGATGATCCTGGTAAAATTTCTACTCTAGTAGATTGGTGGCCTCTATGAATCCCATTTTTTGAATTCGCTAGCAAGCTTGGCGTAA
DKK4_FDFT1		DKK4	FDFT1	TACTACGATGGAAGATGCAAC	GATAAGCATGTGACCTCTGAA	TGGTATTGCAGTCCGTGTCAG	AAGACCCCTTAGTTGGTGAAG			ACCGGTAATTTCTACTCTTGTAGATTACTACGATGGAAGATGCAACTAATTTCTACTGTCGTAGATGATAAGCATGTGACCTCTGAATAATTTCTACTATCGTAGATTGGTATTGCAGTCCGTGTCAGAAATTTCTACTCTAGTAGATAAGACCCCTTAGTTGGTGAAGTTTTTTGAATTCGCTAGCAAGCTTGGCGTAA
BEX4_CIC		BEX4	CIC	GGAGGGGGTGAAGGCCAGAAG	CCAAGAGTGACAGCTTAGACT	CCCGTTGAGATTGTTTGCCGC	ACCTGTGATCCGTTCCTCCTT			ACCGGTAATTTCTACTCTTGTAGATGGAGGGGGTGAAGGCCAGAAGTAATTTCTACTGTCGTAGATCCAAGAGTGACAGCTTAGACTTAATTTCTACTATCGTAGATCCCGTTGAGATTGTTTGCCGCAAATTTCTACTCTAGTAGATACCTGTGATCCGTTCCTCCTTTTTTTTGAATTCGCTAGCAAGCTTGGCGTAA
RBM12B_AMER1		RBM12B	AMER1	ACTAATGCTTCTCCCAGACCA	CCACAGATATTCTAAGTCATC	ATACTAATGGTACAGGACATG	CCTCTATGCCCAAGCCAAAGA			ACCGGTAATTTCTACTCTTGTAGATACTAATGCTTCTCCCAGACCATAATTTCTACTGTCGTAGATCCACAGATATTCTAAGTCATCTAATTTCTACTATCGTAGATATACTAATGGTACAGGACATGAAATTTCTACTCTAGTAGATCCTCTATGCCCAAGCCAAAGATTTTTTGAATTCGCTAGCAAGCTTGGCGTAA
WDR73_SCARA3		WDR73	SCARA3	CCCTAGATGTCATTAAAGCTG	CCCTAAAGATCCGAAAGCCCT	TGAATAGATTGCTGGTTACCA	AGTCTCTGGAAGGACGCATGG			ACCGGTAATTTCTACTCTTGTAGATCCCTAGATGTCATTAAAGCTGTAATTTCTACTGTCGTAGATCCCTAAAGATCCGAAAGCCCTTAATTTCTACTATCGTAGATTGAATAGATTGCTGGTTACCAAAATTTCTACTCTAGTAGATAGTCTCTGGAAGGACGCATGGTTTTTTGAATTCGCTAGCAAGCTTGGCGTAA
GTF2F2_LPAR6		GTF2F2	LPAR6	AGATTGCAAATAGAAGAGTCT	GCACCATACTAGAACAAGTTA	CATTCAAGATAAGCTGTCATT	TACCAACATGTACGGAAGCAT			ACCGGTAATTTCTACTCTTGTAGATAGATTGCAAATAGAAGAGTCTTAATTTCTACTGTCGTAGATGCACCATACTAGAACAAGTTATAATTTCTACTATCGTAGATCATTCAAGATAAGCTGTCATTAAATTTCTACTCTAGTAGATTACCAACATGTACGGAAGCATTTTTTTGAATTCGCTAGCAAGCTTGGCGTAA
VPS37A_CNOT7		VPS37A	CNOT7	AGTCTATACAGTAACCCAAGT	CCTATGAAATGACAACCATTT	TCCTGCAGTATAGCCGAAATA	GCTACTTAATCAAAATCCTAA			ACCGGTAATTTCTACTCTTGTAGATAGTCTATACAGTAACCCAAGTTAATTTCTACTGTCGTAGATCCTATGAAATGACAACCATTTTAATTTCTACTATCGTAGATTCCTGCAGTATAGCCGAAATAAAATTTCTACTCTAGTAGATGCTACTTAATCAAAATCCTAATTTTTTGAATTCGCTAGCAAGCTTGGCGTAA
TAF1B_NRG1		TAF1B	NRG1	CCACGTGGCAAGTTAAGCTAT	TACGGATGACATCACGATTAC	CCTTCCACCTTAGAACGATGT	ACACCGAAGGACTAGTTTGGA			ACCGGTAATTTCTACTCTTGTAGATCCACGTGGCAAGTTAAGCTATTAATTTCTACTGTCGTAGATTACGGATGACATCACGATTACTAATTTCTACTATCGTAGATCCTTCCACCTTAGAACGATGTAAATTTCTACTCTAGTAGATACACCGAAGGACTAGTTTGGATTTTTTGAATTCGCTAGCAAGCTTGGCGTAA
MSC_CDH1		MSC	CDH1	AGCGGTGGTTCCACATAGTCT	CCTACGTATACCCTGGTGGTT	GTGTCAGAGTCCGGTCTTCCC	CCTCGACACCCGATTCAAAGT			ACCGGTAATTTCTACTCTTGTAGATAGCGGTGGTTCCACATAGTCTTAATTTCTACTGTCGTAGATCCTACGTATACCCTGGTGGTTTAATTTCTACTATCGTAGATGTGTCAGAGTCCGGTCTTCCCAAATTTCTACTCTAGTAGATCCTCGACACCCGATTCAAAGTTTTTTTGAATTCGCTAGCAAGCTTGGCGTAA
PCDHA7_CDH1		PCDHA7	CDH1	GAGTCAACGGACAGGTTACCT	CCTACGTATACCCTGGTGGTT	CCTCCAGAAGATCCCCACGGA	CCTCGACACCCGATTCAAAGT			ACCGGTAATTTCTACTCTTGTAGATGAGTCAACGGACAGGTTACCTTAATTTCTACTGTCGTAGATCCTACGTATACCCTGGTGGTTTAATTTCTACTATCGTAGATCCTCCAGAAGATCCCCACGGAAAATTTCTACTCTAGTAGATCCTCGACACCCGATTCAAAGTTTTTTTGAATTCGCTAGCAAGCTTGGCGTAA
PCDHGB2_CDH1		PCDHGB2	CDH1	AGCGACAGTATCGAAATCCAG	CCTACGTATACCCTGGTGGTT	ACAGTAAACCCAGAAAGCGGA	CCTCGACACCCGATTCAAAGT			ACCGGTAATTTCTACTCTTGTAGATAGCGACAGTATCGAAATCCAGTAATTTCTACTGTCGTAGATCCTACGTATACCCTGGTGGTTTAATTTCTACTATCGTAGATACAGTAAACCCAGAAAGCGGAAAATTTCTACTCTAGTAGATCCTCGACACCCGATTCAAAGTTTTTTTGAATTCGCTAGCAAGCTTGGCGTAA
KLHDC8A_KEAP1		KLHDC8A	KEAP1	CCAACATTCCCTATAAGCGGG	GCATCATGAACGAGCTGCGGC	GCCGTGACAGAAATGCCCATG	ACGGGACAAACCGCCTTAATT			ACCGGTAATTTCTACTCTTGTAGATCCAACATTCCCTATAAGCGGGTAATTTCTACTGTCGTAGATGCATCATGAACGAGCTGCGGCTAATTTCTACTATCGTAGATGCCGTGACAGAAATGCCCATGAAATTTCTACTCTAGTAGATACGGGACAAACCGCCTTAATTTTTTTTGAATTCGCTAGCAAGCTTGGCGTAA
UBB_ALK		UBB	ALK	TGACTACAACATCCAGAAGGA	GCCCTAGAACCGAGGAGTTAT	TCCTGGATCTTGGCCTTCACA	CCCTCAAGACTCCACGAATGA			ACCGGTAATTTCTACTCTTGTAGATTGACTACAACATCCAGAAGGATAATTTCTACTGTCGTAGATGCCCTAGAACCGAGGAGTTATTAATTTCTACTATCGTAGATTCCTGGATCTTGGCCTTCACAAAATTTCTACTCTAGTAGATCCCTCAAGACTCCACGAATGATTTTTTGAATTCGCTAGCAAGCTTGGCGTAA
TPD52_CDH1		TPD52	CDH1	ATATAGTTACAAGAAGACATC	CCTACGTATACCCTGGTGGTT	GTTCCTGTAGAGAATTGATTC	CCTCGACACCCGATTCAAAGT			ACCGGTAATTTCTACTCTTGTAGATATATAGTTACAAGAAGACATCTAATTTCTACTGTCGTAGATCCTACGTATACCCTGGTGGTTTAATTTCTACTATCGTAGATGTTCCTGTAGAGAATTGATTCAAATTTCTACTCTAGTAGATCCTCGACACCCGATTCAAAGTTTTTTTGAATTCGCTAGCAAGCTTGGCGTAA
SLC7A6OS_CDH1		SLC7A6OS	CDH1	GAGAGAGCGGCGGAGAATAAT	CCTACGTATACCCTGGTGGTT	CAAGCGAGCACAAGAGCCTCC	CCTCGACACCCGATTCAAAGT			ACCGGTAATTTCTACTCTTGTAGATGAGAGAGCGGCGGAGAATAATTAATTTCTACTGTCGTAGATCCTACGTATACCCTGGTGGTTTAATTTCTACTATCGTAGATCAAGCGAGCACAAGAGCCTCCAAATTTCTACTCTAGTAGATCCTCGACACCCGATTCAAAGTTTTTTTGAATTCGCTAGCAAGCTTGGCGTAA
S100A11_CDH1		S100A11	CDH1	TCTGCAGAACCAGAAGGACCC	CCTACGTATACCCTGGTGGTT	TCCAAAGGCAAAAATCTCCAG	CCTCGACACCCGATTCAAAGT			ACCGGTAATTTCTACTCTTGTAGATTCTGCAGAACCAGAAGGACCCTAATTTCTACTGTCGTAGATCCTACGTATACCCTGGTGGTTTAATTTCTACTATCGTAGATTCCAAAGGCAAAAATCTCCAGAAATTTCTACTCTAGTAGATCCTCGACACCCGATTCAAAGTTTTTTTGAATTCGCTAGCAAGCTTGGCGTAA
DEPDC1_CDH1		DEPDC1	CDH1	TGTAGATGACCTCCCTCACTG	CCTACGTATACCCTGGTGGTT	TCTTACTAGATCAGAATAACA	CCTCGACACCCGATTCAAAGT			ACCGGTAATTTCTACTCTTGTAGATTGTAGATGACCTCCCTCACTGTAATTTCTACTGTCGTAGATCCTACGTATACCCTGGTGGTTTAATTTCTACTATCGTAGATTCTTACTAGATCAGAATAACAAAATTTCTACTCTAGTAGATCCTCGACACCCGATTCAAAGTTTTTTTGAATTCGCTAGCAAGCTTGGCGTAA
CDK13_CDH1		CDK13	CDH1	GTCGGCCGTATACTAACAAGG	CCTACGTATACCCTGGTGGTT	TCCTAGCACACTAACTCTGAA	CCTCGACACCCGATTCAAAGT			ACCGGTAATTTCTACTCTTGTAGATGTCGGCCGTATACTAACAAGGTAATTTCTACTGTCGTAGATCCTACGTATACCCTGGTGGTTTAATTTCTACTATCGTAGATTCCTAGCACACTAACTCTGAAAAATTTCTACTCTAGTAGATCCTCGACACCCGATTCAAAGTTTTTTTGAATTCGCTAGCAAGCTTGGCGTAA
DNASE1_CDH1		DNASE1	CDH1	TAGACCACCCACCTGTACACG	CCTACGTATACCCTGGTGGTT	GGGAGACCAAGATGTCCAATG	CCTCGACACCCGATTCAAAGT			ACCGGTAATTTCTACTCTTGTAGATTAGACCACCCACCTGTACACGTAATTTCTACTGTCGTAGATCCTACGTATACCCTGGTGGTTTAATTTCTACTATCGTAGATGGGAGACCAAGATGTCCAATGAAATTTCTACTCTAGTAGATCCTCGACACCCGATTCAAAGTTTTTTTGAATTCGCTAGCAAGCTTGGCGTAA
NKD1_CDH1		NKD1	CDH1	TATCCCGGCGAGATCTAAGTA	CCTACGTATACCCTGGTGGTT	CCCGCAGCATCTTGCTGGATG	CCTCGACACCCGATTCAAAGT			ACCGGTAATTTCTACTCTTGTAGATTATCCCGGCGAGATCTAAGTATAATTTCTACTGTCGTAGATCCTACGTATACCCTGGTGGTTTAATTTCTACTATCGTAGATCCCGCAGCATCTTGCTGGATGAAATTTCTACTCTAGTAGATCCTCGACACCCGATTCAAAGTTTTTTTGAATTCGCTAGCAAGCTTGGCGTAA
KRT75_CDH1		KRT75	CDH1	GAGTCAACAGTGGATTTGGCT	CCTACGTATACCCTGGTGGTT	AGGGCTACAAATTCATTCTCA	CCTCGACACCCGATTCAAAGT			ACCGGTAATTTCTACTCTTGTAGATGAGTCAACAGTGGATTTGGCTTAATTTCTACTGTCGTAGATCCTACGTATACCCTGGTGGTTTAATTTCTACTATCGTAGATAGGGCTACAAATTCATTCTCAAAATTTCTACTCTAGTAGATCCTCGACACCCGATTCAAAGTTTTTTTGAATTCGCTAGCAAGCTTGGCGTAA
OR13C8_CDH1		OR13C8	CDH1	CTGGTAGGGCTTTCTGCCCAC	CCTACGTATACCCTGGTGGTT	CTACACAAGTTCCTCTGTCCC	CCTCGACACCCGATTCAAAGT			ACCGGTAATTTCTACTCTTGTAGATCTGGTAGGGCTTTCTGCCCACTAATTTCTACTGTCGTAGATCCTACGTATACCCTGGTGGTTTAATTTCTACTATCGTAGATCTACACAAGTTCCTCTGTCCCAAATTTCTACTCTAGTAGATCCTCGACACCCGATTCAAAGTTTTTTTGAATTCGCTAGCAAGCTTGGCGTAA
MCF2_CDH1		MCF2	CDH1	AGGTGTGGGTACCACAAATTG	CCTACGTATACCCTGGTGGTT	GGTAGGGTTATAGAGCGGAGA	CCTCGACACCCGATTCAAAGT			ACCGGTAATTTCTACTCTTGTAGATAGGTGTGGGTACCACAAATTGTAATTTCTACTGTCGTAGATCCTACGTATACCCTGGTGGTTTAATTTCTACTATCGTAGATGGTAGGGTTATAGAGCGGAGAAAATTTCTACTCTAGTAGATCCTCGACACCCGATTCAAAGTTTTTTTGAATTCGCTAGCAAGCTTGGCGTAA
FGF4_CDH1		FGF4	CDH1	CTGCAGCCCTTCTTCACCGAT	CCTACGTATACCCTGGTGGTT	CTGCAGCCCTTCTTCACCGAT	CCTCGACACCCGATTCAAAGT			ACCGGTAATTTCTACTCTTGTAGATCTGCAGCCCTTCTTCACCGATTAATTTCTACTGTCGTAGATCCTACGTATACCCTGGTGGTTTAATTTCTACTATCGTAGATCTGCAGCCCTTCTTCACCGATAAATTTCTACTCTAGTAGATCCTCGACACCCGATTCAAAGTTTTTTTGAATTCGCTAGCAAGCTTGGCGTAA
TLR3_CDH1		TLR3	CDH1	ACTGAACTCCATCTCATGTCC	CCTACGTATACCCTGGTGGTT	CAGAGCCGTGCTAAGTTGTTA	CCTCGACACCCGATTCAAAGT			ACCGGTAATTTCTACTCTTGTAGATACTGAACTCCATCTCATGTCCTAATTTCTACTGTCGTAGATCCTACGTATACCCTGGTGGTTTAATTTCTACTATCGTAGATCAGAGCCGTGCTAAGTTGTTAAAATTTCTACTCTAGTAGATCCTCGACACCCGATTCAAAGTTTTTTTGAATTCGCTAGCAAGCTTGGCGTAA
TPMT_CDH1		TPMT	CDH1	CCCAAATCAAAACAAACCTTA	CCTACGTATACCCTGGTGGTT	TGGTAGGACAAATATTGGCAA	CCTCGACACCCGATTCAAAGT			ACCGGTAATTTCTACTCTTGTAGATCCCAAATCAAAACAAACCTTATAATTTCTACTGTCGTAGATCCTACGTATACCCTGGTGGTTTAATTTCTACTATCGTAGATTGGTAGGACAAATATTGGCAAAAATTTCTACTCTAGTAGATCCTCGACACCCGATTCAAAGTTTTTTTGAATTCGCTAGCAAGCTTGGCGTAA
GLP2R_CDH1		GLP2R	CDH1	TCCTCGCACAGAAAACTCCAC	CCTACGTATACCCTGGTGGTT	GCAGGATGACTCCGAATGCTC	CCTCGACACCCGATTCAAAGT			ACCGGTAATTTCTACTCTTGTAGATTCCTCGCACAGAAAACTCCACTAATTTCTACTGTCGTAGATCCTACGTATACCCTGGTGGTTTAATTTCTACTATCGTAGATGCAGGATGACTCCGAATGCTCAAATTTCTACTCTAGTAGATCCTCGACACCCGATTCAAAGTTTTTTTGAATTCGCTAGCAAGCTTGGCGTAA
NPTXR_CDH1		NPTXR	CDH1	TCTGCCCTGTGAACAGCAGGA	CCTACGTATACCCTGGTGGTT	CACTTCCTGCCTCTGCCGGCG	CCTCGACACCCGATTCAAAGT			ACCGGTAATTTCTACTCTTGTAGATTCTGCCCTGTGAACAGCAGGATAATTTCTACTGTCGTAGATCCTACGTATACCCTGGTGGTTTAATTTCTACTATCGTAGATCACTTCCTGCCTCTGCCGGCGAAATTTCTACTCTAGTAGATCCTCGACACCCGATTCAAAGTTTTTTTGAATTCGCTAGCAAGCTTGGCGTAA
KRT6B_CDH1		KRT6B	CDH1	TCTGGTACCAGGACTCAGCCT	CCTACGTATACCCTGGTGGTT	CTTCCCCTCCAGGTGCGGTTC	CCTCGACACCCGATTCAAAGT			ACCGGTAATTTCTACTCTTGTAGATTCTGGTACCAGGACTCAGCCTTAATTTCTACTGTCGTAGATCCTACGTATACCCTGGTGGTTTAATTTCTACTATCGTAGATCTTCCCCTCCAGGTGCGGTTCAAATTTCTACTCTAGTAGATCCTCGACACCCGATTCAAAGTTTTTTTGAATTCGCTAGCAAGCTTGGCGTAA
NDFIP2_CDH1		NDFIP2	CDH1	ATACCTGAAGTTGTAGGTACT	CCTACGTATACCCTGGTGGTT	AAGTAGGTGGCTGCTCTATAG	CCTCGACACCCGATTCAAAGT			ACCGGTAATTTCTACTCTTGTAGATATACCTGAAGTTGTAGGTACTTAATTTCTACTGTCGTAGATCCTACGTATACCCTGGTGGTTTAATTTCTACTATCGTAGATAAGTAGGTGGCTGCTCTATAGAAATTTCTACTCTAGTAGATCCTCGACACCCGATTCAAAGTTTTTTTGAATTCGCTAGCAAGCTTGGCGTAA
PSMG1_CDH1		PSMG1	CDH1	ACTTACCTACTGCATTATTTC	CCTACGTATACCCTGGTGGTT	GCACAACCAACTTCCTCCCAG	CCTCGACACCCGATTCAAAGT			ACCGGTAATTTCTACTCTTGTAGATACTTACCTACTGCATTATTTCTAATTTCTACTGTCGTAGATCCTACGTATACCCTGGTGGTTTAATTTCTACTATCGTAGATGCACAACCAACTTCCTCCCAGAAATTTCTACTCTAGTAGATCCTCGACACCCGATTCAAAGTTTTTTTGAATTCGCTAGCAAGCTTGGCGTAA
USP53_CDH1		USP53	CDH1	GTCTGGGACTCCGAGCATTCT	CCTACGTATACCCTGGTGGTT	CCTATATAGTGTGTGTGTCGT	CCTCGACACCCGATTCAAAGT			ACCGGTAATTTCTACTCTTGTAGATGTCTGGGACTCCGAGCATTCTTAATTTCTACTGTCGTAGATCCTACGTATACCCTGGTGGTTTAATTTCTACTATCGTAGATCCTATATAGTGTGTGTGTCGTAAATTTCTACTCTAGTAGATCCTCGACACCCGATTCAAAGTTTTTTTGAATTCGCTAGCAAGCTTGGCGTAA
S1PR4_CDH1		S1PR4	CDH1	ACCGCTGCTCCAGCCTTCTGC	CCTACGTATACCCTGGTGGTT	CCACCATGGTGCGGCCGGTGG	CCTCGACACCCGATTCAAAGT			ACCGGTAATTTCTACTCTTGTAGATACCGCTGCTCCAGCCTTCTGCTAATTTCTACTGTCGTAGATCCTACGTATACCCTGGTGGTTTAATTTCTACTATCGTAGATCCACCATGGTGCGGCCGGTGGAAATTTCTACTCTAGTAGATCCTCGACACCCGATTCAAAGTTTTTTTGAATTCGCTAGCAAGCTTGGCGTAA
GOLGA1_CDH1		GOLGA1	CDH1	GAGGATACCAGACAACAGCTC	CCTACGTATACCCTGGTGGTT	GCATTAGCCAGAAAGGACCAG	CCTCGACACCCGATTCAAAGT			ACCGGTAATTTCTACTCTTGTAGATGAGGATACCAGACAACAGCTCTAATTTCTACTGTCGTAGATCCTACGTATACCCTGGTGGTTTAATTTCTACTATCGTAGATGCATTAGCCAGAAAGGACCAGAAATTTCTACTCTAGTAGATCCTCGACACCCGATTCAAAGTTTTTTTGAATTCGCTAGCAAGCTTGGCGTAA
HEPACAM_CDH1		HEPACAM	CDH1	GTCGGGGGACAGGAGCATTCT	CCTACGTATACCCTGGTGGTT	CCATCTACAGTAAGGTTGATG	CCTCGACACCCGATTCAAAGT			ACCGGTAATTTCTACTCTTGTAGATGTCGGGGGACAGGAGCATTCTTAATTTCTACTGTCGTAGATCCTACGTATACCCTGGTGGTTTAATTTCTACTATCGTAGATCCATCTACAGTAAGGTTGATGAAATTTCTACTCTAGTAGATCCTCGACACCCGATTCAAAGTTTTTTTGAATTCGCTAGCAAGCTTGGCGTAA
KRT20_CDH1		KRT20	CDH1	ATAGGAAGTCGATGGCCTACA	CCTACGTATACCCTGGTGGTT	TAGGTAGCTCGCTAGACGGTC	CCTCGACACCCGATTCAAAGT			ACCGGTAATTTCTACTCTTGTAGATATAGGAAGTCGATGGCCTACATAATTTCTACTGTCGTAGATCCTACGTATACCCTGGTGGTTTAATTTCTACTATCGTAGATTAGGTAGCTCGCTAGACGGTCAAATTTCTACTCTAGTAGATCCTCGACACCCGATTCAAAGTTTTTTTGAATTCGCTAGCAAGCTTGGCGTAA
PROS1_CDH1		PROS1	CDH1	CGAGGGAATCCTGCAAAGTAT	CCTACGTATACCCTGGTGGTT	ATGCTAATACTATGTTCTAAT	CCTCGACACCCGATTCAAAGT			ACCGGTAATTTCTACTCTTGTAGATCGAGGGAATCCTGCAAAGTATTAATTTCTACTGTCGTAGATCCTACGTATACCCTGGTGGTTTAATTTCTACTATCGTAGATATGCTAATACTATGTTCTAATAAATTTCTACTCTAGTAGATCCTCGACACCCGATTCAAAGTTTTTTTGAATTCGCTAGCAAGCTTGGCGTAA
CDH11_CDH1		CDH11	CDH1	ATCTGTGAGAGTGATCAGACC	CCTACGTATACCCTGGTGGTT	AAACGATTCCATACCATCTCC	CCTCGACACCCGATTCAAAGT			ACCGGTAATTTCTACTCTTGTAGATATCTGTGAGAGTGATCAGACCTAATTTCTACTGTCGTAGATCCTACGTATACCCTGGTGGTTTAATTTCTACTATCGTAGATAAACGATTCCATACCATCTCCAAATTTCTACTCTAGTAGATCCTCGACACCCGATTCAAAGTTTTTTTGAATTCGCTAGCAAGCTTGGCGTAA
PRSS12_CDH1		PRSS12	CDH1	CCATGGGAAAAGCTACACGTG	CCTACGTATACCCTGGTGGTT	CTGTCAGACTGATGGATGGAG	CCTCGACACCCGATTCAAAGT			ACCGGTAATTTCTACTCTTGTAGATCCATGGGAAAAGCTACACGTGTAATTTCTACTGTCGTAGATCCTACGTATACCCTGGTGGTTTAATTTCTACTATCGTAGATCTGTCAGACTGATGGATGGAGAAATTTCTACTCTAGTAGATCCTCGACACCCGATTCAAAGTTTTTTTGAATTCGCTAGCAAGCTTGGCGTAA
OR7A5_CDH1		OR7A5	CDH1	AAATCCAGCAAAGAGTATGAA	CCTACGTATACCCTGGTGGTT	TAGCAAGGAATACAGAGCACT	CCTCGACACCCGATTCAAAGT			ACCGGTAATTTCTACTCTTGTAGATAAATCCAGCAAAGAGTATGAATAATTTCTACTGTCGTAGATCCTACGTATACCCTGGTGGTTTAATTTCTACTATCGTAGATTAGCAAGGAATACAGAGCACTAAATTTCTACTCTAGTAGATCCTCGACACCCGATTCAAAGTTTTTTTGAATTCGCTAGCAAGCTTGGCGTAA
SPIRE2_CDH1		SPIRE2	CDH1	AGCGTCACCTCCCCACACGGA	CCTACGTATACCCTGGTGGTT	GCTCTCTGCCCTGCATCCTCA	CCTCGACACCCGATTCAAAGT			ACCGGTAATTTCTACTCTTGTAGATAGCGTCACCTCCCCACACGGATAATTTCTACTGTCGTAGATCCTACGTATACCCTGGTGGTTTAATTTCTACTATCGTAGATGCTCTCTGCCCTGCATCCTCAAAATTTCTACTCTAGTAGATCCTCGACACCCGATTCAAAGTTTTTTTGAATTCGCTAGCAAGCTTGGCGTAA
NEUROD2_CDH1		NEUROD2	CDH1	TCGTGGTCGGGCGAGGAGTCC	CCTACGTATACCCTGGTGGTT	TCGTGGTCGGGCGAGGAGTCC	CCTCGACACCCGATTCAAAGT			ACCGGTAATTTCTACTCTTGTAGATTCGTGGTCGGGCGAGGAGTCCTAATTTCTACTGTCGTAGATCCTACGTATACCCTGGTGGTTTAATTTCTACTATCGTAGATTCGTGGTCGGGCGAGGAGTCCAAATTTCTACTCTAGTAGATCCTCGACACCCGATTCAAAGTTTTTTTGAATTCGCTAGCAAGCTTGGCGTAA
TCF4_CDH1		TCF4	CDH1	CATCGTAGTGGTACAAACCAT	CCTACGTATACCCTGGTGGTT	GAGGAAGGATAGCCTGGCGAG	CCTCGACACCCGATTCAAAGT			ACCGGTAATTTCTACTCTTGTAGATCATCGTAGTGGTACAAACCATTAATTTCTACTGTCGTAGATCCTACGTATACCCTGGTGGTTTAATTTCTACTATCGTAGATGAGGAAGGATAGCCTGGCGAGAAATTTCTACTCTAGTAGATCCTCGACACCCGATTCAAAGTTTTTTTGAATTCGCTAGCAAGCTTGGCGTAA
RELL1_CDH1		RELL1	CDH1	GAACACTAAAATGTTCACACC	CCTACGTATACCCTGGTGGTT	CTCTTCGATATCTTGCTCTGC	CCTCGACACCCGATTCAAAGT			ACCGGTAATTTCTACTCTTGTAGATGAACACTAAAATGTTCACACCTAATTTCTACTGTCGTAGATCCTACGTATACCCTGGTGGTTTAATTTCTACTATCGTAGATCTCTTCGATATCTTGCTCTGCAAATTTCTACTCTAGTAGATCCTCGACACCCGATTCAAAGTTTTTTTGAATTCGCTAGCAAGCTTGGCGTAA
IGDCC4_CDH1		IGDCC4	CDH1	CTCGCACCTCAGTAGAGAAAA	CCTACGTATACCCTGGTGGTT	CAGTGAACAACGACACCACAG	CCTCGACACCCGATTCAAAGT			ACCGGTAATTTCTACTCTTGTAGATCTCGCACCTCAGTAGAGAAAATAATTTCTACTGTCGTAGATCCTACGTATACCCTGGTGGTTTAATTTCTACTATCGTAGATCAGTGAACAACGACACCACAGAAATTTCTACTCTAGTAGATCCTCGACACCCGATTCAAAGTTTTTTTGAATTCGCTAGCAAGCTTGGCGTAA
TCTN1_CDH1		TCTN1	CDH1	TCTAGGTACCTGATTCAAGAA	CCTACGTATACCCTGGTGGTT	CATTGAATGCTGAATCATATG	CCTCGACACCCGATTCAAAGT			ACCGGTAATTTCTACTCTTGTAGATTCTAGGTACCTGATTCAAGAATAATTTCTACTGTCGTAGATCCTACGTATACCCTGGTGGTTTAATTTCTACTATCGTAGATCATTGAATGCTGAATCATATGAAATTTCTACTCTAGTAGATCCTCGACACCCGATTCAAAGTTTTTTTGAATTCGCTAGCAAGCTTGGCGTAA
OR1N1_CDH1		OR1N1	CDH1	CTCCGAGGAATATCAGCGCCT	CCTACGTATACCCTGGTGGTT	TGTGACATCACTCCTGTCCTG	CCTCGACACCCGATTCAAAGT			ACCGGTAATTTCTACTCTTGTAGATCTCCGAGGAATATCAGCGCCTTAATTTCTACTGTCGTAGATCCTACGTATACCCTGGTGGTTTAATTTCTACTATCGTAGATTGTGACATCACTCCTGTCCTGAAATTTCTACTCTAGTAGATCCTCGACACCCGATTCAAAGTTTTTTTGAATTCGCTAGCAAGCTTGGCGTAA
REL_CDH1		REL	CDH1	GGTATTCGATGTGTGAAGAAA	CCTACGTATACCCTGGTGGTT	AAGTCAAGCAGAATCCTACTA	CCTCGACACCCGATTCAAAGT			ACCGGTAATTTCTACTCTTGTAGATGGTATTCGATGTGTGAAGAAATAATTTCTACTGTCGTAGATCCTACGTATACCCTGGTGGTTTAATTTCTACTATCGTAGATAAGTCAAGCAGAATCCTACTAAAATTTCTACTCTAGTAGATCCTCGACACCCGATTCAAAGTTTTTTTGAATTCGCTAGCAAGCTTGGCGTAA
CDH15_CDH1		CDH15	CDH1	CCCTGGACCTGGGAGGATCCA	CCTACGTATACCCTGGTGGTT	CTGCCCCACAGATCAAGTCGG	CCTCGACACCCGATTCAAAGT			ACCGGTAATTTCTACTCTTGTAGATCCCTGGACCTGGGAGGATCCATAATTTCTACTGTCGTAGATCCTACGTATACCCTGGTGGTTTAATTTCTACTATCGTAGATCTGCCCCACAGATCAAGTCGGAAATTTCTACTCTAGTAGATCCTCGACACCCGATTCAAAGTTTTTTTGAATTCGCTAGCAAGCTTGGCGTAA
CDH17_CDH1		CDH17	CDH1	CCTGGAGATTGTGAGTAGATC	CCTACGTATACCCTGGTGGTT	GCTAACTGTAACATTCCAGCA	CCTCGACACCCGATTCAAAGT			ACCGGTAATTTCTACTCTTGTAGATCCTGGAGATTGTGAGTAGATCTAATTTCTACTGTCGTAGATCCTACGTATACCCTGGTGGTTTAATTTCTACTATCGTAGATGCTAACTGTAACATTCCAGCAAAATTTCTACTCTAGTAGATCCTCGACACCCGATTCAAAGTTTTTTTGAATTCGCTAGCAAGCTTGGCGTAA
OR52E2_CDH1		OR52E2	CDH1	GTCATTCCCTCTATACTTCTT	CCTACGTATACCCTGGTGGTT	ATGCTGGCACAAGATAGATGA	CCTCGACACCCGATTCAAAGT			ACCGGTAATTTCTACTCTTGTAGATGTCATTCCCTCTATACTTCTTTAATTTCTACTGTCGTAGATCCTACGTATACCCTGGTGGTTTAATTTCTACTATCGTAGATATGCTGGCACAAGATAGATGAAAATTTCTACTCTAGTAGATCCTCGACACCCGATTCAAAGTTTTTTTGAATTCGCTAGCAAGCTTGGCGTAA
DCHS2_CDH1		DCHS2	CDH1	AGGTGATCCCACTATCCAAAG	CCTACGTATACCCTGGTGGTT	ACTATGAATCCACCCAAACAT	CCTCGACACCCGATTCAAAGT			ACCGGTAATTTCTACTCTTGTAGATAGGTGATCCCACTATCCAAAGTAATTTCTACTGTCGTAGATCCTACGTATACCCTGGTGGTTTAATTTCTACTATCGTAGATACTATGAATCCACCCAAACATAAATTTCTACTCTAGTAGATCCTCGACACCCGATTCAAAGTTTTTTTGAATTCGCTAGCAAGCTTGGCGTAA
OR13C4_CDH1		OR13C4	CDH1	GGACAGCTAAGATCTCGCATA	CCTACGTATACCCTGGTGGTT	ACACTGCTAGGGTAACAATAT	CCTCGACACCCGATTCAAAGT			ACCGGTAATTTCTACTCTTGTAGATGGACAGCTAAGATCTCGCATATAATTTCTACTGTCGTAGATCCTACGTATACCCTGGTGGTTTAATTTCTACTATCGTAGATACACTGCTAGGGTAACAATATAAATTTCTACTCTAGTAGATCCTCGACACCCGATTCAAAGTTTTTTTGAATTCGCTAGCAAGCTTGGCGTAA
TAF1B_CDH1		TAF1B	CDH1	CCACGTGGCAAGTTAAGCTAT	CCTACGTATACCCTGGTGGTT	CCTTCCACCTTAGAACGATGT	CCTCGACACCCGATTCAAAGT			ACCGGTAATTTCTACTCTTGTAGATCCACGTGGCAAGTTAAGCTATTAATTTCTACTGTCGTAGATCCTACGTATACCCTGGTGGTTTAATTTCTACTATCGTAGATCCTTCCACCTTAGAACGATGTAAATTTCTACTCTAGTAGATCCTCGACACCCGATTCAAAGTTTTTTTGAATTCGCTAGCAAGCTTGGCGTAA
F2RL1_CDH1		F2RL1	CDH1	CGAACTAAGAAGAAGCACCCT	CCTACGTATACCCTGGTGGTT	CAGTGACGTGGGATGTGCCAT	CCTCGACACCCGATTCAAAGT			ACCGGTAATTTCTACTCTTGTAGATCGAACTAAGAAGAAGCACCCTTAATTTCTACTGTCGTAGATCCTACGTATACCCTGGTGGTTTAATTTCTACTATCGTAGATCAGTGACGTGGGATGTGCCATAAATTTCTACTCTAGTAGATCCTCGACACCCGATTCAAAGTTTTTTTGAATTCGCTAGCAAGCTTGGCGTAA
CLIP1_CDH1		CLIP1	CDH1	CTAACAGACGCAGACCAAACT	CCTACGTATACCCTGGTGGTT	GTGTTGGTAATCTAGTCTCAT	CCTCGACACCCGATTCAAAGT			ACCGGTAATTTCTACTCTTGTAGATCTAACAGACGCAGACCAAACTTAATTTCTACTGTCGTAGATCCTACGTATACCCTGGTGGTTTAATTTCTACTATCGTAGATGTGTTGGTAATCTAGTCTCATAAATTTCTACTCTAGTAGATCCTCGACACCCGATTCAAAGTTTTTTTGAATTCGCTAGCAAGCTTGGCGTAA
GLE1_CDH1		GLE1	CDH1	GGAACAAATGAGGGTTGATCT	CCTACGTATACCCTGGTGGTT	GAAGAATGTATGTCTCTTCCC	CCTCGACACCCGATTCAAAGT			ACCGGTAATTTCTACTCTTGTAGATGGAACAAATGAGGGTTGATCTTAATTTCTACTGTCGTAGATCCTACGTATACCCTGGTGGTTTAATTTCTACTATCGTAGATGAAGAATGTATGTCTCTTCCCAAATTTCTACTCTAGTAGATCCTCGACACCCGATTCAAAGTTTTTTTGAATTCGCTAGCAAGCTTGGCGTAA
BCL7A_CDH1		BCL7A	CDH1	ATGGGGGAGGCATCTGCGATG	CCTACGTATACCCTGGTGGTT	TAGATTCGTAGGGATGTGTCA	CCTCGACACCCGATTCAAAGT			ACCGGTAATTTCTACTCTTGTAGATATGGGGGAGGCATCTGCGATGTAATTTCTACTGTCGTAGATCCTACGTATACCCTGGTGGTTTAATTTCTACTATCGTAGATTAGATTCGTAGGGATGTGTCAAAATTTCTACTCTAGTAGATCCTCGACACCCGATTCAAAGTTTTTTTGAATTCGCTAGCAAGCTTGGCGTAA
BACH1_KEAP1		BACH1	KEAP1	AGTGTACATAATATTGAGGAA	GCATCATGAACGAGCTGCGGC	TGTGAGATCTGTTCTGAGCCA	ACGGGACAAACCGCCTTAATT			ACCGGTAATTTCTACTCTTGTAGATAGTGTACATAATATTGAGGAATAATTTCTACTGTCGTAGATGCATCATGAACGAGCTGCGGCTAATTTCTACTATCGTAGATTGTGAGATCTGTTCTGAGCCAAAATTTCTACTCTAGTAGATACGGGACAAACCGCCTTAATTTTTTTTGAATTCGCTAGCAAGCTTGGCGTAA
KLHL30_KEAP1		KLHL30	KEAP1	CCTTCTACAACAGCAAGGCCA	GCATCATGAACGAGCTGCGGC	CGGGTGACTTCGCCGAGAGCT	ACGGGACAAACCGCCTTAATT			ACCGGTAATTTCTACTCTTGTAGATCCTTCTACAACAGCAAGGCCATAATTTCTACTGTCGTAGATGCATCATGAACGAGCTGCGGCTAATTTCTACTATCGTAGATCGGGTGACTTCGCCGAGAGCTAAATTTCTACTCTAGTAGATACGGGACAAACCGCCTTAATTTTTTTTGAATTCGCTAGCAAGCTTGGCGTAA
C1QTNF1_MUC6		C1QTNF1	MUC6	GGGGAGAAGGGTGACCGCGGA	CATGCCACCACTACCTATCCA	GGTGGGCCGGAAGAAGCCCAT	ACGCCAGGCCCTACCGCTTCC			ACCGGTAATTTCTACTCTTGTAGATGGGGAGAAGGGTGACCGCGGATAATTTCTACTGTCGTAGATCATGCCACCACTACCTATCCATAATTTCTACTATCGTAGATGGTGGGCCGGAAGAAGCCCATAAATTTCTACTCTAGTAGATACGCCAGGCCCTACCGCTTCCTTTTTTGAATTCGCTAGCAAGCTTGGCGTAA
ZNF74_MUC6		ZNF74	MUC6	CCCTGCACACAGTCTCGCGGG	CATGCCACCACTACCTATCCA	CCTAGGGCAAGAAGGTTCTGG	ACGCCAGGCCCTACCGCTTCC			ACCGGTAATTTCTACTCTTGTAGATCCCTGCACACAGTCTCGCGGGTAATTTCTACTGTCGTAGATCATGCCACCACTACCTATCCATAATTTCTACTATCGTAGATCCTAGGGCAAGAAGGTTCTGGAAATTTCTACTCTAGTAGATACGCCAGGCCCTACCGCTTCCTTTTTTGAATTCGCTAGCAAGCTTGGCGTAA
ATP1A1_KEAP1		ATP1A1	KEAP1	GGTCTGTCTGACACTTACTGC	GCATCATGAACGAGCTGCGGC	CTCACATATAGGTGGATAACT	ACGGGACAAACCGCCTTAATT			ACCGGTAATTTCTACTCTTGTAGATGGTCTGTCTGACACTTACTGCTAATTTCTACTGTCGTAGATGCATCATGAACGAGCTGCGGCTAATTTCTACTATCGTAGATCTCACATATAGGTGGATAACTAAATTTCTACTCTAGTAGATACGGGACAAACCGCCTTAATTTTTTTTGAATTCGCTAGCAAGCTTGGCGTAA
NOTCH2NLB_NOTCH2		NOTCH2NLB	NOTCH2	CAGGAGAGGACTGCCAATACT	CCCCTAAAAGGACAGTTCTGC	GGTAAGGAGTGCCAATGGACC	CTGCATGCTCACAAGGATTGC			ACCGGTAATTTCTACTCTTGTAGATCAGGAGAGGACTGCCAATACTTAATTTCTACTGTCGTAGATCCCCTAAAAGGACAGTTCTGCTAATTTCTACTATCGTAGATGGTAAGGAGTGCCAATGGACCAAATTTCTACTCTAGTAGATCTGCATGCTCACAAGGATTGCTTTTTTGAATTCGCTAGCAAGCTTGGCGTAA
THOC2_STAG2		THOC2	STAG2	TAGGAACCAAATGGCGAGACA	GCAAGGTGAAGTAAGACTCAA	GTCAGATCAGAAACACTAAAA	GCACTAACAGATAGGCAAGAG			ACCGGTAATTTCTACTCTTGTAGATTAGGAACCAAATGGCGAGACATAATTTCTACTGTCGTAGATGCAAGGTGAAGTAAGACTCAATAATTTCTACTATCGTAGATGTCAGATCAGAAACACTAAAAAAATTTCTACTCTAGTAGATGCACTAACAGATAGGCAAGAGTTTTTTGAATTCGCTAGCAAGCTTGGCGTAA
TSPYL5_STAG2		TSPYL5	STAG2	AGAACCATCCCCAGCTAGCAT	GCAAGGTGAAGTAAGACTCAA	GATGAGGTGGTTCCTGCGCTC	GCACTAACAGATAGGCAAGAG			ACCGGTAATTTCTACTCTTGTAGATAGAACCATCCCCAGCTAGCATTAATTTCTACTGTCGTAGATGCAAGGTGAAGTAAGACTCAATAATTTCTACTATCGTAGATGATGAGGTGGTTCCTGCGCTCAAATTTCTACTCTAGTAGATGCACTAACAGATAGGCAAGAGTTTTTTGAATTCGCTAGCAAGCTTGGCGTAA
STAG1_STAG2		STAG1	STAG2	CCTTAGCAATGTCTGATCGTC	GCAAGGTGAAGTAAGACTCAA	AGTGCACATGATCTCACAAAA	GCACTAACAGATAGGCAAGAG			ACCGGTAATTTCTACTCTTGTAGATCCTTAGCAATGTCTGATCGTCTAATTTCTACTGTCGTAGATGCAAGGTGAAGTAAGACTCAATAATTTCTACTATCGTAGATAGTGCACATGATCTCACAAAAAAATTTCTACTCTAGTAGATGCACTAACAGATAGGCAAGAGTTTTTTGAATTCGCTAGCAAGCTTGGCGTAA
LHX8_GATA3		LHX8	GATA3	AATGCAGGGAATGGGATTAGT	TGATAGAGCCCGCAGGCGTTG	ATGTAGAAGGTATGGAACTCG	CCCGTTGCCCCACAGGGAGCC			ACCGGTAATTTCTACTCTTGTAGATAATGCAGGGAATGGGATTAGTTAATTTCTACTGTCGTAGATTGATAGAGCCCGCAGGCGTTGTAATTTCTACTATCGTAGATATGTAGAAGGTATGGAACTCGAAATTTCTACTCTAGTAGATCCCGTTGCCCCACAGGGAGCCTTTTTTGAATTCGCTAGCAAGCTTGGCGTAA
KDM6A_GATA3		KDM6A	GATA3	ACATTGCCCACTTATATGAAA	TGATAGAGCCCGCAGGCGTTG	CCTGTAAATACTTAATTCGTG	CCCGTTGCCCCACAGGGAGCC			ACCGGTAATTTCTACTCTTGTAGATACATTGCCCACTTATATGAAATAATTTCTACTGTCGTAGATTGATAGAGCCCGCAGGCGTTGTAATTTCTACTATCGTAGATCCTGTAAATACTTAATTCGTGAAATTTCTACTCTAGTAGATCCCGTTGCCCCACAGGGAGCCTTTTTTGAATTCGCTAGCAAGCTTGGCGTAA
TRPS1_GATA3		TRPS1	GATA3	GCCCCACTCGAGCTCTTGTCT	TGATAGAGCCCGCAGGCGTTG	ACTTATATGGGCAACTCATCC	CCCGTTGCCCCACAGGGAGCC			ACCGGTAATTTCTACTCTTGTAGATGCCCCACTCGAGCTCTTGTCTTAATTTCTACTGTCGTAGATTGATAGAGCCCGCAGGCGTTGTAATTTCTACTATCGTAGATACTTATATGGGCAACTCATCCAAATTTCTACTCTAGTAGATCCCGTTGCCCCACAGGGAGCCTTTTTTGAATTCGCTAGCAAGCTTGGCGTAA
SLC16A3_GATA3		SLC16A3	GATA3	GGATCGGCTACAGCGACACAG	TGATAGAGCCCGCAGGCGTTG	CCGGAGCATCATCCAGGTCTA	CCCGTTGCCCCACAGGGAGCC			ACCGGTAATTTCTACTCTTGTAGATGGATCGGCTACAGCGACACAGTAATTTCTACTGTCGTAGATTGATAGAGCCCGCAGGCGTTGTAATTTCTACTATCGTAGATCCGGAGCATCATCCAGGTCTAAAATTTCTACTCTAGTAGATCCCGTTGCCCCACAGGGAGCCTTTTTTGAATTCGCTAGCAAGCTTGGCGTAA
CRYGB_LOC100506422		CRYGB	LOC100506422	AGATCACCTTCTACGAGGACA	ATGGAATTATCGTCGTCGTGT	AGTGAGGTGGAAGCGGTCCTG	GGCTCCTCCTCCTATTAAGTC			ACCGGTAATTTCTACTCTTGTAGATAGATCACCTTCTACGAGGACATAATTTCTACTGTCGTAGATATGGAATTATCGTCGTCGTGTTAATTTCTACTATCGTAGATAGTGAGGTGGAAGCGGTCCTGAAATTTCTACTCTAGTAGATGGCTCCTCCTCCTATTAAGTCTTTTTTGAATTCGCTAGCAAGCTTGGCGTAA
GTF2E2_SMIM18		GTF2E2	SMIM18	CAAATAGTATCTGGTCCCCCA	CCCTTTCCATGACAACTGGAA	GAGCCTGACGATCCTCCATGT	AACTTGAAAACCAAGGTACTG			ACCGGTAATTTCTACTCTTGTAGATCAAATAGTATCTGGTCCCCCATAATTTCTACTGTCGTAGATCCCTTTCCATGACAACTGGAATAATTTCTACTATCGTAGATGAGCCTGACGATCCTCCATGTAAATTTCTACTCTAGTAGATAACTTGAAAACCAAGGTACTGTTTTTTGAATTCGCTAGCAAGCTTGGCGTAA
DCTN6_WRN		DCTN6	WRN	GGTTGCAACAAGCCCCAATGA	CAGGTATCACGCTCATTGCTG	CAGTTACCCAGATAATATCAC	AAGGTCCAACAATCATCTACT			ACCGGTAATTTCTACTCTTGTAGATGGTTGCAACAAGCCCCAATGATAATTTCTACTGTCGTAGATCAGGTATCACGCTCATTGCTGTAATTTCTACTATCGTAGATCAGTTACCCAGATAATATCACAAATTTCTACTCTAGTAGATAAGGTCCAACAATCATCTACTTTTTTTGAATTCGCTAGCAAGCTTGGCGTAA
PPP2CA_WRN		PPP2CA	WRN	GGGTCCAATGTGTGACTTGCT	CAGGTATCACGCTCATTGCTG	GATCCACATACCTGCCCATCC	AAGGTCCAACAATCATCTACT			ACCGGTAATTTCTACTCTTGTAGATGGGTCCAATGTGTGACTTGCTTAATTTCTACTGTCGTAGATCAGGTATCACGCTCATTGCTGTAATTTCTACTATCGTAGATGATCCACATACCTGCCCATCCAAATTTCTACTCTAGTAGATAAGGTCCAACAATCATCTACTTTTTTTGAATTCGCTAGCAAGCTTGGCGTAA
GTF2E2_GSR		GTF2E2	GSR	CAAATAGTATCTGGTCCCCCA	CCTTATCATGCCGTATCATCA	GAGCCTGACGATCCTCCATGT	TACATAGGTGCCAGCTTAGGA			ACCGGTAATTTCTACTCTTGTAGATCAAATAGTATCTGGTCCCCCATAATTTCTACTGTCGTAGATCCTTATCATGCCGTATCATCATAATTTCTACTATCGTAGATGAGCCTGACGATCCTCCATGTAAATTTCTACTCTAGTAGATTACATAGGTGCCAGCTTAGGATTTTTTGAATTCGCTAGCAAGCTTGGCGTAA
USE1_PPP2CB		USE1	PPP2CB	CTGGAGGTTCTGATGTCGCTG	ATGCTACAAGAAGAGTCACAG	AGAGCCTGAGATGGACGTAAG	CCTCATGTGGAACTTCCTGTA			ACCGGTAATTTCTACTCTTGTAGATCTGGAGGTTCTGATGTCGCTGTAATTTCTACTGTCGTAGATATGCTACAAGAAGAGTCACAGTAATTTCTACTATCGTAGATAGAGCCTGAGATGGACGTAAGAAATTTCTACTCTAGTAGATCCTCATGTGGAACTTCCTGTATTTTTTGAATTCGCTAGCAAGCTTGGCGTAA
PPP2CA_PURG		PPP2CA	PURG	GGGTCCAATGTGTGACTTGCT	CCTAGACGTGAAGCAAAGCTC	GATCCACATACCTGCCCATCC	GGCCAAGAACAGACTATTGTC			ACCGGTAATTTCTACTCTTGTAGATGGGTCCAATGTGTGACTTGCTTAATTTCTACTGTCGTAGATCCTAGACGTGAAGCAAAGCTCTAATTTCTACTATCGTAGATGATCCACATACCTGCCCATCCAAATTTCTACTCTAGTAGATGGCCAAGAACAGACTATTGTCTTTTTTGAATTCGCTAGCAAGCTTGGCGTAA
VPS4B_SMAD4		VPS4B	SMAD4	ACCTAGCCACTTAGAAACAAG	AGTCAAACGCATACTGACAAT	CCTTTAATAGATGAAGCACAG	TATATAGCTCCATCAAGTATG			ACCGGTAATTTCTACTCTTGTAGATACCTAGCCACTTAGAAACAAGTAATTTCTACTGTCGTAGATAGTCAAACGCATACTGACAATTAATTTCTACTATCGTAGATCCTTTAATAGATGAAGCACAGAAATTTCTACTCTAGTAGATTATATAGCTCCATCAAGTATGTTTTTTGAATTCGCTAGCAAGCTTGGCGTAA
POLR3B_SMAD4		POLR3B	SMAD4	GCTGGTTGTATCCTATAGTAC	AGTCAAACGCATACTGACAAT	CGAGCCAAATGTATCTATACT	TATATAGCTCCATCAAGTATG			ACCGGTAATTTCTACTCTTGTAGATGCTGGTTGTATCCTATAGTACTAATTTCTACTGTCGTAGATAGTCAAACGCATACTGACAATTAATTTCTACTATCGTAGATCGAGCCAAATGTATCTATACTAAATTTCTACTCTAGTAGATTATATAGCTCCATCAAGTATGTTTTTTGAATTCGCTAGCAAGCTTGGCGTAA
RAB10_SMAD4		RAB10	SMAD4	GGATGATGCCTTCAATACTAC	AGTCAAACGCATACTGACAAT	CTAGTAACATTCTTTCCACAT	TATATAGCTCCATCAAGTATG			ACCGGTAATTTCTACTCTTGTAGATGGATGATGCCTTCAATACTACTAATTTCTACTGTCGTAGATAGTCAAACGCATACTGACAATTAATTTCTACTATCGTAGATCTAGTAACATTCTTTCCACATAAATTTCTACTCTAGTAGATTATATAGCTCCATCAAGTATGTTTTTTGAATTCGCTAGCAAGCTTGGCGTAA
SYNJ2BP-COX16_CHD8		SYNJ2BP-COX16	CHD8	TGGCTCAAAGTGATACCTACC	AGCTGGGCTAATCAAGTCCCA	ACAGGTAAATGGCCAAGACCT	GCACCATCACTCCTGTAGTGG			ACCGGTAATTTCTACTCTTGTAGATTGGCTCAAAGTGATACCTACCTAATTTCTACTGTCGTAGATAGCTGGGCTAATCAAGTCCCATAATTTCTACTATCGTAGATACAGGTAAATGGCCAAGACCTAAATTTCTACTCTAGTAGATGCACCATCACTCCTGTAGTGGTTTTTTGAATTCGCTAGCAAGCTTGGCGTAA
PITPNC1_CHD8		PITPNC1	CHD8	GGGACAACAGCTCTAGCCCAA	AGCTGGGCTAATCAAGTCCCA	CTGATCATGTACAGCTGTCCA	GCACCATCACTCCTGTAGTGG			ACCGGTAATTTCTACTCTTGTAGATGGGACAACAGCTCTAGCCCAATAATTTCTACTGTCGTAGATAGCTGGGCTAATCAAGTCCCATAATTTCTACTATCGTAGATCTGATCATGTACAGCTGTCCAAAATTTCTACTCTAGTAGATGCACCATCACTCCTGTAGTGGTTTTTTGAATTCGCTAGCAAGCTTGGCGTAA
STT3A_SMAD4		STT3A	SMAD4	ATGACCGAGCCTGGTACCCTT	AGTCAAACGCATACTGACAAT	CATGCTACTCACCTACTACAT	TATATAGCTCCATCAAGTATG			ACCGGTAATTTCTACTCTTGTAGATATGACCGAGCCTGGTACCCTTTAATTTCTACTGTCGTAGATAGTCAAACGCATACTGACAATTAATTTCTACTATCGTAGATCATGCTACTCACCTACTACATAAATTTCTACTCTAGTAGATTATATAGCTCCATCAAGTATGTTTTTTGAATTCGCTAGCAAGCTTGGCGTAA
ETNK1_SMAD4		ETNK1	SMAD4	CCACGTAACAGCCAATAAGTT	AGTCAAACGCATACTGACAAT	CCATAATGACCTATTGTGTAA	TATATAGCTCCATCAAGTATG			ACCGGTAATTTCTACTCTTGTAGATCCACGTAACAGCCAATAAGTTTAATTTCTACTGTCGTAGATAGTCAAACGCATACTGACAATTAATTTCTACTATCGTAGATCCATAATGACCTATTGTGTAAAAATTTCTACTCTAGTAGATTATATAGCTCCATCAAGTATGTTTTTTGAATTCGCTAGCAAGCTTGGCGTAA
B4GALT1_SMAD4		B4GALT1	SMAD4	TGCACCAGGCGGGAGACACTA	AGTCAAACGCATACTGACAAT	CCACGAGCTCCAGGTCCACAG	TATATAGCTCCATCAAGTATG			ACCGGTAATTTCTACTCTTGTAGATTGCACCAGGCGGGAGACACTATAATTTCTACTGTCGTAGATAGTCAAACGCATACTGACAATTAATTTCTACTATCGTAGATCCACGAGCTCCAGGTCCACAGAAATTTCTACTCTAGTAGATTATATAGCTCCATCAAGTATGTTTTTTGAATTCGCTAGCAAGCTTGGCGTAA
BUB3_SMAD4		BUB3	SMAD4	AAAGGTATATACCCTCTCAGT	AGTCAAACGCATACTGACAAT	TAGGATCCAACGCATGCCTGG	TATATAGCTCCATCAAGTATG			ACCGGTAATTTCTACTCTTGTAGATAAAGGTATATACCCTCTCAGTTAATTTCTACTGTCGTAGATAGTCAAACGCATACTGACAATTAATTTCTACTATCGTAGATTAGGATCCAACGCATGCCTGGAAATTTCTACTCTAGTAGATTATATAGCTCCATCAAGTATGTTTTTTGAATTCGCTAGCAAGCTTGGCGTAA
PAM16_SMAD4		PAM16	SMAD4	TCATTCACCTTAAATAAGTGT	AGTCAAACGCATACTGACAAT	GGGTGGCCCAGTGGCCTCACC	TATATAGCTCCATCAAGTATG			ACCGGTAATTTCTACTCTTGTAGATTCATTCACCTTAAATAAGTGTTAATTTCTACTGTCGTAGATAGTCAAACGCATACTGACAATTAATTTCTACTATCGTAGATGGGTGGCCCAGTGGCCTCACCAAATTTCTACTCTAGTAGATTATATAGCTCCATCAAGTATGTTTTTTGAATTCGCTAGCAAGCTTGGCGTAA
CA5A_VHL		CA5A	VHL	CCATGCACAGGAACGCTGAGA	CTTGTCCCGATAGGTCACCTT	CGGCAAGATGTCCACCAGCCT	GTTAACCAGAAGCCCATCGTG			ACCGGTAATTTCTACTCTTGTAGATCCATGCACAGGAACGCTGAGATAATTTCTACTGTCGTAGATCTTGTCCCGATAGGTCACCTTTAATTTCTACTATCGTAGATCGGCAAGATGTCCACCAGCCTAAATTTCTACTCTAGTAGATGTTAACCAGAAGCCCATCGTGTTTTTTGAATTCGCTAGCAAGCTTGGCGTAA
ETNK1_VHL		ETNK1	VHL	CCACGTAACAGCCAATAAGTT	CTTGTCCCGATAGGTCACCTT	CCATAATGACCTATTGTGTAA	GTTAACCAGAAGCCCATCGTG			ACCGGTAATTTCTACTCTTGTAGATCCACGTAACAGCCAATAAGTTTAATTTCTACTGTCGTAGATCTTGTCCCGATAGGTCACCTTTAATTTCTACTATCGTAGATCCATAATGACCTATTGTGTAAAAATTTCTACTCTAGTAGATGTTAACCAGAAGCCCATCGTGTTTTTTGAATTCGCTAGCAAGCTTGGCGTAA
CDH2_VHL		CDH2	VHL	GAAAGTGCAACAGTATACGTT	CTTGTCCCGATAGGTCACCTT	CATGTACACTGTCTCTAGGAA	GTTAACCAGAAGCCCATCGTG			ACCGGTAATTTCTACTCTTGTAGATGAAAGTGCAACAGTATACGTTTAATTTCTACTGTCGTAGATCTTGTCCCGATAGGTCACCTTTAATTTCTACTATCGTAGATCATGTACACTGTCTCTAGGAAAAATTTCTACTCTAGTAGATGTTAACCAGAAGCCCATCGTGTTTTTTGAATTCGCTAGCAAGCTTGGCGTAA
GPX4_VHL		GPX4	VHL	ACGTTGTAGCCCGCGGCGAAC	CTTGTCCCGATAGGTCACCTT	CTTCGGTCTTGCCTCACTGGG	GTTAACCAGAAGCCCATCGTG			ACCGGTAATTTCTACTCTTGTAGATACGTTGTAGCCCGCGGCGAACTAATTTCTACTGTCGTAGATCTTGTCCCGATAGGTCACCTTTAATTTCTACTATCGTAGATCTTCGGTCTTGCCTCACTGGGAAATTTCTACTCTAGTAGATGTTAACCAGAAGCCCATCGTGTTTTTTGAATTCGCTAGCAAGCTTGGCGTAA
LPA_VHL		LPA	VHL	CGTGGTAGCACTCCTGCACCC	CTTGTCCCGATAGGTCACCTT	GATAATATTCTGTTGTCCTCT	GTTAACCAGAAGCCCATCGTG			ACCGGTAATTTCTACTCTTGTAGATCGTGGTAGCACTCCTGCACCCTAATTTCTACTGTCGTAGATCTTGTCCCGATAGGTCACCTTTAATTTCTACTATCGTAGATGATAATATTCTGTTGTCCTCTAAATTTCTACTCTAGTAGATGTTAACCAGAAGCCCATCGTGTTTTTTGAATTCGCTAGCAAGCTTGGCGTAA
BRAT1_VHL		BRAT1	VHL	CTGGGCTGCGAAGGTTCCTGC	CTTGTCCCGATAGGTCACCTT	GGGATCCTGAAGCTCGAGCAC	GTTAACCAGAAGCCCATCGTG			ACCGGTAATTTCTACTCTTGTAGATCTGGGCTGCGAAGGTTCCTGCTAATTTCTACTGTCGTAGATCTTGTCCCGATAGGTCACCTTTAATTTCTACTATCGTAGATGGGATCCTGAAGCTCGAGCACAAATTTCTACTCTAGTAGATGTTAACCAGAAGCCCATCGTGTTTTTTGAATTCGCTAGCAAGCTTGGCGTAA
C16orf72_VHL		C16orf72	VHL	CGTTGAAGTAGCTCGGTTAGG	CTTGTCCCGATAGGTCACCTT	ACCCAAGCCAACACATCCTTA	GTTAACCAGAAGCCCATCGTG			ACCGGTAATTTCTACTCTTGTAGATCGTTGAAGTAGCTCGGTTAGGTAATTTCTACTGTCGTAGATCTTGTCCCGATAGGTCACCTTTAATTTCTACTATCGTAGATACCCAAGCCAACACATCCTTAAAATTTCTACTCTAGTAGATGTTAACCAGAAGCCCATCGTGTTTTTTGAATTCGCTAGCAAGCTTGGCGTAA
TINF2_VHL		TINF2	VHL	ACCTAATCTCCCCTGCTGTAG	CTTGTCCCGATAGGTCACCTT	AGAGTGCTCTGTTACTGACTC	GTTAACCAGAAGCCCATCGTG			ACCGGTAATTTCTACTCTTGTAGATACCTAATCTCCCCTGCTGTAGTAATTTCTACTGTCGTAGATCTTGTCCCGATAGGTCACCTTTAATTTCTACTATCGTAGATAGAGTGCTCTGTTACTGACTCAAATTTCTACTCTAGTAGATGTTAACCAGAAGCCCATCGTGTTTTTTGAATTCGCTAGCAAGCTTGGCGTAA
PAX8_VHL		PAX8	VHL	GTGCTTACCTGCCAAGGATCT	CTTGTCCCGATAGGTCACCTT	TAGTCCCCAATCTTCTCCACC	GTTAACCAGAAGCCCATCGTG			ACCGGTAATTTCTACTCTTGTAGATGTGCTTACCTGCCAAGGATCTTAATTTCTACTGTCGTAGATCTTGTCCCGATAGGTCACCTTTAATTTCTACTATCGTAGATTAGTCCCCAATCTTCTCCACCAAATTTCTACTCTAGTAGATGTTAACCAGAAGCCCATCGTGTTTTTTGAATTCGCTAGCAAGCTTGGCGTAA
HLA-DPB1_VHL		HLA-DPB1	VHL	CTCCTGTCCATTCAGGAACCA	CTTGTCCCGATAGGTCACCTT	TTCCACGCTCCTAGTCCAGCC	GTTAACCAGAAGCCCATCGTG			ACCGGTAATTTCTACTCTTGTAGATCTCCTGTCCATTCAGGAACCATAATTTCTACTGTCGTAGATCTTGTCCCGATAGGTCACCTTTAATTTCTACTATCGTAGATTTCCACGCTCCTAGTCCAGCCAAATTTCTACTCTAGTAGATGTTAACCAGAAGCCCATCGTGTTTTTTGAATTCGCTAGCAAGCTTGGCGTAA
FERMT2_VHL		FERMT2	VHL	CCCCCTTCCAGAGTAATCTCC	CTTGTCCCGATAGGTCACCTT	TGGTGACGTGATTGGTTGACT	GTTAACCAGAAGCCCATCGTG			ACCGGTAATTTCTACTCTTGTAGATCCCCCTTCCAGAGTAATCTCCTAATTTCTACTGTCGTAGATCTTGTCCCGATAGGTCACCTTTAATTTCTACTATCGTAGATTGGTGACGTGATTGGTTGACTAAATTTCTACTCTAGTAGATGTTAACCAGAAGCCCATCGTGTTTTTTGAATTCGCTAGCAAGCTTGGCGTAA
TMED10_VHL		TMED10	VHL	GCCTCCACTCCATGCTTCATG	CTTGTCCCGATAGGTCACCTT	CAGATTGCAAAAGTTGAGAAG	GTTAACCAGAAGCCCATCGTG			ACCGGTAATTTCTACTCTTGTAGATGCCTCCACTCCATGCTTCATGTAATTTCTACTGTCGTAGATCTTGTCCCGATAGGTCACCTTTAATTTCTACTATCGTAGATCAGATTGCAAAAGTTGAGAAGAAATTTCTACTCTAGTAGATGTTAACCAGAAGCCCATCGTGTTTTTTGAATTCGCTAGCAAGCTTGGCGTAA
HNF1B_VHL		HNF1B	VHL	CCGATCGTAGGCCTGGTACAA	CTTGTCCCGATAGGTCACCTT	AGAATTCAACCAGACAGTCCA	GTTAACCAGAAGCCCATCGTG			ACCGGTAATTTCTACTCTTGTAGATCCGATCGTAGGCCTGGTACAATAATTTCTACTGTCGTAGATCTTGTCCCGATAGGTCACCTTTAATTTCTACTATCGTAGATAGAATTCAACCAGACAGTCCAAAATTTCTACTCTAGTAGATGTTAACCAGAAGCCCATCGTGTTTTTTGAATTCGCTAGCAAGCTTGGCGTAA
PPP4R2_VHL		PPP4R2	VHL	AATATAAAACATACAAACCTG	CTTGTCCCGATAGGTCACCTT	GCTGGAAGTCGTTTGACTGGC	GTTAACCAGAAGCCCATCGTG			ACCGGTAATTTCTACTCTTGTAGATAATATAAAACATACAAACCTGTAATTTCTACTGTCGTAGATCTTGTCCCGATAGGTCACCTTTAATTTCTACTATCGTAGATGCTGGAAGTCGTTTGACTGGCAAATTTCTACTCTAGTAGATGTTAACCAGAAGCCCATCGTGTTTTTTGAATTCGCTAGCAAGCTTGGCGTAA
HEXIM1_TSC2		HEXIM1	TSC2	GCGGCGGCCCGCTTGGAGTAC	TTACTGAACCATCCTTGCGAT	CAATGCCGCTTCTTCTTGGAC	ACGCTCCCTGTCTTCTAGGTC			ACCGGTAATTTCTACTCTTGTAGATGCGGCGGCCCGCTTGGAGTACTAATTTCTACTGTCGTAGATTTACTGAACCATCCTTGCGATTAATTTCTACTATCGTAGATCAATGCCGCTTCTTCTTGGACAAATTTCTACTCTAGTAGATACGCTCCCTGTCTTCTAGGTCTTTTTTGAATTCGCTAGCAAGCTTGGCGTAA
DPH5_ASXL1		DPH5	ASXL1	TCACTACAGGGCCACAACACA	CTGTCGTATCCTGACTTGCAT	AAGGATGCTGATATCAGTGAT	GCGGACCGCACATACTCGAGA			ACCGGTAATTTCTACTCTTGTAGATTCACTACAGGGCCACAACACATAATTTCTACTGTCGTAGATCTGTCGTATCCTGACTTGCATTAATTTCTACTATCGTAGATAAGGATGCTGATATCAGTGATAAATTTCTACTCTAGTAGATGCGGACCGCACATACTCGAGATTTTTTGAATTCGCTAGCAAGCTTGGCGTAA
STK25_MAP3K1		STK25	MAP3K1	GGTAGGAGCCAAAGTAGCGGG	ACCTTACTCATTATGGAACTC	GGGAGGTCTACAAGGGCATCG	GCCGCACAAGTCAGCTGTCCA			ACCGGTAATTTCTACTCTTGTAGATGGTAGGAGCCAAAGTAGCGGGTAATTTCTACTGTCGTAGATACCTTACTCATTATGGAACTCTAATTTCTACTATCGTAGATGGGAGGTCTACAAGGGCATCGAAATTTCTACTCTAGTAGATGCCGCACAAGTCAGCTGTCCATTTTTTGAATTCGCTAGCAAGCTTGGCGTAA
PAPSS1_PAPSS2		PAPSS1	PAPSS2	ACTGGGATCGATTCTGAATAT	AGAACATTGTACCCTATACTA	GCTCAGTAGGAGTAAGACGAT	GAGGTGCATCTACAAATATTT			ACCGGTAATTTCTACTCTTGTAGATACTGGGATCGATTCTGAATATTAATTTCTACTGTCGTAGATAGAACATTGTACCCTATACTATAATTTCTACTATCGTAGATGCTCAGTAGGAGTAAGACGATAAATTTCTACTCTAGTAGATGAGGTGCATCTACAAATATTTTTTTTTGAATTCGCTAGCAAGCTTGGCGTAA
HDAC1_HDAC2		HDAC1	HDAC2	ATTAGGATATCGGGGCTGGCA	TGTATAAGCCATAATTTAACA	ATAGTTAGATTGAAGCAACCT	TACGGTCAATAAGACCAGATA			ACCGGTAATTTCTACTCTTGTAGATATTAGGATATCGGGGCTGGCATAATTTCTACTGTCGTAGATTGTATAAGCCATAATTTAACATAATTTCTACTATCGTAGATATAGTTAGATTGAAGCAACCTAAATTTCTACTCTAGTAGATTACGGTCAATAAGACCAGATATTTTTTGAATTCGCTAGCAAGCTTGGCGTAA
KAT6A_KAT6B		KAT6A	KAT6B	CCCTGAACTAACGGTTCGAGT	CTTGGACGATAGTGCTTTGAA	GTGATAAAGGCACTCCAATAT	CCTTAGAGAAGTATCCAACCA			ACCGGTAATTTCTACTCTTGTAGATCCCTGAACTAACGGTTCGAGTTAATTTCTACTGTCGTAGATCTTGGACGATAGTGCTTTGAATAATTTCTACTATCGTAGATGTGATAAAGGCACTCCAATATAAATTTCTACTCTAGTAGATCCTTAGAGAAGTATCCAACCATTTTTTGAATTCGCTAGCAAGCTTGGCGTAA
KDM3A_KDM3B		KDM3A	KDM3B	GCTTGCCGATCACAGAATTTA	AATGAGTCCCGACTAGAAGAA	CCTGTATAGGCTTCAAAAGGT	GGTACCTCCGGAAGTGAAAGA			ACCGGTAATTTCTACTCTTGTAGATGCTTGCCGATCACAGAATTTATAATTTCTACTGTCGTAGATAATGAGTCCCGACTAGAAGAATAATTTCTACTATCGTAGATCCTGTATAGGCTTCAAAAGGTAAATTTCTACTCTAGTAGATGGTACCTCCGGAAGTGAAAGATTTTTTGAATTCGCTAGCAAGCTTGGCGTAA
MAP2K1_MAP2K2		MAP2K1	MAP2K2	TCTTCCCTGCAGATGTCAAGC	CCCAGGATCTCCTCGGGAATC	GGGTCAGCGGGCAGCTCATCG	CTCCCTGGCTCTGCTGCAGCC			ACCGGTAATTTCTACTCTTGTAGATTCTTCCCTGCAGATGTCAAGCTAATTTCTACTGTCGTAGATCCCAGGATCTCCTCGGGAATCTAATTTCTACTATCGTAGATGGGTCAGCGGGCAGCTCATCGAAATTTCTACTCTAGTAGATCTCCCTGGCTCTGCTGCAGCCTTTTTTGAATTCGCTAGCAAGCTTGGCGTAA
MAPK1_MAPK3		MAPK1	MAPK3	CATGAGGTCCTGTACTATATA	GGCCTGGCCCGGATTGCCGAT	TTGATAGCTACTCGAACTTTG	GATCTCGGTGGAGCACGTTGG			ACCGGTAATTTCTACTCTTGTAGATCATGAGGTCCTGTACTATATATAATTTCTACTGTCGTAGATGGCCTGGCCCGGATTGCCGATTAATTTCTACTATCGTAGATTTGATAGCTACTCGAACTTTGAAATTTCTACTCTAGTAGATGATCTCGGTGGAGCACGTTGGTTTTTTGAATTCGCTAGCAAGCTTGGCGTAA
BCL2L1_MCL1		BCL2L1	MCL1	CCCCATCCCGGAAGAGTTCAT	GCTACGGAGAAGGAGGCCTCG	CTGCTGCCATGGGGATCACCT	TTCGCGCCCACCCGCCGCGCG			ACCGGTAATTTCTACTCTTGTAGATCCCCATCCCGGAAGAGTTCATTAATTTCTACTGTCGTAGATGCTACGGAGAAGGAGGCCTCGTAATTTCTACTATCGTAGATCTGCTGCCATGGGGATCACCTAAATTTCTACTCTAGTAGATTTCGCGCCCACCCGCCGCGCGTTTTTTGAATTCGCTAGCAAGCTTGGCGTAA
BRCA1_PARP1		BRCA1	PARP1	CCTATAGTGTGGGAGATCAAG	GGAATTCCGAGAAATCTCTTA	GAACGTCCAATACATCAGCTA	CTCTGGGACAGGACTGGAACA			ACCGGTAATTTCTACTCTTGTAGATCCTATAGTGTGGGAGATCAAGTAATTTCTACTGTCGTAGATGGAATTCCGAGAAATCTCTTATAATTTCTACTATCGTAGATGAACGTCCAATACATCAGCTAAAATTTCTACTCTAGTAGATCTCTGGGACAGGACTGGAACATTTTTTGAATTCGCTAGCAAGCTTGGCGTAA
PARP1_PARP2		PARP1	PARP2	GGAATTCCGAGAAATCTCTTA	ACTCAACATAGACCAATCTCC	CTCTGGGACAGGACTGGAACA	ACCAGCTTAATAGCAATTTCA			ACCGGTAATTTCTACTCTTGTAGATGGAATTCCGAGAAATCTCTTATAATTTCTACTGTCGTAGATACTCAACATAGACCAATCTCCTAATTTCTACTATCGTAGATCTCTGGGACAGGACTGGAACAAAATTTCTACTCTAGTAGATACCAGCTTAATAGCAATTTCATTTTTTGAATTCGCTAGCAAGCTTGGCGTAA
BRAF_BRCA2		BRAF	BRCA2	GTGGGGAGCATAATCCACCAT	AGAGATATCCTGAATCATTAT	ACGTCACATACAAACCATACC	CCGCTAGCTGTATGAAAACCC			ACCGGTAATTTCTACTCTTGTAGATGTGGGGAGCATAATCCACCATTAATTTCTACTGTCGTAGATAGAGATATCCTGAATCATTATTAATTTCTACTATCGTAGATACGTCACATACAAACCATACCAAATTTCTACTCTAGTAGATCCGCTAGCTGTATGAAAACCCTTTTTTGAATTCGCTAGCAAGCTTGGCGTAA
BRCA1_BRD4		BRCA1	BRD4	CCTATAGTGTGGGAGATCAAG	CACGGTACCAAACACAACTCA	GAACGTCCAATACATCAGCTA	GTGCTGACGTCCGATTGATGT			ACCGGTAATTTCTACTCTTGTAGATCCTATAGTGTGGGAGATCAAGTAATTTCTACTGTCGTAGATCACGGTACCAAACACAACTCATAATTTCTACTATCGTAGATGAACGTCCAATACATCAGCTAAAATTTCTACTCTAGTAGATGTGCTGACGTCCGATTGATGTTTTTTTGAATTCGCTAGCAAGCTTGGCGTAA
BRCA1_CDH1		BRCA1	CDH1	CCTATAGTGTGGGAGATCAAG	CCTACGTATACCCTGGTGGTT	GAACGTCCAATACATCAGCTA	CCTCGACACCCGATTCAAAGT			ACCGGTAATTTCTACTCTTGTAGATCCTATAGTGTGGGAGATCAAGTAATTTCTACTGTCGTAGATCCTACGTATACCCTGGTGGTTTAATTTCTACTATCGTAGATGAACGTCCAATACATCAGCTAAAATTTCTACTCTAGTAGATCCTCGACACCCGATTCAAAGTTTTTTTGAATTCGCTAGCAAGCTTGGCGTAA
BCL2_CDK4		BCL2	CDK4	CCACGGTGGTGGAGGAGCTCT	GTACCATCTTTCTACTGACCA	CTCTGGGAAGGATGGCGCACG	AGCATGTAGACCAGGACCTAA			ACCGGTAATTTCTACTCTTGTAGATCCACGGTGGTGGAGGAGCTCTTAATTTCTACTGTCGTAGATGTACCATCTTTCTACTGACCATAATTTCTACTATCGTAGATCTCTGGGAAGGATGGCGCACGAAATTTCTACTCTAGTAGATAGCATGTAGACCAGGACCTAATTTTTTGAATTCGCTAGCAAGCTTGGCGTAA
ALK_CDK9		ALK	CDK9	GCCCTAGAACCGAGGAGTTAT	GTTCGACAAATCTCAATCAAG	CCCTCAAGACTCCACGAATGA	CAAATACGAGAAGCTCGCCAA			ACCGGTAATTTCTACTCTTGTAGATGCCCTAGAACCGAGGAGTTATTAATTTCTACTGTCGTAGATGTTCGACAAATCTCAATCAAGTAATTTCTACTATCGTAGATCCCTCAAGACTCCACGAATGAAAATTTCTACTCTAGTAGATCAAATACGAGAAGCTCGCCAATTTTTTGAATTCGCTAGCAAGCTTGGCGTAA
APC_CDK9		APC	CDK9	AGAACGAGAACTATCTAAGCT	GTTCGACAAATCTCAATCAAG	CAGGCTACGCTATGCTCTATG	CAAATACGAGAAGCTCGCCAA			ACCGGTAATTTCTACTCTTGTAGATAGAACGAGAACTATCTAAGCTTAATTTCTACTGTCGTAGATGTTCGACAAATCTCAATCAAGTAATTTCTACTATCGTAGATCAGGCTACGCTATGCTCTATGAAATTTCTACTCTAGTAGATCAAATACGAGAAGCTCGCCAATTTTTTGAATTCGCTAGCAAGCTTGGCGTAA
BRCA2_CDK9		BRCA2	CDK9	AGAGATATCCTGAATCATTAT	GTTCGACAAATCTCAATCAAG	CCGCTAGCTGTATGAAAACCC	CAAATACGAGAAGCTCGCCAA			ACCGGTAATTTCTACTCTTGTAGATAGAGATATCCTGAATCATTATTAATTTCTACTGTCGTAGATGTTCGACAAATCTCAATCAAGTAATTTCTACTATCGTAGATCCGCTAGCTGTATGAAAACCCAAATTTCTACTCTAGTAGATCAAATACGAGAAGCTCGCCAATTTTTTGAATTCGCTAGCAAGCTTGGCGTAA
CASP8_CDK9		CASP8	CDK9	GGTAGGTAATCAGCAAATCCA	GTTCGACAAATCTCAATCAAG	GGTTCTACTGTACCTGCATCC	CAAATACGAGAAGCTCGCCAA			ACCGGTAATTTCTACTCTTGTAGATGGTAGGTAATCAGCAAATCCATAATTTCTACTGTCGTAGATGTTCGACAAATCTCAATCAAGTAATTTCTACTATCGTAGATGGTTCTACTGTACCTGCATCCAAATTTCTACTCTAGTAGATCAAATACGAGAAGCTCGCCAATTTTTTGAATTCGCTAGCAAGCTTGGCGTAA
CASP8_CDKN1B		CASP8	CDKN1B	GGTAGGTAATCAGCAAATCCA	GGTCCACCAAATGCGTGTCCT	GGTTCTACTGTACCTGCATCC	AGAATCACAAACCCCTAGAGG			ACCGGTAATTTCTACTCTTGTAGATGGTAGGTAATCAGCAAATCCATAATTTCTACTGTCGTAGATGGTCCACCAAATGCGTGTCCTTAATTTCTACTATCGTAGATGGTTCTACTGTACCTGCATCCAAATTTCTACTCTAGTAGATAGAATCACAAACCCCTAGAGGTTTTTTGAATTCGCTAGCAAGCTTGGCGTAA
ADA_CHEK1		ADA	CHEK1	ACTACTACATGCCTGCTATCG	CCATGATTAAATAGCTCTTAC	CAGGAGGAGAGGGATCGCCCT	ATATCCCTGTGAGTTATTCCA			ACCGGTAATTTCTACTCTTGTAGATACTACTACATGCCTGCTATCGTAATTTCTACTGTCGTAGATCCATGATTAAATAGCTCTTACTAATTTCTACTATCGTAGATCAGGAGGAGAGGGATCGCCCTAAATTTCTACTCTAGTAGATATATCCCTGTGAGTTATTCCATTTTTTGAATTCGCTAGCAAGCTTGGCGTAA
AKT1_CHEK1		AKT1	CHEK1	CCCTAGCTGGAGAACCTCATG	CCATGATTAAATAGCTCTTAC	CAGACCCACGACCGCCTCTGC	ATATCCCTGTGAGTTATTCCA			ACCGGTAATTTCTACTCTTGTAGATCCCTAGCTGGAGAACCTCATGTAATTTCTACTGTCGTAGATCCATGATTAAATAGCTCTTACTAATTTCTACTATCGTAGATCAGACCCACGACCGCCTCTGCAAATTTCTACTCTAGTAGATATATCCCTGTGAGTTATTCCATTTTTTGAATTCGCTAGCAAGCTTGGCGTAA
ARID1A_CHEK1		ARID1A	CHEK1	GTTATACAGGTCAACAAGAAC	CCATGATTAAATAGCTCTTAC	GATAGAGTTGGCAGCAACATG	ATATCCCTGTGAGTTATTCCA			ACCGGTAATTTCTACTCTTGTAGATGTTATACAGGTCAACAAGAACTAATTTCTACTGTCGTAGATCCATGATTAAATAGCTCTTACTAATTTCTACTATCGTAGATGATAGAGTTGGCAGCAACATGAAATTTCTACTCTAGTAGATATATCCCTGTGAGTTATTCCATTTTTTGAATTCGCTAGCAAGCTTGGCGTAA
ATM_CHEK1		ATM	CHEK1	TAAGTCACCCTCTAACTGATA	CCATGATTAAATAGCTCTTAC	CCGTAGGCTGATCCTTATTCA	ATATCCCTGTGAGTTATTCCA			ACCGGTAATTTCTACTCTTGTAGATTAAGTCACCCTCTAACTGATATAATTTCTACTGTCGTAGATCCATGATTAAATAGCTCTTACTAATTTCTACTATCGTAGATCCGTAGGCTGATCCTTATTCAAAATTTCTACTCTAGTAGATATATCCCTGTGAGTTATTCCATTTTTTGAATTCGCTAGCAAGCTTGGCGTAA
BRCA1_CHEK1		BRCA1	CHEK1	CCTATAGTGTGGGAGATCAAG	CCATGATTAAATAGCTCTTAC	GAACGTCCAATACATCAGCTA	ATATCCCTGTGAGTTATTCCA			ACCGGTAATTTCTACTCTTGTAGATCCTATAGTGTGGGAGATCAAGTAATTTCTACTGTCGTAGATCCATGATTAAATAGCTCTTACTAATTTCTACTATCGTAGATGAACGTCCAATACATCAGCTAAAATTTCTACTCTAGTAGATATATCCCTGTGAGTTATTCCATTTTTTGAATTCGCTAGCAAGCTTGGCGTAA
CASP8_CHEK1		CASP8	CHEK1	GGTAGGTAATCAGCAAATCCA	CCATGATTAAATAGCTCTTAC	GGTTCTACTGTACCTGCATCC	ATATCCCTGTGAGTTATTCCA			ACCGGTAATTTCTACTCTTGTAGATGGTAGGTAATCAGCAAATCCATAATTTCTACTGTCGTAGATCCATGATTAAATAGCTCTTACTAATTTCTACTATCGTAGATGGTTCTACTGTACCTGCATCCAAATTTCTACTCTAGTAGATATATCCCTGTGAGTTATTCCATTTTTTGAATTCGCTAGCAAGCTTGGCGTAA
CDK9_CHEK1		CDK9	CHEK1	GTTCGACAAATCTCAATCAAG	CCATGATTAAATAGCTCTTAC	CAAATACGAGAAGCTCGCCAA	ATATCCCTGTGAGTTATTCCA			ACCGGTAATTTCTACTCTTGTAGATGTTCGACAAATCTCAATCAAGTAATTTCTACTGTCGTAGATCCATGATTAAATAGCTCTTACTAATTTCTACTATCGTAGATCAAATACGAGAAGCTCGCCAAAAATTTCTACTCTAGTAGATATATCCCTGTGAGTTATTCCATTTTTTGAATTCGCTAGCAAGCTTGGCGTAA
CDK4_CHEK2		CDK4	CHEK2	GTACCATCTTTCTACTGACCA	ACATGATGTATTCATCTCTTA	AGCATGTAGACCAGGACCTAA	CTACTTACAATTCCAAAACAA			ACCGGTAATTTCTACTCTTGTAGATGTACCATCTTTCTACTGACCATAATTTCTACTGTCGTAGATACATGATGTATTCATCTCTTATAATTTCTACTATCGTAGATAGCATGTAGACCAGGACCTAAAAATTTCTACTCTAGTAGATCTACTTACAATTCCAAAACAATTTTTTGAATTCGCTAGCAAGCTTGGCGTAA
BRD4_DHFR		BRD4	DHFR	CACGGTACCAAACACAACTCA	ACCTTAGGGAACCTCCACAAG	GTGCTGACGTCCGATTGATGT	CCAACAACTACACTTACCTTA			ACCGGTAATTTCTACTCTTGTAGATCACGGTACCAAACACAACTCATAATTTCTACTGTCGTAGATACCTTAGGGAACCTCCACAAGTAATTTCTACTATCGTAGATGTGCTGACGTCCGATTGATGTAAATTTCTACTCTAGTAGATCCAACAACTACACTTACCTTATTTTTTGAATTCGCTAGCAAGCTTGGCGTAA
BRAF_EGFR		BRAF	EGFR	GTGGGGAGCATAATCCACCAT	GGACCTCCGGTCAGAAAACCA	ACGTCACATACAAACCATACC	AGTGACTCCTTCACACATACT			ACCGGTAATTTCTACTCTTGTAGATGTGGGGAGCATAATCCACCATTAATTTCTACTGTCGTAGATGGACCTCCGGTCAGAAAACCATAATTTCTACTATCGTAGATACGTCACATACAAACCATACCAAATTTCTACTCTAGTAGATAGTGACTCCTTCACACATACTTTTTTTGAATTCGCTAGCAAGCTTGGCGTAA
CDK4_ERBB2		CDK4	ERBB2	GTACCATCTTTCTACTGACCA	AGTCCATGCCCAATCCCGAGG	AGCATGTAGACCAGGACCTAA	CCGGACATGGTCTAAGAGGCA			ACCGGTAATTTCTACTCTTGTAGATGTACCATCTTTCTACTGACCATAATTTCTACTGTCGTAGATAGTCCATGCCCAATCCCGAGGTAATTTCTACTATCGTAGATAGCATGTAGACCAGGACCTAAAAATTTCTACTCTAGTAGATCCGGACATGGTCTAAGAGGCATTTTTTGAATTCGCTAGCAAGCTTGGCGTAA
CHEK2_ERBB2		CHEK2	ERBB2	ACATGATGTATTCATCTCTTA	AGTCCATGCCCAATCCCGAGG	CTACTTACAATTCCAAAACAA	CCGGACATGGTCTAAGAGGCA			ACCGGTAATTTCTACTCTTGTAGATACATGATGTATTCATCTCTTATAATTTCTACTGTCGTAGATAGTCCATGCCCAATCCCGAGGTAATTTCTACTATCGTAGATCTACTTACAATTCCAAAACAAAAATTTCTACTCTAGTAGATCCGGACATGGTCTAAGAGGCATTTTTTGAATTCGCTAGCAAGCTTGGCGTAA
BRAF_FGFR2		BRAF	FGFR2	GTGGGGAGCATAATCCACCAT	GTTGAGGATACCACATTAGAG	ACGTCACATACAAACCATACC	ACTGTCTACAGTCCTACTGGC			ACCGGTAATTTCTACTCTTGTAGATGTGGGGAGCATAATCCACCATTAATTTCTACTGTCGTAGATGTTGAGGATACCACATTAGAGTAATTTCTACTATCGTAGATACGTCACATACAAACCATACCAAATTTCTACTCTAGTAGATACTGTCTACAGTCCTACTGGCTTTTTTGAATTCGCTAGCAAGCTTGGCGTAA
BRD4_FGFR3		BRD4	FGFR3	CACGGTACCAAACACAACTCA	GCAGCATCCGGCAGACGTACA	GTGCTGACGTCCGATTGATGT	TGTTACCTGTCGCTTGAGCGG			ACCGGTAATTTCTACTCTTGTAGATCACGGTACCAAACACAACTCATAATTTCTACTGTCGTAGATGCAGCATCCGGCAGACGTACATAATTTCTACTATCGTAGATGTGCTGACGTCCGATTGATGTAAATTTCTACTCTAGTAGATTGTTACCTGTCGCTTGAGCGGTTTTTTGAATTCGCTAGCAAGCTTGGCGTAA
CDK6_FGFR3		CDK6	FGFR3	ATGTGTGCACAGTGTCACGAA	GCAGCATCCGGCAGACGTACA	GATCGCGATGCACTACTCGGT	TGTTACCTGTCGCTTGAGCGG			ACCGGTAATTTCTACTCTTGTAGATATGTGTGCACAGTGTCACGAATAATTTCTACTGTCGTAGATGCAGCATCCGGCAGACGTACATAATTTCTACTATCGTAGATGATCGCGATGCACTACTCGGTAAATTTCTACTCTAGTAGATTGTTACCTGTCGCTTGAGCGGTTTTTTGAATTCGCTAGCAAGCTTGGCGTAA
BRCA1_FLT3		BRCA1	FLT3	CCTATAGTGTGGGAGATCAAG	TCGGATGGATACCCATTACCA	GAACGTCCAATACATCAGCTA	AAGCCTACCCACAAATCAGAT			ACCGGTAATTTCTACTCTTGTAGATCCTATAGTGTGGGAGATCAAGTAATTTCTACTGTCGTAGATTCGGATGGATACCCATTACCATAATTTCTACTATCGTAGATGAACGTCCAATACATCAGCTAAAATTTCTACTCTAGTAGATAAGCCTACCCACAAATCAGATTTTTTTGAATTCGCTAGCAAGCTTGGCGTAA
BRAF_FNTA		BRAF	FNTA	GTGGGGAGCATAATCCACCAT	CCCTAGGCATTTCCGGAGAGT	ACGTCACATACAAACCATACC	CTAATATAAACAAACTTACAT			ACCGGTAATTTCTACTCTTGTAGATGTGGGGAGCATAATCCACCATTAATTTCTACTGTCGTAGATCCCTAGGCATTTCCGGAGAGTTAATTTCTACTATCGTAGATACGTCACATACAAACCATACCAAATTTCTACTCTAGTAGATCTAATATAAACAAACTTACATTTTTTTGAATTCGCTAGCAAGCTTGGCGTAA
BRCA1_FNTA		BRCA1	FNTA	CCTATAGTGTGGGAGATCAAG	CCCTAGGCATTTCCGGAGAGT	GAACGTCCAATACATCAGCTA	CTAATATAAACAAACTTACAT			ACCGGTAATTTCTACTCTTGTAGATCCTATAGTGTGGGAGATCAAGTAATTTCTACTGTCGTAGATCCCTAGGCATTTCCGGAGAGTTAATTTCTACTATCGTAGATGAACGTCCAATACATCAGCTAAAATTTCTACTCTAGTAGATCTAATATAAACAAACTTACATTTTTTTGAATTCGCTAGCAAGCTTGGCGTAA
FGFR3_FNTA		FGFR3	FNTA	GCAGCATCCGGCAGACGTACA	CCCTAGGCATTTCCGGAGAGT	TGTTACCTGTCGCTTGAGCGG	CTAATATAAACAAACTTACAT			ACCGGTAATTTCTACTCTTGTAGATGCAGCATCCGGCAGACGTACATAATTTCTACTGTCGTAGATCCCTAGGCATTTCCGGAGAGTTAATTTCTACTATCGTAGATTGTTACCTGTCGCTTGAGCGGAAATTTCTACTCTAGTAGATCTAATATAAACAAACTTACATTTTTTTGAATTCGCTAGCAAGCTTGGCGTAA
CDK4_HDAC1		CDK4	HDAC1	GTACCATCTTTCTACTGACCA	ATTAGGATATCGGGGCTGGCA	AGCATGTAGACCAGGACCTAA	ATAGTTAGATTGAAGCAACCT			ACCGGTAATTTCTACTCTTGTAGATGTACCATCTTTCTACTGACCATAATTTCTACTGTCGTAGATATTAGGATATCGGGGCTGGCATAATTTCTACTATCGTAGATAGCATGTAGACCAGGACCTAAAAATTTCTACTCTAGTAGATATAGTTAGATTGAAGCAACCTTTTTTTGAATTCGCTAGCAAGCTTGGCGTAA
BRAF_HDAC2		BRAF	HDAC2	GTGGGGAGCATAATCCACCAT	TGTATAAGCCATAATTTAACA	ACGTCACATACAAACCATACC	TACGGTCAATAAGACCAGATA			ACCGGTAATTTCTACTCTTGTAGATGTGGGGAGCATAATCCACCATTAATTTCTACTGTCGTAGATTGTATAAGCCATAATTTAACATAATTTCTACTATCGTAGATACGTCACATACAAACCATACCAAATTTCTACTCTAGTAGATTACGGTCAATAAGACCAGATATTTTTTGAATTCGCTAGCAAGCTTGGCGTAA
BRCA1_HDAC2		BRCA1	HDAC2	CCTATAGTGTGGGAGATCAAG	TGTATAAGCCATAATTTAACA	GAACGTCCAATACATCAGCTA	TACGGTCAATAAGACCAGATA			ACCGGTAATTTCTACTCTTGTAGATCCTATAGTGTGGGAGATCAAGTAATTTCTACTGTCGTAGATTGTATAAGCCATAATTTAACATAATTTCTACTATCGTAGATGAACGTCCAATACATCAGCTAAAATTTCTACTCTAGTAGATTACGGTCAATAAGACCAGATATTTTTTGAATTCGCTAGCAAGCTTGGCGTAA
BRCA2_HDAC6		BRCA2	HDAC6	AGAGATATCCTGAATCATTAT	ACTCCATCTATATCTGCCCCA	CCGCTAGCTGTATGAAAACCC	GTCATAGACCAGCCCTGTGCG			ACCGGTAATTTCTACTCTTGTAGATAGAGATATCCTGAATCATTATTAATTTCTACTGTCGTAGATACTCCATCTATATCTGCCCCATAATTTCTACTATCGTAGATCCGCTAGCTGTATGAAAACCCAAATTTCTACTCTAGTAGATGTCATAGACCAGCCCTGTGCGTTTTTTGAATTCGCTAGCAAGCTTGGCGTAA
CDKN1B_IGF1R		CDKN1B	IGF1R	GGTCCACCAAATGCGTGTCCT	CAGGGGGATGGAATACTTACT	AGAATCACAAACCCCTAGAGG	GCTTGGCCCCTCCATACTTCC			ACCGGTAATTTCTACTCTTGTAGATGGTCCACCAAATGCGTGTCCTTAATTTCTACTGTCGTAGATCAGGGGGATGGAATACTTACTTAATTTCTACTATCGTAGATAGAATCACAAACCCCTAGAGGAAATTTCTACTCTAGTAGATGCTTGGCCCCTCCATACTTCCTTTTTTGAATTCGCTAGCAAGCTTGGCGTAA
CDKN2A_IGF1R		CDKN2A	IGF1R	TCAGAGCCTCTCTGGTTCTTT	CAGGGGGATGGAATACTTACT	TGCCCTCTGCAGACATCCCCG	GCTTGGCCCCTCCATACTTCC			ACCGGTAATTTCTACTCTTGTAGATTCAGAGCCTCTCTGGTTCTTTTAATTTCTACTGTCGTAGATCAGGGGGATGGAATACTTACTTAATTTCTACTATCGTAGATTGCCCTCTGCAGACATCCCCGAAATTTCTACTCTAGTAGATGCTTGGCCCCTCCATACTTCCTTTTTTGAATTCGCTAGCAAGCTTGGCGTAA
CHEK1_IGF1R		CHEK1	IGF1R	CCATGATTAAATAGCTCTTAC	CAGGGGGATGGAATACTTACT	ATATCCCTGTGAGTTATTCCA	GCTTGGCCCCTCCATACTTCC			ACCGGTAATTTCTACTCTTGTAGATCCATGATTAAATAGCTCTTACTAATTTCTACTGTCGTAGATCAGGGGGATGGAATACTTACTTAATTTCTACTATCGTAGATATATCCCTGTGAGTTATTCCAAAATTTCTACTCTAGTAGATGCTTGGCCCCTCCATACTTCCTTTTTTGAATTCGCTAGCAAGCTTGGCGTAA
HDAC6_IGF1R		HDAC6	IGF1R	ACTCCATCTATATCTGCCCCA	CAGGGGGATGGAATACTTACT	GTCATAGACCAGCCCTGTGCG	GCTTGGCCCCTCCATACTTCC			ACCGGTAATTTCTACTCTTGTAGATACTCCATCTATATCTGCCCCATAATTTCTACTGTCGTAGATCAGGGGGATGGAATACTTACTTAATTTCTACTATCGTAGATGTCATAGACCAGCCCTGTGCGAAATTTCTACTCTAGTAGATGCTTGGCCCCTCCATACTTCCTTTTTTGAATTCGCTAGCAAGCTTGGCGTAA
BRCA2_KDM5C		BRCA2	KDM5C	AGAGATATCCTGAATCATTAT	CCTGTCAGTGACAGTAAACGG	CCGCTAGCTGTATGAAAACCC	ACCTCATCCAGCCATCGCGCC			ACCGGTAATTTCTACTCTTGTAGATAGAGATATCCTGAATCATTATTAATTTCTACTGTCGTAGATCCTGTCAGTGACAGTAAACGGTAATTTCTACTATCGTAGATCCGCTAGCTGTATGAAAACCCAAATTTCTACTCTAGTAGATACCTCATCCAGCCATCGCGCCTTTTTTGAATTCGCTAGCAAGCTTGGCGTAA
BRD4_KDM5C		BRD4	KDM5C	CACGGTACCAAACACAACTCA	CCTGTCAGTGACAGTAAACGG	GTGCTGACGTCCGATTGATGT	ACCTCATCCAGCCATCGCGCC			ACCGGTAATTTCTACTCTTGTAGATCACGGTACCAAACACAACTCATAATTTCTACTGTCGTAGATCCTGTCAGTGACAGTAAACGGTAATTTCTACTATCGTAGATGTGCTGACGTCCGATTGATGTAAATTTCTACTCTAGTAGATACCTCATCCAGCCATCGCGCCTTTTTTGAATTCGCTAGCAAGCTTGGCGTAA
HDAC6_KDM5C		HDAC6	KDM5C	ACTCCATCTATATCTGCCCCA	CCTGTCAGTGACAGTAAACGG	GTCATAGACCAGCCCTGTGCG	ACCTCATCCAGCCATCGCGCC			ACCGGTAATTTCTACTCTTGTAGATACTCCATCTATATCTGCCCCATAATTTCTACTGTCGTAGATCCTGTCAGTGACAGTAAACGGTAATTTCTACTATCGTAGATGTCATAGACCAGCCCTGTGCGAAATTTCTACTCTAGTAGATACCTCATCCAGCCATCGCGCCTTTTTTGAATTCGCTAGCAAGCTTGGCGTAA
ATM_KDM6A		ATM	KDM6A	TAAGTCACCCTCTAACTGATA	ACATTGCCCACTTATATGAAA	CCGTAGGCTGATCCTTATTCA	CCTGTAAATACTTAATTCGTG			ACCGGTAATTTCTACTCTTGTAGATTAAGTCACCCTCTAACTGATATAATTTCTACTGTCGTAGATACATTGCCCACTTATATGAAATAATTTCTACTATCGTAGATCCGTAGGCTGATCCTTATTCAAAATTTCTACTCTAGTAGATCCTGTAAATACTTAATTCGTGTTTTTTGAATTCGCTAGCAAGCTTGGCGTAA
FNTA_KDM6A		FNTA	KDM6A	CCCTAGGCATTTCCGGAGAGT	ACATTGCCCACTTATATGAAA	CTAATATAAACAAACTTACAT	CCTGTAAATACTTAATTCGTG			ACCGGTAATTTCTACTCTTGTAGATCCCTAGGCATTTCCGGAGAGTTAATTTCTACTGTCGTAGATACATTGCCCACTTATATGAAATAATTTCTACTATCGTAGATCTAATATAAACAAACTTACATAAATTTCTACTCTAGTAGATCCTGTAAATACTTAATTCGTGTTTTTTGAATTCGCTAGCAAGCTTGGCGTAA
CHEK2_KMT2D		CHEK2	KMT2D	ACATGATGTATTCATCTCTTA	ATGGTGCGACAGCGGAAATCC	CTACTTACAATTCCAAAACAA	CTAATCTCAAGCAAGACTACC			ACCGGTAATTTCTACTCTTGTAGATACATGATGTATTCATCTCTTATAATTTCTACTGTCGTAGATATGGTGCGACAGCGGAAATCCTAATTTCTACTATCGTAGATCTACTTACAATTCCAAAACAAAAATTTCTACTCTAGTAGATCTAATCTCAAGCAAGACTACCTTTTTTGAATTCGCTAGCAAGCTTGGCGTAA
BRD4_MAP2K1		BRD4	MAP2K1	CACGGTACCAAACACAACTCA	TCTTCCCTGCAGATGTCAAGC	GTGCTGACGTCCGATTGATGT	GGGTCAGCGGGCAGCTCATCG			ACCGGTAATTTCTACTCTTGTAGATCACGGTACCAAACACAACTCATAATTTCTACTGTCGTAGATTCTTCCCTGCAGATGTCAAGCTAATTTCTACTATCGTAGATGTGCTGACGTCCGATTGATGTAAATTTCTACTCTAGTAGATGGGTCAGCGGGCAGCTCATCGTTTTTTGAATTCGCTAGCAAGCTTGGCGTAA
CHEK1_MAP2K1		CHEK1	MAP2K1	CCATGATTAAATAGCTCTTAC	TCTTCCCTGCAGATGTCAAGC	ATATCCCTGTGAGTTATTCCA	GGGTCAGCGGGCAGCTCATCG			ACCGGTAATTTCTACTCTTGTAGATCCATGATTAAATAGCTCTTACTAATTTCTACTGTCGTAGATTCTTCCCTGCAGATGTCAAGCTAATTTCTACTATCGTAGATATATCCCTGTGAGTTATTCCAAAATTTCTACTCTAGTAGATGGGTCAGCGGGCAGCTCATCGTTTTTTGAATTCGCTAGCAAGCTTGGCGTAA
HDAC2_MAP2K1		HDAC2	MAP2K1	TGTATAAGCCATAATTTAACA	TCTTCCCTGCAGATGTCAAGC	TACGGTCAATAAGACCAGATA	GGGTCAGCGGGCAGCTCATCG			ACCGGTAATTTCTACTCTTGTAGATTGTATAAGCCATAATTTAACATAATTTCTACTGTCGTAGATTCTTCCCTGCAGATGTCAAGCTAATTTCTACTATCGTAGATTACGGTCAATAAGACCAGATAAAATTTCTACTCTAGTAGATGGGTCAGCGGGCAGCTCATCGTTTTTTGAATTCGCTAGCAAGCTTGGCGTAA
FGFR2_MAP3K1		FGFR2	MAP3K1	GTTGAGGATACCACATTAGAG	ACCTTACTCATTATGGAACTC	ACTGTCTACAGTCCTACTGGC	GCCGCACAAGTCAGCTGTCCA			ACCGGTAATTTCTACTCTTGTAGATGTTGAGGATACCACATTAGAGTAATTTCTACTGTCGTAGATACCTTACTCATTATGGAACTCTAATTTCTACTATCGTAGATACTGTCTACAGTCCTACTGGCAAATTTCTACTCTAGTAGATGCCGCACAAGTCAGCTGTCCATTTTTTGAATTCGCTAGCAAGCTTGGCGTAA
KDM5C_MAP3K1		KDM5C	MAP3K1	CCTGTCAGTGACAGTAAACGG	ACCTTACTCATTATGGAACTC	ACCTCATCCAGCCATCGCGCC	GCCGCACAAGTCAGCTGTCCA			ACCGGTAATTTCTACTCTTGTAGATCCTGTCAGTGACAGTAAACGGTAATTTCTACTGTCGTAGATACCTTACTCATTATGGAACTCTAATTTCTACTATCGTAGATACCTCATCCAGCCATCGCGCCAAATTTCTACTCTAGTAGATGCCGCACAAGTCAGCTGTCCATTTTTTGAATTCGCTAGCAAGCTTGGCGTAA
CHEK1_MET		CHEK1	MET	CCATGATTAAATAGCTCTTAC	CCTTTGGACCGTCAAGAAGTA	ATATCCCTGTGAGTTATTCCA	GGCTGGGGTATAACATTCAAG			ACCGGTAATTTCTACTCTTGTAGATCCATGATTAAATAGCTCTTACTAATTTCTACTGTCGTAGATCCTTTGGACCGTCAAGAAGTATAATTTCTACTATCGTAGATATATCCCTGTGAGTTATTCCAAAATTTCTACTCTAGTAGATGGCTGGGGTATAACATTCAAGTTTTTTGAATTCGCTAGCAAGCTTGGCGTAA
KDM6A_MSH6		KDM6A	MSH6	ACATTGCCCACTTATATGAAA	ATGATACCAAACAGTAGGGCG	CCTGTAAATACTTAATTCGTG	CTGAGTAGCCTCTCAAGATCT			ACCGGTAATTTCTACTCTTGTAGATACATTGCCCACTTATATGAAATAATTTCTACTGTCGTAGATATGATACCAAACAGTAGGGCGTAATTTCTACTATCGTAGATCCTGTAAATACTTAATTCGTGAAATTTCTACTCTAGTAGATCTGAGTAGCCTCTCAAGATCTTTTTTTGAATTCGCTAGCAAGCTTGGCGTAA
CASP8_MTOR		CASP8	MTOR	GGTAGGTAATCAGCAAATCCA	GTTGTAGGGATACACACTTGC	GGTTCTACTGTACCTGCATCC	TCCTAGCTGACTATAGCACTA			ACCGGTAATTTCTACTCTTGTAGATGGTAGGTAATCAGCAAATCCATAATTTCTACTGTCGTAGATGTTGTAGGGATACACACTTGCTAATTTCTACTATCGTAGATGGTTCTACTGTACCTGCATCCAAATTTCTACTCTAGTAGATTCCTAGCTGACTATAGCACTATTTTTTGAATTCGCTAGCAAGCTTGGCGTAA
CHEK1_MTOR		CHEK1	MTOR	CCATGATTAAATAGCTCTTAC	GTTGTAGGGATACACACTTGC	ATATCCCTGTGAGTTATTCCA	TCCTAGCTGACTATAGCACTA			ACCGGTAATTTCTACTCTTGTAGATCCATGATTAAATAGCTCTTACTAATTTCTACTGTCGTAGATGTTGTAGGGATACACACTTGCTAATTTCTACTATCGTAGATATATCCCTGTGAGTTATTCCAAAATTTCTACTCTAGTAGATTCCTAGCTGACTATAGCACTATTTTTTGAATTCGCTAGCAAGCTTGGCGTAA
IGF1R_MTOR		IGF1R	MTOR	CAGGGGGATGGAATACTTACT	GTTGTAGGGATACACACTTGC	GCTTGGCCCCTCCATACTTCC	TCCTAGCTGACTATAGCACTA			ACCGGTAATTTCTACTCTTGTAGATCAGGGGGATGGAATACTTACTTAATTTCTACTGTCGTAGATGTTGTAGGGATACACACTTGCTAATTTCTACTATCGTAGATGCTTGGCCCCTCCATACTTCCAAATTTCTACTCTAGTAGATTCCTAGCTGACTATAGCACTATTTTTTGAATTCGCTAGCAAGCTTGGCGTAA
KDM5C_MTOR		KDM5C	MTOR	CCTGTCAGTGACAGTAAACGG	GTTGTAGGGATACACACTTGC	ACCTCATCCAGCCATCGCGCC	TCCTAGCTGACTATAGCACTA			ACCGGTAATTTCTACTCTTGTAGATCCTGTCAGTGACAGTAAACGGTAATTTCTACTGTCGTAGATGTTGTAGGGATACACACTTGCTAATTTCTACTATCGTAGATACCTCATCCAGCCATCGCGCCAAATTTCTACTCTAGTAGATTCCTAGCTGACTATAGCACTATTTTTTGAATTCGCTAGCAAGCTTGGCGTAA
CHEK1_PARP1		CHEK1	PARP1	CCATGATTAAATAGCTCTTAC	GGAATTCCGAGAAATCTCTTA	ATATCCCTGTGAGTTATTCCA	CTCTGGGACAGGACTGGAACA			ACCGGTAATTTCTACTCTTGTAGATCCATGATTAAATAGCTCTTACTAATTTCTACTGTCGTAGATGGAATTCCGAGAAATCTCTTATAATTTCTACTATCGTAGATATATCCCTGTGAGTTATTCCAAAATTTCTACTCTAGTAGATCTCTGGGACAGGACTGGAACATTTTTTGAATTCGCTAGCAAGCTTGGCGTAA
HDAC6_PBRM1		HDAC6	PBRM1	ACTCCATCTATATCTGCCCCA	CTAACAAACCACCCCTTACAT	GTCATAGACCAGCCCTGTGCG	GCACTACCAGTATCAGAGGTG			ACCGGTAATTTCTACTCTTGTAGATACTCCATCTATATCTGCCCCATAATTTCTACTGTCGTAGATCTAACAAACCACCCCTTACATTAATTTCTACTATCGTAGATGTCATAGACCAGCCCTGTGCGAAATTTCTACTCTAGTAGATGCACTACCAGTATCAGAGGTGTTTTTTGAATTCGCTAGCAAGCTTGGCGTAA
BRCA1_PDGFRA		BRCA1	PDGFRA	CCTATAGTGTGGGAGATCAAG	AGCTACAATAGTATAATGGCC	GAACGTCCAATACATCAGCTA	CAAGAGATGGACTAGTGCTTG			ACCGGTAATTTCTACTCTTGTAGATCCTATAGTGTGGGAGATCAAGTAATTTCTACTGTCGTAGATAGCTACAATAGTATAATGGCCTAATTTCTACTATCGTAGATGAACGTCCAATACATCAGCTAAAATTTCTACTCTAGTAGATCAAGAGATGGACTAGTGCTTGTTTTTTGAATTCGCTAGCAAGCTTGGCGTAA
CDK9_PDGFRA		CDK9	PDGFRA	GTTCGACAAATCTCAATCAAG	AGCTACAATAGTATAATGGCC	CAAATACGAGAAGCTCGCCAA	CAAGAGATGGACTAGTGCTTG			ACCGGTAATTTCTACTCTTGTAGATGTTCGACAAATCTCAATCAAGTAATTTCTACTGTCGTAGATAGCTACAATAGTATAATGGCCTAATTTCTACTATCGTAGATCAAATACGAGAAGCTCGCCAAAAATTTCTACTCTAGTAGATCAAGAGATGGACTAGTGCTTGTTTTTTGAATTCGCTAGCAAGCTTGGCGTAA
MTOR_PDGFRA		MTOR	PDGFRA	GTTGTAGGGATACACACTTGC	AGCTACAATAGTATAATGGCC	TCCTAGCTGACTATAGCACTA	CAAGAGATGGACTAGTGCTTG			ACCGGTAATTTCTACTCTTGTAGATGTTGTAGGGATACACACTTGCTAATTTCTACTGTCGTAGATAGCTACAATAGTATAATGGCCTAATTTCTACTATCGTAGATTCCTAGCTGACTATAGCACTAAAATTTCTACTCTAGTAGATCAAGAGATGGACTAGTGCTTGTTTTTTGAATTCGCTAGCAAGCTTGGCGTAA
BRAF_PIK3CA		BRAF	PIK3CA	GTGGGGAGCATAATCCACCAT	GAGGATAGACATACATTGCTC	ACGTCACATACAAACCATACC	CATTCACGTAGGTTGCACAAA			ACCGGTAATTTCTACTCTTGTAGATGTGGGGAGCATAATCCACCATTAATTTCTACTGTCGTAGATGAGGATAGACATACATTGCTCTAATTTCTACTATCGTAGATACGTCACATACAAACCATACCAAATTTCTACTCTAGTAGATCATTCACGTAGGTTGCACAAATTTTTTGAATTCGCTAGCAAGCTTGGCGTAA
CDK9_PIK3CA		CDK9	PIK3CA	GTTCGACAAATCTCAATCAAG	GAGGATAGACATACATTGCTC	CAAATACGAGAAGCTCGCCAA	CATTCACGTAGGTTGCACAAA			ACCGGTAATTTCTACTCTTGTAGATGTTCGACAAATCTCAATCAAGTAATTTCTACTGTCGTAGATGAGGATAGACATACATTGCTCTAATTTCTACTATCGTAGATCAAATACGAGAAGCTCGCCAAAAATTTCTACTCTAGTAGATCATTCACGTAGGTTGCACAAATTTTTTGAATTCGCTAGCAAGCTTGGCGTAA
CHEK1_PIK3CA		CHEK1	PIK3CA	CCATGATTAAATAGCTCTTAC	GAGGATAGACATACATTGCTC	ATATCCCTGTGAGTTATTCCA	CATTCACGTAGGTTGCACAAA			ACCGGTAATTTCTACTCTTGTAGATCCATGATTAAATAGCTCTTACTAATTTCTACTGTCGTAGATGAGGATAGACATACATTGCTCTAATTTCTACTATCGTAGATATATCCCTGTGAGTTATTCCAAAATTTCTACTCTAGTAGATCATTCACGTAGGTTGCACAAATTTTTTGAATTCGCTAGCAAGCTTGGCGTAA
HDAC6_PIK3CA		HDAC6	PIK3CA	ACTCCATCTATATCTGCCCCA	GAGGATAGACATACATTGCTC	GTCATAGACCAGCCCTGTGCG	CATTCACGTAGGTTGCACAAA			ACCGGTAATTTCTACTCTTGTAGATACTCCATCTATATCTGCCCCATAATTTCTACTGTCGTAGATGAGGATAGACATACATTGCTCTAATTTCTACTATCGTAGATGTCATAGACCAGCCCTGTGCGAAATTTCTACTCTAGTAGATCATTCACGTAGGTTGCACAAATTTTTTGAATTCGCTAGCAAGCTTGGCGTAA
JAK2_PIK3R1		JAK2	PIK3R1	AGATATGTATCTAGTGATCCA	GTACGAGATGCGTCTACTAAA	AATGCATTCAGGTGGTACCCA	GCTGACGCTTTCAAACGCTAT			ACCGGTAATTTCTACTCTTGTAGATAGATATGTATCTAGTGATCCATAATTTCTACTGTCGTAGATGTACGAGATGCGTCTACTAAATAATTTCTACTATCGTAGATAATGCATTCAGGTGGTACCCAAAATTTCTACTCTAGTAGATGCTGACGCTTTCAAACGCTATTTTTTTGAATTCGCTAGCAAGCTTGGCGTAA
AKT1_PRKDC		AKT1	PRKDC	CCCTAGCTGGAGAACCTCATG	GCTGGATGCAAGTTAGCCGCT	CAGACCCACGACCGCCTCTGC	CCACGACTCTGCTAAACACCT			ACCGGTAATTTCTACTCTTGTAGATCCCTAGCTGGAGAACCTCATGTAATTTCTACTGTCGTAGATGCTGGATGCAAGTTAGCCGCTTAATTTCTACTATCGTAGATCAGACCCACGACCGCCTCTGCAAATTTCTACTCTAGTAGATCCACGACTCTGCTAAACACCTTTTTTTGAATTCGCTAGCAAGCTTGGCGTAA
CDK4_PRKDC		CDK4	PRKDC	GTACCATCTTTCTACTGACCA	GCTGGATGCAAGTTAGCCGCT	AGCATGTAGACCAGGACCTAA	CCACGACTCTGCTAAACACCT			ACCGGTAATTTCTACTCTTGTAGATGTACCATCTTTCTACTGACCATAATTTCTACTGTCGTAGATGCTGGATGCAAGTTAGCCGCTTAATTTCTACTATCGTAGATAGCATGTAGACCAGGACCTAAAAATTTCTACTCTAGTAGATCCACGACTCTGCTAAACACCTTTTTTTGAATTCGCTAGCAAGCTTGGCGTAA
CDK9_PRKDC		CDK9	PRKDC	GTTCGACAAATCTCAATCAAG	GCTGGATGCAAGTTAGCCGCT	CAAATACGAGAAGCTCGCCAA	CCACGACTCTGCTAAACACCT			ACCGGTAATTTCTACTCTTGTAGATGTTCGACAAATCTCAATCAAGTAATTTCTACTGTCGTAGATGCTGGATGCAAGTTAGCCGCTTAATTTCTACTATCGTAGATCAAATACGAGAAGCTCGCCAAAAATTTCTACTCTAGTAGATCCACGACTCTGCTAAACACCTTTTTTTGAATTCGCTAGCAAGCTTGGCGTAA
CHEK1_PRKDC		CHEK1	PRKDC	CCATGATTAAATAGCTCTTAC	GCTGGATGCAAGTTAGCCGCT	ATATCCCTGTGAGTTATTCCA	CCACGACTCTGCTAAACACCT			ACCGGTAATTTCTACTCTTGTAGATCCATGATTAAATAGCTCTTACTAATTTCTACTGTCGTAGATGCTGGATGCAAGTTAGCCGCTTAATTTCTACTATCGTAGATATATCCCTGTGAGTTATTCCAAAATTTCTACTCTAGTAGATCCACGACTCTGCTAAACACCTTTTTTTGAATTCGCTAGCAAGCTTGGCGTAA
IGF1R_PRKDC		IGF1R	PRKDC	CAGGGGGATGGAATACTTACT	GCTGGATGCAAGTTAGCCGCT	GCTTGGCCCCTCCATACTTCC	CCACGACTCTGCTAAACACCT			ACCGGTAATTTCTACTCTTGTAGATCAGGGGGATGGAATACTTACTTAATTTCTACTGTCGTAGATGCTGGATGCAAGTTAGCCGCTTAATTTCTACTATCGTAGATGCTTGGCCCCTCCATACTTCCAAATTTCTACTCTAGTAGATCCACGACTCTGCTAAACACCTTTTTTTGAATTCGCTAGCAAGCTTGGCGTAA
MTOR_PRKDC		MTOR	PRKDC	GTTGTAGGGATACACACTTGC	GCTGGATGCAAGTTAGCCGCT	TCCTAGCTGACTATAGCACTA	CCACGACTCTGCTAAACACCT			ACCGGTAATTTCTACTCTTGTAGATGTTGTAGGGATACACACTTGCTAATTTCTACTGTCGTAGATGCTGGATGCAAGTTAGCCGCTTAATTTCTACTATCGTAGATTCCTAGCTGACTATAGCACTAAAATTTCTACTCTAGTAGATCCACGACTCTGCTAAACACCTTTTTTTGAATTCGCTAGCAAGCTTGGCGTAA
ADA_PTEN		ADA	PTEN	ACTACTACATGCCTGCTATCG	TGTCCACCAGGGAGTAACTAT	CAGGAGGAGAGGGATCGCCCT	GTTGTGCTGAAAGACATTATG			ACCGGTAATTTCTACTCTTGTAGATACTACTACATGCCTGCTATCGTAATTTCTACTGTCGTAGATTGTCCACCAGGGAGTAACTATTAATTTCTACTATCGTAGATCAGGAGGAGAGGGATCGCCCTAAATTTCTACTCTAGTAGATGTTGTGCTGAAAGACATTATGTTTTTTGAATTCGCTAGCAAGCTTGGCGTAA
BRAF_PTEN		BRAF	PTEN	GTGGGGAGCATAATCCACCAT	TGTCCACCAGGGAGTAACTAT	ACGTCACATACAAACCATACC	GTTGTGCTGAAAGACATTATG			ACCGGTAATTTCTACTCTTGTAGATGTGGGGAGCATAATCCACCATTAATTTCTACTGTCGTAGATTGTCCACCAGGGAGTAACTATTAATTTCTACTATCGTAGATACGTCACATACAAACCATACCAAATTTCTACTCTAGTAGATGTTGTGCTGAAAGACATTATGTTTTTTGAATTCGCTAGCAAGCTTGGCGTAA
BRD4_PTEN		BRD4	PTEN	CACGGTACCAAACACAACTCA	TGTCCACCAGGGAGTAACTAT	GTGCTGACGTCCGATTGATGT	GTTGTGCTGAAAGACATTATG			ACCGGTAATTTCTACTCTTGTAGATCACGGTACCAAACACAACTCATAATTTCTACTGTCGTAGATTGTCCACCAGGGAGTAACTATTAATTTCTACTATCGTAGATGTGCTGACGTCCGATTGATGTAAATTTCTACTCTAGTAGATGTTGTGCTGAAAGACATTATGTTTTTTGAATTCGCTAGCAAGCTTGGCGTAA
CDK4_PTEN		CDK4	PTEN	GTACCATCTTTCTACTGACCA	TGTCCACCAGGGAGTAACTAT	AGCATGTAGACCAGGACCTAA	GTTGTGCTGAAAGACATTATG			ACCGGTAATTTCTACTCTTGTAGATGTACCATCTTTCTACTGACCATAATTTCTACTGTCGTAGATTGTCCACCAGGGAGTAACTATTAATTTCTACTATCGTAGATAGCATGTAGACCAGGACCTAAAAATTTCTACTCTAGTAGATGTTGTGCTGAAAGACATTATGTTTTTTGAATTCGCTAGCAAGCTTGGCGTAA
CDKN2A_PTEN		CDKN2A	PTEN	TCAGAGCCTCTCTGGTTCTTT	TGTCCACCAGGGAGTAACTAT	TGCCCTCTGCAGACATCCCCG	GTTGTGCTGAAAGACATTATG			ACCGGTAATTTCTACTCTTGTAGATTCAGAGCCTCTCTGGTTCTTTTAATTTCTACTGTCGTAGATTGTCCACCAGGGAGTAACTATTAATTTCTACTATCGTAGATTGCCCTCTGCAGACATCCCCGAAATTTCTACTCTAGTAGATGTTGTGCTGAAAGACATTATGTTTTTTGAATTCGCTAGCAAGCTTGGCGTAA
CHEK1_PTEN		CHEK1	PTEN	CCATGATTAAATAGCTCTTAC	TGTCCACCAGGGAGTAACTAT	ATATCCCTGTGAGTTATTCCA	GTTGTGCTGAAAGACATTATG			ACCGGTAATTTCTACTCTTGTAGATCCATGATTAAATAGCTCTTACTAATTTCTACTGTCGTAGATTGTCCACCAGGGAGTAACTATTAATTTCTACTATCGTAGATATATCCCTGTGAGTTATTCCAAAATTTCTACTCTAGTAGATGTTGTGCTGAAAGACATTATGTTTTTTGAATTCGCTAGCAAGCTTGGCGTAA
HSP90AA1_PTEN		HSP90AA1	PTEN	CTATCTATACTTACTCAGATA	TGTCCACCAGGGAGTAACTAT	AAGGTGGAGAAGGAACGTGAT	GTTGTGCTGAAAGACATTATG			ACCGGTAATTTCTACTCTTGTAGATCTATCTATACTTACTCAGATATAATTTCTACTGTCGTAGATTGTCCACCAGGGAGTAACTATTAATTTCTACTATCGTAGATAAGGTGGAGAAGGAACGTGATAAATTTCTACTCTAGTAGATGTTGTGCTGAAAGACATTATGTTTTTTGAATTCGCTAGCAAGCTTGGCGTAA
KDM6A_PTEN		KDM6A	PTEN	ACATTGCCCACTTATATGAAA	TGTCCACCAGGGAGTAACTAT	CCTGTAAATACTTAATTCGTG	GTTGTGCTGAAAGACATTATG			ACCGGTAATTTCTACTCTTGTAGATACATTGCCCACTTATATGAAATAATTTCTACTGTCGTAGATTGTCCACCAGGGAGTAACTATTAATTTCTACTATCGTAGATCCTGTAAATACTTAATTCGTGAAATTTCTACTCTAGTAGATGTTGTGCTGAAAGACATTATGTTTTTTGAATTCGCTAGCAAGCTTGGCGTAA
MET_PTEN		MET	PTEN	CCTTTGGACCGTCAAGAAGTA	TGTCCACCAGGGAGTAACTAT	GGCTGGGGTATAACATTCAAG	GTTGTGCTGAAAGACATTATG			ACCGGTAATTTCTACTCTTGTAGATCCTTTGGACCGTCAAGAAGTATAATTTCTACTGTCGTAGATTGTCCACCAGGGAGTAACTATTAATTTCTACTATCGTAGATGGCTGGGGTATAACATTCAAGAAATTTCTACTCTAGTAGATGTTGTGCTGAAAGACATTATGTTTTTTGAATTCGCTAGCAAGCTTGGCGTAA
MTOR_PTEN		MTOR	PTEN	GTTGTAGGGATACACACTTGC	TGTCCACCAGGGAGTAACTAT	TCCTAGCTGACTATAGCACTA	GTTGTGCTGAAAGACATTATG			ACCGGTAATTTCTACTCTTGTAGATGTTGTAGGGATACACACTTGCTAATTTCTACTGTCGTAGATTGTCCACCAGGGAGTAACTATTAATTTCTACTATCGTAGATTCCTAGCTGACTATAGCACTAAAATTTCTACTCTAGTAGATGTTGTGCTGAAAGACATTATGTTTTTTGAATTCGCTAGCAAGCTTGGCGTAA
NF1_PTEN		NF1	PTEN	GTATAAGCCCTCACAACAACC	TGTCCACCAGGGAGTAACTAT	CCGACAAGCCCAGACCAAACT	GTTGTGCTGAAAGACATTATG			ACCGGTAATTTCTACTCTTGTAGATGTATAAGCCCTCACAACAACCTAATTTCTACTGTCGTAGATTGTCCACCAGGGAGTAACTATTAATTTCTACTATCGTAGATCCGACAAGCCCAGACCAAACTAAATTTCTACTCTAGTAGATGTTGTGCTGAAAGACATTATGTTTTTTGAATTCGCTAGCAAGCTTGGCGTAA
BRCA1_RB1		BRCA1	RB1	CCTATAGTGTGGGAGATCAAG	ATAGGATATCTACTGAAATAA	GAACGTCCAATACATCAGCTA	GAACGATGTGAACATCGAATC			ACCGGTAATTTCTACTCTTGTAGATCCTATAGTGTGGGAGATCAAGTAATTTCTACTGTCGTAGATATAGGATATCTACTGAAATAATAATTTCTACTATCGTAGATGAACGTCCAATACATCAGCTAAAATTTCTACTCTAGTAGATGAACGATGTGAACATCGAATCTTTTTTGAATTCGCTAGCAAGCTTGGCGTAA
BRD4_RB1		BRD4	RB1	CACGGTACCAAACACAACTCA	ATAGGATATCTACTGAAATAA	GTGCTGACGTCCGATTGATGT	GAACGATGTGAACATCGAATC			ACCGGTAATTTCTACTCTTGTAGATCACGGTACCAAACACAACTCATAATTTCTACTGTCGTAGATATAGGATATCTACTGAAATAATAATTTCTACTATCGTAGATGTGCTGACGTCCGATTGATGTAAATTTCTACTCTAGTAGATGAACGATGTGAACATCGAATCTTTTTTGAATTCGCTAGCAAGCTTGGCGTAA
CDK9_ROR1		CDK9	ROR1	GTTCGACAAATCTCAATCAAG	ATCGCAGTACGGGAAGGCATA	CAAATACGAGAAGCTCGCCAA	AGATCACAAGTGTTATAACAG			ACCGGTAATTTCTACTCTTGTAGATGTTCGACAAATCTCAATCAAGTAATTTCTACTGTCGTAGATATCGCAGTACGGGAAGGCATATAATTTCTACTATCGTAGATCAAATACGAGAAGCTCGCCAAAAATTTCTACTCTAGTAGATAGATCACAAGTGTTATAACAGTTTTTTGAATTCGCTAGCAAGCTTGGCGTAA
ABL1_RPS6KB1		ABL1	RPS6KB1	GTTATGCTTAGAGTGTTATCT	AAGTACGAAAAGTAACAGGAG	CCGTCTGAGATACTGGATTCC	AGGGTCAGTTAAATGAAAGCA			ACCGGTAATTTCTACTCTTGTAGATGTTATGCTTAGAGTGTTATCTTAATTTCTACTGTCGTAGATAAGTACGAAAAGTAACAGGAGTAATTTCTACTATCGTAGATCCGTCTGAGATACTGGATTCCAAATTTCTACTCTAGTAGATAGGGTCAGTTAAATGAAAGCATTTTTTGAATTCGCTAGCAAGCTTGGCGTAA
KIT_RPS6KB1		KIT	RPS6KB1	GATATGCTTCTATAGATCCTG	AAGTACGAAAAGTAACAGGAG	CATAGACCCAACACAACTTCC	AGGGTCAGTTAAATGAAAGCA			ACCGGTAATTTCTACTCTTGTAGATGATATGCTTCTATAGATCCTGTAATTTCTACTGTCGTAGATAAGTACGAAAAGTAACAGGAGTAATTTCTACTATCGTAGATCATAGACCCAACACAACTTCCAAATTTCTACTCTAGTAGATAGGGTCAGTTAAATGAAAGCATTTTTTGAATTCGCTAGCAAGCTTGGCGTAA
ARID2_RRM2		ARID2	RRM2	CCTTAACGAAGTCTCTATCAG	TCCCCCAACAGAAAACTAAAG	AGTTACCTAGAAAAGTACGAG	AGGGATTCCCAGTGCTGAATG			ACCGGTAATTTCTACTCTTGTAGATCCTTAACGAAGTCTCTATCAGTAATTTCTACTGTCGTAGATTCCCCCAACAGAAAACTAAAGTAATTTCTACTATCGTAGATAGTTACCTAGAAAAGTACGAGAAATTTCTACTCTAGTAGATAGGGATTCCCAGTGCTGAATGTTTTTTGAATTCGCTAGCAAGCTTGGCGTAA
CDK9_RRM2		CDK9	RRM2	GTTCGACAAATCTCAATCAAG	TCCCCCAACAGAAAACTAAAG	CAAATACGAGAAGCTCGCCAA	AGGGATTCCCAGTGCTGAATG			ACCGGTAATTTCTACTCTTGTAGATGTTCGACAAATCTCAATCAAGTAATTTCTACTGTCGTAGATTCCCCCAACAGAAAACTAAAGTAATTTCTACTATCGTAGATCAAATACGAGAAGCTCGCCAAAAATTTCTACTCTAGTAGATAGGGATTCCCAGTGCTGAATGTTTTTTGAATTCGCTAGCAAGCTTGGCGTAA
CDKN2A_RRM2		CDKN2A	RRM2	TCAGAGCCTCTCTGGTTCTTT	TCCCCCAACAGAAAACTAAAG	TGCCCTCTGCAGACATCCCCG	AGGGATTCCCAGTGCTGAATG			ACCGGTAATTTCTACTCTTGTAGATTCAGAGCCTCTCTGGTTCTTTTAATTTCTACTGTCGTAGATTCCCCCAACAGAAAACTAAAGTAATTTCTACTATCGTAGATTGCCCTCTGCAGACATCCCCGAAATTTCTACTCTAGTAGATAGGGATTCCCAGTGCTGAATGTTTTTTGAATTCGCTAGCAAGCTTGGCGTAA
ERBB2_RRM2		ERBB2	RRM2	AGTCCATGCCCAATCCCGAGG	TCCCCCAACAGAAAACTAAAG	CCGGACATGGTCTAAGAGGCA	AGGGATTCCCAGTGCTGAATG			ACCGGTAATTTCTACTCTTGTAGATAGTCCATGCCCAATCCCGAGGTAATTTCTACTGTCGTAGATTCCCCCAACAGAAAACTAAAGTAATTTCTACTATCGTAGATCCGGACATGGTCTAAGAGGCAAAATTTCTACTCTAGTAGATAGGGATTCCCAGTGCTGAATGTTTTTTGAATTCGCTAGCAAGCTTGGCGTAA
PARP1_RRM2		PARP1	RRM2	GGAATTCCGAGAAATCTCTTA	TCCCCCAACAGAAAACTAAAG	CTCTGGGACAGGACTGGAACA	AGGGATTCCCAGTGCTGAATG			ACCGGTAATTTCTACTCTTGTAGATGGAATTCCGAGAAATCTCTTATAATTTCTACTGTCGTAGATTCCCCCAACAGAAAACTAAAGTAATTTCTACTATCGTAGATCTCTGGGACAGGACTGGAACAAAATTTCTACTCTAGTAGATAGGGATTCCCAGTGCTGAATGTTTTTTGAATTCGCTAGCAAGCTTGGCGTAA
PDGFRA_RRM2		PDGFRA	RRM2	AGCTACAATAGTATAATGGCC	TCCCCCAACAGAAAACTAAAG	CAAGAGATGGACTAGTGCTTG	AGGGATTCCCAGTGCTGAATG			ACCGGTAATTTCTACTCTTGTAGATAGCTACAATAGTATAATGGCCTAATTTCTACTGTCGTAGATTCCCCCAACAGAAAACTAAAGTAATTTCTACTATCGTAGATCAAGAGATGGACTAGTGCTTGAAATTTCTACTCTAGTAGATAGGGATTCCCAGTGCTGAATGTTTTTTGAATTCGCTAGCAAGCTTGGCGTAA
PIK3CA_RRM2		PIK3CA	RRM2	GAGGATAGACATACATTGCTC	TCCCCCAACAGAAAACTAAAG	CATTCACGTAGGTTGCACAAA	AGGGATTCCCAGTGCTGAATG			ACCGGTAATTTCTACTCTTGTAGATGAGGATAGACATACATTGCTCTAATTTCTACTGTCGTAGATTCCCCCAACAGAAAACTAAAGTAATTTCTACTATCGTAGATCATTCACGTAGGTTGCACAAAAAATTTCTACTCTAGTAGATAGGGATTCCCAGTGCTGAATGTTTTTTGAATTCGCTAGCAAGCTTGGCGTAA
PRKDC_RRM2		PRKDC	RRM2	GCTGGATGCAAGTTAGCCGCT	TCCCCCAACAGAAAACTAAAG	CCACGACTCTGCTAAACACCT	AGGGATTCCCAGTGCTGAATG			ACCGGTAATTTCTACTCTTGTAGATGCTGGATGCAAGTTAGCCGCTTAATTTCTACTGTCGTAGATTCCCCCAACAGAAAACTAAAGTAATTTCTACTATCGTAGATCCACGACTCTGCTAAACACCTAAATTTCTACTCTAGTAGATAGGGATTCCCAGTGCTGAATGTTTTTTGAATTCGCTAGCAAGCTTGGCGTAA
RPS6KB1_RRM2		RPS6KB1	RRM2	AAGTACGAAAAGTAACAGGAG	TCCCCCAACAGAAAACTAAAG	AGGGTCAGTTAAATGAAAGCA	AGGGATTCCCAGTGCTGAATG			ACCGGTAATTTCTACTCTTGTAGATAAGTACGAAAAGTAACAGGAGTAATTTCTACTGTCGTAGATTCCCCCAACAGAAAACTAAAGTAATTTCTACTATCGTAGATAGGGTCAGTTAAATGAAAGCAAAATTTCTACTCTAGTAGATAGGGATTCCCAGTGCTGAATGTTTTTTGAATTCGCTAGCAAGCTTGGCGTAA
BRCA1_RUNX1		BRCA1	RUNX1	CCTATAGTGTGGGAGATCAAG	ACAGATAACGTACCTCTTCCA	GAACGTCCAATACATCAGCTA	ATCATTGCCAGCCATCACAGT			ACCGGTAATTTCTACTCTTGTAGATCCTATAGTGTGGGAGATCAAGTAATTTCTACTGTCGTAGATACAGATAACGTACCTCTTCCATAATTTCTACTATCGTAGATGAACGTCCAATACATCAGCTAAAATTTCTACTCTAGTAGATATCATTGCCAGCCATCACAGTTTTTTTGAATTCGCTAGCAAGCTTGGCGTAA
CDK9_RUNX1		CDK9	RUNX1	GTTCGACAAATCTCAATCAAG	ACAGATAACGTACCTCTTCCA	CAAATACGAGAAGCTCGCCAA	ATCATTGCCAGCCATCACAGT			ACCGGTAATTTCTACTCTTGTAGATGTTCGACAAATCTCAATCAAGTAATTTCTACTGTCGTAGATACAGATAACGTACCTCTTCCATAATTTCTACTATCGTAGATCAAATACGAGAAGCTCGCCAAAAATTTCTACTCTAGTAGATATCATTGCCAGCCATCACAGTTTTTTTGAATTCGCTAGCAAGCTTGGCGTAA
ATM_SETD2		ATM	SETD2	TAAGTCACCCTCTAACTGATA	TCTGAAACCGTCTATTGGAAC	CCGTAGGCTGATCCTTATTCA	TAACGGGAAGCACTACTGTCA			ACCGGTAATTTCTACTCTTGTAGATTAAGTCACCCTCTAACTGATATAATTTCTACTGTCGTAGATTCTGAAACCGTCTATTGGAACTAATTTCTACTATCGTAGATCCGTAGGCTGATCCTTATTCAAAATTTCTACTCTAGTAGATTAACGGGAAGCACTACTGTCATTTTTTGAATTCGCTAGCAAGCTTGGCGTAA
CDK9_SMAD4		CDK9	SMAD4	GTTCGACAAATCTCAATCAAG	AGTCAAACGCATACTGACAAT	CAAATACGAGAAGCTCGCCAA	TATATAGCTCCATCAAGTATG			ACCGGTAATTTCTACTCTTGTAGATGTTCGACAAATCTCAATCAAGTAATTTCTACTGTCGTAGATAGTCAAACGCATACTGACAATTAATTTCTACTATCGTAGATCAAATACGAGAAGCTCGCCAAAAATTTCTACTCTAGTAGATTATATAGCTCCATCAAGTATGTTTTTTGAATTCGCTAGCAAGCTTGGCGTAA
MTOR_SMAD4		MTOR	SMAD4	GTTGTAGGGATACACACTTGC	AGTCAAACGCATACTGACAAT	TCCTAGCTGACTATAGCACTA	TATATAGCTCCATCAAGTATG			ACCGGTAATTTCTACTCTTGTAGATGTTGTAGGGATACACACTTGCTAATTTCTACTGTCGTAGATAGTCAAACGCATACTGACAATTAATTTCTACTATCGTAGATTCCTAGCTGACTATAGCACTAAAATTTCTACTCTAGTAGATTATATAGCTCCATCAAGTATGTTTTTTGAATTCGCTAGCAAGCTTGGCGTAA
CHEK1_SMARCA4		CHEK1	SMARCA4	CCATGATTAAATAGCTCTTAC	CCTGTGACGGATCTGTGATAT	ATATCCCTGTGAGTTATTCCA	TAGGTATGAAGTAGCTCCGAG			ACCGGTAATTTCTACTCTTGTAGATCCATGATTAAATAGCTCTTACTAATTTCTACTGTCGTAGATCCTGTGACGGATCTGTGATATTAATTTCTACTATCGTAGATATATCCCTGTGAGTTATTCCAAAATTTCTACTCTAGTAGATTAGGTATGAAGTAGCTCCGAGTTTTTTGAATTCGCTAGCAAGCTTGGCGTAA
HDAC2_SMARCA4		HDAC2	SMARCA4	TGTATAAGCCATAATTTAACA	CCTGTGACGGATCTGTGATAT	TACGGTCAATAAGACCAGATA	TAGGTATGAAGTAGCTCCGAG			ACCGGTAATTTCTACTCTTGTAGATTGTATAAGCCATAATTTAACATAATTTCTACTGTCGTAGATCCTGTGACGGATCTGTGATATTAATTTCTACTATCGTAGATTACGGTCAATAAGACCAGATAAAATTTCTACTCTAGTAGATTAGGTATGAAGTAGCTCCGAGTTTTTTGAATTCGCTAGCAAGCTTGGCGTAA
APC_SMARCB1		APC	SMARCB1	AGAACGAGAACTATCTAAGCT	AGAGAAGTTGATGACGCCTGA	CAGGCTACGCTATGCTCTATG	TCTGTTACAGATCACGGATAC			ACCGGTAATTTCTACTCTTGTAGATAGAACGAGAACTATCTAAGCTTAATTTCTACTGTCGTAGATAGAGAAGTTGATGACGCCTGATAATTTCTACTATCGTAGATCAGGCTACGCTATGCTCTATGAAATTTCTACTCTAGTAGATTCTGTTACAGATCACGGATACTTTTTTGAATTCGCTAGCAAGCTTGGCGTAA
BRCA2_SMARCB1		BRCA2	SMARCB1	AGAGATATCCTGAATCATTAT	AGAGAAGTTGATGACGCCTGA	CCGCTAGCTGTATGAAAACCC	TCTGTTACAGATCACGGATAC			ACCGGTAATTTCTACTCTTGTAGATAGAGATATCCTGAATCATTATTAATTTCTACTGTCGTAGATAGAGAAGTTGATGACGCCTGATAATTTCTACTATCGTAGATCCGCTAGCTGTATGAAAACCCAAATTTCTACTCTAGTAGATTCTGTTACAGATCACGGATACTTTTTTGAATTCGCTAGCAAGCTTGGCGTAA
CDK9_SMARCB1		CDK9	SMARCB1	GTTCGACAAATCTCAATCAAG	AGAGAAGTTGATGACGCCTGA	CAAATACGAGAAGCTCGCCAA	TCTGTTACAGATCACGGATAC			ACCGGTAATTTCTACTCTTGTAGATGTTCGACAAATCTCAATCAAGTAATTTCTACTGTCGTAGATAGAGAAGTTGATGACGCCTGATAATTTCTACTATCGTAGATCAAATACGAGAAGCTCGCCAAAAATTTCTACTCTAGTAGATTCTGTTACAGATCACGGATACTTTTTTGAATTCGCTAGCAAGCTTGGCGTAA
ROR1_SMARCB1		ROR1	SMARCB1	ATCGCAGTACGGGAAGGCATA	AGAGAAGTTGATGACGCCTGA	AGATCACAAGTGTTATAACAG	TCTGTTACAGATCACGGATAC			ACCGGTAATTTCTACTCTTGTAGATATCGCAGTACGGGAAGGCATATAATTTCTACTGTCGTAGATAGAGAAGTTGATGACGCCTGATAATTTCTACTATCGTAGATAGATCACAAGTGTTATAACAGAAATTTCTACTCTAGTAGATTCTGTTACAGATCACGGATACTTTTTTGAATTCGCTAGCAAGCTTGGCGTAA
SMARCA4_SMARCB1		SMARCA4	SMARCB1	CCTGTGACGGATCTGTGATAT	AGAGAAGTTGATGACGCCTGA	TAGGTATGAAGTAGCTCCGAG	TCTGTTACAGATCACGGATAC			ACCGGTAATTTCTACTCTTGTAGATCCTGTGACGGATCTGTGATATTAATTTCTACTGTCGTAGATAGAGAAGTTGATGACGCCTGATAATTTCTACTATCGTAGATTAGGTATGAAGTAGCTCCGAGAAATTTCTACTCTAGTAGATTCTGTTACAGATCACGGATACTTTTTTGAATTCGCTAGCAAGCTTGGCGTAA
ATM_SMO		ATM	SMO	TAAGTCACCCTCTAACTGATA	TGGGCTACAAGAACTACCGAT	CCGTAGGCTGATCCTTATTCA	CCATCCCTGGTGCCAGAATGA			ACCGGTAATTTCTACTCTTGTAGATTAAGTCACCCTCTAACTGATATAATTTCTACTGTCGTAGATTGGGCTACAAGAACTACCGATTAATTTCTACTATCGTAGATCCGTAGGCTGATCCTTATTCAAAATTTCTACTCTAGTAGATCCATCCCTGGTGCCAGAATGATTTTTTGAATTCGCTAGCAAGCTTGGCGTAA
CHEK1_SMO		CHEK1	SMO	CCATGATTAAATAGCTCTTAC	TGGGCTACAAGAACTACCGAT	ATATCCCTGTGAGTTATTCCA	CCATCCCTGGTGCCAGAATGA			ACCGGTAATTTCTACTCTTGTAGATCCATGATTAAATAGCTCTTACTAATTTCTACTGTCGTAGATTGGGCTACAAGAACTACCGATTAATTTCTACTATCGTAGATATATCCCTGTGAGTTATTCCAAAATTTCTACTCTAGTAGATCCATCCCTGGTGCCAGAATGATTTTTTGAATTCGCTAGCAAGCTTGGCGTAA
KIT_SMO		KIT	SMO	GATATGCTTCTATAGATCCTG	TGGGCTACAAGAACTACCGAT	CATAGACCCAACACAACTTCC	CCATCCCTGGTGCCAGAATGA			ACCGGTAATTTCTACTCTTGTAGATGATATGCTTCTATAGATCCTGTAATTTCTACTGTCGTAGATTGGGCTACAAGAACTACCGATTAATTTCTACTATCGTAGATCATAGACCCAACACAACTTCCAAATTTCTACTCTAGTAGATCCATCCCTGGTGCCAGAATGATTTTTTGAATTCGCTAGCAAGCTTGGCGTAA
CHEK1_SRC		CHEK1	SRC	CCATGATTAAATAGCTCTTAC	GCAAGATCACCAGACGGGAGT	ATATCCCTGTGAGTTATTCCA	AGAGGAGCCCATTTACATCGT			ACCGGTAATTTCTACTCTTGTAGATCCATGATTAAATAGCTCTTACTAATTTCTACTGTCGTAGATGCAAGATCACCAGACGGGAGTTAATTTCTACTATCGTAGATATATCCCTGTGAGTTATTCCAAAATTTCTACTCTAGTAGATAGAGGAGCCCATTTACATCGTTTTTTTGAATTCGCTAGCAAGCTTGGCGTAA
ERBB2_SRC		ERBB2	SRC	AGTCCATGCCCAATCCCGAGG	GCAAGATCACCAGACGGGAGT	CCGGACATGGTCTAAGAGGCA	AGAGGAGCCCATTTACATCGT			ACCGGTAATTTCTACTCTTGTAGATAGTCCATGCCCAATCCCGAGGTAATTTCTACTGTCGTAGATGCAAGATCACCAGACGGGAGTTAATTTCTACTATCGTAGATCCGGACATGGTCTAAGAGGCAAAATTTCTACTCTAGTAGATAGAGGAGCCCATTTACATCGTTTTTTTGAATTCGCTAGCAAGCTTGGCGTAA
ARID1A_TOP1		ARID1A	TOP1	GTTATACAGGTCAACAAGAAC	GGAGGAACAAAATAGCCATCA	GATAGAGTTGGCAGCAACATG	ACCCAGTGCTGAGATGTTACC			ACCGGTAATTTCTACTCTTGTAGATGTTATACAGGTCAACAAGAACTAATTTCTACTGTCGTAGATGGAGGAACAAAATAGCCATCATAATTTCTACTATCGTAGATGATAGAGTTGGCAGCAACATGAAATTTCTACTCTAGTAGATACCCAGTGCTGAGATGTTACCTTTTTTGAATTCGCTAGCAAGCTTGGCGTAA
BRCA1_TOP1		BRCA1	TOP1	CCTATAGTGTGGGAGATCAAG	GGAGGAACAAAATAGCCATCA	GAACGTCCAATACATCAGCTA	ACCCAGTGCTGAGATGTTACC			ACCGGTAATTTCTACTCTTGTAGATCCTATAGTGTGGGAGATCAAGTAATTTCTACTGTCGTAGATGGAGGAACAAAATAGCCATCATAATTTCTACTATCGTAGATGAACGTCCAATACATCAGCTAAAATTTCTACTCTAGTAGATACCCAGTGCTGAGATGTTACCTTTTTTGAATTCGCTAGCAAGCTTGGCGTAA
CDK4_TOP1		CDK4	TOP1	GTACCATCTTTCTACTGACCA	GGAGGAACAAAATAGCCATCA	AGCATGTAGACCAGGACCTAA	ACCCAGTGCTGAGATGTTACC			ACCGGTAATTTCTACTCTTGTAGATGTACCATCTTTCTACTGACCATAATTTCTACTGTCGTAGATGGAGGAACAAAATAGCCATCATAATTTCTACTATCGTAGATAGCATGTAGACCAGGACCTAAAAATTTCTACTCTAGTAGATACCCAGTGCTGAGATGTTACCTTTTTTGAATTCGCTAGCAAGCTTGGCGTAA
ERBB2_TOP1		ERBB2	TOP1	AGTCCATGCCCAATCCCGAGG	GGAGGAACAAAATAGCCATCA	CCGGACATGGTCTAAGAGGCA	ACCCAGTGCTGAGATGTTACC			ACCGGTAATTTCTACTCTTGTAGATAGTCCATGCCCAATCCCGAGGTAATTTCTACTGTCGTAGATGGAGGAACAAAATAGCCATCATAATTTCTACTATCGTAGATCCGGACATGGTCTAAGAGGCAAAATTTCTACTCTAGTAGATACCCAGTGCTGAGATGTTACCTTTTTTGAATTCGCTAGCAAGCTTGGCGTAA
FNTA_TOP1		FNTA	TOP1	CCCTAGGCATTTCCGGAGAGT	GGAGGAACAAAATAGCCATCA	CTAATATAAACAAACTTACAT	ACCCAGTGCTGAGATGTTACC			ACCGGTAATTTCTACTCTTGTAGATCCCTAGGCATTTCCGGAGAGTTAATTTCTACTGTCGTAGATGGAGGAACAAAATAGCCATCATAATTTCTACTATCGTAGATCTAATATAAACAAACTTACATAAATTTCTACTCTAGTAGATACCCAGTGCTGAGATGTTACCTTTTTTGAATTCGCTAGCAAGCTTGGCGTAA
MTOR_TOP1		MTOR	TOP1	GTTGTAGGGATACACACTTGC	GGAGGAACAAAATAGCCATCA	TCCTAGCTGACTATAGCACTA	ACCCAGTGCTGAGATGTTACC			ACCGGTAATTTCTACTCTTGTAGATGTTGTAGGGATACACACTTGCTAATTTCTACTGTCGTAGATGGAGGAACAAAATAGCCATCATAATTTCTACTATCGTAGATTCCTAGCTGACTATAGCACTAAAATTTCTACTCTAGTAGATACCCAGTGCTGAGATGTTACCTTTTTTGAATTCGCTAGCAAGCTTGGCGTAA
PBRM1_TOP1		PBRM1	TOP1	CTAACAAACCACCCCTTACAT	GGAGGAACAAAATAGCCATCA	GCACTACCAGTATCAGAGGTG	ACCCAGTGCTGAGATGTTACC			ACCGGTAATTTCTACTCTTGTAGATCTAACAAACCACCCCTTACATTAATTTCTACTGTCGTAGATGGAGGAACAAAATAGCCATCATAATTTCTACTATCGTAGATGCACTACCAGTATCAGAGGTGAAATTTCTACTCTAGTAGATACCCAGTGCTGAGATGTTACCTTTTTTGAATTCGCTAGCAAGCTTGGCGTAA
PDGFRA_TOP1		PDGFRA	TOP1	AGCTACAATAGTATAATGGCC	GGAGGAACAAAATAGCCATCA	CAAGAGATGGACTAGTGCTTG	ACCCAGTGCTGAGATGTTACC			ACCGGTAATTTCTACTCTTGTAGATAGCTACAATAGTATAATGGCCTAATTTCTACTGTCGTAGATGGAGGAACAAAATAGCCATCATAATTTCTACTATCGTAGATCAAGAGATGGACTAGTGCTTGAAATTTCTACTCTAGTAGATACCCAGTGCTGAGATGTTACCTTTTTTGAATTCGCTAGCAAGCTTGGCGTAA
ROR1_TOP1		ROR1	TOP1	ATCGCAGTACGGGAAGGCATA	GGAGGAACAAAATAGCCATCA	AGATCACAAGTGTTATAACAG	ACCCAGTGCTGAGATGTTACC			ACCGGTAATTTCTACTCTTGTAGATATCGCAGTACGGGAAGGCATATAATTTCTACTGTCGTAGATGGAGGAACAAAATAGCCATCATAATTTCTACTATCGTAGATAGATCACAAGTGTTATAACAGAAATTTCTACTCTAGTAGATACCCAGTGCTGAGATGTTACCTTTTTTGAATTCGCTAGCAAGCTTGGCGTAA
KIT_TP53		KIT	TP53	GATATGCTTCTATAGATCCTG	ATGCTGTCCCCGGACGATATT	CATAGACCCAACACAACTTCC	CTTCCACTCGGATAAGATGCT			ACCGGTAATTTCTACTCTTGTAGATGATATGCTTCTATAGATCCTGTAATTTCTACTGTCGTAGATATGCTGTCCCCGGACGATATTTAATTTCTACTATCGTAGATCATAGACCCAACACAACTTCCAAATTTCTACTCTAGTAGATCTTCCACTCGGATAAGATGCTTTTTTTGAATTCGCTAGCAAGCTTGGCGTAA
KDM5C_TSC1		KDM5C	TSC1	CCTGTCAGTGACAGTAAACGG	GGGTGTGCTACTTCTACCCCT	ACCTCATCCAGCCATCGCGCC	GCACACTCGATCACAACATCA			ACCGGTAATTTCTACTCTTGTAGATCCTGTCAGTGACAGTAAACGGTAATTTCTACTGTCGTAGATGGGTGTGCTACTTCTACCCCTTAATTTCTACTATCGTAGATACCTCATCCAGCCATCGCGCCAAATTTCTACTCTAGTAGATGCACACTCGATCACAACATCATTTTTTGAATTCGCTAGCAAGCTTGGCGTAA
TOP1_TSC1		TOP1	TSC1	GGAGGAACAAAATAGCCATCA	GGGTGTGCTACTTCTACCCCT	ACCCAGTGCTGAGATGTTACC	GCACACTCGATCACAACATCA			ACCGGTAATTTCTACTCTTGTAGATGGAGGAACAAAATAGCCATCATAATTTCTACTGTCGTAGATGGGTGTGCTACTTCTACCCCTTAATTTCTACTATCGTAGATACCCAGTGCTGAGATGTTACCAAATTTCTACTCTAGTAGATGCACACTCGATCACAACATCATTTTTTGAATTCGCTAGCAAGCTTGGCGTAA
CHEK1_TYMS		CHEK1	TYMS	CCATGATTAAATAGCTCTTAC	GTTGTCAGCAGAGGGAATTCA	ATATCCCTGTGAGTTATTCCA	ACTCCCTTGGAAGACAGCTCT			ACCGGTAATTTCTACTCTTGTAGATCCATGATTAAATAGCTCTTACTAATTTCTACTGTCGTAGATGTTGTCAGCAGAGGGAATTCATAATTTCTACTATCGTAGATATATCCCTGTGAGTTATTCCAAAATTTCTACTCTAGTAGATACTCCCTTGGAAGACAGCTCTTTTTTTGAATTCGCTAGCAAGCTTGGCGTAA
BRCA1_VEGFA		BRCA1	VEGFA	CCTATAGTGTGGGAGATCAAG	CAGATTATGCGGATCAAACCT	GAACGTCCAATACATCAGCTA	TGTCCTCAGTGGTCCCAGGCT			ACCGGTAATTTCTACTCTTGTAGATCCTATAGTGTGGGAGATCAAGTAATTTCTACTGTCGTAGATCAGATTATGCGGATCAAACCTTAATTTCTACTATCGTAGATGAACGTCCAATACATCAGCTAAAATTTCTACTCTAGTAGATTGTCCTCAGTGGTCCCAGGCTTTTTTTGAATTCGCTAGCAAGCTTGGCGTAA
CHEK1_VEGFA		CHEK1	VEGFA	CCATGATTAAATAGCTCTTAC	CAGATTATGCGGATCAAACCT	ATATCCCTGTGAGTTATTCCA	TGTCCTCAGTGGTCCCAGGCT			ACCGGTAATTTCTACTCTTGTAGATCCATGATTAAATAGCTCTTACTAATTTCTACTGTCGTAGATCAGATTATGCGGATCAAACCTTAATTTCTACTATCGTAGATATATCCCTGTGAGTTATTCCAAAATTTCTACTCTAGTAGATTGTCCTCAGTGGTCCCAGGCTTTTTTTGAATTCGCTAGCAAGCTTGGCGTAA
APC_VHL		APC	VHL	AGAACGAGAACTATCTAAGCT	CTTGTCCCGATAGGTCACCTT	CAGGCTACGCTATGCTCTATG	GTTAACCAGAAGCCCATCGTG			ACCGGTAATTTCTACTCTTGTAGATAGAACGAGAACTATCTAAGCTTAATTTCTACTGTCGTAGATCTTGTCCCGATAGGTCACCTTTAATTTCTACTATCGTAGATCAGGCTACGCTATGCTCTATGAAATTTCTACTCTAGTAGATGTTAACCAGAAGCCCATCGTGTTTTTTGAATTCGCTAGCAAGCTTGGCGTAA
ARID1A_VHL		ARID1A	VHL	GTTATACAGGTCAACAAGAAC	CTTGTCCCGATAGGTCACCTT	GATAGAGTTGGCAGCAACATG	GTTAACCAGAAGCCCATCGTG			ACCGGTAATTTCTACTCTTGTAGATGTTATACAGGTCAACAAGAACTAATTTCTACTGTCGTAGATCTTGTCCCGATAGGTCACCTTTAATTTCTACTATCGTAGATGATAGAGTTGGCAGCAACATGAAATTTCTACTCTAGTAGATGTTAACCAGAAGCCCATCGTGTTTTTTGAATTCGCTAGCAAGCTTGGCGTAA
ARID2_VHL		ARID2	VHL	CCTTAACGAAGTCTCTATCAG	CTTGTCCCGATAGGTCACCTT	AGTTACCTAGAAAAGTACGAG	GTTAACCAGAAGCCCATCGTG			ACCGGTAATTTCTACTCTTGTAGATCCTTAACGAAGTCTCTATCAGTAATTTCTACTGTCGTAGATCTTGTCCCGATAGGTCACCTTTAATTTCTACTATCGTAGATAGTTACCTAGAAAAGTACGAGAAATTTCTACTCTAGTAGATGTTAACCAGAAGCCCATCGTGTTTTTTGAATTCGCTAGCAAGCTTGGCGTAA
ATM_VHL		ATM	VHL	TAAGTCACCCTCTAACTGATA	CTTGTCCCGATAGGTCACCTT	CCGTAGGCTGATCCTTATTCA	GTTAACCAGAAGCCCATCGTG			ACCGGTAATTTCTACTCTTGTAGATTAAGTCACCCTCTAACTGATATAATTTCTACTGTCGTAGATCTTGTCCCGATAGGTCACCTTTAATTTCTACTATCGTAGATCCGTAGGCTGATCCTTATTCAAAATTTCTACTCTAGTAGATGTTAACCAGAAGCCCATCGTGTTTTTTGAATTCGCTAGCAAGCTTGGCGTAA
BRAF_VHL		BRAF	VHL	GTGGGGAGCATAATCCACCAT	CTTGTCCCGATAGGTCACCTT	ACGTCACATACAAACCATACC	GTTAACCAGAAGCCCATCGTG			ACCGGTAATTTCTACTCTTGTAGATGTGGGGAGCATAATCCACCATTAATTTCTACTGTCGTAGATCTTGTCCCGATAGGTCACCTTTAATTTCTACTATCGTAGATACGTCACATACAAACCATACCAAATTTCTACTCTAGTAGATGTTAACCAGAAGCCCATCGTGTTTTTTGAATTCGCTAGCAAGCTTGGCGTAA
CASP8_VHL		CASP8	VHL	GGTAGGTAATCAGCAAATCCA	CTTGTCCCGATAGGTCACCTT	GGTTCTACTGTACCTGCATCC	GTTAACCAGAAGCCCATCGTG			ACCGGTAATTTCTACTCTTGTAGATGGTAGGTAATCAGCAAATCCATAATTTCTACTGTCGTAGATCTTGTCCCGATAGGTCACCTTTAATTTCTACTATCGTAGATGGTTCTACTGTACCTGCATCCAAATTTCTACTCTAGTAGATGTTAACCAGAAGCCCATCGTGTTTTTTGAATTCGCTAGCAAGCTTGGCGTAA
CDK4_VHL		CDK4	VHL	GTACCATCTTTCTACTGACCA	CTTGTCCCGATAGGTCACCTT	AGCATGTAGACCAGGACCTAA	GTTAACCAGAAGCCCATCGTG			ACCGGTAATTTCTACTCTTGTAGATGTACCATCTTTCTACTGACCATAATTTCTACTGTCGTAGATCTTGTCCCGATAGGTCACCTTTAATTTCTACTATCGTAGATAGCATGTAGACCAGGACCTAAAAATTTCTACTCTAGTAGATGTTAACCAGAAGCCCATCGTGTTTTTTGAATTCGCTAGCAAGCTTGGCGTAA
CDK6_VHL		CDK6	VHL	ATGTGTGCACAGTGTCACGAA	CTTGTCCCGATAGGTCACCTT	GATCGCGATGCACTACTCGGT	GTTAACCAGAAGCCCATCGTG			ACCGGTAATTTCTACTCTTGTAGATATGTGTGCACAGTGTCACGAATAATTTCTACTGTCGTAGATCTTGTCCCGATAGGTCACCTTTAATTTCTACTATCGTAGATGATCGCGATGCACTACTCGGTAAATTTCTACTCTAGTAGATGTTAACCAGAAGCCCATCGTGTTTTTTGAATTCGCTAGCAAGCTTGGCGTAA
CDKN1B_VHL		CDKN1B	VHL	GGTCCACCAAATGCGTGTCCT	CTTGTCCCGATAGGTCACCTT	AGAATCACAAACCCCTAGAGG	GTTAACCAGAAGCCCATCGTG			ACCGGTAATTTCTACTCTTGTAGATGGTCCACCAAATGCGTGTCCTTAATTTCTACTGTCGTAGATCTTGTCCCGATAGGTCACCTTTAATTTCTACTATCGTAGATAGAATCACAAACCCCTAGAGGAAATTTCTACTCTAGTAGATGTTAACCAGAAGCCCATCGTGTTTTTTGAATTCGCTAGCAAGCTTGGCGTAA
CHEK1_VHL		CHEK1	VHL	CCATGATTAAATAGCTCTTAC	CTTGTCCCGATAGGTCACCTT	ATATCCCTGTGAGTTATTCCA	GTTAACCAGAAGCCCATCGTG			ACCGGTAATTTCTACTCTTGTAGATCCATGATTAAATAGCTCTTACTAATTTCTACTGTCGTAGATCTTGTCCCGATAGGTCACCTTTAATTTCTACTATCGTAGATATATCCCTGTGAGTTATTCCAAAATTTCTACTCTAGTAGATGTTAACCAGAAGCCCATCGTGTTTTTTGAATTCGCTAGCAAGCTTGGCGTAA
FGFR3_VHL		FGFR3	VHL	GCAGCATCCGGCAGACGTACA	CTTGTCCCGATAGGTCACCTT	TGTTACCTGTCGCTTGAGCGG	GTTAACCAGAAGCCCATCGTG			ACCGGTAATTTCTACTCTTGTAGATGCAGCATCCGGCAGACGTACATAATTTCTACTGTCGTAGATCTTGTCCCGATAGGTCACCTTTAATTTCTACTATCGTAGATTGTTACCTGTCGCTTGAGCGGAAATTTCTACTCTAGTAGATGTTAACCAGAAGCCCATCGTGTTTTTTGAATTCGCTAGCAAGCTTGGCGTAA
FLT3_VHL		FLT3	VHL	TCGGATGGATACCCATTACCA	CTTGTCCCGATAGGTCACCTT	AAGCCTACCCACAAATCAGAT	GTTAACCAGAAGCCCATCGTG			ACCGGTAATTTCTACTCTTGTAGATTCGGATGGATACCCATTACCATAATTTCTACTGTCGTAGATCTTGTCCCGATAGGTCACCTTTAATTTCTACTATCGTAGATAAGCCTACCCACAAATCAGATAAATTTCTACTCTAGTAGATGTTAACCAGAAGCCCATCGTGTTTTTTGAATTCGCTAGCAAGCTTGGCGTAA
HDAC2_VHL		HDAC2	VHL	TGTATAAGCCATAATTTAACA	CTTGTCCCGATAGGTCACCTT	TACGGTCAATAAGACCAGATA	GTTAACCAGAAGCCCATCGTG			ACCGGTAATTTCTACTCTTGTAGATTGTATAAGCCATAATTTAACATAATTTCTACTGTCGTAGATCTTGTCCCGATAGGTCACCTTTAATTTCTACTATCGTAGATTACGGTCAATAAGACCAGATAAAATTTCTACTCTAGTAGATGTTAACCAGAAGCCCATCGTGTTTTTTGAATTCGCTAGCAAGCTTGGCGTAA
HSP90AA1_VHL		HSP90AA1	VHL	CTATCTATACTTACTCAGATA	CTTGTCCCGATAGGTCACCTT	AAGGTGGAGAAGGAACGTGAT	GTTAACCAGAAGCCCATCGTG			ACCGGTAATTTCTACTCTTGTAGATCTATCTATACTTACTCAGATATAATTTCTACTGTCGTAGATCTTGTCCCGATAGGTCACCTTTAATTTCTACTATCGTAGATAAGGTGGAGAAGGAACGTGATAAATTTCTACTCTAGTAGATGTTAACCAGAAGCCCATCGTGTTTTTTGAATTCGCTAGCAAGCTTGGCGTAA
KDM5C_VHL		KDM5C	VHL	CCTGTCAGTGACAGTAAACGG	CTTGTCCCGATAGGTCACCTT	ACCTCATCCAGCCATCGCGCC	GTTAACCAGAAGCCCATCGTG			ACCGGTAATTTCTACTCTTGTAGATCCTGTCAGTGACAGTAAACGGTAATTTCTACTGTCGTAGATCTTGTCCCGATAGGTCACCTTTAATTTCTACTATCGTAGATACCTCATCCAGCCATCGCGCCAAATTTCTACTCTAGTAGATGTTAACCAGAAGCCCATCGTGTTTTTTGAATTCGCTAGCAAGCTTGGCGTAA
MAP2K1_VHL		MAP2K1	VHL	TCTTCCCTGCAGATGTCAAGC	CTTGTCCCGATAGGTCACCTT	GGGTCAGCGGGCAGCTCATCG	GTTAACCAGAAGCCCATCGTG			ACCGGTAATTTCTACTCTTGTAGATTCTTCCCTGCAGATGTCAAGCTAATTTCTACTGTCGTAGATCTTGTCCCGATAGGTCACCTTTAATTTCTACTATCGTAGATGGGTCAGCGGGCAGCTCATCGAAATTTCTACTCTAGTAGATGTTAACCAGAAGCCCATCGTGTTTTTTGAATTCGCTAGCAAGCTTGGCGTAA
MAP3K1_VHL		MAP3K1	VHL	ACCTTACTCATTATGGAACTC	CTTGTCCCGATAGGTCACCTT	GCCGCACAAGTCAGCTGTCCA	GTTAACCAGAAGCCCATCGTG			ACCGGTAATTTCTACTCTTGTAGATACCTTACTCATTATGGAACTCTAATTTCTACTGTCGTAGATCTTGTCCCGATAGGTCACCTTTAATTTCTACTATCGTAGATGCCGCACAAGTCAGCTGTCCAAAATTTCTACTCTAGTAGATGTTAACCAGAAGCCCATCGTGTTTTTTGAATTCGCTAGCAAGCTTGGCGTAA
PBRM1_VHL		PBRM1	VHL	CTAACAAACCACCCCTTACAT	CTTGTCCCGATAGGTCACCTT	GCACTACCAGTATCAGAGGTG	GTTAACCAGAAGCCCATCGTG			ACCGGTAATTTCTACTCTTGTAGATCTAACAAACCACCCCTTACATTAATTTCTACTGTCGTAGATCTTGTCCCGATAGGTCACCTTTAATTTCTACTATCGTAGATGCACTACCAGTATCAGAGGTGAAATTTCTACTCTAGTAGATGTTAACCAGAAGCCCATCGTGTTTTTTGAATTCGCTAGCAAGCTTGGCGTAA
PDGFRA_VHL		PDGFRA	VHL	AGCTACAATAGTATAATGGCC	CTTGTCCCGATAGGTCACCTT	CAAGAGATGGACTAGTGCTTG	GTTAACCAGAAGCCCATCGTG			ACCGGTAATTTCTACTCTTGTAGATAGCTACAATAGTATAATGGCCTAATTTCTACTGTCGTAGATCTTGTCCCGATAGGTCACCTTTAATTTCTACTATCGTAGATCAAGAGATGGACTAGTGCTTGAAATTTCTACTCTAGTAGATGTTAACCAGAAGCCCATCGTGTTTTTTGAATTCGCTAGCAAGCTTGGCGTAA
PIK3R1_VHL		PIK3R1	VHL	GTACGAGATGCGTCTACTAAA	CTTGTCCCGATAGGTCACCTT	GCTGACGCTTTCAAACGCTAT	GTTAACCAGAAGCCCATCGTG			ACCGGTAATTTCTACTCTTGTAGATGTACGAGATGCGTCTACTAAATAATTTCTACTGTCGTAGATCTTGTCCCGATAGGTCACCTTTAATTTCTACTATCGTAGATGCTGACGCTTTCAAACGCTATAAATTTCTACTCTAGTAGATGTTAACCAGAAGCCCATCGTGTTTTTTGAATTCGCTAGCAAGCTTGGCGTAA
PRKDC_VHL		PRKDC	VHL	GCTGGATGCAAGTTAGCCGCT	CTTGTCCCGATAGGTCACCTT	CCACGACTCTGCTAAACACCT	GTTAACCAGAAGCCCATCGTG			ACCGGTAATTTCTACTCTTGTAGATGCTGGATGCAAGTTAGCCGCTTAATTTCTACTGTCGTAGATCTTGTCCCGATAGGTCACCTTTAATTTCTACTATCGTAGATCCACGACTCTGCTAAACACCTAAATTTCTACTCTAGTAGATGTTAACCAGAAGCCCATCGTGTTTTTTGAATTCGCTAGCAAGCTTGGCGTAA
PTEN_VHL		PTEN	VHL	TGTCCACCAGGGAGTAACTAT	CTTGTCCCGATAGGTCACCTT	GTTGTGCTGAAAGACATTATG	GTTAACCAGAAGCCCATCGTG			ACCGGTAATTTCTACTCTTGTAGATTGTCCACCAGGGAGTAACTATTAATTTCTACTGTCGTAGATCTTGTCCCGATAGGTCACCTTTAATTTCTACTATCGTAGATGTTGTGCTGAAAGACATTATGAAATTTCTACTCTAGTAGATGTTAACCAGAAGCCCATCGTGTTTTTTGAATTCGCTAGCAAGCTTGGCGTAA
ROR1_VHL		ROR1	VHL	ATCGCAGTACGGGAAGGCATA	CTTGTCCCGATAGGTCACCTT	AGATCACAAGTGTTATAACAG	GTTAACCAGAAGCCCATCGTG			ACCGGTAATTTCTACTCTTGTAGATATCGCAGTACGGGAAGGCATATAATTTCTACTGTCGTAGATCTTGTCCCGATAGGTCACCTTTAATTTCTACTATCGTAGATAGATCACAAGTGTTATAACAGAAATTTCTACTCTAGTAGATGTTAACCAGAAGCCCATCGTGTTTTTTGAATTCGCTAGCAAGCTTGGCGTAA
RPS6KB1_VHL		RPS6KB1	VHL	AAGTACGAAAAGTAACAGGAG	CTTGTCCCGATAGGTCACCTT	AGGGTCAGTTAAATGAAAGCA	GTTAACCAGAAGCCCATCGTG			ACCGGTAATTTCTACTCTTGTAGATAAGTACGAAAAGTAACAGGAGTAATTTCTACTGTCGTAGATCTTGTCCCGATAGGTCACCTTTAATTTCTACTATCGTAGATAGGGTCAGTTAAATGAAAGCAAAATTTCTACTCTAGTAGATGTTAACCAGAAGCCCATCGTGTTTTTTGAATTCGCTAGCAAGCTTGGCGTAA
RRM2_VHL		RRM2	VHL	TCCCCCAACAGAAAACTAAAG	CTTGTCCCGATAGGTCACCTT	AGGGATTCCCAGTGCTGAATG	GTTAACCAGAAGCCCATCGTG			ACCGGTAATTTCTACTCTTGTAGATTCCCCCAACAGAAAACTAAAGTAATTTCTACTGTCGTAGATCTTGTCCCGATAGGTCACCTTTAATTTCTACTATCGTAGATAGGGATTCCCAGTGCTGAATGAAATTTCTACTCTAGTAGATGTTAACCAGAAGCCCATCGTGTTTTTTGAATTCGCTAGCAAGCTTGGCGTAA
SMARCB1_VHL		SMARCB1	VHL	AGAGAAGTTGATGACGCCTGA	CTTGTCCCGATAGGTCACCTT	TCTGTTACAGATCACGGATAC	GTTAACCAGAAGCCCATCGTG			ACCGGTAATTTCTACTCTTGTAGATAGAGAAGTTGATGACGCCTGATAATTTCTACTGTCGTAGATCTTGTCCCGATAGGTCACCTTTAATTTCTACTATCGTAGATTCTGTTACAGATCACGGATACAAATTTCTACTCTAGTAGATGTTAACCAGAAGCCCATCGTGTTTTTTGAATTCGCTAGCAAGCTTGGCGTAA
TSC1_VHL		TSC1	VHL	GGGTGTGCTACTTCTACCCCT	CTTGTCCCGATAGGTCACCTT	GCACACTCGATCACAACATCA	GTTAACCAGAAGCCCATCGTG			ACCGGTAATTTCTACTCTTGTAGATGGGTGTGCTACTTCTACCCCTTAATTTCTACTGTCGTAGATCTTGTCCCGATAGGTCACCTTTAATTTCTACTATCGTAGATGCACACTCGATCACAACATCAAAATTTCTACTCTAGTAGATGTTAACCAGAAGCCCATCGTGTTTTTTGAATTCGCTAGCAAGCTTGGCGTAA
VEGFA_VHL		VEGFA	VHL	CAGATTATGCGGATCAAACCT	CTTGTCCCGATAGGTCACCTT	TGTCCTCAGTGGTCCCAGGCT	GTTAACCAGAAGCCCATCGTG			ACCGGTAATTTCTACTCTTGTAGATCAGATTATGCGGATCAAACCTTAATTTCTACTGTCGTAGATCTTGTCCCGATAGGTCACCTTTAATTTCTACTATCGTAGATTGTCCTCAGTGGTCCCAGGCTAAATTTCTACTCTAGTAGATGTTAACCAGAAGCCCATCGTGTTTTTTGAATTCGCTAGCAAGCTTGGCGTAA
BRCA1_WEE1		BRCA1	WEE1	CCTATAGTGTGGGAGATCAAG	GCTGATGCTATAAGTGAAAAC	GAACGTCCAATACATCAGCTA	ATGTGCGACAGACTCCTCAAG			ACCGGTAATTTCTACTCTTGTAGATCCTATAGTGTGGGAGATCAAGTAATTTCTACTGTCGTAGATGCTGATGCTATAAGTGAAAACTAATTTCTACTATCGTAGATGAACGTCCAATACATCAGCTAAAATTTCTACTCTAGTAGATATGTGCGACAGACTCCTCAAGTTTTTTGAATTCGCTAGCAAGCTTGGCGTAA
GATA3_WEE1		GATA3	WEE1	TGATAGAGCCCGCAGGCGTTG	GCTGATGCTATAAGTGAAAAC	CCCGTTGCCCCACAGGGAGCC	ATGTGCGACAGACTCCTCAAG			ACCGGTAATTTCTACTCTTGTAGATTGATAGAGCCCGCAGGCGTTGTAATTTCTACTGTCGTAGATGCTGATGCTATAAGTGAAAACTAATTTCTACTATCGTAGATCCCGTTGCCCCACAGGGAGCCAAATTTCTACTCTAGTAGATATGTGCGACAGACTCCTCAAGTTTTTTGAATTCGCTAGCAAGCTTGGCGTAA
HSP90AA1_WEE1		HSP90AA1	WEE1	CTATCTATACTTACTCAGATA	GCTGATGCTATAAGTGAAAAC	AAGGTGGAGAAGGAACGTGAT	ATGTGCGACAGACTCCTCAAG			ACCGGTAATTTCTACTCTTGTAGATCTATCTATACTTACTCAGATATAATTTCTACTGTCGTAGATGCTGATGCTATAAGTGAAAACTAATTTCTACTATCGTAGATAAGGTGGAGAAGGAACGTGATAAATTTCTACTCTAGTAGATATGTGCGACAGACTCCTCAAGTTTTTTGAATTCGCTAGCAAGCTTGGCGTAA
KDM5C_WEE1		KDM5C	WEE1	CCTGTCAGTGACAGTAAACGG	GCTGATGCTATAAGTGAAAAC	ACCTCATCCAGCCATCGCGCC	ATGTGCGACAGACTCCTCAAG			ACCGGTAATTTCTACTCTTGTAGATCCTGTCAGTGACAGTAAACGGTAATTTCTACTGTCGTAGATGCTGATGCTATAAGTGAAAACTAATTTCTACTATCGTAGATACCTCATCCAGCCATCGCGCCAAATTTCTACTCTAGTAGATATGTGCGACAGACTCCTCAAGTTTTTTGAATTCGCTAGCAAGCTTGGCGTAA
PIK3R1_WEE1		PIK3R1	WEE1	GTACGAGATGCGTCTACTAAA	GCTGATGCTATAAGTGAAAAC	GCTGACGCTTTCAAACGCTAT	ATGTGCGACAGACTCCTCAAG			ACCGGTAATTTCTACTCTTGTAGATGTACGAGATGCGTCTACTAAATAATTTCTACTGTCGTAGATGCTGATGCTATAAGTGAAAACTAATTTCTACTATCGTAGATGCTGACGCTTTCAAACGCTATAAATTTCTACTCTAGTAGATATGTGCGACAGACTCCTCAAGTTTTTTGAATTCGCTAGCAAGCTTGGCGTAA
RRM2_WEE1		RRM2	WEE1	TCCCCCAACAGAAAACTAAAG	GCTGATGCTATAAGTGAAAAC	AGGGATTCCCAGTGCTGAATG	ATGTGCGACAGACTCCTCAAG			ACCGGTAATTTCTACTCTTGTAGATTCCCCCAACAGAAAACTAAAGTAATTTCTACTGTCGTAGATGCTGATGCTATAAGTGAAAACTAATTTCTACTATCGTAGATAGGGATTCCCAGTGCTGAATGAAATTTCTACTCTAGTAGATATGTGCGACAGACTCCTCAAGTTTTTTGAATTCGCTAGCAAGCTTGGCGTAA
SMAD4_WEE1		SMAD4	WEE1	AGTCAAACGCATACTGACAAT	GCTGATGCTATAAGTGAAAAC	TATATAGCTCCATCAAGTATG	ATGTGCGACAGACTCCTCAAG			ACCGGTAATTTCTACTCTTGTAGATAGTCAAACGCATACTGACAATTAATTTCTACTGTCGTAGATGCTGATGCTATAAGTGAAAACTAATTTCTACTATCGTAGATTATATAGCTCCATCAAGTATGAAATTTCTACTCTAGTAGATATGTGCGACAGACTCCTCAAGTTTTTTGAATTCGCTAGCAAGCTTGGCGTAA
SSH2_DUSP8		SSH2	DUSP8	CTTGCAGGGTACGGTATATCT	GGACGTCCTTCTGCGAGCCCA	GTGCTAGGTCTGCCACAGAAG	CGCCCTTCGGCCGGGCGGGCG			ACCGGTAATTTCTACTCTTGTAGATCTTGCAGGGTACGGTATATCTTAATTTCTACTGTCGTAGATGGACGTCCTTCTGCGAGCCCATAATTTCTACTATCGTAGATGTGCTAGGTCTGCCACAGAAGAAATTTCTACTCTAGTAGATCGCCCTTCGGCCGGGCGGGCGTTTTTTGAATTCGCTAGCAAGCTTGGCGTAA
VPS4A_KATNAL2		VPS4A	KATNAL2	GGGACCCGCAGAGGGAATCCA	TGAATCCCCTCTCCATTTGCT	TCCGGATTATCCCCTTCACTG	CTTAGTATCCACAGCTATTTA			ACCGGTAATTTCTACTCTTGTAGATGGGACCCGCAGAGGGAATCCATAATTTCTACTGTCGTAGATTGAATCCCCTCTCCATTTGCTTAATTTCTACTATCGTAGATTCCGGATTATCCCCTTCACTGAAATTTCTACTCTAGTAGATCTTAGTATCCACAGCTATTTATTTTTTGAATTCGCTAGCAAGCTTGGCGTAA
KDM5A_KMT2D		KDM5A	KMT2D	GGTGTACAGGACCAATCAGTG	ATGGTGCGACAGCGGAAATCC	GTCCGAGTCCTCCCACTATCT	CTAATCTCAAGCAAGACTACC			ACCGGTAATTTCTACTCTTGTAGATGGTGTACAGGACCAATCAGTGTAATTTCTACTGTCGTAGATATGGTGCGACAGCGGAAATCCTAATTTCTACTATCGTAGATGTCCGAGTCCTCCCACTATCTAAATTTCTACTCTAGTAGATCTAATCTCAAGCAAGACTACCTTTTTTGAATTCGCTAGCAAGCTTGGCGTAA
KDM5B_KMT2D		KDM5B	KMT2D	GAACAAGCCCGTTGGCTAGAA	ATGGTGCGACAGCGGAAATCC	GGTTTACCGAACTAATCAGTG	CTAATCTCAAGCAAGACTACC			ACCGGTAATTTCTACTCTTGTAGATGAACAAGCCCGTTGGCTAGAATAATTTCTACTGTCGTAGATATGGTGCGACAGCGGAAATCCTAATTTCTACTATCGTAGATGGTTTACCGAACTAATCAGTGAAATTTCTACTCTAGTAGATCTAATCTCAAGCAAGACTACCTTTTTTGAATTCGCTAGCAAGCTTGGCGTAA
EEFSEC_PB1		EEFSEC	PB1	AGGTTCCGAGGTGCACCGATT	CTAACAAACCACCCCTTACAT	ATGGCCCACTGTAATGTGGAA	GCACTACCAGTATCAGAGGTG			ACCGGTAATTTCTACTCTTGTAGATAGGTTCCGAGGTGCACCGATTTAATTTCTACTGTCGTAGATCTAACAAACCACCCCTTACATTAATTTCTACTATCGTAGATATGGCCCACTGTAATGTGGAAAAATTTCTACTCTAGTAGATGCACTACCAGTATCAGAGGTGTTTTTTGAATTCGCTAGCAAGCTTGGCGTAA
GPX4_PB1		GPX4	PB1	ACGTTGTAGCCCGCGGCGAAC	CTAACAAACCACCCCTTACAT	CTTCGGTCTTGCCTCACTGGG	GCACTACCAGTATCAGAGGTG			ACCGGTAATTTCTACTCTTGTAGATACGTTGTAGCCCGCGGCGAACTAATTTCTACTGTCGTAGATCTAACAAACCACCCCTTACATTAATTTCTACTATCGTAGATCTTCGGTCTTGCCTCACTGGGAAATTTCTACTCTAGTAGATGCACTACCAGTATCAGAGGTGTTTTTTGAATTCGCTAGCAAGCTTGGCGTAA
PSTK_PB1		PSTK	PB1	CGAGCCAGCTGGTAGACTTCA	CTAACAAACCACCCCTTACAT	GTCTCTTGTAGCCATCCCAAT	GCACTACCAGTATCAGAGGTG			ACCGGTAATTTCTACTCTTGTAGATCGAGCCAGCTGGTAGACTTCATAATTTCTACTGTCGTAGATCTAACAAACCACCCCTTACATTAATTTCTACTATCGTAGATGTCTCTTGTAGCCATCCCAATAAATTTCTACTCTAGTAGATGCACTACCAGTATCAGAGGTGTTTTTTGAATTCGCTAGCAAGCTTGGCGTAA
SECISBP2_PB1		SECISBP2	PB1	GGGTGAAATAGTGGTGAAAAA	CTAACAAACCACCCCTTACAT	TGTTCTAGTCTAAAGCATCAC	GCACTACCAGTATCAGAGGTG			ACCGGTAATTTCTACTCTTGTAGATGGGTGAAATAGTGGTGAAAAATAATTTCTACTGTCGTAGATCTAACAAACCACCCCTTACATTAATTTCTACTATCGTAGATTGTTCTAGTCTAAAGCATCACAAATTTCTACTCTAGTAGATGCACTACCAGTATCAGAGGTGTTTTTTGAATTCGCTAGCAAGCTTGGCGTAA
SEPHS2_PB1		SEPHS2	PB1	GTTGGCATACTACAGTGGCAA	CTAACAAACCACCCCTTACAT	GCGTTCCTCCTCACTCATACT	GCACTACCAGTATCAGAGGTG			ACCGGTAATTTCTACTCTTGTAGATGTTGGCATACTACAGTGGCAATAATTTCTACTGTCGTAGATCTAACAAACCACCCCTTACATTAATTTCTACTATCGTAGATGCGTTCCTCCTCACTCATACTAAATTTCTACTCTAGTAGATGCACTACCAGTATCAGAGGTGTTTTTTGAATTCGCTAGCAAGCTTGGCGTAA
EEFSEC_VHL		EEFSEC	VHL	AGGTTCCGAGGTGCACCGATT	CTTGTCCCGATAGGTCACCTT	ATGGCCCACTGTAATGTGGAA	GTTAACCAGAAGCCCATCGTG			ACCGGTAATTTCTACTCTTGTAGATAGGTTCCGAGGTGCACCGATTTAATTTCTACTGTCGTAGATCTTGTCCCGATAGGTCACCTTTAATTTCTACTATCGTAGATATGGCCCACTGTAATGTGGAAAAATTTCTACTCTAGTAGATGTTAACCAGAAGCCCATCGTGTTTTTTGAATTCGCTAGCAAGCTTGGCGTAA
PSTK_VHL		PSTK	VHL	CGAGCCAGCTGGTAGACTTCA	CTTGTCCCGATAGGTCACCTT	GTCTCTTGTAGCCATCCCAAT	GTTAACCAGAAGCCCATCGTG			ACCGGTAATTTCTACTCTTGTAGATCGAGCCAGCTGGTAGACTTCATAATTTCTACTGTCGTAGATCTTGTCCCGATAGGTCACCTTTAATTTCTACTATCGTAGATGTCTCTTGTAGCCATCCCAATAAATTTCTACTCTAGTAGATGTTAACCAGAAGCCCATCGTGTTTTTTGAATTCGCTAGCAAGCTTGGCGTAA
SECISBP2_VHL		SECISBP2	VHL	GGGTGAAATAGTGGTGAAAAA	CTTGTCCCGATAGGTCACCTT	TGTTCTAGTCTAAAGCATCAC	GTTAACCAGAAGCCCATCGTG			ACCGGTAATTTCTACTCTTGTAGATGGGTGAAATAGTGGTGAAAAATAATTTCTACTGTCGTAGATCTTGTCCCGATAGGTCACCTTTAATTTCTACTATCGTAGATTGTTCTAGTCTAAAGCATCACAAATTTCTACTCTAGTAGATGTTAACCAGAAGCCCATCGTGTTTTTTGAATTCGCTAGCAAGCTTGGCGTAA
SEPHS2_VHL		SEPHS2	VHL	GTTGGCATACTACAGTGGCAA	CTTGTCCCGATAGGTCACCTT	GCGTTCCTCCTCACTCATACT	GTTAACCAGAAGCCCATCGTG			ACCGGTAATTTCTACTCTTGTAGATGTTGGCATACTACAGTGGCAATAATTTCTACTGTCGTAGATCTTGTCCCGATAGGTCACCTTTAATTTCTACTATCGTAGATGCGTTCCTCCTCACTCATACTAAATTTCTACTCTAGTAGATGTTAACCAGAAGCCCATCGTGTTTTTTGAATTCGCTAGCAAGCTTGGCGTAA
VPS4A_ZCCHC2		VPS4A	ZCCHC2	GGGACCCGCAGAGGGAATCCA	GAAGATCCCTTAAACTCACCC	TCCGGATTATCCCCTTCACTG	CCAGTATGCTTCTTGTGGATT			ACCGGTAATTTCTACTCTTGTAGATGGGACCCGCAGAGGGAATCCATAATTTCTACTGTCGTAGATGAAGATCCCTTAAACTCACCCTAATTTCTACTATCGTAGATTCCGGATTATCCCCTTCACTGAAATTTCTACTCTAGTAGATCCAGTATGCTTCTTGTGGATTTTTTTTGAATTCGCTAGCAAGCTTGGCGTAA
DDX19A_DDX19B		DDX19A	DDX19B	CCCAGAACTGAAGCTTGCCTA	GTTGAGCAACTTGCATCTTAA	CCAGTGCCAGACTGAGACTGG	CCCTGAACTGAAGCTAGCTTA			ACCGGTAATTTCTACTCTTGTAGATCCCAGAACTGAAGCTTGCCTATAATTTCTACTGTCGTAGATGTTGAGCAACTTGCATCTTAATAATTTCTACTATCGTAGATCCAGTGCCAGACTGAGACTGGAAATTTCTACTCTAGTAGATCCCTGAACTGAAGCTAGCTTATTTTTTGAATTCGCTAGCAAGCTTGGCGTAA
TIA1_TIAL1		TIA1	TIAL1	AGAGATGCCCGAGTGGTAAAA	ACGACCACCCAACCACTGACC	CAAGGTCCAATCTGGCTAAAG	CAGGGTCCAATCTGACTGAAC			ACCGGTAATTTCTACTCTTGTAGATAGAGATGCCCGAGTGGTAAAATAATTTCTACTGTCGTAGATACGACCACCCAACCACTGACCTAATTTCTACTATCGTAGATCAAGGTCCAATCTGGCTAAAGAAATTTCTACTCTAGTAGATCAGGGTCCAATCTGACTGAACTTTTTTGAATTCGCTAGCAAGCTTGGCGTAA
CNOT7_CNOT8		CNOT7	CNOT8	CCTATGAAATGACAACCATTT	GCTATATGGTAAAGTTGCTTA	GCTACTTAATCAAAATCCTAA	GAGAGGACATGTACTCCCAGG			ACCGGTAATTTCTACTCTTGTAGATCCTATGAAATGACAACCATTTTAATTTCTACTGTCGTAGATGCTATATGGTAAAGTTGCTTATAATTTCTACTATCGTAGATGCTACTTAATCAAAATCCTAAAAATTTCTACTCTAGTAGATGAGAGGACATGTACTCCCAGGTTTTTTGAATTCGCTAGCAAGCTTGGCGTAA
SAR1A_SAR1B		SAR1A	SAR1B	GGACTGTACAAGAAATCTGGA	ACTCTAACAGCCTTTCGTGGT	CCTAGGAACTGGAGCACACTG	GCTTCCGAAGAACTGACCATT			ACCGGTAATTTCTACTCTTGTAGATGGACTGTACAAGAAATCTGGATAATTTCTACTGTCGTAGATACTCTAACAGCCTTTCGTGGTTAATTTCTACTATCGTAGATCCTAGGAACTGGAGCACACTGAAATTTCTACTCTAGTAGATGCTTCCGAAGAACTGACCATTTTTTTTGAATTCGCTAGCAAGCTTGGCGTAA
GSK3A_GSK3B		GSK3A	GSK3B	CCCTCAGATGTTTGGTCAGCT	GTATATCTGTTCTCGGTACTA	CCCTCAAGAACCGAGAGCTGC	GCTTGATATACCACACCAAAT			ACCGGTAATTTCTACTCTTGTAGATCCCTCAGATGTTTGGTCAGCTTAATTTCTACTGTCGTAGATGTATATCTGTTCTCGGTACTATAATTTCTACTATCGTAGATCCCTCAAGAACCGAGAGCTGCAAATTTCTACTCTAGTAGATGCTTGATATACCACACCAAATTTTTTTGAATTCGCTAGCAAGCTTGGCGTAA
PITPNA_PITPNB		PITPNA	PITPNB	CCCGCTATAGCAAAGTACCCA	CATGTGTTTGGATCTAAACCA	GGAACTACTACTCACATTCTC	AGTATCAGGTTGGGCAGCTTT			ACCGGTAATTTCTACTCTTGTAGATCCCGCTATAGCAAAGTACCCATAATTTCTACTGTCGTAGATCATGTGTTTGGATCTAAACCATAATTTCTACTATCGTAGATGGAACTACTACTCACATTCTCAAATTTCTACTCTAGTAGATAGTATCAGGTTGGGCAGCTTTTTTTTTGAATTCGCTAGCAAGCTTGGCGTAA
HSP90AA1_HSP90AB1		HSP90AA1	HSP90AB1	CTATCTATACTTACTCAGATA	AAAGTCCATACTCACATAAAG	AAGGTGGAGAAGGAACGTGAT	CTCTTCCCACCCTTCAAGCTT			ACCGGTAATTTCTACTCTTGTAGATCTATCTATACTTACTCAGATATAATTTCTACTGTCGTAGATAAAGTCCATACTCACATAAAGTAATTTCTACTATCGTAGATAAGGTGGAGAAGGAACGTGATAAATTTCTACTCTAGTAGATCTCTTCCCACCCTTCAAGCTTTTTTTTGAATTCGCTAGCAAGCTTGGCGTAA
PTP4A1_PTP4A2		PTP4A1	PTP4A2	CCTCCCAAGGCCTGCAACGCA	AATACTACACACTCACTAGAA	TCCAGGAACTTAAGAAGTATG	CCTTCCCAATCCTGCAACACA			ACCGGTAATTTCTACTCTTGTAGATCCTCCCAAGGCCTGCAACGCATAATTTCTACTGTCGTAGATAATACTACACACTCACTAGAATAATTTCTACTATCGTAGATTCCAGGAACTTAAGAAGTATGAAATTTCTACTCTAGTAGATCCTTCCCAATCCTGCAACACATTTTTTGAATTCGCTAGCAAGCTTGGCGTAA
CSNK2A1_CSNK2A2		CSNK2A1	CSNK2A2	GTATTCAAGGTTCACTTACCT	GGCTGTATGTTAGCAAGCATG	AGCTACGACTAATAGACTGGG	CAGTAATCAAGATGATTACCA			ACCGGTAATTTCTACTCTTGTAGATGTATTCAAGGTTCACTTACCTTAATTTCTACTGTCGTAGATGGCTGTATGTTAGCAAGCATGTAATTTCTACTATCGTAGATAGCTACGACTAATAGACTGGGAAATTTCTACTCTAGTAGATCAGTAATCAAGATGATTACCATTTTTTGAATTCGCTAGCAAGCTTGGCGTAA
CAPZA1_CAPZA2		CAPZA1	CAPZA2	GGTACGCATAGCTGCTAAATT	AGGTGCGTATAGCAGCAAAAT	CCAACAATAGGTTTATGCTAA	GATCCAAAGAACAGAATCTGT			ACCGGTAATTTCTACTCTTGTAGATGGTACGCATAGCTGCTAAATTTAATTTCTACTGTCGTAGATAGGTGCGTATAGCAGCAAAATTAATTTCTACTATCGTAGATCCAACAATAGGTTTATGCTAAAAATTTCTACTCTAGTAGATGATCCAAAGAACAGAATCTGTTTTTTTGAATTCGCTAGCAAGCTTGGCGTAA
KDELR1_KDELR2		KDELR1	KDELR2	TAGCAAGTTCAAAGCTACTTA	ATTGTATAACACATCTATGAA	AGGGAAGAGCCAGGTCCTGTT	AGGCAACCTACGATGGAAATC			ACCGGTAATTTCTACTCTTGTAGATTAGCAAGTTCAAAGCTACTTATAATTTCTACTGTCGTAGATATTGTATAACACATCTATGAATAATTTCTACTATCGTAGATAGGGAAGAGCCAGGTCCTGTTAAATTTCTACTCTAGTAGATAGGCAACCTACGATGGAAATCTTTTTTGAATTCGCTAGCAAGCTTGGCGTAA
CSNK1D_CSNK1E		CSNK1D	CSNK1E	TTCTCGCTAATCCTTTCGTAT	CCGGTAGGGAATGTGCTGGTG	AGAACAATCCCGAAGAGATGA	CGGGAACAGAAGTTGAACAGG			ACCGGTAATTTCTACTCTTGTAGATTTCTCGCTAATCCTTTCGTATTAATTTCTACTGTCGTAGATCCGGTAGGGAATGTGCTGGTGTAATTTCTACTATCGTAGATAGAACAATCCCGAAGAGATGAAAATTTCTACTCTAGTAGATCGGGAACAGAAGTTGAACAGGTTTTTTGAATTCGCTAGCAAGCTTGGCGTAA
PAPOLA_PAPOLG		PAPOLA	PAPOLG	GATATAAGATGTATAAGAAGT	GGGTTGGATTAGTAGAATCTA	ATATAATCTAAACACATACCA	AGCTGCGAATACACCTTATAT			ACCGGTAATTTCTACTCTTGTAGATGATATAAGATGTATAAGAAGTTAATTTCTACTGTCGTAGATGGGTTGGATTAGTAGAATCTATAATTTCTACTATCGTAGATATATAATCTAAACACATACCAAAATTTCTACTCTAGTAGATAGCTGCGAATACACCTTATATTTTTTTGAATTCGCTAGCAAGCTTGGCGTAA
COPS7A_COPS7B		COPS7A	COPS7B	CCTAGCTGAAGCCCGGAATCT	CTAGCCAAAGGTACCAGTGGC	TGCTCCTAGCCAAGTCGGCCA	GGATGTCACGGCCAATGCAGA			ACCGGTAATTTCTACTCTTGTAGATCCTAGCTGAAGCCCGGAATCTTAATTTCTACTGTCGTAGATCTAGCCAAAGGTACCAGTGGCTAATTTCTACTATCGTAGATTGCTCCTAGCCAAGTCGGCCAAAATTTCTACTCTAGTAGATGGATGTCACGGCCAATGCAGATTTTTTGAATTCGCTAGCAAGCTTGGCGTAA
DNAJA1_DNAJA2		DNAJA1	DNAJA2	AGAGTAGATACTATTCACCTT	GTGGGGGATTGTTCGGCTTCA	GGTAGAGGAGGTAAGAAAGGA	GTTGTCTTGCCATTATACAGA			ACCGGTAATTTCTACTCTTGTAGATAGAGTAGATACTATTCACCTTTAATTTCTACTGTCGTAGATGTGGGGGATTGTTCGGCTTCATAATTTCTACTATCGTAGATGGTAGAGGAGGTAAGAAAGGAAAATTTCTACTCTAGTAGATGTTGTCTTGCCATTATACAGATTTTTTGAATTCGCTAGCAAGCTTGGCGTAA
ARFGEF1_ARFGEF2		ARFGEF1	ARFGEF2	GGTCTCATGAACTACGATCCA	CCATTAGACCTTACTCTGCTT	CCTAGAATATTCACAGGATCT	GTGAGTGGCGGAGTGGATAAA			ACCGGTAATTTCTACTCTTGTAGATGGTCTCATGAACTACGATCCATAATTTCTACTGTCGTAGATCCATTAGACCTTACTCTGCTTTAATTTCTACTATCGTAGATCCTAGAATATTCACAGGATCTAAATTTCTACTCTAGTAGATGTGAGTGGCGGAGTGGATAAATTTTTTGAATTCGCTAGCAAGCTTGGCGTAA
SAFB_SAFB2		SAFB	SAFB2	CCCCTCGACTAGCTCTCTACT	GTGACTCTAGACCGATTTGTA	ATTTAACAGTACCTGGCTCCA	GTCTAGCACACTCATGTCCAT			ACCGGTAATTTCTACTCTTGTAGATCCCCTCGACTAGCTCTCTACTTAATTTCTACTGTCGTAGATGTGACTCTAGACCGATTTGTATAATTTCTACTATCGTAGATATTTAACAGTACCTGGCTCCAAAATTTCTACTCTAGTAGATGTCTAGCACACTCATGTCCATTTTTTTGAATTCGCTAGCAAGCTTGGCGTAA
CCNE1_CCNE2		CCNE1	CCNE2	CGTATGTGACAGATGGAGCTT	CCTATGAAGTGTGTATACTTC	CCCAAACTCAACGTGCAAGCC	GCCAGGAGATGATTGTTACAG			ACCGGTAATTTCTACTCTTGTAGATCGTATGTGACAGATGGAGCTTTAATTTCTACTGTCGTAGATCCTATGAAGTGTGTATACTTCTAATTTCTACTATCGTAGATCCCAAACTCAACGTGCAAGCCAAATTTCTACTCTAGTAGATGCCAGGAGATGATTGTTACAGTTTTTTGAATTCGCTAGCAAGCTTGGCGTAA
AP1B1_AP2B1		AP1B1	AP2B1	ACCTTCCAGTGCCCTCTTCCC	TGTGTACCCTAGGCCTGAAAT	TACGGAAGGCTGTGCGTGCTA	GCTGTAACAGGGTCAGTTGAG			ACCGGTAATTTCTACTCTTGTAGATACCTTCCAGTGCCCTCTTCCCTAATTTCTACTGTCGTAGATTGTGTACCCTAGGCCTGAAATTAATTTCTACTATCGTAGATTACGGAAGGCTGTGCGTGCTAAAATTTCTACTCTAGTAGATGCTGTAACAGGGTCAGTTGAGTTTTTTGAATTCGCTAGCAAGCTTGGCGTAA
GIT1_GIT2		GIT1	GIT2	TCTTCGATCCACCTCGTCATA	GATGGTTGAGACCTTGTATAA	ATGCCCGAGAGTTTGCCACCT	GCAGTCACACTATCGTCATCC			ACCGGTAATTTCTACTCTTGTAGATTCTTCGATCCACCTCGTCATATAATTTCTACTGTCGTAGATGATGGTTGAGACCTTGTATAATAATTTCTACTATCGTAGATATGCCCGAGAGTTTGCCACCTAAATTTCTACTCTAGTAGATGCAGTCACACTATCGTCATCCTTTTTTGAATTCGCTAGCAAGCTTGGCGTAA
CHD1_CHD2		CHD1	CHD2	ACTAGGAATTACAAAGCCCTC	GCTTCAGCGGACACAGTCGTC	GTTCTACTCCTTTCAATAAAG	ACCGCCTGACCCCATAAACAT			ACCGGTAATTTCTACTCTTGTAGATACTAGGAATTACAAAGCCCTCTAATTTCTACTGTCGTAGATGCTTCAGCGGACACAGTCGTCTAATTTCTACTATCGTAGATGTTCTACTCCTTTCAATAAAGAAATTTCTACTCTAGTAGATACCGCCTGACCCCATAAACATTTTTTTGAATTCGCTAGCAAGCTTGGCGTAA
UBE2V1_UBE2V2		UBE2V1	UBE2V2	GGTTCCTAAGGTGGACTCACC	GCTTGTTGGAAGAACTTGAAG	TAGGTTCAAGTCTTCCTTCAT	TATAGGAGTTAAAGTTCCTCG			ACCGGTAATTTCTACTCTTGTAGATGGTTCCTAAGGTGGACTCACCTAATTTCTACTGTCGTAGATGCTTGTTGGAAGAACTTGAAGTAATTTCTACTATCGTAGATTAGGTTCAAGTCTTCCTTCATAAATTTCTACTCTAGTAGATTATAGGAGTTAAAGTTCCTCGTTTTTTGAATTCGCTAGCAAGCTTGGCGTAA
ARPC1A_ARPC1B		ARPC1A	ARPC1B	GAAGCCAACCCTGGTGATCCT	ATAGATATGCACCTCATGGTT	CCTGTGATGTGTCCGTTGTGC	GGGAACTGATGTTCGAATCCA			ACCGGTAATTTCTACTCTTGTAGATGAAGCCAACCCTGGTGATCCTTAATTTCTACTGTCGTAGATATAGATATGCACCTCATGGTTTAATTTCTACTATCGTAGATCCTGTGATGTGTCCGTTGTGCAAATTTCTACTCTAGTAGATGGGAACTGATGTTCGAATCCATTTTTTGAATTCGCTAGCAAGCTTGGCGTAA
ATP6V0A1_ATP6V0A2		ATP6V0A1	ATP6V0A2	ACCGGTGTCCATAATCGGAAT	GATAGGGGTACACGTGGCAGT	CCCGGCATACCCGCCAAAGCA	ACGTGACCAACAAGTGCCTCA			ACCGGTAATTTCTACTCTTGTAGATACCGGTGTCCATAATCGGAATTAATTTCTACTGTCGTAGATGATAGGGGTACACGTGGCAGTTAATTTCTACTATCGTAGATCCCGGCATACCCGCCAAAGCAAAATTTCTACTCTAGTAGATACGTGACCAACAAGTGCCTCATTTTTTGAATTCGCTAGCAAGCTTGGCGTAA
TOR1A_TOR1B		TOR1A	TOR1B	ATAAACAACCCAAAGCCCAAG	CGGTAAGACACTCCGTCAACC	GTCAGCAAGATCATCGCAGAG	TATCGACTCTGCACTTCCCTC			ACCGGTAATTTCTACTCTTGTAGATATAAACAACCCAAAGCCCAAGTAATTTCTACTGTCGTAGATCGGTAAGACACTCCGTCAACCTAATTTCTACTATCGTAGATGTCAGCAAGATCATCGCAGAGAAATTTCTACTCTAGTAGATTATCGACTCTGCACTTCCCTCTTTTTTGAATTCGCTAGCAAGCTTGGCGTAA
MTMR3_MTMR4		MTMR3	MTMR4	ACTGGCATAGACCTCCATGCA	CCACCGAATTCCTCTCAATAC	GCTACTGACTGTACCAGATGC	CCGAGGCACTGCGGTATTAAG			ACCGGTAATTTCTACTCTTGTAGATACTGGCATAGACCTCCATGCATAATTTCTACTGTCGTAGATCCACCGAATTCCTCTCAATACTAATTTCTACTATCGTAGATGCTACTGACTGTACCAGATGCAAATTTCTACTCTAGTAGATCCGAGGCACTGCGGTATTAAGTTTTTTGAATTCGCTAGCAAGCTTGGCGTAA
RNF19A_RNF19B		RNF19A	RNF19B	CGTTAGTCCATCAGGATGTAC	CCTGTGATTGGACCATCATCT	CTGATATAATGACTTGTCATC	GTCCGAACTCGTAAAGTCTGG			ACCGGTAATTTCTACTCTTGTAGATCGTTAGTCCATCAGGATGTACTAATTTCTACTGTCGTAGATCCTGTGATTGGACCATCATCTTAATTTCTACTATCGTAGATCTGATATAATGACTTGTCATCAAATTTCTACTCTAGTAGATGTCCGAACTCGTAAAGTCTGGTTTTTTGAATTCGCTAGCAAGCTTGGCGTAA
MAFG_MAFK		MAFG	MAFK	CTATTGTGATGACGCTGGTGG	ATGCCTTATTCGGTTTGGGAT	CTATTGTGATGACGCTGGTGG	ATGCCTTATTCGGTTTGGGAT			ACCGGTAATTTCTACTCTTGTAGATCTATTGTGATGACGCTGGTGGTAATTTCTACTGTCGTAGATATGCCTTATTCGGTTTGGGATTAATTTCTACTATCGTAGATCTATTGTGATGACGCTGGTGGAAATTTCTACTCTAGTAGATATGCCTTATTCGGTTTGGGATTTTTTTGAATTCGCTAGCAAGCTTGGCGTAA
PIP5K1A_PIP5K1C		PIP5K1A	PIP5K1C	TGTTCTCAGAACCTCAACCAG	GCCGGATGCGTCCACACCTCG	CCCCCTAGCAGCATCTGGAAT	GGATCCGGCCAGATGATTACT			ACCGGTAATTTCTACTCTTGTAGATTGTTCTCAGAACCTCAACCAGTAATTTCTACTGTCGTAGATGCCGGATGCGTCCACACCTCGTAATTTCTACTATCGTAGATCCCCCTAGCAGCATCTGGAATAAATTTCTACTCTAGTAGATGGATCCGGCCAGATGATTACTTTTTTTGAATTCGCTAGCAAGCTTGGCGTAA
CCNT1_CCNT2		CCNT1	CCNT2	GCTGATGGCACACTCTTACTA	GAGCTAACACATGAGTTTCTA	CTTGTAGAACTGACACATGAG	AGATCACCATTGAACACCCAC			ACCGGTAATTTCTACTCTTGTAGATGCTGATGGCACACTCTTACTATAATTTCTACTGTCGTAGATGAGCTAACACATGAGTTTCTATAATTTCTACTATCGTAGATCTTGTAGAACTGACACATGAGAAATTTCTACTCTAGTAGATAGATCACCATTGAACACCCACTTTTTTGAATTCGCTAGCAAGCTTGGCGTAA
SEC24A_SEC24B		SEC24A	SEC24B	GATGCACGCTGACTAGCATTC	TGTATAACCCCCTTACCCGAT	ATGACTCTCTAACCTTAGCAG	GCTATGGCTATCCAACACTTC			ACCGGTAATTTCTACTCTTGTAGATGATGCACGCTGACTAGCATTCTAATTTCTACTGTCGTAGATTGTATAACCCCCTTACCCGATTAATTTCTACTATCGTAGATATGACTCTCTAACCTTAGCAGAAATTTCTACTCTAGTAGATGCTATGGCTATCCAACACTTCTTTTTTGAATTCGCTAGCAAGCTTGGCGTAA
DYNC1LI1_DYNC1LI2		DYNC1LI1	DYNC1LI2	ACTGGATGCCGTATCTCTGAA	CGTGAGCACATTGATAAAATG	CCTATAAGATTCCTGCTGTTG	CACTTCACCACACCTGCCTTA			ACCGGTAATTTCTACTCTTGTAGATACTGGATGCCGTATCTCTGAATAATTTCTACTGTCGTAGATCGTGAGCACATTGATAAAATGTAATTTCTACTATCGTAGATCCTATAAGATTCCTGCTGTTGAAATTTCTACTCTAGTAGATCACTTCACCACACCTGCCTTATTTTTTGAATTCGCTAGCAAGCTTGGCGTAA
STX10_STX6		STX10	STX6	CTGCAGGAGCTCGCACCAGCG	ATCAAGGTCCTCTAGATCCCA	CTGACCTGGACTGCCTCTCGC	ACCTTGATGCAACTGAATTGA			ACCGGTAATTTCTACTCTTGTAGATCTGCAGGAGCTCGCACCAGCGTAATTTCTACTGTCGTAGATATCAAGGTCCTCTAGATCCCATAATTTCTACTATCGTAGATCTGACCTGGACTGCCTCTCGCAAATTTCTACTCTAGTAGATACCTTGATGCAACTGAATTGATTTTTTGAATTCGCTAGCAAGCTTGGCGTAA
CISD1_CISD2		CISD1	CISD2	GACCTCCAACAACGGCAGTAC	GTAAGACACAAATCTTCAATG	CTTCCCTGCTCTAGTTGAATG	AGGGACTGGGAGCCGCTTCAG			ACCGGTAATTTCTACTCTTGTAGATGACCTCCAACAACGGCAGTACTAATTTCTACTGTCGTAGATGTAAGACACAAATCTTCAATGTAATTTCTACTATCGTAGATCTTCCCTGCTCTAGTTGAATGAAATTTCTACTCTAGTAGATAGGGACTGGGAGCCGCTTCAGTTTTTTGAATTCGCTAGCAAGCTTGGCGTAA
TMED4_TMED9		TMED4	TMED9	CTTGTAGCGGGTGCATCTCGA	TGCATAGTCATTGGCATGTTC	CCACCAGCGAAGAGAGCCATC	ACTTCCCATACCCCTGGTGAG			ACCGGTAATTTCTACTCTTGTAGATCTTGTAGCGGGTGCATCTCGATAATTTCTACTGTCGTAGATTGCATAGTCATTGGCATGTTCTAATTTCTACTATCGTAGATCCACCAGCGAAGAGAGCCATCAAATTTCTACTCTAGTAGATACTTCCCATACCCCTGGTGAGTTTTTTGAATTCGCTAGCAAGCTTGGCGTAA
ARPP19_ENSA		ARPP19	ENSA	GGAAATGGAAGATAAAGTGAC	TCCAGGACACGCAGGAGAAAG	TTAAGGAAACGGTTGCAGAAA	ACTCAGGAGACTACAACATGG			ACCGGTAATTTCTACTCTTGTAGATGGAAATGGAAGATAAAGTGACTAATTTCTACTGTCGTAGATTCCAGGACACGCAGGAGAAAGTAATTTCTACTATCGTAGATTTAAGGAAACGGTTGCAGAAAAAATTTCTACTCTAGTAGATACTCAGGAGACTACAACATGGTTTTTTGAATTCGCTAGCAAGCTTGGCGTAA
SHMT1_SHMT2		SHMT1	SHMT2	CCAGCAATGGCGTGGTTGTGG	CGGCCACGGCTCATCATAGCT	AGGCTCCCCTGCAAACTTTGC	ATCCACCACCTCTGCTCCCCC			ACCGGTAATTTCTACTCTTGTAGATCCAGCAATGGCGTGGTTGTGGTAATTTCTACTGTCGTAGATCGGCCACGGCTCATCATAGCTTAATTTCTACTATCGTAGATAGGCTCCCCTGCAAACTTTGCAAATTTCTACTCTAGTAGATATCCACCACCTCTGCTCCCCCTTTTTTGAATTCGCTAGCAAGCTTGGCGTAA
ROCK1_ROCK2		ROCK1	ROCK2	GCATACTTACCTACGATTGCT	CTGCGAACAGAGTCTGATACT	GTATAAAAATACCCCAACCGA	AGGTCACAGTCTAATAGAGAA			ACCGGTAATTTCTACTCTTGTAGATGCATACTTACCTACGATTGCTTAATTTCTACTGTCGTAGATCTGCGAACAGAGTCTGATACTTAATTTCTACTATCGTAGATGTATAAAAATACCCCAACCGAAAATTTCTACTCTAGTAGATAGGTCACAGTCTAATAGAGAATTTTTTGAATTCGCTAGCAAGCTTGGCGTAA
G3BP1_G3BP2		G3BP1	G3BP2	CTGTCAAAGTAATGACATGGA	CCTCCCTCCCTAATAAAGGAT	ATACCCTCAAGTCTTCCTGTA	CTATAGGGATCTGTTCCAAAT			ACCGGTAATTTCTACTCTTGTAGATCTGTCAAAGTAATGACATGGATAATTTCTACTGTCGTAGATCCTCCCTCCCTAATAAAGGATTAATTTCTACTATCGTAGATATACCCTCAAGTCTTCCTGTAAAATTTCTACTCTAGTAGATCTATAGGGATCTGTTCCAAATTTTTTTGAATTCGCTAGCAAGCTTGGCGTAA
KLC1_KLC4		KLC1	KLC4	TCACGAATAGCCAAGGCATCA	CATAGAACGGCGAAGCTGCCG	GCTGATTCATAAACTCCAGAT	CCATAGAGCACAGCCAAATTG			ACCGGTAATTTCTACTCTTGTAGATTCACGAATAGCCAAGGCATCATAATTTCTACTGTCGTAGATCATAGAACGGCGAAGCTGCCGTAATTTCTACTATCGTAGATGCTGATTCATAAACTCCAGATAAATTTCTACTCTAGTAGATCCATAGAGCACAGCCAAATTGTTTTTTGAATTCGCTAGCAAGCTTGGCGTAA
ING4_ING5		ING4	ING5	CCTTTGGAACGAGCACGAGCA	AGGTATCGAGAACCTTCCCTG	GTCTAGGTCCCTCATGAGCTG	AGAAGGCCGGGGTCAGAAAGA			ACCGGTAATTTCTACTCTTGTAGATCCTTTGGAACGAGCACGAGCATAATTTCTACTGTCGTAGATAGGTATCGAGAACCTTCCCTGTAATTTCTACTATCGTAGATGTCTAGGTCCCTCATGAGCTGAAATTTCTACTCTAGTAGATAGAAGGCCGGGGTCAGAAAGATTTTTTGAATTCGCTAGCAAGCTTGGCGTAA
SCAMP2_SCAMP3		SCAMP2	SCAMP3	CCCTACCCAGTGAGACAGAAC	TGCCTTACAGCTCGACAGAAC	TTGGTACCGACCCATCTATAA	AGAAGACTGTATCCACCATGT			ACCGGTAATTTCTACTCTTGTAGATCCCTACCCAGTGAGACAGAACTAATTTCTACTGTCGTAGATTGCCTTACAGCTCGACAGAACTAATTTCTACTATCGTAGATTTGGTACCGACCCATCTATAAAAATTTCTACTCTAGTAGATAGAAGACTGTATCCACCATGTTTTTTTGAATTCGCTAGCAAGCTTGGCGTAA
RC3H1_RC3H2		RC3H1	RC3H2	ACCAGACCACTATCAATACAG	TAACTAGAGTACCAGTATATC	CTGGTTTCAGACTAGAATCAT	CCCTCGAGATCGAATGAATTC			ACCGGTAATTTCTACTCTTGTAGATACCAGACCACTATCAATACAGTAATTTCTACTGTCGTAGATTAACTAGAGTACCAGTATATCTAATTTCTACTATCGTAGATCTGGTTTCAGACTAGAATCATAAATTTCTACTCTAGTAGATCCCTCGAGATCGAATGAATTCTTTTTTGAATTCGCTAGCAAGCTTGGCGTAA
NAP1L1_NAP1L4		NAP1L1	NAP1L4	AAGGAACACGATGAACCTATT	ACTGTGCCATTCCGATTCCGC	AAGCACGTCAGCTAACTGTTC	GGGAGACATGAAAAGTAAAGT			ACCGGTAATTTCTACTCTTGTAGATAAGGAACACGATGAACCTATTTAATTTCTACTGTCGTAGATACTGTGCCATTCCGATTCCGCTAATTTCTACTATCGTAGATAAGCACGTCAGCTAACTGTTCAAATTTCTACTCTAGTAGATGGGAGACATGAAAAGTAAAGTTTTTTTGAATTCGCTAGCAAGCTTGGCGTAA
GON4L_YY1AP1		GON4L	YY1AP1	CCTCTGATAATATGCCACTCT	ACTCCCCAACTCTGAGTTGTC	ATACAGGGAGAGGCCTTGACT	GTAGGTTGGCCAGTAGTTCCT			ACCGGTAATTTCTACTCTTGTAGATCCTCTGATAATATGCCACTCTTAATTTCTACTGTCGTAGATACTCCCCAACTCTGAGTTGTCTAATTTCTACTATCGTAGATATACAGGGAGAGGCCTTGACTAAATTTCTACTCTAGTAGATGTAGGTTGGCCAGTAGTTCCTTTTTTTGAATTCGCTAGCAAGCTTGGCGTAA
YIF1A_YIF1B		YIF1A	YIF1B	TGAATGCCCAGTGCCATCCCA	GATGACACAAGTTCAGCCCAG	TGTCTGTGAGCAAACTCAAGT	ACGTCAATGCCCCGGACCTCT			ACCGGTAATTTCTACTCTTGTAGATTGAATGCCCAGTGCCATCCCATAATTTCTACTGTCGTAGATGATGACACAAGTTCAGCCCAGTAATTTCTACTATCGTAGATTGTCTGTGAGCAAACTCAAGTAAATTTCTACTCTAGTAGATACGTCAATGCCCCGGACCTCTTTTTTTGAATTCGCTAGCAAGCTTGGCGTAA
UGGT1_UGGT2		UGGT1	UGGT2	ACCGCCAGCTTATATCAAAAA	GTGCATAAACTCACGTGTACT	CCGTCATGATCTGATGATCCA	CGTACTAACCAGCAGTACCTC			ACCGGTAATTTCTACTCTTGTAGATACCGCCAGCTTATATCAAAAATAATTTCTACTGTCGTAGATGTGCATAAACTCACGTGTACTTAATTTCTACTATCGTAGATCCGTCATGATCTGATGATCCAAAATTTCTACTCTAGTAGATCGTACTAACCAGCAGTACCTCTTTTTTGAATTCGCTAGCAAGCTTGGCGTAA
SMAP1_SMAP2		SMAP1	SMAP2	ACCCTGGATATATGAACCCCA	ACTGTATGGATCCCAGACGCC	AAGGATACTGATCTGTCTGTG	CCCTAAGGTTGTAGGTTCCAT			ACCGGTAATTTCTACTCTTGTAGATACCCTGGATATATGAACCCCATAATTTCTACTGTCGTAGATACTGTATGGATCCCAGACGCCTAATTTCTACTATCGTAGATAAGGATACTGATCTGTCTGTGAAATTTCTACTCTAGTAGATCCCTAAGGTTGTAGGTTCCATTTTTTTGAATTCGCTAGCAAGCTTGGCGTAA
GOT1_GOT2		GOT1	GOT2	AAGACATTCGGTCCTATCGCT	CCTTGGCTTACCTGGCTCTGG	CATTCTCCAGCATATCGCACG	CCTCTGCCAATCATATGCCAA			ACCGGTAATTTCTACTCTTGTAGATAAGACATTCGGTCCTATCGCTTAATTTCTACTGTCGTAGATCCTTGGCTTACCTGGCTCTGGTAATTTCTACTATCGTAGATCATTCTCCAGCATATCGCACGAAATTTCTACTCTAGTAGATCCTCTGCCAATCATATGCCAATTTTTTGAATTCGCTAGCAAGCTTGGCGTAA
AP3M1_AP3M2		AP3M1	AP3M2	CACTGGCTACCGAATCTAACA	CATTGGCTACCGAGTCGAACA	ACATACACTGGTATTGCCACT	ACCCCAGTCCGTCGCCAAGGC			ACCGGTAATTTCTACTCTTGTAGATCACTGGCTACCGAATCTAACATAATTTCTACTGTCGTAGATCATTGGCTACCGAGTCGAACATAATTTCTACTATCGTAGATACATACACTGGTATTGCCACTAAATTTCTACTCTAGTAGATACCCCAGTCCGTCGCCAAGGCTTTTTTGAATTCGCTAGCAAGCTTGGCGTAA
ARL8A_ARL8B		ARL8A	ARL8B	AACATGCGCAAAATCACCAAA	AGTTACATGATAGATGCTGCA	CAGTCAGGACAGTTCAACGAG	TCTAGAAGATTATGTAGCTCA			ACCGGTAATTTCTACTCTTGTAGATAACATGCGCAAAATCACCAAATAATTTCTACTGTCGTAGATAGTTACATGATAGATGCTGCATAATTTCTACTATCGTAGATCAGTCAGGACAGTTCAACGAGAAATTTCTACTCTAGTAGATTCTAGAAGATTATGTAGCTCATTTTTTGAATTCGCTAGCAAGCTTGGCGTAA
COQ8A_COQ8B		COQ8A	COQ8B	CTGAGAACTTCGGCGGCCCAG	CAGTACCCCGGCATAGCCCAG	TCAACCCCCACCTGGCTAAGA	CCAGCTGAGTGACCGCTCTCG			ACCGGTAATTTCTACTCTTGTAGATCTGAGAACTTCGGCGGCCCAGTAATTTCTACTGTCGTAGATCAGTACCCCGGCATAGCCCAGTAATTTCTACTATCGTAGATTCAACCCCCACCTGGCTAAGAAAATTTCTACTCTAGTAGATCCAGCTGAGTGACCGCTCTCGTTTTTTGAATTCGCTAGCAAGCTTGGCGTAA
PYCR1_PYCR2		PYCR1	PYCR2	ATCTGCACCTACCCTGAGAGC	CCACGGCGCCTGGCAATCCAA	GGCCAGCCCCCAGGGTCATCC	TGGCTGTGAAGCCACATATCA			ACCGGTAATTTCTACTCTTGTAGATATCTGCACCTACCCTGAGAGCTAATTTCTACTGTCGTAGATCCACGGCGCCTGGCAATCCAATAATTTCTACTATCGTAGATGGCCAGCCCCCAGGGTCATCCAAATTTCTACTCTAGTAGATTGGCTGTGAAGCCACATATCATTTTTTGAATTCGCTAGCAAGCTTGGCGTAA
MOAP1_PNMA1		MOAP1	PNMA1	TCTTGAGGACACGAATAACAT	AGAACCCTACTCCGACCCCGG	CCGGTATCTCCTTAGGGACCA	TTCCCTCCAGAACATTCTCCC			ACCGGTAATTTCTACTCTTGTAGATTCTTGAGGACACGAATAACATTAATTTCTACTGTCGTAGATAGAACCCTACTCCGACCCCGGTAATTTCTACTATCGTAGATCCGGTATCTCCTTAGGGACCAAAATTTCTACTCTAGTAGATTTCCCTCCAGAACATTCTCCCTTTTTTGAATTCGCTAGCAAGCTTGGCGTAA
ZNF143_ZNF76		ZNF143	ZNF76	GGTATGGGTACATGTTGAACA	CATAGGTGAACGCCCGTTCCA	CACTAGTACCTGTATGAGTTC	AGTGATGAGCGGTGGTGTAGA			ACCGGTAATTTCTACTCTTGTAGATGGTATGGGTACATGTTGAACATAATTTCTACTGTCGTAGATCATAGGTGAACGCCCGTTCCATAATTTCTACTATCGTAGATCACTAGTACCTGTATGAGTTCAAATTTCTACTCTAGTAGATAGTGATGAGCGGTGGTGTAGATTTTTTGAATTCGCTAGCAAGCTTGGCGTAA
MYL12A_MYL12B		MYL12A	MYL12B	AACTGAGCATTACCCAATGAA	ACTTCTCACCAAACATGGTCA	GGGAAGAATCCAACTGATGAG	CATGATATGCTTGCTTCTCTA			ACCGGTAATTTCTACTCTTGTAGATAACTGAGCATTACCCAATGAATAATTTCTACTGTCGTAGATACTTCTCACCAAACATGGTCATAATTTCTACTATCGTAGATGGGAAGAATCCAACTGATGAGAAATTTCTACTCTAGTAGATCATGATATGCTTGCTTCTCTATTTTTTGAATTCGCTAGCAAGCTTGGCGTAA
KYAT1_KYAT3		KYAT1	KYAT3	ACCCTTATATCAGGTCATCAT	CATATGTAGGAGGGGATATAT	CCACCACCAGACTTTGCCGTG	ATACAGATAGGACAGAGCTTT			ACCGGTAATTTCTACTCTTGTAGATACCCTTATATCAGGTCATCATTAATTTCTACTGTCGTAGATCATATGTAGGAGGGGATATATTAATTTCTACTATCGTAGATCCACCACCAGACTTTGCCGTGAAATTTCTACTCTAGTAGATATACAGATAGGACAGAGCTTTTTTTTTGAATTCGCTAGCAAGCTTGGCGTAA
RALGPS1_RALGPS2		RALGPS1	RALGPS2	GGTTGTACGAGAAATTCTAAC	ACATACATCGATTCAGCATAC	AACACAGGTATATCCATTAAT	GACATGAGGCAACATGGGAAT			ACCGGTAATTTCTACTCTTGTAGATGGTTGTACGAGAAATTCTAACTAATTTCTACTGTCGTAGATACATACATCGATTCAGCATACTAATTTCTACTATCGTAGATAACACAGGTATATCCATTAATAAATTTCTACTCTAGTAGATGACATGAGGCAACATGGGAATTTTTTTGAATTCGCTAGCAAGCTTGGCGTAA
UCK1_UCK2		UCK1	UCK2	AGGGCATCTTGGTGTTCTACA	CCTTCTCTTACAGTATTAAGG	ATGCACAGGACTCTGAAGAAC	AAGGGATCCTGGCCTTCTACT			ACCGGTAATTTCTACTCTTGTAGATAGGGCATCTTGGTGTTCTACATAATTTCTACTGTCGTAGATCCTTCTCTTACAGTATTAAGGTAATTTCTACTATCGTAGATATGCACAGGACTCTGAAGAACAAATTTCTACTCTAGTAGATAAGGGATCCTGGCCTTCTACTTTTTTTGAATTCGCTAGCAAGCTTGGCGTAA
SCRN2_SCRN3		SCRN2	SCRN3	GAACGGAGCAGCTCTGCCCAG	CTGATAGCTGATAGGAATGAA	CCAAGAACTCGGACCGACCCC	TAGTAAGTCAACAATGACATT			ACCGGTAATTTCTACTCTTGTAGATGAACGGAGCAGCTCTGCCCAGTAATTTCTACTGTCGTAGATCTGATAGCTGATAGGAATGAATAATTTCTACTATCGTAGATCCAAGAACTCGGACCGACCCCAAATTTCTACTCTAGTAGATTAGTAAGTCAACAATGACATTTTTTTTGAATTCGCTAGCAAGCTTGGCGTAA
EVI5_EVI5L		EVI5	EVI5L	GTGTAGGATTAGCACTTCTTC	CATGTCGAGAACCTTGTCCTG	GCATAAATGCAGTTCCAACTA	AGGAGCCGGTTCTCCGTCCGA			ACCGGTAATTTCTACTCTTGTAGATGTGTAGGATTAGCACTTCTTCTAATTTCTACTGTCGTAGATCATGTCGAGAACCTTGTCCTGTAATTTCTACTATCGTAGATGCATAAATGCAGTTCCAACTAAAATTTCTACTCTAGTAGATAGGAGCCGGTTCTCCGTCCGATTTTTTGAATTCGCTAGCAAGCTTGGCGTAA
DPP8_DPP9		DPP8	DPP9	GGATAACGGAATGAATCTGCC	AGTGCCCCATTAAGGAAGAGA	GATATCTAACATCGTAACCAG	CACCACCCCACCCAAGGTTCA			ACCGGTAATTTCTACTCTTGTAGATGGATAACGGAATGAATCTGCCTAATTTCTACTGTCGTAGATAGTGCCCCATTAAGGAAGAGATAATTTCTACTATCGTAGATGATATCTAACATCGTAACCAGAAATTTCTACTCTAGTAGATCACCACCCCACCCAAGGTTCATTTTTTGAATTCGCTAGCAAGCTTGGCGTAA
VAMP1_VAMP2		VAMP1	VAMP2	CTGTAGTCGTCTGTTACTGGT	ACTCCCCCCACACTCACCTCA	TGTGCCCTCCTCAGGTGGTGG	GAGGGGGTGCAGGGGGACCAC			ACCGGTAATTTCTACTCTTGTAGATCTGTAGTCGTCTGTTACTGGTTAATTTCTACTGTCGTAGATACTCCCCCCACACTCACCTCATAATTTCTACTATCGTAGATTGTGCCCTCCTCAGGTGGTGGAAATTTCTACTCTAGTAGATGAGGGGGTGCAGGGGGACCACTTTTTTGAATTCGCTAGCAAGCTTGGCGTAA
TNKS_TNKS2		TNKS	TNKS2	CTCTAAATAGCAGGCTATAAT	GGCGGAAAGACGTAGTTGAAT	GATGCCTCTAAGAGTCGATAA	CATAAATCAGCTACATTAACT			ACCGGTAATTTCTACTCTTGTAGATCTCTAAATAGCAGGCTATAATTAATTTCTACTGTCGTAGATGGCGGAAAGACGTAGTTGAATTAATTTCTACTATCGTAGATGATGCCTCTAAGAGTCGATAAAAATTTCTACTCTAGTAGATCATAAATCAGCTACATTAACTTTTTTTGAATTCGCTAGCAAGCTTGGCGTAA
DIAPH1_DIAPH3		DIAPH1	DIAPH3	GATTAACCCCCAAAAAGCTTT	GGGTGCCATATGAGGAAATCA	GTTGCACTCTCATATCTTCAT	GATATGTGAAGTCTGGATCCA			ACCGGTAATTTCTACTCTTGTAGATGATTAACCCCCAAAAAGCTTTTAATTTCTACTGTCGTAGATGGGTGCCATATGAGGAAATCATAATTTCTACTATCGTAGATGTTGCACTCTCATATCTTCATAAATTTCTACTCTAGTAGATGATATGTGAAGTCTGGATCCATTTTTTGAATTCGCTAGCAAGCTTGGCGTAA
TBC1D22A_TBC1D22B		TBC1D22A	TBC1D22B	AGAGCAATACCAGCGATGCCT	CACGGAATACCAGTGATGCTT	TTGAGCACTATTACGATTCTA	GCTTCATTGAACAGTATTATG			ACCGGTAATTTCTACTCTTGTAGATAGAGCAATACCAGCGATGCCTTAATTTCTACTGTCGTAGATCACGGAATACCAGTGATGCTTTAATTTCTACTATCGTAGATTTGAGCACTATTACGATTCTAAAATTTCTACTCTAGTAGATGCTTCATTGAACAGTATTATGTTTTTTGAATTCGCTAGCAAGCTTGGCGTAA
ANKRD13A_ANKRD13D		ANKRD13A	ANKRD13D	GTATCGAGGCTGGTGTTAATG	CCTTTGCTCCTCGACTTGTCC	GCATACACCTCTCAGGTTTAC	TCTTAGGCCCCCGATTTCTAC			ACCGGTAATTTCTACTCTTGTAGATGTATCGAGGCTGGTGTTAATGTAATTTCTACTGTCGTAGATCCTTTGCTCCTCGACTTGTCCTAATTTCTACTATCGTAGATGCATACACCTCTCAGGTTTACAAATTTCTACTCTAGTAGATTCTTAGGCCCCCGATTTCTACTTTTTTGAATTCGCTAGCAAGCTTGGCGTAA
RPS6KB1_RPS6KB2		RPS6KB1	RPS6KB2	AAGTACGAAAAGTAACAGGAG	TCACAGGACGCATGTCCCCTT	AGGGTCAGTTAAATGAAAGCA	TGAAACGGAATCCCAGCCAGC			ACCGGTAATTTCTACTCTTGTAGATAAGTACGAAAAGTAACAGGAGTAATTTCTACTGTCGTAGATTCACAGGACGCATGTCCCCTTTAATTTCTACTATCGTAGATAGGGTCAGTTAAATGAAAGCAAAATTTCTACTCTAGTAGATTGAAACGGAATCCCAGCCAGCTTTTTTGAATTCGCTAGCAAGCTTGGCGTAA
PUM1_PUM2		PUM1	PUM2	GCCGTACCCCTGGTAATTGCC	GGCTATCAAGTACTAGCTCCA	TGACACACCAGTTCACTTACC	CCTTCCTAAATCGAGAATCCA			ACCGGTAATTTCTACTCTTGTAGATGCCGTACCCCTGGTAATTGCCTAATTTCTACTGTCGTAGATGGCTATCAAGTACTAGCTCCATAATTTCTACTATCGTAGATTGACACACCAGTTCACTTACCAAATTTCTACTCTAGTAGATCCTTCCTAAATCGAGAATCCATTTTTTGAATTCGCTAGCAAGCTTGGCGTAA
MARK3_MARK4		MARK3	MARK4	GGATACGCCACAACAGAAGGA	GTGCTGAACCCAGCTAAACGC	CTGGTGCTAAATCCAATTAAA	GGCTGTGCACTATTGTCACCA			ACCGGTAATTTCTACTCTTGTAGATGGATACGCCACAACAGAAGGATAATTTCTACTGTCGTAGATGTGCTGAACCCAGCTAAACGCTAATTTCTACTATCGTAGATCTGGTGCTAAATCCAATTAAAAAATTTCTACTCTAGTAGATGGCTGTGCACTATTGTCACCATTTTTTGAATTCGCTAGCAAGCTTGGCGTAA
NR2C1_NR2C2		NR2C1	NR2C2	GGTGGTGCTTATTAATAATAC	ATACCTTAGCTAAAGCACTTA	GGTGTAATTTATGCTTGAATC	CAGCTAACAATGCCCAGTCCA			ACCGGTAATTTCTACTCTTGTAGATGGTGGTGCTTATTAATAATACTAATTTCTACTGTCGTAGATATACCTTAGCTAAAGCACTTATAATTTCTACTATCGTAGATGGTGTAATTTATGCTTGAATCAAATTTCTACTCTAGTAGATCAGCTAACAATGCCCAGTCCATTTTTTGAATTCGCTAGCAAGCTTGGCGTAA
TFCP2_UBP1		TFCP2	UBP1	GTGATGTCCTTGCATTGCCCA	AGTGATGTCTTGGCATTGCCC	CTATTGTCTAGCATTCGAATT	CGATTATCCAGCATCCGAATT			ACCGGTAATTTCTACTCTTGTAGATGTGATGTCCTTGCATTGCCCATAATTTCTACTGTCGTAGATAGTGATGTCTTGGCATTGCCCTAATTTCTACTATCGTAGATCTATTGTCTAGCATTCGAATTAAATTTCTACTCTAGTAGATCGATTATCCAGCATCCGAATTTTTTTTGAATTCGCTAGCAAGCTTGGCGTAA
ARPC5_ARPC5L		ARPC5	ARPC5L	AAAGAGATGAGCACCTTCAAG	TGTCCAGTGACTGCACAGCCT	AAGCTAATGATATAGAAAAGG	TTCTCGTCAAATTCGTCGATG			ACCGGTAATTTCTACTCTTGTAGATAAAGAGATGAGCACCTTCAAGTAATTTCTACTGTCGTAGATTGTCCAGTGACTGCACAGCCTTAATTTCTACTATCGTAGATAAGCTAATGATATAGAAAAGGAAATTTCTACTCTAGTAGATTTCTCGTCAAATTCGTCGATGTTTTTTGAATTCGCTAGCAAGCTTGGCGTAA
DMXL1_DMXL2		DMXL1	DMXL2	GCTTGCCACTCAGTATTACCA	CAATACACCCTGTAGATGGTA	TGGATACTAGTAAAGACTGTT	GTGGCGCAAAACTAGCAAGTA			ACCGGTAATTTCTACTCTTGTAGATGCTTGCCACTCAGTATTACCATAATTTCTACTGTCGTAGATCAATACACCCTGTAGATGGTATAATTTCTACTATCGTAGATTGGATACTAGTAAAGACTGTTAAATTTCTACTCTAGTAGATGTGGCGCAAAACTAGCAAGTATTTTTTGAATTCGCTAGCAAGCTTGGCGTAA
ARID1A_ARID1B		ARID1A	ARID1B	GTTATACAGGTCAACAAGAAC	CCTATGGAGCCAGTTACGACC	GATAGAGTTGGCAGCAACATG	GGTAACTACTCCAGACCCCCA			ACCGGTAATTTCTACTCTTGTAGATGTTATACAGGTCAACAAGAACTAATTTCTACTGTCGTAGATCCTATGGAGCCAGTTACGACCTAATTTCTACTATCGTAGATGATAGAGTTGGCAGCAACATGAAATTTCTACTCTAGTAGATGGTAACTACTCCAGACCCCCATTTTTTGAATTCGCTAGCAAGCTTGGCGTAA
RBL1_RBL2		RBL1	RBL2	GATATGCAACCATTGTCTCCA	ACCCTAGGCATAACATCTCCA	GCTGAACGTAGTATTCTGGTA	CTATAGTAAAGCCATCAATAA			ACCGGTAATTTCTACTCTTGTAGATGATATGCAACCATTGTCTCCATAATTTCTACTGTCGTAGATACCCTAGGCATAACATCTCCATAATTTCTACTATCGTAGATGCTGAACGTAGTATTCTGGTAAAATTTCTACTCTAGTAGATCTATAGTAAAGCCATCAATAATTTTTTGAATTCGCTAGCAAGCTTGGCGTAA
ALG10_ALG10B		ALG10	ALG10B	GTATCCTGCCTCCTCTTCTCC	ACTTGGCCCTACATCCTTCTG	CTGCACAGAAGACAGCCCAGA	CACAAGGTACAACCCAGAAAC			ACCGGTAATTTCTACTCTTGTAGATGTATCCTGCCTCCTCTTCTCCTAATTTCTACTGTCGTAGATACTTGGCCCTACATCCTTCTGTAATTTCTACTATCGTAGATCTGCACAGAAGACAGCCCAGAAAATTTCTACTCTAGTAGATCACAAGGTACAACCCAGAAACTTTTTTGAATTCGCTAGCAAGCTTGGCGTAA
SESN1_SESN2		SESN1	SESN2	ACTGAATGTTTACAAACCATT	GCTGTGGCATCCTCCCTGAGG	GGAGAACTTAACAAAGTGTTA	TGCAGACTGGTGGTGACCCTG			ACCGGTAATTTCTACTCTTGTAGATACTGAATGTTTACAAACCATTTAATTTCTACTGTCGTAGATGCTGTGGCATCCTCCCTGAGGTAATTTCTACTATCGTAGATGGAGAACTTAACAAAGTGTTAAAATTTCTACTCTAGTAGATTGCAGACTGGTGGTGACCCTGTTTTTTGAATTCGCTAGCAAGCTTGGCGTAA
NDFIP1_NDFIP2		NDFIP1	NDFIP2	ACTACAAGGATGAGTCTGGGT	ATACCTGAAGTTGTAGGTACT	CTATCCTCAGCTGGTCAGCAT	AAGTAGGTGGCTGCTCTATAG			ACCGGTAATTTCTACTCTTGTAGATACTACAAGGATGAGTCTGGGTTAATTTCTACTGTCGTAGATATACCTGAAGTTGTAGGTACTTAATTTCTACTATCGTAGATCTATCCTCAGCTGGTCAGCATAAATTTCTACTCTAGTAGATAAGTAGGTGGCTGCTCTATAGTTTTTTGAATTCGCTAGCAAGCTTGGCGTAA
AP2A1_AP2A2		AP2A1	AP2A2	TTGGAACTCAACAGATTCACA	CGTGTATCTGTTTGAACTCAG	CCCAGAGGATGCGGCTGTGAA	AGAGACACTATGGACAGCGTG			ACCGGTAATTTCTACTCTTGTAGATTTGGAACTCAACAGATTCACATAATTTCTACTGTCGTAGATCGTGTATCTGTTTGAACTCAGTAATTTCTACTATCGTAGATCCCAGAGGATGCGGCTGTGAAAAATTTCTACTCTAGTAGATAGAGACACTATGGACAGCGTGTTTTTTGAATTCGCTAGCAAGCTTGGCGTAA
MED13_MED13L		MED13	MED13L	ACTGAACCTTGAGCACTAGCA	GCACCATCGGGTAGAAATACT	CTGCTGTACCAACATATACTG	CTCTAACAATCGCCAAACTCT			ACCGGTAATTTCTACTCTTGTAGATACTGAACCTTGAGCACTAGCATAATTTCTACTGTCGTAGATGCACCATCGGGTAGAAATACTTAATTTCTACTATCGTAGATCTGCTGTACCAACATATACTGAAATTTCTACTCTAGTAGATCTCTAACAATCGCCAAACTCTTTTTTTGAATTCGCTAGCAAGCTTGGCGTAA
HERC3_HERC4		HERC3	HERC4	GCTGGGGGATGAATAATGCCG	ATGTGGAGAAGCTCATACGTT	TATCCAGCCGAAGAATGGCCA	GGTACTGACTGTAAAAAGCAA			ACCGGTAATTTCTACTCTTGTAGATGCTGGGGGATGAATAATGCCGTAATTTCTACTGTCGTAGATATGTGGAGAAGCTCATACGTTTAATTTCTACTATCGTAGATTATCCAGCCGAAGAATGGCCAAAATTTCTACTCTAGTAGATGGTACTGACTGTAAAAAGCAATTTTTTGAATTCGCTAGCAAGCTTGGCGTAA
ZNF133_ZNF169		ZNF133	ZNF169	TAAACCAGAACTCATCACCCA	CTAAGTCCCAGTCTATAGTTT	ACCGGAAGTCAACGCTAATCA	ACTAGAGCATCTTGGAGCTTC			ACCGGTAATTTCTACTCTTGTAGATTAAACCAGAACTCATCACCCATAATTTCTACTGTCGTAGATCTAAGTCCCAGTCTATAGTTTTAATTTCTACTATCGTAGATACCGGAAGTCAACGCTAATCAAAATTTCTACTCTAGTAGATACTAGAGCATCTTGGAGCTTCTTTTTTGAATTCGCTAGCAAGCTTGGCGTAA
TCF12_TCF3		TCF12	TCF3	AGGTATATGCACCATCCCCAA	TGACCATCCGCTCCCCACCAG	ATCCATACAGCAGTCTCGAAT	CTTCTAACAGACACGCAGCCC			ACCGGTAATTTCTACTCTTGTAGATAGGTATATGCACCATCCCCAATAATTTCTACTGTCGTAGATTGACCATCCGCTCCCCACCAGTAATTTCTACTATCGTAGATATCCATACAGCAGTCTCGAATAAATTTCTACTCTAGTAGATCTTCTAACAGACACGCAGCCCTTTTTTGAATTCGCTAGCAAGCTTGGCGTAA
SMARCC1_SMARCC2		SMARCC1	SMARCC2	GACGATACGTGTCAATCATAA	CCATGGCAGTTACGACACGTG	GGTGCTTACCTAGATCCGCTA	CCTAGTAGTTTGGGCTCAATT			ACCGGTAATTTCTACTCTTGTAGATGACGATACGTGTCAATCATAATAATTTCTACTGTCGTAGATCCATGGCAGTTACGACACGTGTAATTTCTACTATCGTAGATGGTGCTTACCTAGATCCGCTAAAATTTCTACTCTAGTAGATCCTAGTAGTTTGGGCTCAATTTTTTTTGAATTCGCTAGCAAGCTTGGCGTAA
GGA2_GGA1		GGA2	GGA1	CCTGTAGCCCCACACATGCGC	CCCACAGTCGTCGGATGCCAC	GTTTCCTGAACGAACTGATCA	TCCTCATCTTCAAAGATCACA			ACCGGTAATTTCTACTCTTGTAGATCCTGTAGCCCCACACATGCGCTAATTTCTACTGTCGTAGATCCCACAGTCGTCGGATGCCACTAATTTCTACTATCGTAGATGTTTCCTGAACGAACTGATCAAAATTTCTACTCTAGTAGATTCCTCATCTTCAAAGATCACATTTTTTGAATTCGCTAGCAAGCTTGGCGTAA
ZKSCAN3_ZKSCAN4		ZKSCAN3	ZKSCAN4	ATCTCTACAGAGATTCCCCTG	TGTCAATAGTGCCATCTTGCA	CCAGTAGCCCAGATCTGGGTT	ATCTCTGTAGAGGTTCACCTG			ACCGGTAATTTCTACTCTTGTAGATATCTCTACAGAGATTCCCCTGTAATTTCTACTGTCGTAGATTGTCAATAGTGCCATCTTGCATAATTTCTACTATCGTAGATCCAGTAGCCCAGATCTGGGTTAAATTTCTACTCTAGTAGATATCTCTGTAGAGGTTCACCTGTTTTTTGAATTCGCTAGCAAGCTTGGCGTAA
MAP3K9_MAP3K10		MAP3K9	MAP3K10	AGTACCCCATCAGAATCTCCA	GGTAGCATCTTGAAGCGGCTT	CCAGATAACACTCTATTCAAA	GGGAGAGGACACCACTTACTG			ACCGGTAATTTCTACTCTTGTAGATAGTACCCCATCAGAATCTCCATAATTTCTACTGTCGTAGATGGTAGCATCTTGAAGCGGCTTTAATTTCTACTATCGTAGATCCAGATAACACTCTATTCAAAAAATTTCTACTCTAGTAGATGGGAGAGGACACCACTTACTGTTTTTTGAATTCGCTAGCAAGCTTGGCGTAA
FAM117B_GLCCI1		FAM117B	GLCCI1	ATGGCAACCATGCAGCTATTA	GCGTGTGCCCTGCAATGTAGA	ATTACAGACAGAGAGTGCATG	ATGCATGAAGGGTAGTGAACA			ACCGGTAATTTCTACTCTTGTAGATATGGCAACCATGCAGCTATTATAATTTCTACTGTCGTAGATGCGTGTGCCCTGCAATGTAGATAATTTCTACTATCGTAGATATTACAGACAGAGAGTGCATGAAATTTCTACTCTAGTAGATATGCATGAAGGGTAGTGAACATTTTTTGAATTCGCTAGCAAGCTTGGCGTAA
TNPO1_TNPO2		TNPO1	TNPO2	TCATCAGTAGGACTCAAGCTC	GTCCTGACCAGACTCAAGTCA	CCTTTCTGACTTACTTAGATT	CGAGTACTTCATCCCATTCAC			ACCGGTAATTTCTACTCTTGTAGATTCATCAGTAGGACTCAAGCTCTAATTTCTACTGTCGTAGATGTCCTGACCAGACTCAAGTCATAATTTCTACTATCGTAGATCCTTTCTGACTTACTTAGATTAAATTTCTACTCTAGTAGATCGAGTACTTCATCCCATTCACTTTTTTGAATTCGCTAGCAAGCTTGGCGTAA
CBX3_CBX5		CBX3	CBX5	ATAAACTAAACACAGTGCTGA	TTACCCAGGGAGCACAATACT	TGAGAGTTAAGAAACGCTTCA	TCAAACAGTGCCGATGACATC			ACCGGTAATTTCTACTCTTGTAGATATAAACTAAACACAGTGCTGATAATTTCTACTGTCGTAGATTTACCCAGGGAGCACAATACTTAATTTCTACTATCGTAGATTGAGAGTTAAGAAACGCTTCAAAATTTCTACTCTAGTAGATTCAAACAGTGCCGATGACATCTTTTTTGAATTCGCTAGCAAGCTTGGCGTAA
MAPK8IP3_SPAG9		MAPK8IP3	SPAG9	CCTCCTCGCAGATGATACAGA	AATGTAGGGCATCACGAGAAA	CAGTAGCAGATTCCCCACTTC	GATAAGTTAGATCAGGAACTT			ACCGGTAATTTCTACTCTTGTAGATCCTCCTCGCAGATGATACAGATAATTTCTACTGTCGTAGATAATGTAGGGCATCACGAGAAATAATTTCTACTATCGTAGATCAGTAGCAGATTCCCCACTTCAAATTTCTACTCTAGTAGATGATAAGTTAGATCAGGAACTTTTTTTTGAATTCGCTAGCAAGCTTGGCGTAA
DCUN1D4_DCUN1D5		DCUN1D4	DCUN1D5	ACAGGTAGTTATGCTTGTCCT	GCAGTATCAATATCAAGGCTT	AATTTCCAGCATGTATAGAAA	CACGCTAAAACTAACATAATA			ACCGGTAATTTCTACTCTTGTAGATACAGGTAGTTATGCTTGTCCTTAATTTCTACTGTCGTAGATGCAGTATCAATATCAAGGCTTTAATTTCTACTATCGTAGATAATTTCCAGCATGTATAGAAAAAATTTCTACTCTAGTAGATCACGCTAAAACTAACATAATATTTTTTGAATTCGCTAGCAAGCTTGGCGTAA
ERLIN1_ERLIN2		ERLIN1	ERLIN2	CTCCCTAGACAACACTACAAA	ATCACATCATATAAGTCTGTG	GGCTGTGCGTGTTACAAAACC	TGCGGATTGCCTCTGGTATGT			ACCGGTAATTTCTACTCTTGTAGATCTCCCTAGACAACACTACAAATAATTTCTACTGTCGTAGATATCACATCATATAAGTCTGTGTAATTTCTACTATCGTAGATGGCTGTGCGTGTTACAAAACCAAATTTCTACTCTAGTAGATTGCGGATTGCCTCTGGTATGTTTTTTTGAATTCGCTAGCAAGCTTGGCGTAA
RALGAPA1_RALGAPA2		RALGAPA1	RALGAPA2	CCAGTAATAGTTGCAACTTCA	TCTGAAGATCTTAGTTCGAAG	GGCAACCATGTTGACTGATAA	AGACCAAAGCCTGTGTACATT			ACCGGTAATTTCTACTCTTGTAGATCCAGTAATAGTTGCAACTTCATAATTTCTACTGTCGTAGATTCTGAAGATCTTAGTTCGAAGTAATTTCTACTATCGTAGATGGCAACCATGTTGACTGATAAAAATTTCTACTCTAGTAGATAGACCAAAGCCTGTGTACATTTTTTTTGAATTCGCTAGCAAGCTTGGCGTAA
GIGYF1_GIGYF2		GIGYF1	GIGYF2	GGACATACCAATTAACTCTTC	TGTTACTAGCAAGCTGAGAAA	GTCCCCATCCCCGTTTGTCCC	GTAGAAACCACATTCACCTCT			ACCGGTAATTTCTACTCTTGTAGATGGACATACCAATTAACTCTTCTAATTTCTACTGTCGTAGATTGTTACTAGCAAGCTGAGAAATAATTTCTACTATCGTAGATGTCCCCATCCCCGTTTGTCCCAAATTTCTACTCTAGTAGATGTAGAAACCACATTCACCTCTTTTTTTGAATTCGCTAGCAAGCTTGGCGTAA
SFXN1_SFXN2		SFXN1	SFXN2	GGACTACGCCGGCTGTGCTGT	GGGAGCTCATAAAGGGAATCT	ATAGGAAGAATGTCAGCCCAG	GGAAGTGCTTCACTCTCCCCA			ACCGGTAATTTCTACTCTTGTAGATGGACTACGCCGGCTGTGCTGTTAATTTCTACTGTCGTAGATGGGAGCTCATAAAGGGAATCTTAATTTCTACTATCGTAGATATAGGAAGAATGTCAGCCCAGAAATTTCTACTCTAGTAGATGGAAGTGCTTCACTCTCCCCATTTTTTGAATTCGCTAGCAAGCTTGGCGTAA
FAHD2A_FAHD2B		FAHD2A	FAHD2B	CCAGCAGCCATTGTTTCCCAT	CCAGCAGCCACTGTTTCCCAT	ACCCCACACTCCCGAAGACGA	ACCCCACACTCCCAAAGACGA			ACCGGTAATTTCTACTCTTGTAGATCCAGCAGCCATTGTTTCCCATTAATTTCTACTGTCGTAGATCCAGCAGCCACTGTTTCCCATTAATTTCTACTATCGTAGATACCCCACACTCCCGAAGACGAAAATTTCTACTCTAGTAGATACCCCACACTCCCAAAGACGATTTTTTGAATTCGCTAGCAAGCTTGGCGTAA
SGTA_SGTB		SGTA	SGTB	GGGTGACGGTAGAAGACAGTG	CCTGTTGCAATAGTAAACTGC	TACGGAAAAGCCATCGAGCTC	AGATCAGCCCAGAAGATACAC			ACCGGTAATTTCTACTCTTGTAGATGGGTGACGGTAGAAGACAGTGTAATTTCTACTGTCGTAGATCCTGTTGCAATAGTAAACTGCTAATTTCTACTATCGTAGATTACGGAAAAGCCATCGAGCTCAAATTTCTACTCTAGTAGATAGATCAGCCCAGAAGATACACTTTTTTGAATTCGCTAGCAAGCTTGGCGTAA
MKNK1_MKNK2		MKNK1	MKNK2	ACCTCTAGATATGTACAAGCT	ATGCCGCTGCCCAGGTCGAAG	CTTGGTCTTTGAGAAATTGCA	AGATCATTGAGAAGCAGCCAG			ACCGGTAATTTCTACTCTTGTAGATACCTCTAGATATGTACAAGCTTAATTTCTACTGTCGTAGATATGCCGCTGCCCAGGTCGAAGTAATTTCTACTATCGTAGATCTTGGTCTTTGAGAAATTGCAAAATTTCTACTCTAGTAGATAGATCATTGAGAAGCAGCCAGTTTTTTGAATTCGCTAGCAAGCTTGGCGTAA
CHUK_IKBKB		CHUK	IKBKB	GTCCAGACACATAGTGCACTG	CCCTACCCCAATAATCTTAAC	CCTCAACCAAATAGCCTTTGT	ATGAAGGTATCTAAGCGCAGA			ACCGGTAATTTCTACTCTTGTAGATGTCCAGACACATAGTGCACTGTAATTTCTACTGTCGTAGATCCCTACCCCAATAATCTTAACTAATTTCTACTATCGTAGATCCTCAACCAAATAGCCTTTGTAAATTTCTACTCTAGTAGATATGAAGGTATCTAAGCGCAGATTTTTTGAATTCGCTAGCAAGCTTGGCGTAA
RING1_RNF2		RING1	RNF2	ATGCCCTGATCTCTAAGATCT	CCCCTTGACTAGACTGCAGCG	GGCAGGTAGGACACTCCTTGT	GCAACAAAGAATGTCCTACCT			ACCGGTAATTTCTACTCTTGTAGATATGCCCTGATCTCTAAGATCTTAATTTCTACTGTCGTAGATCCCCTTGACTAGACTGCAGCGTAATTTCTACTATCGTAGATGGCAGGTAGGACACTCCTTGTAAATTTCTACTCTAGTAGATGCAACAAAGAATGTCCTACCTTTTTTTGAATTCGCTAGCAAGCTTGGCGTAA
DCPS_FHIT		DCPS	FHIT	AGTGGGTGTATAACATTCTCG	TGAGAAATCTGTACACTCACC	GAGAACCCAGATCCCTCTGAT	GCCAACATCTCATCAAGCCCT			ACCGGTAATTTCTACTCTTGTAGATAGTGGGTGTATAACATTCTCGTAATTTCTACTGTCGTAGATTGAGAAATCTGTACACTCACCTAATTTCTACTATCGTAGATGAGAACCCAGATCCCTCTGATAAATTTCTACTCTAGTAGATGCCAACATCTCATCAAGCCCTTTTTTTGAATTCGCTAGCAAGCTTGGCGTAA
DCPS_TP53		DCPS	TP53	AGTGGGTGTATAACATTCTCG	ATGCTGTCCCCGGACGATATT	GAGAACCCAGATCCCTCTGAT	CTTCCACTCGGATAAGATGCT			ACCGGTAATTTCTACTCTTGTAGATAGTGGGTGTATAACATTCTCGTAATTTCTACTGTCGTAGATATGCTGTCCCCGGACGATATTTAATTTCTACTATCGTAGATGAGAACCCAGATCCCTCTGATAAATTTCTACTCTAGTAGATCTTCCACTCGGATAAGATGCTTTTTTTGAATTCGCTAGCAAGCTTGGCGTAA
GCLC_ARID1A		GCLC	ARID1A	TCCTCTCCTATGTCGGATATT	GTTATACAGGTCAACAAGAAC	CCGAGGCTATGTGTCAGACAT	GATAGAGTTGGCAGCAACATG			ACCGGTAATTTCTACTCTTGTAGATTCCTCTCCTATGTCGGATATTTAATTTCTACTGTCGTAGATGTTATACAGGTCAACAAGAACTAATTTCTACTATCGTAGATCCGAGGCTATGTGTCAGACATAAATTTCTACTCTAGTAGATGATAGAGTTGGCAGCAACATGTTTTTTGAATTCGCTAGCAAGCTTGGCGTAA
GCLC_KEAP1		GCLC	KEAP1	TCCTCTCCTATGTCGGATATT	GCATCATGAACGAGCTGCGGC	CCGAGGCTATGTGTCAGACAT	ACGGGACAAACCGCCTTAATT			ACCGGTAATTTCTACTCTTGTAGATTCCTCTCCTATGTCGGATATTTAATTTCTACTGTCGTAGATGCATCATGAACGAGCTGCGGCTAATTTCTACTATCGTAGATCCGAGGCTATGTGTCAGACATAAATTTCTACTCTAGTAGATACGGGACAAACCGCCTTAATTTTTTTTGAATTCGCTAGCAAGCTTGGCGTAA
FDPS_APC		FDPS	APC	ACGGTGGTAGTAGCATTCCGG	AGAACGAGAACTATCTAAGCT	GTTCAGCACTTCTCCCAGATC	CAGGCTACGCTATGCTCTATG			ACCGGTAATTTCTACTCTTGTAGATACGGTGGTAGTAGCATTCCGGTAATTTCTACTGTCGTAGATAGAACGAGAACTATCTAAGCTTAATTTCTACTATCGTAGATGTTCAGCACTTCTCCCAGATCAAATTTCTACTCTAGTAGATCAGGCTACGCTATGCTCTATGTTTTTTGAATTCGCTAGCAAGCTTGGCGTAA
GPX4_TXNRD1		GPX4	TXNRD1	ACGTTGTAGCCCGCGGCGAAC	GGTATGCAACCCACATTCACA	CTTCGGTCTTGCCTCACTGGG	GACGTCACTGTTATGGTTAGG			ACCGGTAATTTCTACTCTTGTAGATACGTTGTAGCCCGCGGCGAACTAATTTCTACTGTCGTAGATGGTATGCAACCCACATTCACATAATTTCTACTATCGTAGATCTTCGGTCTTGCCTCACTGGGAAATTTCTACTCTAGTAGATGACGTCACTGTTATGGTTAGGTTTTTTGAATTCGCTAGCAAGCTTGGCGTAA
GCLC_GPX4		GCLC	GPX4	TCCTCTCCTATGTCGGATATT	ACGTTGTAGCCCGCGGCGAAC	CCGAGGCTATGTGTCAGACAT	CTTCGGTCTTGCCTCACTGGG			ACCGGTAATTTCTACTCTTGTAGATTCCTCTCCTATGTCGGATATTTAATTTCTACTGTCGTAGATACGTTGTAGCCCGCGGCGAACTAATTTCTACTATCGTAGATCCGAGGCTATGTGTCAGACATAAATTTCTACTCTAGTAGATCTTCGGTCTTGCCTCACTGGGTTTTTTGAATTCGCTAGCAAGCTTGGCGTAA
DUSP4_BRAF		DUSP4	BRAF	CTCCGAGTACCCAGAATTCTG	GTGGGGAGCATAATCCACCAT	AAGGACACTATCAGTACAAGT	ACGTCACATACAAACCATACC			ACCGGTAATTTCTACTCTTGTAGATCTCCGAGTACCCAGAATTCTGTAATTTCTACTGTCGTAGATGTGGGGAGCATAATCCACCATTAATTTCTACTATCGTAGATAAGGACACTATCAGTACAAGTAAATTTCTACTCTAGTAGATACGTCACATACAAACCATACCTTTTTTGAATTCGCTAGCAAGCTTGGCGTAA
CD40_MAP2K4		CD40	MAP2K4	TGATACCATCTGCGAGCCCTG	TCCCTAGACTGTGAAAGCACT	GGTCCATCCAGAACCACCCAC	TAGGGTGACTGTTGGATCTGT			ACCGGTAATTTCTACTCTTGTAGATTGATACCATCTGCGAGCCCTGTAATTTCTACTGTCGTAGATTCCCTAGACTGTGAAAGCACTTAATTTCTACTATCGTAGATGGTCCATCCAGAACCACCCACAAATTTCTACTCTAGTAGATTAGGGTGACTGTTGGATCTGTTTTTTTGAATTCGCTAGCAAGCTTGGCGTAA
MAP3K1_MAP2K4		MAP3K1	MAP2K4	ACCTTACTCATTATGGAACTC	TCCCTAGACTGTGAAAGCACT	GCCGCACAAGTCAGCTGTCCA	TAGGGTGACTGTTGGATCTGT			ACCGGTAATTTCTACTCTTGTAGATACCTTACTCATTATGGAACTCTAATTTCTACTGTCGTAGATTCCCTAGACTGTGAAAGCACTTAATTTCTACTATCGTAGATGCCGCACAAGTCAGCTGTCCAAAATTTCTACTCTAGTAGATTAGGGTGACTGTTGGATCTGTTTTTTTGAATTCGCTAGCAAGCTTGGCGTAA
MAP3K3_MAP2K4		MAP3K3	MAP2K4	ACAGGCCGGCTGAACGCTATA	TCCCTAGACTGTGAAAGCACT	ATGCTTGAGCTTCTATCTAAA	TAGGGTGACTGTTGGATCTGT			ACCGGTAATTTCTACTCTTGTAGATACAGGCCGGCTGAACGCTATATAATTTCTACTGTCGTAGATTCCCTAGACTGTGAAAGCACTTAATTTCTACTATCGTAGATATGCTTGAGCTTCTATCTAAAAAATTTCTACTCTAGTAGATTAGGGTGACTGTTGGATCTGTTTTTTTGAATTCGCTAGCAAGCTTGGCGTAA
MAP3K7_MAP2K4		MAP3K7	MAP2K4	ATTCTAAGCGCTTAATAGTAT	TCCCTAGACTGTGAAAGCACT	AATTGTAGGTACTCGACCACC	TAGGGTGACTGTTGGATCTGT			ACCGGTAATTTCTACTCTTGTAGATATTCTAAGCGCTTAATAGTATTAATTTCTACTGTCGTAGATTCCCTAGACTGTGAAAGCACTTAATTTCTACTATCGTAGATAATTGTAGGTACTCGACCACCAAATTTCTACTCTAGTAGATTAGGGTGACTGTTGGATCTGTTTTTTTGAATTCGCTAGCAAGCTTGGCGTAA
MAPK10_MAP2K4		MAPK10	MAP2K4	AATGTGCAATCAGACTTGACT	TCCCTAGACTGTGAAAGCACT	TGGGGTGTGAAGACATTTAAT	TAGGGTGACTGTTGGATCTGT			ACCGGTAATTTCTACTCTTGTAGATAATGTGCAATCAGACTTGACTTAATTTCTACTGTCGTAGATTCCCTAGACTGTGAAAGCACTTAATTTCTACTATCGTAGATTGGGGTGTGAAGACATTTAATAAATTTCTACTCTAGTAGATTAGGGTGACTGTTGGATCTGTTTTTTTGAATTCGCTAGCAAGCTTGGCGTAA
MAPK8_MAP2K4		MAPK8	MAP2K4	ACTCATAAAGTTACATAGTCA	TCCCTAGACTGTGAAAGCACT	TGATGACGCCTTATGTAGTGA	TAGGGTGACTGTTGGATCTGT			ACCGGTAATTTCTACTCTTGTAGATACTCATAAAGTTACATAGTCATAATTTCTACTGTCGTAGATTCCCTAGACTGTGAAAGCACTTAATTTCTACTATCGTAGATTGATGACGCCTTATGTAGTGAAAATTTCTACTCTAGTAGATTAGGGTGACTGTTGGATCTGTTTTTTTGAATTCGCTAGCAAGCTTGGCGTAA
MAPK9_MAP2K4		MAPK9	MAP2K4	AGAGGACAAGTTCACGATAAG	TCCCTAGACTGTGAAAGCACT	CACCACAAAAAACTCTAGAAG	TAGGGTGACTGTTGGATCTGT			ACCGGTAATTTCTACTCTTGTAGATAGAGGACAAGTTCACGATAAGTAATTTCTACTGTCGTAGATTCCCTAGACTGTGAAAGCACTTAATTTCTACTATCGTAGATCACCACAAAAAACTCTAGAAGAAATTTCTACTCTAGTAGATTAGGGTGACTGTTGGATCTGTTTTTTTGAATTCGCTAGCAAGCTTGGCGTAA
MAP2K4_BRAF		MAP2K4	BRAF	TCCCTAGACTGTGAAAGCACT	GTGGGGAGCATAATCCACCAT	TAGGGTGACTGTTGGATCTGT	ACGTCACATACAAACCATACC			ACCGGTAATTTCTACTCTTGTAGATTCCCTAGACTGTGAAAGCACTTAATTTCTACTGTCGTAGATGTGGGGAGCATAATCCACCATTAATTTCTACTATCGTAGATTAGGGTGACTGTTGGATCTGTAAATTTCTACTCTAGTAGATACGTCACATACAAACCATACCTTTTTTGAATTCGCTAGCAAGCTTGGCGTAA
CCNC_MED12		CCNC	MED12	TATAGGAGGATAGTGAATGAT	AAGACACCGCAGCTCAATCCT	CACTTACATACAGAAGTAGCA	GCTAAGTACCCAAACACCTCT			ACCGGTAATTTCTACTCTTGTAGATTATAGGAGGATAGTGAATGATTAATTTCTACTGTCGTAGATAAGACACCGCAGCTCAATCCTTAATTTCTACTATCGTAGATCACTTACATACAGAAGTAGCAAAATTTCTACTCTAGTAGATGCTAAGTACCCAAACACCTCTTTTTTTGAATTCGCTAGCAAGCTTGGCGTAA
MED1_MED12		MED1	MED12	AGGGCAATAACCAAGCCGACA	AAGACACCGCAGCTCAATCCT	TGAACAAATGCTCTAGATACT	GCTAAGTACCCAAACACCTCT			ACCGGTAATTTCTACTCTTGTAGATAGGGCAATAACCAAGCCGACATAATTTCTACTGTCGTAGATAAGACACCGCAGCTCAATCCTTAATTTCTACTATCGTAGATTGAACAAATGCTCTAGATACTAAATTTCTACTCTAGTAGATGCTAAGTACCCAAACACCTCTTTTTTTGAATTCGCTAGCAAGCTTGGCGTAA
MED13_MED12		MED13	MED12	ACTGAACCTTGAGCACTAGCA	AAGACACCGCAGCTCAATCCT	CTGCTGTACCAACATATACTG	GCTAAGTACCCAAACACCTCT			ACCGGTAATTTCTACTCTTGTAGATACTGAACCTTGAGCACTAGCATAATTTCTACTGTCGTAGATAAGACACCGCAGCTCAATCCTTAATTTCTACTATCGTAGATCTGCTGTACCAACATATACTGAAATTTCTACTCTAGTAGATGCTAAGTACCCAAACACCTCTTTTTTTGAATTCGCTAGCAAGCTTGGCGTAA
MED14_MED12		MED14	MED12	ATATGTCAGGTAAACGTGCCG	AAGACACCGCAGCTCAATCCT	ACTAAAGCTAATAATCGAACG	GCTAAGTACCCAAACACCTCT			ACCGGTAATTTCTACTCTTGTAGATATATGTCAGGTAAACGTGCCGTAATTTCTACTGTCGTAGATAAGACACCGCAGCTCAATCCTTAATTTCTACTATCGTAGATACTAAAGCTAATAATCGAACGAAATTTCTACTCTAGTAGATGCTAAGTACCCAAACACCTCTTTTTTTGAATTCGCTAGCAAGCTTGGCGTAA
MED15_MED12		MED15	MED12	GGACGAATACCTTTCTCTCGT	AAGACACCGCAGCTCAATCCT	AGTGGTGGTTGGGTATACAAC	GCTAAGTACCCAAACACCTCT			ACCGGTAATTTCTACTCTTGTAGATGGACGAATACCTTTCTCTCGTTAATTTCTACTGTCGTAGATAAGACACCGCAGCTCAATCCTTAATTTCTACTATCGTAGATAGTGGTGGTTGGGTATACAACAAATTTCTACTCTAGTAGATGCTAAGTACCCAAACACCTCTTTTTTTGAATTCGCTAGCAAGCTTGGCGTAA
MED17_MED12		MED17	MED12	GATATCAATTGCAACGTCTGA	AAGACACCGCAGCTCAATCCT	ATACAACATTAGGATCTCTCT	GCTAAGTACCCAAACACCTCT			ACCGGTAATTTCTACTCTTGTAGATGATATCAATTGCAACGTCTGATAATTTCTACTGTCGTAGATAAGACACCGCAGCTCAATCCTTAATTTCTACTATCGTAGATATACAACATTAGGATCTCTCTAAATTTCTACTCTAGTAGATGCTAAGTACCCAAACACCTCTTTTTTTGAATTCGCTAGCAAGCTTGGCGTAA
MED19_MED12		MED19	MED12	TTCTGCGTTGTCTAGGTAGCA	AAGACACCGCAGCTCAATCCT	AATCCTATCACAGGGACCATG	GCTAAGTACCCAAACACCTCT			ACCGGTAATTTCTACTCTTGTAGATTTCTGCGTTGTCTAGGTAGCATAATTTCTACTGTCGTAGATAAGACACCGCAGCTCAATCCTTAATTTCTACTATCGTAGATAATCCTATCACAGGGACCATGAAATTTCTACTCTAGTAGATGCTAAGTACCCAAACACCTCTTTTTTTGAATTCGCTAGCAAGCTTGGCGTAA
MED6_MED12		MED6	MED12	GTTATCCCACTAGCTGATTAC	AAGACACCGCAGCTCAATCCT	AGTCAGATGGTTGGAATCGAG	GCTAAGTACCCAAACACCTCT			ACCGGTAATTTCTACTCTTGTAGATGTTATCCCACTAGCTGATTACTAATTTCTACTGTCGTAGATAAGACACCGCAGCTCAATCCTTAATTTCTACTATCGTAGATAGTCAGATGGTTGGAATCGAGAAATTTCTACTCTAGTAGATGCTAAGTACCCAAACACCTCTTTTTTTGAATTCGCTAGCAAGCTTGGCGTAA
MED23_MED12		MED23	MED12	CATATAGACCAATAAACGACT	AAGACACCGCAGCTCAATCCT	GGATCACTAAGGAAGCGTGTA	GCTAAGTACCCAAACACCTCT			ACCGGTAATTTCTACTCTTGTAGATCATATAGACCAATAAACGACTTAATTTCTACTGTCGTAGATAAGACACCGCAGCTCAATCCTTAATTTCTACTATCGTAGATGGATCACTAAGGAAGCGTGTAAAATTTCTACTCTAGTAGATGCTAAGTACCCAAACACCTCTTTTTTTGAATTCGCTAGCAAGCTTGGCGTAA
MED24_MED12		MED24	MED12	AAGAGAGAATGCTCGATGGCA	AAGACACCGCAGCTCAATCCT	CGGGAAGCTTACCTGGGAACT	GCTAAGTACCCAAACACCTCT			ACCGGTAATTTCTACTCTTGTAGATAAGAGAGAATGCTCGATGGCATAATTTCTACTGTCGTAGATAAGACACCGCAGCTCAATCCTTAATTTCTACTATCGTAGATCGGGAAGCTTACCTGGGAACTAAATTTCTACTCTAGTAGATGCTAAGTACCCAAACACCTCTTTTTTTGAATTCGCTAGCAAGCTTGGCGTAA
CDK19_MED12		CDK19	MED12	ACCGTGCATCAAAAGCAAATA	AAGACACCGCAGCTCAATCCT	CTGTGTGTCACTCTAGCTTCA	GCTAAGTACCCAAACACCTCT			ACCGGTAATTTCTACTCTTGTAGATACCGTGCATCAAAAGCAAATATAATTTCTACTGTCGTAGATAAGACACCGCAGCTCAATCCTTAATTTCTACTATCGTAGATCTGTGTGTCACTCTAGCTTCAAAATTTCTACTCTAGTAGATGCTAAGTACCCAAACACCTCTTTTTTTGAATTCGCTAGCAAGCTTGGCGTAA
HDAC1_NCOR1		HDAC1	NCOR1	ATTAGGATATCGGGGCTGGCA	ACTATAAAAGGCGACACAATC	ATAGTTAGATTGAAGCAACCT	CCCTCTAACGGTGCTGATACA			ACCGGTAATTTCTACTCTTGTAGATATTAGGATATCGGGGCTGGCATAATTTCTACTGTCGTAGATACTATAAAAGGCGACACAATCTAATTTCTACTATCGTAGATATAGTTAGATTGAAGCAACCTAAATTTCTACTCTAGTAGATCCCTCTAACGGTGCTGATACATTTTTTGAATTCGCTAGCAAGCTTGGCGTAA
HDAC2_NCOR1		HDAC2	NCOR1	TGTATAAGCCATAATTTAACA	ACTATAAAAGGCGACACAATC	TACGGTCAATAAGACCAGATA	CCCTCTAACGGTGCTGATACA			ACCGGTAATTTCTACTCTTGTAGATTGTATAAGCCATAATTTAACATAATTTCTACTGTCGTAGATACTATAAAAGGCGACACAATCTAATTTCTACTATCGTAGATTACGGTCAATAAGACCAGATAAAATTTCTACTCTAGTAGATCCCTCTAACGGTGCTGATACATTTTTTGAATTCGCTAGCAAGCTTGGCGTAA
HDAC3_NCOR1		HDAC3	NCOR1	GCTTCCCTCTAGGTACCACCC	ACTATAAAAGGCGACACAATC	CCATCACCTCCTCACTCACCT	CCCTCTAACGGTGCTGATACA			ACCGGTAATTTCTACTCTTGTAGATGCTTCCCTCTAGGTACCACCCTAATTTCTACTGTCGTAGATACTATAAAAGGCGACACAATCTAATTTCTACTATCGTAGATCCATCACCTCCTCACTCACCTAAATTTCTACTCTAGTAGATCCCTCTAACGGTGCTGATACATTTTTTGAATTCGCTAGCAAGCTTGGCGTAA
NR1D1_NCOR1		NR1D1	NCOR1	GGCGCATCCCCAAACGAGAGA	ACTATAAAAGGCGACACAATC	CGTCGGAGCATCCAGCAGAAC	CCCTCTAACGGTGCTGATACA			ACCGGTAATTTCTACTCTTGTAGATGGCGCATCCCCAAACGAGAGATAATTTCTACTGTCGTAGATACTATAAAAGGCGACACAATCTAATTTCTACTATCGTAGATCGTCGGAGCATCCAGCAGAACAAATTTCTACTCTAGTAGATCCCTCTAACGGTGCTGATACATTTTTTGAATTCGCTAGCAAGCTTGGCGTAA
NR1H3_NCOR1		NR1H3	NCOR1	CTGTATCCAGAGATCCGTCCA	ACTATAAAAGGCGACACAATC	GCAAAGTCAACTATCTCCTGC	CCCTCTAACGGTGCTGATACA			ACCGGTAATTTCTACTCTTGTAGATCTGTATCCAGAGATCCGTCCATAATTTCTACTGTCGTAGATACTATAAAAGGCGACACAATCTAATTTCTACTATCGTAGATGCAAAGTCAACTATCTCCTGCAAATTTCTACTCTAGTAGATCCCTCTAACGGTGCTGATACATTTTTTGAATTCGCTAGCAAGCTTGGCGTAA
RARA_NCOR1		RARA	NCOR1	CTGGTGCGCTTTGCGCACCTT	ACTATAAAAGGCGACACAATC	TCTGTCAGGACAAGTCCTCAG	CCCTCTAACGGTGCTGATACA			ACCGGTAATTTCTACTCTTGTAGATCTGGTGCGCTTTGCGCACCTTTAATTTCTACTGTCGTAGATACTATAAAAGGCGACACAATCTAATTTCTACTATCGTAGATTCTGTCAGGACAAGTCCTCAGAAATTTCTACTCTAGTAGATCCCTCTAACGGTGCTGATACATTTTTTGAATTCGCTAGCAAGCTTGGCGTAA
RXRA_NCOR1		RXRA	NCOR1	CCTCCACGTAGGTCTCGGTCT	ACTATAAAAGGCGACACAATC	CCAAGCAGCCGACAAACAGCT	CCCTCTAACGGTGCTGATACA			ACCGGTAATTTCTACTCTTGTAGATCCTCCACGTAGGTCTCGGTCTTAATTTCTACTGTCGTAGATACTATAAAAGGCGACACAATCTAATTTCTACTATCGTAGATCCAAGCAGCCGACAAACAGCTAAATTTCTACTCTAGTAGATCCCTCTAACGGTGCTGATACATTTTTTGAATTCGCTAGCAAGCTTGGCGTAA
SIN3A_NCOR1		SIN3A	NCOR1	AGGGCCAACCAGACATCTACA	ACTATAAAAGGCGACACAATC	GTAGTCAGCCTCAGGTCTACA	CCCTCTAACGGTGCTGATACA			ACCGGTAATTTCTACTCTTGTAGATAGGGCCAACCAGACATCTACATAATTTCTACTGTCGTAGATACTATAAAAGGCGACACAATCTAATTTCTACTATCGTAGATGTAGTCAGCCTCAGGTCTACAAAATTTCTACTCTAGTAGATCCCTCTAACGGTGCTGATACATTTTTTGAATTCGCTAGCAAGCTTGGCGTAA
TBL1X_NCOR1		TBL1X	NCOR1	CCACCAAAATCCATCGAAGAA	ACTATAAAAGGCGACACAATC	CCTTGAAATGGAACCGAAAGG	CCCTCTAACGGTGCTGATACA			ACCGGTAATTTCTACTCTTGTAGATCCACCAAAATCCATCGAAGAATAATTTCTACTGTCGTAGATACTATAAAAGGCGACACAATCTAATTTCTACTATCGTAGATCCTTGAAATGGAACCGAAAGGAAATTTCTACTCTAGTAGATCCCTCTAACGGTGCTGATACATTTTTTGAATTCGCTAGCAAGCTTGGCGTAA
MYC_NCOR1		MYC	NCOR1	CACAGAAACAACATCGATTTC	ACTATAAAAGGCGACACAATC	ATGAAGGTCTCGTCGTCCGGG	CCCTCTAACGGTGCTGATACA			ACCGGTAATTTCTACTCTTGTAGATCACAGAAACAACATCGATTTCTAATTTCTACTGTCGTAGATACTATAAAAGGCGACACAATCTAATTTCTACTATCGTAGATATGAAGGTCTCGTCGTCCGGGAAATTTCTACTCTAGTAGATCCCTCTAACGGTGCTGATACATTTTTTGAATTCGCTAGCAAGCTTGGCGTAA
GAK_FBXW7		GAK	FBXW7	AGATCACGAGGAATACAACAC	ATGTGCCGTAGAAACCCATAT	CTGATACAGAGGCTATTATCC	AGGTAGGTATGTCACAGATTC			ACCGGTAATTTCTACTCTTGTAGATAGATCACGAGGAATACAACACTAATTTCTACTGTCGTAGATATGTGCCGTAGAAACCCATATTAATTTCTACTATCGTAGATCTGATACAGAGGCTATTATCCAAATTTCTACTCTAGTAGATAGGTAGGTATGTCACAGATTCTTTTTTGAATTCGCTAGCAAGCTTGGCGTAA
PSMD2_FBXW7		PSMD2	FBXW7	GCCAAGACAAGCTGCTAACAG	ATGTGCCGTAGAAACCCATAT	GCCTGTGGAATGATAGCAGTA	AGGTAGGTATGTCACAGATTC			ACCGGTAATTTCTACTCTTGTAGATGCCAAGACAAGCTGCTAACAGTAATTTCTACTGTCGTAGATATGTGCCGTAGAAACCCATATTAATTTCTACTATCGTAGATGCCTGTGGAATGATAGCAGTAAAATTTCTACTCTAGTAGATAGGTAGGTATGTCACAGATTCTTTTTTGAATTCGCTAGCAAGCTTGGCGTAA
GLE1_FBXW7		GLE1	FBXW7	GGAACAAATGAGGGTTGATCT	ATGTGCCGTAGAAACCCATAT	GAAGAATGTATGTCTCTTCCC	AGGTAGGTATGTCACAGATTC			ACCGGTAATTTCTACTCTTGTAGATGGAACAAATGAGGGTTGATCTTAATTTCTACTGTCGTAGATATGTGCCGTAGAAACCCATATTAATTTCTACTATCGTAGATGAAGAATGTATGTCTCTTCCCAAATTTCTACTCTAGTAGATAGGTAGGTATGTCACAGATTCTTTTTTGAATTCGCTAGCAAGCTTGGCGTAA
MPPE1_FBXW7		MPPE1	FBXW7	AGAGCAGATGCCACAGCCATC	ATGTGCCGTAGAAACCCATAT	TGAAACCGCTCCACATCATCC	AGGTAGGTATGTCACAGATTC			ACCGGTAATTTCTACTCTTGTAGATAGAGCAGATGCCACAGCCATCTAATTTCTACTGTCGTAGATATGTGCCGTAGAAACCCATATTAATTTCTACTATCGTAGATTGAAACCGCTCCACATCATCCAAATTTCTACTCTAGTAGATAGGTAGGTATGTCACAGATTCTTTTTTGAATTCGCTAGCAAGCTTGGCGTAA
PSMB3_FBXW7		PSMB3	FBXW7	GCCCTTACTACACTGAGCCAG	ATGTGCCGTAGAAACCCATAT	ATCTGCCGACCTTCCTTCAAC	AGGTAGGTATGTCACAGATTC			ACCGGTAATTTCTACTCTTGTAGATGCCCTTACTACACTGAGCCAGTAATTTCTACTGTCGTAGATATGTGCCGTAGAAACCCATATTAATTTCTACTATCGTAGATATCTGCCGACCTTCCTTCAACAAATTTCTACTCTAGTAGATAGGTAGGTATGTCACAGATTCTTTTTTGAATTCGCTAGCAAGCTTGGCGTAA
PSMB4_FBXW7		PSMB4	FBXW7	CAGAGGTCCAATCACGCGGAC	ATGTGCCGTAGAAACCCATAT	CCGCATTCCGTCCACTCCCGA	AGGTAGGTATGTCACAGATTC			ACCGGTAATTTCTACTCTTGTAGATCAGAGGTCCAATCACGCGGACTAATTTCTACTGTCGTAGATATGTGCCGTAGAAACCCATATTAATTTCTACTATCGTAGATCCGCATTCCGTCCACTCCCGAAAATTTCTACTCTAGTAGATAGGTAGGTATGTCACAGATTCTTTTTTGAATTCGCTAGCAAGCTTGGCGTAA
PIGB_FBXW7		PIGB	FBXW7	CTCTTATAGTGTCAAATACTC	ATGTGCCGTAGAAACCCATAT	GTGCTAGATAGCAGCCATGAA	AGGTAGGTATGTCACAGATTC			ACCGGTAATTTCTACTCTTGTAGATCTCTTATAGTGTCAAATACTCTAATTTCTACTGTCGTAGATATGTGCCGTAGAAACCCATATTAATTTCTACTATCGTAGATGTGCTAGATAGCAGCCATGAAAAATTTCTACTCTAGTAGATAGGTAGGTATGTCACAGATTCTTTTTTGAATTCGCTAGCAAGCTTGGCGTAA
NOC3L_FBXW7		NOC3L	FBXW7	CATATAGTTACTGATAGTAAC	ATGTGCCGTAGAAACCCATAT	TGCCTAAGAATCAAGGAAGTA	AGGTAGGTATGTCACAGATTC			ACCGGTAATTTCTACTCTTGTAGATCATATAGTTACTGATAGTAACTAATTTCTACTGTCGTAGATATGTGCCGTAGAAACCCATATTAATTTCTACTATCGTAGATTGCCTAAGAATCAAGGAAGTAAAATTTCTACTCTAGTAGATAGGTAGGTATGTCACAGATTCTTTTTTGAATTCGCTAGCAAGCTTGGCGTAA
ADAT3_FBXW7		ADAT3	FBXW7	CCTGGCTGGGCCGGCCTCGGG	ATGTGCCGTAGAAACCCATAT	CGCACGGCGCCTGCGCGGACG	AGGTAGGTATGTCACAGATTC			ACCGGTAATTTCTACTCTTGTAGATCCTGGCTGGGCCGGCCTCGGGTAATTTCTACTGTCGTAGATATGTGCCGTAGAAACCCATATTAATTTCTACTATCGTAGATCGCACGGCGCCTGCGCGGACGAAATTTCTACTCTAGTAGATAGGTAGGTATGTCACAGATTCTTTTTTGAATTCGCTAGCAAGCTTGGCGTAA
SSRP1_FBXW7		SSRP1	FBXW7	GCGTTGACAAAATCAAACAGT	ATGTGCCGTAGAAACCCATAT	ACTACAAGATCCCCTACACCA	AGGTAGGTATGTCACAGATTC			ACCGGTAATTTCTACTCTTGTAGATGCGTTGACAAAATCAAACAGTTAATTTCTACTGTCGTAGATATGTGCCGTAGAAACCCATATTAATTTCTACTATCGTAGATACTACAAGATCCCCTACACCAAAATTTCTACTCTAGTAGATAGGTAGGTATGTCACAGATTCTTTTTTGAATTCGCTAGCAAGCTTGGCGTAA
TRAPPC1_FBXW7		TRAPPC1	FBXW7	ACCGGAATGGAGTGTGTCTGC	ATGTGCCGTAGAAACCCATAT	GAAGGCCAGGAAGCCATCCTT	AGGTAGGTATGTCACAGATTC			ACCGGTAATTTCTACTCTTGTAGATACCGGAATGGAGTGTGTCTGCTAATTTCTACTGTCGTAGATATGTGCCGTAGAAACCCATATTAATTTCTACTATCGTAGATGAAGGCCAGGAAGCCATCCTTAAATTTCTACTCTAGTAGATAGGTAGGTATGTCACAGATTCTTTTTTGAATTCGCTAGCAAGCTTGGCGTAA
PIGM_FBXW7		PIGM	FBXW7	GCGGTGCATATGAAGATATAT	ATGTGCCGTAGAAACCCATAT	AGGAGCTCGTACAAACAAGCC	AGGTAGGTATGTCACAGATTC			ACCGGTAATTTCTACTCTTGTAGATGCGGTGCATATGAAGATATATTAATTTCTACTGTCGTAGATATGTGCCGTAGAAACCCATATTAATTTCTACTATCGTAGATAGGAGCTCGTACAAACAAGCCAAATTTCTACTCTAGTAGATAGGTAGGTATGTCACAGATTCTTTTTTGAATTCGCTAGCAAGCTTGGCGTAA
PIGO_FBXW7		PIGO	FBXW7	TGTATAGCCCCACAGCAGTCT	ATGTGCCGTAGAAACCCATAT	TTCATACCTACTCAGCTGCTA	AGGTAGGTATGTCACAGATTC			ACCGGTAATTTCTACTCTTGTAGATTGTATAGCCCCACAGCAGTCTTAATTTCTACTGTCGTAGATATGTGCCGTAGAAACCCATATTAATTTCTACTATCGTAGATTTCATACCTACTCAGCTGCTAAAATTTCTACTCTAGTAGATAGGTAGGTATGTCACAGATTCTTTTTTGAATTCGCTAGCAAGCTTGGCGTAA
SNRPD2_FBXW7		SNRPD2	FBXW7	ACACCGGTCCACTCTCTGTGC	ATGTGCCGTAGAAACCCATAT	TTATTGTTGCGGCAGTTGATG	AGGTAGGTATGTCACAGATTC			ACCGGTAATTTCTACTCTTGTAGATACACCGGTCCACTCTCTGTGCTAATTTCTACTGTCGTAGATATGTGCCGTAGAAACCCATATTAATTTCTACTATCGTAGATTTATTGTTGCGGCAGTTGATGAAATTTCTACTCTAGTAGATAGGTAGGTATGTCACAGATTCTTTTTTGAATTCGCTAGCAAGCTTGGCGTAA
NOP2_FBXW7		NOP2	FBXW7	AGAGCATAGTCTACCACCCAC	ATGTGCCGTAGAAACCCATAT	TAGGATCCAGTGGAGTGAAGA	AGGTAGGTATGTCACAGATTC			ACCGGTAATTTCTACTCTTGTAGATAGAGCATAGTCTACCACCCACTAATTTCTACTGTCGTAGATATGTGCCGTAGAAACCCATATTAATTTCTACTATCGTAGATTAGGATCCAGTGGAGTGAAGAAAATTTCTACTCTAGTAGATAGGTAGGTATGTCACAGATTCTTTTTTGAATTCGCTAGCAAGCTTGGCGTAA
PSMD7_FBXW7		PSMD7	FBXW7	CCTGCAAAACTGTTCGATACA	ATGTGCCGTAGAAACCCATAT	AAAATAGACACCACTTACGGA	AGGTAGGTATGTCACAGATTC			ACCGGTAATTTCTACTCTTGTAGATCCTGCAAAACTGTTCGATACATAATTTCTACTGTCGTAGATATGTGCCGTAGAAACCCATATTAATTTCTACTATCGTAGATAAAATAGACACCACTTACGGAAAATTTCTACTCTAGTAGATAGGTAGGTATGTCACAGATTCTTTTTTGAATTCGCTAGCAAGCTTGGCGTAA
GPN2_FBXW7		GPN2	FBXW7	GCCTTCAACCTGGACTACTAC	ATGTGCCGTAGAAACCCATAT	AGTACTGTGTACCTCCCTGGC	AGGTAGGTATGTCACAGATTC			ACCGGTAATTTCTACTCTTGTAGATGCCTTCAACCTGGACTACTACTAATTTCTACTGTCGTAGATATGTGCCGTAGAAACCCATATTAATTTCTACTATCGTAGATAGTACTGTGTACCTCCCTGGCAAATTTCTACTCTAGTAGATAGGTAGGTATGTCACAGATTCTTTTTTGAATTCGCTAGCAAGCTTGGCGTAA
BIN3_FBXW7		BIN3	FBXW7	AGGGCTCGATCACAGTCTTCT	ATGTGCCGTAGAAACCCATAT	GCTTCCCACAGCCATGTCAAA	AGGTAGGTATGTCACAGATTC			ACCGGTAATTTCTACTCTTGTAGATAGGGCTCGATCACAGTCTTCTTAATTTCTACTGTCGTAGATATGTGCCGTAGAAACCCATATTAATTTCTACTATCGTAGATGCTTCCCACAGCCATGTCAAAAAATTTCTACTCTAGTAGATAGGTAGGTATGTCACAGATTCTTTTTTGAATTCGCTAGCAAGCTTGGCGTAA
PEX10_FBXW7		PEX10	FBXW7	CATCCACGGTGTCTTCTACCA	ATGTGCCGTAGAAACCCATAT	TCCTCTCAGGTGCGAGGAAGT	AGGTAGGTATGTCACAGATTC			ACCGGTAATTTCTACTCTTGTAGATCATCCACGGTGTCTTCTACCATAATTTCTACTGTCGTAGATATGTGCCGTAGAAACCCATATTAATTTCTACTATCGTAGATTCCTCTCAGGTGCGAGGAAGTAAATTTCTACTCTAGTAGATAGGTAGGTATGTCACAGATTCTTTTTTGAATTCGCTAGCAAGCTTGGCGTAA
USP14_FBXW7		USP14	FBXW7	GTATACAAACCTGCAGTAATA	ATGTGCCGTAGAAACCCATAT	TGTTGCAATACTCGCATCATT	AGGTAGGTATGTCACAGATTC			ACCGGTAATTTCTACTCTTGTAGATGTATACAAACCTGCAGTAATATAATTTCTACTGTCGTAGATATGTGCCGTAGAAACCCATATTAATTTCTACTATCGTAGATTGTTGCAATACTCGCATCATTAAATTTCTACTCTAGTAGATAGGTAGGTATGTCACAGATTCTTTTTTGAATTCGCTAGCAAGCTTGGCGTAA
SC5D_FBXW7		SC5D	FBXW7	ATTAATGCATGATCGAAGACA	ATGTGCCGTAGAAACCCATAT	CACCATACGTGTATCCAGCCA	AGGTAGGTATGTCACAGATTC			ACCGGTAATTTCTACTCTTGTAGATATTAATGCATGATCGAAGACATAATTTCTACTGTCGTAGATATGTGCCGTAGAAACCCATATTAATTTCTACTATCGTAGATCACCATACGTGTATCCAGCCAAAATTTCTACTCTAGTAGATAGGTAGGTATGTCACAGATTCTTTTTTGAATTCGCTAGCAAGCTTGGCGTAA
ADA_FBXW7		ADA	FBXW7	ACTACTACATGCCTGCTATCG	ATGTGCCGTAGAAACCCATAT	CAGGAGGAGAGGGATCGCCCT	AGGTAGGTATGTCACAGATTC			ACCGGTAATTTCTACTCTTGTAGATACTACTACATGCCTGCTATCGTAATTTCTACTGTCGTAGATATGTGCCGTAGAAACCCATATTAATTTCTACTATCGTAGATCAGGAGGAGAGGGATCGCCCTAAATTTCTACTCTAGTAGATAGGTAGGTATGTCACAGATTCTTTTTTGAATTCGCTAGCAAGCTTGGCGTAA
PDCD6IP_FBXW7		PDCD6IP	FBXW7	GGTTCAATAGAACAAATCTGA	ATGTGCCGTAGAAACCCATAT	GCTAGCTAAGGCTGCACAATT	AGGTAGGTATGTCACAGATTC			ACCGGTAATTTCTACTCTTGTAGATGGTTCAATAGAACAAATCTGATAATTTCTACTGTCGTAGATATGTGCCGTAGAAACCCATATTAATTTCTACTATCGTAGATGCTAGCTAAGGCTGCACAATTAAATTTCTACTCTAGTAGATAGGTAGGTATGTCACAGATTCTTTTTTGAATTCGCTAGCAAGCTTGGCGTAA
GATB_FBXW7		GATB	FBXW7	CCATAAGGAGTAACCACCTGT	ATGTGCCGTAGAAACCCATAT	TGTGCAGGCAGGCTACCAAAT	AGGTAGGTATGTCACAGATTC			ACCGGTAATTTCTACTCTTGTAGATCCATAAGGAGTAACCACCTGTTAATTTCTACTGTCGTAGATATGTGCCGTAGAAACCCATATTAATTTCTACTATCGTAGATTGTGCAGGCAGGCTACCAAATAAATTTCTACTCTAGTAGATAGGTAGGTATGTCACAGATTCTTTTTTGAATTCGCTAGCAAGCTTGGCGTAA
TSG101_FBXW7		TSG101	FBXW7	AAGGGTACTTACCAACAGTGG	ATGTGCCGTAGAAACCCATAT	AGGTAATACATACAATATTCC	AGGTAGGTATGTCACAGATTC			ACCGGTAATTTCTACTCTTGTAGATAAGGGTACTTACCAACAGTGGTAATTTCTACTGTCGTAGATATGTGCCGTAGAAACCCATATTAATTTCTACTATCGTAGATAGGTAATACATACAATATTCCAAATTTCTACTCTAGTAGATAGGTAGGTATGTCACAGATTCTTTTTTGAATTCGCTAGCAAGCTTGGCGTAA
RPS20_FBXW7		RPS20	FBXW7	CCTTGGTAGGCATTCGAACTG	ATGTGCCGTAGAAACCCATAT	CTGTAGTGTGTGCTGACTTGA	AGGTAGGTATGTCACAGATTC			ACCGGTAATTTCTACTCTTGTAGATCCTTGGTAGGCATTCGAACTGTAATTTCTACTGTCGTAGATATGTGCCGTAGAAACCCATATTAATTTCTACTATCGTAGATCTGTAGTGTGTGCTGACTTGAAAATTTCTACTCTAGTAGATAGGTAGGTATGTCACAGATTCTTTTTTGAATTCGCTAGCAAGCTTGGCGTAA
GFM2_FBXW7		GFM2	FBXW7	CAGGGAGAGAATAAGTCGTCT	ATGTGCCGTAGAAACCCATAT	ATTGGAAAGGTTATAGAGTCA	AGGTAGGTATGTCACAGATTC			ACCGGTAATTTCTACTCTTGTAGATCAGGGAGAGAATAAGTCGTCTTAATTTCTACTGTCGTAGATATGTGCCGTAGAAACCCATATTAATTTCTACTATCGTAGATATTGGAAAGGTTATAGAGTCAAAATTTCTACTCTAGTAGATAGGTAGGTATGTCACAGATTCTTTTTTGAATTCGCTAGCAAGCTTGGCGTAA
RPE_FBXW7		RPE	FBXW7	TTACCTTCATCCCATTCTCCC	ATGTGCCGTAGAAACCCATAT	TGCCCTCCAAACCCCGGTTCC	AGGTAGGTATGTCACAGATTC			ACCGGTAATTTCTACTCTTGTAGATTTACCTTCATCCCATTCTCCCTAATTTCTACTGTCGTAGATATGTGCCGTAGAAACCCATATTAATTTCTACTATCGTAGATTGCCCTCCAAACCCCGGTTCCAAATTTCTACTCTAGTAGATAGGTAGGTATGTCACAGATTCTTTTTTGAATTCGCTAGCAAGCTTGGCGTAA
ATPAF2_FBXW7		ATPAF2	FBXW7	TGCAGGGCTGTACATCTTACC	ATGTGCCGTAGAAACCCATAT	TCAGAATGTCAGCATCACACA	AGGTAGGTATGTCACAGATTC			ACCGGTAATTTCTACTCTTGTAGATTGCAGGGCTGTACATCTTACCTAATTTCTACTGTCGTAGATATGTGCCGTAGAAACCCATATTAATTTCTACTATCGTAGATTCAGAATGTCAGCATCACACAAAATTTCTACTCTAGTAGATAGGTAGGTATGTCACAGATTCTTTTTTGAATTCGCTAGCAAGCTTGGCGTAA
HDHD5_FBXW7		HDHD5	FBXW7	CCCATCAGGCCCTCGTATCTC	ATGTGCCGTAGAAACCCATAT	GGTTCCTGTTGGACATCGATG	AGGTAGGTATGTCACAGATTC			ACCGGTAATTTCTACTCTTGTAGATCCCATCAGGCCCTCGTATCTCTAATTTCTACTGTCGTAGATATGTGCCGTAGAAACCCATATTAATTTCTACTATCGTAGATGGTTCCTGTTGGACATCGATGAAATTTCTACTCTAGTAGATAGGTAGGTATGTCACAGATTCTTTTTTGAATTCGCTAGCAAGCTTGGCGTAA
PIF1_FBXW7		PIF1	FBXW7	GCAGATATGACTTCCCTGTTC	ATGTGCCGTAGAAACCCATAT	TGCAGCTGCCACCTGTGACCA	AGGTAGGTATGTCACAGATTC			ACCGGTAATTTCTACTCTTGTAGATGCAGATATGACTTCCCTGTTCTAATTTCTACTGTCGTAGATATGTGCCGTAGAAACCCATATTAATTTCTACTATCGTAGATTGCAGCTGCCACCTGTGACCAAAATTTCTACTCTAGTAGATAGGTAGGTATGTCACAGATTCTTTTTTGAATTCGCTAGCAAGCTTGGCGTAA
MRPL46_FBXW7		MRPL46	FBXW7	TGCTCCCACATATCTTCCAAA	ATGTGCCGTAGAAACCCATAT	CCAGATTGAGATAGAGAGAAG	AGGTAGGTATGTCACAGATTC			ACCGGTAATTTCTACTCTTGTAGATTGCTCCCACATATCTTCCAAATAATTTCTACTGTCGTAGATATGTGCCGTAGAAACCCATATTAATTTCTACTATCGTAGATCCAGATTGAGATAGAGAGAAGAAATTTCTACTCTAGTAGATAGGTAGGTATGTCACAGATTCTTTTTTGAATTCGCTAGCAAGCTTGGCGTAA
PEMT_FBXW7		PEMT	FBXW7	GGTTGCACGATGGGAACACAA	ATGTGCCGTAGAAACCCATAT	TGGCTGCCGTCATCACCATCA	AGGTAGGTATGTCACAGATTC			ACCGGTAATTTCTACTCTTGTAGATGGTTGCACGATGGGAACACAATAATTTCTACTGTCGTAGATATGTGCCGTAGAAACCCATATTAATTTCTACTATCGTAGATTGGCTGCCGTCATCACCATCAAAATTTCTACTCTAGTAGATAGGTAGGTATGTCACAGATTCTTTTTTGAATTCGCTAGCAAGCTTGGCGTAA
MCL1_FBXW7		MCL1	FBXW7	GCTACGGAGAAGGAGGCCTCG	ATGTGCCGTAGAAACCCATAT	TTCGCGCCCACCCGCCGCGCG	AGGTAGGTATGTCACAGATTC			ACCGGTAATTTCTACTCTTGTAGATGCTACGGAGAAGGAGGCCTCGTAATTTCTACTGTCGTAGATATGTGCCGTAGAAACCCATATTAATTTCTACTATCGTAGATTTCGCGCCCACCCGCCGCGCGAAATTTCTACTCTAGTAGATAGGTAGGTATGTCACAGATTCTTTTTTGAATTCGCTAGCAAGCTTGGCGTAA
STAT3_PTPRD		STAT3	PTPRD	CCAAGCCCCCAATTGGAACCT	GTAGTGTCCGAAGGAATTCCC	GTTTCCAACCAGAGCATCGTG	AGAGAACTCAAGAGTAGTAAG			ACCGGTAATTTCTACTCTTGTAGATCCAAGCCCCCAATTGGAACCTTAATTTCTACTGTCGTAGATGTAGTGTCCGAAGGAATTCCCTAATTTCTACTATCGTAGATGTTTCCAACCAGAGCATCGTGAAATTTCTACTCTAGTAGATAGAGAACTCAAGAGTAGTAAGTTTTTTGAATTCGCTAGCAAGCTTGGCGTAA
RYK_PTPRD		RYK	PTPRD	AACGAAGGAAAATGTGCTACA	GTAGTGTCCGAAGGAATTCCC	GAGTTATCCTCTCTCTGGATA	AGAGAACTCAAGAGTAGTAAG			ACCGGTAATTTCTACTCTTGTAGATAACGAAGGAAAATGTGCTACATAATTTCTACTGTCGTAGATGTAGTGTCCGAAGGAATTCCCTAATTTCTACTATCGTAGATGAGTTATCCTCTCTCTGGATAAAATTTCTACTCTAGTAGATAGAGAACTCAAGAGTAGTAAGTTTTTTGAATTCGCTAGCAAGCTTGGCGTAA
MRAP2_PTPRD		MRAP2	PTPRD	GCTCTGTCCAAGCGTTCCACC	GTAGTGTCCGAAGGAATTCCC	GGAACAGCCCAAACTTACTCT	AGAGAACTCAAGAGTAGTAAG			ACCGGTAATTTCTACTCTTGTAGATGCTCTGTCCAAGCGTTCCACCTAATTTCTACTGTCGTAGATGTAGTGTCCGAAGGAATTCCCTAATTTCTACTATCGTAGATGGAACAGCCCAAACTTACTCTAAATTTCTACTCTAGTAGATAGAGAACTCAAGAGTAGTAAGTTTTTTGAATTCGCTAGCAAGCTTGGCGTAA
TMEM150A_PTPRD		TMEM150A	PTPRD	CCTGCACTGTGCTCTCTCCTA	GTAGTGTCCGAAGGAATTCCC	TGGGGGATAGGAGCCACACTT	AGAGAACTCAAGAGTAGTAAG			ACCGGTAATTTCTACTCTTGTAGATCCTGCACTGTGCTCTCTCCTATAATTTCTACTGTCGTAGATGTAGTGTCCGAAGGAATTCCCTAATTTCTACTATCGTAGATTGGGGGATAGGAGCCACACTTAAATTTCTACTCTAGTAGATAGAGAACTCAAGAGTAGTAAGTTTTTTGAATTCGCTAGCAAGCTTGGCGTAA
CLDND1_PTPRD		CLDND1	PTPRD	ACACTAACTGAGCAGTTCATG	GTAGTGTCCGAAGGAATTCCC	GATACAATGGCACAGTGGGAT	AGAGAACTCAAGAGTAGTAAG			ACCGGTAATTTCTACTCTTGTAGATACACTAACTGAGCAGTTCATGTAATTTCTACTGTCGTAGATGTAGTGTCCGAAGGAATTCCCTAATTTCTACTATCGTAGATGATACAATGGCACAGTGGGATAAATTTCTACTCTAGTAGATAGAGAACTCAAGAGTAGTAAGTTTTTTGAATTCGCTAGCAAGCTTGGCGTAA
TGFBR2_PTPRD		TGFBR2	PTPRD	CCCATCAGAATATAACACCAG	GTAGTGTCCGAAGGAATTCCC	CCTATGAGGAGTATGCCTCTT	AGAGAACTCAAGAGTAGTAAG			ACCGGTAATTTCTACTCTTGTAGATCCCATCAGAATATAACACCAGTAATTTCTACTGTCGTAGATGTAGTGTCCGAAGGAATTCCCTAATTTCTACTATCGTAGATCCTATGAGGAGTATGCCTCTTAAATTTCTACTCTAGTAGATAGAGAACTCAAGAGTAGTAAGTTTTTTGAATTCGCTAGCAAGCTTGGCGTAA
RELT_PTPRD		RELT	PTPRD	GCTTACCCAGGCCAGCAGTCT	GTAGTGTCCGAAGGAATTCCC	CCTCCCACAGGACCCAGGGCA	AGAGAACTCAAGAGTAGTAAG			ACCGGTAATTTCTACTCTTGTAGATGCTTACCCAGGCCAGCAGTCTTAATTTCTACTGTCGTAGATGTAGTGTCCGAAGGAATTCCCTAATTTCTACTATCGTAGATCCTCCCACAGGACCCAGGGCAAAATTTCTACTCTAGTAGATAGAGAACTCAAGAGTAGTAAGTTTTTTGAATTCGCTAGCAAGCTTGGCGTAA
ANKRD26P1_PTPRD		ANKRD26P1	PTPRD	GCTAGAAGCATTAGTGAGCAT	GTAGTGTCCGAAGGAATTCCC	GGTTACTCATATCAAAATTCA	AGAGAACTCAAGAGTAGTAAG			ACCGGTAATTTCTACTCTTGTAGATGCTAGAAGCATTAGTGAGCATTAATTTCTACTGTCGTAGATGTAGTGTCCGAAGGAATTCCCTAATTTCTACTATCGTAGATGGTTACTCATATCAAAATTCAAAATTTCTACTCTAGTAGATAGAGAACTCAAGAGTAGTAAGTTTTTTGAATTCGCTAGCAAGCTTGGCGTAA
TIGIT_PTPRD		TIGIT	PTPRD	TAGTCAACGCGACCACCACGA	GTAGTGTCCGAAGGAATTCCC	TAGGACCTCCAGGAAGATTCT	AGAGAACTCAAGAGTAGTAAG			ACCGGTAATTTCTACTCTTGTAGATTAGTCAACGCGACCACCACGATAATTTCTACTGTCGTAGATGTAGTGTCCGAAGGAATTCCCTAATTTCTACTATCGTAGATTAGGACCTCCAGGAAGATTCTAAATTTCTACTCTAGTAGATAGAGAACTCAAGAGTAGTAAGTTTTTTGAATTCGCTAGCAAGCTTGGCGTAA
PCDHB16_PTPRD		PCDHB16	PTPRD	GACGGCGGAGCCAATGGAAAA	GTAGTGTCCGAAGGAATTCCC	GAAATGGTTACGTCTTATGAA	AGAGAACTCAAGAGTAGTAAG			ACCGGTAATTTCTACTCTTGTAGATGACGGCGGAGCCAATGGAAAATAATTTCTACTGTCGTAGATGTAGTGTCCGAAGGAATTCCCTAATTTCTACTATCGTAGATGAAATGGTTACGTCTTATGAAAAATTTCTACTCTAGTAGATAGAGAACTCAAGAGTAGTAAGTTTTTTGAATTCGCTAGCAAGCTTGGCGTAA
OPALIN_PTPRD		OPALIN	PTPRD	AGTGATATAGTTACCGTTTCT	GTAGTGTCCGAAGGAATTCCC	GGAAAGTGACAGACCATGTGA	AGAGAACTCAAGAGTAGTAAG			ACCGGTAATTTCTACTCTTGTAGATAGTGATATAGTTACCGTTTCTTAATTTCTACTGTCGTAGATGTAGTGTCCGAAGGAATTCCCTAATTTCTACTATCGTAGATGGAAAGTGACAGACCATGTGAAAATTTCTACTCTAGTAGATAGAGAACTCAAGAGTAGTAAGTTTTTTGAATTCGCTAGCAAGCTTGGCGTAA
ZDHHC11_PTPRD		ZDHHC11	PTPRD	CACGCGTGAGGCAGGAAGGGA	GTAGTGTCCGAAGGAATTCCC	CCTTTCCAGAGGCCAAGAAGA	AGAGAACTCAAGAGTAGTAAG			ACCGGTAATTTCTACTCTTGTAGATCACGCGTGAGGCAGGAAGGGATAATTTCTACTGTCGTAGATGTAGTGTCCGAAGGAATTCCCTAATTTCTACTATCGTAGATCCTTTCCAGAGGCCAAGAAGAAAATTTCTACTCTAGTAGATAGAGAACTCAAGAGTAGTAAGTTTTTTGAATTCGCTAGCAAGCTTGGCGTAA
LRRN1_PTPRD		LRRN1	PTPRD	GGAGAAATCTAGTTCAGTCAA	GTAGTGTCCGAAGGAATTCCC	CCAAAAGACAGTCGAATCCCT	AGAGAACTCAAGAGTAGTAAG			ACCGGTAATTTCTACTCTTGTAGATGGAGAAATCTAGTTCAGTCAATAATTTCTACTGTCGTAGATGTAGTGTCCGAAGGAATTCCCTAATTTCTACTATCGTAGATCCAAAAGACAGTCGAATCCCTAAATTTCTACTCTAGTAGATAGAGAACTCAAGAGTAGTAAGTTTTTTGAATTCGCTAGCAAGCTTGGCGTAA
AVPR1B_PTPRD		AVPR1B	PTPRD	CCTCCACCTACATGCTGCTGG	GTAGTGTCCGAAGGAATTCCC	CCTGCGGGAGGTGATCCAGGG	AGAGAACTCAAGAGTAGTAAG			ACCGGTAATTTCTACTCTTGTAGATCCTCCACCTACATGCTGCTGGTAATTTCTACTGTCGTAGATGTAGTGTCCGAAGGAATTCCCTAATTTCTACTATCGTAGATCCTGCGGGAGGTGATCCAGGGAAATTTCTACTCTAGTAGATAGAGAACTCAAGAGTAGTAAGTTTTTTGAATTCGCTAGCAAGCTTGGCGTAA
IL32_PTPRD		IL32	PTPRD	CGCAGGTCCTCTCTGATGACA	GTAGTGTCCGAAGGAATTCCC	TGATAAAATGCAAAATGCAGA	AGAGAACTCAAGAGTAGTAAG			ACCGGTAATTTCTACTCTTGTAGATCGCAGGTCCTCTCTGATGACATAATTTCTACTGTCGTAGATGTAGTGTCCGAAGGAATTCCCTAATTTCTACTATCGTAGATTGATAAAATGCAAAATGCAGAAAATTTCTACTCTAGTAGATAGAGAACTCAAGAGTAGTAAGTTTTTTGAATTCGCTAGCAAGCTTGGCGTAA
SCN2B_PTPRD		SCN2B	PTPRD	TCAGCATCACCGACACATCGT	GTAGTGTCCGAAGGAATTCCC	TGGTTCACTGTGTAGCAGGAG	AGAGAACTCAAGAGTAGTAAG			ACCGGTAATTTCTACTCTTGTAGATTCAGCATCACCGACACATCGTTAATTTCTACTGTCGTAGATGTAGTGTCCGAAGGAATTCCCTAATTTCTACTATCGTAGATTGGTTCACTGTGTAGCAGGAGAAATTTCTACTCTAGTAGATAGAGAACTCAAGAGTAGTAAGTTTTTTGAATTCGCTAGCAAGCTTGGCGTAA
PIANP_PTPRD		PIANP	PTPRD	TTCCCACCCCAATCAGGTGTG	GTAGTGTCCGAAGGAATTCCC	AGGAGGGGCCGCCCTCATCCC	AGAGAACTCAAGAGTAGTAAG			ACCGGTAATTTCTACTCTTGTAGATTTCCCACCCCAATCAGGTGTGTAATTTCTACTGTCGTAGATGTAGTGTCCGAAGGAATTCCCTAATTTCTACTATCGTAGATAGGAGGGGCCGCCCTCATCCCAAATTTCTACTCTAGTAGATAGAGAACTCAAGAGTAGTAAGTTTTTTGAATTCGCTAGCAAGCTTGGCGTAA
KCNK18_PTPRD		KCNK18	PTPRD	GGAACCGATTATAAGATGTAG	GTAGTGTCCGAAGGAATTCCC	TCTAGCGCATGAGATCTCTCA	AGAGAACTCAAGAGTAGTAAG			ACCGGTAATTTCTACTCTTGTAGATGGAACCGATTATAAGATGTAGTAATTTCTACTGTCGTAGATGTAGTGTCCGAAGGAATTCCCTAATTTCTACTATCGTAGATTCTAGCGCATGAGATCTCTCAAAATTTCTACTCTAGTAGATAGAGAACTCAAGAGTAGTAAGTTTTTTGAATTCGCTAGCAAGCTTGGCGTAA
FFAR1_PTPRD		FFAR1	PTPRD	CGCTGGGCTTCCCGCTCAACG	GTAGTGTCCGAAGGAATTCCC	GGTTGGAGGCTCCAGGAGGCT	AGAGAACTCAAGAGTAGTAAG			ACCGGTAATTTCTACTCTTGTAGATCGCTGGGCTTCCCGCTCAACGTAATTTCTACTGTCGTAGATGTAGTGTCCGAAGGAATTCCCTAATTTCTACTATCGTAGATGGTTGGAGGCTCCAGGAGGCTAAATTTCTACTCTAGTAGATAGAGAACTCAAGAGTAGTAAGTTTTTTGAATTCGCTAGCAAGCTTGGCGTAA
LITAF_PTPRD		LITAF	PTPRD	GACCGCCCTATCCAAATGTGT	GTAGTGTCCGAAGGAATTCCC	GATAGGGCGGTCCAAAAAGGT	AGAGAACTCAAGAGTAGTAAG			ACCGGTAATTTCTACTCTTGTAGATGACCGCCCTATCCAAATGTGTTAATTTCTACTGTCGTAGATGTAGTGTCCGAAGGAATTCCCTAATTTCTACTATCGTAGATGATAGGGCGGTCCAAAAAGGTAAATTTCTACTCTAGTAGATAGAGAACTCAAGAGTAGTAAGTTTTTTGAATTCGCTAGCAAGCTTGGCGTAA
LRRN2_PTPRD		LRRN2	PTPRD	GGATGCCCGAGACTGTGATTT	GTAGTGTCCGAAGGAATTCCC	CCCCTCATCTCCCCACGAAGC	AGAGAACTCAAGAGTAGTAAG			ACCGGTAATTTCTACTCTTGTAGATGGATGCCCGAGACTGTGATTTTAATTTCTACTGTCGTAGATGTAGTGTCCGAAGGAATTCCCTAATTTCTACTATCGTAGATCCCCTCATCTCCCCACGAAGCAAATTTCTACTCTAGTAGATAGAGAACTCAAGAGTAGTAAGTTTTTTGAATTCGCTAGCAAGCTTGGCGTAA
NIPAL1_PTPRD		NIPAL1	PTPRD	AGTATGAAGCTGGAGCCAATA	GTAGTGTCCGAAGGAATTCCC	GGACAAGGTGGACATTCTTAC	AGAGAACTCAAGAGTAGTAAG			ACCGGTAATTTCTACTCTTGTAGATAGTATGAAGCTGGAGCCAATATAATTTCTACTGTCGTAGATGTAGTGTCCGAAGGAATTCCCTAATTTCTACTATCGTAGATGGACAAGGTGGACATTCTTACAAATTTCTACTCTAGTAGATAGAGAACTCAAGAGTAGTAAGTTTTTTGAATTCGCTAGCAAGCTTGGCGTAA
PCDHB1_PTPRD		PCDHB1	PTPRD	ACTATCAGAGACCGGGACATT	GTAGTGTCCGAAGGAATTCCC	CGAGGGCAACAAAATGCATTT	AGAGAACTCAAGAGTAGTAAG			ACCGGTAATTTCTACTCTTGTAGATACTATCAGAGACCGGGACATTTAATTTCTACTGTCGTAGATGTAGTGTCCGAAGGAATTCCCTAATTTCTACTATCGTAGATCGAGGGCAACAAAATGCATTTAAATTTCTACTCTAGTAGATAGAGAACTCAAGAGTAGTAAGTTTTTTGAATTCGCTAGCAAGCTTGGCGTAA
PCDHGA6_PTPRD		PCDHGA6	PTPRD	AGCTCAGTGGTAATAGTCACT	GTAGTGTCCGAAGGAATTCCC	AAGGACATAGACTGAGTAGGA	AGAGAACTCAAGAGTAGTAAG			ACCGGTAATTTCTACTCTTGTAGATAGCTCAGTGGTAATAGTCACTTAATTTCTACTGTCGTAGATGTAGTGTCCGAAGGAATTCCCTAATTTCTACTATCGTAGATAAGGACATAGACTGAGTAGGAAAATTTCTACTCTAGTAGATAGAGAACTCAAGAGTAGTAAGTTTTTTGAATTCGCTAGCAAGCTTGGCGTAA
CD83_PTPRD		CD83	PTPRD	ATTGGGGGCGTCGAAAGAACC	GTAGTGTCCGAAGGAATTCCC	AAGGATGCCCTGCACAGCGTA	AGAGAACTCAAGAGTAGTAAG			ACCGGTAATTTCTACTCTTGTAGATATTGGGGGCGTCGAAAGAACCTAATTTCTACTGTCGTAGATGTAGTGTCCGAAGGAATTCCCTAATTTCTACTATCGTAGATAAGGATGCCCTGCACAGCGTAAAATTTCTACTCTAGTAGATAGAGAACTCAAGAGTAGTAAGTTTTTTGAATTCGCTAGCAAGCTTGGCGTAA
LAMTOR1_PTPRD		LAMTOR1	PTPRD	GTAGGGGGGCTGCTAGGGTCC	GTAGTGTCCGAAGGAATTCCC	CGTCCACACGGATCTGAGAAA	AGAGAACTCAAGAGTAGTAAG			ACCGGTAATTTCTACTCTTGTAGATGTAGGGGGGCTGCTAGGGTCCTAATTTCTACTGTCGTAGATGTAGTGTCCGAAGGAATTCCCTAATTTCTACTATCGTAGATCGTCCACACGGATCTGAGAAAAAATTTCTACTCTAGTAGATAGAGAACTCAAGAGTAGTAAGTTTTTTGAATTCGCTAGCAAGCTTGGCGTAA
SLC31A1_PTPRD		SLC31A1	PTPRD	CTTCCATACTTAGAAATGGCT	GTAGTGTCCGAAGGAATTCCC	CTAGCAATGTTCTATGAAGGA	AGAGAACTCAAGAGTAGTAAG			ACCGGTAATTTCTACTCTTGTAGATCTTCCATACTTAGAAATGGCTTAATTTCTACTGTCGTAGATGTAGTGTCCGAAGGAATTCCCTAATTTCTACTATCGTAGATCTAGCAATGTTCTATGAAGGAAAATTTCTACTCTAGTAGATAGAGAACTCAAGAGTAGTAAGTTTTTTGAATTCGCTAGCAAGCTTGGCGTAA
MCOLN2_PTPRD		MCOLN2	PTPRD	CCGATAAAATTCCAGTCTGAA	GTAGTGTCCGAAGGAATTCCC	TCCATAACCAAGGGTCCCCAG	AGAGAACTCAAGAGTAGTAAG			ACCGGTAATTTCTACTCTTGTAGATCCGATAAAATTCCAGTCTGAATAATTTCTACTGTCGTAGATGTAGTGTCCGAAGGAATTCCCTAATTTCTACTATCGTAGATTCCATAACCAAGGGTCCCCAGAAATTTCTACTCTAGTAGATAGAGAACTCAAGAGTAGTAAGTTTTTTGAATTCGCTAGCAAGCTTGGCGTAA
SEZ6L_PTPRD		SEZ6L	PTPRD	AAGGGAGTCGTAGAGAAGAGC	GTAGTGTCCGAAGGAATTCCC	ACTGCCACCTGGGCTATGAGC	AGAGAACTCAAGAGTAGTAAG			ACCGGTAATTTCTACTCTTGTAGATAAGGGAGTCGTAGAGAAGAGCTAATTTCTACTGTCGTAGATGTAGTGTCCGAAGGAATTCCCTAATTTCTACTATCGTAGATACTGCCACCTGGGCTATGAGCAAATTTCTACTCTAGTAGATAGAGAACTCAAGAGTAGTAAGTTTTTTGAATTCGCTAGCAAGCTTGGCGTAA
LGALS1_PTPRD		LGALS1	PTPRD	CCTTCCAGCCTGGAAGTGTTG	GTAGTGTCCGAAGGAATTCCC	AGATTCAGGTTGCTGGCGACC	AGAGAACTCAAGAGTAGTAAG			ACCGGTAATTTCTACTCTTGTAGATCCTTCCAGCCTGGAAGTGTTGTAATTTCTACTGTCGTAGATGTAGTGTCCGAAGGAATTCCCTAATTTCTACTATCGTAGATAGATTCAGGTTGCTGGCGACCAAATTTCTACTCTAGTAGATAGAGAACTCAAGAGTAGTAAGTTTTTTGAATTCGCTAGCAAGCTTGGCGTAA
ICOSLG_PTPRD		ICOSLG	PTPRD	CCAATATACGTAAACATCATT	GTAGTGTCCGAAGGAATTCCC	AGCGTTGAGGTTACACTGCAT	AGAGAACTCAAGAGTAGTAAG			ACCGGTAATTTCTACTCTTGTAGATCCAATATACGTAAACATCATTTAATTTCTACTGTCGTAGATGTAGTGTCCGAAGGAATTCCCTAATTTCTACTATCGTAGATAGCGTTGAGGTTACACTGCATAAATTTCTACTCTAGTAGATAGAGAACTCAAGAGTAGTAAGTTTTTTGAATTCGCTAGCAAGCTTGGCGTAA
CD7_PIK3R1		CD7	PIK3R1	CTTCTCAGAGGAACAGTCCCA	GTACGAGATGCGTCTACTAAA	CTACGAGGACGGGGTGGTGCC	GCTGACGCTTTCAAACGCTAT			ACCGGTAATTTCTACTCTTGTAGATCTTCTCAGAGGAACAGTCCCATAATTTCTACTGTCGTAGATGTACGAGATGCGTCTACTAAATAATTTCTACTATCGTAGATCTACGAGGACGGGGTGGTGCCAAATTTCTACTCTAGTAGATGCTGACGCTTTCAAACGCTATTTTTTTGAATTCGCTAGCAAGCTTGGCGTAA
PIK3CB_PIK3R1		PIK3CB	PIK3R1	GTGATCATCCACTAATTCAGT	GTACGAGATGCGTCTACTAAA	AACTATCCAGACCAGTACGTT	GCTGACGCTTTCAAACGCTAT			ACCGGTAATTTCTACTCTTGTAGATGTGATCATCCACTAATTCAGTTAATTTCTACTGTCGTAGATGTACGAGATGCGTCTACTAAATAATTTCTACTATCGTAGATAACTATCCAGACCAGTACGTTAAATTTCTACTCTAGTAGATGCTGACGCTTTCAAACGCTATTTTTTTGAATTCGCTAGCAAGCTTGGCGTAA
KCNE3_PIK3R1		KCNE3	PIK3R1	GAGCCTTCAGCACGGCATGCA	GTACGAGATGCGTCTACTAAA	CTCTGCCGGCCAGGGCCAGGG	GCTGACGCTTTCAAACGCTAT			ACCGGTAATTTCTACTCTTGTAGATGAGCCTTCAGCACGGCATGCATAATTTCTACTGTCGTAGATGTACGAGATGCGTCTACTAAATAATTTCTACTATCGTAGATCTCTGCCGGCCAGGGCCAGGGAAATTTCTACTCTAGTAGATGCTGACGCTTTCAAACGCTATTTTTTTGAATTCGCTAGCAAGCTTGGCGTAA
PCBP1_PIK3R1		PCBP1	PIK3R1	GCTATGATCATCGACAAGCTG	GTACGAGATGCGTCTACTAAA	ATCTTACACCCGCCTTTCCCA	GCTGACGCTTTCAAACGCTAT			ACCGGTAATTTCTACTCTTGTAGATGCTATGATCATCGACAAGCTGTAATTTCTACTGTCGTAGATGTACGAGATGCGTCTACTAAATAATTTCTACTATCGTAGATATCTTACACCCGCCTTTCCCAAAATTTCTACTCTAGTAGATGCTGACGCTTTCAAACGCTATTTTTTTGAATTCGCTAGCAAGCTTGGCGTAA
PIK3R2_PIK3R1		PIK3R2	PIK3R1	TGAAGAGTACACACGGACCTC	GTACGAGATGCGTCTACTAAA	GACACAGGGTAGAGGAGCCGT	GCTGACGCTTTCAAACGCTAT			ACCGGTAATTTCTACTCTTGTAGATTGAAGAGTACACACGGACCTCTAATTTCTACTGTCGTAGATGTACGAGATGCGTCTACTAAATAATTTCTACTATCGTAGATGACACAGGGTAGAGGAGCCGTAAATTTCTACTCTAGTAGATGCTGACGCTTTCAAACGCTATTTTTTTGAATTCGCTAGCAAGCTTGGCGTAA
PIK3R3_PIK3R1		PIK3R3	PIK3R1	CCTGTATAGGATCAGTTGGTA	GTACGAGATGCGTCTACTAAA	TCCCAAGTACCTGGAGGATCC	GCTGACGCTTTCAAACGCTAT			ACCGGTAATTTCTACTCTTGTAGATCCTGTATAGGATCAGTTGGTATAATTTCTACTGTCGTAGATGTACGAGATGCGTCTACTAAATAATTTCTACTATCGTAGATTCCCAAGTACCTGGAGGATCCAAATTTCTACTCTAGTAGATGCTGACGCTTTCAAACGCTATTTTTTTGAATTCGCTAGCAAGCTTGGCGTAA
TGFBR2_PIK3R1		TGFBR2	PIK3R1	CCCATCAGAATATAACACCAG	GTACGAGATGCGTCTACTAAA	CCTATGAGGAGTATGCCTCTT	GCTGACGCTTTCAAACGCTAT			ACCGGTAATTTCTACTCTTGTAGATCCCATCAGAATATAACACCAGTAATTTCTACTGTCGTAGATGTACGAGATGCGTCTACTAAATAATTTCTACTATCGTAGATCCTATGAGGAGTATGCCTCTTAAATTTCTACTCTAGTAGATGCTGACGCTTTCAAACGCTATTTTTTTGAATTCGCTAGCAAGCTTGGCGTAA
FLRT1_PIK3R1		FLRT1	PIK3R1	CCCTCAAGGCCAAAAGGCCAG	GTACGAGATGCGTCTACTAAA	CTGTCGGCGAAGGCGTCCTCC	GCTGACGCTTTCAAACGCTAT			ACCGGTAATTTCTACTCTTGTAGATCCCTCAAGGCCAAAAGGCCAGTAATTTCTACTGTCGTAGATGTACGAGATGCGTCTACTAAATAATTTCTACTATCGTAGATCTGTCGGCGAAGGCGTCCTCCAAATTTCTACTCTAGTAGATGCTGACGCTTTCAAACGCTATTTTTTTGAATTCGCTAGCAAGCTTGGCGTAA
TRAF2_FBXW7		TRAF2	FBXW7	AGGACCACGTCAAGACTTGTG	ATGTGCCGTAGAAACCCATAT	GTTGCTAGAGCTGCCACGAAG	AGGTAGGTATGTCACAGATTC			ACCGGTAATTTCTACTCTTGTAGATAGGACCACGTCAAGACTTGTGTAATTTCTACTGTCGTAGATATGTGCCGTAGAAACCCATATTAATTTCTACTATCGTAGATGTTGCTAGAGCTGCCACGAAGAAATTTCTACTCTAGTAGATAGGTAGGTATGTCACAGATTCTTTTTTGAATTCGCTAGCAAGCTTGGCGTAA
SNX8_FBXW7		SNX8	FBXW7	CCAGTTACCTGGCTGGAAACC	ATGTGCCGTAGAAACCCATAT	CCTCCCAGCATTCTCTTGGGT	AGGTAGGTATGTCACAGATTC			ACCGGTAATTTCTACTCTTGTAGATCCAGTTACCTGGCTGGAAACCTAATTTCTACTGTCGTAGATATGTGCCGTAGAAACCCATATTAATTTCTACTATCGTAGATCCTCCCAGCATTCTCTTGGGTAAATTTCTACTCTAGTAGATAGGTAGGTATGTCACAGATTCTTTTTTGAATTCGCTAGCAAGCTTGGCGTAA
MYCBP2_FBXW7		MYCBP2	FBXW7	ACAGGTATAGACACGCAATAA	ATGTGCCGTAGAAACCCATAT	ATATGAACCAATGATAGTGAA	AGGTAGGTATGTCACAGATTC			ACCGGTAATTTCTACTCTTGTAGATACAGGTATAGACACGCAATAATAATTTCTACTGTCGTAGATATGTGCCGTAGAAACCCATATTAATTTCTACTATCGTAGATATATGAACCAATGATAGTGAAAAATTTCTACTCTAGTAGATAGGTAGGTATGTCACAGATTCTTTTTTGAATTCGCTAGCAAGCTTGGCGTAA
FBXW2_FBXW7		FBXW2	FBXW7	GGCTGGCAGATAGATGATTCT	ATGTGCCGTAGAAACCCATAT	TAGTAAAGTGCATACACTCTG	AGGTAGGTATGTCACAGATTC			ACCGGTAATTTCTACTCTTGTAGATGGCTGGCAGATAGATGATTCTTAATTTCTACTGTCGTAGATATGTGCCGTAGAAACCCATATTAATTTCTACTATCGTAGATTAGTAAAGTGCATACACTCTGAAATTTCTACTCTAGTAGATAGGTAGGTATGTCACAGATTCTTTTTTGAATTCGCTAGCAAGCTTGGCGTAA
PRR36_FBXW7		PRR36	FBXW7	CCTAGGGGACATTGTCAGGAA	ATGTGCCGTAGAAACCCATAT	ATCCCCTCTGCAGAGTATGCC	AGGTAGGTATGTCACAGATTC			ACCGGTAATTTCTACTCTTGTAGATCCTAGGGGACATTGTCAGGAATAATTTCTACTGTCGTAGATATGTGCCGTAGAAACCCATATTAATTTCTACTATCGTAGATATCCCCTCTGCAGAGTATGCCAAATTTCTACTCTAGTAGATAGGTAGGTATGTCACAGATTCTTTTTTGAATTCGCTAGCAAGCTTGGCGTAA
CREB3L1_FBXW7		CREB3L1	FBXW7	TAGACACTCCACATACTCCTT	ATGTGCCGTAGAAACCCATAT	TGTCCCAGCGCCCATGCTCCA	AGGTAGGTATGTCACAGATTC			ACCGGTAATTTCTACTCTTGTAGATTAGACACTCCACATACTCCTTTAATTTCTACTGTCGTAGATATGTGCCGTAGAAACCCATATTAATTTCTACTATCGTAGATTGTCCCAGCGCCCATGCTCCAAAATTTCTACTCTAGTAGATAGGTAGGTATGTCACAGATTCTTTTTTGAATTCGCTAGCAAGCTTGGCGTAA
MED28_FBXW7		MED28	FBXW7	AGGTGTTGATCAGTGTATCCA	ATGTGCCGTAGAAACCCATAT	GTGGACGAGTTGGAGTCATCT	AGGTAGGTATGTCACAGATTC			ACCGGTAATTTCTACTCTTGTAGATAGGTGTTGATCAGTGTATCCATAATTTCTACTGTCGTAGATATGTGCCGTAGAAACCCATATTAATTTCTACTATCGTAGATGTGGACGAGTTGGAGTCATCTAAATTTCTACTCTAGTAGATAGGTAGGTATGTCACAGATTCTTTTTTGAATTCGCTAGCAAGCTTGGCGTAA
MED10_FBXW7		MED10	FBXW7	GCTAGAGCCCTCTCCAGGCAC	ATGTGCCGTAGAAACCCATAT	GTGTAGAGCTGGGGATTTCGA	AGGTAGGTATGTCACAGATTC			ACCGGTAATTTCTACTCTTGTAGATGCTAGAGCCCTCTCCAGGCACTAATTTCTACTGTCGTAGATATGTGCCGTAGAAACCCATATTAATTTCTACTATCGTAGATGTGTAGAGCTGGGGATTTCGAAAATTTCTACTCTAGTAGATAGGTAGGTATGTCACAGATTCTTTTTTGAATTCGCTAGCAAGCTTGGCGTAA
RELB_FBXW7		RELB	FBXW7	TTCTCCCGCAGAGATCATCGA	ATGTGCCGTAGAAACCCATAT	CCGAATTAACAAGGAAAGCGG	AGGTAGGTATGTCACAGATTC			ACCGGTAATTTCTACTCTTGTAGATTTCTCCCGCAGAGATCATCGATAATTTCTACTGTCGTAGATATGTGCCGTAGAAACCCATATTAATTTCTACTATCGTAGATCCGAATTAACAAGGAAAGCGGAAATTTCTACTCTAGTAGATAGGTAGGTATGTCACAGATTCTTTTTTGAATTCGCTAGCAAGCTTGGCGTAA
FBXO45_FBXW7		FBXO45	FBXW7	GATGTAAAGTAAAGCCATTCT	ATGTGCCGTAGAAACCCATAT	AGTGAGGGCCGCCATGCATGG	AGGTAGGTATGTCACAGATTC			ACCGGTAATTTCTACTCTTGTAGATGATGTAAAGTAAAGCCATTCTTAATTTCTACTGTCGTAGATATGTGCCGTAGAAACCCATATTAATTTCTACTATCGTAGATAGTGAGGGCCGCCATGCATGGAAATTTCTACTCTAGTAGATAGGTAGGTATGTCACAGATTCTTTTTTGAATTCGCTAGCAAGCTTGGCGTAA
TP53_FBXW7		TP53	FBXW7	ATGCTGTCCCCGGACGATATT	ATGTGCCGTAGAAACCCATAT	CTTCCACTCGGATAAGATGCT	AGGTAGGTATGTCACAGATTC			ACCGGTAATTTCTACTCTTGTAGATATGCTGTCCCCGGACGATATTTAATTTCTACTGTCGTAGATATGTGCCGTAGAAACCCATATTAATTTCTACTATCGTAGATCTTCCACTCGGATAAGATGCTAAATTTCTACTCTAGTAGATAGGTAGGTATGTCACAGATTCTTTTTTGAATTCGCTAGCAAGCTTGGCGTAA
RBX1_FBXW7		RBX1	FBXW7	ACTTCAAAGCGCTTCTTGCCC	ATGTGCCGTAGAAACCCATAT	CAGTGGAATGCAGTAGCCCTC	AGGTAGGTATGTCACAGATTC			ACCGGTAATTTCTACTCTTGTAGATACTTCAAAGCGCTTCTTGCCCTAATTTCTACTGTCGTAGATATGTGCCGTAGAAACCCATATTAATTTCTACTATCGTAGATCAGTGGAATGCAGTAGCCCTCAAATTTCTACTCTAGTAGATAGGTAGGTATGTCACAGATTCTTTTTTGAATTCGCTAGCAAGCTTGGCGTAA
NUDC_FBXW7		NUDC	FBXW7	ATTGGAGGAGAAGAAGGGATG	ATGTGCCGTAGAAACCCATAT	CCTCTGGTCCCTGACACTCAC	AGGTAGGTATGTCACAGATTC			ACCGGTAATTTCTACTCTTGTAGATATTGGAGGAGAAGAAGGGATGTAATTTCTACTGTCGTAGATATGTGCCGTAGAAACCCATATTAATTTCTACTATCGTAGATCCTCTGGTCCCTGACACTCACAAATTTCTACTCTAGTAGATAGGTAGGTATGTCACAGATTCTTTTTTGAATTCGCTAGCAAGCTTGGCGTAA
CUL1_FBXW7		CUL1	FBXW7	GAGGTGTACTCGAACCCGCAA	ATGTGCCGTAGAAACCCATAT	ACTGGTGAACACTAGTACAGT	AGGTAGGTATGTCACAGATTC			ACCGGTAATTTCTACTCTTGTAGATGAGGTGTACTCGAACCCGCAATAATTTCTACTGTCGTAGATATGTGCCGTAGAAACCCATATTAATTTCTACTATCGTAGATACTGGTGAACACTAGTACAGTAAATTTCTACTCTAGTAGATAGGTAGGTATGTCACAGATTCTTTTTTGAATTCGCTAGCAAGCTTGGCGTAA
TGIF2_FBXW7		TGIF2	FBXW7	CCATTTCCCGCCGCGGGGGTA	ATGTGCCGTAGAAACCCATAT	CCACGTGGGGAGCTGGAGTCT	AGGTAGGTATGTCACAGATTC			ACCGGTAATTTCTACTCTTGTAGATCCATTTCCCGCCGCGGGGGTATAATTTCTACTGTCGTAGATATGTGCCGTAGAAACCCATATTAATTTCTACTATCGTAGATCCACGTGGGGAGCTGGAGTCTAAATTTCTACTCTAGTAGATAGGTAGGTATGTCACAGATTCTTTTTTGAATTCGCTAGCAAGCTTGGCGTAA
RAE1_FBXW7		RAE1	FBXW7	GGATACTCGATCGTCAAATCC	ATGTGCCGTAGAAACCCATAT	CCGCAGGATATTGAAGTAACA	AGGTAGGTATGTCACAGATTC			ACCGGTAATTTCTACTCTTGTAGATGGATACTCGATCGTCAAATCCTAATTTCTACTGTCGTAGATATGTGCCGTAGAAACCCATATTAATTTCTACTATCGTAGATCCGCAGGATATTGAAGTAACAAAATTTCTACTCTAGTAGATAGGTAGGTATGTCACAGATTCTTTTTTGAATTCGCTAGCAAGCTTGGCGTAA
LEO1_WDR61		LEO1	WDR61	GCACCTCAGTGTCACTATCCG	CTTACATATGCAATACTAAGA	AGAGTGATTATCACTACCACT	CAAGTCCCAAAGACGAATATG			ACCGGTAATTTCTACTCTTGTAGATGCACCTCAGTGTCACTATCCGTAATTTCTACTGTCGTAGATCTTACATATGCAATACTAAGATAATTTCTACTATCGTAGATAGAGTGATTATCACTACCACTAAATTTCTACTCTAGTAGATCAAGTCCCAAAGACGAATATGTTTTTTGAATTCGCTAGCAAGCTTGGCGTAA
CENPK_PPWD1		CENPK	PPWD1	AATTCACTGTGTAGTACATTA	GCTATCCCCTGGAACAAAGCC	ACCGCTGAACTCAGTCAATGG	TATCAGAACCAATAGTAGCTA			ACCGGTAATTTCTACTCTTGTAGATAATTCACTGTGTAGTACATTATAATTTCTACTGTCGTAGATGCTATCCCCTGGAACAAAGCCTAATTTCTACTATCGTAGATACCGCTGAACTCAGTCAATGGAAATTTCTACTCTAGTAGATTATCAGAACCAATAGTAGCTATTTTTTGAATTCGCTAGCAAGCTTGGCGTAA
CENPK_PMF1		CENPK	PMF1	AATTCACTGTGTAGTACATTA	GAGGGTGAAGCTCCTCGACAC	ACCGCTGAACTCAGTCAATGG	TCCAAGGCATTCAAGACAGCT			ACCGGTAATTTCTACTCTTGTAGATAATTCACTGTGTAGTACATTATAATTTCTACTGTCGTAGATGAGGGTGAAGCTCCTCGACACTAATTTCTACTATCGTAGATACCGCTGAACTCAGTCAATGGAAATTTCTACTCTAGTAGATTCCAAGGCATTCAAGACAGCTTTTTTTGAATTCGCTAGCAAGCTTGGCGTAA
NCBP1_NUDC		NCBP1	NUDC	GAAGCTGATCTTCCTAACTAC	ATTGGAGGAGAAGAAGGGATG	GTACAACTCCTTTCCAACCCA	CCTCTGGTCCCTGACACTCAC			ACCGGTAATTTCTACTCTTGTAGATGAAGCTGATCTTCCTAACTACTAATTTCTACTGTCGTAGATATTGGAGGAGAAGAAGGGATGTAATTTCTACTATCGTAGATGTACAACTCCTTTCCAACCCAAAATTTCTACTCTAGTAGATCCTCTGGTCCCTGACACTCACTTTTTTGAATTCGCTAGCAAGCTTGGCGTAA
HUS1_TIPIN		HUS1	TIPIN	GAGCTAACATCGGAAAACTTA	GGGAATAGCCTATGTGCCCAG	GGAATCAGTAACATGATAGCC	TAATCATCTCAACACTTACCT			ACCGGTAATTTCTACTCTTGTAGATGAGCTAACATCGGAAAACTTATAATTTCTACTGTCGTAGATGGGAATAGCCTATGTGCCCAGTAATTTCTACTATCGTAGATGGAATCAGTAACATGATAGCCAAATTTCTACTCTAGTAGATTAATCATCTCAACACTTACCTTTTTTTGAATTCGCTAGCAAGCTTGGCGTAA
ATP6V1G1_FDPS		ATP6V1G1	FDPS	CGGGCCTCGGACACCTTCTCG	ACGGTGGTAGTAGCATTCCGG	AGCCTGAGCTTCTTCTTTGGC	GTTCAGCACTTCTCCCAGATC			ACCGGTAATTTCTACTCTTGTAGATCGGGCCTCGGACACCTTCTCGTAATTTCTACTGTCGTAGATACGGTGGTAGTAGCATTCCGGTAATTTCTACTATCGTAGATAGCCTGAGCTTCTTCTTTGGCAAATTTCTACTCTAGTAGATGTTCAGCACTTCTCCCAGATCTTTTTTGAATTCGCTAGCAAGCTTGGCGTAA
MRPL13_MTBP		MRPL13	MTBP	GCAGCATGCCATAAATAGCTA	GTCCAGTGGAACCTAATTCCT	ACAGCTACCCAGGTGGATTTA	TAGGTAGAGCAATGGTAGATA			ACCGGTAATTTCTACTCTTGTAGATGCAGCATGCCATAAATAGCTATAATTTCTACTGTCGTAGATGTCCAGTGGAACCTAATTCCTTAATTTCTACTATCGTAGATACAGCTACCCAGGTGGATTTAAAATTTCTACTCTAGTAGATTAGGTAGAGCAATGGTAGATATTTTTTGAATTCGCTAGCAAGCTTGGCGTAA
EMC2_FDPS		EMC2	FDPS	GAGGAACTAATGATGACTAAT	ACGGTGGTAGTAGCATTCCGG	AATACCTACCAATGCCAAGTC	GTTCAGCACTTCTCCCAGATC			ACCGGTAATTTCTACTCTTGTAGATGAGGAACTAATGATGACTAATTAATTTCTACTGTCGTAGATACGGTGGTAGTAGCATTCCGGTAATTTCTACTATCGTAGATAATACCTACCAATGCCAAGTCAAATTTCTACTCTAGTAGATGTTCAGCACTTCTCCCAGATCTTTTTTGAATTCGCTAGCAAGCTTGGCGTAA
MRP63_SKA3		MRP63	SKA3	TGGCCTCGAAGGCCTCCCTCC	GGAGTTACACACTCAAAATCA	TTGGTGACATTGAGATGGTCG	TTGACACGTGGACTATATCCA			ACCGGTAATTTCTACTCTTGTAGATTGGCCTCGAAGGCCTCCCTCCTAATTTCTACTGTCGTAGATGGAGTTACACACTCAAAATCATAATTTCTACTATCGTAGATTTGGTGACATTGAGATGGTCGAAATTTCTACTCTAGTAGATTTGACACGTGGACTATATCCATTTTTTGAATTCGCTAGCAAGCTTGGCGTAA
FIP1L1_TIPIN		FIP1L1	TIPIN	GGAGTTATGGTACAGCACCTG	GGGAATAGCCTATGTGCCCAG	ACTTAGGCCGAAGACTGTACT	TAATCATCTCAACACTTACCT			ACCGGTAATTTCTACTCTTGTAGATGGAGTTATGGTACAGCACCTGTAATTTCTACTGTCGTAGATGGGAATAGCCTATGTGCCCAGTAATTTCTACTATCGTAGATACTTAGGCCGAAGACTGTACTAAATTTCTACTCTAGTAGATTAATCATCTCAACACTTACCTTTTTTTGAATTCGCTAGCAAGCTTGGCGTAA
NOP58_ZNHIT6		NOP58	ZNHIT6	GCGCTGATAAAGTAGACACAA	CCCTGTGTAAAGAAACACAAA	ATTCTAGAGTAAAGCTAAAAC	CTATGCATAAAGTGGCTTACC			ACCGGTAATTTCTACTCTTGTAGATGCGCTGATAAAGTAGACACAATAATTTCTACTGTCGTAGATCCCTGTGTAAAGAAACACAAATAATTTCTACTATCGTAGATATTCTAGAGTAAAGCTAAAACAAATTTCTACTCTAGTAGATCTATGCATAAAGTGGCTTACCTTTTTTGAATTCGCTAGCAAGCTTGGCGTAA
GEMIN4_GTF2H4		GEMIN4	GTF2H4	ACGGGACTCATCAGGCAGTTC	AGAGGAAATCTCGGCGTTACT	GTGCAATGGCCCATAAGTACC	CGCCAGAACCTCCGCATTGCC			ACCGGTAATTTCTACTCTTGTAGATACGGGACTCATCAGGCAGTTCTAATTTCTACTGTCGTAGATAGAGGAAATCTCGGCGTTACTTAATTTCTACTATCGTAGATGTGCAATGGCCCATAAGTACCAAATTTCTACTCTAGTAGATCGCCAGAACCTCCGCATTGCCTTTTTTGAATTCGCTAGCAAGCTTGGCGTAA
METAP2_RPL36A		METAP2	RPL36A	ATCCCAAATATGATACGTTAT	CCAGGAAAGCGGCGTTATGAC	CCTTCATCATCTTCATCTCTT	AGGCTAAAACTACAAAGAAGA			ACCGGTAATTTCTACTCTTGTAGATATCCCAAATATGATACGTTATTAATTTCTACTGTCGTAGATCCAGGAAAGCGGCGTTATGACTAATTTCTACTATCGTAGATCCTTCATCATCTTCATCTCTTAAATTTCTACTCTAGTAGATAGGCTAAAACTACAAAGAAGATTTTTTGAATTCGCTAGCAAGCTTGGCGTAA
LEO1_SDHC		LEO1	SDHC	GCACCTCAGTGTCACTATCCG	GTGCTGTTCCTTTGGGAACCA	AGAGTGATTATCACTACCACT	TTTACAGTTGGTCTCTTCCCA			ACCGGTAATTTCTACTCTTGTAGATGCACCTCAGTGTCACTATCCGTAATTTCTACTGTCGTAGATGTGCTGTTCCTTTGGGAACCATAATTTCTACTATCGTAGATAGAGTGATTATCACTACCACTAAATTTCTACTCTAGTAGATTTTACAGTTGGTCTCTTCCCATTTTTTGAATTCGCTAGCAAGCTTGGCGTAA
ASCC3_RPLP1		ASCC3	RPLP1	CTCTCATCCGTACATAAAGAT	CCACCATCACCTTACCTTTGC	CCATAACTATTCTCTACACCT	TTGTAGGAGGATAAGATCAAT			ACCGGTAATTTCTACTCTTGTAGATCTCTCATCCGTACATAAAGATTAATTTCTACTGTCGTAGATCCACCATCACCTTACCTTTGCTAATTTCTACTATCGTAGATCCATAACTATTCTCTACACCTAAATTTCTACTCTAGTAGATTTGTAGGAGGATAAGATCAATTTTTTTGAATTCGCTAGCAAGCTTGGCGTAA
LEO1_PDRG1		LEO1	PDRG1	GCACCTCAGTGTCACTATCCG	AACTTACCAGAGAGGCTGAGA	AGAGTGATTATCACTACCACT	AGATTGTGGACCTGGACACTA			ACCGGTAATTTCTACTCTTGTAGATGCACCTCAGTGTCACTATCCGTAATTTCTACTGTCGTAGATAACTTACCAGAGAGGCTGAGATAATTTCTACTATCGTAGATAGAGTGATTATCACTACCACTAAATTTCTACTCTAGTAGATAGATTGTGGACCTGGACACTATTTTTTGAATTCGCTAGCAAGCTTGGCGTAA
FDPS_UBA2		FDPS	UBA2	ACGGTGGTAGTAGCATTCCGG	TAGGGGAACCAACGGAAGCCG	GTTCAGCACTTCTCCCAGATC	CCCGAAAGCTAATATCGTTGC			ACCGGTAATTTCTACTCTTGTAGATACGGTGGTAGTAGCATTCCGGTAATTTCTACTGTCGTAGATTAGGGGAACCAACGGAAGCCGTAATTTCTACTATCGTAGATGTTCAGCACTTCTCCCAGATCAAATTTCTACTCTAGTAGATCCCGAAAGCTAATATCGTTGCTTTTTTGAATTCGCTAGCAAGCTTGGCGTAA
SKA3_TRA2B		SKA3	TRA2B	GGAGTTACACACTCAAAATCA	CCTAGGCAAATCCTGATCCTA	TTGACACGTGGACTATATCCA	CCCGATCCGTGAGCACTTCCA			ACCGGTAATTTCTACTCTTGTAGATGGAGTTACACACTCAAAATCATAATTTCTACTGTCGTAGATCCTAGGCAAATCCTGATCCTATAATTTCTACTATCGTAGATTTGACACGTGGACTATATCCAAAATTTCTACTCTAGTAGATCCCGATCCGTGAGCACTTCCATTTTTTGAATTCGCTAGCAAGCTTGGCGTAA
HUS1_RRM1		HUS1	RRM1	GAGCTAACATCGGAAAACTTA	GTATGCCATCATTGAGTCTCA	GGAATCAGTAACATGATAGCC	CCTTAAAGCCGAAGTAATTGT			ACCGGTAATTTCTACTCTTGTAGATGAGCTAACATCGGAAAACTTATAATTTCTACTGTCGTAGATGTATGCCATCATTGAGTCTCATAATTTCTACTATCGTAGATGGAATCAGTAACATGATAGCCAAATTTCTACTCTAGTAGATCCTTAAAGCCGAAGTAATTGTTTTTTTGAATTCGCTAGCAAGCTTGGCGTAA
ARL2_AURKA		ARL2	AURKA	TCCCCCAGCGCCTGGCCGGAG	ACAGTATATAACAGAATTGGC	AGAGCACCGATGGCCTCATCT	ACTTATTCCATATAGAAAATA			ACCGGTAATTTCTACTCTTGTAGATTCCCCCAGCGCCTGGCCGGAGTAATTTCTACTGTCGTAGATACAGTATATAACAGAATTGGCTAATTTCTACTATCGTAGATAGAGCACCGATGGCCTCATCTAAATTTCTACTCTAGTAGATACTTATTCCATATAGAAAATATTTTTTGAATTCGCTAGCAAGCTTGGCGTAA
UBA2_ZCCHC9		UBA2	ZCCHC9	TAGGGGAACCAACGGAAGCCG	AGGGATAGCCTATTGGCTTCA	CCCGAAAGCTAATATCGTTGC	CTAGGTGTGTTTCCATTGTAG			ACCGGTAATTTCTACTCTTGTAGATTAGGGGAACCAACGGAAGCCGTAATTTCTACTGTCGTAGATAGGGATAGCCTATTGGCTTCATAATTTCTACTATCGTAGATCCCGAAAGCTAATATCGTTGCAAATTTCTACTCTAGTAGATCTAGGTGTGTTTCCATTGTAGTTTTTTGAATTCGCTAGCAAGCTTGGCGTAA
LEO1_PMF1		LEO1	PMF1	GCACCTCAGTGTCACTATCCG	GAGGGTGAAGCTCCTCGACAC	AGAGTGATTATCACTACCACT	TCCAAGGCATTCAAGACAGCT			ACCGGTAATTTCTACTCTTGTAGATGCACCTCAGTGTCACTATCCGTAATTTCTACTGTCGTAGATGAGGGTGAAGCTCCTCGACACTAATTTCTACTATCGTAGATAGAGTGATTATCACTACCACTAAATTTCTACTCTAGTAGATTCCAAGGCATTCAAGACAGCTTTTTTTGAATTCGCTAGCAAGCTTGGCGTAA
CDK1_LEO1		CDK1	LEO1	ATAGGTAGTAACACTCTGGTA	GCACCTCAGTGTCACTATCCG	ATGGCTACCACTTGACCTGTA	AGAGTGATTATCACTACCACT			ACCGGTAATTTCTACTCTTGTAGATATAGGTAGTAACACTCTGGTATAATTTCTACTGTCGTAGATGCACCTCAGTGTCACTATCCGTAATTTCTACTATCGTAGATATGGCTACCACTTGACCTGTAAAATTTCTACTCTAGTAGATAGAGTGATTATCACTACCACTTTTTTTGAATTCGCTAGCAAGCTTGGCGTAA
CENPK_ZWINT		CENPK	ZWINT	AATTCACTGTGTAGTACATTA	TGCAGAGGTGAGGGAGCGTAA	ACCGCTGAACTCAGTCAATGG	ATGGCCTCTACGTGCTCCCTG			ACCGGTAATTTCTACTCTTGTAGATAATTCACTGTGTAGTACATTATAATTTCTACTGTCGTAGATTGCAGAGGTGAGGGAGCGTAATAATTTCTACTATCGTAGATACCGCTGAACTCAGTCAATGGAAATTTCTACTCTAGTAGATATGGCCTCTACGTGCTCCCTGTTTTTTGAATTCGCTAGCAAGCTTGGCGTAA
MED1_TAF2		MED1	TAF2	AGGGCAATAACCAAGCCGACA	GTGGAGACAGTGTATACTCAT	TGAACAAATGCTCTAGATACT	GTGTTAATGAGTACCGCCATT			ACCGGTAATTTCTACTCTTGTAGATAGGGCAATAACCAAGCCGACATAATTTCTACTGTCGTAGATGTGGAGACAGTGTATACTCATTAATTTCTACTATCGTAGATTGAACAAATGCTCTAGATACTAAATTTCTACTCTAGTAGATGTGTTAATGAGTACCGCCATTTTTTTTGAATTCGCTAGCAAGCTTGGCGTAA
FDPS_HUS1		FDPS	HUS1	ACGGTGGTAGTAGCATTCCGG	GAGCTAACATCGGAAAACTTA	GTTCAGCACTTCTCCCAGATC	GGAATCAGTAACATGATAGCC			ACCGGTAATTTCTACTCTTGTAGATACGGTGGTAGTAGCATTCCGGTAATTTCTACTGTCGTAGATGAGCTAACATCGGAAAACTTATAATTTCTACTATCGTAGATGTTCAGCACTTCTCCCAGATCAAATTTCTACTCTAGTAGATGGAATCAGTAACATGATAGCCTTTTTTGAATTCGCTAGCAAGCTTGGCGTAA
LEO1_RPL24		LEO1	RPL24	GCACCTCAGTGTCACTATCCG	CCTTCCCGTCGGTCCTGGCGT	AGAGTGATTATCACTACCACT	CAGGAAGAAATTCAAAAGAAA			ACCGGTAATTTCTACTCTTGTAGATGCACCTCAGTGTCACTATCCGTAATTTCTACTGTCGTAGATCCTTCCCGTCGGTCCTGGCGTTAATTTCTACTATCGTAGATAGAGTGATTATCACTACCACTAAATTTCTACTCTAGTAGATCAGGAAGAAATTCAAAAGAAATTTTTTGAATTCGCTAGCAAGCTTGGCGTAA
ARL2_POLN		ARL2	POLN	TCCCCCAGCGCCTGGCCGGAG	ATGCAAGCTAGTAATCCATCT	AGAGCACCGATGGCCTCATCT	GGTTTCGAATCACAGTGATGG			ACCGGTAATTTCTACTCTTGTAGATTCCCCCAGCGCCTGGCCGGAGTAATTTCTACTGTCGTAGATATGCAAGCTAGTAATCCATCTTAATTTCTACTATCGTAGATAGAGCACCGATGGCCTCATCTAAATTTCTACTCTAGTAGATGGTTTCGAATCACAGTGATGGTTTTTTGAATTCGCTAGCAAGCTTGGCGTAA
INTS3_LEO1		INTS3	LEO1	GCTTCCACCCTATCAAGGAGA	GCACCTCAGTGTCACTATCCG	GTCAACAAAAGCGATACCAAG	AGAGTGATTATCACTACCACT			ACCGGTAATTTCTACTCTTGTAGATGCTTCCACCCTATCAAGGAGATAATTTCTACTGTCGTAGATGCACCTCAGTGTCACTATCCGTAATTTCTACTATCGTAGATGTCAACAAAAGCGATACCAAGAAATTTCTACTCTAGTAGATAGAGTGATTATCACTACCACTTTTTTTGAATTCGCTAGCAAGCTTGGCGTAA
CENPM_PMF1		CENPM	PMF1	TGGTTAATCTTCACAGCAAAT	GAGGGTGAAGCTCCTCGACAC	ATAGGTGTGGGCCAGCTTCAC	TCCAAGGCATTCAAGACAGCT			ACCGGTAATTTCTACTCTTGTAGATTGGTTAATCTTCACAGCAAATTAATTTCTACTGTCGTAGATGAGGGTGAAGCTCCTCGACACTAATTTCTACTATCGTAGATATAGGTGTGGGCCAGCTTCACAAATTTCTACTCTAGTAGATTCCAAGGCATTCAAGACAGCTTTTTTTGAATTCGCTAGCAAGCTTGGCGTAA
CENPW_SKA3		CENPW	SKA3	GCTTGAAGACTCGCTTTAGAA	GGAGTTACACACTCAAAATCA	CTCGCACAAGCGTTTGTCCTG	TTGACACGTGGACTATATCCA			ACCGGTAATTTCTACTCTTGTAGATGCTTGAAGACTCGCTTTAGAATAATTTCTACTGTCGTAGATGGAGTTACACACTCAAAATCATAATTTCTACTATCGTAGATCTCGCACAAGCGTTTGTCCTGAAATTTCTACTCTAGTAGATTTGACACGTGGACTATATCCATTTTTTGAATTCGCTAGCAAGCTTGGCGTAA
ARL2_CEP192		ARL2	CEP192	TCCCCCAGCGCCTGGCCGGAG	GATGGACTCGTGACATTCACA	AGAGCACCGATGGCCTCATCT	ATGTCCAACCTACCTCACTGG			ACCGGTAATTTCTACTCTTGTAGATTCCCCCAGCGCCTGGCCGGAGTAATTTCTACTGTCGTAGATGATGGACTCGTGACATTCACATAATTTCTACTATCGTAGATAGAGCACCGATGGCCTCATCTAAATTTCTACTCTAGTAGATATGTCCAACCTACCTCACTGGTTTTTTGAATTCGCTAGCAAGCTTGGCGTAA
NOL9_XRN2		NOL9	XRN2	GTGGGATCTGTCGTGTGACTT	AGTTTAAACCACTAGAACAAC	GAATGTGATCTGGGACAGACA	AATAATGACCCTGGGTGGAAA			ACCGGTAATTTCTACTCTTGTAGATGTGGGATCTGTCGTGTGACTTTAATTTCTACTGTCGTAGATAGTTTAAACCACTAGAACAACTAATTTCTACTATCGTAGATGAATGTGATCTGGGACAGACAAAATTTCTACTCTAGTAGATAATAATGACCCTGGGTGGAAATTTTTTGAATTCGCTAGCAAGCTTGGCGTAA
MASTL_PTTG1		MASTL	PTTG1	ATATGACCCTCATTAGAAATA	GCAATTGCAAAAGATACTACC	GTTATGCTTATACTCTACACA	GCTGTTCTAGATGACTGAGAA			ACCGGTAATTTCTACTCTTGTAGATATATGACCCTCATTAGAAATATAATTTCTACTGTCGTAGATGCAATTGCAAAAGATACTACCTAATTTCTACTATCGTAGATGTTATGCTTATACTCTACACAAAATTTCTACTCTAGTAGATGCTGTTCTAGATGACTGAGAATTTTTTGAATTCGCTAGCAAGCTTGGCGTAA
TAF2_USE1		TAF2	USE1	GTGGAGACAGTGTATACTCAT	CTGGAGGTTCTGATGTCGCTG	GTGTTAATGAGTACCGCCATT	AGAGCCTGAGATGGACGTAAG			ACCGGTAATTTCTACTCTTGTAGATGTGGAGACAGTGTATACTCATTAATTTCTACTGTCGTAGATCTGGAGGTTCTGATGTCGCTGTAATTTCTACTATCGTAGATGTGTTAATGAGTACCGCCATTAAATTTCTACTCTAGTAGATAGAGCCTGAGATGGACGTAAGTTTTTTGAATTCGCTAGCAAGCTTGGCGTAA
EMC1_FDPS		EMC1	FDPS	CCCTGGATCCAAGAAGTTGGT	ACGGTGGTAGTAGCATTCCGG	TCCCCTACCTGCCACTGTCCA	GTTCAGCACTTCTCCCAGATC			ACCGGTAATTTCTACTCTTGTAGATCCCTGGATCCAAGAAGTTGGTTAATTTCTACTGTCGTAGATACGGTGGTAGTAGCATTCCGGTAATTTCTACTATCGTAGATTCCCCTACCTGCCACTGTCCAAAATTTCTACTCTAGTAGATGTTCAGCACTTCTCCCAGATCTTTTTTGAATTCGCTAGCAAGCTTGGCGTAA
TAF2_WDR61		TAF2	WDR61	GTGGAGACAGTGTATACTCAT	CTTACATATGCAATACTAAGA	GTGTTAATGAGTACCGCCATT	CAAGTCCCAAAGACGAATATG			ACCGGTAATTTCTACTCTTGTAGATGTGGAGACAGTGTATACTCATTAATTTCTACTGTCGTAGATCTTACATATGCAATACTAAGATAATTTCTACTATCGTAGATGTGTTAATGAGTACCGCCATTAAATTTCTACTCTAGTAGATCAAGTCCCAAAGACGAATATGTTTTTTGAATTCGCTAGCAAGCTTGGCGTAA
PTTG1_UBA2		PTTG1	UBA2	GCAATTGCAAAAGATACTACC	TAGGGGAACCAACGGAAGCCG	GCTGTTCTAGATGACTGAGAA	CCCGAAAGCTAATATCGTTGC			ACCGGTAATTTCTACTCTTGTAGATGCAATTGCAAAAGATACTACCTAATTTCTACTGTCGTAGATTAGGGGAACCAACGGAAGCCGTAATTTCTACTATCGTAGATGCTGTTCTAGATGACTGAGAAAAATTTCTACTCTAGTAGATCCCGAAAGCTAATATCGTTGCTTTTTTGAATTCGCTAGCAAGCTTGGCGTAA
CACTIN_POLD3		CACTIN	POLD3	CCCTCGATGCCCTGGAAGATG	GTGCTATACAATGTGCAGCTG	TACAGCTTCTGCCGCAGCACG	GAGGCAAACATTCCCATAATT			ACCGGTAATTTCTACTCTTGTAGATCCCTCGATGCCCTGGAAGATGTAATTTCTACTGTCGTAGATGTGCTATACAATGTGCAGCTGTAATTTCTACTATCGTAGATTACAGCTTCTGCCGCAGCACGAAATTTCTACTCTAGTAGATGAGGCAAACATTCCCATAATTTTTTTTGAATTCGCTAGCAAGCTTGGCGTAA
CCNK_LEO1		CCNK	LEO1	ATTCCTTCAAGCAATTCCCAA	GCACCTCAGTGTCACTATCCG	CAGGTAGAACATCCATACCAG	AGAGTGATTATCACTACCACT			ACCGGTAATTTCTACTCTTGTAGATATTCCTTCAAGCAATTCCCAATAATTTCTACTGTCGTAGATGCACCTCAGTGTCACTATCCGTAATTTCTACTATCGTAGATCAGGTAGAACATCCATACCAGAAATTTCTACTCTAGTAGATAGAGTGATTATCACTACCACTTTTTTTGAATTCGCTAGCAAGCTTGGCGTAA
AFG3L2_PITRM1		AFG3L2	PITRM1	GCCGGCACCAATCGACCAGAT	GGTCTAGAATTACGGAGTCAA	AGATTACCCATCACTTTCAGC	GAGGGATCTGTAGCAAATGAA			ACCGGTAATTTCTACTCTTGTAGATGCCGGCACCAATCGACCAGATTAATTTCTACTGTCGTAGATGGTCTAGAATTACGGAGTCAATAATTTCTACTATCGTAGATAGATTACCCATCACTTTCAGCAAATTTCTACTCTAGTAGATGAGGGATCTGTAGCAAATGAATTTTTTGAATTCGCTAGCAAGCTTGGCGTAA
LEO1_ZNF830		LEO1	ZNF830	GCACCTCAGTGTCACTATCCG	GTACTAATCCTCCCAAGGCCC	AGAGTGATTATCACTACCACT	CCAGGACGTGAGTCTGCCACA			ACCGGTAATTTCTACTCTTGTAGATGCACCTCAGTGTCACTATCCGTAATTTCTACTGTCGTAGATGTACTAATCCTCCCAAGGCCCTAATTTCTACTATCGTAGATAGAGTGATTATCACTACCACTAAATTTCTACTCTAGTAGATCCAGGACGTGAGTCTGCCACATTTTTTGAATTCGCTAGCAAGCTTGGCGTAA
LONP1_PITRM1		LONP1	PITRM1	ATCCAGGCTCTCGACCACATC	GGTCTAGAATTACGGAGTCAA	GCTGCTCCTGCAGCAGGTACT	GAGGGATCTGTAGCAAATGAA			ACCGGTAATTTCTACTCTTGTAGATATCCAGGCTCTCGACCACATCTAATTTCTACTGTCGTAGATGGTCTAGAATTACGGAGTCAATAATTTCTACTATCGTAGATGCTGCTCCTGCAGCAGGTACTAAATTTCTACTCTAGTAGATGAGGGATCTGTAGCAAATGAATTTTTTGAATTCGCTAGCAAGCTTGGCGTAA
GEMIN2_GEMIN4		GEMIN2	GEMIN4	CCTGATTCATTCTGCTAACAA	ACGGGACTCATCAGGCAGTTC	GAATGTGAACAAACATAGAAG	GTGCAATGGCCCATAAGTACC			ACCGGTAATTTCTACTCTTGTAGATCCTGATTCATTCTGCTAACAATAATTTCTACTGTCGTAGATACGGGACTCATCAGGCAGTTCTAATTTCTACTATCGTAGATGAATGTGAACAAACATAGAAGAAATTTCTACTCTAGTAGATGTGCAATGGCCCATAAGTACCTTTTTTGAATTCGCTAGCAAGCTTGGCGTAA
PRIM2_UBA2		PRIM2	UBA2	CTTGCAGCCACCTTCTGAAAA	TAGGGGAACCAACGGAAGCCG	TCCTTGGGTAAAATACTAAAT	CCCGAAAGCTAATATCGTTGC			ACCGGTAATTTCTACTCTTGTAGATCTTGCAGCCACCTTCTGAAAATAATTTCTACTGTCGTAGATTAGGGGAACCAACGGAAGCCGTAATTTCTACTATCGTAGATTCCTTGGGTAAAATACTAAATAAATTTCTACTCTAGTAGATCCCGAAAGCTAATATCGTTGCTTTTTTGAATTCGCTAGCAAGCTTGGCGTAA
BOD1L1_WDR61		BOD1L1	WDR61	GCACAACCTTCTACTTAATTT	CTTACATATGCAATACTAAGA	GCGTGGCCAAAAACTCATGCA	CAAGTCCCAAAGACGAATATG			ACCGGTAATTTCTACTCTTGTAGATGCACAACCTTCTACTTAATTTTAATTTCTACTGTCGTAGATCTTACATATGCAATACTAAGATAATTTCTACTATCGTAGATGCGTGGCCAAAAACTCATGCAAAATTTCTACTCTAGTAGATCAAGTCCCAAAGACGAATATGTTTTTTGAATTCGCTAGCAAGCTTGGCGTAA
LARS_LEO1		LARS	LEO1	TGTAGGCCTTACGAGCAAAAT	GCACCTCAGTGTCACTATCCG	ATACAGACCGCAACAGATGAC	AGAGTGATTATCACTACCACT			ACCGGTAATTTCTACTCTTGTAGATTGTAGGCCTTACGAGCAAAATTAATTTCTACTGTCGTAGATGCACCTCAGTGTCACTATCCGTAATTTCTACTATCGTAGATATACAGACCGCAACAGATGACAAATTTCTACTCTAGTAGATAGAGTGATTATCACTACCACTTTTTTTGAATTCGCTAGCAAGCTTGGCGTAA
CDC23_NFYC		CDC23	NFYC	GGAAACAATATACGAGCTCTT	TCATTCTTCCTCACCACTGTT	AAATGGCCCTCACCAGATATC	AGACCACACCTGTGACAATGC			ACCGGTAATTTCTACTCTTGTAGATGGAAACAATATACGAGCTCTTTAATTTCTACTGTCGTAGATTCATTCTTCCTCACCACTGTTTAATTTCTACTATCGTAGATAAATGGCCCTCACCAGATATCAAATTTCTACTCTAGTAGATAGACCACACCTGTGACAATGCTTTTTTGAATTCGCTAGCAAGCTTGGCGTAA
LEO1_NFYC		LEO1	NFYC	GCACCTCAGTGTCACTATCCG	TCATTCTTCCTCACCACTGTT	AGAGTGATTATCACTACCACT	AGACCACACCTGTGACAATGC			ACCGGTAATTTCTACTCTTGTAGATGCACCTCAGTGTCACTATCCGTAATTTCTACTGTCGTAGATTCATTCTTCCTCACCACTGTTTAATTTCTACTATCGTAGATAGAGTGATTATCACTACCACTAAATTTCTACTCTAGTAGATAGACCACACCTGTGACAATGCTTTTTTGAATTCGCTAGCAAGCTTGGCGTAA
NSMCE1_UBA2		NSMCE1	UBA2	AGTTGATCAACCAGGTTCAAT	TAGGGGAACCAACGGAAGCCG	TTAGGTGAATCTTGCTACAAC	CCCGAAAGCTAATATCGTTGC			ACCGGTAATTTCTACTCTTGTAGATAGTTGATCAACCAGGTTCAATTAATTTCTACTGTCGTAGATTAGGGGAACCAACGGAAGCCGTAATTTCTACTATCGTAGATTTAGGTGAATCTTGCTACAACAAATTTCTACTCTAGTAGATCCCGAAAGCTAATATCGTTGCTTTTTTGAATTCGCTAGCAAGCTTGGCGTAA
CDK12_LEO1		CDK12	LEO1	AGTCGCCCTTACACAAACAAA	GCACCTCAGTGTCACTATCCG	GACTCCAAACCTGAATCCTTA	AGAGTGATTATCACTACCACT			ACCGGTAATTTCTACTCTTGTAGATAGTCGCCCTTACACAAACAAATAATTTCTACTGTCGTAGATGCACCTCAGTGTCACTATCCGTAATTTCTACTATCGTAGATGACTCCAAACCTGAATCCTTAAAATTTCTACTCTAGTAGATAGAGTGATTATCACTACCACTTTTTTTGAATTCGCTAGCAAGCTTGGCGTAA
ARL2_KDM1A		ARL2	KDM1A	TCCCCCAGCGCCTGGCCGGAG	ACTAAGAACTCGGCAGTAATA	AGAGCACCGATGGCCTCATCT	ACCGGTTGCTAGAAGCTACAT			ACCGGTAATTTCTACTCTTGTAGATTCCCCCAGCGCCTGGCCGGAGTAATTTCTACTGTCGTAGATACTAAGAACTCGGCAGTAATATAATTTCTACTATCGTAGATAGAGCACCGATGGCCTCATCTAAATTTCTACTCTAGTAGATACCGGTTGCTAGAAGCTACATTTTTTTGAATTCGCTAGCAAGCTTGGCGTAA
MCM4_TIPIN		MCM4	TIPIN	CGATAATGAATGACATCAATG	GGGAATAGCCTATGTGCCCAG	GCCTAGAGACTGCTCACTTGC	TAATCATCTCAACACTTACCT			ACCGGTAATTTCTACTCTTGTAGATCGATAATGAATGACATCAATGTAATTTCTACTGTCGTAGATGGGAATAGCCTATGTGCCCAGTAATTTCTACTATCGTAGATGCCTAGAGACTGCTCACTTGCAAATTTCTACTCTAGTAGATTAATCATCTCAACACTTACCTTTTTTTGAATTCGCTAGCAAGCTTGGCGTAA
PSMD4_SSBP1		PSMD4	SSBP1	CTACATCCCAGTGACTGTGAA	GGTGATGTCAGTCAAAAGACA	CTCCCCAGGAGGTGAACACAG	CTTCCACCTGTCTCAAGACAG			ACCGGTAATTTCTACTCTTGTAGATCTACATCCCAGTGACTGTGAATAATTTCTACTGTCGTAGATGGTGATGTCAGTCAAAAGACATAATTTCTACTATCGTAGATCTCCCCAGGAGGTGAACACAGAAATTTCTACTCTAGTAGATCTTCCACCTGTCTCAAGACAGTTTTTTGAATTCGCTAGCAAGCTTGGCGTAA
BUB3_CENPK		BUB3	CENPK	AAAGGTATATACCCTCTCAGT	AATTCACTGTGTAGTACATTA	TAGGATCCAACGCATGCCTGG	ACCGCTGAACTCAGTCAATGG			ACCGGTAATTTCTACTCTTGTAGATAAAGGTATATACCCTCTCAGTTAATTTCTACTGTCGTAGATAATTCACTGTGTAGTACATTATAATTTCTACTATCGTAGATTAGGATCCAACGCATGCCTGGAAATTTCTACTCTAGTAGATACCGCTGAACTCAGTCAATGGTTTTTTGAATTCGCTAGCAAGCTTGGCGTAA
CHMP2A_WDR61		CHMP2A	WDR61	TATTGATGCGGGCCAACATCC	CTTACATATGCAATACTAAGA	AGCGGCAGGCAGAGATCATGG	CAAGTCCCAAAGACGAATATG			ACCGGTAATTTCTACTCTTGTAGATTATTGATGCGGGCCAACATCCTAATTTCTACTGTCGTAGATCTTACATATGCAATACTAAGATAATTTCTACTATCGTAGATAGCGGCAGGCAGAGATCATGGAAATTTCTACTCTAGTAGATCAAGTCCCAAAGACGAATATGTTTTTTGAATTCGCTAGCAAGCTTGGCGTAA
BOD1L1_LEO1		BOD1L1	LEO1	GCACAACCTTCTACTTAATTT	GCACCTCAGTGTCACTATCCG	GCGTGGCCAAAAACTCATGCA	AGAGTGATTATCACTACCACT			ACCGGTAATTTCTACTCTTGTAGATGCACAACCTTCTACTTAATTTTAATTTCTACTGTCGTAGATGCACCTCAGTGTCACTATCCGTAATTTCTACTATCGTAGATGCGTGGCCAAAAACTCATGCAAAATTTCTACTCTAGTAGATAGAGTGATTATCACTACCACTTTTTTTGAATTCGCTAGCAAGCTTGGCGTAA
CENPM_WDR61		CENPM	WDR61	TGGTTAATCTTCACAGCAAAT	CTTACATATGCAATACTAAGA	ATAGGTGTGGGCCAGCTTCAC	CAAGTCCCAAAGACGAATATG			ACCGGTAATTTCTACTCTTGTAGATTGGTTAATCTTCACAGCAAATTAATTTCTACTGTCGTAGATCTTACATATGCAATACTAAGATAATTTCTACTATCGTAGATATAGGTGTGGGCCAGCTTCACAAATTTCTACTCTAGTAGATCAAGTCCCAAAGACGAATATGTTTTTTGAATTCGCTAGCAAGCTTGGCGTAA
COPS4_NUDC		COPS4	NUDC	TGTTACATCCTAGACAGTACA	ATTGGAGGAGAAGAAGGGATG	TCTAGGATCCCATAGGCAGCA	CCTCTGGTCCCTGACACTCAC			ACCGGTAATTTCTACTCTTGTAGATTGTTACATCCTAGACAGTACATAATTTCTACTGTCGTAGATATTGGAGGAGAAGAAGGGATGTAATTTCTACTATCGTAGATTCTAGGATCCCATAGGCAGCAAAATTTCTACTCTAGTAGATCCTCTGGTCCCTGACACTCACTTTTTTGAATTCGCTAGCAAGCTTGGCGTAA
NUDC_WDR61		NUDC	WDR61	ATTGGAGGAGAAGAAGGGATG	CTTACATATGCAATACTAAGA	CCTCTGGTCCCTGACACTCAC	CAAGTCCCAAAGACGAATATG			ACCGGTAATTTCTACTCTTGTAGATATTGGAGGAGAAGAAGGGATGTAATTTCTACTGTCGTAGATCTTACATATGCAATACTAAGATAATTTCTACTATCGTAGATCCTCTGGTCCCTGACACTCACAAATTTCTACTCTAGTAGATCAAGTCCCAAAGACGAATATGTTTTTTGAATTCGCTAGCAAGCTTGGCGTAA
RPL24_WDR61		RPL24	WDR61	CCTTCCCGTCGGTCCTGGCGT	CTTACATATGCAATACTAAGA	CAGGAAGAAATTCAAAAGAAA	CAAGTCCCAAAGACGAATATG			ACCGGTAATTTCTACTCTTGTAGATCCTTCCCGTCGGTCCTGGCGTTAATTTCTACTGTCGTAGATCTTACATATGCAATACTAAGATAATTTCTACTATCGTAGATCAGGAAGAAATTCAAAAGAAAAAATTTCTACTCTAGTAGATCAAGTCCCAAAGACGAATATGTTTTTTGAATTCGCTAGCAAGCTTGGCGTAA
CENPK_PPP2R1A		CENPK	PPP2R1A	AATTCACTGTGTAGTACATTA	CCTCCCTCTCCCTGCCCACAG	ACCGCTGAACTCAGTCAATGG	TGTTCTCACCACAGCCACCGC			ACCGGTAATTTCTACTCTTGTAGATAATTCACTGTGTAGTACATTATAATTTCTACTGTCGTAGATCCTCCCTCTCCCTGCCCACAGTAATTTCTACTATCGTAGATACCGCTGAACTCAGTCAATGGAAATTTCTACTCTAGTAGATTGTTCTCACCACAGCCACCGCTTTTTTGAATTCGCTAGCAAGCTTGGCGTAA
AURKA_UBA2		AURKA	UBA2	ACAGTATATAACAGAATTGGC	TAGGGGAACCAACGGAAGCCG	ACTTATTCCATATAGAAAATA	CCCGAAAGCTAATATCGTTGC			ACCGGTAATTTCTACTCTTGTAGATACAGTATATAACAGAATTGGCTAATTTCTACTGTCGTAGATTAGGGGAACCAACGGAAGCCGTAATTTCTACTATCGTAGATACTTATTCCATATAGAAAATAAAATTTCTACTCTAGTAGATCCCGAAAGCTAATATCGTTGCTTTTTTGAATTCGCTAGCAAGCTTGGCGTAA
DHODH_HUS1		DHODH	HUS1	GAGTCACACTTCCTATCTCAA	GAGCTAACATCGGAAAACTTA	AGTGGTGGAACACAGGTTACG	GGAATCAGTAACATGATAGCC			ACCGGTAATTTCTACTCTTGTAGATGAGTCACACTTCCTATCTCAATAATTTCTACTGTCGTAGATGAGCTAACATCGGAAAACTTATAATTTCTACTATCGTAGATAGTGGTGGAACACAGGTTACGAAATTTCTACTCTAGTAGATGGAATCAGTAACATGATAGCCTTTTTTGAATTCGCTAGCAAGCTTGGCGTAA
CENPK_WDR61		CENPK	WDR61	AATTCACTGTGTAGTACATTA	CTTACATATGCAATACTAAGA	ACCGCTGAACTCAGTCAATGG	CAAGTCCCAAAGACGAATATG			ACCGGTAATTTCTACTCTTGTAGATAATTCACTGTGTAGTACATTATAATTTCTACTGTCGTAGATCTTACATATGCAATACTAAGATAATTTCTACTATCGTAGATACCGCTGAACTCAGTCAATGGAAATTTCTACTCTAGTAGATCAAGTCCCAAAGACGAATATGTTTTTTGAATTCGCTAGCAAGCTTGGCGTAA
TUBGCP3_XRN2		TUBGCP3	XRN2	GGATCATAGGTCCAAACCAGG	AGTTTAAACCACTAGAACAAC	GGCAAATCTAAGTAGGTCTTT	AATAATGACCCTGGGTGGAAA			ACCGGTAATTTCTACTCTTGTAGATGGATCATAGGTCCAAACCAGGTAATTTCTACTGTCGTAGATAGTTTAAACCACTAGAACAACTAATTTCTACTATCGTAGATGGCAAATCTAAGTAGGTCTTTAAATTTCTACTCTAGTAGATAATAATGACCCTGGGTGGAAATTTTTTGAATTCGCTAGCAAGCTTGGCGTAA
LEO1_RRM1		LEO1	RRM1	GCACCTCAGTGTCACTATCCG	GTATGCCATCATTGAGTCTCA	AGAGTGATTATCACTACCACT	CCTTAAAGCCGAAGTAATTGT			ACCGGTAATTTCTACTCTTGTAGATGCACCTCAGTGTCACTATCCGTAATTTCTACTGTCGTAGATGTATGCCATCATTGAGTCTCATAATTTCTACTATCGTAGATAGAGTGATTATCACTACCACTAAATTTCTACTCTAGTAGATCCTTAAAGCCGAAGTAATTGTTTTTTTGAATTCGCTAGCAAGCTTGGCGTAA
EIF3H_EIF4G1		EIF3H	EIF4G1	GGTGGTATTAAAGATAATCAA	ACGGGAGATGGGGGTTGATTC	GGAGTCAGTCTGTATGCCTTT	GAACCCACTGGAAACTAACCG			ACCGGTAATTTCTACTCTTGTAGATGGTGGTATTAAAGATAATCAATAATTTCTACTGTCGTAGATACGGGAGATGGGGGTTGATTCTAATTTCTACTATCGTAGATGGAGTCAGTCTGTATGCCTTTAAATTTCTACTCTAGTAGATGAACCCACTGGAAACTAACCGTTTTTTGAATTCGCTAGCAAGCTTGGCGTAA
MED23_MRPL15		MED23	MRPL15	CATATAGACCAATAAACGACT	CATCCGAATCCCAAAATACGG	GGATCACTAAGGAAGCGTGTA	AGTCTCAATAGACTGCAGTAT			ACCGGTAATTTCTACTCTTGTAGATCATATAGACCAATAAACGACTTAATTTCTACTGTCGTAGATCATCCGAATCCCAAAATACGGTAATTTCTACTATCGTAGATGGATCACTAAGGAAGCGTGTAAAATTTCTACTCTAGTAGATAGTCTCAATAGACTGCAGTATTTTTTTGAATTCGCTAGCAAGCTTGGCGTAA
NUBP1_ORAOV1		NUBP1	ORAOV1	TTGGGTCCCCTCCAGATAACA	ACATTCACAGATCGGGTGCTA	CCAACACCGCCTTTCCCAGAC	ATGGGGAAGGGTATCGGGAAG			ACCGGTAATTTCTACTCTTGTAGATTTGGGTCCCCTCCAGATAACATAATTTCTACTGTCGTAGATACATTCACAGATCGGGTGCTATAATTTCTACTATCGTAGATCCAACACCGCCTTTCCCAGACAAATTTCTACTCTAGTAGATATGGGGAAGGGTATCGGGAAGTTTTTTGAATTCGCTAGCAAGCTTGGCGTAA
DCTN4_LEO1		DCTN4	LEO1	ACCCAACGTCAATCAAATTCA	GCACCTCAGTGTCACTATCCG	GTACCAAATTCTCACCGAAAA	AGAGTGATTATCACTACCACT			ACCGGTAATTTCTACTCTTGTAGATACCCAACGTCAATCAAATTCATAATTTCTACTGTCGTAGATGCACCTCAGTGTCACTATCCGTAATTTCTACTATCGTAGATGTACCAAATTCTCACCGAAAAAAATTTCTACTCTAGTAGATAGAGTGATTATCACTACCACTTTTTTTGAATTCGCTAGCAAGCTTGGCGTAA
LTN1_POLE		LTN1	POLE	GGTGTATCTAACCTATTACAG	CCAAGTGATACCTCCTTACCT	ATGAAGTCTAACAATGATTCT	GCTTCAAACCCACCAAGTGAT			ACCGGTAATTTCTACTCTTGTAGATGGTGTATCTAACCTATTACAGTAATTTCTACTGTCGTAGATCCAAGTGATACCTCCTTACCTTAATTTCTACTATCGTAGATATGAAGTCTAACAATGATTCTAAATTTCTACTCTAGTAGATGCTTCAAACCCACCAAGTGATTTTTTTGAATTCGCTAGCAAGCTTGGCGTAA
CEP192_SEH1L		CEP192	SEH1L	GATGGACTCGTGACATTCACA	GAGCGAATGCAATATCATGAA	ATGTCCAACCTACCTCACTGG	GGTTAAAAGGACAACTCTGGT			ACCGGTAATTTCTACTCTTGTAGATGATGGACTCGTGACATTCACATAATTTCTACTGTCGTAGATGAGCGAATGCAATATCATGAATAATTTCTACTATCGTAGATATGTCCAACCTACCTCACTGGAAATTTCTACTCTAGTAGATGGTTAAAAGGACAACTCTGGTTTTTTTGAATTCGCTAGCAAGCTTGGCGTAA
SRFBP1_ZNHIT6		SRFBP1	ZNHIT6	GTTATCCGAAAACTTGTCAGG	CCCTGTGTAAAGAAACACAAA	GTTACTATGTCAGGTTTCAAT	CTATGCATAAAGTGGCTTACC			ACCGGTAATTTCTACTCTTGTAGATGTTATCCGAAAACTTGTCAGGTAATTTCTACTGTCGTAGATCCCTGTGTAAAGAAACACAAATAATTTCTACTATCGTAGATGTTACTATGTCAGGTTTCAATAAATTTCTACTCTAGTAGATCTATGCATAAAGTGGCTTACCTTTTTTGAATTCGCTAGCAAGCTTGGCGTAA
GTF3C3_POLR3B		GTF3C3	POLR3B	AAATACGCCTATAACCATCCA	GCTGGTTGTATCCTATAGTAC	AATGCGCAGCAATCAACTCAA	CGAGCCAAATGTATCTATACT			ACCGGTAATTTCTACTCTTGTAGATAAATACGCCTATAACCATCCATAATTTCTACTGTCGTAGATGCTGGTTGTATCCTATAGTACTAATTTCTACTATCGTAGATAATGCGCAGCAATCAACTCAAAAATTTCTACTCTAGTAGATCGAGCCAAATGTATCTATACTTTTTTTGAATTCGCTAGCAAGCTTGGCGTAA
LEO1_PPWD1		LEO1	PPWD1	GCACCTCAGTGTCACTATCCG	GCTATCCCCTGGAACAAAGCC	AGAGTGATTATCACTACCACT	TATCAGAACCAATAGTAGCTA			ACCGGTAATTTCTACTCTTGTAGATGCACCTCAGTGTCACTATCCGTAATTTCTACTGTCGTAGATGCTATCCCCTGGAACAAAGCCTAATTTCTACTATCGTAGATAGAGTGATTATCACTACCACTAAATTTCTACTCTAGTAGATTATCAGAACCAATAGTAGCTATTTTTTGAATTCGCTAGCAAGCTTGGCGTAA
HUS1_POLD1		HUS1	POLD1	GAGCTAACATCGGAAAACTTA	TGTGCAGTCCCGGGCCGAAGG	GGAATCAGTAACATGATAGCC	GGTACCACGGGCACGGCCCCT			ACCGGTAATTTCTACTCTTGTAGATGAGCTAACATCGGAAAACTTATAATTTCTACTGTCGTAGATTGTGCAGTCCCGGGCCGAAGGTAATTTCTACTATCGTAGATGGAATCAGTAACATGATAGCCAAATTTCTACTCTAGTAGATGGTACCACGGGCACGGCCCCTTTTTTTGAATTCGCTAGCAAGCTTGGCGTAA
GTF2H4_SCO1		GTF2H4	SCO1	AGAGGAAATCTCGGCGTTACT	AGATAGCATTACAACTCTGCC	CGCCAGAACCTCCGCATTGCC	CTGGAAGTCTTTAGCAATCAC			ACCGGTAATTTCTACTCTTGTAGATAGAGGAAATCTCGGCGTTACTTAATTTCTACTGTCGTAGATAGATAGCATTACAACTCTGCCTAATTTCTACTATCGTAGATCGCCAGAACCTCCGCATTGCCAAATTTCTACTCTAGTAGATCTGGAAGTCTTTAGCAATCACTTTTTTGAATTCGCTAGCAAGCTTGGCGTAA
AURKA_RPL35		AURKA	RPL35	ACAGTATATAACAGAATTGGC	TAGCCGAGTCGTCCGGAAATC	ACTTATTCCATATAGAAAATA	AGCAGCTCCTCCTTCTTCTTC			ACCGGTAATTTCTACTCTTGTAGATACAGTATATAACAGAATTGGCTAATTTCTACTGTCGTAGATTAGCCGAGTCGTCCGGAAATCTAATTTCTACTATCGTAGATACTTATTCCATATAGAAAATAAAATTTCTACTCTAGTAGATAGCAGCTCCTCCTTCTTCTTCTTTTTTGAATTCGCTAGCAAGCTTGGCGTAA
LEO1_NAMPT		LEO1	NAMPT	GCACCTCAGTGTCACTATCCG	CCTTTAACACAGTGTCAAGAG	AGAGTGATTATCACTACCACT	TAGTACCATAACAGCTTGGGG			ACCGGTAATTTCTACTCTTGTAGATGCACCTCAGTGTCACTATCCGTAATTTCTACTGTCGTAGATCCTTTAACACAGTGTCAAGAGTAATTTCTACTATCGTAGATAGAGTGATTATCACTACCACTAAATTTCTACTCTAGTAGATTAGTACCATAACAGCTTGGGGTTTTTTGAATTCGCTAGCAAGCTTGGCGTAA
EXOSC4_ZCCHC9		EXOSC4	ZCCHC9	GAAGCAGCCATCCTCACACAG	AGGGATAGCCTATTGGCTTCA	TGTGTGCGTGCTCAGCTGGCT	CTAGGTGTGTTTCCATTGTAG			ACCGGTAATTTCTACTCTTGTAGATGAAGCAGCCATCCTCACACAGTAATTTCTACTGTCGTAGATAGGGATAGCCTATTGGCTTCATAATTTCTACTATCGTAGATTGTGTGCGTGCTCAGCTGGCTAAATTTCTACTCTAGTAGATCTAGGTGTGTTTCCATTGTAGTTTTTTGAATTCGCTAGCAAGCTTGGCGTAA
LGALS1_NOTCH1		LGALS1	NOTCH1	CCTTCCAGCCTGGAAGTGTTG	GCGGGGCACAGGCAACGGTAG	AGATTCAGGTTGCTGGCGACC	GCATCAGCTGGCACTCGTCCA			ACCGGTAATTTCTACTCTTGTAGATCCTTCCAGCCTGGAAGTGTTGTAATTTCTACTGTCGTAGATGCGGGGCACAGGCAACGGTAGTAATTTCTACTATCGTAGATAGATTCAGGTTGCTGGCGACCAAATTTCTACTCTAGTAGATGCATCAGCTGGCACTCGTCCATTTTTTGAATTCGCTAGCAAGCTTGGCGTAA
ANKRD44_NOTCH1		ANKRD44	NOTCH1	GCTGGTTCACGTTAGCACCGT	GCGGGGCACAGGCAACGGTAG	AGGACCCCTTTGCACTATGCA	GCATCAGCTGGCACTCGTCCA			ACCGGTAATTTCTACTCTTGTAGATGCTGGTTCACGTTAGCACCGTTAATTTCTACTGTCGTAGATGCGGGGCACAGGCAACGGTAGTAATTTCTACTATCGTAGATAGGACCCCTTTGCACTATGCAAAATTTCTACTCTAGTAGATGCATCAGCTGGCACTCGTCCATTTTTTGAATTCGCTAGCAAGCTTGGCGTAA
PPP1R12B_NOTCH1		PPP1R12B	NOTCH1	TGCTCTACTGGACAACAAAGA	GCGGGGCACAGGCAACGGTAG	CGTAAAGACTCTGCTTCCTCA	GCATCAGCTGGCACTCGTCCA			ACCGGTAATTTCTACTCTTGTAGATTGCTCTACTGGACAACAAAGATAATTTCTACTGTCGTAGATGCGGGGCACAGGCAACGGTAGTAATTTCTACTATCGTAGATCGTAAAGACTCTGCTTCCTCAAAATTTCTACTCTAGTAGATGCATCAGCTGGCACTCGTCCATTTTTTGAATTCGCTAGCAAGCTTGGCGTAA
ABTB2_NOTCH1		ABTB2	NOTCH1	CAGGTTCCAAGCAACTCCCCC	GCGGGGCACAGGCAACGGTAG	AGTAGCTGCTCGGGCATCCAG	GCATCAGCTGGCACTCGTCCA			ACCGGTAATTTCTACTCTTGTAGATCAGGTTCCAAGCAACTCCCCCTAATTTCTACTGTCGTAGATGCGGGGCACAGGCAACGGTAGTAATTTCTACTATCGTAGATAGTAGCTGCTCGGGCATCCAGAAATTTCTACTCTAGTAGATGCATCAGCTGGCACTCGTCCATTTTTTGAATTCGCTAGCAAGCTTGGCGTAA
PRG2_NOTCH1		PRG2	NOTCH1	TCCTGCCCTGTAGTTTACTTG	GCGGGGCACAGGCAACGGTAG	GGTGCTAAGACGCTGCCTGAG	GCATCAGCTGGCACTCGTCCA			ACCGGTAATTTCTACTCTTGTAGATTCCTGCCCTGTAGTTTACTTGTAATTTCTACTGTCGTAGATGCGGGGCACAGGCAACGGTAGTAATTTCTACTATCGTAGATGGTGCTAAGACGCTGCCTGAGAAATTTCTACTCTAGTAGATGCATCAGCTGGCACTCGTCCATTTTTTGAATTCGCTAGCAAGCTTGGCGTAA
ZNF74_NOTCH1		ZNF74	NOTCH1	CCCTGCACACAGTCTCGCGGG	GCGGGGCACAGGCAACGGTAG	CCTAGGGCAAGAAGGTTCTGG	GCATCAGCTGGCACTCGTCCA			ACCGGTAATTTCTACTCTTGTAGATCCCTGCACACAGTCTCGCGGGTAATTTCTACTGTCGTAGATGCGGGGCACAGGCAACGGTAGTAATTTCTACTATCGTAGATCCTAGGGCAAGAAGGTTCTGGAAATTTCTACTCTAGTAGATGCATCAGCTGGCACTCGTCCATTTTTTGAATTCGCTAGCAAGCTTGGCGTAA
RBPJ_NOTCH1		RBPJ	NOTCH1	CTATCCCAATAAATGCACACG	GCGGGGCACAGGCAACGGTAG	GGGAAGCTATGCGAAATTATT	GCATCAGCTGGCACTCGTCCA			ACCGGTAATTTCTACTCTTGTAGATCTATCCCAATAAATGCACACGTAATTTCTACTGTCGTAGATGCGGGGCACAGGCAACGGTAGTAATTTCTACTATCGTAGATGGGAAGCTATGCGAAATTATTAAATTTCTACTCTAGTAGATGCATCAGCTGGCACTCGTCCATTTTTTGAATTCGCTAGCAAGCTTGGCGTAA
WNT3A_NOTCH1		WNT3A	NOTCH1	GTGGGATGGTGTCTCGGGAGT	GCGGGGCACAGGCAACGGTAG	CAGTGACACGCTCATGTGCAG	GCATCAGCTGGCACTCGTCCA			ACCGGTAATTTCTACTCTTGTAGATGTGGGATGGTGTCTCGGGAGTTAATTTCTACTGTCGTAGATGCGGGGCACAGGCAACGGTAGTAATTTCTACTATCGTAGATCAGTGACACGCTCATGTGCAGAAATTTCTACTCTAGTAGATGCATCAGCTGGCACTCGTCCATTTTTTGAATTCGCTAGCAAGCTTGGCGTAA
WNT10A_NOTCH1		WNT10A	NOTCH1	CCTACGCCATCGCAGCAGCTG	GCGGGGCACAGGCAACGGTAG	TAAGGACTTTCTGGACTCCCG	GCATCAGCTGGCACTCGTCCA			ACCGGTAATTTCTACTCTTGTAGATCCTACGCCATCGCAGCAGCTGTAATTTCTACTGTCGTAGATGCGGGGCACAGGCAACGGTAGTAATTTCTACTATCGTAGATTAAGGACTTTCTGGACTCCCGAAATTTCTACTCTAGTAGATGCATCAGCTGGCACTCGTCCATTTTTTGAATTCGCTAGCAAGCTTGGCGTAA
ATP6V1D_NOTCH1		ATP6V1D	NOTCH1	AAGGGAGCACAGACAGGTCGA	GCGGGGCACAGGCAACGGTAG	TGCAGCACTACAGTTATCCAA	GCATCAGCTGGCACTCGTCCA			ACCGGTAATTTCTACTCTTGTAGATAAGGGAGCACAGACAGGTCGATAATTTCTACTGTCGTAGATGCGGGGCACAGGCAACGGTAGTAATTTCTACTATCGTAGATTGCAGCACTACAGTTATCCAAAAATTTCTACTCTAGTAGATGCATCAGCTGGCACTCGTCCATTTTTTGAATTCGCTAGCAAGCTTGGCGTAA
NTN5_NOTCH1		NTN5	NOTCH1	CCTGGCGCCAAGGTGGTTTCC	GCGGGGCACAGGCAACGGTAG	TGAGCGGTGCCGCCACCACAC	GCATCAGCTGGCACTCGTCCA			ACCGGTAATTTCTACTCTTGTAGATCCTGGCGCCAAGGTGGTTTCCTAATTTCTACTGTCGTAGATGCGGGGCACAGGCAACGGTAGTAATTTCTACTATCGTAGATTGAGCGGTGCCGCCACCACACAAATTTCTACTCTAGTAGATGCATCAGCTGGCACTCGTCCATTTTTTGAATTCGCTAGCAAGCTTGGCGTAA
IGSF5_NOTCH1		IGSF5	NOTCH1	GTTATGGGAGAGCTGTTCATT	GCGGGGCACAGGCAACGGTAG	CCCCAAGTAGGCAATGAAAAA	GCATCAGCTGGCACTCGTCCA			ACCGGTAATTTCTACTCTTGTAGATGTTATGGGAGAGCTGTTCATTTAATTTCTACTGTCGTAGATGCGGGGCACAGGCAACGGTAGTAATTTCTACTATCGTAGATCCCCAAGTAGGCAATGAAAAAAAATTTCTACTCTAGTAGATGCATCAGCTGGCACTCGTCCATTTTTTGAATTCGCTAGCAAGCTTGGCGTAA
CLEC2B_NOTCH1		CLEC2B	NOTCH1	CTTGAATTCCAATCTCCTTCT	GCGGGGCACAGGCAACGGTAG	TTAGGCGGTATAAATGCAGTT	GCATCAGCTGGCACTCGTCCA			ACCGGTAATTTCTACTCTTGTAGATCTTGAATTCCAATCTCCTTCTTAATTTCTACTGTCGTAGATGCGGGGCACAGGCAACGGTAGTAATTTCTACTATCGTAGATTTAGGCGGTATAAATGCAGTTAAATTTCTACTCTAGTAGATGCATCAGCTGGCACTCGTCCATTTTTTGAATTCGCTAGCAAGCTTGGCGTAA
IGFL3_NOTCH1		IGFL3	NOTCH1	AGGATAAGATGGCATCATCAT	GCGGGGCACAGGCAACGGTAG	CCTGTCCTGTCCTTACCTGTA	GCATCAGCTGGCACTCGTCCA			ACCGGTAATTTCTACTCTTGTAGATAGGATAAGATGGCATCATCATTAATTTCTACTGTCGTAGATGCGGGGCACAGGCAACGGTAGTAATTTCTACTATCGTAGATCCTGTCCTGTCCTTACCTGTAAAATTTCTACTCTAGTAGATGCATCAGCTGGCACTCGTCCATTTTTTGAATTCGCTAGCAAGCTTGGCGTAA
CFC1_NOTCH1		CFC1	NOTCH1	GCATTACAGATCATCAATTTG	GCGGGGCACAGGCAACGGTAG	TGGGCAGCGCTGCAACTTACC	GCATCAGCTGGCACTCGTCCA			ACCGGTAATTTCTACTCTTGTAGATGCATTACAGATCATCAATTTGTAATTTCTACTGTCGTAGATGCGGGGCACAGGCAACGGTAGTAATTTCTACTATCGTAGATTGGGCAGCGCTGCAACTTACCAAATTTCTACTCTAGTAGATGCATCAGCTGGCACTCGTCCATTTTTTGAATTCGCTAGCAAGCTTGGCGTAA
EDN3_NOTCH1		EDN3	NOTCH1	CAGACAGACGGTGCCCTATGG	GCGGGGCACAGGCAACGGTAG	GGGCTCACAGTGACCTCCGCC	GCATCAGCTGGCACTCGTCCA			ACCGGTAATTTCTACTCTTGTAGATCAGACAGACGGTGCCCTATGGTAATTTCTACTGTCGTAGATGCGGGGCACAGGCAACGGTAGTAATTTCTACTATCGTAGATGGGCTCACAGTGACCTCCGCCAAATTTCTACTCTAGTAGATGCATCAGCTGGCACTCGTCCATTTTTTGAATTCGCTAGCAAGCTTGGCGTAA
LPAR2_NOTCH1		LPAR2	NOTCH1	TTCTACGTGCGGCGGCGAGTG	GCGGGGCACAGGCAACGGTAG	GCCGTCTGGGCTCTGTCGAGC	GCATCAGCTGGCACTCGTCCA			ACCGGTAATTTCTACTCTTGTAGATTTCTACGTGCGGCGGCGAGTGTAATTTCTACTGTCGTAGATGCGGGGCACAGGCAACGGTAGTAATTTCTACTATCGTAGATGCCGTCTGGGCTCTGTCGAGCAAATTTCTACTCTAGTAGATGCATCAGCTGGCACTCGTCCATTTTTTGAATTCGCTAGCAAGCTTGGCGTAA
FOXD4L6_NOTCH1		FOXD4L6	NOTCH1	GCACCAAGTTCAGGGCACCGC	GCGGGGCACAGGCAACGGTAG	TTCGGTGCCCCGGCATAGACG	GCATCAGCTGGCACTCGTCCA			ACCGGTAATTTCTACTCTTGTAGATGCACCAAGTTCAGGGCACCGCTAATTTCTACTGTCGTAGATGCGGGGCACAGGCAACGGTAGTAATTTCTACTATCGTAGATTTCGGTGCCCCGGCATAGACGAAATTTCTACTCTAGTAGATGCATCAGCTGGCACTCGTCCATTTTTTGAATTCGCTAGCAAGCTTGGCGTAA
HGF_NOTCH1		HGF	NOTCH1	ACTCCACTTGACATGCTATTG	GCGGGGCACAGGCAACGGTAG	CCAATAGCTGACAATACTATG	GCATCAGCTGGCACTCGTCCA			ACCGGTAATTTCTACTCTTGTAGATACTCCACTTGACATGCTATTGTAATTTCTACTGTCGTAGATGCGGGGCACAGGCAACGGTAGTAATTTCTACTATCGTAGATCCAATAGCTGACAATACTATGAAATTTCTACTCTAGTAGATGCATCAGCTGGCACTCGTCCATTTTTTGAATTCGCTAGCAAGCTTGGCGTAA
C9orf163_NOTCH1		C9orf163	NOTCH1	AACAGAGTTAGGGAGCACGTG	GCGGGGCACAGGCAACGGTAG	CCTTTCAGGAGTCAGATTCCT	GCATCAGCTGGCACTCGTCCA			ACCGGTAATTTCTACTCTTGTAGATAACAGAGTTAGGGAGCACGTGTAATTTCTACTGTCGTAGATGCGGGGCACAGGCAACGGTAGTAATTTCTACTATCGTAGATCCTTTCAGGAGTCAGATTCCTAAATTTCTACTCTAGTAGATGCATCAGCTGGCACTCGTCCATTTTTTGAATTCGCTAGCAAGCTTGGCGTAA
IFNAR1_NOTCH1		IFNAR1	NOTCH1	CATGACGTAAGTAGTGCTGCT	GCGGGGCACAGGCAACGGTAG	CAGATAACTAAGCTATATGTA	GCATCAGCTGGCACTCGTCCA			ACCGGTAATTTCTACTCTTGTAGATCATGACGTAAGTAGTGCTGCTTAATTTCTACTGTCGTAGATGCGGGGCACAGGCAACGGTAGTAATTTCTACTATCGTAGATCAGATAACTAAGCTATATGTAAAATTTCTACTCTAGTAGATGCATCAGCTGGCACTCGTCCATTTTTTGAATTCGCTAGCAAGCTTGGCGTAA
ZDHHC12_NOTCH1		ZDHHC12	NOTCH1	TGGTCTACCTGGCGCTGCAGC	GCGGGGCACAGGCAACGGTAG	TGGTCTACCTGGCGCTGCAGC	GCATCAGCTGGCACTCGTCCA			ACCGGTAATTTCTACTCTTGTAGATTGGTCTACCTGGCGCTGCAGCTAATTTCTACTGTCGTAGATGCGGGGCACAGGCAACGGTAGTAATTTCTACTATCGTAGATTGGTCTACCTGGCGCTGCAGCAAATTTCTACTCTAGTAGATGCATCAGCTGGCACTCGTCCATTTTTTGAATTCGCTAGCAAGCTTGGCGTAA
SIRPD_NOTCH1		SIRPD	NOTCH1	GCCCTGTTCCCTTGAACCACA	GCGGGGCACAGGCAACGGTAG	GTAAGGTATTGGGTACGCTGC	GCATCAGCTGGCACTCGTCCA			ACCGGTAATTTCTACTCTTGTAGATGCCCTGTTCCCTTGAACCACATAATTTCTACTGTCGTAGATGCGGGGCACAGGCAACGGTAGTAATTTCTACTATCGTAGATGTAAGGTATTGGGTACGCTGCAAATTTCTACTCTAGTAGATGCATCAGCTGGCACTCGTCCATTTTTTGAATTCGCTAGCAAGCTTGGCGTAA
VEGFD_NOTCH1		VEGFD	NOTCH1	GAGGAACTACTTCGAATTACT	GCGGGGCACAGGCAACGGTAG	TCTAGGGCTGCACTGAGTTCT	GCATCAGCTGGCACTCGTCCA			ACCGGTAATTTCTACTCTTGTAGATGAGGAACTACTTCGAATTACTTAATTTCTACTGTCGTAGATGCGGGGCACAGGCAACGGTAGTAATTTCTACTATCGTAGATTCTAGGGCTGCACTGAGTTCTAAATTTCTACTCTAGTAGATGCATCAGCTGGCACTCGTCCATTTTTTGAATTCGCTAGCAAGCTTGGCGTAA
ZNF707_NOTCH1		ZNF707	NOTCH1	TTGTGAGCCCAAGCTGGATGA	GCGGGGCACAGGCAACGGTAG	CCGTGTCAGGTGCTCACGCAG	GCATCAGCTGGCACTCGTCCA			ACCGGTAATTTCTACTCTTGTAGATTTGTGAGCCCAAGCTGGATGATAATTTCTACTGTCGTAGATGCGGGGCACAGGCAACGGTAGTAATTTCTACTATCGTAGATCCGTGTCAGGTGCTCACGCAGAAATTTCTACTCTAGTAGATGCATCAGCTGGCACTCGTCCATTTTTTGAATTCGCTAGCAAGCTTGGCGTAA
WNT2_NOTCH1		WNT2	NOTCH1	AGGTAGTCGGGAATCTGCCTT	GCGGGGCACAGGCAACGGTAG	CCCGCGCATTTGTGGATGCAA	GCATCAGCTGGCACTCGTCCA			ACCGGTAATTTCTACTCTTGTAGATAGGTAGTCGGGAATCTGCCTTTAATTTCTACTGTCGTAGATGCGGGGCACAGGCAACGGTAGTAATTTCTACTATCGTAGATCCCGCGCATTTGTGGATGCAAAAATTTCTACTCTAGTAGATGCATCAGCTGGCACTCGTCCATTTTTTGAATTCGCTAGCAAGCTTGGCGTAA
DLK2_NOTCH1		DLK2	NOTCH1	CTGTCCCCTCTCCAGATGAAC	GCGGGGCACAGGCAACGGTAG	CTGGACGCTTCTGCACCATCA	GCATCAGCTGGCACTCGTCCA			ACCGGTAATTTCTACTCTTGTAGATCTGTCCCCTCTCCAGATGAACTAATTTCTACTGTCGTAGATGCGGGGCACAGGCAACGGTAGTAATTTCTACTATCGTAGATCTGGACGCTTCTGCACCATCAAAATTTCTACTCTAGTAGATGCATCAGCTGGCACTCGTCCATTTTTTGAATTCGCTAGCAAGCTTGGCGTAA
CST9L_NOTCH1		CST9L	NOTCH1	CTGTCCACACATTCAACCAAC	GCGGGGCACAGGCAACGGTAG	CACGAGCAAAGGGACTGTGAT	GCATCAGCTGGCACTCGTCCA			ACCGGTAATTTCTACTCTTGTAGATCTGTCCACACATTCAACCAACTAATTTCTACTGTCGTAGATGCGGGGCACAGGCAACGGTAGTAATTTCTACTATCGTAGATCACGAGCAAAGGGACTGTGATAAATTTCTACTCTAGTAGATGCATCAGCTGGCACTCGTCCATTTTTTGAATTCGCTAGCAAGCTTGGCGTAA
IGFBP4_NOTCH1		IGFBP4	NOTCH1	TGCATCGGAGGTCCTTACCAC	GCGGGGCACAGGCAACGGTAG	GCGAAGTGCTTCTGCAGGCAC	GCATCAGCTGGCACTCGTCCA			ACCGGTAATTTCTACTCTTGTAGATTGCATCGGAGGTCCTTACCACTAATTTCTACTGTCGTAGATGCGGGGCACAGGCAACGGTAGTAATTTCTACTATCGTAGATGCGAAGTGCTTCTGCAGGCACAAATTTCTACTCTAGTAGATGCATCAGCTGGCACTCGTCCATTTTTTGAATTCGCTAGCAAGCTTGGCGTAA
CCN6_NOTCH1		CCN6	NOTCH1	ATTGGTCACCCTGTTAGATAT	GCGGGGCACAGGCAACGGTAG	CGCTGAGGTGCATCTGACACT	GCATCAGCTGGCACTCGTCCA			ACCGGTAATTTCTACTCTTGTAGATATTGGTCACCCTGTTAGATATTAATTTCTACTGTCGTAGATGCGGGGCACAGGCAACGGTAGTAATTTCTACTATCGTAGATCGCTGAGGTGCATCTGACACTAAATTTCTACTCTAGTAGATGCATCAGCTGGCACTCGTCCATTTTTTGAATTCGCTAGCAAGCTTGGCGTAA
STAMBP_STAMBPL1		STAMBP	STAMBPL1	GGAAGGTAGACCCTGGCCTAG	GTGGTTGAAGGACTGCGATGT	GGAAATGCAATCTCCTTTAAT	CACACACCAGAACAATTCCTT			ACCGGTAATTTCTACTCTTGTAGATGGAAGGTAGACCCTGGCCTAGTAATTTCTACTGTCGTAGATGTGGTTGAAGGACTGCGATGTTAATTTCTACTATCGTAGATGGAAATGCAATCTCCTTTAATAAATTTCTACTCTAGTAGATCACACACCAGAACAATTCCTTTTTTTTGAATTCGCTAGCAAGCTTGGCGTAA
VPS4A_VPS4B		VPS4A	VPS4B	GGGACCCGCAGAGGGAATCCA	ACCTAGCCACTTAGAAACAAG	TCCGGATTATCCCCTTCACTG	CCTTTAATAGATGAAGCACAG			ACCGGTAATTTCTACTCTTGTAGATGGGACCCGCAGAGGGAATCCATAATTTCTACTGTCGTAGATACCTAGCCACTTAGAAACAAGTAATTTCTACTATCGTAGATTCCGGATTATCCCCTTCACTGAAATTTCTACTCTAGTAGATCCTTTAATAGATGAAGCACAGTTTTTTGAATTCGCTAGCAAGCTTGGCGTAA
MFRP_NT1		MFRP	NT1	CATGCCTGGTACCAGGCTATG	ACGGCTCACGAACGATCGCCT	CCAGAGGATGCCAGCTACAGC	TTAACGCGACTGTCGACGGCG			ACCGGTAATTTCTACTCTTGTAGATCATGCCTGGTACCAGGCTATGTAATTTCTACTGTCGTAGATACGGCTCACGAACGATCGCCTTAATTTCTACTATCGTAGATCCAGAGGATGCCAGCTACAGCAAATTTCTACTCTAGTAGATTTAACGCGACTGTCGACGGCGTTTTTTGAATTCGCTAGCAAGCTTGGCGTAA
PLIN3_NT2		PLIN3	NT2	CTTGCAGCCCGCATCGCCACA	CGACGCGACGTAAGTTTGCAG	TCTTGTCCACGCCGCTCTGCA	CGATAACTAAAGTGCGGCGAA			ACCGGTAATTTCTACTCTTGTAGATCTTGCAGCCCGCATCGCCACATAATTTCTACTGTCGTAGATCGACGCGACGTAAGTTTGCAGTAATTTCTACTATCGTAGATTCTTGTCCACGCCGCTCTGCAAAATTTCTACTCTAGTAGATCGATAACTAAAGTGCGGCGAATTTTTTGAATTCGCTAGCAAGCTTGGCGTAA
NR0B1_NT3		NR0B1	NT3	CGGTAAAGACCACCCACGGCA	CGTTCGCGTACCTCGTCTAAA	CTTTGAGCTAGTGAGCAAGCT	GCCTTACGGTCGAACGATACT			ACCGGTAATTTCTACTCTTGTAGATCGGTAAAGACCACCCACGGCATAATTTCTACTGTCGTAGATCGTTCGCGTACCTCGTCTAAATAATTTCTACTATCGTAGATCTTTGAGCTAGTGAGCAAGCTAAATTTCTACTCTAGTAGATGCCTTACGGTCGAACGATACTTTTTTTGAATTCGCTAGCAAGCTTGGCGTAA
TF_NT4		TF	NT4	CGTGGCTCAGGTAAGTCACAG	ACACGCGGTACGGCGTACGAG	CCTACACTGTTAACACTCCAC	CGATTTCGCGCGTAACGGAGT			ACCGGTAATTTCTACTCTTGTAGATCGTGGCTCAGGTAAGTCACAGTAATTTCTACTGTCGTAGATACACGCGGTACGGCGTACGAGTAATTTCTACTATCGTAGATCCTACACTGTTAACACTCCACAAATTTCTACTCTAGTAGATCGATTTCGCGCGTAACGGAGTTTTTTTGAATTCGCTAGCAAGCTTGGCGTAA
KRT78_NT5		KRT78	NT5	AGTGTGCCTACTTGGACTTAT	CGGTCGACTCGTATCCGACGT	GTTGAGCCTCACTTCTTCATT	GGTTTGCGCAATCGACGCGAC			ACCGGTAATTTCTACTCTTGTAGATAGTGTGCCTACTTGGACTTATTAATTTCTACTGTCGTAGATCGGTCGACTCGTATCCGACGTTAATTTCTACTATCGTAGATGTTGAGCCTCACTTCTTCATTAAATTTCTACTCTAGTAGATGGTTTGCGCAATCGACGCGACTTTTTTGAATTCGCTAGCAAGCTTGGCGTAA
CCR2_NT6		CCR2	NT6	TGACAGGGAGCACCGTAATCA	GTCGACTGGCGCCGACTATTG	CACGAGGATGGAATAATTTCC	CGATACGACGGGTTACGGCAT			ACCGGTAATTTCTACTCTTGTAGATTGACAGGGAGCACCGTAATCATAATTTCTACTGTCGTAGATGTCGACTGGCGCCGACTATTGTAATTTCTACTATCGTAGATCACGAGGATGGAATAATTTCCAAATTTCTACTCTAGTAGATCGATACGACGGGTTACGGCATTTTTTTGAATTCGCTAGCAAGCTTGGCGTAA
REL_NT7		REL	NT7	GGTATTCGATGTGTGAAGAAA	CGCGTACGGGGCAACCGACCG	AAGTCAAGCAGAATCCTACTA	GCGGTCGTTACGACGTAGTTT			ACCGGTAATTTCTACTCTTGTAGATGGTATTCGATGTGTGAAGAAATAATTTCTACTGTCGTAGATCGCGTACGGGGCAACCGACCGTAATTTCTACTATCGTAGATAAGTCAAGCAGAATCCTACTAAAATTTCTACTCTAGTAGATGCGGTCGTTACGACGTAGTTTTTTTTTGAATTCGCTAGCAAGCTTGGCGTAA
NR0B2_NT8		NR0B2	NT8	AGGCAGGCATATTCCTTGGGG	AGTTCGTTCGGAACGCGTGTC	GCCCTATCATTGGAGATGTTG	AACGTACTAACGACGACCCAA			ACCGGTAATTTCTACTCTTGTAGATAGGCAGGCATATTCCTTGGGGTAATTTCTACTGTCGTAGATAGTTCGTTCGGAACGCGTGTCTAATTTCTACTATCGTAGATGCCCTATCATTGGAGATGTTGAAATTTCTACTCTAGTAGATAACGTACTAACGACGACCCAATTTTTTGAATTCGCTAGCAAGCTTGGCGTAA
NR1I3_NT9		NR1I3	NT9	CTAAGGACCTGCCCGTCTTCC	GCGTCGATCGCCCGGTATATT	CTCATGCCAGCATCTAAGCAC	TCGTGTACGAACGACCCTATA			ACCGGTAATTTCTACTCTTGTAGATCTAAGGACCTGCCCGTCTTCCTAATTTCTACTGTCGTAGATGCGTCGATCGCCCGGTATATTTAATTTCTACTATCGTAGATCTCATGCCAGCATCTAAGCACAAATTTCTACTCTAGTAGATTCGTGTACGAACGACCCTATATTTTTTGAATTCGCTAGCAAGCTTGGCGTAA
OR7C2_NT10		OR7C2	NT10	ACATCCACGACTGTCCCAAAG	TAGCGAAAGATCGACGACGCA	CGATGATGGTAACCAGGTACA	TAGGCGCGCCGTAGTTTCGTA			ACCGGTAATTTCTACTCTTGTAGATACATCCACGACTGTCCCAAAGTAATTTCTACTGTCGTAGATTAGCGAAAGATCGACGACGCATAATTTCTACTATCGTAGATCGATGATGGTAACCAGGTACAAAATTTCTACTCTAGTAGATTAGGCGCGCCGTAGTTTCGTATTTTTTGAATTCGCTAGCAAGCTTGGCGTAA
PCDHGA6_NT11		PCDHGA6	NT11	AGCTCAGTGGTAATAGTCACT	TCGTTGTAAGCCGCGCGATCG	AAGGACATAGACTGAGTAGGA	ATAATCCGACGCGTACGCCCA			ACCGGTAATTTCTACTCTTGTAGATAGCTCAGTGGTAATAGTCACTTAATTTCTACTGTCGTAGATTCGTTGTAAGCCGCGCGATCGTAATTTCTACTATCGTAGATAAGGACATAGACTGAGTAGGAAAATTTCTACTCTAGTAGATATAATCCGACGCGTACGCCCATTTTTTGAATTCGCTAGCAAGCTTGGCGTAA
TLR6_NT12		TLR6	NT12	ACACCACTATACTCTCAACCC	TAGCGTAATCGGGTACGGTAG	GGGTGCTTACAACTGACTAAT	TACGCCGGATACGTTGCGTGA			ACCGGTAATTTCTACTCTTGTAGATACACCACTATACTCTCAACCCTAATTTCTACTGTCGTAGATTAGCGTAATCGGGTACGGTAGTAATTTCTACTATCGTAGATGGGTGCTTACAACTGACTAATAAATTTCTACTCTAGTAGATTACGCCGGATACGTTGCGTGATTTTTTGAATTCGCTAGCAAGCTTGGCGTAA
NPTX1_NT13		NPTX1	NT13	GGGCCGACGCGCTTCATCTGC	GCGGCGAACTATGTCGGTTCG	CCCCGCCCTTGCACCCCGCAG	TACGGGACGTTACTCGCCGGT			ACCGGTAATTTCTACTCTTGTAGATGGGCCGACGCGCTTCATCTGCTAATTTCTACTGTCGTAGATGCGGCGAACTATGTCGGTTCGTAATTTCTACTATCGTAGATCCCCGCCCTTGCACCCCGCAGAAATTTCTACTCTAGTAGATTACGGGACGTTACTCGCCGGTTTTTTTGAATTCGCTAGCAAGCTTGGCGTAA
CLEC4E_NT14		CLEC4E	NT14	ACAGAGCTCTCCTGCTACAAT	CGGAATCGACCGGCTAACCAA	CTACAAGAAACCTAAAATGAG	TCGTTACGATCGGCGTACTAG			ACCGGTAATTTCTACTCTTGTAGATACAGAGCTCTCCTGCTACAATTAATTTCTACTGTCGTAGATCGGAATCGACCGGCTAACCAATAATTTCTACTATCGTAGATCTACAAGAAACCTAAAATGAGAAATTTCTACTCTAGTAGATTCGTTACGATCGGCGTACTAGTTTTTTGAATTCGCTAGCAAGCTTGGCGTAA
NFE2L2_NT15		NFE2L2	NT15	GACGGTATGCAACAGGACATT	AGTCGCGAACGATAGCTCGAG	GCTCAGTTACAACTAGATGAA	GTTCGTTCGGCGATGTAGATC			ACCGGTAATTTCTACTCTTGTAGATGACGGTATGCAACAGGACATTTAATTTCTACTGTCGTAGATAGTCGCGAACGATAGCTCGAGTAATTTCTACTATCGTAGATGCTCAGTTACAACTAGATGAAAAATTTCTACTCTAGTAGATGTTCGTTCGGCGATGTAGATCTTTTTTGAATTCGCTAGCAAGCTTGGCGTAA
KRT32_NT16		KRT32	NT16	GCATTATCAATGTTCACAACC	ACGATCGCCCGCGTAGTAACG	AGGAAGTCGGTTCCCTTCGAT	CAGTTCGCCGCGCGATTACTA			ACCGGTAATTTCTACTCTTGTAGATGCATTATCAATGTTCACAACCTAATTTCTACTGTCGTAGATACGATCGCCCGCGTAGTAACGTAATTTCTACTATCGTAGATAGGAAGTCGGTTCCCTTCGATAAATTTCTACTCTAGTAGATCAGTTCGCCGCGCGATTACTATTTTTTGAATTCGCTAGCAAGCTTGGCGTAA
ATM_NT17		ATM	NT17	TAAGTCACCCTCTAACTGATA	CTATATCGCGCGCGCGTTAAA	CCGTAGGCTGATCCTTATTCA	TCGGCGTCGCACGTAGTACTC			ACCGGTAATTTCTACTCTTGTAGATTAAGTCACCCTCTAACTGATATAATTTCTACTGTCGTAGATCTATATCGCGCGCGCGTTAAATAATTTCTACTATCGTAGATCCGTAGGCTGATCCTTATTCAAAATTTCTACTCTAGTAGATTCGGCGTCGCACGTAGTACTCTTTTTTGAATTCGCTAGCAAGCTTGGCGTAA
SUV39H1_NT18		SUV39H1	NT18	AAGTCGAGTACCTGTGCGATT	ACGCCGTTTGTACGCGATGGT	TAAGTCCTTGTGGAACTGCTT	CGGTCGTTCGGTCGTAATAGC			ACCGGTAATTTCTACTCTTGTAGATAAGTCGAGTACCTGTGCGATTTAATTTCTACTGTCGTAGATACGCCGTTTGTACGCGATGGTTAATTTCTACTATCGTAGATTAAGTCCTTGTGGAACTGCTTAAATTTCTACTCTAGTAGATCGGTCGTTCGGTCGTAATAGCTTTTTTGAATTCGCTAGCAAGCTTGGCGTAA
OR7A5_NT19		OR7A5	NT19	AAATCCAGCAAAGAGTATGAA	GCGCGCGACATTTCGACGACG	TAGCAAGGAATACAGAGCACT	CGCGTATAGTATCAAGCGCGG			ACCGGTAATTTCTACTCTTGTAGATAAATCCAGCAAAGAGTATGAATAATTTCTACTGTCGTAGATGCGCGCGACATTTCGACGACGTAATTTCTACTATCGTAGATTAGCAAGGAATACAGAGCACTAAATTTCTACTCTAGTAGATCGCGTATAGTATCAAGCGCGGTTTTTTGAATTCGCTAGCAAGCTTGGCGTAA
USP28_NT20		USP28	NT20	GACTTGGGTAAAGAATCTTCA	CTACGCCGACGCGTTATACCA	AGTCTACTGGAGTCTCCCAAA	TAACGGCGCGACGGAATCTTC			ACCGGTAATTTCTACTCTTGTAGATGACTTGGGTAAAGAATCTTCATAATTTCTACTGTCGTAGATCTACGCCGACGCGTTATACCATAATTTCTACTATCGTAGATAGTCTACTGGAGTCTCCCAAAAAATTTCTACTCTAGTAGATTAACGGCGCGACGGAATCTTCTTTTTTGAATTCGCTAGCAAGCTTGGCGTAA
TP63_NT21		TP63	NT21	GTCAGAACACACATGGTATCC	GCGTTATATCGACGTCCGTTT	CATACGCCACTTACTCTCTGG	CCGGACGTCCATACGACTAGG			ACCGGTAATTTCTACTCTTGTAGATGTCAGAACACACATGGTATCCTAATTTCTACTGTCGTAGATGCGTTATATCGACGTCCGTTTTAATTTCTACTATCGTAGATCATACGCCACTTACTCTCTGGAAATTTCTACTCTAGTAGATCCGGACGTCCATACGACTAGGTTTTTTGAATTCGCTAGCAAGCTTGGCGTAA
NUP50_NT22		NUP50	NT22	AGATGCCACCTCCATCTTCTT	CGGACCGCGTTCCAACGTATA	CAGGGGAGAAAGAAAATCCAG	CGATCTACATCCGCGTACCCG			ACCGGTAATTTCTACTCTTGTAGATAGATGCCACCTCCATCTTCTTTAATTTCTACTGTCGTAGATCGGACCGCGTTCCAACGTATATAATTTCTACTATCGTAGATCAGGGGAGAAAGAAAATCCAGAAATTTCTACTCTAGTAGATCGATCTACATCCGCGTACCCGTTTTTTGAATTCGCTAGCAAGCTTGGCGTAA
HEYL_NT23		HEYL	NT23	GATCATAGAGAAACGGCGTCG	GCCGTACGCCGTATTCGACCT	AAGTGATCCACCGTCATCTGC	ATCGCGCGGCGAACAAGTTCC			ACCGGTAATTTCTACTCTTGTAGATGATCATAGAGAAACGGCGTCGTAATTTCTACTGTCGTAGATGCCGTACGCCGTATTCGACCTTAATTTCTACTATCGTAGATAAGTGATCCACCGTCATCTGCAAATTTCTACTCTAGTAGATATCGCGCGGCGAACAAGTTCCTTTTTTGAATTCGCTAGCAAGCTTGGCGTAA
ZIC5_NT24		ZIC5	NT24	AGTTCACGGCTCCGTAGCCGT	ATTACGTCGGCCGTACGATCG	GCAACGGCTCAGGTCCAGCCG	CCGTCGACCGTATAACCCGAC			ACCGGTAATTTCTACTCTTGTAGATAGTTCACGGCTCCGTAGCCGTTAATTTCTACTGTCGTAGATATTACGTCGGCCGTACGATCGTAATTTCTACTATCGTAGATGCAACGGCTCAGGTCCAGCCGAAATTTCTACTCTAGTAGATCCGTCGACCGTATAACCCGACTTTTTTGAATTCGCTAGCAAGCTTGGCGTAA
KRT79_NT25		KRT79	NT25	GCTTTGGCAGCAGGGCATTTA	ACGACCGGCTACGGCGATCCA	GCAGCCGAAGCCTCTATAACT	TTGATACGACCCGCGCAATAT			ACCGGTAATTTCTACTCTTGTAGATGCTTTGGCAGCAGGGCATTTATAATTTCTACTGTCGTAGATACGACCGGCTACGGCGATCCATAATTTCTACTATCGTAGATGCAGCCGAAGCCTCTATAACTAAATTTCTACTCTAGTAGATTTGATACGACCCGCGCAATATTTTTTTGAATTCGCTAGCAAGCTTGGCGTAA
CENPL_NT26		CENPL	NT26	TATAAGGGAGTTAAACTATAT	GTCGTACGGAGGCGTCGAATG	TGTATTATACCTGGACAAGAA	CGACCAACGCGCGGTTTACCT			ACCGGTAATTTCTACTCTTGTAGATTATAAGGGAGTTAAACTATATTAATTTCTACTGTCGTAGATGTCGTACGGAGGCGTCGAATGTAATTTCTACTATCGTAGATTGTATTATACCTGGACAAGAAAAATTTCTACTCTAGTAGATCGACCAACGCGCGGTTTACCTTTTTTTGAATTCGCTAGCAAGCTTGGCGTAA
KRT13_NT27		KRT13	NT27	TAGATCCTGACCGCCACCATT	CGATTTAACGATGATCGCGTC	GGTATGAGAATGAGCTGGCCC	TTCGCGACCCGCAACGATATG			ACCGGTAATTTCTACTCTTGTAGATTAGATCCTGACCGCCACCATTTAATTTCTACTGTCGTAGATCGATTTAACGATGATCGCGTCTAATTTCTACTATCGTAGATGGTATGAGAATGAGCTGGCCCAAATTTCTACTCTAGTAGATTTCGCGACCCGCAACGATATGTTTTTTGAATTCGCTAGCAAGCTTGGCGTAA
GMNN_NT28		GMNN	NT28	GCCATATAGTGCATACCTCAT	TCGCGATATCAATGCGCGCAC	GAATAGTTCTGTCCCAAGAAG	GACACGCGAATACGCCGTTGA			ACCGGTAATTTCTACTCTTGTAGATGCCATATAGTGCATACCTCATTAATTTCTACTGTCGTAGATTCGCGATATCAATGCGCGCACTAATTTCTACTATCGTAGATGAATAGTTCTGTCCCAAGAAGAAATTTCTACTCTAGTAGATGACACGCGAATACGCCGTTGATTTTTTGAATTCGCTAGCAAGCTTGGCGTAA
DHX29_NT29		DHX29	NT29	GCCTCAACAGGTGGTAATTAA	TGCGTATCATCGCGAACCGAT	AGTCTCCTCAAATACAAGCCA	ATCGCGATATGGCGGCGTACT			ACCGGTAATTTCTACTCTTGTAGATGCCTCAACAGGTGGTAATTAATAATTTCTACTGTCGTAGATTGCGTATCATCGCGAACCGATTAATTTCTACTATCGTAGATAGTCTCCTCAAATACAAGCCAAAATTTCTACTCTAGTAGATATCGCGATATGGCGGCGTACTTTTTTTGAATTCGCTAGCAAGCTTGGCGTAA
TM4SF5_NT30		TM4SF5	NT30	GGAGCCCAGCTCCAGACACCG	TAACGGGTCGCGCGCATTATG	CACAGCACCCAGCACCACAGC	CGATATAGTACGCCTCCGGAC			ACCGGTAATTTCTACTCTTGTAGATGGAGCCCAGCTCCAGACACCGTAATTTCTACTGTCGTAGATTAACGGGTCGCGCGCATTATGTAATTTCTACTATCGTAGATCACAGCACCCAGCACCACAGCAAATTTCTACTCTAGTAGATCGATATAGTACGCCTCCGGACTTTTTTGAATTCGCTAGCAAGCTTGGCGTAA
KRT84_NT31		KRT84	NT31	GTAGTCGGAGTGTCATCACCT	CGCCGTCCGACCGACTTATGC	GGTTCGGTTCCTAGAGCAGCA	TAGGCGTAACGATCCGCTATG			ACCGGTAATTTCTACTCTTGTAGATGTAGTCGGAGTGTCATCACCTTAATTTCTACTGTCGTAGATCGCCGTCCGACCGACTTATGCTAATTTCTACTATCGTAGATGGTTCGGTTCCTAGAGCAGCAAAATTTCTACTCTAGTAGATTAGGCGTAACGATCCGCTATGTTTTTTGAATTCGCTAGCAAGCTTGGCGTAA
ALOXE3_NT32		ALOXE3	NT32	ATTCCCCACAGCAAGAACTAT	TGACGATAGCGCGAATCGAGG	GGTACCAGTACCTGAATGGTG	ACGCTGCGCGCGGTATTTAGA			ACCGGTAATTTCTACTCTTGTAGATATTCCCCACAGCAAGAACTATTAATTTCTACTGTCGTAGATTGACGATAGCGCGAATCGAGGTAATTTCTACTATCGTAGATGGTACCAGTACCTGAATGGTGAAATTTCTACTCTAGTAGATACGCTGCGCGCGGTATTTAGATTTTTTGAATTCGCTAGCAAGCTTGGCGTAA
PHACTR2_NT33		PHACTR2	NT33	CCAATGGTGGATAGTTTCCCC	CGGTATGTCGATAACGATCAG	GGCTGAAGAGCCGACGAACAG	CGGTTCTCTCGCGACGTTAGG			ACCGGTAATTTCTACTCTTGTAGATCCAATGGTGGATAGTTTCCCCTAATTTCTACTGTCGTAGATCGGTATGTCGATAACGATCAGTAATTTCTACTATCGTAGATGGCTGAAGAGCCGACGAACAGAAATTTCTACTCTAGTAGATCGGTTCTCTCGCGACGTTAGGTTTTTTGAATTCGCTAGCAAGCTTGGCGTAA
RASSF6_NT34		RASSF6	NT34	TGGGGAGTAAAACGACCTATA	TTTCGATGCGGCGCATTCGAG	AGACATAGGAATCTGGGTCCT	CCGTCGCGACAAACGTTGAGA			ACCGGTAATTTCTACTCTTGTAGATTGGGGAGTAAAACGACCTATATAATTTCTACTGTCGTAGATTTTCGATGCGGCGCATTCGAGTAATTTCTACTATCGTAGATAGACATAGGAATCTGGGTCCTAAATTTCTACTCTAGTAGATCCGTCGCGACAAACGTTGAGATTTTTTGAATTCGCTAGCAAGCTTGGCGTAA
SSH2_NT35		SSH2	NT35	CTTGCAGGGTACGGTATATCT	CGTAATACGCTCGCCGAAAAG	GTGCTAGGTCTGCCACAGAAG	CGTAGCGTCGAGCGACAAACA			ACCGGTAATTTCTACTCTTGTAGATCTTGCAGGGTACGGTATATCTTAATTTCTACTGTCGTAGATCGTAATACGCTCGCCGAAAAGTAATTTCTACTATCGTAGATGTGCTAGGTCTGCCACAGAAGAAATTTCTACTCTAGTAGATCGTAGCGTCGAGCGACAAACATTTTTTGAATTCGCTAGCAAGCTTGGCGTAA
TRAF4_NT36		TRAF4	NT36	AGTGAAGGAGTCTTCAAGTGC	GTCTCGCGACGTACGAATATT	CCAACAGTGCCCTAAGCTGGC	TACTCGCGATCATTGCGCGAG			ACCGGTAATTTCTACTCTTGTAGATAGTGAAGGAGTCTTCAAGTGCTAATTTCTACTGTCGTAGATGTCTCGCGACGTACGAATATTTAATTTCTACTATCGTAGATCCAACAGTGCCCTAAGCTGGCAAATTTCTACTCTAGTAGATTACTCGCGATCATTGCGCGAGTTTTTTGAATTCGCTAGCAAGCTTGGCGTAA
NEU3_NT37		NEU3	NT37	GTGTCCGGGCACTGCAATATA	GACGCGAGCGTCGAACAATAA	CTTCCAGCTACCATGTAAAAC	CGCGTCTTAGACGCCGTTTCT			ACCGGTAATTTCTACTCTTGTAGATGTGTCCGGGCACTGCAATATATAATTTCTACTGTCGTAGATGACGCGAGCGTCGAACAATAATAATTTCTACTATCGTAGATCTTCCAGCTACCATGTAAAACAAATTTCTACTCTAGTAGATCGCGTCTTAGACGCCGTTTCTTTTTTTGAATTCGCTAGCAAGCTTGGCGTAA
OR7C1_NT38		OR7C1	NT38	CCTCCACGACTGTCCCAAAGA	CGAATCGAGCGATCGTGAATT	CAGATCCCGATGGTAGCAAAG	CTTACAGTACCGACGCGCGAG			ACCGGTAATTTCTACTCTTGTAGATCCTCCACGACTGTCCCAAAGATAATTTCTACTGTCGTAGATCGAATCGAGCGATCGTGAATTTAATTTCTACTATCGTAGATCAGATCCCGATGGTAGCAAAGAAATTTCTACTCTAGTAGATCTTACAGTACCGACGCGCGAGTTTTTTGAATTCGCTAGCAAGCTTGGCGTAA
RORC_NT39		RORC	NT39	CGCAGCACACCGGAGGCACCC	CAATAACGCGTCAACCGGGTT	AGCTGTCAAGTTCGGCCGCAT	ATCGGAATACGGTACCGGCTC			ACCGGTAATTTCTACTCTTGTAGATCGCAGCACACCGGAGGCACCCTAATTTCTACTGTCGTAGATCAATAACGCGTCAACCGGGTTTAATTTCTACTATCGTAGATAGCTGTCAAGTTCGGCCGCATAAATTTCTACTCTAGTAGATATCGGAATACGGTACCGGCTCTTTTTTGAATTCGCTAGCAAGCTTGGCGTAA
CCR8_NT40		CCR8	NT40	GGCTTGTTGATCCCATTCACC	CCGCTAACGGGTTACTACGTG	GGACTGTAATGTGCAAAGTGG	ATATCGCTGCGATTCGCGCAG			ACCGGTAATTTCTACTCTTGTAGATGGCTTGTTGATCCCATTCACCTAATTTCTACTGTCGTAGATCCGCTAACGGGTTACTACGTGTAATTTCTACTATCGTAGATGGACTGTAATGTGCAAAGTGGAAATTTCTACTCTAGTAGATATATCGCTGCGATTCGCGCAGTTTTTTGAATTCGCTAGCAAGCTTGGCGTAA
KRT4_NT41		KRT4	NT41	GCAGCAGAAGCCTCTACAACC	GACGACCAATACGCGACGTTG	GGACCACAAAGTCATTCTCGG	TAGCGAACTTTCGCGCGATCG			ACCGGTAATTTCTACTCTTGTAGATGCAGCAGAAGCCTCTACAACCTAATTTCTACTGTCGTAGATGACGACCAATACGCGACGTTGTAATTTCTACTATCGTAGATGGACCACAAAGTCATTCTCGGAAATTTCTACTCTAGTAGATTAGCGAACTTTCGCGCGATCGTTTTTTGAATTCGCTAGCAAGCTTGGCGTAA
SELL_NT42		SELL	NT42	AGAATAATGGTAAGTCCAGCA	CGGACTATACGACGCGAGCAG	GTTGCCATACAAAACAAGGCG	TCGGTCCGTACGTCGACAGCG			ACCGGTAATTTCTACTCTTGTAGATAGAATAATGGTAAGTCCAGCATAATTTCTACTGTCGTAGATCGGACTATACGACGCGAGCAGTAATTTCTACTATCGTAGATGTTGCCATACAAAACAAGGCGAAATTTCTACTCTAGTAGATTCGGTCCGTACGTCGACAGCGTTTTTTGAATTCGCTAGCAAGCTTGGCGTAA
PCDHGB2_NT43		PCDHGB2	NT43	AGCGACAGTATCGAAATCCAG	CTTCGCGTATCGGTCGAACCT	ACAGTAAACCCAGAAAGCGGA	CGTCGTCTTTCGACGTTCGTA			ACCGGTAATTTCTACTCTTGTAGATAGCGACAGTATCGAAATCCAGTAATTTCTACTGTCGTAGATCTTCGCGTATCGGTCGAACCTTAATTTCTACTATCGTAGATACAGTAAACCCAGAAAGCGGAAAATTTCTACTCTAGTAGATCGTCGTCTTTCGACGTTCGTATTTTTTGAATTCGCTAGCAAGCTTGGCGTAA
PRKRA_NT44		PRKRA	NT44	CATAAATGACTCTAGCCTGCA	ATACGTTAAACGTCGCCGCCA	TCCAGAGAACCACATTTCTTT	TGAATCGTGTACGGTCGACGT			ACCGGTAATTTCTACTCTTGTAGATCATAAATGACTCTAGCCTGCATAATTTCTACTGTCGTAGATATACGTTAAACGTCGCCGCCATAATTTCTACTATCGTAGATTCCAGAGAACCACATTTCTTTAAATTTCTACTCTAGTAGATTGAATCGTGTACGGTCGACGTTTTTTTGAATTCGCTAGCAAGCTTGGCGTAA
MYOC_NT45		MYOC	NT45	GGTAGGAGAGCCTCTCACGCT	CGTTAACCCGACTGCGCGATC	TGCAGGGCTACCCTTCTAAGG	CGTACGCAACTCGAAGTCGAA			ACCGGTAATTTCTACTCTTGTAGATGGTAGGAGAGCCTCTCACGCTTAATTTCTACTGTCGTAGATCGTTAACCCGACTGCGCGATCTAATTTCTACTATCGTAGATTGCAGGGCTACCCTTCTAAGGAAATTTCTACTCTAGTAGATCGTACGCAACTCGAAGTCGAATTTTTTGAATTCGCTAGCAAGCTTGGCGTAA
OR10J5_NT46		OR10J5	NT46	ATAACCAACCTATCTCCTTGG	CGTTCGTCGTAACGTGATGAA	ACTCTGGTTGCTAACATCATC	GCGTCTATTCGGGCGCGACGT			ACCGGTAATTTCTACTCTTGTAGATATAACCAACCTATCTCCTTGGTAATTTCTACTGTCGTAGATCGTTCGTCGTAACGTGATGAATAATTTCTACTATCGTAGATACTCTGGTTGCTAACATCATCAAATTTCTACTCTAGTAGATGCGTCTATTCGGGCGCGACGTTTTTTTGAATTCGCTAGCAAGCTTGGCGTAA
GDF9_NT47		GDF9	NT47	TAGTGAAGGGAATACCAGCTG	CTACGTTCCGATACGCGGAAC	GGAATCCCTTCCTTGGTAGCA	TGTCGCGACGACGCCAAGTAA			ACCGGTAATTTCTACTCTTGTAGATTAGTGAAGGGAATACCAGCTGTAATTTCTACTGTCGTAGATCTACGTTCCGATACGCGGAACTAATTTCTACTATCGTAGATGGAATCCCTTCCTTGGTAGCAAAATTTCTACTCTAGTAGATTGTCGCGACGACGCCAAGTAATTTTTTGAATTCGCTAGCAAGCTTGGCGTAA
AMOTL2_NT48		AMOTL2	NT48	ACTGTCCATCTTGTTCCGCAT	CGTAGGGCGTACTACGTGATC	TCCCTACAGGCTACGAACAGC	CGAATTATATCGCACGCCCAG			ACCGGTAATTTCTACTCTTGTAGATACTGTCCATCTTGTTCCGCATTAATTTCTACTGTCGTAGATCGTAGGGCGTACTACGTGATCTAATTTCTACTATCGTAGATTCCCTACAGGCTACGAACAGCAAATTTCTACTCTAGTAGATCGAATTATATCGCACGCCCAGTTTTTTGAATTCGCTAGCAAGCTTGGCGTAA
PTGDR_NT49		PTGDR	NT49	TTCTACCGACGGCACATCACC	CGCGGTAGTACGTAAGTGCTC	GGCTCTCCTCGACACTGCAAC	ACCGCGGGTTATTCGATATTC			ACCGGTAATTTCTACTCTTGTAGATTTCTACCGACGGCACATCACCTAATTTCTACTGTCGTAGATCGCGGTAGTACGTAAGTGCTCTAATTTCTACTATCGTAGATGGCTCTCCTCGACACTGCAACAAATTTCTACTCTAGTAGATACCGCGGGTTATTCGATATTCTTTTTTGAATTCGCTAGCAAGCTTGGCGTAA
THOC7_NT50		THOC7	NT50	ATTAGATATAGCCAGTACCAA	CACGTTATACGACCGTCGGTG	ATGTGCTCCAGCTATGCTACA	CGCACGACATCAATCGTTCTT			ACCGGTAATTTCTACTCTTGTAGATATTAGATATAGCCAGTACCAATAATTTCTACTGTCGTAGATCACGTTATACGACCGTCGGTGTAATTTCTACTATCGTAGATATGTGCTCCAGCTATGCTACAAAATTTCTACTCTAGTAGATCGCACGACATCAATCGTTCTTTTTTTTGAATTCGCTAGCAAGCTTGGCGTAA
ILF3_NT51		ILF3	NT51	ATGGGCGTAATGGCATAGGTG	CGATTGTACGACCGGTCACTT	GAGGGCCCAGAGGCCTCGAAT	TGCACGATATTACGCCGCGGT			ACCGGTAATTTCTACTCTTGTAGATATGGGCGTAATGGCATAGGTGTAATTTCTACTGTCGTAGATCGATTGTACGACCGGTCACTTTAATTTCTACTATCGTAGATGAGGGCCCAGAGGCCTCGAATAAATTTCTACTCTAGTAGATTGCACGATATTACGCCGCGGTTTTTTTGAATTCGCTAGCAAGCTTGGCGTAA
GLP2R_NT52		GLP2R	NT52	TCCTCGCACAGAAAACTCCAC	CGCGTATGATGACGCGTCAAG	GCAGGATGACTCCGAATGCTC	ACTATACGCGTAAGGCTCGAT			ACCGGTAATTTCTACTCTTGTAGATTCCTCGCACAGAAAACTCCACTAATTTCTACTGTCGTAGATCGCGTATGATGACGCGTCAAGTAATTTCTACTATCGTAGATGCAGGATGACTCCGAATGCTCAAATTTCTACTCTAGTAGATACTATACGCGTAAGGCTCGATTTTTTTGAATTCGCTAGCAAGCTTGGCGTAA
KCNK7_NT53		KCNK7	NT53	TGCTGCTGCCAGCGCTGGTGC	CGACGTAGCGTTATCCCGACG	CCACCTGGGCCAGCTCGCACT	ATCGGTACGATATCCGGCGTC			ACCGGTAATTTCTACTCTTGTAGATTGCTGCTGCCAGCGCTGGTGCTAATTTCTACTGTCGTAGATCGACGTAGCGTTATCCCGACGTAATTTCTACTATCGTAGATCCACCTGGGCCAGCTCGCACTAAATTTCTACTCTAGTAGATATCGGTACGATATCCGGCGTCTTTTTTGAATTCGCTAGCAAGCTTGGCGTAA
WFDC3_NT54		WFDC3	NT54	CGAATAACCCTAGGGCAATCT	GCGTCGGACCATCGTAACGAC	GTGGTGAATGTCCCGCTGACC	ACATCGCGGAACGATAACCAG			ACCGGTAATTTCTACTCTTGTAGATCGAATAACCCTAGGGCAATCTTAATTTCTACTGTCGTAGATGCGTCGGACCATCGTAACGACTAATTTCTACTATCGTAGATGTGGTGAATGTCCCGCTGACCAAATTTCTACTCTAGTAGATACATCGCGGAACGATAACCAGTTTTTTGAATTCGCTAGCAAGCTTGGCGTAA
CCDC6_NT55		CCDC6	NT55	CAGAGGCGATTAACTAGTGCT	TACGGTTCGTAAGGTCGACTC	TGGAGAATCAATCTCCATGGA	CGCTCGATCGTACCGCACGCC			ACCGGTAATTTCTACTCTTGTAGATCAGAGGCGATTAACTAGTGCTTAATTTCTACTGTCGTAGATTACGGTTCGTAAGGTCGACTCTAATTTCTACTATCGTAGATTGGAGAATCAATCTCCATGGAAAATTTCTACTCTAGTAGATCGCTCGATCGTACCGCACGCCTTTTTTGAATTCGCTAGCAAGCTTGGCGTAA
SELE_NT56		SELE	NT56	CGTAGCTGCCTGTACCAATAC	ACTTCGACGGATCGATTAGGC	CCAGTGGGTGACTGCAAACCA	GGTCGAATTAGGTCGTGCGGG			ACCGGTAATTTCTACTCTTGTAGATCGTAGCTGCCTGTACCAATACTAATTTCTACTGTCGTAGATACTTCGACGGATCGATTAGGCTAATTTCTACTATCGTAGATCCAGTGGGTGACTGCAAACCAAAATTTCTACTCTAGTAGATGGTCGAATTAGGTCGTGCGGGTTTTTTGAATTCGCTAGCAAGCTTGGCGTAA
DIAPH1_NT57		DIAPH1	NT57	GATTAACCCCCAAAAAGCTTT	TACGAACCTCGGACGTCGGCA	GTTGCACTCTCATATCTTCAT	CGCGCGTGATTAGAATCGTAC			ACCGGTAATTTCTACTCTTGTAGATGATTAACCCCCAAAAAGCTTTTAATTTCTACTGTCGTAGATTACGAACCTCGGACGTCGGCATAATTTCTACTATCGTAGATGTTGCACTCTCATATCTTCATAAATTTCTACTCTAGTAGATCGCGCGTGATTAGAATCGTACTTTTTTGAATTCGCTAGCAAGCTTGGCGTAA
GPA33_NT58		GPA33	NT58	CCTGCGAAGCCCGAAGAACGT	TATCGACGAATGCGCGGCACT	AAACAAAAACTACATCCATGG	ACGTTCGTCGCAATTCGAGGA			ACCGGTAATTTCTACTCTTGTAGATCCTGCGAAGCCCGAAGAACGTTAATTTCTACTGTCGTAGATTATCGACGAATGCGCGGCACTTAATTTCTACTATCGTAGATAAACAAAAACTACATCCATGGAAATTTCTACTCTAGTAGATACGTTCGTCGCAATTCGAGGATTTTTTGAATTCGCTAGCAAGCTTGGCGTAA
B2M_NT59		B2M	NT59	ATCCATCCGACATTGAAGTTG	TCGCGTTAATCCGGTCCGTAC	CTGAATTGCTATGTGTCTGGG	GGTCGGTCTAAACGTAGCGTA			ACCGGTAATTTCTACTCTTGTAGATATCCATCCGACATTGAAGTTGTAATTTCTACTGTCGTAGATTCGCGTTAATCCGGTCCGTACTAATTTCTACTATCGTAGATCTGAATTGCTATGTGTCTGGGAAATTTCTACTCTAGTAGATGGTCGGTCTAAACGTAGCGTATTTTTTGAATTCGCTAGCAAGCTTGGCGTAA
PCDHGA7_NT60		PCDHGA7	NT60	CCCTATAGACGTGGAAATAAT	TCGATTACGAGCGTTCGACTG	GTTGTGACCAATCTATAATAA	ACGTCCGATTGTACGACGGGA			ACCGGTAATTTCTACTCTTGTAGATCCCTATAGACGTGGAAATAATTAATTTCTACTGTCGTAGATTCGATTACGAGCGTTCGACTGTAATTTCTACTATCGTAGATGTTGTGACCAATCTATAATAAAAATTTCTACTCTAGTAGATACGTCCGATTGTACGACGGGATTTTTTGAATTCGCTAGCAAGCTTGGCGTAA
OR2K2_NT61		OR2K2	NT61	CCAGTACCCAGGGTTAGAAGT	CCGTTCGTTCGTACGACGCCA	AGGCGTGAATCTAGGATAGTG	CGAGTCGCCATACGTTAGTCG			ACCGGTAATTTCTACTCTTGTAGATCCAGTACCCAGGGTTAGAAGTTAATTTCTACTGTCGTAGATCCGTTCGTTCGTACGACGCCATAATTTCTACTATCGTAGATAGGCGTGAATCTAGGATAGTGAAATTTCTACTCTAGTAGATCGAGTCGCCATACGTTAGTCGTTTTTTGAATTCGCTAGCAAGCTTGGCGTAA
TP53BP1_NT62		TP53BP1	NT62	AGGGGAATCAATACTAATCAC	TCGAACGAATAGGACGGCGGG	AGCAGCAACCCAGACTATAAA	TACGCACGATCGGTAGACGCA			ACCGGTAATTTCTACTCTTGTAGATAGGGGAATCAATACTAATCACTAATTTCTACTGTCGTAGATTCGAACGAATAGGACGGCGGGTAATTTCTACTATCGTAGATAGCAGCAACCCAGACTATAAAAAATTTCTACTCTAGTAGATTACGCACGATCGGTAGACGCATTTTTTGAATTCGCTAGCAAGCTTGGCGTAA
HAS2_NT63		HAS2	NT63	AGTAAGGCACTTAGATCGAGC	CGCGCAATCGTACATAGCGTC	GGTGCTCCAAAAAGGCAAACA	CGCGAAATACGCAACGCGTTG			ACCGGTAATTTCTACTCTTGTAGATAGTAAGGCACTTAGATCGAGCTAATTTCTACTGTCGTAGATCGCGCAATCGTACATAGCGTCTAATTTCTACTATCGTAGATGGTGCTCCAAAAAGGCAAACAAAATTTCTACTCTAGTAGATCGCGAAATACGCAACGCGTTGTTTTTTGAATTCGCTAGCAAGCTTGGCGTAA
PCDHGA12_NT64		PCDHGA12	NT64	GTCACAGACATAGTCTTGGAT	CGGATCGTACGATTTCGGTCC	CTTGGATGAAACAGATCACCT	ATCGGTCGACGATTGTCGCTC			ACCGGTAATTTCTACTCTTGTAGATGTCACAGACATAGTCTTGGATTAATTTCTACTGTCGTAGATCGGATCGTACGATTTCGGTCCTAATTTCTACTATCGTAGATCTTGGATGAAACAGATCACCTAAATTTCTACTCTAGTAGATATCGGTCGACGATTGTCGCTCTTTTTTGAATTCGCTAGCAAGCTTGGCGTAA
OR10J1_NT65		OR10J1	NT65	GCGTGTTCCTTGCACTATACA	CGCATACGCGCGATCATTATC	ATTGACAGTGGTGTCAATGCA	CGGCGCAACGTGTTATACCGC			ACCGGTAATTTCTACTCTTGTAGATGCGTGTTCCTTGCACTATACATAATTTCTACTGTCGTAGATCGCATACGCGCGATCATTATCTAATTTCTACTATCGTAGATATTGACAGTGGTGTCAATGCAAAATTTCTACTCTAGTAGATCGGCGCAACGTGTTATACCGCTTTTTTGAATTCGCTAGCAAGCTTGGCGTAA
LEMD1_NT66		LEMD1	NT66	TTCTCCAAATTCTTCCTCAGC	CGTCGACTAACGCTCGTACGG	CTGCATACTGTACATACGTAG	GCGCGCCGACTACTAGCTACC			ACCGGTAATTTCTACTCTTGTAGATTTCTCCAAATTCTTCCTCAGCTAATTTCTACTGTCGTAGATCGTCGACTAACGCTCGTACGGTAATTTCTACTATCGTAGATCTGCATACTGTACATACGTAGAAATTTCTACTCTAGTAGATGCGCGCCGACTACTAGCTACCTTTTTTGAATTCGCTAGCAAGCTTGGCGTAA
CMYA5_NT67		CMYA5	NT67	GATCGAGCACTCCAGATAACA	TATGCGCTATACCGCGCGTCA	CCTGCACAATCATCTATAGTA	TACGCTCGATTAACCGCGCGT			ACCGGTAATTTCTACTCTTGTAGATGATCGAGCACTCCAGATAACATAATTTCTACTGTCGTAGATTATGCGCTATACCGCGCGTCATAATTTCTACTATCGTAGATCCTGCACAATCATCTATAGTAAAATTTCTACTCTAGTAGATTACGCTCGATTAACCGCGCGTTTTTTTGAATTCGCTAGCAAGCTTGGCGTAA
CCDC107_NT68		CCDC107	NT68	AGAGACTTTGTCTCCACCTCC	CGAACGTCGCACCGGATTTCG	CCTTATCCCCAGAGCAACAGC	GCGTTGCGTACGCACTATCCG			ACCGGTAATTTCTACTCTTGTAGATAGAGACTTTGTCTCCACCTCCTAATTTCTACTGTCGTAGATCGAACGTCGCACCGGATTTCGTAATTTCTACTATCGTAGATCCTTATCCCCAGAGCAACAGCAAATTTCTACTCTAGTAGATGCGTTGCGTACGCACTATCCGTTTTTTGAATTCGCTAGCAAGCTTGGCGTAA
NPFF_NT69		NPFF	NT69	AGACTCACCTCTGGGGCTGAA	TCGACATCGTTACGGCGAACG	GCAGAAATACCCAGGGATCCT	CGTATAGCGTTGCGAGCCGGT			ACCGGTAATTTCTACTCTTGTAGATAGACTCACCTCTGGGGCTGAATAATTTCTACTGTCGTAGATTCGACATCGTTACGGCGAACGTAATTTCTACTATCGTAGATGCAGAAATACCCAGGGATCCTAAATTTCTACTCTAGTAGATCGTATAGCGTTGCGAGCCGGTTTTTTTGAATTCGCTAGCAAGCTTGGCGTAA
HJURP_NT70		HJURP	NT70	AATCTCCCTCTGACGGTTCTC	CCCGACGACGCGCCGATAAAA	GGGTGGAAGACTAATAAAGGA	ACGCGCACGTTTAGTGCGTTG			ACCGGTAATTTCTACTCTTGTAGATAATCTCCCTCTGACGGTTCTCTAATTTCTACTGTCGTAGATCCCGACGACGCGCCGATAAAATAATTTCTACTATCGTAGATGGGTGGAAGACTAATAAAGGAAAATTTCTACTCTAGTAGATACGCGCACGTTTAGTGCGTTGTTTTTTGAATTCGCTAGCAAGCTTGGCGTAA
FAM71A_NT71		FAM71A	NT71	GGGATGGATGCATTGAGCACA	CGCGGTCCGGCGAATTTAAAG	TACGGATCTCTGTTCAAGACC	TCGCGCGGTATGTTCGCGCTC			ACCGGTAATTTCTACTCTTGTAGATGGGATGGATGCATTGAGCACATAATTTCTACTGTCGTAGATCGCGGTCCGGCGAATTTAAAGTAATTTCTACTATCGTAGATTACGGATCTCTGTTCAAGACCAAATTTCTACTCTAGTAGATTCGCGCGGTATGTTCGCGCTCTTTTTTGAATTCGCTAGCAAGCTTGGCGTAA
SPN_NT72		SPN	NT72	CCTGAGCCAACAACCTACCAG	TCGACGCGCGTTGATCAAGCC	GTCTCTACTAGCGAGCCCCTG	CCGACGCACGCTTACGATCCG			ACCGGTAATTTCTACTCTTGTAGATCCTGAGCCAACAACCTACCAGTAATTTCTACTGTCGTAGATTCGACGCGCGTTGATCAAGCCTAATTTCTACTATCGTAGATGTCTCTACTAGCGAGCCCCTGAAATTTCTACTCTAGTAGATCCGACGCACGCTTACGATCCGTTTTTTGAATTCGCTAGCAAGCTTGGCGTAA
TMEM123_NT73		TMEM123	NT73	ACAGTACTGTTGGAAGTTTCA	TCGTTACGCGGTGTTCGTATT	ATGGTGGTGACCGTTGTATTA	TCAACCGTCCGATTACGACCA			ACCGGTAATTTCTACTCTTGTAGATACAGTACTGTTGGAAGTTTCATAATTTCTACTGTCGTAGATTCGTTACGCGGTGTTCGTATTTAATTTCTACTATCGTAGATATGGTGGTGACCGTTGTATTAAAATTTCTACTCTAGTAGATTCAACCGTCCGATTACGACCATTTTTTGAATTCGCTAGCAAGCTTGGCGTAA
FXYD5_NT74		FXYD5	NT74	TGGACTCCAGATGCAGTCTAC	CGATCGTTTAAGTCGACCGGC	GTGCTCTTGTGTGTCTCTGGA	CCGTATACCGGTTCGCGCAAA			ACCGGTAATTTCTACTCTTGTAGATTGGACTCCAGATGCAGTCTACTAATTTCTACTGTCGTAGATCGATCGTTTAAGTCGACCGGCTAATTTCTACTATCGTAGATGTGCTCTTGTGTGTCTCTGGAAAATTTCTACTCTAGTAGATCCGTATACCGGTTCGCGCAAATTTTTTGAATTCGCTAGCAAGCTTGGCGTAA
LILRB5_NT75		LILRB5	NT75	ACCTGGGACCAGAATCTCCAG	TCGATCGAACGTGATCACGTT	GCCCTGCCGAGTCCTGTGGTG	TCGGCGACGGGCGATATTGGC			ACCGGTAATTTCTACTCTTGTAGATACCTGGGACCAGAATCTCCAGTAATTTCTACTGTCGTAGATTCGATCGAACGTGATCACGTTTAATTTCTACTATCGTAGATGCCCTGCCGAGTCCTGTGGTGAAATTTCTACTCTAGTAGATTCGGCGACGGGCGATATTGGCTTTTTTGAATTCGCTAGCAAGCTTGGCGTAA
FAM71B_NT76		FAM71B	NT76	AAGTATGCACCAATGTTCGAG	TTGACGAATCGTCAACGCGGC	GTTGTTGCTATGCTCATAGCA	CGCTTGTACCGTCGATCAAAC			ACCGGTAATTTCTACTCTTGTAGATAAGTATGCACCAATGTTCGAGTAATTTCTACTGTCGTAGATTTGACGAATCGTCAACGCGGCTAATTTCTACTATCGTAGATGTTGTTGCTATGCTCATAGCAAAATTTCTACTCTAGTAGATCGCTTGTACCGTCGATCAAACTTTTTTGAATTCGCTAGCAAGCTTGGCGTAA
RLN2_NT77		RLN2	NT77	CAGAGCAGTCGCGGACTCATG	ACCGGTAGTCGCGATACGGAT	CCACAGGAGCTGAAGTTAACC	TCGATTCGTCGACGCATCGCG			ACCGGTAATTTCTACTCTTGTAGATCAGAGCAGTCGCGGACTCATGTAATTTCTACTGTCGTAGATACCGGTAGTCGCGATACGGATTAATTTCTACTATCGTAGATCCACAGGAGCTGAAGTTAACCAAATTTCTACTCTAGTAGATTCGATTCGTCGACGCATCGCGTTTTTTGAATTCGCTAGCAAGCTTGGCGTAA
UPK3B_NT78		UPK3B	NT78	TCCCCCGTGGCCACAGAGCTG	CCGCGATACGCGGACACTATA	TCCCCCGTGGCCACAGAGCTG	TATACTCTACGCGTCACCGGA			ACCGGTAATTTCTACTCTTGTAGATTCCCCCGTGGCCACAGAGCTGTAATTTCTACTGTCGTAGATCCGCGATACGCGGACACTATATAATTTCTACTATCGTAGATTCCCCCGTGGCCACAGAGCTGAAATTTCTACTCTAGTAGATTATACTCTACGCGTCACCGGATTTTTTGAATTCGCTAGCAAGCTTGGCGTAA
GSDMB_NT79		GSDMB	NT79	AAGGGTAGCCAGATACTGCTG	GGTTCGCGCTATAGGTCGTCG	GATGCCGGCACTACACAACAG	GCGGACGTTCCGTAGTCACTC			ACCGGTAATTTCTACTCTTGTAGATAAGGGTAGCCAGATACTGCTGTAATTTCTACTGTCGTAGATGGTTCGCGCTATAGGTCGTCGTAATTTCTACTATCGTAGATGATGCCGGCACTACACAACAGAAATTTCTACTCTAGTAGATGCGGACGTTCCGTAGTCACTCTTTTTTGAATTCGCTAGCAAGCTTGGCGTAA
SAMD14_NT80		SAMD14	NT80	CTAACTTGCCCCAACCTTGCC	GGTATATCGGCGCCGGTGTGC	CACAAGGCCCGGGCCCAACTG	GTCGCGCGAAAAGATACGCCA			ACCGGTAATTTCTACTCTTGTAGATCTAACTTGCCCCAACCTTGCCTAATTTCTACTGTCGTAGATGGTATATCGGCGCCGGTGTGCTAATTTCTACTATCGTAGATCACAAGGCCCGGGCCCAACTGAAATTTCTACTCTAGTAGATGTCGCGCGAAAAGATACGCCATTTTTTGAATTCGCTAGCAAGCTTGGCGTAA
ATMIN_NT81		ATMIN	NT81	AGGGACCCACCTAGTAAGAAA	CGAGCGATGCCTATCCGATTT	TCTGGAGACCCCACCTGACTG	TAGTCGACTTAATCGCGACCC			ACCGGTAATTTCTACTCTTGTAGATAGGGACCCACCTAGTAAGAAATAATTTCTACTGTCGTAGATCGAGCGATGCCTATCCGATTTTAATTTCTACTATCGTAGATTCTGGAGACCCCACCTGACTGAAATTTCTACTCTAGTAGATTAGTCGACTTAATCGCGACCCTTTTTTGAATTCGCTAGCAAGCTTGGCGTAA
PYROXD1_NT82		PYROXD1	NT82	GTGTAACTCCTGTAGCACTGA	GATCGAATAGGCGCCGTTAAC	GGTATGAAATTGAAGGCTGTG	CGATACGGGTCGGACCCGTGA			ACCGGTAATTTCTACTCTTGTAGATGTGTAACTCCTGTAGCACTGATAATTTCTACTGTCGTAGATGATCGAATAGGCGCCGTTAACTAATTTCTACTATCGTAGATGGTATGAAATTGAAGGCTGTGAAATTTCTACTCTAGTAGATCGATACGGGTCGGACCCGTGATTTTTTGAATTCGCTAGCAAGCTTGGCGTAA
VRK1_NT83		VRK1	NT83	TGAAGGTCACTCCCAAAGCGA	TCGCGTAGATAACCGCGTTTC	TAGGTGTACTTGGTAGATTAT	GTCACGATACGGCGTTCGGTA			ACCGGTAATTTCTACTCTTGTAGATTGAAGGTCACTCCCAAAGCGATAATTTCTACTGTCGTAGATTCGCGTAGATAACCGCGTTTCTAATTTCTACTATCGTAGATTAGGTGTACTTGGTAGATTATAAATTTCTACTCTAGTAGATGTCACGATACGGCGTTCGGTATTTTTTGAATTCGCTAGCAAGCTTGGCGTAA
CCND1_NT84		CCND1	NT84	ATTGAACACTTCCTCTCCAAA	ACCGGTGTAGCGACGATCGAA	ACGGGCTCCAGCGACAGGAAG	CCGTTCGACAAATTCGCGTGC			ACCGGTAATTTCTACTCTTGTAGATATTGAACACTTCCTCTCCAAATAATTTCTACTGTCGTAGATACCGGTGTAGCGACGATCGAATAATTTCTACTATCGTAGATACGGGCTCCAGCGACAGGAAGAAATTTCTACTCTAGTAGATCCGTTCGACAAATTCGCGTGCTTTTTTGAATTCGCTAGCAAGCTTGGCGTAA
C1orf162_NT85		C1orf162	NT85	TGCTGGGGTTCTACTGACACT	ATAGTAATCGATCCGCGCGCG	TTGTAGAAAGACAAGGCACTC	TACGTAGCCGCGATACTCGCT			ACCGGTAATTTCTACTCTTGTAGATTGCTGGGGTTCTACTGACACTTAATTTCTACTGTCGTAGATATAGTAATCGATCCGCGCGCGTAATTTCTACTATCGTAGATTTGTAGAAAGACAAGGCACTCAAATTTCTACTCTAGTAGATTACGTAGCCGCGATACTCGCTTTTTTTGAATTCGCTAGCAAGCTTGGCGTAA
CXXC1_NT86		CXXC1	NT86	TGTCGGGACATGAAGAAGTTC	GTTCGGTTGCGACGCTAAATG	CCCTCTCCATCACCTTCTTCT	AACGCCCGATCGATAAGGTGA			ACCGGTAATTTCTACTCTTGTAGATTGTCGGGACATGAAGAAGTTCTAATTTCTACTGTCGTAGATGTTCGGTTGCGACGCTAAATGTAATTTCTACTATCGTAGATCCCTCTCCATCACCTTCTTCTAAATTTCTACTCTAGTAGATAACGCCCGATCGATAAGGTGATTTTTTGAATTCGCTAGCAAGCTTGGCGTAA
STT3A_NT87		STT3A	NT87	ATGACCGAGCCTGGTACCCTT	GTAAACGATTCGACGCGACTG	CATGCTACTCACCTACTACAT	CGCCGATAGATTACGGCTCCC			ACCGGTAATTTCTACTCTTGTAGATATGACCGAGCCTGGTACCCTTTAATTTCTACTGTCGTAGATGTAAACGATTCGACGCGACTGTAATTTCTACTATCGTAGATCATGCTACTCACCTACTACATAAATTTCTACTCTAGTAGATCGCCGATAGATTACGGCTCCCTTTTTTGAATTCGCTAGCAAGCTTGGCGTAA
IGF2BP2_NT88		IGF2BP2	NT88	CTACAGGGTAGATATCCATAG	TCATCGGCGATAGTCGACCAT	AACAGGACTGTCCGTGCTATC	GCGAGCGTCGCGTATAAACGC			ACCGGTAATTTCTACTCTTGTAGATCTACAGGGTAGATATCCATAGTAATTTCTACTGTCGTAGATTCATCGGCGATAGTCGACCATTAATTTCTACTATCGTAGATAACAGGACTGTCCGTGCTATCAAATTTCTACTCTAGTAGATGCGAGCGTCGCGTATAAACGCTTTTTTGAATTCGCTAGCAAGCTTGGCGTAA
GNL3_NT89		GNL3	NT89	ATAGGTTCGAGAACATCATCG	CCGATCGTATCACCCGAATCC	AGGTAGTACTGAAATATACTG	ATATCAATACGCCCGATCGAA			ACCGGTAATTTCTACTCTTGTAGATATAGGTTCGAGAACATCATCGTAATTTCTACTGTCGTAGATCCGATCGTATCACCCGAATCCTAATTTCTACTATCGTAGATAGGTAGTACTGAAATATACTGAAATTTCTACTCTAGTAGATATATCAATACGCCCGATCGAATTTTTTGAATTCGCTAGCAAGCTTGGCGTAA
SYCE1L_NT90		SYCE1L	NT90	GCCCCACTTACAGGAGTCTAA	GGATCGTCCCGATACGCGGTA	TACAGGGCAAGCCAAGTCTTT	TACGGGCGGTCGCCTAATATT			ACCGGTAATTTCTACTCTTGTAGATGCCCCACTTACAGGAGTCTAATAATTTCTACTGTCGTAGATGGATCGTCCCGATACGCGGTATAATTTCTACTATCGTAGATTACAGGGCAAGCCAAGTCTTTAAATTTCTACTCTAGTAGATTACGGGCGGTCGCCTAATATTTTTTTTGAATTCGCTAGCAAGCTTGGCGTAA
METAP1_NT91		METAP1	NT91	AAGGAAGTTGGGCTACTCACA	GCCCGTACATCGGTCGAACAC	GATGTTGCTGCCGGCATGATT	CCGATGTATATCACGCGCGAC			ACCGGTAATTTCTACTCTTGTAGATAAGGAAGTTGGGCTACTCACATAATTTCTACTGTCGTAGATGCCCGTACATCGGTCGAACACTAATTTCTACTATCGTAGATGATGTTGCTGCCGGCATGATTAAATTTCTACTCTAGTAGATCCGATGTATATCACGCGCGACTTTTTTGAATTCGCTAGCAAGCTTGGCGTAA
SNAI2_NT92		SNAI2	NT92	CCCGTATCTCTATGAGAGTTA	AAGCATACGCGTAGCGCGCTA	AGTGCAATTTATGCAATAAGA	CTACGTAATCCGATCGGGTGC			ACCGGTAATTTCTACTCTTGTAGATCCCGTATCTCTATGAGAGTTATAATTTCTACTGTCGTAGATAAGCATACGCGTAGCGCGCTATAATTTCTACTATCGTAGATAGTGCAATTTATGCAATAAGAAAATTTCTACTCTAGTAGATCTACGTAATCCGATCGGGTGCTTTTTTGAATTCGCTAGCAAGCTTGGCGTAA
DRAP1_NT93		DRAP1	NT93	GTTCCCATCCCACCGTTCTTC	GCAATCGTCGCGGGTTGATCC	ACTTCTTGAAGGACCTGGTGG	TGTCGAACGACGCTACCCGTC			ACCGGTAATTTCTACTCTTGTAGATGTTCCCATCCCACCGTTCTTCTAATTTCTACTGTCGTAGATGCAATCGTCGCGGGTTGATCCTAATTTCTACTATCGTAGATACTTCTTGAAGGACCTGGTGGAAATTTCTACTCTAGTAGATTGTCGAACGACGCTACCCGTCTTTTTTGAATTCGCTAGCAAGCTTGGCGTAA
TNPO1_NT94		TNPO1	NT94	TCATCAGTAGGACTCAAGCTC	CGTACGCAAACGTACCCCGAG	CCTTTCTGACTTACTTAGATT	ACCTTCGAACTCGCGTATAGC			ACCGGTAATTTCTACTCTTGTAGATTCATCAGTAGGACTCAAGCTCTAATTTCTACTGTCGTAGATCGTACGCAAACGTACCCCGAGTAATTTCTACTATCGTAGATCCTTTCTGACTTACTTAGATTAAATTTCTACTCTAGTAGATACCTTCGAACTCGCGTATAGCTTTTTTGAATTCGCTAGCAAGCTTGGCGTAA
EFR3A_NT95		EFR3A	NT95	GAAGTAACCTACCAGATTATC	ACGCCGCGCGGTATTGAACAC	GTCGCATAGGCCCTCCTTCTT	GAGATCGTCGAATACGCCGCC			ACCGGTAATTTCTACTCTTGTAGATGAAGTAACCTACCAGATTATCTAATTTCTACTGTCGTAGATACGCCGCGCGGTATTGAACACTAATTTCTACTATCGTAGATGTCGCATAGGCCCTCCTTCTTAAATTTCTACTCTAGTAGATGAGATCGTCGAATACGCCGCCTTTTTTGAATTCGCTAGCAAGCTTGGCGTAA
TP63_NT96		TP63	NT96	GTCAGAACACACATGGTATCC	TCGATCGTCGTGCGTTGTCGT	CATACGCCACTTACTCTCTGG	CAACGTTCGCGTGTCGTTACT			ACCGGTAATTTCTACTCTTGTAGATGTCAGAACACACATGGTATCCTAATTTCTACTGTCGTAGATTCGATCGTCGTGCGTTGTCGTTAATTTCTACTATCGTAGATCATACGCCACTTACTCTCTGGAAATTTCTACTCTAGTAGATCAACGTTCGCGTGTCGTTACTTTTTTTGAATTCGCTAGCAAGCTTGGCGTAA
C3orf22_NT97		C3orf22	NT97	CATCACCGTCTGGCTCCTGCC	CTCTAGCGGCGACCTAACGCT	TGACCTCCCAGGGCTGCAGGG	GCGCTAACGCAGACGTCGAAG			ACCGGTAATTTCTACTCTTGTAGATCATCACCGTCTGGCTCCTGCCTAATTTCTACTGTCGTAGATCTCTAGCGGCGACCTAACGCTTAATTTCTACTATCGTAGATTGACCTCCCAGGGCTGCAGGGAAATTTCTACTCTAGTAGATGCGCTAACGCAGACGTCGAAGTTTTTTGAATTCGCTAGCAAGCTTGGCGTAA
RPP40_NT98		RPP40	NT98	GTAGCAGGGCAACAGTATTAT	GCGACGACCGTTATAGGACGA	AGTTCTTCCGATAGTATCCCA	GTTCGCTATTACGCGCGTAAG			ACCGGTAATTTCTACTCTTGTAGATGTAGCAGGGCAACAGTATTATTAATTTCTACTGTCGTAGATGCGACGACCGTTATAGGACGATAATTTCTACTATCGTAGATAGTTCTTCCGATAGTATCCCAAAATTTCTACTCTAGTAGATGTTCGCTATTACGCGCGTAAGTTTTTTGAATTCGCTAGCAAGCTTGGCGTAA
KLF5_NT99		KLF5	NT99	AGCCACCAGAGTGAAACGACT	CGTCGGTCAATTACGTTCGGG	ATCAAACAAGAACTTCCTACA	CGTAATCGTCCGTAGTGCGTC			ACCGGTAATTTCTACTCTTGTAGATAGCCACCAGAGTGAAACGACTTAATTTCTACTGTCGTAGATCGTCGGTCAATTACGTTCGGGTAATTTCTACTATCGTAGATATCAAACAAGAACTTCCTACAAAATTTCTACTCTAGTAGATCGTAATCGTCCGTAGTGCGTCTTTTTTGAATTCGCTAGCAAGCTTGGCGTAA
KRT1_NT100		KRT1	NT100	GAAGTCGGAGTCTTGTTAACC	ACGTCGTCATAATATCGCGTT	CTTACAGCACTCTACCAAGCA	CATAATCGCGTCGACGGTACT			ACCGGTAATTTCTACTCTTGTAGATGAAGTCGGAGTCTTGTTAACCTAATTTCTACTGTCGTAGATACGTCGTCATAATATCGCGTTTAATTTCTACTATCGTAGATCTTACAGCACTCTACCAAGCAAAATTTCTACTCTAGTAGATCATAATCGCGTCGACGGTACTTTTTTTGAATTCGCTAGCAAGCTTGGCGTAA
CTDNEP1_NT101		CTDNEP1	NT101	AGGTGAGCCAGTGGTACGAGC	CCACTAGTCGGGCGATACGCT	TAGGTAATTCAGTACCAAACT	CTACGACGCCAATCGCGTTCG			ACCGGTAATTTCTACTCTTGTAGATAGGTGAGCCAGTGGTACGAGCTAATTTCTACTGTCGTAGATCCACTAGTCGGGCGATACGCTTAATTTCTACTATCGTAGATTAGGTAATTCAGTACCAAACTAAATTTCTACTCTAGTAGATCTACGACGCCAATCGCGTTCGTTTTTTGAATTCGCTAGCAAGCTTGGCGTAA
ICAM1_NT102		ICAM1	NT102	GGCAACGGGGTCTCTATGCCC	AATCGACGAGAACGTTCGCAT	TCGTGCCGCACTGAACTGGAC	AAACGCTTTCGTACGACGAAA			ACCGGTAATTTCTACTCTTGTAGATGGCAACGGGGTCTCTATGCCCTAATTTCTACTGTCGTAGATAATCGACGAGAACGTTCGCATTAATTTCTACTATCGTAGATTCGTGCCGCACTGAACTGGACAAATTTCTACTCTAGTAGATAAACGCTTTCGTACGACGAAATTTTTTGAATTCGCTAGCAAGCTTGGCGTAA
UBALD1_NT103		UBALD1	NT103	CAGGAGACCAACATCCCCTAC	CGGACGTAGCGCTAGTCTAGT	TTCCTGCAGACAGCCCTCAGC	GATCACGTACGCGTTACGGCA			ACCGGTAATTTCTACTCTTGTAGATCAGGAGACCAACATCCCCTACTAATTTCTACTGTCGTAGATCGGACGTAGCGCTAGTCTAGTTAATTTCTACTATCGTAGATTTCCTGCAGACAGCCCTCAGCAAATTTCTACTCTAGTAGATGATCACGTACGCGTTACGGCATTTTTTGAATTCGCTAGCAAGCTTGGCGTAA
PRKAR1A_NT104		PRKAR1A	NT104	GCTAAAGCGGCCATTGTCTTG	CTAGGCGCGAATCGCTAACTA	GGTGATGAAGGGGATAACTTC	TGCGCAACGACGCGTCTAATA			ACCGGTAATTTCTACTCTTGTAGATGCTAAAGCGGCCATTGTCTTGTAATTTCTACTGTCGTAGATCTAGGCGCGAATCGCTAACTATAATTTCTACTATCGTAGATGGTGATGAAGGGGATAACTTCAAATTTCTACTCTAGTAGATTGCGCAACGACGCGTCTAATATTTTTTGAATTCGCTAGCAAGCTTGGCGTAA
LEMD3_NT105		LEMD3	NT105	AGTGCCCACTACTTGTCGATG	TCGGTCGCGCGTATCGTGTCG	AGAAGGGAGCCTGTTGACGAA	TTCGTACGCGCACCGACGTAG			ACCGGTAATTTCTACTCTTGTAGATAGTGCCCACTACTTGTCGATGTAATTTCTACTGTCGTAGATTCGGTCGCGCGTATCGTGTCGTAATTTCTACTATCGTAGATAGAAGGGAGCCTGTTGACGAAAAATTTCTACTCTAGTAGATTTCGTACGCGCACCGACGTAGTTTTTTGAATTCGCTAGCAAGCTTGGCGTAA
AP1B1_NT106		AP1B1	NT106	ACCTTCCAGTGCCCTCTTCCC	GGCTATACGCGTCGAAGAGAC	TACGGAAGGCTGTGCGTGCTA	CGTCGTATCAGGCGCGTACCA			ACCGGTAATTTCTACTCTTGTAGATACCTTCCAGTGCCCTCTTCCCTAATTTCTACTGTCGTAGATGGCTATACGCGTCGAAGAGACTAATTTCTACTATCGTAGATTACGGAAGGCTGTGCGTGCTAAAATTTCTACTCTAGTAGATCGTCGTATCAGGCGCGTACCATTTTTTGAATTCGCTAGCAAGCTTGGCGTAA
ARF4_NT107		ARF4	NT107	TACAGAATGGTTGTCTTGCCA	AACGTCGGGTCGACTATACGA	TTACCAATGGTAGGAATGGTG	GTCGCGCGCGAAAACAACGGG			ACCGGTAATTTCTACTCTTGTAGATTACAGAATGGTTGTCTTGCCATAATTTCTACTGTCGTAGATAACGTCGGGTCGACTATACGATAATTTCTACTATCGTAGATTTACCAATGGTAGGAATGGTGAAATTTCTACTCTAGTAGATGTCGCGCGCGAAAACAACGGGTTTTTTGAATTCGCTAGCAAGCTTGGCGTAA
PTPN22_NT108		PTPN22	NT108	GCAGGGTGCAAAACTAGCTCT	GTCGCGTTCAGAACGCGTAAA	GAGTCCTGATTATATAATCAG	TATCCGCCCGAGCTAACCGAT			ACCGGTAATTTCTACTCTTGTAGATGCAGGGTGCAAAACTAGCTCTTAATTTCTACTGTCGTAGATGTCGCGTTCAGAACGCGTAAATAATTTCTACTATCGTAGATGAGTCCTGATTATATAATCAGAAATTTCTACTCTAGTAGATTATCCGCCCGAGCTAACCGATTTTTTTGAATTCGCTAGCAAGCTTGGCGTAA
PTPN14_NT109		PTPN14	NT109	CGAGTAGTGCTCACCACACTG	ATTCGCGAGTTCGTCGAAAAA	GCACATAGAACATGACTCCAA	TCGATCGACTACCGTCACCAT			ACCGGTAATTTCTACTCTTGTAGATCGAGTAGTGCTCACCACACTGTAATTTCTACTGTCGTAGATATTCGCGAGTTCGTCGAAAAATAATTTCTACTATCGTAGATGCACATAGAACATGACTCCAAAAATTTCTACTCTAGTAGATTCGATCGACTACCGTCACCATTTTTTTGAATTCGCTAGCAAGCTTGGCGTAA
SBNO1_NT110		SBNO1	NT110	ATCTACACCAGTTATCTCACC	CCGATTGTTCGCGCGAGGTGT	CCATAAAGGATACCACTCCAT	CGAACTTAACCGGATCGGGAC			ACCGGTAATTTCTACTCTTGTAGATATCTACACCAGTTATCTCACCTAATTTCTACTGTCGTAGATCCGATTGTTCGCGCGAGGTGTTAATTTCTACTATCGTAGATCCATAAAGGATACCACTCCATAAATTTCTACTCTAGTAGATCGAACTTAACCGGATCGGGACTTTTTTGAATTCGCTAGCAAGCTTGGCGTAA
MRE11_NT111		MRE11	NT111	GATTAGCTACCCGATCCACAA	CCGCTATCCGTCCGATACGGC	CCTGTTCTGATGAATCACAAA	TATCCGCGCGAACCGTACATA			ACCGGTAATTTCTACTCTTGTAGATGATTAGCTACCCGATCCACAATAATTTCTACTGTCGTAGATCCGCTATCCGTCCGATACGGCTAATTTCTACTATCGTAGATCCTGTTCTGATGAATCACAAAAAATTTCTACTCTAGTAGATTATCCGCGCGAACCGTACATATTTTTTGAATTCGCTAGCAAGCTTGGCGTAA
CAB39_NT112		CAB39	NT112	CAGGTATGAATCTCCAGAAAT	AGCGACGTCGATACCGGTACA	ATATACTTACTCTATCATAAT	AACGCCGGACGTATACCGGTA			ACCGGTAATTTCTACTCTTGTAGATCAGGTATGAATCTCCAGAAATTAATTTCTACTGTCGTAGATAGCGACGTCGATACCGGTACATAATTTCTACTATCGTAGATATATACTTACTCTATCATAATAAATTTCTACTCTAGTAGATAACGCCGGACGTATACCGGTATTTTTTGAATTCGCTAGCAAGCTTGGCGTAA
TUBG1_NT113		TUBG1	NT113	CCCAACCCCCACCAGGTATCC	GCGATCCGCGTTAGACCCGGG	ACATCATAGACCGGGAGGCAG	TTCGATCCGAACCGGTACGCG			ACCGGTAATTTCTACTCTTGTAGATCCCAACCCCCACCAGGTATCCTAATTTCTACTGTCGTAGATGCGATCCGCGTTAGACCCGGGTAATTTCTACTATCGTAGATACATCATAGACCGGGAGGCAGAAATTTCTACTCTAGTAGATTTCGATCCGAACCGGTACGCGTTTTTTGAATTCGCTAGCAAGCTTGGCGTAA
CMC4_NT114		CMC4	NT114	CAATATACTACCTTGTAAACA	TTACGGCTTACGCGTCGGTTC	AGCCAACAGCTACATGGAATC	GGCGACAATTAACGTATCGCC			ACCGGTAATTTCTACTCTTGTAGATCAATATACTACCTTGTAAACATAATTTCTACTGTCGTAGATTTACGGCTTACGCGTCGGTTCTAATTTCTACTATCGTAGATAGCCAACAGCTACATGGAATCAAATTTCTACTCTAGTAGATGGCGACAATTAACGTATCGCCTTTTTTGAATTCGCTAGCAAGCTTGGCGTAA
MRGPRE_NT115		MRGPRE	NT115	TGTAGACATTGGAGCTGAGCA	TATCGGTATCGCGACGGCCAC	TGTAGACATTGGAGCTGAGCA	GACCGTTCGTTAGTTCGCGTA			ACCGGTAATTTCTACTCTTGTAGATTGTAGACATTGGAGCTGAGCATAATTTCTACTGTCGTAGATTATCGGTATCGCGACGGCCACTAATTTCTACTATCGTAGATTGTAGACATTGGAGCTGAGCAAAATTTCTACTCTAGTAGATGACCGTTCGTTAGTTCGCGTATTTTTTGAATTCGCTAGCAAGCTTGGCGTAA
H2BC17_NT116		H2BC17	NT116	TGGGCCTTGGTTACGGCTTTC	AATTTGCGCGGACGAAACGAC	AGCGCATCGCTGGCGAGGCTT	AAAGTACCGGTCCGACGGACT			ACCGGTAATTTCTACTCTTGTAGATTGGGCCTTGGTTACGGCTTTCTAATTTCTACTGTCGTAGATAATTTGCGCGGACGAAACGACTAATTTCTACTATCGTAGATAGCGCATCGCTGGCGAGGCTTAAATTTCTACTCTAGTAGATAAAGTACCGGTCCGACGGACTTTTTTTGAATTCGCTAGCAAGCTTGGCGTAA
POLR2K_NT117		POLR2K	NT117	AGGGGCTAACAATGGACACCC	ACGCGTACGCGGATCGAAGCA	GGTAAGTGCTACTCTTACCTC	CGGAATAAGCGTCGAGATATA			ACCGGTAATTTCTACTCTTGTAGATAGGGGCTAACAATGGACACCCTAATTTCTACTGTCGTAGATACGCGTACGCGGATCGAAGCATAATTTCTACTATCGTAGATGGTAAGTGCTACTCTTACCTCAAATTTCTACTCTAGTAGATCGGAATAAGCGTCGAGATATATTTTTTGAATTCGCTAGCAAGCTTGGCGTAA
OGDH_NT118		OGDH	NT118	ATCGGGGGACAGGAATCAGCA	ATGCCCGGTCGTCCGAACGCG	CCCACGAGTCTTCAAGATCCG	CGGACGGATCGTAGTTAAAAT			ACCGGTAATTTCTACTCTTGTAGATATCGGGGGACAGGAATCAGCATAATTTCTACTGTCGTAGATATGCCCGGTCGTCCGAACGCGTAATTTCTACTATCGTAGATCCCACGAGTCTTCAAGATCCGAAATTTCTACTCTAGTAGATCGGACGGATCGTAGTTAAAATTTTTTTGAATTCGCTAGCAAGCTTGGCGTAA
MBOAT7_NT119		MBOAT7	NT119	CCCAGCTCCTGCCACGCCCTG	ACGGTCGAAGACCGGTCGAGC	GGGCCTACCCCGTGGCCGCCA	ACTAATCGTTAGCGCGCCAGC			ACCGGTAATTTCTACTCTTGTAGATCCCAGCTCCTGCCACGCCCTGTAATTTCTACTGTCGTAGATACGGTCGAAGACCGGTCGAGCTAATTTCTACTATCGTAGATGGGCCTACCCCGTGGCCGCCAAAATTTCTACTCTAGTAGATACTAATCGTTAGCGCGCCAGCTTTTTTGAATTCGCTAGCAAGCTTGGCGTAA
ASL_NT120		ASL	NT120	TCCCAGCCGAGTTCCTGTTCT	TGCGCGAGACACGCTAACGAT	GAGCTGATCCGGAGCAAGGCT	ATCGGTCTCGCCGATAAGTAG			ACCGGTAATTTCTACTCTTGTAGATTCCCAGCCGAGTTCCTGTTCTTAATTTCTACTGTCGTAGATTGCGCGAGACACGCTAACGATTAATTTCTACTATCGTAGATGAGCTGATCCGGAGCAAGGCTAAATTTCTACTCTAGTAGATATCGGTCTCGCCGATAAGTAGTTTTTTGAATTCGCTAGCAAGCTTGGCGTAA
BICC1_NT121		BICC1	NT121	ACATAGAGCAATCGAGTCACA	CTCGACACGGGTCGTAGGTAA	TGCTATACCACACCTTATGAT	CCCGCGACGTATCGTAAACTT			ACCGGTAATTTCTACTCTTGTAGATACATAGAGCAATCGAGTCACATAATTTCTACTGTCGTAGATCTCGACACGGGTCGTAGGTAATAATTTCTACTATCGTAGATTGCTATACCACACCTTATGATAAATTTCTACTCTAGTAGATCCCGCGACGTATCGTAAACTTTTTTTTGAATTCGCTAGCAAGCTTGGCGTAA
BAG6_NT122		BAG6	NT122	AGATCAATGTGGGAACCACTG	CGCTATTCCGTTATACGCGAG	CCACCAGAGTGTGGAACCCGT	GCGATCGCATCGTTACGACGT			ACCGGTAATTTCTACTCTTGTAGATAGATCAATGTGGGAACCACTGTAATTTCTACTGTCGTAGATCGCTATTCCGTTATACGCGAGTAATTTCTACTATCGTAGATCCACCAGAGTGTGGAACCCGTAAATTTCTACTCTAGTAGATGCGATCGCATCGTTACGACGTTTTTTTGAATTCGCTAGCAAGCTTGGCGTAA
CRX_NT123		CRX	NT123	GCCCTCCGGTTCTTGAACCAA	GGTCGCGACGTACGAAAGGAT	CCAAGACCCAGTACCCAGACG	CGGTTGACTAAACGACGCGCG			ACCGGTAATTTCTACTCTTGTAGATGCCCTCCGGTTCTTGAACCAATAATTTCTACTGTCGTAGATGGTCGCGACGTACGAAAGGATTAATTTCTACTATCGTAGATCCAAGACCCAGTACCCAGACGAAATTTCTACTCTAGTAGATCGGTTGACTAAACGACGCGCGTTTTTTGAATTCGCTAGCAAGCTTGGCGTAA
LTBP3_NT124		LTBP3	NT124	GGCCCCTCCCGTACACAGTGC	ACGCTAATCCGTCGTGTCGGA	CCGGTCACTACAAGTGCAACT	TATGCTACGCGTCGGCGTAAA			ACCGGTAATTTCTACTCTTGTAGATGGCCCCTCCCGTACACAGTGCTAATTTCTACTGTCGTAGATACGCTAATCCGTCGTGTCGGATAATTTCTACTATCGTAGATCCGGTCACTACAAGTGCAACTAAATTTCTACTCTAGTAGATTATGCTACGCGTCGGCGTAAATTTTTTGAATTCGCTAGCAAGCTTGGCGTAA
OIP5_NT125		OIP5	NT125	CCCACCCCTAGTACTTACAAC	CGAGCGTTCGTAGCGCTAGAC	AGTGAACCTTCAATGCCAACT	CAGCGTAGCAACGCGTACGAT			ACCGGTAATTTCTACTCTTGTAGATCCCACCCCTAGTACTTACAACTAATTTCTACTGTCGTAGATCGAGCGTTCGTAGCGCTAGACTAATTTCTACTATCGTAGATAGTGAACCTTCAATGCCAACTAAATTTCTACTCTAGTAGATCAGCGTAGCAACGCGTACGATTTTTTTGAATTCGCTAGCAAGCTTGGCGTAA
C7orf31_NT126		C7orf31	NT126	CTCTAATGAATTGCACAACCC	GTAACGCGACCGACTTACGTT	AGGTAATCCTTATAGATATGA	TTGCGTAGTCGATAGCGCGGA			ACCGGTAATTTCTACTCTTGTAGATCTCTAATGAATTGCACAACCCTAATTTCTACTGTCGTAGATGTAACGCGACCGACTTACGTTTAATTTCTACTATCGTAGATAGGTAATCCTTATAGATATGAAAATTTCTACTCTAGTAGATTTGCGTAGTCGATAGCGCGGATTTTTTGAATTCGCTAGCAAGCTTGGCGTAA
RBL2_NT127		RBL2	NT127	ACCCTAGGCATAACATCTCCA	GCAATGCGCCGACGTACGTAG	CTATAGTAAAGCCATCAATAA	CAACGACGGTCGCGTCCAACA			ACCGGTAATTTCTACTCTTGTAGATACCCTAGGCATAACATCTCCATAATTTCTACTGTCGTAGATGCAATGCGCCGACGTACGTAGTAATTTCTACTATCGTAGATCTATAGTAAAGCCATCAATAAAAATTTCTACTCTAGTAGATCAACGACGGTCGCGTCCAACATTTTTTGAATTCGCTAGCAAGCTTGGCGTAA
RBL1_NT128		RBL1	NT128	GATATGCAACCATTGTCTCCA	TGCACGCGTTTCGACGGACTG	GCTGAACGTAGTATTCTGGTA	ATCGCGAGCGCCGACCGTAGA			ACCGGTAATTTCTACTCTTGTAGATGATATGCAACCATTGTCTCCATAATTTCTACTGTCGTAGATTGCACGCGTTTCGACGGACTGTAATTTCTACTATCGTAGATGCTGAACGTAGTATTCTGGTAAAATTTCTACTCTAGTAGATATCGCGAGCGCCGACCGTAGATTTTTTGAATTCGCTAGCAAGCTTGGCGTAA
TFDP1_NT129		TFDP1	NT129	AAGGAAGCGCAACAGGAAAGG	CGTCGCGATCGAACTTATTCC	AAGGTGGAAAGACAGAGGAGA	GCGTTCGTTGTCGAGTTCGCA			ACCGGTAATTTCTACTCTTGTAGATAAGGAAGCGCAACAGGAAAGGTAATTTCTACTGTCGTAGATCGTCGCGATCGAACTTATTCCTAATTTCTACTATCGTAGATAAGGTGGAAAGACAGAGGAGAAAATTTCTACTCTAGTAGATGCGTTCGTTGTCGAGTTCGCATTTTTTGAATTCGCTAGCAAGCTTGGCGTAA
E2F1_NT130		E2F1	NT130	CAGGTCCAGCCTCCGCTTCAC	CGAATGGGCAACTACGCGTCG	ATCACCATAACCATCTGCTCT	TACGCCGCATAACCGCGCATA			ACCGGTAATTTCTACTCTTGTAGATCAGGTCCAGCCTCCGCTTCACTAATTTCTACTGTCGTAGATCGAATGGGCAACTACGCGTCGTAATTTCTACTATCGTAGATATCACCATAACCATCTGCTCTAAATTTCTACTCTAGTAGATTACGCCGCATAACCGCGCATATTTTTTGAATTCGCTAGCAAGCTTGGCGTAA
SKP2_NT131		SKP2	NT131	GCTTAGGCCTGCGGACAATCA	CGCCGAACGTCTTTCGAGCAT	CAGTACTCTCGCAAAAAACTC	CGTATACCTCGTTGCGCGAGA			ACCGGTAATTTCTACTCTTGTAGATGCTTAGGCCTGCGGACAATCATAATTTCTACTGTCGTAGATCGCCGAACGTCTTTCGAGCATTAATTTCTACTATCGTAGATCAGTACTCTCGCAAAAAACTCAAATTTCTACTCTAGTAGATCGTATACCTCGTTGCGCGAGATTTTTTGAATTCGCTAGCAAGCTTGGCGTAA
NAV3_NT132		NAV3	NT132	GAGGGGCCAACTTAGGTGACA	CGTACGAGTACGTCGTGCGCT	AGTGAGCCCAACAAATTTGTC	CGTACATAACGGTTGACCGGC			ACCGGTAATTTCTACTCTTGTAGATGAGGGGCCAACTTAGGTGACATAATTTCTACTGTCGTAGATCGTACGAGTACGTCGTGCGCTTAATTTCTACTATCGTAGATAGTGAGCCCAACAAATTTGTCAAATTTCTACTCTAGTAGATCGTACATAACGGTTGACCGGCTTTTTTGAATTCGCTAGCAAGCTTGGCGTAA
E2F3_NT133		E2F3	NT133	GAATATCTTGATATGTAACAT	AACTACTTCGAGCGCGCGAAG	GACTATCTGGACTTCGTAGTG	CGATTACTCGCGACAACCCAT			ACCGGTAATTTCTACTCTTGTAGATGAATATCTTGATATGTAACATTAATTTCTACTGTCGTAGATAACTACTTCGAGCGCGCGAAGTAATTTCTACTATCGTAGATGACTATCTGGACTTCGTAGTGAAATTTCTACTCTAGTAGATCGATTACTCGCGACAACCCATTTTTTTGAATTCGCTAGCAAGCTTGGCGTAA
FOXM1_NT134		FOXM1	NT134	GTTGCTGTGGGACACATTACC	GTCGGTCTACGTCATGCGAGT	GTGAGGGACGGAACAATTCAC	CGAGTATCGTTACGTCGGCTG			ACCGGTAATTTCTACTCTTGTAGATGTTGCTGTGGGACACATTACCTAATTTCTACTGTCGTAGATGTCGGTCTACGTCATGCGAGTTAATTTCTACTATCGTAGATGTGAGGGACGGAACAATTCACAAATTTCTACTCTAGTAGATCGAGTATCGTTACGTCGGCTGTTTTTTGAATTCGCTAGCAAGCTTGGCGTAA
CKS1B_NT135		CKS1B	NT135	TGTTACAGACATGTCATGCTG	CCGACTATCGTTGCCGCGTTA	CTATTCGGACAAATACGACGA	TGCGACGTAACGACATCGGAA			ACCGGTAATTTCTACTCTTGTAGATTGTTACAGACATGTCATGCTGTAATTTCTACTGTCGTAGATCCGACTATCGTTGCCGCGTTATAATTTCTACTATCGTAGATCTATTCGGACAAATACGACGAAAATTTCTACTCTAGTAGATTGCGACGTAACGACATCGGAATTTTTTGAATTCGCTAGCAAGCTTGGCGTAA
PGR_NT136		PGR	NT136	GGGCAGCACAACTACTTATGT	CCTCGCGACGGACGTACGAAG	ATCCACGTGCCTATCCTGCCT	GCACGAACGGTTATACGCCCG			ACCGGTAATTTCTACTCTTGTAGATGGGCAGCACAACTACTTATGTTAATTTCTACTGTCGTAGATCCTCGCGACGGACGTACGAAGTAATTTCTACTATCGTAGATATCCACGTGCCTATCCTGCCTAAATTTCTACTCTAGTAGATGCACGAACGGTTATACGCCCGTTTTTTGAATTCGCTAGCAAGCTTGGCGTAA
CCNE2_NT137		CCNE2	NT137	CCTATGAAGTGTGTATACTTC	CGAGTCGTTATCCGCGTTCTC	GCCAGGAGATGATTGTTACAG	GCGACCGCACCGGTTATCGGT			ACCGGTAATTTCTACTCTTGTAGATCCTATGAAGTGTGTATACTTCTAATTTCTACTGTCGTAGATCGAGTCGTTATCCGCGTTCTCTAATTTCTACTATCGTAGATGCCAGGAGATGATTGTTACAGAAATTTCTACTCTAGTAGATGCGACCGCACCGGTTATCGGTTTTTTTGAATTCGCTAGCAAGCTTGGCGTAA
PPP3CC_NT138		PPP3CC	NT138	AGGTATCGAATGTACAGGAAG	CGAGCATCGACGTAAACGATG	CCTCTATACTGAAATAGCCTC	ACGCGAGTATAACGCGTGATA			ACCGGTAATTTCTACTCTTGTAGATAGGTATCGAATGTACAGGAAGTAATTTCTACTGTCGTAGATCGAGCATCGACGTAAACGATGTAATTTCTACTATCGTAGATCCTCTATACTGAAATAGCCTCAAATTTCTACTCTAGTAGATACGCGAGTATAACGCGTGATATTTTTTGAATTCGCTAGCAAGCTTGGCGTAA
GSX2_NT139		GSX2	NT139	CCCGCGGGTGAACCATGCGCA	ATCGAGCTTCGTCGAACGACT	TTCATCCCGCTTGGCATGCCG	GGTCGTATAAGGCGCGCATCT			ACCGGTAATTTCTACTCTTGTAGATCCCGCGGGTGAACCATGCGCATAATTTCTACTGTCGTAGATATCGAGCTTCGTCGAACGACTTAATTTCTACTATCGTAGATTTCATCCCGCTTGGCATGCCGAAATTTCTACTCTAGTAGATGGTCGTATAAGGCGCGCATCTTTTTTTGAATTCGCTAGCAAGCTTGGCGTAA
TTC37_NT140		TTC37	NT140	GATGGTGCGACAGCATACAGA	AACGCTCGATCCGTTCGTTCC	AGTTGTAGATGTTCGTTTAAG	CGAACGTATCGACCCGTCGGA			ACCGGTAATTTCTACTCTTGTAGATGATGGTGCGACAGCATACAGATAATTTCTACTGTCGTAGATAACGCTCGATCCGTTCGTTCCTAATTTCTACTATCGTAGATAGTTGTAGATGTTCGTTTAAGAAATTTCTACTCTAGTAGATCGAACGTATCGACCCGTCGGATTTTTTGAATTCGCTAGCAAGCTTGGCGTAA
ARID1B_NT141		ARID1B	NT141	CCTATGGAGCCAGTTACGACC	GCGTCGTGACAATCGAACGGT	GGTAACTACTCCAGACCCCCA	ATCGCGTACGGTTGCCGAAGG			ACCGGTAATTTCTACTCTTGTAGATCCTATGGAGCCAGTTACGACCTAATTTCTACTGTCGTAGATGCGTCGTGACAATCGAACGGTTAATTTCTACTATCGTAGATGGTAACTACTCCAGACCCCCAAAATTTCTACTCTAGTAGATATCGCGTACGGTTGCCGAAGGTTTTTTGAATTCGCTAGCAAGCTTGGCGTAA
CR1_NT142		CR1	NT142	CTGGAAATAGCACACGGCCAT	TCGCGCCCGTCGCATATGAAG	CCAAAGGGAAAGACTTCCAGA	GCGTAATCGACTAAGCCGGCA			ACCGGTAATTTCTACTCTTGTAGATCTGGAAATAGCACACGGCCATTAATTTCTACTGTCGTAGATTCGCGCCCGTCGCATATGAAGTAATTTCTACTATCGTAGATCCAAAGGGAAAGACTTCCAGAAAATTTCTACTCTAGTAGATGCGTAATCGACTAAGCCGGCATTTTTTGAATTCGCTAGCAAGCTTGGCGTAA
PRF1_NT143		PRF1	NT143	GTGGAAGGAGGCCGTCATCTT	TATACTCGCGGCGACGCGACG	ACAGAGGGTGCAGGTGCCGTC	TAACGTACTGCGTACGATCGC			ACCGGTAATTTCTACTCTTGTAGATGTGGAAGGAGGCCGTCATCTTTAATTTCTACTGTCGTAGATTATACTCGCGGCGACGCGACGTAATTTCTACTATCGTAGATACAGAGGGTGCAGGTGCCGTCAAATTTCTACTCTAGTAGATTAACGTACTGCGTACGATCGCTTTTTTGAATTCGCTAGCAAGCTTGGCGTAA
CR1L_NT144		CR1L	NT144	ACTAGCATCAGCAGAGAGTAT	ATCCTACGTCGCTCCGACGTG	GGATCTGAACTGGATGTCTTT	GTAGCGAACTAAACCGCGTCA			ACCGGTAATTTCTACTCTTGTAGATACTAGCATCAGCAGAGAGTATTAATTTCTACTGTCGTAGATATCCTACGTCGCTCCGACGTGTAATTTCTACTATCGTAGATGGATCTGAACTGGATGTCTTTAAATTTCTACTCTAGTAGATGTAGCGAACTAAACCGCGTCATTTTTTGAATTCGCTAGCAAGCTTGGCGTAA
SELL_NT145		SELL	NT145	AGAATAATGGTAAGTCCAGCA	TGCGTACGAACAGCCGATACT	GTTGCCATACAAAACAAGGCG	GACGGAATACGGATCGCGTAT			ACCGGTAATTTCTACTCTTGTAGATAGAATAATGGTAAGTCCAGCATAATTTCTACTGTCGTAGATTGCGTACGAACAGCCGATACTTAATTTCTACTATCGTAGATGTTGCCATACAAAACAAGGCGAAATTTCTACTCTAGTAGATGACGGAATACGGATCGCGTATTTTTTTGAATTCGCTAGCAAGCTTGGCGTAA
SRPX2_NT146		SRPX2	NT146	CCGAAGGAGAGCATGTGATTC	CGTTCGCTCGCGTATAACCGA	ATCTTGGCAGACATAGATCCC	TTAATCGGCGTATCCCGCGCG			ACCGGTAATTTCTACTCTTGTAGATCCGAAGGAGAGCATGTGATTCTAATTTCTACTGTCGTAGATCGTTCGCTCGCGTATAACCGATAATTTCTACTATCGTAGATATCTTGGCAGACATAGATCCCAAATTTCTACTCTAGTAGATTTAATCGGCGTATCCCGCGCGTTTTTTGAATTCGCTAGCAAGCTTGGCGTAA
SRPX_NT147		SRPX	NT147	AGAAAAGCGATGTCCTACCCT	ATCGCCGGTCGACAGTCGAGT	ACTCCCGGTGTGAGTATTATT	ACGATAACGTAACGTCCCGGG			ACCGGTAATTTCTACTCTTGTAGATAGAAAAGCGATGTCCTACCCTTAATTTCTACTGTCGTAGATATCGCCGGTCGACAGTCGAGTTAATTTCTACTATCGTAGATACTCCCGGTGTGAGTATTATTAAATTTCTACTCTAGTAGATACGATAACGTAACGTCCCGGGTTTTTTGAATTCGCTAGCAAGCTTGGCGTAA
CFHR5_NT148		CFHR5	NT148	TAGCAACACACCAACTTAAGA	GTACGATCGAAATTACGCGCT	GGTGGTCACCTAACTTTCCAA	AACGATACGGCGCGCATATTA			ACCGGTAATTTCTACTCTTGTAGATTAGCAACACACCAACTTAAGATAATTTCTACTGTCGTAGATGTACGATCGAAATTACGCGCTTAATTTCTACTATCGTAGATGGTGGTCACCTAACTTTCCAAAAATTTCTACTCTAGTAGATAACGATACGGCGCGCATATTATTTTTTGAATTCGCTAGCAAGCTTGGCGTAA
CDX2_NT149		CDX2	NT149	CAGCAGCCCAGAAGCGCAGGA	GTCGCACGCGGTTCGGTTATT	ACTACAGTCGCTACATCACCA	TCGTACGCTAACGACAACGCC			ACCGGTAATTTCTACTCTTGTAGATCAGCAGCCCAGAAGCGCAGGATAATTTCTACTGTCGTAGATGTCGCACGCGGTTCGGTTATTTAATTTCTACTATCGTAGATACTACAGTCGCTACATCACCAAAATTTCTACTCTAGTAGATTCGTACGCTAACGACAACGCCTTTTTTGAATTCGCTAGCAAGCTTGGCGTAA
DCLRE1C_NT150		DCLRE1C	NT150	GATACTACGTTCTGTGATCCA	CGTGTTACAACGAACGACGGG	GATATGCGTTCACAGGACAGA	TATAACTCGCGGTAGTGCGTG			ACCGGTAATTTCTACTCTTGTAGATGATACTACGTTCTGTGATCCATAATTTCTACTGTCGTAGATCGTGTTACAACGAACGACGGGTAATTTCTACTATCGTAGATGATATGCGTTCACAGGACAGAAAATTTCTACTCTAGTAGATTATAACTCGCGGTAGTGCGTGTTTTTTGAATTCGCTAGCAAGCTTGGCGTAA
FAM210A_NT151		FAM210A	NT151	AGGATGCTTACCACACTGTCA	CGTATCGACTGCACACGCGGC	ACAGTGTCCAAAGAGACCAGC	ACGATACGCGCCTTTAGCCAT			ACCGGTAATTTCTACTCTTGTAGATAGGATGCTTACCACACTGTCATAATTTCTACTGTCGTAGATCGTATCGACTGCACACGCGGCTAATTTCTACTATCGTAGATACAGTGTCCAAAGAGACCAGCAAATTTCTACTCTAGTAGATACGATACGCGCCTTTAGCCATTTTTTTGAATTCGCTAGCAAGCTTGGCGTAA
NCKAP1_NT152		NCKAP1	NT152	GAGTTACCCTCTCAATCAAGA	GAACGTCGCGCGTTGATATCG	ATGGGCATAGTTGTATAATCC	AACCGTGCGACGAGTTCGCCG			ACCGGTAATTTCTACTCTTGTAGATGAGTTACCCTCTCAATCAAGATAATTTCTACTGTCGTAGATGAACGTCGCGCGTTGATATCGTAATTTCTACTATCGTAGATATGGGCATAGTTGTATAATCCAAATTTCTACTCTAGTAGATAACCGTGCGACGAGTTCGCCGTTTTTTGAATTCGCTAGCAAGCTTGGCGTAA
CAB39_NT153		CAB39	NT153	CAGGTATGAATCTCCAGAAAT	CGCTAGACCAATACGGGCGAC	ATATACTTACTCTATCATAAT	AGAGCGTACGACGCGTTACCA			ACCGGTAATTTCTACTCTTGTAGATCAGGTATGAATCTCCAGAAATTAATTTCTACTGTCGTAGATCGCTAGACCAATACGGGCGACTAATTTCTACTATCGTAGATATATACTTACTCTATCATAATAAATTTCTACTCTAGTAGATAGAGCGTACGACGCGTTACCATTTTTTGAATTCGCTAGCAAGCTTGGCGTAA
SCD_NT154		SCD	NT154	TATCAGGGCGAATGTCGTCTT	TCACGAACGACGATAGTCGAG	ACCCCAGAAATACCAGGGCAC	GCATTATACGTCGTACGACAC			ACCGGTAATTTCTACTCTTGTAGATTATCAGGGCGAATGTCGTCTTTAATTTCTACTGTCGTAGATTCACGAACGACGATAGTCGAGTAATTTCTACTATCGTAGATACCCCAGAAATACCAGGGCACAAATTTCTACTCTAGTAGATGCATTATACGTCGTACGACACTTTTTTGAATTCGCTAGCAAGCTTGGCGTAA
TCF7L2_NT155		TCF7L2	NT155	ACATCAGCTAAATCCCTCTCT	CGGTCGATCTCGATTGTCGCG	CGAGACAAATCCCGGGAAAGT	CGTTACTCATCGCGCGTAAAT			ACCGGTAATTTCTACTCTTGTAGATACATCAGCTAAATCCCTCTCTTAATTTCTACTGTCGTAGATCGGTCGATCTCGATTGTCGCGTAATTTCTACTATCGTAGATCGAGACAAATCCCGGGAAAGTAAATTTCTACTCTAGTAGATCGTTACTCATCGCGCGTAAATTTTTTTGAATTCGCTAGCAAGCTTGGCGTAA
DIABLO_NT156		DIABLO	NT156	CCGACAATATACAAGTTTACT	TCGTTCGAGCGGTCTAAACGG	GTAACAGATAGCACCTCTACC	GCGTAATACGCGTATACGCTT			ACCGGTAATTTCTACTCTTGTAGATCCGACAATATACAAGTTTACTTAATTTCTACTGTCGTAGATTCGTTCGAGCGGTCTAAACGGTAATTTCTACTATCGTAGATGTAACAGATAGCACCTCTACCAAATTTCTACTCTAGTAGATGCGTAATACGCGTATACGCTTTTTTTTGAATTCGCTAGCAAGCTTGGCGTAA
GATA6_NT157		GATA6	NT157	ATGTAGAGTCCACAAGCATTG	ATAGACGCGACGTTTACGAAA	TGCGCCATAAGGTGGTAGTTG	CGTACGCCGGATCAATACATC			ACCGGTAATTTCTACTCTTGTAGATATGTAGAGTCCACAAGCATTGTAATTTCTACTGTCGTAGATATAGACGCGACGTTTACGAAATAATTTCTACTATCGTAGATTGCGCCATAAGGTGGTAGTTGAAATTTCTACTCTAGTAGATCGTACGCCGGATCAATACATCTTTTTTGAATTCGCTAGCAAGCTTGGCGTAA
RPS10_NT158		RPS10	NT158	TGTGGGAACCATACCTTTAGG	ACGGCATAGTCGTTCGCCGTA	TGCCTTACAGTCTCTCAAGTC	CCGAGTTAGTCCGCGCATATA			ACCGGTAATTTCTACTCTTGTAGATTGTGGGAACCATACCTTTAGGTAATTTCTACTGTCGTAGATACGGCATAGTCGTTCGCCGTATAATTTCTACTATCGTAGATTGCCTTACAGTCTCTCAAGTCAAATTTCTACTCTAGTAGATCCGAGTTAGTCCGCGCATATATTTTTTGAATTCGCTAGCAAGCTTGGCGTAA
RAD52_NT159		RAD52	NT159	ACTAAAGCGAAGAGACAAGAT	ACGCGTTACGATACGATATTA	GGGTTGCAGTGCCAGTACACA	TAACCGTACGCCGCAGTACTG			ACCGGTAATTTCTACTCTTGTAGATACTAAAGCGAAGAGACAAGATTAATTTCTACTGTCGTAGATACGCGTTACGATACGATATTATAATTTCTACTATCGTAGATGGGTTGCAGTGCCAGTACACAAAATTTCTACTCTAGTAGATTAACCGTACGCCGCAGTACTGTTTTTTGAATTCGCTAGCAAGCTTGGCGTAA
CTNNB1_NT160		CTNNB1	NT160	GTAAGTATAGGTCCTCATTAT	ACGTCGCGCTTGCTAGACGCT	GGACTTCACCTGACAGATCCA	TTGCGCGCGCTAAAACGGGAG			ACCGGTAATTTCTACTCTTGTAGATGTAAGTATAGGTCCTCATTATTAATTTCTACTGTCGTAGATACGTCGCGCTTGCTAGACGCTTAATTTCTACTATCGTAGATGGACTTCACCTGACAGATCCAAAATTTCTACTCTAGTAGATTTGCGCGCGCTAAAACGGGAGTTTTTTGAATTCGCTAGCAAGCTTGGCGTAA
PLRG1_NT161		PLRG1	NT161	GGATGTGAGAACTAAAGCCAG	GAATCGGCGGTATCACGCCCA	TGATAATACCATACTCACCTT	TTGTCCGGACGCTATCGCGCC			ACCGGTAATTTCTACTCTTGTAGATGGATGTGAGAACTAAAGCCAGTAATTTCTACTGTCGTAGATGAATCGGCGGTATCACGCCCATAATTTCTACTATCGTAGATTGATAATACCATACTCACCTTAAATTTCTACTCTAGTAGATTTGTCCGGACGCTATCGCGCCTTTTTTGAATTCGCTAGCAAGCTTGGCGTAA
MYBL2_NT162		MYBL2	NT162	CTCAGGTCACACCAAGCATCA	TCGCATACGACTCGGGTCGGT	CCAGAACCGCACTGACCAGCA	ACGCGCTTACCGCGTATGAGC			ACCGGTAATTTCTACTCTTGTAGATCTCAGGTCACACCAAGCATCATAATTTCTACTGTCGTAGATTCGCATACGACTCGGGTCGGTTAATTTCTACTATCGTAGATCCAGAACCGCACTGACCAGCAAAATTTCTACTCTAGTAGATACGCGCTTACCGCGTATGAGCTTTTTTGAATTCGCTAGCAAGCTTGGCGTAA
LOC341056_NT163		LOC341056	NT163	TCCTCTACAAACTCATGTTCT	TACGAATTGCGTCGCACGCCC	ACACAACCCCAGTCACCCATG	TCGTACAATCGCCCGACGTCC			ACCGGTAATTTCTACTCTTGTAGATTCCTCTACAAACTCATGTTCTTAATTTCTACTGTCGTAGATTACGAATTGCGTCGCACGCCCTAATTTCTACTATCGTAGATACACAACCCCAGTCACCCATGAAATTTCTACTCTAGTAGATTCGTACAATCGCCCGACGTCCTTTTTTGAATTCGCTAGCAAGCTTGGCGTAA
ERCC6_NT164		ERCC6	NT164	GGTGTGGACGTCTATGACCAG	TACGCCATAAAGCGTCCCGAT	TCCGGACTTATAGCCCTAAGA	GTCGTACACTCGGCTCGTATA			ACCGGTAATTTCTACTCTTGTAGATGGTGTGGACGTCTATGACCAGTAATTTCTACTGTCGTAGATTACGCCATAAAGCGTCCCGATTAATTTCTACTATCGTAGATTCCGGACTTATAGCCCTAAGAAAATTTCTACTCTAGTAGATGTCGTACACTCGGCTCGTATATTTTTTGAATTCGCTAGCAAGCTTGGCGTAA
IDH3A_NT165		IDH3A	NT165	CCTTTGAGTATGCCCGGAACA	TTGGTCGAACGATCGCACGCA	CTGCTGCGCAAAACATTTGAC	TGGCGCGATCGACCGAAAATA			ACCGGTAATTTCTACTCTTGTAGATCCTTTGAGTATGCCCGGAACATAATTTCTACTGTCGTAGATTTGGTCGAACGATCGCACGCATAATTTCTACTATCGTAGATCTGCTGCGCAAAACATTTGACAAATTTCTACTCTAGTAGATTGGCGCGATCGACCGAAAATATTTTTTGAATTCGCTAGCAAGCTTGGCGTAA
WDR33_NT166		WDR33	NT166	GTTGGATGCCAGTCTACACAT	CTCGCGTCGAGCGACTATCTC	TAGATGACCTCGAACCTAATA	TGATTTACGCGAGTACGCGTC			ACCGGTAATTTCTACTCTTGTAGATGTTGGATGCCAGTCTACACATTAATTTCTACTGTCGTAGATCTCGCGTCGAGCGACTATCTCTAATTTCTACTATCGTAGATTAGATGACCTCGAACCTAATAAAATTTCTACTCTAGTAGATTGATTTACGCGAGTACGCGTCTTTTTTGAATTCGCTAGCAAGCTTGGCGTAA
MCM4_NT167		MCM4	NT167	CGATAATGAATGACATCAATG	CTAAGACGATCGCGCCGTAGC	GCCTAGAGACTGCTCACTTGC	CGGACGAACCTTAGCGTACAT			ACCGGTAATTTCTACTCTTGTAGATCGATAATGAATGACATCAATGTAATTTCTACTGTCGTAGATCTAAGACGATCGCGCCGTAGCTAATTTCTACTATCGTAGATGCCTAGAGACTGCTCACTTGCAAATTTCTACTCTAGTAGATCGGACGAACCTTAGCGTACATTTTTTTGAATTCGCTAGCAAGCTTGGCGTAA
IFNA10_NT168		IFNA10	NT168	CGAATCCCCCAGGAGGAGTTT	ATTCCGTTACGCCGACGAAGA	CCAGCAACTGAATGACCTGGA	CCGATTAAAACGGTACGCGTA			ACCGGTAATTTCTACTCTTGTAGATCGAATCCCCCAGGAGGAGTTTTAATTTCTACTGTCGTAGATATTCCGTTACGCCGACGAAGATAATTTCTACTATCGTAGATCCAGCAACTGAATGACCTGGAAAATTTCTACTCTAGTAGATCCGATTAAAACGGTACGCGTATTTTTTGAATTCGCTAGCAAGCTTGGCGTAA
AREL1_NT169		AREL1	NT169	CCTACCGATTCCAACAAGGCA	ACCGGCGATCGCGATTAATCT	CCCGCACGTAGTCATAAATAG	CGTTACCCGCGCGACATTGCG			ACCGGTAATTTCTACTCTTGTAGATCCTACCGATTCCAACAAGGCATAATTTCTACTGTCGTAGATACCGGCGATCGCGATTAATCTTAATTTCTACTATCGTAGATCCCGCACGTAGTCATAAATAGAAATTTCTACTCTAGTAGATCGTTACCCGCGCGACATTGCGTTTTTTGAATTCGCTAGCAAGCTTGGCGTAA
HSD17B10_NT170		HSD17B10	NT170	GCCGTGTGGATGTAGCTGTCA	GATACGGATCGACGGCGACTA	CTAGAGCCAGAGCTGTTTGCA	CGCCTATTGAGCGACGATAAT			ACCGGTAATTTCTACTCTTGTAGATGCCGTGTGGATGTAGCTGTCATAATTTCTACTGTCGTAGATGATACGGATCGACGGCGACTATAATTTCTACTATCGTAGATCTAGAGCCAGAGCTGTTTGCAAAATTTCTACTCTAGTAGATCGCCTATTGAGCGACGATAATTTTTTTGAATTCGCTAGCAAGCTTGGCGTAA
HSD17B4_NT171		HSD17B4	NT171	TGCTAATCCTCCACCCATCAT	GCGTCAACGATACTCGTCTGA	GAATCAACTGGCAGTATAATT	CGCGCTATATTCGCGGCGTGA			ACCGGTAATTTCTACTCTTGTAGATTGCTAATCCTCCACCCATCATTAATTTCTACTGTCGTAGATGCGTCAACGATACTCGTCTGATAATTTCTACTATCGTAGATGAATCAACTGGCAGTATAATTAAATTTCTACTCTAGTAGATCGCGCTATATTCGCGGCGTGATTTTTTGAATTCGCTAGCAAGCTTGGCGTAA
HSD17B2_NT172		HSD17B2	NT172	ATTCAAAACTCCGGCAAATAC	TACGACATCGTAACGGTCGCC	ATGAGCCATAAGATGCCAGCC	TCGACTTGACGCGTCCGACCA			ACCGGTAATTTCTACTCTTGTAGATATTCAAAACTCCGGCAAATACTAATTTCTACTGTCGTAGATTACGACATCGTAACGGTCGCCTAATTTCTACTATCGTAGATATGAGCCATAAGATGCCAGCCAAATTTCTACTCTAGTAGATTCGACTTGACGCGTCCGACCATTTTTTGAATTCGCTAGCAAGCTTGGCGTAA
HSD17B14_NT173		HSD17B14	NT173	GCCGCCTGGATTGTGTTGTCA	CGTCGCGAATCTGCGATAGAG	GCCCTGGATGAAAGTCCATAT	ATATCGAACAAGACGCGCGGC			ACCGGTAATTTCTACTCTTGTAGATGCCGCCTGGATTGTGTTGTCATAATTTCTACTGTCGTAGATCGTCGCGAATCTGCGATAGAGTAATTTCTACTATCGTAGATGCCCTGGATGAAAGTCCATATAAATTTCTACTCTAGTAGATATATCGAACAAGACGCGCGGCTTTTTTGAATTCGCTAGCAAGCTTGGCGTAA
HSD17B11_NT174		HSD17B11	NT174	CTAAAATACTAACATCTCCAA	CAATCGACGCGTCAGCGTGCG	AGTTCAAGCAAGTTTGCTGCT	ACGTACGGTACGACACGCGTT			ACCGGTAATTTCTACTCTTGTAGATCTAAAATACTAACATCTCCAATAATTTCTACTGTCGTAGATCAATCGACGCGTCAGCGTGCGTAATTTCTACTATCGTAGATAGTTCAAGCAAGTTTGCTGCTAAATTTCTACTCTAGTAGATACGTACGGTACGACACGCGTTTTTTTTGAATTCGCTAGCAAGCTTGGCGTAA
HSD17B6_NT175		HSD17B6	NT175	GGGTGAAAATCAGCATAGTTG	TTAGGATCCGACGGCCGATGT	ACTTAAGTTACCTCAGAATAT	TTCGTCGCTCGCGCTGAATTC			ACCGGTAATTTCTACTCTTGTAGATGGGTGAAAATCAGCATAGTTGTAATTTCTACTGTCGTAGATTTAGGATCCGACGGCCGATGTTAATTTCTACTATCGTAGATACTTAAGTTACCTCAGAATATAAATTTCTACTCTAGTAGATTTCGTCGCTCGCGCTGAATTCTTTTTTGAATTCGCTAGCAAGCTTGGCGTAA
IFNA10_NT176		IFNA10	NT176	CGAATCCCCCAGGAGGAGTTT	CGTCGATTTGACGCCGGCTTT	CCAGCAACTGAATGACCTGGA	GATATCGTGCGCCGTCATAGA			ACCGGTAATTTCTACTCTTGTAGATCGAATCCCCCAGGAGGAGTTTTAATTTCTACTGTCGTAGATCGTCGATTTGACGCCGGCTTTTAATTTCTACTATCGTAGATCCAGCAACTGAATGACCTGGAAAATTTCTACTCTAGTAGATGATATCGTGCGCCGTCATAGATTTTTTGAATTCGCTAGCAAGCTTGGCGTAA
N4BP2_NT177		N4BP2	NT177	ACCTACCTAGTGCTTCTATCC	GCGCATGACCCGATTACGTCA	CTTAGACAAGTCTGACTCTCA	CGAACGAAACGTCCGTACGCA			ACCGGTAATTTCTACTCTTGTAGATACCTACCTAGTGCTTCTATCCTAATTTCTACTGTCGTAGATGCGCATGACCCGATTACGTCATAATTTCTACTATCGTAGATCTTAGACAAGTCTGACTCTCAAAATTTCTACTCTAGTAGATCGAACGAAACGTCCGTACGCATTTTTTGAATTCGCTAGCAAGCTTGGCGTAA
LRP10_NT178		LRP10	NT178	GAGATGCAGTGCATGTGTATG	GCGTCGTTATATCGGCGACGC	CGATGCCGGGACGAGAAGTGC	ATCGCCACTAACGTCGCGATA			ACCGGTAATTTCTACTCTTGTAGATGAGATGCAGTGCATGTGTATGTAATTTCTACTGTCGTAGATGCGTCGTTATATCGGCGACGCTAATTTCTACTATCGTAGATCGATGCCGGGACGAGAAGTGCAAATTTCTACTCTAGTAGATATCGCCACTAACGTCGCGATATTTTTTGAATTCGCTAGCAAGCTTGGCGTAA
LRP1_NT179		LRP1	NT179	GGCCCATCGTCCGTCCAGTAC	CTTCGCATCGCGATACCGCCG	AGTGTGCCAATGGCGAGTGCA	AACTCGGCGCGAATCGGTTGA			ACCGGTAATTTCTACTCTTGTAGATGGCCCATCGTCCGTCCAGTACTAATTTCTACTGTCGTAGATCTTCGCATCGCGATACCGCCGTAATTTCTACTATCGTAGATAGTGTGCCAATGGCGAGTGCAAAATTTCTACTCTAGTAGATAACTCGGCGCGAATCGGTTGATTTTTTGAATTCGCTAGCAAGCTTGGCGTAA
NID2_NT180		NID2	NT180	GGGGCACCTCACCGAGTGAAT	GCGCGGTGATACGAGCGAACG	GTTGATTGCACCAAAAGTCAG	CGATCGGTTAGCGGACGTTCT			ACCGGTAATTTCTACTCTTGTAGATGGGGCACCTCACCGAGTGAATTAATTTCTACTGTCGTAGATGCGCGGTGATACGAGCGAACGTAATTTCTACTATCGTAGATGTTGATTGCACCAAAAGTCAGAAATTTCTACTCTAGTAGATCGATCGGTTAGCGGACGTTCTTTTTTTGAATTCGCTAGCAAGCTTGGCGTAA
RAD23A_NT181		RAD23A	NT181	TGTCCAGCCACGGGGAAGGCA	ACCGCGCTCGTTACGGTTAAC	TTGCTGTTGCAGACCAAAGCC	ACGTCGGCTATAACGCCGCAG			ACCGGTAATTTCTACTCTTGTAGATTGTCCAGCCACGGGGAAGGCATAATTTCTACTGTCGTAGATACCGCGCTCGTTACGGTTAACTAATTTCTACTATCGTAGATTTGCTGTTGCAGACCAAAGCCAAATTTCTACTCTAGTAGATACGTCGGCTATAACGCCGCAGTTTTTTGAATTCGCTAGCAAGCTTGGCGTAA
RASGRF2_NT182		RASGRF2	NT182	ACAGTGTGTGGACAATATACG	ACTTATCGGAACGAACGGCGC	TGTCTCTACGATCTGAACTAG	TTCGCCGTAATCGCGCCGACC			ACCGGTAATTTCTACTCTTGTAGATACAGTGTGTGGACAATATACGTAATTTCTACTGTCGTAGATACTTATCGGAACGAACGGCGCTAATTTCTACTATCGTAGATTGTCTCTACGATCTGAACTAGAAATTTCTACTCTAGTAGATTTCGCCGTAATCGCGCCGACCTTTTTTGAATTCGCTAGCAAGCTTGGCGTAA
ACTR6_NT183		ACTR6	NT183	ACCGGAACTGACAATTAGGAA	TCGACGGTCGTACGGACGCCC	CTTCTACAATAAGGAACTATA	TTAACGACTACGCGTGCGGCC			ACCGGTAATTTCTACTCTTGTAGATACCGGAACTGACAATTAGGAATAATTTCTACTGTCGTAGATTCGACGGTCGTACGGACGCCCTAATTTCTACTATCGTAGATCTTCTACAATAAGGAACTATAAAATTTCTACTCTAGTAGATTTAACGACTACGCGTGCGGCCTTTTTTGAATTCGCTAGCAAGCTTGGCGTAA
L1TD1_NT184		L1TD1	NT184	GGGGGAAAAGCTACAATACCT	ATCGGGACGTCGTAACGGCTT	AGGATAAAACCCTAATAGACT	TACGCGACATTCGCGGTCAGA			ACCGGTAATTTCTACTCTTGTAGATGGGGGAAAAGCTACAATACCTTAATTTCTACTGTCGTAGATATCGGGACGTCGTAACGGCTTTAATTTCTACTATCGTAGATAGGATAAAACCCTAATAGACTAAATTTCTACTCTAGTAGATTACGCGACATTCGCGGTCAGATTTTTTGAATTCGCTAGCAAGCTTGGCGTAA
USP40_NT185		USP40	NT185	GGAGATCTCCGGCAGTCAATA	TACATCGGACGTGCGACGTTC	CGATAAAACAACATGTAGGCA	CCGAGTCGGTTACACGCTAAT			ACCGGTAATTTCTACTCTTGTAGATGGAGATCTCCGGCAGTCAATATAATTTCTACTGTCGTAGATTACATCGGACGTGCGACGTTCTAATTTCTACTATCGTAGATCGATAAAACAACATGTAGGCAAAATTTCTACTCTAGTAGATCCGAGTCGGTTACACGCTAATTTTTTTGAATTCGCTAGCAAGCTTGGCGTAA
MAF_NT186		MAF	NT186	ACTTCAAACTTCATCAGATCG	TAATTGCGCGCGGACTTATTC	AAGTGAAAAAGGAACCGGTGG	TCGGTACTCGACCCCGTTAGC			ACCGGTAATTTCTACTCTTGTAGATACTTCAAACTTCATCAGATCGTAATTTCTACTGTCGTAGATTAATTGCGCGCGGACTTATTCTAATTTCTACTATCGTAGATAAGTGAAAAAGGAACCGGTGGAAATTTCTACTCTAGTAGATTCGGTACTCGACCCCGTTAGCTTTTTTGAATTCGCTAGCAAGCTTGGCGTAA
LEMD2_NT187		LEMD2	NT187	AAGCCGCACTGACCTGGATAC	GCGTCGCGCGTCAACGTACGT	GATTCTCTGGATTTCCACACT	GTATGCGGCGTCGACGATTGG			ACCGGTAATTTCTACTCTTGTAGATAAGCCGCACTGACCTGGATACTAATTTCTACTGTCGTAGATGCGTCGCGCGTCAACGTACGTTAATTTCTACTATCGTAGATGATTCTCTGGATTTCCACACTAAATTTCTACTCTAGTAGATGTATGCGGCGTCGACGATTGGTTTTTTGAATTCGCTAGCAAGCTTGGCGTAA
TEF_NT188		TEF	NT188	GAATCTTCCCTGGAGAAGGAG	GTCGAACGACGACGGAACGAC	AGAGGGCTGAAAGATGGCAGT	CTATCGCGACGTCGAGGTTAC			ACCGGTAATTTCTACTCTTGTAGATGAATCTTCCCTGGAGAAGGAGTAATTTCTACTGTCGTAGATGTCGAACGACGACGGAACGACTAATTTCTACTATCGTAGATAGAGGGCTGAAAGATGGCAGTAAATTTCTACTCTAGTAGATCTATCGCGACGTCGAGGTTACTTTTTTGAATTCGCTAGCAAGCTTGGCGTAA
CBLB_NT189		CBLB	NT189	CCTGATACATATCAGCATTTA	CGTTAGCGCACTTGCGTCGTC	GTATCACAAAAGCAGATGCTG	CTCGGATACCGTCGCGGATGC			ACCGGTAATTTCTACTCTTGTAGATCCTGATACATATCAGCATTTATAATTTCTACTGTCGTAGATCGTTAGCGCACTTGCGTCGTCTAATTTCTACTATCGTAGATGTATCACAAAAGCAGATGCTGAAATTTCTACTCTAGTAGATCTCGGATACCGTCGCGGATGCTTTTTTGAATTCGCTAGCAAGCTTGGCGTAA
LRP8_NT190		LRP8	NT190	AGTGTGAGTGCTACCCTGGCT	GTCGCGAGTTCGTCGCACGTA	TCTTAAGCGCCTACATGGACA	CCGTTAGTCGTTTACGCCGCC			ACCGGTAATTTCTACTCTTGTAGATAGTGTGAGTGCTACCCTGGCTTAATTTCTACTGTCGTAGATGTCGCGAGTTCGTCGCACGTATAATTTCTACTATCGTAGATTCTTAAGCGCCTACATGGACAAAATTTCTACTCTAGTAGATCCGTTAGTCGTTTACGCCGCCTTTTTTGAATTCGCTAGCAAGCTTGGCGTAA
RAB19_NT191		RAB19	NT191	CCGTCAATATCAAGGGAACGC	ACCGTACGACTCTTACGTCAT	TCTATCTCATGAATCCAGTGA	ATTCCCGGCGGTACGTAACTC			ACCGGTAATTTCTACTCTTGTAGATCCGTCAATATCAAGGGAACGCTAATTTCTACTGTCGTAGATACCGTACGACTCTTACGTCATTAATTTCTACTATCGTAGATTCTATCTCATGAATCCAGTGAAAATTTCTACTCTAGTAGATATTCCCGGCGGTACGTAACTCTTTTTTGAATTCGCTAGCAAGCTTGGCGTAA
FGFR2_NT192		FGFR2	NT192	GTTGAGGATACCACATTAGAG	ATCGTAACGCCGATGCGGCGT	ACTGTCTACAGTCCTACTGGC	ATCGGCGACTAAGCGTAACGC			ACCGGTAATTTCTACTCTTGTAGATGTTGAGGATACCACATTAGAGTAATTTCTACTGTCGTAGATATCGTAACGCCGATGCGGCGTTAATTTCTACTATCGTAGATACTGTCTACAGTCCTACTGGCAAATTTCTACTCTAGTAGATATCGGCGACTAAGCGTAACGCTTTTTTGAATTCGCTAGCAAGCTTGGCGTAA
ZNF696_NT193		ZNF696	NT193	AGCTGTGAAGGCTGCTTTCCT	TAATACCGGCGATCGGTCGAG	TCCCCCGAGTGGATGCTCCGG	GCGTATAGCGGACGGTAACGA			ACCGGTAATTTCTACTCTTGTAGATAGCTGTGAAGGCTGCTTTCCTTAATTTCTACTGTCGTAGATTAATACCGGCGATCGGTCGAGTAATTTCTACTATCGTAGATTCCCCCGAGTGGATGCTCCGGAAATTTCTACTCTAGTAGATGCGTATAGCGGACGGTAACGATTTTTTGAATTCGCTAGCAAGCTTGGCGTAA
UCK1_NT194		UCK1	NT194	AGGGCATCTTGGTGTTCTACA	TCATTTACCGCGCGATCGTAT	ATGCACAGGACTCTGAAGAAC	TCGCGCGGTACGCGAATTGCG			ACCGGTAATTTCTACTCTTGTAGATAGGGCATCTTGGTGTTCTACATAATTTCTACTGTCGTAGATTCATTTACCGCGCGATCGTATTAATTTCTACTATCGTAGATATGCACAGGACTCTGAAGAACAAATTTCTACTCTAGTAGATTCGCGCGGTACGCGAATTGCGTTTTTTGAATTCGCTAGCAAGCTTGGCGTAA
DGCR6_NT195		DGCR6	NT195	GGTGAGGTGCTGGATCTCCAG	GCGCGTCGTAAAACGGTATAG	GAACACGGTGCCGTCGAGAAG	CGAACGCGTACAAGCGATCGG			ACCGGTAATTTCTACTCTTGTAGATGGTGAGGTGCTGGATCTCCAGTAATTTCTACTGTCGTAGATGCGCGTCGTAAAACGGTATAGTAATTTCTACTATCGTAGATGAACACGGTGCCGTCGAGAAGAAATTTCTACTCTAGTAGATCGAACGCGTACAAGCGATCGGTTTTTTGAATTCGCTAGCAAGCTTGGCGTAA
PELO_NT196		PELO	NT196	CCTGAAGAAATTTGGACCGGT	CGGTTCTACGCTCGATACGCC	CTAGGGATGTTCACCTCCACC	TACGCCGAGTCGATCAGTTGT			ACCGGTAATTTCTACTCTTGTAGATCCTGAAGAAATTTGGACCGGTTAATTTCTACTGTCGTAGATCGGTTCTACGCTCGATACGCCTAATTTCTACTATCGTAGATCTAGGGATGTTCACCTCCACCAAATTTCTACTCTAGTAGATTACGCCGAGTCGATCAGTTGTTTTTTTGAATTCGCTAGCAAGCTTGGCGTAA
MPPE1_NT197		MPPE1	NT197	AGAGCAGATGCCACAGCCATC	TGTCGATACGAGGCGATCCGT	TGAAACCGCTCCACATCATCC	CATACGATTCGCGACGTAAGT			ACCGGTAATTTCTACTCTTGTAGATAGAGCAGATGCCACAGCCATCTAATTTCTACTGTCGTAGATTGTCGATACGAGGCGATCCGTTAATTTCTACTATCGTAGATTGAAACCGCTCCACATCATCCAAATTTCTACTCTAGTAGATCATACGATTCGCGACGTAAGTTTTTTTGAATTCGCTAGCAAGCTTGGCGTAA
ATP1B3_NT198		ATP1B3	NT198	CTTGAGAATAGCCAAAATCAG	ATCGGATCGTGCGTACACGAC	GCATATACTTTAGAAGAACAG	TGACACGTCGTCGTAACCGTC			ACCGGTAATTTCTACTCTTGTAGATCTTGAGAATAGCCAAAATCAGTAATTTCTACTGTCGTAGATATCGGATCGTGCGTACACGACTAATTTCTACTATCGTAGATGCATATACTTTAGAAGAACAGAAATTTCTACTCTAGTAGATTGACACGTCGTCGTAACCGTCTTTTTTGAATTCGCTAGCAAGCTTGGCGTAA
CREBBP_NT199		CREBBP	NT199	GAATGCACGTCCAAGAATACG	TAGCGTCGATAAACCGGCTGT	TCTGCTAATAAGTGATAATAT	GCGCGTTGCTAATCCGTTGCG			ACCGGTAATTTCTACTCTTGTAGATGAATGCACGTCCAAGAATACGTAATTTCTACTGTCGTAGATTAGCGTCGATAAACCGGCTGTTAATTTCTACTATCGTAGATTCTGCTAATAAGTGATAATATAAATTTCTACTCTAGTAGATGCGCGTTGCTAATCCGTTGCGTTTTTTGAATTCGCTAGCAAGCTTGGCGTAA
CYP2W1_NT200		CYP2W1	NT200	ACTACCGGGACCCCGTGTTTG	ATCGTTCCAACGTACGCGTAG	AGCTCCTGCAGAATCTTGTCA	TCGCTCGTATCGTGTCGCGTG			ACCGGTAATTTCTACTCTTGTAGATACTACCGGGACCCCGTGTTTGTAATTTCTACTGTCGTAGATATCGTTCCAACGTACGCGTAGTAATTTCTACTATCGTAGATAGCTCCTGCAGAATCTTGTCAAAATTTCTACTCTAGTAGATTCGCTCGTATCGTGTCGCGTGTTTTTTGAATTCGCTAGCAAGCTTGGCGTAA
THAP11_NT201		THAP11	NT201	CAGCCGCAGAGGGCGCAGCCG	TACGCGCGTTAACGTTGGGCT	GAAACGTGTAGAAGTGCAGCG	CTGGCCCGAACGCGTATAGAA			ACCGGTAATTTCTACTCTTGTAGATCAGCCGCAGAGGGCGCAGCCGTAATTTCTACTGTCGTAGATTACGCGCGTTAACGTTGGGCTTAATTTCTACTATCGTAGATGAAACGTGTAGAAGTGCAGCGAAATTTCTACTCTAGTAGATCTGGCCCGAACGCGTATAGAATTTTTTGAATTCGCTAGCAAGCTTGGCGTAA
UQCC1_NT202		UQCC1	NT202	TTATAACCCTACTCCACGTCT	GTTACGCGAAACGTACCGAGA	TCCACACAGCTAGTATACATG	TAATCGGGTCCGACGTATAAC			ACCGGTAATTTCTACTCTTGTAGATTTATAACCCTACTCCACGTCTTAATTTCTACTGTCGTAGATGTTACGCGAAACGTACCGAGATAATTTCTACTATCGTAGATTCCACACAGCTAGTATACATGAAATTTCTACTCTAGTAGATTAATCGGGTCCGACGTATAACTTTTTTGAATTCGCTAGCAAGCTTGGCGTAA
CXCL16_NT203		CXCL16	NT203	TCCGAGGACAGTGATCCTACT	ACGCGGCTTATCGCAATCGGC	AGATCAAGACAGCTCATCAAT	GTAATTCGTCGCGCGAACGGT			ACCGGTAATTTCTACTCTTGTAGATTCCGAGGACAGTGATCCTACTTAATTTCTACTGTCGTAGATACGCGGCTTATCGCAATCGGCTAATTTCTACTATCGTAGATAGATCAAGACAGCTCATCAATAAATTTCTACTCTAGTAGATGTAATTCGTCGCGCGAACGGTTTTTTTGAATTCGCTAGCAAGCTTGGCGTAA
TFAM_NT204		TFAM	NT204	TAGATATATCAAGATGCTTAT	CGTCCGACCGGGTACCATAAG	ATTCCATAGATGCAAAAACTA	ACTTTCGAACGCGAATCGGTC			ACCGGTAATTTCTACTCTTGTAGATTAGATATATCAAGATGCTTATTAATTTCTACTGTCGTAGATCGTCCGACCGGGTACCATAAGTAATTTCTACTATCGTAGATATTCCATAGATGCAAAAACTAAAATTTCTACTCTAGTAGATACTTTCGAACGCGAATCGGTCTTTTTTGAATTCGCTAGCAAGCTTGGCGTAA
AURKA_NT205		AURKA	NT205	ACAGTATATAACAGAATTGGC	CGTACGTGGCGCGTCGTGTTT	ACTTATTCCATATAGAAAATA	TCGCGTTGCGGAACATCGACC			ACCGGTAATTTCTACTCTTGTAGATACAGTATATAACAGAATTGGCTAATTTCTACTGTCGTAGATCGTACGTGGCGCGTCGTGTTTTAATTTCTACTATCGTAGATACTTATTCCATATAGAAAATAAAATTTCTACTCTAGTAGATTCGCGTTGCGGAACATCGACCTTTTTTGAATTCGCTAGCAAGCTTGGCGTAA
PPIP5K2_NT206		PPIP5K2	NT206	CTTAGATTACATAGCACCTAC	GCGCGACACGTTACACTCCCC	GTGTTCGATCCCCATGACGTA	ACGAATCGATATCGCTACGTT			ACCGGTAATTTCTACTCTTGTAGATCTTAGATTACATAGCACCTACTAATTTCTACTGTCGTAGATGCGCGACACGTTACACTCCCCTAATTTCTACTATCGTAGATGTGTTCGATCCCCATGACGTAAAATTTCTACTCTAGTAGATACGAATCGATATCGCTACGTTTTTTTTGAATTCGCTAGCAAGCTTGGCGTAA
GNAI3_NT207		GNAI3	NT207	AGGGAGTGACAGCAATTATCT	CGCGTACGCCGCGATATTAAT	CATTCATCCTCTGAATAGCCA	ACCAGATCGACCGCGGTCGGT			ACCGGTAATTTCTACTCTTGTAGATAGGGAGTGACAGCAATTATCTTAATTTCTACTGTCGTAGATCGCGTACGCCGCGATATTAATTAATTTCTACTATCGTAGATCATTCATCCTCTGAATAGCCAAAATTTCTACTCTAGTAGATACCAGATCGACCGCGGTCGGTTTTTTTGAATTCGCTAGCAAGCTTGGCGTAA
OR1D5_NT208		OR1D5	NT208	CCAGCACCGTGACCAGGTACA	AGCGTCCGAATACGAGTCGAT	TTCTGGGACTGGAAGTTCACC	ACCTAGTCCGACGGTCGACTA			ACCGGTAATTTCTACTCTTGTAGATCCAGCACCGTGACCAGGTACATAATTTCTACTGTCGTAGATAGCGTCCGAATACGAGTCGATTAATTTCTACTATCGTAGATTTCTGGGACTGGAAGTTCACCAAATTTCTACTCTAGTAGATACCTAGTCCGACGGTCGACTATTTTTTGAATTCGCTAGCAAGCTTGGCGTAA
SMARCA2_NT209		SMARCA2	NT209	GGTTATATGTCACCACACCCA	GGGCGTACCGACGGATAGTCA	CCTGTATAATAACAACTTGAA	GTTCGGCCGTCATACGTACCA			ACCGGTAATTTCTACTCTTGTAGATGGTTATATGTCACCACACCCATAATTTCTACTGTCGTAGATGGGCGTACCGACGGATAGTCATAATTTCTACTATCGTAGATCCTGTATAATAACAACTTGAAAAATTTCTACTCTAGTAGATGTTCGGCCGTCATACGTACCATTTTTTGAATTCGCTAGCAAGCTTGGCGTAA
GRSF1_NT210		GRSF1	NT210	TTCGTAGTATATGAGATAAAC	AACGATCGGTTCGTTGCCCGT	GCCTCCCTCTATAGTCCATCA	CGCCGTTGGACTAATACCGCG			ACCGGTAATTTCTACTCTTGTAGATTTCGTAGTATATGAGATAAACTAATTTCTACTGTCGTAGATAACGATCGGTTCGTTGCCCGTTAATTTCTACTATCGTAGATGCCTCCCTCTATAGTCCATCAAAATTTCTACTCTAGTAGATCGCCGTTGGACTAATACCGCGTTTTTTGAATTCGCTAGCAAGCTTGGCGTAA
CELF1_NT211		CELF1	NT211	GTGTAATGTCTAGCTTTATTT	ACCGCGCATTCGATAACGTTA	AGATGCATCACCCTATACAGA	GCGTACGCGCCCGAATATTTC			ACCGGTAATTTCTACTCTTGTAGATGTGTAATGTCTAGCTTTATTTTAATTTCTACTGTCGTAGATACCGCGCATTCGATAACGTTATAATTTCTACTATCGTAGATAGATGCATCACCCTATACAGAAAATTTCTACTCTAGTAGATGCGTACGCGCCCGAATATTTCTTTTTTGAATTCGCTAGCAAGCTTGGCGTAA
SETD1A_NT212		SETD1A	NT212	GTAGTTCTGATGCAAACTACC	TACGCATTAACGCGTCTACCC	GCCATCTGAGTCAGCATACAG	ATAAGTCGTCGGCGTTCGTAG			ACCGGTAATTTCTACTCTTGTAGATGTAGTTCTGATGCAAACTACCTAATTTCTACTGTCGTAGATTACGCATTAACGCGTCTACCCTAATTTCTACTATCGTAGATGCCATCTGAGTCAGCATACAGAAATTTCTACTCTAGTAGATATAAGTCGTCGGCGTTCGTAGTTTTTTGAATTCGCTAGCAAGCTTGGCGTAA
TSFM_NT213		TSFM	NT213	AGGTCCCCGCCACAAGTCTCC	TGCGTCGTCGGTTAGACGCGC	CTGTATGCAGAGGGTTGATCC	GCTATATCCCGTACGGGCGGG			ACCGGTAATTTCTACTCTTGTAGATAGGTCCCCGCCACAAGTCTCCTAATTTCTACTGTCGTAGATTGCGTCGTCGGTTAGACGCGCTAATTTCTACTATCGTAGATCTGTATGCAGAGGGTTGATCCAAATTTCTACTCTAGTAGATGCTATATCCCGTACGGGCGGGTTTTTTGAATTCGCTAGCAAGCTTGGCGTAA
MRPS28_NT214		MRPS28	NT214	GGGTTCTCCAAAAAATGTGGA	TCGATGATTCGCGCGTAACTC	GGATCCACTCTCAGTGCCTAC	ACGGGGGGTAATTCGACGAGA			ACCGGTAATTTCTACTCTTGTAGATGGGTTCTCCAAAAAATGTGGATAATTTCTACTGTCGTAGATTCGATGATTCGCGCGTAACTCTAATTTCTACTATCGTAGATGGATCCACTCTCAGTGCCTACAAATTTCTACTCTAGTAGATACGGGGGGTAATTCGACGAGATTTTTTGAATTCGCTAGCAAGCTTGGCGTAA
DAP3_NT215		DAP3	NT215	CTTATCCAGCTATACGATATC	CGGTATCGCGGAACCGATTTA	GATAAAAGTTCAAGAGAAGTA	GCGCCGCAACGTAAACCATGC			ACCGGTAATTTCTACTCTTGTAGATCTTATCCAGCTATACGATATCTAATTTCTACTGTCGTAGATCGGTATCGCGGAACCGATTTATAATTTCTACTATCGTAGATGATAAAAGTTCAAGAGAAGTAAAATTTCTACTCTAGTAGATGCGCCGCAACGTAAACCATGCTTTTTTGAATTCGCTAGCAAGCTTGGCGTAA
COX6B1_NT216		COX6B1	NT216	TTCACAGACTTCCACCGCTGT	GCCGGTACGGCGTATCATCGT	ACAGCCGCTTCCCCAACCAGA	CACGCGTACGGTAGTTGCGAA			ACCGGTAATTTCTACTCTTGTAGATTTCACAGACTTCCACCGCTGTTAATTTCTACTGTCGTAGATGCCGGTACGGCGTATCATCGTTAATTTCTACTATCGTAGATACAGCCGCTTCCCCAACCAGAAAATTTCTACTCTAGTAGATCACGCGTACGGTAGTTGCGAATTTTTTGAATTCGCTAGCAAGCTTGGCGTAA
FASTKD5_NT217		FASTKD5	NT217	ACTCACGTGGATCACATCAAT	TCCGCGGCGTTAGTCGTCCGG	GGAATCCCTCACTCCCATTCA	GATATCGGCGTTCGGCCTACC			ACCGGTAATTTCTACTCTTGTAGATACTCACGTGGATCACATCAATTAATTTCTACTGTCGTAGATTCCGCGGCGTTAGTCGTCCGGTAATTTCTACTATCGTAGATGGAATCCCTCACTCCCATTCAAAATTTCTACTCTAGTAGATGATATCGGCGTTCGGCCTACCTTTTTTGAATTCGCTAGCAAGCTTGGCGTAA
RAB11FIP5_NT218		RAB11FIP5	NT218	GCCTGAGCACTCAGCTCCTCC	TTACGGCGTATACGACCGCTC	CCCTGCAGGCAGGGACTCTGC	ACGACCGCGATTGCGGACTCA			ACCGGTAATTTCTACTCTTGTAGATGCCTGAGCACTCAGCTCCTCCTAATTTCTACTGTCGTAGATTTACGGCGTATACGACCGCTCTAATTTCTACTATCGTAGATCCCTGCAGGCAGGGACTCTGCAAATTTCTACTCTAGTAGATACGACCGCGATTGCGGACTCATTTTTTGAATTCGCTAGCAAGCTTGGCGTAA
LMTK2_NT219		LMTK2	NT219	CACGGGCACTAGCGTAGCAAG	ACGCCGTGCGTCGAAATACAC	GGGTTATCCAAACTGGAACTT	CTATTTCGGGCGATACGCCAA			ACCGGTAATTTCTACTCTTGTAGATCACGGGCACTAGCGTAGCAAGTAATTTCTACTGTCGTAGATACGCCGTGCGTCGAAATACACTAATTTCTACTATCGTAGATGGGTTATCCAAACTGGAACTTAAATTTCTACTCTAGTAGATCTATTTCGGGCGATACGCCAATTTTTTGAATTCGCTAGCAAGCTTGGCGTAA
FH_NT220		FH	NT220	GCCTCCGAACGCGGCTCGAAT	AGCTCGGGTCGCGCATAATCT	TGCAAAGCCAATTCTAGTATT	CGATAATTCGCGCGCTAACAT			ACCGGTAATTTCTACTCTTGTAGATGCCTCCGAACGCGGCTCGAATTAATTTCTACTGTCGTAGATAGCTCGGGTCGCGCATAATCTTAATTTCTACTATCGTAGATTGCAAAGCCAATTCTAGTATTAAATTTCTACTCTAGTAGATCGATAATTCGCGCGCTAACATTTTTTTGAATTCGCTAGCAAGCTTGGCGTAA
PTPRJ_NT221		PTPRJ	NT221	AAATAGAGCCGATCCCAGTTT	ACGACCGTTGCCGACTCGAAG	ATGACGCCTCTCCCACGTACT	TCCGACTACGAGTTACGCGTT			ACCGGTAATTTCTACTCTTGTAGATAAATAGAGCCGATCCCAGTTTTAATTTCTACTGTCGTAGATACGACCGTTGCCGACTCGAAGTAATTTCTACTATCGTAGATATGACGCCTCTCCCACGTACTAAATTTCTACTCTAGTAGATTCCGACTACGAGTTACGCGTTTTTTTTGAATTCGCTAGCAAGCTTGGCGTAA
PRDM6_NT222		PRDM6	NT222	GGATCCCCTTACAATGCATTG	CGTATCCGAGACTAATCCGGA	CCTGTACTGAACTACTGTTAG	CGAACTAGTACCCGGTCCGGG			ACCGGTAATTTCTACTCTTGTAGATGGATCCCCTTACAATGCATTGTAATTTCTACTGTCGTAGATCGTATCCGAGACTAATCCGGATAATTTCTACTATCGTAGATCCTGTACTGAACTACTGTTAGAAATTTCTACTCTAGTAGATCGAACTAGTACCCGGTCCGGGTTTTTTGAATTCGCTAGCAAGCTTGGCGTAA
GRHPR_NT223		GRHPR	NT223	ATCCAAAGCCAAGTGGTCGAT	ACGAGTCGACCGATCCTTAGT	TGTACACAGGGCGCCAGCCCA	TCGTTAGTTCGGAACGGCGAA			ACCGGTAATTTCTACTCTTGTAGATATCCAAAGCCAAGTGGTCGATTAATTTCTACTGTCGTAGATACGAGTCGACCGATCCTTAGTTAATTTCTACTATCGTAGATTGTACACAGGGCGCCAGCCCAAAATTTCTACTCTAGTAGATTCGTTAGTTCGGAACGGCGAATTTTTTGAATTCGCTAGCAAGCTTGGCGTAA
COA6_NT224		COA6	NT224	GAATCAAGTTGTCCCCAACAG	ATTGCGTCGACGTCGCGCATT	GATGAGAACTTAGAGGATGCT	ACTTCGCGTCGTAAGTCGACG			ACCGGTAATTTCTACTCTTGTAGATGAATCAAGTTGTCCCCAACAGTAATTTCTACTGTCGTAGATATTGCGTCGACGTCGCGCATTTAATTTCTACTATCGTAGATGATGAGAACTTAGAGGATGCTAAATTTCTACTCTAGTAGATACTTCGCGTCGTAAGTCGACGTTTTTTGAATTCGCTAGCAAGCTTGGCGTAA
SLC25A28_NT225		SLC25A28	NT225	CCTGCTACGAAAAGTTAAAAA	CTCGGTCGACGTATCGCGTGT	AGACCCGGATGCAGAGTCTAC	CCCTATCGGACTTACCGCGGC			ACCGGTAATTTCTACTCTTGTAGATCCTGCTACGAAAAGTTAAAAATAATTTCTACTGTCGTAGATCTCGGTCGACGTATCGCGTGTTAATTTCTACTATCGTAGATAGACCCGGATGCAGAGTCTACAAATTTCTACTCTAGTAGATCCCTATCGGACTTACCGCGGCTTTTTTGAATTCGCTAGCAAGCTTGGCGTAA
DNAJC16_NT226		DNAJC16	NT226	CCGACACCTTACTACCAGACA	ACGGCAACTCGCGGTTACGAC	CCGTTAATGATTCCTAGGATA	TTACGGCGATCGAAACTCGGA			ACCGGTAATTTCTACTCTTGTAGATCCGACACCTTACTACCAGACATAATTTCTACTGTCGTAGATACGGCAACTCGCGGTTACGACTAATTTCTACTATCGTAGATCCGTTAATGATTCCTAGGATAAAATTTCTACTCTAGTAGATTTACGGCGATCGAAACTCGGATTTTTTGAATTCGCTAGCAAGCTTGGCGTAA
KLF2_NT227		KLF2	NT227	GGTGGCCCTGGTTTCGGCGCG	TTATCCGCGCACCGACTAGCG	GCCAGCCCGTGCCGCGAGCGC	GCGTGTTGCGATCGCCCGAAA			ACCGGTAATTTCTACTCTTGTAGATGGTGGCCCTGGTTTCGGCGCGTAATTTCTACTGTCGTAGATTTATCCGCGCACCGACTAGCGTAATTTCTACTATCGTAGATGCCAGCCCGTGCCGCGAGCGCAAATTTCTACTCTAGTAGATGCGTGTTGCGATCGCCCGAAATTTTTTGAATTCGCTAGCAAGCTTGGCGTAA
PDS5B_NT228		PDS5B	NT228	AGTGGAGAGTACGCAAAGAAG	TATACCGCGACTGTACGGGGT	ATGATATCCATGTACCAATCC	CGACGACGTATCGTACCCAGG			ACCGGTAATTTCTACTCTTGTAGATAGTGGAGAGTACGCAAAGAAGTAATTTCTACTGTCGTAGATTATACCGCGACTGTACGGGGTTAATTTCTACTATCGTAGATATGATATCCATGTACCAATCCAAATTTCTACTCTAGTAGATCGACGACGTATCGTACCCAGGTTTTTTGAATTCGCTAGCAAGCTTGGCGTAA
SFRP1_NT229		SFRP1	NT229	CCAGGCACAACGGTGTGTCCT	ATGATATCGACGCAGCGCGGA	TTACCAAACTCGCTGGCACAG	TCATATCGCGTCGTTACGTAC			ACCGGTAATTTCTACTCTTGTAGATCCAGGCACAACGGTGTGTCCTTAATTTCTACTGTCGTAGATATGATATCGACGCAGCGCGGATAATTTCTACTATCGTAGATTTACCAAACTCGCTGGCACAGAAATTTCTACTCTAGTAGATTCATATCGCGTCGTTACGTACTTTTTTGAATTCGCTAGCAAGCTTGGCGTAA
POLR3D_NT230		POLR3D	NT230	CCACAGGGAACTGGGATAAGA	GCGCTATAGGTTTCGCGATAC	GGAGGAGCCTTCATCTTGGCC	ATATCGCGGCCGTAGACAAAA			ACCGGTAATTTCTACTCTTGTAGATCCACAGGGAACTGGGATAAGATAATTTCTACTGTCGTAGATGCGCTATAGGTTTCGCGATACTAATTTCTACTATCGTAGATGGAGGAGCCTTCATCTTGGCCAAATTTCTACTCTAGTAGATATATCGCGGCCGTAGACAAAATTTTTTGAATTCGCTAGCAAGCTTGGCGTAA
SLC20A2_NT231		SLC20A2	NT231	CTCCGCATCCACGGACACACG	TCGAACGACGGTTATCTCGCT	AAACCACCGGCTCCGTGTTAC	CGCGTATAACGTACAAGCGCA			ACCGGTAATTTCTACTCTTGTAGATCTCCGCATCCACGGACACACGTAATTTCTACTGTCGTAGATTCGAACGACGGTTATCTCGCTTAATTTCTACTATCGTAGATAAACCACCGGCTCCGTGTTACAAATTTCTACTCTAGTAGATCGCGTATAACGTACAAGCGCATTTTTTGAATTCGCTAGCAAGCTTGGCGTAA
ZNF705B_NT232		ZNF705B	NT232	GATGTGTCCATCATGTCCCAC	CGGAGCGATATAACGCGTGCA	CCTTAGACGGCACAAGATGAC	TACTATCGAGCGTAGTTCGTT			ACCGGTAATTTCTACTCTTGTAGATGATGTGTCCATCATGTCCCACTAATTTCTACTGTCGTAGATCGGAGCGATATAACGCGTGCATAATTTCTACTATCGTAGATCCTTAGACGGCACAAGATGACAAATTTCTACTCTAGTAGATTACTATCGAGCGTAGTTCGTTTTTTTTGAATTCGCTAGCAAGCTTGGCGTAA
ERI1_NT233		ERI1	NT233	GTAGGAAACTCAACAGTGTAA	GATCGACGGTTCGAGTTTACA	CAAAGAGATTGCCATTACGAA	ACCGACGCGTCGTTGGGTCCG			ACCGGTAATTTCTACTCTTGTAGATGTAGGAAACTCAACAGTGTAATAATTTCTACTGTCGTAGATGATCGACGGTTCGAGTTTACATAATTTCTACTATCGTAGATCAAAGAGATTGCCATTACGAAAAATTTCTACTCTAGTAGATACCGACGCGTCGTTGGGTCCGTTTTTTGAATTCGCTAGCAAGCTTGGCGTAA
INTS10_NT234		INTS10	NT234	AGTAGACCTAGTGACATAATT	TAGCTATCCGATCGGGCGATC	GCCGAACAGTCTTCATCGTCT	TGTAACGTCGACGCTAACGGC			ACCGGTAATTTCTACTCTTGTAGATAGTAGACCTAGTGACATAATTTAATTTCTACTGTCGTAGATTAGCTATCCGATCGGGCGATCTAATTTCTACTATCGTAGATGCCGAACAGTCTTCATCGTCTAAATTTCTACTCTAGTAGATTGTAACGTCGACGCTAACGGCTTTTTTGAATTCGCTAGCAAGCTTGGCGTAA
LIN52_NT235		LIN52	NT235	GTACCAGGTGTTGCTGAATTT	ACCGACGATAACGAGTCGTGG	TTCTAGGGACAGATCTGGAAG	CGTATTAACGCAACCGTCGTA			ACCGGTAATTTCTACTCTTGTAGATGTACCAGGTGTTGCTGAATTTTAATTTCTACTGTCGTAGATACCGACGATAACGAGTCGTGGTAATTTCTACTATCGTAGATTTCTAGGGACAGATCTGGAAGAAATTTCTACTCTAGTAGATCGTATTAACGCAACCGTCGTATTTTTTGAATTCGCTAGCAAGCTTGGCGTAA
RPL35A_NT236		RPL35A	NT236	AAATCAGCAACACAGTCACTC	CCGACGAAATCGGTACACGGT	TGTCTTAGGCTGTGGTCCAAG	TAGGCGACGAATTCACGCGGC			ACCGGTAATTTCTACTCTTGTAGATAAATCAGCAACACAGTCACTCTAATTTCTACTGTCGTAGATCCGACGAAATCGGTACACGGTTAATTTCTACTATCGTAGATTGTCTTAGGCTGTGGTCCAAGAAATTTCTACTCTAGTAGATTAGGCGACGAATTCACGCGGCTTTTTTGAATTCGCTAGCAAGCTTGGCGTAA
NSUN2_NT237		NSUN2	NT237	GCCTTAGGATATTACCCCATC	CGCTATTGACGGCGTCACGTA	GTGAACACGTGGAATACACCA	ATTGGACCGCGTCCGAGTATG			ACCGGTAATTTCTACTCTTGTAGATGCCTTAGGATATTACCCCATCTAATTTCTACTGTCGTAGATCGCTATTGACGGCGTCACGTATAATTTCTACTATCGTAGATGTGAACACGTGGAATACACCAAAATTTCTACTCTAGTAGATATTGGACCGCGTCCGAGTATGTTTTTTGAATTCGCTAGCAAGCTTGGCGTAA
ACR_NT238		ACR	NT238	CCTGAACCGTAACCCACAGGG	CTACGGGCTCGATACGCTCTA	CCGACGAAGCAGTGAGCAGCA	AAGTAGTACGATCCGCGATAC			ACCGGTAATTTCTACTCTTGTAGATCCTGAACCGTAACCCACAGGGTAATTTCTACTGTCGTAGATCTACGGGCTCGATACGCTCTATAATTTCTACTATCGTAGATCCGACGAAGCAGTGAGCAGCAAAATTTCTACTCTAGTAGATAAGTAGTACGATCCGCGATACTTTTTTGAATTCGCTAGCAAGCTTGGCGTAA
PTK2_NT239		PTK2	NT239	CTAGTAACAATGCGTCAGTTT	TCGGTCGACCGAGATAACGGG	AATTCGACCGATTACATCATT	CCGCGATAACCCGTACTAGCA			ACCGGTAATTTCTACTCTTGTAGATCTAGTAACAATGCGTCAGTTTTAATTTCTACTGTCGTAGATTCGGTCGACCGAGATAACGGGTAATTTCTACTATCGTAGATAATTCGACCGATTACATCATTAAATTTCTACTCTAGTAGATCCGCGATAACCCGTACTAGCATTTTTTGAATTCGCTAGCAAGCTTGGCGTAA
SPOCD1_NT240		SPOCD1	NT240	CTGGGGCAACTGTCATCTAAG	GCGCGATAAACTGCGACGAGG	GTGGCAGCTGCCCCCCTGCCT	CGACGACTAGTTCCGAGCTAA			ACCGGTAATTTCTACTCTTGTAGATCTGGGGCAACTGTCATCTAAGTAATTTCTACTGTCGTAGATGCGCGATAAACTGCGACGAGGTAATTTCTACTATCGTAGATGTGGCAGCTGCCCCCCTGCCTAAATTTCTACTCTAGTAGATCGACGACTAGTTCCGAGCTAATTTTTTGAATTCGCTAGCAAGCTTGGCGTAA
EIF4EBP1_NT241		EIF4EBP1	NT241	GTCACAGGTGAGTTCCGACAC	CCGAACGCGCGTAAGACCTAA	CGGTCATAGATGATCCTGGTA	TCGCGGCGCGATTGATCTACC			ACCGGTAATTTCTACTCTTGTAGATGTCACAGGTGAGTTCCGACACTAATTTCTACTGTCGTAGATCCGAACGCGCGTAAGACCTAATAATTTCTACTATCGTAGATCGGTCATAGATGATCCTGGTAAAATTTCTACTCTAGTAGATTCGCGGCGCGATTGATCTACCTTTTTTGAATTCGCTAGCAAGCTTGGCGTAA
DKK4_NT242		DKK4	NT242	TACTACGATGGAAGATGCAAC	CGCCGTACTAAGTTACCGCGT	TGGTATTGCAGTCCGTGTCAG	TATCGGCCGGCGATTCGACGG			ACCGGTAATTTCTACTCTTGTAGATTACTACGATGGAAGATGCAACTAATTTCTACTGTCGTAGATCGCCGTACTAAGTTACCGCGTTAATTTCTACTATCGTAGATTGGTATTGCAGTCCGTGTCAGAAATTTCTACTCTAGTAGATTATCGGCCGGCGATTCGACGGTTTTTTGAATTCGCTAGCAAGCTTGGCGTAA
BEX4_NT243		BEX4	NT243	GGAGGGGGTGAAGGCCAGAAG	CCATTCGAACCGACGTTCGAG	CCCGTTGAGATTGTTTGCCGC	CGTCGCGTCGAGAGTTGGAGT			ACCGGTAATTTCTACTCTTGTAGATGGAGGGGGTGAAGGCCAGAAGTAATTTCTACTGTCGTAGATCCATTCGAACCGACGTTCGAGTAATTTCTACTATCGTAGATCCCGTTGAGATTGTTTGCCGCAAATTTCTACTCTAGTAGATCGTCGCGTCGAGAGTTGGAGTTTTTTTGAATTCGCTAGCAAGCTTGGCGTAA
RBM12B_NT244		RBM12B	NT244	ACTAATGCTTCTCCCAGACCA	AGCTCGACGACGCGAAAATCT	ATACTAATGGTACAGGACATG	GATCGACGCAATATTATCGGA			ACCGGTAATTTCTACTCTTGTAGATACTAATGCTTCTCCCAGACCATAATTTCTACTGTCGTAGATAGCTCGACGACGCGAAAATCTTAATTTCTACTATCGTAGATATACTAATGGTACAGGACATGAAATTTCTACTCTAGTAGATGATCGACGCAATATTATCGGATTTTTTGAATTCGCTAGCAAGCTTGGCGTAA
WDR73_NT245		WDR73	NT245	CCCTAGATGTCATTAAAGCTG	TGCGATAAACGCGACCGCGGA	TGAATAGATTGCTGGTTACCA	CGATTCGGCGCCCTAGCGAGA			ACCGGTAATTTCTACTCTTGTAGATCCCTAGATGTCATTAAAGCTGTAATTTCTACTGTCGTAGATTGCGATAAACGCGACCGCGGATAATTTCTACTATCGTAGATTGAATAGATTGCTGGTTACCAAAATTTCTACTCTAGTAGATCGATTCGGCGCCCTAGCGAGATTTTTTGAATTCGCTAGCAAGCTTGGCGTAA
GTF2F2_NT246		GTF2F2	NT246	AGATTGCAAATAGAAGAGTCT	ACGACGATACGTCGGCACTAT	CATTCAAGATAAGCTGTCATT	CGATACGGCGAGGTTCGCGAA			ACCGGTAATTTCTACTCTTGTAGATAGATTGCAAATAGAAGAGTCTTAATTTCTACTGTCGTAGATACGACGATACGTCGGCACTATTAATTTCTACTATCGTAGATCATTCAAGATAAGCTGTCATTAAATTTCTACTCTAGTAGATCGATACGGCGAGGTTCGCGAATTTTTTGAATTCGCTAGCAAGCTTGGCGTAA
VPS37A_NT247		VPS37A	NT247	AGTCTATACAGTAACCCAAGT	TTGCGCGTAACGACGCCGACC	TCCTGCAGTATAGCCGAAATA	TATACGCGTTACGACGCGGGA			ACCGGTAATTTCTACTCTTGTAGATAGTCTATACAGTAACCCAAGTTAATTTCTACTGTCGTAGATTTGCGCGTAACGACGCCGACCTAATTTCTACTATCGTAGATTCCTGCAGTATAGCCGAAATAAAATTTCTACTCTAGTAGATTATACGCGTTACGACGCGGGATTTTTTGAATTCGCTAGCAAGCTTGGCGTAA
TAF1B_NT248		TAF1B	NT248	CCACGTGGCAAGTTAAGCTAT	TCATAGTCGCGCGCGTGTTTA	CCTTCCACCTTAGAACGATGT	TCGAATCGGTTTCGGCACGCA			ACCGGTAATTTCTACTCTTGTAGATCCACGTGGCAAGTTAAGCTATTAATTTCTACTGTCGTAGATTCATAGTCGCGCGCGTGTTTATAATTTCTACTATCGTAGATCCTTCCACCTTAGAACGATGTAAATTTCTACTCTAGTAGATTCGAATCGGTTTCGGCACGCATTTTTTGAATTCGCTAGCAAGCTTGGCGTAA
MSC_NT249		MSC	NT249	AGCGGTGGTTCCACATAGTCT	TAACGACCGTTGGTATGCGTG	GTGTCAGAGTCCGGTCTTCCC	CTATACGTGCGATTCGGCGCC			ACCGGTAATTTCTACTCTTGTAGATAGCGGTGGTTCCACATAGTCTTAATTTCTACTGTCGTAGATTAACGACCGTTGGTATGCGTGTAATTTCTACTATCGTAGATGTGTCAGAGTCCGGTCTTCCCAAATTTCTACTCTAGTAGATCTATACGTGCGATTCGGCGCCTTTTTTGAATTCGCTAGCAAGCTTGGCGTAA
PCDHA7_NT250		PCDHA7	NT250	GAGTCAACGGACAGGTTACCT	TTCGTACCGCGGCGAAATTAT	CCTCCAGAAGATCCCCACGGA	AACGCCCGTCGGCGATATCTT			ACCGGTAATTTCTACTCTTGTAGATGAGTCAACGGACAGGTTACCTTAATTTCTACTGTCGTAGATTTCGTACCGCGGCGAAATTATTAATTTCTACTATCGTAGATCCTCCAGAAGATCCCCACGGAAAATTTCTACTCTAGTAGATAACGCCCGTCGGCGATATCTTTTTTTTGAATTCGCTAGCAAGCTTGGCGTAA
PCDHGB2_NT251		PCDHGB2	NT251	AGCGACAGTATCGAAATCCAG	TACCGAGCGTCTTCGGTCGCC	ACAGTAAACCCAGAAAGCGGA	ACACCGTCGTACGGCCTATGC			ACCGGTAATTTCTACTCTTGTAGATAGCGACAGTATCGAAATCCAGTAATTTCTACTGTCGTAGATTACCGAGCGTCTTCGGTCGCCTAATTTCTACTATCGTAGATACAGTAAACCCAGAAAGCGGAAAATTTCTACTCTAGTAGATACACCGTCGTACGGCCTATGCTTTTTTGAATTCGCTAGCAAGCTTGGCGTAA
KLHDC8A_NT252		KLHDC8A	NT252	CCAACATTCCCTATAAGCGGG	GGAACGCAACGATCCGTCGGA	GCCGTGACAGAAATGCCCATG	TTCGCGTTATTTGCGCGTAGA			ACCGGTAATTTCTACTCTTGTAGATCCAACATTCCCTATAAGCGGGTAATTTCTACTGTCGTAGATGGAACGCAACGATCCGTCGGATAATTTCTACTATCGTAGATGCCGTGACAGAAATGCCCATGAAATTTCTACTCTAGTAGATTTCGCGTTATTTGCGCGTAGATTTTTTGAATTCGCTAGCAAGCTTGGCGTAA
UBB_NT253		UBB	NT253	TGACTACAACATCCAGAAGGA	GATACGTACGCGCTTACGGAG	TCCTGGATCTTGGCCTTCACA	GTATCGGCGTCGTGATGCGCG			ACCGGTAATTTCTACTCTTGTAGATTGACTACAACATCCAGAAGGATAATTTCTACTGTCGTAGATGATACGTACGCGCTTACGGAGTAATTTCTACTATCGTAGATTCCTGGATCTTGGCCTTCACAAAATTTCTACTCTAGTAGATGTATCGGCGTCGTGATGCGCGTTTTTTGAATTCGCTAGCAAGCTTGGCGTAA
TPD52_NT254		TPD52	NT254	ATATAGTTACAAGAAGACATC	CGACCGCTTAGTACGTCGGCT	GTTCCTGTAGAGAATTGATTC	CTCTACAGTACGGTCGACGGC			ACCGGTAATTTCTACTCTTGTAGATATATAGTTACAAGAAGACATCTAATTTCTACTGTCGTAGATCGACCGCTTAGTACGTCGGCTTAATTTCTACTATCGTAGATGTTCCTGTAGAGAATTGATTCAAATTTCTACTCTAGTAGATCTCTACAGTACGGTCGACGGCTTTTTTGAATTCGCTAGCAAGCTTGGCGTAA
SLC7A6OS_NT255		SLC7A6OS	NT255	GAGAGAGCGGCGGAGAATAAT	CGTCTATTCGACAACCGCGTC	CAAGCGAGCACAAGAGCCTCC	TCACGCGTCGGGGTCGTAAAG			ACCGGTAATTTCTACTCTTGTAGATGAGAGAGCGGCGGAGAATAATTAATTTCTACTGTCGTAGATCGTCTATTCGACAACCGCGTCTAATTTCTACTATCGTAGATCAAGCGAGCACAAGAGCCTCCAAATTTCTACTCTAGTAGATTCACGCGTCGGGGTCGTAAAGTTTTTTGAATTCGCTAGCAAGCTTGGCGTAA
S100A11_NT256		S100A11	NT256	TCTGCAGAACCAGAAGGACCC	CGTCGACCGCGTACGGTTTAG	TCCAAAGGCAAAAATCTCCAG	ACGATCTACGGCCGTCGTAGT			ACCGGTAATTTCTACTCTTGTAGATTCTGCAGAACCAGAAGGACCCTAATTTCTACTGTCGTAGATCGTCGACCGCGTACGGTTTAGTAATTTCTACTATCGTAGATTCCAAAGGCAAAAATCTCCAGAAATTTCTACTCTAGTAGATACGATCTACGGCCGTCGTAGTTTTTTTGAATTCGCTAGCAAGCTTGGCGTAA
DEPDC1_NT257		DEPDC1	NT257	TGTAGATGACCTCCCTCACTG	ATTCGTCAGCGAATTCGCGGG	TCTTACTAGATCAGAATAACA	CGATTGACGACGAACCGTGAT			ACCGGTAATTTCTACTCTTGTAGATTGTAGATGACCTCCCTCACTGTAATTTCTACTGTCGTAGATATTCGTCAGCGAATTCGCGGGTAATTTCTACTATCGTAGATTCTTACTAGATCAGAATAACAAAATTTCTACTCTAGTAGATCGATTGACGACGAACCGTGATTTTTTTGAATTCGCTAGCAAGCTTGGCGTAA
CDK13_NT258		CDK13	NT258	GTCGGCCGTATACTAACAAGG	ATACGGCGCGGCTAGCTTTCC	TCCTAGCACACTAACTCTGAA	ACCGCCTATCGTAGCGCGAGG			ACCGGTAATTTCTACTCTTGTAGATGTCGGCCGTATACTAACAAGGTAATTTCTACTGTCGTAGATATACGGCGCGGCTAGCTTTCCTAATTTCTACTATCGTAGATTCCTAGCACACTAACTCTGAAAAATTTCTACTCTAGTAGATACCGCCTATCGTAGCGCGAGGTTTTTTGAATTCGCTAGCAAGCTTGGCGTAA
DNASE1_NT259		DNASE1	NT259	TAGACCACCCACCTGTACACG	AATGTATCGCGCGGATCCGGA	GGGAGACCAAGATGTCCAATG	ACGCGTCGGCGAATATCTACC			ACCGGTAATTTCTACTCTTGTAGATTAGACCACCCACCTGTACACGTAATTTCTACTGTCGTAGATAATGTATCGCGCGGATCCGGATAATTTCTACTATCGTAGATGGGAGACCAAGATGTCCAATGAAATTTCTACTCTAGTAGATACGCGTCGGCGAATATCTACCTTTTTTGAATTCGCTAGCAAGCTTGGCGTAA
NKD1_NT260		NKD1	NT260	TATCCCGGCGAGATCTAAGTA	CGCGTTCGGATCCGATGATGG	CCCGCAGCATCTTGCTGGATG	CGCGGTATAACCGTCCTACGA			ACCGGTAATTTCTACTCTTGTAGATTATCCCGGCGAGATCTAAGTATAATTTCTACTGTCGTAGATCGCGTTCGGATCCGATGATGGTAATTTCTACTATCGTAGATCCCGCAGCATCTTGCTGGATGAAATTTCTACTCTAGTAGATCGCGGTATAACCGTCCTACGATTTTTTGAATTCGCTAGCAAGCTTGGCGTAA
KRT75_NT261		KRT75	NT261	GAGTCAACAGTGGATTTGGCT	TCGACGCGCTATAGCCGTCAC	AGGGCTACAAATTCATTCTCA	TATCGGTCGTTTAGCGCGTGT			ACCGGTAATTTCTACTCTTGTAGATGAGTCAACAGTGGATTTGGCTTAATTTCTACTGTCGTAGATTCGACGCGCTATAGCCGTCACTAATTTCTACTATCGTAGATAGGGCTACAAATTCATTCTCAAAATTTCTACTCTAGTAGATTATCGGTCGTTTAGCGCGTGTTTTTTTGAATTCGCTAGCAAGCTTGGCGTAA
OR13C8_NT262		OR13C8	NT262	CTGGTAGGGCTTTCTGCCCAC	GACGCGATCGCTCGGATAAAC	CTACACAAGTTCCTCTGTCCC	GTAGACCTACGTCGGCGTTAC			ACCGGTAATTTCTACTCTTGTAGATCTGGTAGGGCTTTCTGCCCACTAATTTCTACTGTCGTAGATGACGCGATCGCTCGGATAAACTAATTTCTACTATCGTAGATCTACACAAGTTCCTCTGTCCCAAATTTCTACTCTAGTAGATGTAGACCTACGTCGGCGTTACTTTTTTGAATTCGCTAGCAAGCTTGGCGTAA
MCF2_NT263		MCF2	NT263	AGGTGTGGGTACCACAAATTG	TCGCGTTATCGGGACTACGCC	GGTAGGGTTATAGAGCGGAGA	CGTTCGACGCGGAATTAAGGG			ACCGGTAATTTCTACTCTTGTAGATAGGTGTGGGTACCACAAATTGTAATTTCTACTGTCGTAGATTCGCGTTATCGGGACTACGCCTAATTTCTACTATCGTAGATGGTAGGGTTATAGAGCGGAGAAAATTTCTACTCTAGTAGATCGTTCGACGCGGAATTAAGGGTTTTTTGAATTCGCTAGCAAGCTTGGCGTAA
FGF4_NT264		FGF4	NT264	CTGCAGCCCTTCTTCACCGAT	GGTATCGCCGTTCGGTAGTAC	CTGCAGCCCTTCTTCACCGAT	TATACGAGCCGTTGGCGGAGC			ACCGGTAATTTCTACTCTTGTAGATCTGCAGCCCTTCTTCACCGATTAATTTCTACTGTCGTAGATGGTATCGCCGTTCGGTAGTACTAATTTCTACTATCGTAGATCTGCAGCCCTTCTTCACCGATAAATTTCTACTCTAGTAGATTATACGAGCCGTTGGCGGAGCTTTTTTGAATTCGCTAGCAAGCTTGGCGTAA
TLR3_NT265		TLR3	NT265	ACTGAACTCCATCTCATGTCC	ACGTGTCGGTCGATCGGACCT	CAGAGCCGTGCTAAGTTGTTA	CGAGAACGCGACGTATTCGTA			ACCGGTAATTTCTACTCTTGTAGATACTGAACTCCATCTCATGTCCTAATTTCTACTGTCGTAGATACGTGTCGGTCGATCGGACCTTAATTTCTACTATCGTAGATCAGAGCCGTGCTAAGTTGTTAAAATTTCTACTCTAGTAGATCGAGAACGCGACGTATTCGTATTTTTTGAATTCGCTAGCAAGCTTGGCGTAA
TPMT_NT266		TPMT	NT266	CCCAAATCAAAACAAACCTTA	CGCGCCGTTACCGTAACACAT	TGGTAGGACAAATATTGGCAA	CGACTAGCGAATACCGGTAAG			ACCGGTAATTTCTACTCTTGTAGATCCCAAATCAAAACAAACCTTATAATTTCTACTGTCGTAGATCGCGCCGTTACCGTAACACATTAATTTCTACTATCGTAGATTGGTAGGACAAATATTGGCAAAAATTTCTACTCTAGTAGATCGACTAGCGAATACCGGTAAGTTTTTTGAATTCGCTAGCAAGCTTGGCGTAA
GLP2R_NT267		GLP2R	NT267	TCCTCGCACAGAAAACTCCAC	TGCTTAACCGTACCGATCGCT	GCAGGATGACTCCGAATGCTC	CGCGACACGATAAGTCGCGAA			ACCGGTAATTTCTACTCTTGTAGATTCCTCGCACAGAAAACTCCACTAATTTCTACTGTCGTAGATTGCTTAACCGTACCGATCGCTTAATTTCTACTATCGTAGATGCAGGATGACTCCGAATGCTCAAATTTCTACTCTAGTAGATCGCGACACGATAAGTCGCGAATTTTTTGAATTCGCTAGCAAGCTTGGCGTAA
NPTXR_NT268		NPTXR	NT268	TCTGCCCTGTGAACAGCAGGA	AATATACGTCGACCGTCGACG	CACTTCCTGCCTCTGCCGGCG	ACGACCGTCGTGTCGAACGCG			ACCGGTAATTTCTACTCTTGTAGATTCTGCCCTGTGAACAGCAGGATAATTTCTACTGTCGTAGATAATATACGTCGACCGTCGACGTAATTTCTACTATCGTAGATCACTTCCTGCCTCTGCCGGCGAAATTTCTACTCTAGTAGATACGACCGTCGTGTCGAACGCGTTTTTTGAATTCGCTAGCAAGCTTGGCGTAA
KRT6B_NT269		KRT6B	NT269	TCTGGTACCAGGACTCAGCCT	CGTCCAAGTTAGTCGTACGAC	CTTCCCCTCCAGGTGCGGTTC	TTCGTCGGCCGACTATCGAAC			ACCGGTAATTTCTACTCTTGTAGATTCTGGTACCAGGACTCAGCCTTAATTTCTACTGTCGTAGATCGTCCAAGTTAGTCGTACGACTAATTTCTACTATCGTAGATCTTCCCCTCCAGGTGCGGTTCAAATTTCTACTCTAGTAGATTTCGTCGGCCGACTATCGAACTTTTTTGAATTCGCTAGCAAGCTTGGCGTAA
NDFIP2_NT270		NDFIP2	NT270	ATACCTGAAGTTGTAGGTACT	TTGGCGCGCGACGTTGTATGG	AAGTAGGTGGCTGCTCTATAG	GACGCGAGTCGTCGTACACTC			ACCGGTAATTTCTACTCTTGTAGATATACCTGAAGTTGTAGGTACTTAATTTCTACTGTCGTAGATTTGGCGCGCGACGTTGTATGGTAATTTCTACTATCGTAGATAAGTAGGTGGCTGCTCTATAGAAATTTCTACTCTAGTAGATGACGCGAGTCGTCGTACACTCTTTTTTGAATTCGCTAGCAAGCTTGGCGTAA
PSMG1_NT271		PSMG1	NT271	ACTTACCTACTGCATTATTTC	ATAAACGAGTCGTTCGCGTTA	GCACAACCAACTTCCTCCCAG	TGTCGCGGGCTCGTATCGATA			ACCGGTAATTTCTACTCTTGTAGATACTTACCTACTGCATTATTTCTAATTTCTACTGTCGTAGATATAAACGAGTCGTTCGCGTTATAATTTCTACTATCGTAGATGCACAACCAACTTCCTCCCAGAAATTTCTACTCTAGTAGATTGTCGCGGGCTCGTATCGATATTTTTTGAATTCGCTAGCAAGCTTGGCGTAA
USP53_NT272		USP53	NT272	GTCTGGGACTCCGAGCATTCT	CGACTATCGACCCGCATAGCG	CCTATATAGTGTGTGTGTCGT	TCGTATGACCGTCCGGTCGTA			ACCGGTAATTTCTACTCTTGTAGATGTCTGGGACTCCGAGCATTCTTAATTTCTACTGTCGTAGATCGACTATCGACCCGCATAGCGTAATTTCTACTATCGTAGATCCTATATAGTGTGTGTGTCGTAAATTTCTACTCTAGTAGATTCGTATGACCGTCCGGTCGTATTTTTTGAATTCGCTAGCAAGCTTGGCGTAA
S1PR4_NT273		S1PR4	NT273	ACCGCTGCTCCAGCCTTCTGC	GGCGCCGTAAACGCATTACGG	CCACCATGGTGCGGCCGGTGG	GAACGACAATCGTCGCCGTCC			ACCGGTAATTTCTACTCTTGTAGATACCGCTGCTCCAGCCTTCTGCTAATTTCTACTGTCGTAGATGGCGCCGTAAACGCATTACGGTAATTTCTACTATCGTAGATCCACCATGGTGCGGCCGGTGGAAATTTCTACTCTAGTAGATGAACGACAATCGTCGCCGTCCTTTTTTGAATTCGCTAGCAAGCTTGGCGTAA
GOLGA1_NT274		GOLGA1	NT274	GAGGATACCAGACAACAGCTC	AGCCGTACGTAACGACCGGTG	GCATTAGCCAGAAAGGACCAG	CGATATTACGGCGAGATCGCC			ACCGGTAATTTCTACTCTTGTAGATGAGGATACCAGACAACAGCTCTAATTTCTACTGTCGTAGATAGCCGTACGTAACGACCGGTGTAATTTCTACTATCGTAGATGCATTAGCCAGAAAGGACCAGAAATTTCTACTCTAGTAGATCGATATTACGGCGAGATCGCCTTTTTTGAATTCGCTAGCAAGCTTGGCGTAA
HEPACAM_NT275		HEPACAM	NT275	GTCGGGGGACAGGAGCATTCT	GTCCGTTACGCGTAGCGCGGC	CCATCTACAGTAAGGTTGATG	CGCGTTACGATAATCCGACCA			ACCGGTAATTTCTACTCTTGTAGATGTCGGGGGACAGGAGCATTCTTAATTTCTACTGTCGTAGATGTCCGTTACGCGTAGCGCGGCTAATTTCTACTATCGTAGATCCATCTACAGTAAGGTTGATGAAATTTCTACTCTAGTAGATCGCGTTACGATAATCCGACCATTTTTTGAATTCGCTAGCAAGCTTGGCGTAA
KRT20_NT276		KRT20	NT276	ATAGGAAGTCGATGGCCTACA	TAGTCGCGGATTCCTACGAGT	TAGGTAGCTCGCTAGACGGTC	ACCGAACGCGTCGGCTAGATA			ACCGGTAATTTCTACTCTTGTAGATATAGGAAGTCGATGGCCTACATAATTTCTACTGTCGTAGATTAGTCGCGGATTCCTACGAGTTAATTTCTACTATCGTAGATTAGGTAGCTCGCTAGACGGTCAAATTTCTACTCTAGTAGATACCGAACGCGTCGGCTAGATATTTTTTGAATTCGCTAGCAAGCTTGGCGTAA
PROS1_NT277		PROS1	NT277	CGAGGGAATCCTGCAAAGTAT	TGTTCGCGCGGCTCATACGGA	ATGCTAATACTATGTTCTAAT	ACCGGTGTATTGCGCGAGAAC			ACCGGTAATTTCTACTCTTGTAGATCGAGGGAATCCTGCAAAGTATTAATTTCTACTGTCGTAGATTGTTCGCGCGGCTCATACGGATAATTTCTACTATCGTAGATATGCTAATACTATGTTCTAATAAATTTCTACTCTAGTAGATACCGGTGTATTGCGCGAGAACTTTTTTGAATTCGCTAGCAAGCTTGGCGTAA
CDH11_NT278		CDH11	NT278	ATCTGTGAGAGTGATCAGACC	GTCGCGAACCTCGGTAGATGG	AAACGATTCCATACCATCTCC	CGTTCGACGTTCGAATCACTC			ACCGGTAATTTCTACTCTTGTAGATATCTGTGAGAGTGATCAGACCTAATTTCTACTGTCGTAGATGTCGCGAACCTCGGTAGATGGTAATTTCTACTATCGTAGATAAACGATTCCATACCATCTCCAAATTTCTACTCTAGTAGATCGTTCGACGTTCGAATCACTCTTTTTTGAATTCGCTAGCAAGCTTGGCGTAA
PRSS12_NT279		PRSS12	NT279	CCATGGGAAAAGCTACACGTG	CGACACTACGTTCGCTAGCCG	CTGTCAGACTGATGGATGGAG	CGCTCGTATATCGCGAAAGAT			ACCGGTAATTTCTACTCTTGTAGATCCATGGGAAAAGCTACACGTGTAATTTCTACTGTCGTAGATCGACACTACGTTCGCTAGCCGTAATTTCTACTATCGTAGATCTGTCAGACTGATGGATGGAGAAATTTCTACTCTAGTAGATCGCTCGTATATCGCGAAAGATTTTTTTGAATTCGCTAGCAAGCTTGGCGTAA
OR7A5_NT280		OR7A5	NT280	AAATCCAGCAAAGAGTATGAA	GCGACGAGCGTATATGCCGCC	TAGCAAGGAATACAGAGCACT	GATCGGTCCGCTTACCGATCT			ACCGGTAATTTCTACTCTTGTAGATAAATCCAGCAAAGAGTATGAATAATTTCTACTGTCGTAGATGCGACGAGCGTATATGCCGCCTAATTTCTACTATCGTAGATTAGCAAGGAATACAGAGCACTAAATTTCTACTCTAGTAGATGATCGGTCCGCTTACCGATCTTTTTTTGAATTCGCTAGCAAGCTTGGCGTAA
SPIRE2_NT281		SPIRE2	NT281	AGCGTCACCTCCCCACACGGA	CGTAGCTCGATGCGCGATACG	GCTCTCTGCCCTGCATCCTCA	CGTTATGACAGTCGCGCGTCT			ACCGGTAATTTCTACTCTTGTAGATAGCGTCACCTCCCCACACGGATAATTTCTACTGTCGTAGATCGTAGCTCGATGCGCGATACGTAATTTCTACTATCGTAGATGCTCTCTGCCCTGCATCCTCAAAATTTCTACTCTAGTAGATCGTTATGACAGTCGCGCGTCTTTTTTTGAATTCGCTAGCAAGCTTGGCGTAA
NEUROD2_NT282		NEUROD2	NT282	TCGTGGTCGGGCGAGGAGTCC	CGCTACCGCGCAAGTATTAAC	TCGTGGTCGGGCGAGGAGTCC	CCGACGATACTACGGATCGAC			ACCGGTAATTTCTACTCTTGTAGATTCGTGGTCGGGCGAGGAGTCCTAATTTCTACTGTCGTAGATCGCTACCGCGCAAGTATTAACTAATTTCTACTATCGTAGATTCGTGGTCGGGCGAGGAGTCCAAATTTCTACTCTAGTAGATCCGACGATACTACGGATCGACTTTTTTGAATTCGCTAGCAAGCTTGGCGTAA
TCF4_NT283		TCF4	NT283	CATCGTAGTGGTACAAACCAT	GCGTACGGATTCGGCGCTATC	GAGGAAGGATAGCCTGGCGAG	CGTATCTAATCGGGCTCGCCA			ACCGGTAATTTCTACTCTTGTAGATCATCGTAGTGGTACAAACCATTAATTTCTACTGTCGTAGATGCGTACGGATTCGGCGCTATCTAATTTCTACTATCGTAGATGAGGAAGGATAGCCTGGCGAGAAATTTCTACTCTAGTAGATCGTATCTAATCGGGCTCGCCATTTTTTGAATTCGCTAGCAAGCTTGGCGTAA
RELL1_NT284		RELL1	NT284	GAACACTAAAATGTTCACACC	TCGATGGATCGTCGACGCGGG	CTCTTCGATATCTTGCTCTGC	CGATACGGTCGCGTCATTCTT			ACCGGTAATTTCTACTCTTGTAGATGAACACTAAAATGTTCACACCTAATTTCTACTGTCGTAGATTCGATGGATCGTCGACGCGGGTAATTTCTACTATCGTAGATCTCTTCGATATCTTGCTCTGCAAATTTCTACTCTAGTAGATCGATACGGTCGCGTCATTCTTTTTTTTGAATTCGCTAGCAAGCTTGGCGTAA
IGDCC4_NT285		IGDCC4	NT285	CTCGCACCTCAGTAGAGAAAA	ATCCGCGATTCGTAGCTATCT	CAGTGAACAACGACACCACAG	ATTAGCGCGTGTCCGGACGCT			ACCGGTAATTTCTACTCTTGTAGATCTCGCACCTCAGTAGAGAAAATAATTTCTACTGTCGTAGATATCCGCGATTCGTAGCTATCTTAATTTCTACTATCGTAGATCAGTGAACAACGACACCACAGAAATTTCTACTCTAGTAGATATTAGCGCGTGTCCGGACGCTTTTTTTGAATTCGCTAGCAAGCTTGGCGTAA
TCTN1_NT286		TCTN1	NT286	TCTAGGTACCTGATTCAAGAA	TTTCGGGATACGTAGCGCGCC	CATTGAATGCTGAATCATATG	CGCCGATCCGGCGGTATACTT			ACCGGTAATTTCTACTCTTGTAGATTCTAGGTACCTGATTCAAGAATAATTTCTACTGTCGTAGATTTTCGGGATACGTAGCGCGCCTAATTTCTACTATCGTAGATCATTGAATGCTGAATCATATGAAATTTCTACTCTAGTAGATCGCCGATCCGGCGGTATACTTTTTTTTGAATTCGCTAGCAAGCTTGGCGTAA
OR1N1_NT287		OR1N1	NT287	CTCCGAGGAATATCAGCGCCT	GACGCCGGCCGTTATATCAAA	TGTGACATCACTCCTGTCCTG	TAATCGCTCGCGTATGTCGGA			ACCGGTAATTTCTACTCTTGTAGATCTCCGAGGAATATCAGCGCCTTAATTTCTACTGTCGTAGATGACGCCGGCCGTTATATCAAATAATTTCTACTATCGTAGATTGTGACATCACTCCTGTCCTGAAATTTCTACTCTAGTAGATTAATCGCTCGCGTATGTCGGATTTTTTGAATTCGCTAGCAAGCTTGGCGTAA
REL_NT288		REL	NT288	GGTATTCGATGTGTGAAGAAA	ACGCTTAGTCGACGTCGGAAG	AAGTCAAGCAGAATCCTACTA	ATCGATTAACGTACGCGGTGA			ACCGGTAATTTCTACTCTTGTAGATGGTATTCGATGTGTGAAGAAATAATTTCTACTGTCGTAGATACGCTTAGTCGACGTCGGAAGTAATTTCTACTATCGTAGATAAGTCAAGCAGAATCCTACTAAAATTTCTACTCTAGTAGATATCGATTAACGTACGCGGTGATTTTTTGAATTCGCTAGCAAGCTTGGCGTAA
CDH15_NT289		CDH15	NT289	CCCTGGACCTGGGAGGATCCA	GATTCGTCGGCGCAACCATAA	CTGCCCCACAGATCAAGTCGG	TAGCGCGACCGAATCGGTGCA			ACCGGTAATTTCTACTCTTGTAGATCCCTGGACCTGGGAGGATCCATAATTTCTACTGTCGTAGATGATTCGTCGGCGCAACCATAATAATTTCTACTATCGTAGATCTGCCCCACAGATCAAGTCGGAAATTTCTACTCTAGTAGATTAGCGCGACCGAATCGGTGCATTTTTTGAATTCGCTAGCAAGCTTGGCGTAA
CDH17_NT290		CDH17	NT290	CCTGGAGATTGTGAGTAGATC	CGGTACGGTAAACGCGCCTAC	GCTAACTGTAACATTCCAGCA	TTCGCGCTAGATGGTATCGGG			ACCGGTAATTTCTACTCTTGTAGATCCTGGAGATTGTGAGTAGATCTAATTTCTACTGTCGTAGATCGGTACGGTAAACGCGCCTACTAATTTCTACTATCGTAGATGCTAACTGTAACATTCCAGCAAAATTTCTACTCTAGTAGATTTCGCGCTAGATGGTATCGGGTTTTTTGAATTCGCTAGCAAGCTTGGCGTAA
OR52E2_NT291		OR52E2	NT291	GTCATTCCCTCTATACTTCTT	GTCGCGATAGCGTCGAAGGCG	ATGCTGGCACAAGATAGATGA	ATCAAACCTTCGACGCGCGAC			ACCGGTAATTTCTACTCTTGTAGATGTCATTCCCTCTATACTTCTTTAATTTCTACTGTCGTAGATGTCGCGATAGCGTCGAAGGCGTAATTTCTACTATCGTAGATATGCTGGCACAAGATAGATGAAAATTTCTACTCTAGTAGATATCAAACCTTCGACGCGCGACTTTTTTGAATTCGCTAGCAAGCTTGGCGTAA
DCHS2_NT292		DCHS2	NT292	AGGTGATCCCACTATCCAAAG	ACGGCGATTATCCGATCCGGA	ACTATGAATCCACCCAAACAT	GTCGGACGCAAGCGATTACTA			ACCGGTAATTTCTACTCTTGTAGATAGGTGATCCCACTATCCAAAGTAATTTCTACTGTCGTAGATACGGCGATTATCCGATCCGGATAATTTCTACTATCGTAGATACTATGAATCCACCCAAACATAAATTTCTACTCTAGTAGATGTCGGACGCAAGCGATTACTATTTTTTGAATTCGCTAGCAAGCTTGGCGTAA
OR13C4_NT293		OR13C4	NT293	GGACAGCTAAGATCTCGCATA	TACCCGCGAACGCGAATAGTC	ACACTGCTAGGGTAACAATAT	GGCGCGTTTACGAATACGTGC			ACCGGTAATTTCTACTCTTGTAGATGGACAGCTAAGATCTCGCATATAATTTCTACTGTCGTAGATTACCCGCGAACGCGAATAGTCTAATTTCTACTATCGTAGATACACTGCTAGGGTAACAATATAAATTTCTACTCTAGTAGATGGCGCGTTTACGAATACGTGCTTTTTTGAATTCGCTAGCAAGCTTGGCGTAA
TAF1B_NT294		TAF1B	NT294	CCACGTGGCAAGTTAAGCTAT	CGATATCGTAAGCGTGCGCCT	CCTTCCACCTTAGAACGATGT	CGAGTAACCGGACGTTCGACG			ACCGGTAATTTCTACTCTTGTAGATCCACGTGGCAAGTTAAGCTATTAATTTCTACTGTCGTAGATCGATATCGTAAGCGTGCGCCTTAATTTCTACTATCGTAGATCCTTCCACCTTAGAACGATGTAAATTTCTACTCTAGTAGATCGAGTAACCGGACGTTCGACGTTTTTTGAATTCGCTAGCAAGCTTGGCGTAA
F2RL1_NT295		F2RL1	NT295	CGAACTAAGAAGAAGCACCCT	TACGCCGGCGTACGCGTTTAT	CAGTGACGTGGGATGTGCCAT	CGCGCTTAACCGATTTCGCCG			ACCGGTAATTTCTACTCTTGTAGATCGAACTAAGAAGAAGCACCCTTAATTTCTACTGTCGTAGATTACGCCGGCGTACGCGTTTATTAATTTCTACTATCGTAGATCAGTGACGTGGGATGTGCCATAAATTTCTACTCTAGTAGATCGCGCTTAACCGATTTCGCCGTTTTTTGAATTCGCTAGCAAGCTTGGCGTAA
CLIP1_NT296		CLIP1	NT296	CTAACAGACGCAGACCAAACT	CGACAACGCTCATACGCGACA	GTGTTGGTAATCTAGTCTCAT	TATTATTCGACGCGAGCCGAA			ACCGGTAATTTCTACTCTTGTAGATCTAACAGACGCAGACCAAACTTAATTTCTACTGTCGTAGATCGACAACGCTCATACGCGACATAATTTCTACTATCGTAGATGTGTTGGTAATCTAGTCTCATAAATTTCTACTCTAGTAGATTATTATTCGACGCGAGCCGAATTTTTTGAATTCGCTAGCAAGCTTGGCGTAA
GLE1_NT297		GLE1	NT297	GGAACAAATGAGGGTTGATCT	ACTCAATGCGCCGGTATCGGC	GAAGAATGTATGTCTCTTCCC	GGTCAATCGAGTTCGCGATCA			ACCGGTAATTTCTACTCTTGTAGATGGAACAAATGAGGGTTGATCTTAATTTCTACTGTCGTAGATACTCAATGCGCCGGTATCGGCTAATTTCTACTATCGTAGATGAAGAATGTATGTCTCTTCCCAAATTTCTACTCTAGTAGATGGTCAATCGAGTTCGCGATCATTTTTTGAATTCGCTAGCAAGCTTGGCGTAA
BCL7A_NT298		BCL7A	NT298	ATGGGGGAGGCATCTGCGATG	CGATTCGTTCGAGAACCGGAG	TAGATTCGTAGGGATGTGTCA	CGCCGAGTATATATCGCGTAT			ACCGGTAATTTCTACTCTTGTAGATATGGGGGAGGCATCTGCGATGTAATTTCTACTGTCGTAGATCGATTCGTTCGAGAACCGGAGTAATTTCTACTATCGTAGATTAGATTCGTAGGGATGTGTCAAAATTTCTACTCTAGTAGATCGCCGAGTATATATCGCGTATTTTTTTGAATTCGCTAGCAAGCTTGGCGTAA
BACH1_NT299		BACH1	NT299	AGTGTACATAATATTGAGGAA	CATGTAACGTACGACGCGGCG	TGTGAGATCTGTTCTGAGCCA	CACGGGCGACCGTACATATGA			ACCGGTAATTTCTACTCTTGTAGATAGTGTACATAATATTGAGGAATAATTTCTACTGTCGTAGATCATGTAACGTACGACGCGGCGTAATTTCTACTATCGTAGATTGTGAGATCTGTTCTGAGCCAAAATTTCTACTCTAGTAGATCACGGGCGACCGTACATATGATTTTTTGAATTCGCTAGCAAGCTTGGCGTAA
KLHL30_NT300		KLHL30	NT300	CCTTCTACAACAGCAAGGCCA	GACCTACGGCGTATCCGTGGA	CGGGTGACTTCGCCGAGAGCT	ATACAACGTACGACGCGATAA			ACCGGTAATTTCTACTCTTGTAGATCCTTCTACAACAGCAAGGCCATAATTTCTACTGTCGTAGATGACCTACGGCGTATCCGTGGATAATTTCTACTATCGTAGATCGGGTGACTTCGCCGAGAGCTAAATTTCTACTCTAGTAGATATACAACGTACGACGCGATAATTTTTTGAATTCGCTAGCAAGCTTGGCGTAA
C1QTNF1_NT301		C1QTNF1	NT301	GGGGAGAAGGGTGACCGCGGA	TACGTCGAACGTTAGCCGGTC	GGTGGGCCGGAAGAAGCCCAT	CCGTATCGATCGACGAACGGC			ACCGGTAATTTCTACTCTTGTAGATGGGGAGAAGGGTGACCGCGGATAATTTCTACTGTCGTAGATTACGTCGAACGTTAGCCGGTCTAATTTCTACTATCGTAGATGGTGGGCCGGAAGAAGCCCATAAATTTCTACTCTAGTAGATCCGTATCGATCGACGAACGGCTTTTTTGAATTCGCTAGCAAGCTTGGCGTAA
ZNF74_NT302		ZNF74	NT302	CCCTGCACACAGTCTCGCGGG	TAGAGTACGTCGGGCCGAGAA	CCTAGGGCAAGAAGGTTCTGG	AGTATCGCGCTCGCGATAATC			ACCGGTAATTTCTACTCTTGTAGATCCCTGCACACAGTCTCGCGGGTAATTTCTACTGTCGTAGATTAGAGTACGTCGGGCCGAGAATAATTTCTACTATCGTAGATCCTAGGGCAAGAAGGTTCTGGAAATTTCTACTCTAGTAGATAGTATCGCGCTCGCGATAATCTTTTTTGAATTCGCTAGCAAGCTTGGCGTAA
ATP1A1_NT303		ATP1A1	NT303	GGTCTGTCTGACACTTACTGC	CGCGATTGCGTTATCGAGTTA	CTCACATATAGGTGGATAACT	CGTCGAGGTAACGCGAATTGT			ACCGGTAATTTCTACTCTTGTAGATGGTCTGTCTGACACTTACTGCTAATTTCTACTGTCGTAGATCGCGATTGCGTTATCGAGTTATAATTTCTACTATCGTAGATCTCACATATAGGTGGATAACTAAATTTCTACTCTAGTAGATCGTCGAGGTAACGCGAATTGTTTTTTTGAATTCGCTAGCAAGCTTGGCGTAA
NOTCH2NLB_NT304		NOTCH2NLB	NT304	CAGGAGAGGACTGCCAATACT	GCCGTCGCGAGTAATTCGGGT	GGTAAGGAGTGCCAATGGACC	TCGTCGTTGTACGCGTATCAA			ACCGGTAATTTCTACTCTTGTAGATCAGGAGAGGACTGCCAATACTTAATTTCTACTGTCGTAGATGCCGTCGCGAGTAATTCGGGTTAATTTCTACTATCGTAGATGGTAAGGAGTGCCAATGGACCAAATTTCTACTCTAGTAGATTCGTCGTTGTACGCGTATCAATTTTTTGAATTCGCTAGCAAGCTTGGCGTAA
THOC2_NT305		THOC2	NT305	TAGGAACCAAATGGCGAGACA	GATTAGATCGCTCGTACGGGC	GTCAGATCAGAAACACTAAAA	CGTACGGCGCCGTATATCAGG			ACCGGTAATTTCTACTCTTGTAGATTAGGAACCAAATGGCGAGACATAATTTCTACTGTCGTAGATGATTAGATCGCTCGTACGGGCTAATTTCTACTATCGTAGATGTCAGATCAGAAACACTAAAAAAATTTCTACTCTAGTAGATCGTACGGCGCCGTATATCAGGTTTTTTGAATTCGCTAGCAAGCTTGGCGTAA
TSPYL5_NT306		TSPYL5	NT306	AGAACCATCCCCAGCTAGCAT	TCGTTACGGGACGATGCGCGA	GATGAGGTGGTTCCTGCGCTC	TGACGTAGCGACGGCGTAATC			ACCGGTAATTTCTACTCTTGTAGATAGAACCATCCCCAGCTAGCATTAATTTCTACTGTCGTAGATTCGTTACGGGACGATGCGCGATAATTTCTACTATCGTAGATGATGAGGTGGTTCCTGCGCTCAAATTTCTACTCTAGTAGATTGACGTAGCGACGGCGTAATCTTTTTTGAATTCGCTAGCAAGCTTGGCGTAA
STAG1_NT307		STAG1	NT307	CCTTAGCAATGTCTGATCGTC	GTACGCGACGTCACGTATGTA	AGTGCACATGATCTCACAAAA	CTCGTAGGCCGAATATCGATC			ACCGGTAATTTCTACTCTTGTAGATCCTTAGCAATGTCTGATCGTCTAATTTCTACTGTCGTAGATGTACGCGACGTCACGTATGTATAATTTCTACTATCGTAGATAGTGCACATGATCTCACAAAAAAATTTCTACTCTAGTAGATCTCGTAGGCCGAATATCGATCTTTTTTGAATTCGCTAGCAAGCTTGGCGTAA
LHX8_NT308		LHX8	NT308	AATGCAGGGAATGGGATTAGT	CGATCGACGTACTACGCTCCC	ATGTAGAAGGTATGGAACTCG	CGTGTCGCAACGACGCGTAGC			ACCGGTAATTTCTACTCTTGTAGATAATGCAGGGAATGGGATTAGTTAATTTCTACTGTCGTAGATCGATCGACGTACTACGCTCCCTAATTTCTACTATCGTAGATATGTAGAAGGTATGGAACTCGAAATTTCTACTCTAGTAGATCGTGTCGCAACGACGCGTAGCTTTTTTGAATTCGCTAGCAAGCTTGGCGTAA
KDM6A_NT309		KDM6A	NT309	ACATTGCCCACTTATATGAAA	CCATACTACGTTAAGCGCGTT	CCTGTAAATACTTAATTCGTG	CGTCCACGTTACGCGTTAACC			ACCGGTAATTTCTACTCTTGTAGATACATTGCCCACTTATATGAAATAATTTCTACTGTCGTAGATCCATACTACGTTAAGCGCGTTTAATTTCTACTATCGTAGATCCTGTAAATACTTAATTCGTGAAATTTCTACTCTAGTAGATCGTCCACGTTACGCGTTAACCTTTTTTGAATTCGCTAGCAAGCTTGGCGTAA
TRPS1_NT310		TRPS1	NT310	GCCCCACTCGAGCTCTTGTCT	CGCGTACGTACGCGTCCTACT	ACTTATATGGGCAACTCATCC	CGAGGGTCGAACCGACGTACC			ACCGGTAATTTCTACTCTTGTAGATGCCCCACTCGAGCTCTTGTCTTAATTTCTACTGTCGTAGATCGCGTACGTACGCGTCCTACTTAATTTCTACTATCGTAGATACTTATATGGGCAACTCATCCAAATTTCTACTCTAGTAGATCGAGGGTCGAACCGACGTACCTTTTTTGAATTCGCTAGCAAGCTTGGCGTAA
SLC16A3_NT311		SLC16A3	NT311	GGATCGGCTACAGCGACACAG	TACGATCGCGGTGCGATGATG	CCGGAGCATCATCCAGGTCTA	ACGGTTAAACAACGACGGCGC			ACCGGTAATTTCTACTCTTGTAGATGGATCGGCTACAGCGACACAGTAATTTCTACTGTCGTAGATTACGATCGCGGTGCGATGATGTAATTTCTACTATCGTAGATCCGGAGCATCATCCAGGTCTAAAATTTCTACTCTAGTAGATACGGTTAAACAACGACGGCGCTTTTTTGAATTCGCTAGCAAGCTTGGCGTAA
CRYGB_NT312		CRYGB	NT312	AGATCACCTTCTACGAGGACA	TACGGATCGTCGCAACACCGT	AGTGAGGTGGAAGCGGTCCTG	GCTCGCGATCACGACGTCCTC			ACCGGTAATTTCTACTCTTGTAGATAGATCACCTTCTACGAGGACATAATTTCTACTGTCGTAGATTACGGATCGTCGCAACACCGTTAATTTCTACTATCGTAGATAGTGAGGTGGAAGCGGTCCTGAAATTTCTACTCTAGTAGATGCTCGCGATCACGACGTCCTCTTTTTTGAATTCGCTAGCAAGCTTGGCGTAA
GTF2E2_NT313		GTF2E2	NT313	CAAATAGTATCTGGTCCCCCA	TAATCGAATCGCGCGGTTCTG	GAGCCTGACGATCCTCCATGT	CGGACTCAACGTTAGTACGAT			ACCGGTAATTTCTACTCTTGTAGATCAAATAGTATCTGGTCCCCCATAATTTCTACTGTCGTAGATTAATCGAATCGCGCGGTTCTGTAATTTCTACTATCGTAGATGAGCCTGACGATCCTCCATGTAAATTTCTACTCTAGTAGATCGGACTCAACGTTAGTACGATTTTTTTGAATTCGCTAGCAAGCTTGGCGTAA
DCTN6_NT314		DCTN6	NT314	GGTTGCAACAAGCCCCAATGA	ATCGCGACGTCGCGGGATTTA	CAGTTACCCAGATAATATCAC	TTTAGCGATCGTCGAACGGCG			ACCGGTAATTTCTACTCTTGTAGATGGTTGCAACAAGCCCCAATGATAATTTCTACTGTCGTAGATATCGCGACGTCGCGGGATTTATAATTTCTACTATCGTAGATCAGTTACCCAGATAATATCACAAATTTCTACTCTAGTAGATTTTAGCGATCGTCGAACGGCGTTTTTTGAATTCGCTAGCAAGCTTGGCGTAA
PPP2CA_NT315		PPP2CA	NT315	GGGTCCAATGTGTGACTTGCT	CGTAACGAACGTTCGTCACAG	GATCCACATACCTGCCCATCC	ACGTACTCGTCCGAAACGTCT			ACCGGTAATTTCTACTCTTGTAGATGGGTCCAATGTGTGACTTGCTTAATTTCTACTGTCGTAGATCGTAACGAACGTTCGTCACAGTAATTTCTACTATCGTAGATGATCCACATACCTGCCCATCCAAATTTCTACTCTAGTAGATACGTACTCGTCCGAAACGTCTTTTTTTGAATTCGCTAGCAAGCTTGGCGTAA
GTF2E2_NT316		GTF2E2	NT316	CAAATAGTATCTGGTCCCCCA	AACCGCGGACGTATAACGAGG	GAGCCTGACGATCCTCCATGT	ACGTTCGAGCGCCGTTGATGG			ACCGGTAATTTCTACTCTTGTAGATCAAATAGTATCTGGTCCCCCATAATTTCTACTGTCGTAGATAACCGCGGACGTATAACGAGGTAATTTCTACTATCGTAGATGAGCCTGACGATCCTCCATGTAAATTTCTACTCTAGTAGATACGTTCGAGCGCCGTTGATGGTTTTTTGAATTCGCTAGCAAGCTTGGCGTAA
USE1_NT317		USE1	NT317	CTGGAGGTTCTGATGTCGCTG	GTATCGTCGCAACGTACGGCT	AGAGCCTGAGATGGACGTAAG	ACGACCGACCCGTCGAAACAA			ACCGGTAATTTCTACTCTTGTAGATCTGGAGGTTCTGATGTCGCTGTAATTTCTACTGTCGTAGATGTATCGTCGCAACGTACGGCTTAATTTCTACTATCGTAGATAGAGCCTGAGATGGACGTAAGAAATTTCTACTCTAGTAGATACGACCGACCCGTCGAAACAATTTTTTGAATTCGCTAGCAAGCTTGGCGTAA
PPP2CA_NT318		PPP2CA	NT318	GGGTCCAATGTGTGACTTGCT	TCGTGCGCGATCGATTACGGG	GATCCACATACCTGCCCATCC	CGTTACGTCGGCGGTACGATT			ACCGGTAATTTCTACTCTTGTAGATGGGTCCAATGTGTGACTTGCTTAATTTCTACTGTCGTAGATTCGTGCGCGATCGATTACGGGTAATTTCTACTATCGTAGATGATCCACATACCTGCCCATCCAAATTTCTACTCTAGTAGATCGTTACGTCGGCGGTACGATTTTTTTTGAATTCGCTAGCAAGCTTGGCGTAA
VPS4B_NT319		VPS4B	NT319	ACCTAGCCACTTAGAAACAAG	CGCCGAGTATCAATGTCGGGC	CCTTTAATAGATGAAGCACAG	CGTCCGATCGGGTACCGGTTA			ACCGGTAATTTCTACTCTTGTAGATACCTAGCCACTTAGAAACAAGTAATTTCTACTGTCGTAGATCGCCGAGTATCAATGTCGGGCTAATTTCTACTATCGTAGATCCTTTAATAGATGAAGCACAGAAATTTCTACTCTAGTAGATCGTCCGATCGGGTACCGGTTATTTTTTGAATTCGCTAGCAAGCTTGGCGTAA
POLR3B_NT320		POLR3B	NT320	GCTGGTTGTATCCTATAGTAC	CGCGAGTATCGTACCGTAGGT	CGAGCCAAATGTATCTATACT	CGGTTATAATCCGTGCGGGGT			ACCGGTAATTTCTACTCTTGTAGATGCTGGTTGTATCCTATAGTACTAATTTCTACTGTCGTAGATCGCGAGTATCGTACCGTAGGTTAATTTCTACTATCGTAGATCGAGCCAAATGTATCTATACTAAATTTCTACTCTAGTAGATCGGTTATAATCCGTGCGGGGTTTTTTTGAATTCGCTAGCAAGCTTGGCGTAA
RAB10_NT321		RAB10	NT321	GGATGATGCCTTCAATACTAC	TCCGGCGAGGTTATACGCGCA	CTAGTAACATTCTTTCCACAT	CGAATACGATATACCGCGTCT			ACCGGTAATTTCTACTCTTGTAGATGGATGATGCCTTCAATACTACTAATTTCTACTGTCGTAGATTCCGGCGAGGTTATACGCGCATAATTTCTACTATCGTAGATCTAGTAACATTCTTTCCACATAAATTTCTACTCTAGTAGATCGAATACGATATACCGCGTCTTTTTTTGAATTCGCTAGCAAGCTTGGCGTAA
SYNJ2BP-COX16_NT322		SYNJ2BP-COX16	NT322	TGGCTCAAAGTGATACCTACC	CATTAGCGGGTAATGCGCGGT	ACAGGTAAATGGCCAAGACCT	TACGAATCGCGTGCCAACGCT			ACCGGTAATTTCTACTCTTGTAGATTGGCTCAAAGTGATACCTACCTAATTTCTACTGTCGTAGATCATTAGCGGGTAATGCGCGGTTAATTTCTACTATCGTAGATACAGGTAAATGGCCAAGACCTAAATTTCTACTCTAGTAGATTACGAATCGCGTGCCAACGCTTTTTTTGAATTCGCTAGCAAGCTTGGCGTAA
PITPNC1_NT323		PITPNC1	NT323	GGGACAACAGCTCTAGCCCAA	ACGTCGGTACGTAACGTTCCC	CTGATCATGTACAGCTGTCCA	TATCCGGGGCGCGTGTAACAG			ACCGGTAATTTCTACTCTTGTAGATGGGACAACAGCTCTAGCCCAATAATTTCTACTGTCGTAGATACGTCGGTACGTAACGTTCCCTAATTTCTACTATCGTAGATCTGATCATGTACAGCTGTCCAAAATTTCTACTCTAGTAGATTATCCGGGGCGCGTGTAACAGTTTTTTGAATTCGCTAGCAAGCTTGGCGTAA
STT3A_NT324		STT3A	NT324	ATGACCGAGCCTGGTACCCTT	CACGTCGTTCGACGGAATCGC	CATGCTACTCACCTACTACAT	CCGATAACGCTAATTCGCGGA			ACCGGTAATTTCTACTCTTGTAGATATGACCGAGCCTGGTACCCTTTAATTTCTACTGTCGTAGATCACGTCGTTCGACGGAATCGCTAATTTCTACTATCGTAGATCATGCTACTCACCTACTACATAAATTTCTACTCTAGTAGATCCGATAACGCTAATTCGCGGATTTTTTGAATTCGCTAGCAAGCTTGGCGTAA
ETNK1_NT325		ETNK1	NT325	CCACGTAACAGCCAATAAGTT	TTCGCAAGCGCGTCGTAATAA	CCATAATGACCTATTGTGTAA	TCGTGCGGTCGAATCACCGAA			ACCGGTAATTTCTACTCTTGTAGATCCACGTAACAGCCAATAAGTTTAATTTCTACTGTCGTAGATTTCGCAAGCGCGTCGTAATAATAATTTCTACTATCGTAGATCCATAATGACCTATTGTGTAAAAATTTCTACTCTAGTAGATTCGTGCGGTCGAATCACCGAATTTTTTGAATTCGCTAGCAAGCTTGGCGTAA
B4GALT1_NT326		B4GALT1	NT326	TGCACCAGGCGGGAGACACTA	CAACTACGCGTCGTCGGATAG	CCACGAGCTCCAGGTCCACAG	CCGGTCGAATGACGCTACGCG			ACCGGTAATTTCTACTCTTGTAGATTGCACCAGGCGGGAGACACTATAATTTCTACTGTCGTAGATCAACTACGCGTCGTCGGATAGTAATTTCTACTATCGTAGATCCACGAGCTCCAGGTCCACAGAAATTTCTACTCTAGTAGATCCGGTCGAATGACGCTACGCGTTTTTTGAATTCGCTAGCAAGCTTGGCGTAA
BUB3_NT327		BUB3	NT327	AAAGGTATATACCCTCTCAGT	GGGTACGTTACGCTTACGCAC	TAGGATCCAACGCATGCCTGG	ACGCGATAGGCGTCGATCGAG			ACCGGTAATTTCTACTCTTGTAGATAAAGGTATATACCCTCTCAGTTAATTTCTACTGTCGTAGATGGGTACGTTACGCTTACGCACTAATTTCTACTATCGTAGATTAGGATCCAACGCATGCCTGGAAATTTCTACTCTAGTAGATACGCGATAGGCGTCGATCGAGTTTTTTGAATTCGCTAGCAAGCTTGGCGTAA
PAM16_NT328		PAM16	NT328	TCATTCACCTTAAATAAGTGT	CGGTAGTTCGGACTAATCGGG	GGGTGGCCCAGTGGCCTCACC	TACCCGAAACGCGCGCGTCCA			ACCGGTAATTTCTACTCTTGTAGATTCATTCACCTTAAATAAGTGTTAATTTCTACTGTCGTAGATCGGTAGTTCGGACTAATCGGGTAATTTCTACTATCGTAGATGGGTGGCCCAGTGGCCTCACCAAATTTCTACTCTAGTAGATTACCCGAAACGCGCGCGTCCATTTTTTGAATTCGCTAGCAAGCTTGGCGTAA
CA5A_NT329		CA5A	NT329	CCATGCACAGGAACGCTGAGA	CGATTGCGCGTACATCGATAG	CGGCAAGATGTCCACCAGCCT	GATCGAATAATTCGCGCCGTA			ACCGGTAATTTCTACTCTTGTAGATCCATGCACAGGAACGCTGAGATAATTTCTACTGTCGTAGATCGATTGCGCGTACATCGATAGTAATTTCTACTATCGTAGATCGGCAAGATGTCCACCAGCCTAAATTTCTACTCTAGTAGATGATCGAATAATTCGCGCCGTATTTTTTGAATTCGCTAGCAAGCTTGGCGTAA
ETNK1_NT330		ETNK1	NT330	CCACGTAACAGCCAATAAGTT	AACGTACGTATTCGCGCCCTT	CCATAATGACCTATTGTGTAA	ACGACGCGTGAATGATACGCT			ACCGGTAATTTCTACTCTTGTAGATCCACGTAACAGCCAATAAGTTTAATTTCTACTGTCGTAGATAACGTACGTATTCGCGCCCTTTAATTTCTACTATCGTAGATCCATAATGACCTATTGTGTAAAAATTTCTACTCTAGTAGATACGACGCGTGAATGATACGCTTTTTTTGAATTCGCTAGCAAGCTTGGCGTAA
CDH2_NT331		CDH2	NT331	GAAAGTGCAACAGTATACGTT	CGAATCGTCGGCAAGCGTCAG	CATGTACACTGTCTCTAGGAA	TACGGGGATCGACGTCTATAC			ACCGGTAATTTCTACTCTTGTAGATGAAAGTGCAACAGTATACGTTTAATTTCTACTGTCGTAGATCGAATCGTCGGCAAGCGTCAGTAATTTCTACTATCGTAGATCATGTACACTGTCTCTAGGAAAAATTTCTACTCTAGTAGATTACGGGGATCGACGTCTATACTTTTTTGAATTCGCTAGCAAGCTTGGCGTAA
GPX4_NT332		GPX4	NT332	ACGTTGTAGCCCGCGGCGAAC	AGCGCGCGTCACGTTTCGTAG	CTTCGGTCTTGCCTCACTGGG	TACCGCGCGAATCGGACGGGT			ACCGGTAATTTCTACTCTTGTAGATACGTTGTAGCCCGCGGCGAACTAATTTCTACTGTCGTAGATAGCGCGCGTCACGTTTCGTAGTAATTTCTACTATCGTAGATCTTCGGTCTTGCCTCACTGGGAAATTTCTACTCTAGTAGATTACCGCGCGAATCGGACGGGTTTTTTTGAATTCGCTAGCAAGCTTGGCGTAA
LPA_NT333		LPA	NT333	CGTGGTAGCACTCCTGCACCC	TAACGTGCCGAGACCGACGGC	GATAATATTCTGTTGTCCTCT	ATCGCGAGGTGCGGTATCGTT			ACCGGTAATTTCTACTCTTGTAGATCGTGGTAGCACTCCTGCACCCTAATTTCTACTGTCGTAGATTAACGTGCCGAGACCGACGGCTAATTTCTACTATCGTAGATGATAATATTCTGTTGTCCTCTAAATTTCTACTCTAGTAGATATCGCGAGGTGCGGTATCGTTTTTTTTGAATTCGCTAGCAAGCTTGGCGTAA
BRAT1_NT334		BRAT1	NT334	CTGGGCTGCGAAGGTTCCTGC	TAGTCGATTGGCGTTCGCCTG	GGGATCCTGAAGCTCGAGCAC	TTCGTCGGCGGATACCCGTTA			ACCGGTAATTTCTACTCTTGTAGATCTGGGCTGCGAAGGTTCCTGCTAATTTCTACTGTCGTAGATTAGTCGATTGGCGTTCGCCTGTAATTTCTACTATCGTAGATGGGATCCTGAAGCTCGAGCACAAATTTCTACTCTAGTAGATTTCGTCGGCGGATACCCGTTATTTTTTGAATTCGCTAGCAAGCTTGGCGTAA
C16orf72_NT335		C16orf72	NT335	CGTTGAAGTAGCTCGGTTAGG	CGTATTCTGTCGAACGCCGCC	ACCCAAGCCAACACATCCTTA	TAGGCACGCGTACGTTCGCTA			ACCGGTAATTTCTACTCTTGTAGATCGTTGAAGTAGCTCGGTTAGGTAATTTCTACTGTCGTAGATCGTATTCTGTCGAACGCCGCCTAATTTCTACTATCGTAGATACCCAAGCCAACACATCCTTAAAATTTCTACTCTAGTAGATTAGGCACGCGTACGTTCGCTATTTTTTGAATTCGCTAGCAAGCTTGGCGTAA
TINF2_NT336		TINF2	NT336	ACCTAATCTCCCCTGCTGTAG	ATCGGTCGATAGTACCCCGTC	AGAGTGCTCTGTTACTGACTC	CGCGATATGCGCATAACGGGT			ACCGGTAATTTCTACTCTTGTAGATACCTAATCTCCCCTGCTGTAGTAATTTCTACTGTCGTAGATATCGGTCGATAGTACCCCGTCTAATTTCTACTATCGTAGATAGAGTGCTCTGTTACTGACTCAAATTTCTACTCTAGTAGATCGCGATATGCGCATAACGGGTTTTTTTGAATTCGCTAGCAAGCTTGGCGTAA
PAX8_NT337		PAX8	NT337	GTGCTTACCTGCCAAGGATCT	TCTATACGTCGCGACCGCCTG	TAGTCCCCAATCTTCTCCACC	CGATCGGTAAACGCCCGTATC			ACCGGTAATTTCTACTCTTGTAGATGTGCTTACCTGCCAAGGATCTTAATTTCTACTGTCGTAGATTCTATACGTCGCGACCGCCTGTAATTTCTACTATCGTAGATTAGTCCCCAATCTTCTCCACCAAATTTCTACTCTAGTAGATCGATCGGTAAACGCCCGTATCTTTTTTGAATTCGCTAGCAAGCTTGGCGTAA
HLA-DPB1_NT338		HLA-DPB1	NT338	CTCCTGTCCATTCAGGAACCA	AATATTGTGCGCGGCCGGTTG	TTCCACGCTCCTAGTCCAGCC	GCGGTACGATCCGACGGTTTG			ACCGGTAATTTCTACTCTTGTAGATCTCCTGTCCATTCAGGAACCATAATTTCTACTGTCGTAGATAATATTGTGCGCGGCCGGTTGTAATTTCTACTATCGTAGATTTCCACGCTCCTAGTCCAGCCAAATTTCTACTCTAGTAGATGCGGTACGATCCGACGGTTTGTTTTTTGAATTCGCTAGCAAGCTTGGCGTAA
FERMT2_NT339		FERMT2	NT339	CCCCCTTCCAGAGTAATCTCC	ACGGTATCGCTACGGCGAAAA	TGGTGACGTGATTGGTTGACT	TACGCTCGTCGCAATCGTACA			ACCGGTAATTTCTACTCTTGTAGATCCCCCTTCCAGAGTAATCTCCTAATTTCTACTGTCGTAGATACGGTATCGCTACGGCGAAAATAATTTCTACTATCGTAGATTGGTGACGTGATTGGTTGACTAAATTTCTACTCTAGTAGATTACGCTCGTCGCAATCGTACATTTTTTGAATTCGCTAGCAAGCTTGGCGTAA
TMED10_NT340		TMED10	NT340	GCCTCCACTCCATGCTTCATG	CGCCGTGCTTAACGATCCGTG	CAGATTGCAAAAGTTGAGAAG	TTAATACCCCGATTCGGCGAT			ACCGGTAATTTCTACTCTTGTAGATGCCTCCACTCCATGCTTCATGTAATTTCTACTGTCGTAGATCGCCGTGCTTAACGATCCGTGTAATTTCTACTATCGTAGATCAGATTGCAAAAGTTGAGAAGAAATTTCTACTCTAGTAGATTTAATACCCCGATTCGGCGATTTTTTTGAATTCGCTAGCAAGCTTGGCGTAA
HNF1B_NT341		HNF1B	NT341	CCGATCGTAGGCCTGGTACAA	TACGTACCGGCGCGGTCTAGT	AGAATTCAACCAGACAGTCCA	CGCGATATCTCGCAACGAGCG			ACCGGTAATTTCTACTCTTGTAGATCCGATCGTAGGCCTGGTACAATAATTTCTACTGTCGTAGATTACGTACCGGCGCGGTCTAGTTAATTTCTACTATCGTAGATAGAATTCAACCAGACAGTCCAAAATTTCTACTCTAGTAGATCGCGATATCTCGCAACGAGCGTTTTTTGAATTCGCTAGCAAGCTTGGCGTAA
PPP4R2_NT342		PPP4R2	NT342	AATATAAAACATACAAACCTG	CGTAAATTGACTCGCGCGAGG	GCTGGAAGTCGTTTGACTGGC	TAGGCGACGCGCAATAACGAT			ACCGGTAATTTCTACTCTTGTAGATAATATAAAACATACAAACCTGTAATTTCTACTGTCGTAGATCGTAAATTGACTCGCGCGAGGTAATTTCTACTATCGTAGATGCTGGAAGTCGTTTGACTGGCAAATTTCTACTCTAGTAGATTAGGCGACGCGCAATAACGATTTTTTTGAATTCGCTAGCAAGCTTGGCGTAA
HEXIM1_NT343		HEXIM1	NT343	GCGGCGGCCCGCTTGGAGTAC	TATGGCGCGCGATTCACGTTC	CAATGCCGCTTCTTCTTGGAC	CGCGCGTAAATAATCGTCCGC			ACCGGTAATTTCTACTCTTGTAGATGCGGCGGCCCGCTTGGAGTACTAATTTCTACTGTCGTAGATTATGGCGCGCGATTCACGTTCTAATTTCTACTATCGTAGATCAATGCCGCTTCTTCTTGGACAAATTTCTACTCTAGTAGATCGCGCGTAAATAATCGTCCGCTTTTTTGAATTCGCTAGCAAGCTTGGCGTAA
DPH5_NT344		DPH5	NT344	TCACTACAGGGCCACAACACA	CATCGCCCGTAATCCGACGTG	AAGGATGCTGATATCAGTGAT	TTCCTACGCGCGATACGTTGC			ACCGGTAATTTCTACTCTTGTAGATTCACTACAGGGCCACAACACATAATTTCTACTGTCGTAGATCATCGCCCGTAATCCGACGTGTAATTTCTACTATCGTAGATAAGGATGCTGATATCAGTGATAAATTTCTACTCTAGTAGATTTCCTACGCGCGATACGTTGCTTTTTTGAATTCGCTAGCAAGCTTGGCGTAA
STK25_NT345		STK25	NT345	GGTAGGAGCCAAAGTAGCGGG	GATCGTCTAGCGATCGCGAAC	GGGAGGTCTACAAGGGCATCG	CGTTGCGTGTCGCGGTTTACC			ACCGGTAATTTCTACTCTTGTAGATGGTAGGAGCCAAAGTAGCGGGTAATTTCTACTGTCGTAGATGATCGTCTAGCGATCGCGAACTAATTTCTACTATCGTAGATGGGAGGTCTACAAGGGCATCGAAATTTCTACTCTAGTAGATCGTTGCGTGTCGCGGTTTACCTTTTTTGAATTCGCTAGCAAGCTTGGCGTAA
PAPSS1_NT346		PAPSS1	NT346	ACTGGGATCGATTCTGAATAT	ACGCCACGACGAAATACGCAT	GCTCAGTAGGAGTAAGACGAT	TAACCGGGCGATCGCGATTGC			ACCGGTAATTTCTACTCTTGTAGATACTGGGATCGATTCTGAATATTAATTTCTACTGTCGTAGATACGCCACGACGAAATACGCATTAATTTCTACTATCGTAGATGCTCAGTAGGAGTAAGACGATAAATTTCTACTCTAGTAGATTAACCGGGCGATCGCGATTGCTTTTTTGAATTCGCTAGCAAGCTTGGCGTAA
HDAC1_NT347		HDAC1	NT347	ATTAGGATATCGGGGCTGGCA	GCGCCGATCATTCGACCGGTC	ATAGTTAGATTGAAGCAACCT	TACCGTCGAGCGCCCTATCCA			ACCGGTAATTTCTACTCTTGTAGATATTAGGATATCGGGGCTGGCATAATTTCTACTGTCGTAGATGCGCCGATCATTCGACCGGTCTAATTTCTACTATCGTAGATATAGTTAGATTGAAGCAACCTAAATTTCTACTCTAGTAGATTACCGTCGAGCGCCCTATCCATTTTTTGAATTCGCTAGCAAGCTTGGCGTAA
KAT6A_NT348		KAT6A	NT348	CCCTGAACTAACGGTTCGAGT	TTCCGAAGTACCGGTCGACCA	GTGATAAAGGCACTCCAATAT	CGTTCGACCTTCCGGCGATCC			ACCGGTAATTTCTACTCTTGTAGATCCCTGAACTAACGGTTCGAGTTAATTTCTACTGTCGTAGATTTCCGAAGTACCGGTCGACCATAATTTCTACTATCGTAGATGTGATAAAGGCACTCCAATATAAATTTCTACTCTAGTAGATCGTTCGACCTTCCGGCGATCCTTTTTTGAATTCGCTAGCAAGCTTGGCGTAA
KDM3A_NT349		KDM3A	NT349	GCTTGCCGATCACAGAATTTA	ATACGAGTGGCGAACGGCGCT	CCTGTATAGGCTTCAAAAGGT	TGCGTCGAACGTCAATCGCAG			ACCGGTAATTTCTACTCTTGTAGATGCTTGCCGATCACAGAATTTATAATTTCTACTGTCGTAGATATACGAGTGGCGAACGGCGCTTAATTTCTACTATCGTAGATCCTGTATAGGCTTCAAAAGGTAAATTTCTACTCTAGTAGATTGCGTCGAACGTCAATCGCAGTTTTTTGAATTCGCTAGCAAGCTTGGCGTAA
MAP2K1_NT350		MAP2K1	NT350	TCTTCCCTGCAGATGTCAAGC	TCGGATTACGGCGTATCGGCA	GGGTCAGCGGGCAGCTCATCG	ATCGCGTCAGCTATCGAGCCG			ACCGGTAATTTCTACTCTTGTAGATTCTTCCCTGCAGATGTCAAGCTAATTTCTACTGTCGTAGATTCGGATTACGGCGTATCGGCATAATTTCTACTATCGTAGATGGGTCAGCGGGCAGCTCATCGAAATTTCTACTCTAGTAGATATCGCGTCAGCTATCGAGCCGTTTTTTGAATTCGCTAGCAAGCTTGGCGTAA
MAPK1_NT351		MAPK1	NT351	CATGAGGTCCTGTACTATATA	GTAGGTTCGATATCCGCGAAC	TTGATAGCTACTCGAACTTTG	CCGACGATATATGCGGCCGGC			ACCGGTAATTTCTACTCTTGTAGATCATGAGGTCCTGTACTATATATAATTTCTACTGTCGTAGATGTAGGTTCGATATCCGCGAACTAATTTCTACTATCGTAGATTTGATAGCTACTCGAACTTTGAAATTTCTACTCTAGTAGATCCGACGATATATGCGGCCGGCTTTTTTGAATTCGCTAGCAAGCTTGGCGTAA
BCL2L1_NT352		BCL2L1	NT352	CCCCATCCCGGAAGAGTTCAT	CGGTTAGCGCGATAAACGATT	CTGCTGCCATGGGGATCACCT	CACGCGCGAATTCGGTCGAGT			ACCGGTAATTTCTACTCTTGTAGATCCCCATCCCGGAAGAGTTCATTAATTTCTACTGTCGTAGATCGGTTAGCGCGATAAACGATTTAATTTCTACTATCGTAGATCTGCTGCCATGGGGATCACCTAAATTTCTACTCTAGTAGATCACGCGCGAATTCGGTCGAGTTTTTTTGAATTCGCTAGCAAGCTTGGCGTAA
BRCA1_NT353		BRCA1	NT353	CCTATAGTGTGGGAGATCAAG	CGCGTAAATCGCGTGGCAACA	GAACGTCCAATACATCAGCTA	TACCGCGATCGTTCGACTAAT			ACCGGTAATTTCTACTCTTGTAGATCCTATAGTGTGGGAGATCAAGTAATTTCTACTGTCGTAGATCGCGTAAATCGCGTGGCAACATAATTTCTACTATCGTAGATGAACGTCCAATACATCAGCTAAAATTTCTACTCTAGTAGATTACCGCGATCGTTCGACTAATTTTTTTGAATTCGCTAGCAAGCTTGGCGTAA
PARP1_NT354		PARP1	NT354	GGAATTCCGAGAAATCTCTTA	CCGATTCGATAATCGGGCGGA	CTCTGGGACAGGACTGGAACA	CGGTCTACGGTATACGGACGT			ACCGGTAATTTCTACTCTTGTAGATGGAATTCCGAGAAATCTCTTATAATTTCTACTGTCGTAGATCCGATTCGATAATCGGGCGGATAATTTCTACTATCGTAGATCTCTGGGACAGGACTGGAACAAAATTTCTACTCTAGTAGATCGGTCTACGGTATACGGACGTTTTTTTGAATTCGCTAGCAAGCTTGGCGTAA
SMARCA2_NT355		SMARCA2	NT355	GGTTATATGTCACCACACCCA	CGAGTAGCGTCGTAACGATGT	CCTGTATAATAACAACTTGAA	GACTATATCGCTAACGGCGCT			ACCGGTAATTTCTACTCTTGTAGATGGTTATATGTCACCACACCCATAATTTCTACTGTCGTAGATCGAGTAGCGTCGTAACGATGTTAATTTCTACTATCGTAGATCCTGTATAATAACAACTTGAAAAATTTCTACTCTAGTAGATGACTATATCGCTAACGGCGCTTTTTTTGAATTCGCTAGCAAGCTTGGCGTAA
BRAF_NT356		BRAF	NT356	GTGGGGAGCATAATCCACCAT	TTGCGACCGCGCGAGTAATCA	ACGTCACATACAAACCATACC	GCTAGACCGGTCGATAACGAA			ACCGGTAATTTCTACTCTTGTAGATGTGGGGAGCATAATCCACCATTAATTTCTACTGTCGTAGATTTGCGACCGCGCGAGTAATCATAATTTCTACTATCGTAGATACGTCACATACAAACCATACCAAATTTCTACTCTAGTAGATGCTAGACCGGTCGATAACGAATTTTTTGAATTCGCTAGCAAGCTTGGCGTAA
BRCA1_NT357		BRCA1	NT357	CCTATAGTGTGGGAGATCAAG	TCGCTTAACTAGCGCGCGTGA	GAACGTCCAATACATCAGCTA	GTAACGACGCGCTCCGTTACC			ACCGGTAATTTCTACTCTTGTAGATCCTATAGTGTGGGAGATCAAGTAATTTCTACTGTCGTAGATTCGCTTAACTAGCGCGCGTGATAATTTCTACTATCGTAGATGAACGTCCAATACATCAGCTAAAATTTCTACTCTAGTAGATGTAACGACGCGCTCCGTTACCTTTTTTGAATTCGCTAGCAAGCTTGGCGTAA
BRCA1_NT358		BRCA1	NT358	CCTATAGTGTGGGAGATCAAG	AACGCGCGTTACATCGCTCCT	GAACGTCCAATACATCAGCTA	GTACCGTCGAACAGCGACGAC			ACCGGTAATTTCTACTCTTGTAGATCCTATAGTGTGGGAGATCAAGTAATTTCTACTGTCGTAGATAACGCGCGTTACATCGCTCCTTAATTTCTACTATCGTAGATGAACGTCCAATACATCAGCTAAAATTTCTACTCTAGTAGATGTACCGTCGAACAGCGACGACTTTTTTGAATTCGCTAGCAAGCTTGGCGTAA
BCL2_NT359		BCL2	NT359	CCACGGTGGTGGAGGAGCTCT	GCGTGTACGAATATCGCGGAA	CTCTGGGAAGGATGGCGCACG	GGAACGACGCCGAATCGACCG			ACCGGTAATTTCTACTCTTGTAGATCCACGGTGGTGGAGGAGCTCTTAATTTCTACTGTCGTAGATGCGTGTACGAATATCGCGGAATAATTTCTACTATCGTAGATCTCTGGGAAGGATGGCGCACGAAATTTCTACTCTAGTAGATGGAACGACGCCGAATCGACCGTTTTTTGAATTCGCTAGCAAGCTTGGCGTAA
ALK_NT360		ALK	NT360	GCCCTAGAACCGAGGAGTTAT	TTATCCGGCCCGTCGCGTAGT	CCCTCAAGACTCCACGAATGA	GCACGAGATACGCGCGTAATC			ACCGGTAATTTCTACTCTTGTAGATGCCCTAGAACCGAGGAGTTATTAATTTCTACTGTCGTAGATTTATCCGGCCCGTCGCGTAGTTAATTTCTACTATCGTAGATCCCTCAAGACTCCACGAATGAAAATTTCTACTCTAGTAGATGCACGAGATACGCGCGTAATCTTTTTTGAATTCGCTAGCAAGCTTGGCGTAA
APC_NT361		APC	NT361	AGAACGAGAACTATCTAAGCT	CGGTCGGTACGACTAACGAAC	CAGGCTACGCTATGCTCTATG	GACATGTATCGGCGTCGAAGC			ACCGGTAATTTCTACTCTTGTAGATAGAACGAGAACTATCTAAGCTTAATTTCTACTGTCGTAGATCGGTCGGTACGACTAACGAACTAATTTCTACTATCGTAGATCAGGCTACGCTATGCTCTATGAAATTTCTACTCTAGTAGATGACATGTATCGGCGTCGAAGCTTTTTTGAATTCGCTAGCAAGCTTGGCGTAA
BRCA2_NT362		BRCA2	NT362	AGAGATATCCTGAATCATTAT	CCAATTGATCGCACGTCCGCC	CCGCTAGCTGTATGAAAACCC	GTGTACCGCCGACGACCAAGC			ACCGGTAATTTCTACTCTTGTAGATAGAGATATCCTGAATCATTATTAATTTCTACTGTCGTAGATCCAATTGATCGCACGTCCGCCTAATTTCTACTATCGTAGATCCGCTAGCTGTATGAAAACCCAAATTTCTACTCTAGTAGATGTGTACCGCCGACGACCAAGCTTTTTTGAATTCGCTAGCAAGCTTGGCGTAA
CASP8_NT363		CASP8	NT363	GGTAGGTAATCAGCAAATCCA	CTCATTAGCGCGATCGCGACA	GGTTCTACTGTACCTGCATCC	GTAGTCGACTCGACGCCTAAG			ACCGGTAATTTCTACTCTTGTAGATGGTAGGTAATCAGCAAATCCATAATTTCTACTGTCGTAGATCTCATTAGCGCGATCGCGACATAATTTCTACTATCGTAGATGGTTCTACTGTACCTGCATCCAAATTTCTACTCTAGTAGATGTAGTCGACTCGACGCCTAAGTTTTTTGAATTCGCTAGCAAGCTTGGCGTAA
CASP8_NT364		CASP8	NT364	GGTAGGTAATCAGCAAATCCA	GCGCGGTACTTTAGATCGTAA	GGTTCTACTGTACCTGCATCC	CGCGTCGGACCTAGTTTCGGT			ACCGGTAATTTCTACTCTTGTAGATGGTAGGTAATCAGCAAATCCATAATTTCTACTGTCGTAGATGCGCGGTACTTTAGATCGTAATAATTTCTACTATCGTAGATGGTTCTACTGTACCTGCATCCAAATTTCTACTCTAGTAGATCGCGTCGGACCTAGTTTCGGTTTTTTTGAATTCGCTAGCAAGCTTGGCGTAA
ADA_NT365		ADA	NT365	ACTACTACATGCCTGCTATCG	TGACACGTGTATCGCGCGACG	CAGGAGGAGAGGGATCGCCCT	GTACTCGTACGACCGGACGTC			ACCGGTAATTTCTACTCTTGTAGATACTACTACATGCCTGCTATCGTAATTTCTACTGTCGTAGATTGACACGTGTATCGCGCGACGTAATTTCTACTATCGTAGATCAGGAGGAGAGGGATCGCCCTAAATTTCTACTCTAGTAGATGTACTCGTACGACCGGACGTCTTTTTTGAATTCGCTAGCAAGCTTGGCGTAA
AKT1_NT366		AKT1	NT366	CCCTAGCTGGAGAACCTCATG	TCGATCGGGTGTGCCGACAAC	CAGACCCACGACCGCCTCTGC	CGCACGGACGTTCTATACGTC			ACCGGTAATTTCTACTCTTGTAGATCCCTAGCTGGAGAACCTCATGTAATTTCTACTGTCGTAGATTCGATCGGGTGTGCCGACAACTAATTTCTACTATCGTAGATCAGACCCACGACCGCCTCTGCAAATTTCTACTCTAGTAGATCGCACGGACGTTCTATACGTCTTTTTTGAATTCGCTAGCAAGCTTGGCGTAA
ARID1A_NT367		ARID1A	NT367	GTTATACAGGTCAACAAGAAC	ATATCGTCGCCGGAACAACAC	GATAGAGTTGGCAGCAACATG	CGCCGACGATAGGTACGAATC			ACCGGTAATTTCTACTCTTGTAGATGTTATACAGGTCAACAAGAACTAATTTCTACTGTCGTAGATATATCGTCGCCGGAACAACACTAATTTCTACTATCGTAGATGATAGAGTTGGCAGCAACATGAAATTTCTACTCTAGTAGATCGCCGACGATAGGTACGAATCTTTTTTGAATTCGCTAGCAAGCTTGGCGTAA
ATM_NT368		ATM	NT368	TAAGTCACCCTCTAACTGATA	GTCGACGGGGTGCGTCGTAAT	CCGTAGGCTGATCCTTATTCA	CTCGCGCAATCGTATGTCTAT			ACCGGTAATTTCTACTCTTGTAGATTAAGTCACCCTCTAACTGATATAATTTCTACTGTCGTAGATGTCGACGGGGTGCGTCGTAATTAATTTCTACTATCGTAGATCCGTAGGCTGATCCTTATTCAAAATTTCTACTCTAGTAGATCTCGCGCAATCGTATGTCTATTTTTTTGAATTCGCTAGCAAGCTTGGCGTAA
BRCA1_NT369		BRCA1	NT369	CCTATAGTGTGGGAGATCAAG	CCGACGACGACCGTACTATTC	GAACGTCCAATACATCAGCTA	TATTATCGCGTATCGCGATTG			ACCGGTAATTTCTACTCTTGTAGATCCTATAGTGTGGGAGATCAAGTAATTTCTACTGTCGTAGATCCGACGACGACCGTACTATTCTAATTTCTACTATCGTAGATGAACGTCCAATACATCAGCTAAAATTTCTACTCTAGTAGATTATTATCGCGTATCGCGATTGTTTTTTGAATTCGCTAGCAAGCTTGGCGTAA
CASP8_NT370		CASP8	NT370	GGTAGGTAATCAGCAAATCCA	CGCGCATCGTAACGGAATCAA	GGTTCTACTGTACCTGCATCC	CATTCCGCGAGTACGCTAGTA			ACCGGTAATTTCTACTCTTGTAGATGGTAGGTAATCAGCAAATCCATAATTTCTACTGTCGTAGATCGCGCATCGTAACGGAATCAATAATTTCTACTATCGTAGATGGTTCTACTGTACCTGCATCCAAATTTCTACTCTAGTAGATCATTCCGCGAGTACGCTAGTATTTTTTGAATTCGCTAGCAAGCTTGGCGTAA
CDK9_NT371		CDK9	NT371	GTTCGACAAATCTCAATCAAG	TCCGGCGTATTGGACGACGTT	CAAATACGAGAAGCTCGCCAA	CGATACGTAGTCGAGCCACAA			ACCGGTAATTTCTACTCTTGTAGATGTTCGACAAATCTCAATCAAGTAATTTCTACTGTCGTAGATTCCGGCGTATTGGACGACGTTTAATTTCTACTATCGTAGATCAAATACGAGAAGCTCGCCAAAAATTTCTACTCTAGTAGATCGATACGTAGTCGAGCCACAATTTTTTGAATTCGCTAGCAAGCTTGGCGTAA
CDK4_NT372		CDK4	NT372	GTACCATCTTTCTACTGACCA	TCGCGTACTCGTCATAACGCC	AGCATGTAGACCAGGACCTAA	CAATTGGATCGTGTCGCGAAG			ACCGGTAATTTCTACTCTTGTAGATGTACCATCTTTCTACTGACCATAATTTCTACTGTCGTAGATTCGCGTACTCGTCATAACGCCTAATTTCTACTATCGTAGATAGCATGTAGACCAGGACCTAAAAATTTCTACTCTAGTAGATCAATTGGATCGTGTCGCGAAGTTTTTTGAATTCGCTAGCAAGCTTGGCGTAA
BRD4_NT373		BRD4	NT373	CACGGTACCAAACACAACTCA	CGTACGCGCGGTGCGTAAGAA	GTGCTGACGTCCGATTGATGT	TTCTTATCGCGCGCCGTCGCA			ACCGGTAATTTCTACTCTTGTAGATCACGGTACCAAACACAACTCATAATTTCTACTGTCGTAGATCGTACGCGCGGTGCGTAAGAATAATTTCTACTATCGTAGATGTGCTGACGTCCGATTGATGTAAATTTCTACTCTAGTAGATTTCTTATCGCGCGCCGTCGCATTTTTTGAATTCGCTAGCAAGCTTGGCGTAA
BRAF_NT374		BRAF	NT374	GTGGGGAGCATAATCCACCAT	CATTCCGATCGGACGGTTATA	ACGTCACATACAAACCATACC	GACGGTACTCGTGTCGATAAG			ACCGGTAATTTCTACTCTTGTAGATGTGGGGAGCATAATCCACCATTAATTTCTACTGTCGTAGATCATTCCGATCGGACGGTTATATAATTTCTACTATCGTAGATACGTCACATACAAACCATACCAAATTTCTACTCTAGTAGATGACGGTACTCGTGTCGATAAGTTTTTTGAATTCGCTAGCAAGCTTGGCGTAA
CDK4_NT375		CDK4	NT375	GTACCATCTTTCTACTGACCA	ATCGGCGCGAAGCGAATTCGC	AGCATGTAGACCAGGACCTAA	GACGCGTCGTACAACGTTCGA			ACCGGTAATTTCTACTCTTGTAGATGTACCATCTTTCTACTGACCATAATTTCTACTGTCGTAGATATCGGCGCGAAGCGAATTCGCTAATTTCTACTATCGTAGATAGCATGTAGACCAGGACCTAAAAATTTCTACTCTAGTAGATGACGCGTCGTACAACGTTCGATTTTTTGAATTCGCTAGCAAGCTTGGCGTAA
CHEK2_NT376		CHEK2	NT376	ACATGATGTATTCATCTCTTA	ATACTACGAATCGCGGACGGT	CTACTTACAATTCCAAAACAA	CGCGCGTTAGCTCTACGTACC			ACCGGTAATTTCTACTCTTGTAGATACATGATGTATTCATCTCTTATAATTTCTACTGTCGTAGATATACTACGAATCGCGGACGGTTAATTTCTACTATCGTAGATCTACTTACAATTCCAAAACAAAAATTTCTACTCTAGTAGATCGCGCGTTAGCTCTACGTACCTTTTTTGAATTCGCTAGCAAGCTTGGCGTAA
BRAF_NT377		BRAF	NT377	GTGGGGAGCATAATCCACCAT	CGACACGCGACTTGCGAATCA	ACGTCACATACAAACCATACC	CGAGTCGCGACGCGTGTAAGG			ACCGGTAATTTCTACTCTTGTAGATGTGGGGAGCATAATCCACCATTAATTTCTACTGTCGTAGATCGACACGCGACTTGCGAATCATAATTTCTACTATCGTAGATACGTCACATACAAACCATACCAAATTTCTACTCTAGTAGATCGAGTCGCGACGCGTGTAAGGTTTTTTGAATTCGCTAGCAAGCTTGGCGTAA
BRD4_NT378		BRD4	NT378	CACGGTACCAAACACAACTCA	GAAACCGCGCGTATACCGCGA	GTGCTGACGTCCGATTGATGT	CGATTGCTCGTCGCAATCGGG			ACCGGTAATTTCTACTCTTGTAGATCACGGTACCAAACACAACTCATAATTTCTACTGTCGTAGATGAAACCGCGCGTATACCGCGATAATTTCTACTATCGTAGATGTGCTGACGTCCGATTGATGTAAATTTCTACTCTAGTAGATCGATTGCTCGTCGCAATCGGGTTTTTTGAATTCGCTAGCAAGCTTGGCGTAA
CDK6_NT379		CDK6	NT379	ATGTGTGCACAGTGTCACGAA	CGTAAAGACTCGCGCGTACAG	GATCGCGATGCACTACTCGGT	TTCGATACGGGTCGAACGGTT			ACCGGTAATTTCTACTCTTGTAGATATGTGTGCACAGTGTCACGAATAATTTCTACTGTCGTAGATCGTAAAGACTCGCGCGTACAGTAATTTCTACTATCGTAGATGATCGCGATGCACTACTCGGTAAATTTCTACTCTAGTAGATTTCGATACGGGTCGAACGGTTTTTTTTGAATTCGCTAGCAAGCTTGGCGTAA
BRCA1_NT380		BRCA1	NT380	CCTATAGTGTGGGAGATCAAG	CCCGCGACGTTTCGTCACGTG	GAACGTCCAATACATCAGCTA	CGACTTTCGACGACGACCGCA			ACCGGTAATTTCTACTCTTGTAGATCCTATAGTGTGGGAGATCAAGTAATTTCTACTGTCGTAGATCCCGCGACGTTTCGTCACGTGTAATTTCTACTATCGTAGATGAACGTCCAATACATCAGCTAAAATTTCTACTCTAGTAGATCGACTTTCGACGACGACCGCATTTTTTGAATTCGCTAGCAAGCTTGGCGTAA
BRAF_NT381		BRAF	NT381	GTGGGGAGCATAATCCACCAT	CAACCGTTATACGTACGCGGG	ACGTCACATACAAACCATACC	GAATCGCCGATCGTCGTATTG			ACCGGTAATTTCTACTCTTGTAGATGTGGGGAGCATAATCCACCATTAATTTCTACTGTCGTAGATCAACCGTTATACGTACGCGGGTAATTTCTACTATCGTAGATACGTCACATACAAACCATACCAAATTTCTACTCTAGTAGATGAATCGCCGATCGTCGTATTGTTTTTTGAATTCGCTAGCAAGCTTGGCGTAA
BRCA1_NT382		BRCA1	NT382	CCTATAGTGTGGGAGATCAAG	TATCGCGACGCGTCTAACCAA	GAACGTCCAATACATCAGCTA	CGATTATTACGCGTTCGTGCC			ACCGGTAATTTCTACTCTTGTAGATCCTATAGTGTGGGAGATCAAGTAATTTCTACTGTCGTAGATTATCGCGACGCGTCTAACCAATAATTTCTACTATCGTAGATGAACGTCCAATACATCAGCTAAAATTTCTACTCTAGTAGATCGATTATTACGCGTTCGTGCCTTTTTTGAATTCGCTAGCAAGCTTGGCGTAA
[truncated: 1,870 more rows]
