# Supplementary material for: Building a translational cancer dependency map for The Cancer Genome Atlas
Source: Nat Cancer. 2024 Jul 15;5(8):1176–94. doi: 10.1038/s43018-024-00789-y (PMC11358024; doi:10.1038/s43018-024-00789-y)
Supplement: Supplementary file 6 — Source data for Fig. 1. [file 43018_2024_789_MOESM6_ESM.xlsx]

## Sheet: Figure 1B,1D
Model	N_feature	Cross.validated
AAAS	43	NO
AAK1	23	YES
AAMP	156	YES
AANAT	16	NO
AAR2	43	NO
AARD	13	NO
AARS2	171	YES
AARSD1	46	NO
AASDHPPT	36	YES
AATF	98	YES
AATK	18	NO
ABAT	0	NO
ABCA12	24	NO
ABCB10	16	NO
ABCB7	100	NO
ABCC10	11	NO
ABCC3	22	NO
ABCC6	36	NO
ABCD1	20	NO
ABCD3	44	NO
ABCD4	10	NO
ABCF1	105	YES
ABCF2	30	NO
ABCG1	59	NO
ABHD11	44	NO
ABHD12B	5	NO
ABHD13	0	NO
ABHD15	31	NO
ABHD16A	8	NO
ABHD17A	0	NO
ABHD2	0	NO
ABI1	47	YES
ABL1	11	NO
ABRA	0	NO
ABRAXAS1	30	NO
ABT1	103	YES
ACACA	0	NO
ACAD9	58	NO
ACADS	0	NO
ACADSB	1	NO
ACADVL	0	NO
ACAP1	92	NO
ACAP2	54	NO
ACAP3	7	NO
ACD	56	YES
ACE	31	NO
ACHE	0	NO
ACIN1	43	YES
ACKR4	13	NO
ACLY	143	YES
ACO2	226	YES
ACOT12	48	NO
ACOT4	67	NO
ACOX1	31	YES
ACOXL	4	NO
ACR	54	NO
ACSF2	179	NO
ACSL3	69	YES
ACSL4	68	YES
ACTA1	1	NO
ACTB	143	YES
ACTG1	149	YES
ACTL7A	49	NO
ACTL7B	0	NO
ACTL8	0	NO
ACTN1	20	NO
ACTN2	0	NO
ACTN4	73	NO
ACTR10	70	YES
ACTR1A	89	YES
ACTR1B	0	NO
ACTR2	207	NO
ACTR3	109	YES
ACTR3C	2	NO
ACTR5	90	YES
ACTR6	77	NO
ACVR1B	58	NO
ACVR2A	39	NO
ADA2	35	NO
ADAM10	9	NO
ADAM11	16	NO
ADAM30	0	NO
ADAMTS1	0	NO
ADAMTS10	23	NO
ADAMTS13	0	NO
ADAMTS2	24	NO
ADAMTS4	5	NO
ADAMTS7	27	NO
ADAMTSL4	56	YES
ADAMTSL5	11	NO
ADAP1	41	NO
ADAP2	0	NO
ADAR	154	YES
ADAT1	0	NO
ADAT2	268	YES
ADAT3	88	YES
ADCK2	12	NO
ADCY3	21	NO
ADCY4	29	NO
ADGRA3	27	NO
ADGRE2	17	NO
ADGRF3	0	NO
ADGRF5	27	NO
ADGRG1	9	NO
ADGRG3	6	NO
ADI1	43	NO
ADK	152	NO
ADNP	288	YES
ADO	90	NO
ADORA2B	45	NO
ADPGK	12	NO
ADPRH	19	NO
ADPRHL1	11	NO
ADPRHL2	0	NO
ADRA2B	0	NO
ADRB2	0	NO
ADRM1	47	YES
ADSL	203	YES
ADSS	123	YES
ADSSL1	23	NO
AEBP1	12	NO
AEBP2	51	NO
AES	12	NO
AFDN	77	YES
AFF3	24	NO
AFG3L2	97	NO
AFTPH	39	NO
AGAP1	88	NO
AGAP2	58	NO
AGAP5	96	NO
AGAP6	31	NO
AGAP9	51	NO
AGBL2	16	NO
AGBL4	35	NO
AGBL5	0	NO
AGFG1	9	NO
AGFG2	26	NO
AGL	9	NO
AGMAT	3	NO
AGO1	0	NO
AGO2	53	NO
AGO3	12	NO
AGPAT1	7	YES
AGPAT2	31	NO
AGPAT5	10	NO
AGR2	14	NO
AGRN	0	NO
AGTR1	0	NO
AHCY	110	YES
AHCYL1	92	YES
AHDC1	110	NO
AHNAK	87	NO
AHR	133	YES
AHRR	2	NO
AHSA1	55	NO
AIF1	52	NO
AIF1L	0	NO
AIFM1	202	YES
AIFM2	4	NO
AIFM3	26	NO
AIG1	5	NO
AIMP1	9	NO
AIMP2	19	NO
AIP	84	NO
AJM1	0	NO
AJUBA	45	YES
AK1	0	NO
AK2	46	YES
AK4	58	NO
AK6	136	YES
AKAP10	0	NO
AKAP13	24	NO
AKAP17A	23	NO
AKAP8L	61	NO
AKIRIN1	205	NO
AKIRIN2	158	YES
AKR7A3	34	NO
AKT1	112	YES
AKT2	63	YES
AKTIP	10	NO
ALAD	135	YES
ALAS1	100	YES
ALDH18A1	22	NO
ALDH1L1	5	NO
ALDH3A1	61	NO
ALDH3B2	45	NO
ALDH6A1	0	NO
ALDH7A1	0	NO
ALDH8A1	0	NO
ALDOC	120	NO
ALG1	139	YES
ALG10	61	NO
ALG12	88	YES
ALG1L	57	NO
ALG3	84	YES
ALG5	147	YES
ALG6	157	YES
ALG8	243	YES
ALG9	142	YES
ALK	0	NO
ALKBH1	23	NO
ALKBH4	43	NO
ALKBH5	25	NO
ALKBH6	21	NO
ALKBH7	47	NO
ALOX15	0	NO
ALOXE3	8	NO
ALX1	43	NO
ALX3	5	NO
ALX4	20	NO
ALYREF	132	YES
AMBP	13	NO
AMBRA1	132	YES
AMD1	160	YES
AMER2	85	NO
AMFR	10	NO
AMY2A	107	NO
AMZ1	2	NO
ANAPC1	104	NO
ANAPC10	29	NO
ANAPC13	205	NO
ANAPC15	236	YES
ANAPC5	73	NO
ANAPC7	4	NO
ANG	1	NO
ANGPTL6	28	NO
ANHX	1	NO
ANKFY1	29	NO
ANKH	30	YES
ANKHD1	46	YES
ANKLE1	64	NO
ANKMY2	6	NO
ANKRA2	0	NO
ANKRD10	32	NO
ANKRD11	182	YES
ANKRD13A	15	NO
ANKRD17	125	YES
ANKRD22	102	NO
ANKRD23	44	NO
ANKRD24	52	NO
ANKRD31	5	NO
ANKRD34A	0	NO
ANKRD35	1	NO
ANKRD36B	59	YES
ANKRD39	0	NO
ANKRD40	43	NO
ANKRD49	75	YES
ANKRD52	59	NO
ANKRD53	78	NO
ANKRD54	0	NO
ANKS3	18	NO
ANKS6	33	NO
ANLN	114	YES
ANO1	14	YES
ANP32A	103	NO
ANP32B	10	NO
ANP32E	128	NO
ANTXRL	40	NO
ANXA7	12	NO
ANXA8L1	85	NO
ANXA9	116	NO
AOC2	25	NO
AOC3	0	NO
AP1B1	49	NO
AP1G1	25	NO
AP1G2	32	NO
AP1M1	69	YES
AP1S1	0	NO
AP1S3	45	NO
AP2A1	82	NO
AP2B1	61	NO
AP2M1	236	YES
AP2S1	115	YES
AP3B1	40	NO
AP3M2	75	YES
AP3S1	50	NO
AP3S2	0	NO
AP4S1	25	NO
APC	148	YES
APC2	2	NO
APCS	0	NO
APEH	60	NO
APEX1	29	NO
APEX2	125	YES
APH1A	70	NO
API5	49	NO
APIP	5	NO
APLNR	9	NO
APLP1	150	NO
APOA5	0	NO
APOBEC3D	1	NO
APOBEC3G	124	NO
APOC1	3	NO
APOE	29	NO
APOLD1	0	NO
APOM	27	NO
APOOL	0	NO
APOPT1	64	NO
APRT	37	NO
AQP10	97	NO
AQP12B	20	NO
AQP2	0	NO
AQP3	5	NO
AQP6	6	NO
AQP7	56	NO
AQP9	0	NO
AREL1	7	NO
ARF1	144	YES
ARF3	49	NO
ARF4	161	YES
ARF6	78	YES
ARFGAP2	31	NO
ARFGEF1	4	NO
ARFIP2	17	NO
ARFRP1	165	YES
ARGFX	48	NO
ARGLU1	136	YES
ARHGAP1	0	NO
ARHGAP11A	136	YES
ARHGAP11B	18	NO
ARHGAP23	53	NO
ARHGAP27	6	NO
ARHGAP29	76	YES
ARHGAP45	125	YES
ARHGAP5	49	NO
ARHGAP9	56	NO
ARHGDIA	133	NO
ARHGEF1	44	NO
ARHGEF11	57	NO
ARHGEF16	27	NO
ARHGEF2	38	NO
ARHGEF25	0	NO
ARHGEF28	41	NO
ARHGEF33	0	NO
ARHGEF40	1	NO
ARHGEF5	62	NO
ARHGEF7	84	YES
ARID1A	25	NO
ARID1B	56	YES
ARID2	65	YES
ARID3A	23	NO
ARID3B	36	NO
ARID3C	63	NO
ARID4A	32	NO
ARID4B	96	NO
ARID5A	17	NO
ARID5B	32	NO
ARL10	2	NO
ARL13B	32	NO
ARL4A	10	NO
ARL4C	30	NO
ARL4D	0	NO
ARL5C	113	YES
ARL6IP4	14	NO
ARL6IP5	0	NO
ARL6IP6	0	NO
ARL8B	9	NO
ARMC10	35	NO
ARMC5	82	YES
ARMC6	16	NO
ARMCX6	22	NO
ARMH1	31	NO
ARMH3	87	NO
ARNT	77	NO
ARNTL	3	NO
ARNTL2	149	NO
ARPC2	72	YES
ARPC3	178	YES
ARPC4	181	YES
ARPC5	20	NO
ARPP19	3	NO
ARRB1	2	NO
ARRDC1	132	YES
ARRDC2	63	NO
ARRDC5	46	NO
ARSA	0	NO
ARSB	0	NO
ARSI	22	NO
ART1	0	NO
ARTN	29	NO
ARV1	0	NO
ARVCF	56	NO
ASAH2B	57	NO
ASB16	5	NO
ASB3	37	YES
ASB6	127	NO
ASB7	17	NO
ASCC2	136	NO
ASCC3	87	NO
ASCL1	26	YES
ASCL2	9	NO
ASCL5	0	NO
ASF1A	109	NO
ASF1B	133	YES
ASH1L	31	YES
ASH2L	78	YES
ASIC1	155	NO
ASIC2	1	NO
ASIC4	2	NO
ASIP	70	NO
ASL	1	NO
ASNA1	161	YES
ASNS	0	NO
ASNSD1	1	NO
ASPHD1	47	NO
ASPHD2	29	NO
ASPM	25	NO
ASPRV1	0	NO
ASPSCR1	95	NO
ASS1	4	NO
ASTN1	1	NO
ASXL1	0	NO
ASZ1	6	NO
ATAD2	13	NO
ATAD3A	79	NO
ATAD3B	168	NO
ATAD5	148	YES
ATCAY	0	NO
ATF1	65	NO
ATF4	0	NO
ATF5	0	NO
ATF6	51	NO
ATF6B	15	NO
ATF7	0	NO
ATF7IP	220	YES
ATG10	12	NO
ATG101	57	NO
ATG12	57	NO
ATG13	48	NO
ATG16L2	0	NO
ATG2A	68	YES
ATG3	39	NO
ATG4B	88	YES
ATG4D	0	NO
ATG9A	184	NO
ATIC	363	YES
ATL2	253	YES
ATM	157	YES
ATMIN	73	NO
ATN1	18	NO
ATOH7	11	NO
ATOX1	19	NO
ATP13A1	28	NO
ATP13A3	11	NO
ATP1A1	122	YES
ATP1A3	116	NO
ATP1B1	12	NO
ATP1B2	8	NO
ATP1B3	95	YES
ATP1B4	53	NO
ATP23	14	NO
ATP2A3	1	NO
ATP2B1	111	YES
ATP2B3	0	NO
ATP2B4	4	NO
ATP2C1	39	YES
ATP5F1A	143	YES
ATP5F1B	71	YES
ATP5F1C	147	YES
ATP5F1D	78	YES
ATP5F1E	96	YES
ATP5IF1	40	NO
ATP5MC1	0	NO
ATP5MC2	134	NO
ATP5MD	33	NO
ATP5ME	149	YES
ATP5MF	124	YES
ATP5MG	132	YES
ATP5MGL	44	NO
ATP5PB	188	YES
ATP5PD	95	YES
ATP5PF	85	YES
ATP5PO	165	YES
ATP6AP1	60	NO
ATP6V0A1	0	NO
ATP6V0A2	105	YES
ATP6V0D1	108	YES
ATP6V0E1	20	YES
ATP6V1B2	188	NO
ATP6V1C1	25	YES
ATP6V1D	183	YES
ATP6V1E2	16	NO
ATP6V1G2	0	NO
ATP6V1H	67	YES
ATP7A	37	NO
ATPAF1	0	NO
ATPAF2	139	NO
ATR	115	NO
ATRIP	125	YES
ATRN	50	YES
ATRX	155	YES
ATXN1	14	NO
ATXN10	85	YES
ATXN1L	50	NO
ATXN2	62	NO
ATXN2L	119	YES
ATXN7	52	NO
ATXN7L2	0	NO
ATXN7L3	116	NO
ATXN7L3B	25	NO
AUH	6	NO
AUNIP	41	YES
AUP1	76	YES
AURKAIP1	62	NO
AUTS2	0	NO
AVEN	57	NO
AVIL	30	YES
AVP	16	NO
AVPR1A	0	NO
AVPR1B	0	NO
AXDND1	0	NO
AXIN1	172	YES
AXIN2	7	NO
AXL	46	NO
AZIN1	77	YES
AZIN2	6	NO
B3GALT6	55	YES
B3GAT2	2	NO
B3GAT3	65	YES
B3GNT2	46	YES
B3GNT3	87	NO
B3GNT4	26	NO
B3GNT5	40	YES
B3GNT6	41	NO
B3GNT9	1	NO
B4GALNT2	46	NO
B4GALT3	8	NO
B4GALT5	100	NO
B4GALT7	112	NO
B4GAT1	46	NO
BAD	55	NO
BAG2	5	NO
BAG6	152	YES
BAHD1	8	NO
BAIAP2	27	NO
BAIAP2L1	13	NO
BAIAP2L2	13	NO
BAIAP3	54	NO
BAK1	0	NO
BAMBI	9	NO
BANK1	1	NO
BANP	19	NO
BAP1	90	NO
BARD1	103	NO
BARHL2	34	NO
BATF	10	NO
BATF2	28	NO
BAZ1A	19	NO
BAZ1B	130	NO
BAZ2A	38	NO
BBS1	103	YES
BBS9	0	NO
BCAN	123	NO
BCAP31	67	YES
BCAR1	146	YES
BCAR3	48	NO
BCAS2	119	YES
BCAS3	34	NO
BCAS4	2	NO
BCCIP	147	YES
BCDIN3D	51	NO
BCKDHB	0	NO
BCL10	51	YES
BCL11A	6	NO
BCL11B	39	YES
BCL2	20	YES
BCL2A1	40	NO
BCL2L1	224	YES
BCL2L11	7	NO
BCL2L12	13	NO
BCL2L2	45	YES
BCL6	32	YES
BCL9	0	NO
BCL9L	26	NO
BCLAF1	64	NO
BCOR	78	NO
BCR	0	NO
BCS1L	105	YES
BDH2	79	NO
BDP1	121	YES
BECN1	170	YES
BEGAIN	47	NO
BEND3	99	NO
BEST3	43	NO
BET1	226	YES
BET1L	86	NO
BHLHA15	21	NO
BHLHE41	20	NO
BHMT2	5	NO
BICD1	42	NO
BICD2	0	NO
BICDL2	59	YES
BICRA	74	NO
BIN1	0	NO
BIN2	34	NO
BIRC2	92	YES
BIRC6	138	YES
BIRC8	12	NO
BLCAP	21	NO
BLM	93	YES
BLOC1S2	0	NO
BLOC1S3	0	NO
BLZF1	1	NO
BMF	0	NO
BMI1	14	NO
BMP8B	46	NO
BMPR1A	68	NO
BMPR2	1	NO
BNC1	1	NO
BNC2	1	NO
BNIP1	113	YES
BNIP2	31	NO
BNIP3	1	NO
BNIPL	0	NO
BOC	0	NO
BOD1	24	NO
BOD1L1	50	YES
BOLA1	25	NO
BORA	122	NO
BORCS5	137	NO
BORCS7	13	NO
BORCS8	34	NO
BPIFB3	74	NO
BPNT1	39	NO
BPTF	86	YES
BRAF	128	YES
BRAP	143	YES
BRAT1	301	YES
BRCA1	49	YES
BRCA2	39	YES
BRD1	37	NO
BRD2	183	YES
BRD4	203	NO
BRD7	120	YES
BRD8	0	NO
BRD9	166	YES
BRF1	91	NO
BRI3	7	NO
BRIP1	128	YES
BRK1	112	YES
BRMS1	64	NO
BRMS1L	34	NO
BRPF1	97	YES
BRSK2	0	NO
BSCL2	51	NO
BSDC1	22	NO
BSG	44	NO
BSND	27	NO
BTAF1	95	YES
BTBD11	0	NO
BTBD17	0	NO
BTBD3	35	NO
BTBD6	22	NO
BTBD9	0	NO
BTF3	115	YES
BTF3L4	18	NO
BTG1	26	NO
BTK	0	NO
BTNL8	0	NO
BUB1	38	NO
BUD13	117	YES
C10orf105	0	NO
C10orf53	30	NO
C10orf90	80	NO
C11orf58	33	NO
C11orf65	31	NO
C11orf68	2	NO
C11orf71	0	NO
C11orf80	39	NO
C11orf88	10	NO
C11orf91	19	NO
C11orf94	31	NO
C12orf10	3	NO
C12orf45	93	YES
C12orf49	28	NO
C12orf56	17	NO
C12orf65	70	NO
C12orf73	0	NO
C15orf40	68	NO
C15orf41	196	YES
C15orf53	0	NO
C16orf46	0	NO
C16orf54	0	NO
C16orf70	0	NO
C16orf72	61	YES
C16orf86	0	NO
C16orf87	0	NO
C16orf89	5	NO
C16orf91	171	NO
C16orf92	78	NO
C16orf95	6	NO
C16orf96	25	NO
C17orf49	17	NO
C17orf50	86	NO
C17orf53	111	NO
C17orf58	194	YES
C17orf75	14	NO
C17orf98	0	NO
C18orf21	242	YES
C18orf32	14	NO
C19orf24	3	NO
C19orf25	168	YES
C19orf33	50	NO
C19orf38	0	NO
C19orf44	13	NO
C19orf47	89	NO
C19orf53	133	YES
C19orf66	26	NO
C19orf67	1	NO
C19orf70	44	NO
C19orf81	0	NO
C1D	141	YES
C1QBP	44	NO
C1QC	51	NO
C1QTNF1	0	NO
C1QTNF4	0	NO
C1QTNF5	37	NO
C1QTNF6	0	NO
C1QTNF9	0	NO
C1QTNF9B	0	NO
C1orf100	39	NO
C1orf105	25	NO
C1orf112	43	NO
C1orf123	60	NO
C1orf127	40	NO
C1orf131	93	YES
C1orf159	10	NO
C1orf162	149	NO
C1orf226	38	NO
C1orf43	18	NO
C1orf52	68	NO
C1orf56	31	NO
C1orf74	15	NO
C21orf2	65	NO
C21orf58	0	NO
C22orf23	57	NO
C22orf39	118	NO
C22orf46	199	NO
C2CD4D	53	NO
C2orf49	116	YES
C2orf50	0	NO
C2orf54	0	NO
C2orf68	0	NO
C2orf69	57	NO
C2orf78	2	NO
C3orf38	112	YES
C4orf19	55	NO
C5orf15	8	NO
C5orf30	53	NO
C5orf34	149	NO
C5orf49	17	NO
C6orf106	28	NO
C6orf136	68	NO
C6orf141	183	NO
C6orf15	111	NO
C6orf222	2	NO
C6orf226	21	NO
C6orf47	27	NO
C6orf89	19	NO
C7orf26	105	NO
C7orf43	11	NO
C7orf50	4	NO
C7orf61	43	YES
C8G	0	NO
C8orf33	110	NO
C8orf37	41	NO
C8orf59	119	YES
C8orf76	17	YES
C8orf82	6	NO
C8orf88	49	NO
C9orf116	2	NO
C9orf129	0	NO
C9orf16	35	NO
C9orf24	34	NO
C9orf50	4	NO
C9orf78	94	NO
CA10	57	NO
CA11	0	NO
CA4	0	NO
CA5A	78	YES
CA7	33	NO
CAB39	102	YES
CABIN1	64	NO
CABLES2	0	NO
CABP2	41	YES
CABP4	228	NO
CABP7	22	NO
CACNA1A	38	NO
CACNA1B	5	NO
CACNA1G	30	NO
CACNA1H	0	NO
CACNA2D2	22	NO
CACNB1	17	NO
CACNB3	1	NO
CACNG1	17	NO
CACYBP	89	NO
CAD	172	YES
CADM1	0	NO
CADM4	37	NO
CALCB	36	NO
CALCOCO1	54	NO
CALM1	27	NO
CALM2	12	YES
CALM3	0	NO
CALML6	114	YES
CALN1	13	NO
CALR	88	YES
CAMK2G	29	NO
CAMKK2	0	NO
CAMLG	55	YES
CAMSAP1	0	NO
CAMSAP2	104	NO
CAND1	40	YES
CANT1	22	NO
CANX	49	NO
CAP1	38	YES
CAPN1	34	NO
CAPN11	5	NO
CAPN15	39	NO
CAPN5	17	NO
CAPN9	28	NO
CAPNS1	0	NO
CAPRIN1	47	YES
CAPS	39	NO
CARD10	18	NO
CARD11	22	NO
CARD8	80	NO
CARM1	92	YES
CARMIL3	32	NO
CARNS1	50	YES
CARS2	118	YES
CASC3	52	YES
CASKIN1	155	NO
CASKIN2	117	NO
CASP9	161	NO
CASQ2	69	NO
CASS4	127	NO
CAST	27	NO
CASTOR1	50	NO
CASTOR3	65	NO
CASZ1	0	NO
CATSPER1	160	NO
CATSPER3	0	NO
CATSPERD	20	NO
CATSPERG	64	YES
CAV2	6	NO
CBARP	86	NO
CBFA2T3	35	NO
CBFB	77	YES
CBLC	187	NO
CBLL1	18	NO
CBLN1	54	NO
CBLN3	21	NO
CBWD1	0	NO
CBWD5	31	YES
CBX1	4	NO
CBX2	0	NO
CBX5	15	NO
CBX7	37	NO
CBY1	20	NO
CC2D1B	78	NO
CCAR1	91	NO
CCAR2	42	NO
CCDC102A	118	NO
CCDC106	8	NO
CCDC107	58	YES
CCDC114	0	NO
CCDC115	191	YES
CCDC116	51	NO
CCDC117	0	NO
CCDC12	80	YES
CCDC124	7	NO
CCDC125	0	NO
CCDC130	104	YES
CCDC134	45	NO
CCDC137	187	NO
CCDC142	77	YES
CCDC144A	77	YES
CCDC144NL	42	NO
CCDC17	1	NO
CCDC171	1	NO
CCDC174	85	YES
CCDC180	55	NO
CCDC182	31	NO
CCDC184	22	NO
CCDC189	151	NO
CCDC191	57	NO
CCDC198	8	NO
CCDC22	76	YES
CCDC24	33	NO
CCDC25	77	NO
CCDC27	16	NO
CCDC28B	90	NO
CCDC30	0	NO
CCDC32	113	NO
CCDC36	9	YES
CCDC38	82	NO
CCDC43	14	NO
CCDC51	107	YES
CCDC58	6	NO
CCDC59	37	YES
CCDC6	197	YES
CCDC61	0	NO
CCDC62	44	NO
CCDC63	0	NO
CCDC71	11	NO
CCDC71L	2	NO
CCDC74B	52	NO
CCDC77	21	NO
CCDC78	8	NO
CCDC85B	10	NO
CCDC86	111	YES
CCDC87	10	NO
CCDC88B	43	NO
CCDC9	18	NO
CCDC92	2	NO
CCDC93	61	NO
CCIN	6	NO
CCL1	8	NO
CCL16	0	NO
CCL17	32	NO
CCL26	0	NO
CCL27	0	NO
CCL3L3	120	NO
CCL4	33	NO
CCL5	8	NO
CCM2	24	YES
CCNB1	255	YES
CCNB1IP1	62	NO
CCNC	129	YES
CCND1	257	YES
CCND2	90	YES
CCND3	76	YES
CCNE1	83	YES
CCNE2	6	NO
CCNF	51	YES
CCNJ	0	NO
CCNK	118	YES
CCNL1	36	YES
CCNL2	82	NO
CCNT1	118	YES
CCNT2	76	YES
CCP110	138	YES
CCR10	43	NO
CCR2	0	NO
CCR3	25	NO
CCR4	1	NO
CCR5	30	NO
CCS	49	YES
CCSAP	103	NO
CCT6A	66	NO
CCT6B	0	NO
CCT7	54	YES
CCT8	38	NO
CD101	16	NO
CD151	49	YES
CD164	19	NO
CD19	71	YES
CD1C	27	NO
CD1D	0	NO
CD200R1	0	NO
CD27	14	NO
CD276	45	NO
CD2BP2	171	YES
CD302	39	NO
CD320	0	NO
CD37	0	NO
CD3EAP	129	YES
CD44	22	NO
CD46	0	NO
CD5	0	NO
CD53	0	NO
CD58	43	NO
CD5L	76	NO
CD6	0	NO
CD68	88	NO
CD7	0	NO
CD79A	5	NO
CD79B	48	YES
CD81	25	NO
CD82	80	NO
CD8B	183	NO
CDAN1	236	YES
CDC14B	3	NO
CDC20B	0	NO
CDC25A	31	NO
CDC25B	100	YES
CDC25C	12	NO
CDC26	100	YES
CDC37L1	26	NO
CDC40	69	YES
CDC42	73	YES
CDC42BPB	79	NO
CDC42BPG	54	NO
CDC42EP1	0	NO
CDC42EP2	78	YES
CDC42EP4	28	NO
CDC42SE1	20	NO
CDCA2	58	NO
CDCA3	172	YES
CDCA5	177	YES
CDH1	29	NO
CDH12	145	NO
CDH15	6	NO
CDH2	52	YES
CDH24	9	NO
CDH26	36	NO
CDH5	0	NO
CDH6	0	NO
CDHR1	20	NO
CDIPT	187	YES
CDK10	0	NO
CDK12	110	NO
CDK13	117	YES
CDK2	231	YES
CDK2AP1	9	NO
CDK2AP2	53	NO
CDK3	15	NO
CDK4	153	YES
CDK5	59	NO
CDK5RAP1	32	NO
CDK5RAP2	36	YES
CDK5RAP3	19	NO
CDK6	204	YES
CDK8	109	YES
CDKAL1	104	NO
CDKL2	45	NO
CDKL3	22	NO
CDKN2A	0	NO
CDKN2AIP	88	NO
CDKN2AIPNL	0	NO
CDPF1	25	NO
CDS2	204	YES
CDSN	14	NO
CDV3	34	NO
CDX2	9	YES
CDX4	3	NO
CDYL	31	NO
CEACAM16	0	NO
CEACAM3	20	NO
CEACAM6	0	NO
CEACAM8	47	NO
CEBPA	33	YES
CEBPB	124	YES
CEBPD	13	NO
CEBPE	1	NO
CELA1	57	NO
CELA2A	17	NO
CELF1	39	NO
CELF2	15	NO
CELF5	0	NO
CEND1	78	NO
CENPA	85	YES
CENPB	31	NO
CENPC	45	YES
CENPE	86	YES
CENPF	45	YES
CENPH	96	YES
CENPI	72	YES
CENPJ	144	YES
CENPL	33	YES
CENPO	45	YES
CENPP	169	YES
CENPS	55	YES
CENPT	58	YES
CENPU	198	YES
CENPV	62	NO
CENPX	108	YES
CEP112	0	NO
CEP120	125	YES
CEP131	45	NO
CEP135	118	YES
CEP152	194	YES
CEP170	35	NO
CEP192	49	YES
CEP250	0	NO
CEP295	82	YES
CEP350	104	YES
CEP44	112	NO
CEP55	182	YES
CEP57	58	NO
CEP68	0	NO
CEP72	0	NO
CEP78	0	NO
CEP85	34	NO
CEP85L	2	NO
CEP97	57	YES
CEPT1	131	YES
CERCAM	16	NO
CERK	0	NO
CERS2	84	YES
CERS4	0	NO
CES4A	0	NO
CFAP126	0	NO
CFAP161	0	NO
CFAP20	155	YES
CFAP300	106	NO
CFAP44	13	NO
CFAP57	49	NO
CFAP58	83	NO
CFAP70	15	NO
CFAP77	1	NO
CFAP97D1	92	NO
CFB	0	NO
CFC1	116	NO
CFD	1	NO
CFDP1	61	YES
CFL1	190	YES
CFLAR	130	YES
CHAD	108	NO
CHADL	36	NO
CHAMP1	102	NO
CHCHD1	56	NO
CHCHD10	38	NO
CHCHD2	19	NO
CHCHD3	253	YES
CHCHD5	13	NO
CHD1	76	YES
CHD2	16	NO
CHD4	118	NO
CHD6	18	NO
CHD7	48	NO
CHD8	77	YES
CHIC2	31	NO
CHID1	7	NO
CHKA	220	YES
CHM	3	NO
CHMP1A	115	YES
CHMP3	176	YES
CHMP4A	22	NO
CHMP4B	154	YES
CHMP5	67	YES
CHMP7	418	YES
CHORDC1	74	YES
CHP1	18	NO
CHRAC1	48	NO
CHRDL2	46	NO
CHRNA4	55	NO
CHRNA5	0	NO
CHRNA7	0	NO
CHRND	12	NO
CHRNG	4	NO
CHST10	1	NO
CHST4	32	NO
CHST6	0	NO
CHST7	41	NO
CHST8	119	NO
CHTF18	33	NO
CHTF8	122	YES
CHTOP	225	YES
CHUK	69	YES
CHURC1	0	NO
CIAO2A	0	NO
CIART	208	YES
CIB4	13	NO
CIC	36	YES
CIDEB	12	NO
CILP2	40	NO
CIP2A	104	NO
CIR1	81	YES
CISH	5	NO
CIT	113	YES
CITED2	114	YES
CITED4	0	NO
CIZ1	13	NO
CKAP2	16	NO
CKAP2L	34	YES
CKS1B	314	YES
CKS2	0	NO
CLASRP	69	YES
CLCC1	64	YES
CLCN7	47	NO
CLDN19	51	NO
CLDN4	102	NO
CLDN5	0	NO
CLDN6	24	NO
CLDN7	17	NO
CLDN9	85	NO
CLDND1	16	NO
CLEC14A	0	NO
CLEC18B	48	NO
CLEC1A	1	NO
CLEC4G	39	NO
CLIC1	15	NO
CLK1	7	NO
CLK2	21	NO
CLK3	40	NO
CLMP	85	NO
CLN3	0	NO
CLN6	0	NO
CLPB	271	YES
CLPP	86	NO
CLPS	0	NO
CLPTM1	15	NO
CLPX	70	NO
CLSPN	129	YES
CLTB	0	NO
CLUH	147	NO
CMAS	51	NO
CMC1	121	NO
CMIP	86	YES
CMKLR1	0	NO
CMPK1	96	YES
CMPK2	43	YES
CMTM5	1	NO
CMTM6	0	NO
CMTM8	0	NO
CMTR2	59	NO
CNBD2	0	NO
CNBP	103	NO
CNEP1R1	128	YES
CNGA1	35	NO
CNIH1	14	NO
CNIH2	69	YES
CNKSR2	1	NO
CNN1	23	NO
CNN2	143	NO
CNN3	0	NO
CNNM1	0	NO
CNNM3	26	NO
CNOT1	213	YES
CNOT10	50	NO
CNOT11	146	YES
CNOT2	118	YES
CNOT4	128	NO
CNOT6	0	NO
CNOT6L	122	NO
CNOT7	32	YES
CNOT9	79	YES
CNP	15	NO
CNPY2	76	YES
CNPY4	21	NO
CNTD2	67	NO
CNTN2	26	NO
CNTNAP1	0	NO
CNTNAP3	35	NO
CNTNAP3B	27	YES
CNTROB	50	NO
COA3	14	NO
COA4	136	NO
COA5	206	YES
COA6	29	NO
COA7	34	NO
COASY	99	YES
COCH	18	NO
COG1	74	YES
COG2	34	NO
COG3	139	YES
COG4	157	YES
COG5	82	NO
COG6	75	NO
COG7	129	YES
COG8	56	YES
COIL	111	NO
COL15A1	0	NO
COL17A1	0	NO
COL18A1	23	NO
COL25A1	1	NO
COL4A1	0	NO
COL4A3BP	92	YES
COL5A2	3	NO
COL7A1	0	NO
COL8A1	49	NO
COL8A2	35	NO
COL9A1	5	NO
COL9A3	11	NO
COMMD10	96	NO
COMMD2	117	YES
COMMD3	167	YES
COMMD4	7	NO
COMMD5	76	NO
COMMD6	102	NO
COMMD7	25	NO
COMMD8	60	YES
COMMD9	45	NO
COMT	132	NO
COMTD1	114	NO
COP1	42	YES
COPE	191	YES
COPG1	108	YES
COPRS	0	NO
COPS2	109	NO
COPS4	145	NO
COPS7A	78	YES
COPS9	44	NO
COQ10A	34	NO
COQ2	46	NO
COQ3	70	NO
COQ4	217	YES
COQ5	0	NO
COQ6	4	NO
COQ7	95	NO
COQ8A	31	NO
COQ8B	96	NO
COQ9	1	NO
CORO1A	23	NO
CORO1B	49	NO
CORO1C	7	NO
CORO2A	62	NO
CORO6	3	NO
CORO7	62	NO
COX10	95	YES
COX11	29	NO
COX14	159	YES
COX15	64	YES
COX16	149	YES
COX17	53	YES
COX18	146	NO
COX19	47	NO
COX20	61	NO
COX4I1	45	YES
COX4I2	0	NO
COX5A	79	NO
COX5B	85	YES
COX6A1	34	YES
COX6A2	22	NO
COX6B1	217	YES
COX6C	63	YES
COX7A2	116	NO
COX7B	81	YES
COX7C	81	YES
COX8A	41	NO
COX8C	40	NO
CPAMD8	33	NO
CPD	66	YES
CPE	0	NO
CPEB1	35	NO
CPEB4	17	NO
CPLANE1	36	NO
CPLANE2	6	NO
CPM	17	NO
CPN2	0	NO
CPNE5	104	YES
CPNE6	55	NO
CPNE7	0	NO
CPOX	91	NO
CPQ	17	NO
CPSF6	17	NO
CPSF7	14	NO
CPT1A	59	YES
CPT1B	35	NO
CPT2	48	YES
CR1L	77	YES
CRABP2	11	NO
CRACR2B	3	NO
CRAMP1	63	NO
CRAT	0	NO
CRB2	1	NO
CRB3	26	YES
CREB1	96	YES
CREB3	173	NO
CREBBP	75	NO
CREBZF	74	NO
CREG1	66	NO
CRHR1	0	NO
CRIM1	12	NO
CRIP3	43	NO
CRIPAK	62	NO
CRIPT	42	NO
CRISP1	9	NO
CRK	71	YES
CRKL	110	YES
CRLF3	0	NO
CRLS1	156	YES
CRMP1	14	NO
CROCC	45	YES
CRP	0	NO
CRTAC1	31	NO
CRTC1	2	NO
CRTC2	82	YES
CRTC3	41	YES
CRX	16	NO
CRYBA1	10	NO
CRYBA4	46	NO
CRYBB3	1	NO
CRYGA	0	NO
CRYGB	0	NO
CRYGC	68	NO
CRYGD	1	NO
CRYGN	83	NO
CRYGS	21	NO
CS	7	NO
CSAD	34	NO
CSDC2	156	NO
CSDE1	91	YES
CSF2RA	14	NO
CSF2RB	17	NO
CSF3R	0	NO
CSH2	94	YES
CSHL1	21	NO
CSK	20	NO
CSKMT	43	NO
CSNK1A1	288	YES
CSNK1A1L	0	NO
CSNK1D	26	NO
CSNK2A1	189	YES
CSPG4	9	NO
CSPG5	23	NO
CSPP1	0	NO
CST2	0	NO
CST3	27	NO
CST6	132	YES
CSTA	38	NO
CSTF2	60	YES
CSTF3	148	NO
CT47B1	33	NO
CTAG2	36	NO
CTAGE1	14	NO
CTAGE15	187	YES
CTAGE9	96	NO
CTBP1	59	NO
CTBP2	46	NO
CTC1	114	YES
CTDNEP1	182	YES
CTDSP1	90	NO
CTDSP2	36	NO
CTDSPL2	54	NO
CTNNA1	105	YES
CTNNA2	0	NO
CTNNB1	111	YES
CTNNBIP1	66	NO
CTNNBL1	87	YES
CTNND1	28	YES
CTPS1	171	YES
CTR9	59	YES
CTRB2	52	NO
CTSF	46	NO
CTSH	43	NO
CTSK	109	YES
CTSO	17	NO
CTSW	142	NO
CTTN	119	YES
CTU1	49	NO
CTU2	112	YES
CTXN1	74	NO
CUBN	0	NO
CUL2	149	YES
CUL3	6	NO
CUL4A	40	NO
CUL4B	27	YES
CUL7	109	NO
CUL9	0	NO
CUTA	0	NO
CUX2	0	NO
CWC25	64	YES
CWF19L1	0	NO
CWF19L2	110	YES
CXCL1	0	NO
CXCL12	7	NO
CXCL14	0	NO
CXCL17	79	NO
CXCL3	14	NO
CXCL8	0	NO
CXXC1	54	YES
CXorf56	103	YES
CYB561	14	NO
CYB561A3	56	YES
CYB561D1	17	NO
CYB561D2	37	NO
CYB5B	114	YES
CYB5R3	0	NO
CYB5R4	77	YES
CYBC1	103	NO
CYBRD1	0	NO
CYC1	158	YES
CYCS	155	NO
CYFIP1	1	NO
CYHR1	0	NO
CYLD	52	NO
CYP1A2	1	NO
CYP26A1	2	NO
CYP26C1	6	NO
CYP27B1	0	NO
CYP2A13	161	NO
CYP2C18	44	NO
CYP2S1	38	NO
CYP2U1	19	NO
CYP2W1	36	YES
CYP4B1	3	NO
CYP4F11	11	NO
CYP4F2	18	NO
CYP4X1	4	NO
CYS1	160	NO
CYTH3	12	NO
CYTH4	0	NO
D2HGDH	23	NO
DACH1	11	NO
DACT3	12	NO
DAGLA	23	NO
DAGLB	9	NO
DALRD3	0	NO
DAND5	47	NO
DAO	63	NO
DAP	105	NO
DAP3	169	YES
DARS2	107	YES
DAXX	108	YES
DAZAP1	2	NO
DAZAP2	72	NO
DBF4	84	YES
DBF4B	0	NO
DBI	21	NO
DBNDD1	0	NO
DBP	1	NO
DBT	128	NO
DBX2	2	NO
DCAF10	18	NO
DCAF15	104	NO
DCAF4	34	NO
DCAF5	28	NO
DCAF6	81	NO
DCAF8	38	NO
DCAKD	78	NO
DCANP1	0	NO
DCDC2	112	YES
DCDC2B	0	NO
DCLK1	8	NO
DCLRE1B	282	YES
DCP2	60	NO
DCPS	115	YES
DCST1	36	NO
DCST2	0	NO
DCTN1	32	YES
DCTN2	136	YES
DCTN3	126	YES
DCTN4	101	YES
DCTPP1	25	NO
DCXR	7	NO
DDA1	138	NO
DDB2	0	NO
DDC	0	NO
DDI2	116	YES
DDIT3	78	NO
DDIT4	5	NO
DDN	0	NO
DDRGK1	60	YES
DDX1	14	NO
DDX11	43	YES
DDX17	181	YES
DDX18	15	NO
DDX19A	24	YES
DDX19B	94	NO
DDX20	48	YES
DDX21	187	YES
DDX24	200	NO
DDX27	144	YES
DDX28	95	NO
DDX31	166	YES
DDX39A	29	NO
DDX39B	185	YES
DDX3X	157	YES
DDX43	22	NO
DDX46	136	YES
DDX5	104	YES
DDX50	44	NO
DDX52	40	YES
DDX59	70	YES
DDX6	47	NO
DEDD	43	NO
DEF8	6	NO
DEFB115	13	NO
DEFB118	15	NO
DEFB4A	147	NO
DENND1C	86	NO
DENND2A	11	NO
DENND2C	0	NO
DENND4A	38	YES
DENND4B	0	NO
DENND4C	31	YES
DENR	61	NO
DEPDC1	65	NO
DEPDC5	27	NO
DEPTOR	3	NO
DERL1	144	NO
DERL2	115	YES
DESI1	0	NO
DET1	371	YES
DEXI	40	YES
DFFB	0	NO
DGCR2	0	NO
DGCR6	141	YES
DGCR6L	75	NO
DGCR8	51	YES
DGKA	0	NO
DGKD	76	NO
DGKE	14	NO
DGKZ	34	NO
DHDH	4	NO
DHFR	155	YES
DHFR2	25	NO
DHODH	119	YES
DHPS	94	NO
DHRS1	11	NO
DHRS13	41	NO
DHRS3	0	NO
DHRS4	2	NO
DHRS7B	3	NO
DHRSX	188	YES
DHX16	40	YES
DHX29	144	YES
DHX30	20	NO
DHX35	189	YES
DHX36	134	YES
DHX38	68	YES
DHX40	85	NO
DHX57	20	NO
DHX58	0	NO
DHX9	257	YES
DIAPH1	0	NO
DIAPH3	320	YES
DICER1	90	YES
DIDO1	73	YES
DIMT1	84	YES
DIP2B	46	YES
DIRAS3	25	NO
DIS3	25	YES
DIS3L	24	NO
DISP2	86	NO
DKK1	0	NO
DKK4	40	NO
DLD	44	YES
DLG4	1	NO
DLG5	78	YES
DLGAP3	64	NO
DLGAP5	63	NO
DLK1	33	NO
DLK2	16	NO
DLL1	12	NO
DLL3	61	NO
DLST	194	YES
DLX1	1	NO
DLX3	0	NO
DLX4	5	NO
DLX5	2	NO
DMAC1	130	YES
DMAC2	30	NO
DMKN	79	NO
DMRTA2	112	NO
DMRTB1	80	NO
DMRTC2	0	NO
DMXL1	25	YES
DMXL2	0	NO
DNAAF2	1	NO
DNAAF5	88	NO
DNAH1	56	NO
DNAH10	0	NO
DNAH2	33	NO
DNAH5	7	NO
DNAH7	0	NO
DNAJA1	5	NO
DNAJA2	42	NO
DNAJA3	64	YES
DNAJB1	4	NO
DNAJB11	58	YES
DNAJB12	38	NO
DNAJB13	96	NO
DNAJB6	61	NO
DNAJC11	219	YES
DNAJC13	72	YES
DNAJC14	19	NO
DNAJC16	0	NO
DNAJC19	49	YES
DNAJC2	81	NO
DNAJC21	274	YES
DNAJC3	9	YES
DNAJC30	13	NO
DNAJC5G	0	NO
DNAJC7	79	NO
DNAJC8	32	NO
DNAJC9	510	YES
DNASE1	0	NO
DNASE2	19	NO
DND1	194	YES
DNLZ	180	NO
DNM1	0	NO
DNM1L	188	YES
DNM2	49	YES
DNM3	19	NO
DNMT1	20	NO
DNMT3B	18	NO
DNPEP	0	NO
DNTTIP1	81	YES
DNTTIP2	107	YES
DOCK2	48	NO
DOCK5	89	YES
DOCK6	5	NO
DOCK7	92	YES
DOHH	81	NO
DOK4	0	NO
DOLK	100	NO
DOLPP1	220	YES
DOT1L	218	YES
DPEP2	221	NO
DPEP3	0	NO
DPF1	62	NO
DPF2	12	YES
DPH1	30	NO
DPH2	14	NO
DPH5	158	NO
DPH6	134	YES
DPH7	0	NO
DPM1	112	YES
DPM2	303	YES
DPM3	161	YES
DPP3	199	NO
DPP7	44	NO
DPP9	82	YES
DPPA2	0	NO
DPPA3	51	NO
DPPA5	31	NO
DPY19L2	2	NO
DPY30	143	NO
DPYD	103	NO
DR1	105	YES
DRAM2	80	YES
DRAP1	110	NO
DRD4	0	NO
DRG1	19	NO
DRG2	0	NO
DRGX	56	NO
DROSHA	63	YES
DSCC1	43	YES
DSN1	105	YES
DSPP	0	NO
DSTN	34	NO
DSTYK	17	NO
DTD2	8	NO
DTHD1	21	NO
DTX2	17	NO
DTX3	31	NO
DTYMK	181	NO
DUOX2	24	NO
DUOXA1	39	NO
DUOXA2	19	NO
DUSP1	33	NO
DUSP10	93	YES
DUSP11	0	NO
DUSP12	3	NO
DUSP13	74	NO
DUSP14	47	NO
DUSP16	0	NO
DUSP19	0	NO
DUSP22	33	YES
DUSP28	0	NO
DUSP3	9	NO
DUSP4	48	YES
DUSP5	26	NO
DUSP8	0	NO
DVL1	17	NO
DVL3	0	NO
DYDC1	3	NO
DYM	29	NO
DYNC1LI1	96	YES
DYNC1LI2	103	YES
DYNLL1	59	YES
DYNLT1	65	YES
DYNLT3	10	NO
DYRK1A	84	YES
DYRK1B	35	NO
DYRK2	34	NO
E2F1	110	NO
E2F2	0	NO
E2F3	306	YES
E2F4	10	NO
E2F6	71	NO
E2F8	19	NO
E4F1	243	YES
EAF1	281	YES
EAF2	19	NO
EAPP	79	NO
EARS2	145	YES
EBF1	70	YES
EBF3	9	NO
EBI3	0	NO
ECEL1	0	NO
ECHDC2	4	NO
ECHS1	0	NO
ECI1	0	NO
ECM1	72	YES
ECSIT	132	YES
ECT2L	44	NO
EDA	0	NO
EDAR	16	NO
EDC4	83	NO
EDEM2	39	NO
EDF1	16	YES
EDIL3	0	NO
EDRF1	56	NO
EED	65	YES
EEF1AKMT2	0	NO
EEF1AKMT3	66	NO
EEF1B2	51	NO
EEF1D	19	NO
EEF1E1	89	NO
EEF2KMT	115	NO
EEFSEC	76	YES
EFCAB5	0	NO
EFCC1	4	NO
EFEMP2	0	NO
EFHC1	1	NO
EFL1	115	YES
EFNA1	18	NO
EFNA2	0	NO
EFNA3	14	NO
EFNA4	7	NO
EFNA5	84	NO
EFNB3	16	NO
EFR3A	194	YES
EFR3B	66	NO
EFS	95	NO
EGFR	138	YES
EGLN1	107	YES
EGLN2	22	NO
EGR1	43	NO
EGR2	1	NO
EGR4	7	NO
EHBP1L1	37	NO
EHD1	0	NO
EHD3	36	NO
EHMT1	70	NO
EHMT2	12	NO
EID2	16	NO
EID2B	89	NO
EIF1	109	YES
EIF1AX	103	YES
EIF2AK3	0	NO
EIF2AK4	31	NO
EIF2B5	34	YES
EIF2S2	52	YES
EIF3F	83	YES
EIF3H	47	YES
EIF3J	27	YES
EIF3K	12	NO
EIF3L	205	NO
EIF4A1	128	NO
EIF4A2	97	NO
EIF4B	101	YES
EIF4E2	118	YES
EIF4EBP1	21	NO
EIF4EBP2	0	NO
EIF4ENIF1	46	NO
EIF4G1	62	YES
EIF4G2	173	YES
EIF4G3	4	NO
EIF4H	11	NO
EIF5A	165	YES
EIF5AL1	41	NO
EIPR1	166	YES
ELAC2	148	NO
ELAVL1	23	YES
ELF2	71	NO
ELF3	1	NO
ELF4	52	NO
ELFN1	14	NO
ELL	203	YES
ELL3	5	NO
ELMO2	108	YES
ELMOD3	0	NO
ELMSAN1	74	NO
ELOA	239	YES
ELOB	51	NO
ELOC	64	YES
ELOF1	24	YES
ELOVL1	41	YES
ELOVL3	0	NO
ELP1	185	NO
ELP2	134	YES
ELP4	64	YES
EMC1	121	YES
EMC2	117	YES
EMC3	235	YES
EMC4	102	YES
EMC6	149	YES
EMC7	110	YES
EMC9	0	NO
EME1	19	NO
EME2	9	NO
EMID1	44	NO
EMILIN3	0	NO
EML2	58	NO
EML4	7	NO
EML6	5	NO
EMP2	29	NO
EMSY	91	NO
EMX1	0	NO
ENDOG	68	NO
ENDOV	24	NO
ENGASE	12	NO
ENKD1	0	NO
ENO1	170	YES
ENO3	3	NO
ENOX1	14	NO
ENPP2	7	NO
ENPP7	0	NO
ENSA	97	NO
ENTPD2	15	NO
ENTPD5	2	NO
ENTPD8	0	NO
ENTR1	45	NO
ENY2	39	YES
EP300	74	YES
EPB41L5	35	NO
EPB42	66	NO
EPC1	36	NO
EPC2	198	YES
EPCAM	0	NO
EPG5	48	NO
EPHA1	11	NO
EPHA3	25	NO
EPHA5	11	NO
EPHB3	0	NO
EPHB6	0	NO
EPM2A	54	NO
EPM2AIP1	31	NO
EPN2	11	NO
EPN3	0	NO
EPOP	41	YES
EPOR	13	NO
EPS15L1	139	YES
EPS8L1	51	NO
EPS8L3	6	NO
EPSTI1	56	NO
ERAL1	118	YES
ERBB2	140	YES
ERBB3	105	YES
ERC1	19	NO
ERCC1	29	NO
ERCC3	71	YES
ERCC4	95	YES
ERCC6L	135	YES
ERCC6L2	7	NO
ERG	4	NO
ERI1	234	NO
ERICH4	0	NO
ERICH5	57	NO
ERLEC1	33	NO
ERLIN1	2	NO
ERMN	28	NO
ERMP1	0	NO
ERN2	38	NO
ERP44	110	YES
ERV3	139	NO
ERVW	34	NO
ESCO2	79	YES
ESF1	43	NO
ESPN	66	YES
ESR1	32	YES
ESRP2	26	NO
ESRRA	20	NO
ESRRB	13	NO
ESRRG	26	NO
ESS2	55	NO
ESYT1	0	NO
ETAA1	0	NO
ETNPPL	84	NO
ETV3	0	NO
ETV4	0	NO
ETV5	16	NO
ETV6	32	YES
ETV7	0	NO
EVA1B	109	NO
EVA1C	0	NO
EVI5	68	NO
EVI5L	65	NO
EVPLL	69	NO
EXO1	33	YES
EXO5	146	NO
EXOC1	132	YES
EXOC2	75	YES
EXOC3	69	YES
EXOC3L1	111	NO
EXOC4	160	YES
EXOC5	75	YES
EXOC6	61	NO
EXOC6B	95	NO
EXOC7	72	NO
EXOC8	125	YES
EXOSC1	191	YES
EXOSC3	51	YES
EXOSC7	89	NO
EXOSC9	27	NO
EXT1	78	YES
EXT2	36	YES
EXTL1	0	NO
EXTL2	65	NO
EXTL3	88	YES
EYA3	5	NO
EZH1	5	NO
EZH2	44	YES
F11R	10	NO
F2	0	NO
F2R	0	NO
F3	31	NO
F7	36	NO
FA2H	3	NO
FAAH	25	NO
FAAP100	145	YES
FAAP20	34	NO
FAAP24	129	YES
[truncated: 5,261 more rows]

## Sheet: Figure 1C,1E
Model	N.feature	Cross.validated
AAAS	16	NO
AAK1	21	NO
AAMP	143	YES
AANAT	13	NO
AAR2	47	NO
AARD	25	NO
AARS2	123	YES
AARSD1	0	NO
AASDHPPT	108	YES
AATF	136	YES
AATK	170	NO
ABAT	6	NO
ABCA12	0	NO
ABCB10	13	NO
ABCB7	135	NO
ABCC10	1	NO
ABCC3	33	NO
ABCC6	15	NO
ABCD1	33	NO
ABCD3	69	NO
ABCD4	10	NO
ABCF1	112	YES
ABCF2	30	NO
ABCG1	58	NO
ABHD11	18	NO
ABHD12B	11	NO
ABHD13	1	NO
ABHD15	10	NO
ABHD16A	49	NO
ABHD17A	25	NO
ABHD2	0	NO
ABI1	65	YES
ABL1	12	NO
ABRA	0	NO
ABRAXAS1	19	NO
ABT1	49	YES
ACACA	59	NO
ACAD9	30	NO
ACADS	0	NO
ACADSB	13	NO
ACADVL	0	NO
ACAP1	0	NO
ACAP2	35	NO
ACAP3	8	NO
ACD	77	YES
ACE	0	NO
ACHE	13	NO
ACIN1	36	NO
ACKR4	25	NO
ACLY	128	YES
ACO2	229	YES
ACOT12	52	NO
ACOT4	16	NO
ACOX1	56	YES
ACOXL	67	NO
ACR	83	NO
ACSF2	19	NO
ACSL3	90	YES
ACSL4	120	YES
ACTA1	24	NO
ACTB	143	YES
ACTG1	89	YES
ACTL7A	77	NO
ACTL7B	0	NO
ACTL8	0	NO
ACTN1	0	NO
ACTN2	0	NO
ACTN4	27	NO
ACTR10	59	YES
ACTR1A	79	YES
ACTR1B	0	NO
ACTR2	93	NO
ACTR3	104	YES
ACTR3C	0	NO
ACTR5	44	NO
ACTR6	41	NO
ACVR1B	29	NO
ACVR2A	47	NO
ADA2	100	NO
ADAM10	65	NO
ADAM11	22	YES
ADAM30	28	NO
ADAMTS1	0	NO
ADAMTS10	42	YES
ADAMTS13	0	NO
ADAMTS2	3	NO
ADAMTS4	43	NO
ADAMTS7	0	NO
ADAMTSL4	24	NO
ADAMTSL5	0	NO
ADAP1	26	NO
ADAP2	0	NO
ADAR	80	YES
ADAT1	0	NO
ADAT2	138	YES
ADAT3	76	YES
ADCK2	27	NO
ADCY3	1	NO
ADCY4	41	NO
ADGRA3	13	NO
ADGRE2	22	NO
ADGRF3	11	NO
ADGRF5	62	NO
ADGRG1	0	NO
ADGRG3	39	NO
ADI1	61	NO
ADK	47	NO
ADNP	102	YES
ADO	38	NO
ADORA2B	25	NO
ADPGK	0	NO
ADPRH	20	NO
ADPRHL1	20	NO
ADPRHL2	0	NO
ADRA2B	31	NO
ADRB2	0	NO
ADRM1	64	YES
ADSL	139	YES
ADSS	136	YES
ADSSL1	13	NO
AEBP1	9	NO
AEBP2	47	NO
AES	17	NO
AFDN	94	YES
AFF3	45	NO
AFG3L2	65	NO
AFTPH	17	NO
AGAP1	31	NO
AGAP2	0	NO
AGAP5	130	NO
AGAP6	52	NO
AGAP9	82	NO
AGBL2	10	NO
AGBL4	44	NO
AGBL5	0	NO
AGFG1	15	NO
AGFG2	22	NO
AGL	13	NO
AGMAT	0	NO
AGO1	47	NO
AGO2	53	NO
AGO3	13	NO
AGPAT1	36	YES
AGPAT2	20	NO
AGPAT5	23	NO
AGR2	24	NO
AGRN	18	NO
AGTR1	0	NO
AHCY	107	YES
AHCYL1	129	YES
AHDC1	60	NO
AHNAK	33	NO
AHR	78	YES
AHRR	22	NO
AHSA1	29	NO
AIF1	85	NO
AIF1L	0	NO
AIFM1	159	YES
AIFM2	0	NO
AIFM3	13	NO
AIG1	8	NO
AIMP1	7	NO
AIMP2	27	NO
AIP	67	NO
AJM1	0	NO
AJUBA	97	YES
AK1	61	NO
AK2	104	YES
AK4	30	NO
AK6	156	YES
AKAP10	0	NO
AKAP13	36	NO
AKAP17A	21	NO
AKAP8L	44	NO
AKIRIN1	134	NO
AKIRIN2	86	YES
AKR7A3	36	NO
AKT1	106	YES
AKT2	60	YES
AKTIP	0	NO
ALAD	66	YES
ALAS1	88	YES
ALDH18A1	50	YES
ALDH1L1	26	NO
ALDH3A1	50	NO
ALDH3B2	13	NO
ALDH6A1	16	NO
ALDH7A1	32	NO
ALDH8A1	0	NO
ALDOC	36	NO
ALG1	71	YES
ALG10	20	NO
ALG12	17	YES
ALG1L	35	NO
ALG3	113	YES
ALG5	165	YES
ALG6	78	YES
ALG8	126	YES
ALG9	159	YES
ALK	10	NO
ALKBH1	0	NO
ALKBH4	80	NO
ALKBH5	59	NO
ALKBH6	22	NO
ALKBH7	32	NO
ALOX15	30	NO
ALOXE3	81	NO
ALX1	0	NO
ALX3	2	NO
ALX4	52	NO
ALYREF	85	YES
AMBP	9	NO
AMBRA1	218	YES
AMD1	130	YES
AMER2	19	NO
AMFR	18	NO
AMY2A	105	NO
AMZ1	0	NO
ANAPC1	71	NO
ANAPC10	69	NO
ANAPC13	119	NO
ANAPC15	162	YES
ANAPC5	121	NO
ANAPC7	7	NO
ANG	0	NO
ANGPTL6	1	NO
ANHX	12	NO
ANKFY1	22	NO
ANKH	45	YES
ANKHD1	86	YES
ANKLE1	34	NO
ANKMY2	19	NO
ANKRA2	0	NO
ANKRD10	38	NO
ANKRD11	101	YES
ANKRD13A	2	NO
ANKRD17	106	YES
ANKRD22	27	NO
ANKRD23	33	NO
ANKRD24	5	NO
ANKRD31	36	NO
ANKRD34A	0	NO
ANKRD35	12	NO
ANKRD36B	66	YES
ANKRD39	52	NO
ANKRD40	34	NO
ANKRD49	96	YES
ANKRD52	81	NO
ANKRD53	21	NO
ANKRD54	20	NO
ANKS3	45	NO
ANKS6	28	NO
ANLN	95	YES
ANO1	59	NO
ANP32A	27	NO
ANP32B	53	NO
ANP32E	37	NO
ANTXRL	94	NO
ANXA7	0	NO
ANXA8L1	83	YES
ANXA9	17	NO
AOC2	32	NO
AOC3	0	NO
AP1B1	75	NO
AP1G1	86	NO
AP1G2	0	NO
AP1M1	83	YES
AP1S1	21	NO
AP1S3	27	NO
AP2A1	91	NO
AP2B1	34	NO
AP2M1	82	YES
AP2S1	75	YES
AP3B1	40	NO
AP3M2	43	NO
AP3S1	18	NO
AP3S2	9	NO
AP4S1	15	NO
APC	186	YES
APC2	2	NO
APCS	43	NO
APEH	42	NO
APEX1	55	NO
APEX2	42	YES
APH1A	34	NO
API5	32	NO
APIP	0	NO
APLNR	28	NO
APLP1	167	NO
APOA5	0	NO
APOBEC3D	22	NO
APOBEC3G	44	NO
APOC1	9	NO
APOE	7	NO
APOLD1	16	NO
APOM	4	NO
APOOL	1	NO
APOPT1	17	NO
APRT	36	NO
AQP10	44	NO
AQP12B	16	NO
AQP2	0	NO
AQP3	0	NO
AQP6	38	NO
AQP7	55	NO
AQP9	19	NO
AREL1	0	NO
ARF1	136	YES
ARF3	21	NO
ARF4	172	YES
ARF6	62	YES
ARFGAP2	25	NO
ARFGEF1	0	NO
ARFIP2	3	NO
ARFRP1	129	YES
ARGFX	13	NO
ARGLU1	129	YES
ARHGAP1	6	NO
ARHGAP11A	105	YES
ARHGAP11B	10	NO
ARHGAP23	33	NO
ARHGAP27	1	NO
ARHGAP29	60	YES
ARHGAP45	107	YES
ARHGAP5	33	YES
ARHGAP9	41	NO
ARHGDIA	31	NO
ARHGEF1	22	NO
ARHGEF11	28	NO
ARHGEF16	12	NO
ARHGEF2	45	NO
ARHGEF25	1	NO
ARHGEF28	27	NO
ARHGEF33	0	NO
ARHGEF40	0	NO
ARHGEF5	61	NO
ARHGEF7	68	YES
ARID1A	44	NO
ARID1B	31	NO
ARID2	80	YES
ARID3A	28	NO
ARID3B	39	NO
ARID3C	79	NO
ARID4A	50	NO
ARID4B	15	NO
ARID5A	31	NO
ARID5B	10	NO
ARL10	5	NO
ARL13B	9	NO
ARL4A	32	NO
ARL4C	108	NO
ARL4D	16	NO
ARL5C	55	NO
ARL6IP4	10	NO
ARL6IP5	38	NO
ARL6IP6	0	NO
ARL8B	6	NO
ARMC10	16	NO
ARMC5	83	YES
ARMC6	50	NO
ARMCX6	29	NO
ARMH1	11	NO
ARMH3	86	NO
ARNT	50	YES
ARNTL	12	NO
ARNTL2	3	NO
ARPC2	68	YES
ARPC3	128	YES
ARPC4	231	YES
ARPC5	43	NO
ARPP19	1	NO
ARRB1	1	NO
ARRDC1	20	NO
ARRDC2	55	NO
ARRDC5	64	NO
ARSA	0	NO
ARSB	3	NO
ARSI	51	NO
ART1	0	NO
ARTN	46	NO
ARV1	23	NO
ARVCF	17	NO
ASAH2B	22	NO
ASB16	5	NO
ASB3	119	NO
ASB6	93	NO
ASB7	0	NO
ASCC2	78	NO
ASCC3	117	NO
ASCL1	17	YES
ASCL2	4	NO
ASCL5	1	NO
ASF1A	66	YES
ASF1B	80	YES
ASH1L	90	YES
ASH2L	86	YES
ASIC1	0	NO
ASIC2	80	NO
ASIC4	12	NO
ASIP	19	NO
ASL	1	NO
ASNA1	97	YES
ASNS	37	NO
ASNSD1	0	NO
ASPHD1	77	NO
ASPHD2	29	NO
ASPM	45	NO
ASPRV1	45	NO
ASPSCR1	60	NO
ASS1	4	NO
ASTN1	0	NO
ASXL1	52	NO
ASZ1	17	NO
ATAD2	4	NO
ATAD3A	74	NO
ATAD3B	49	YES
ATAD5	184	NO
ATCAY	0	NO
ATF1	75	NO
ATF4	5	NO
ATF5	1	NO
ATF6	4	NO
ATF6B	20	NO
ATF7	0	NO
ATF7IP	186	YES
ATG10	12	NO
ATG101	16	NO
ATG12	27	NO
ATG13	14	NO
ATG16L2	24	NO
ATG2A	30	YES
ATG3	96	NO
ATG4B	84	YES
ATG4D	38	NO
ATG9A	106	NO
ATIC	196	YES
ATL2	152	YES
ATM	169	YES
ATMIN	34	NO
ATN1	37	NO
ATOH7	3	NO
ATOX1	59	NO
ATP13A1	37	NO
ATP13A3	0	NO
ATP1A1	110	YES
ATP1A3	24	NO
ATP1B1	53	NO
ATP1B2	35	NO
ATP1B3	79	YES
ATP1B4	1	NO
ATP23	23	NO
ATP2A3	0	NO
ATP2B1	68	YES
ATP2B3	0	NO
ATP2B4	17	NO
ATP2C1	74	YES
ATP5F1A	115	YES
ATP5F1B	94	YES
ATP5F1C	57	YES
ATP5F1D	36	YES
ATP5F1E	53	YES
ATP5IF1	31	NO
ATP5MC1	15	NO
ATP5MC2	29	NO
ATP5MD	6	NO
ATP5ME	54	YES
ATP5MF	73	YES
ATP5MG	62	YES
ATP5MGL	22	NO
ATP5PB	75	YES
ATP5PD	51	YES
ATP5PF	23	YES
ATP5PO	46	YES
ATP6AP1	112	NO
ATP6V0A1	89	NO
ATP6V0A2	38	YES
ATP6V0D1	33	YES
ATP6V0E1	4	YES
ATP6V1B2	116	NO
ATP6V1C1	36	YES
ATP6V1D	91	YES
ATP6V1E2	1	NO
ATP6V1G2	0	NO
ATP6V1H	59	YES
ATP7A	70	NO
ATPAF1	30	NO
ATPAF2	123	NO
ATR	118	NO
ATRIP	122	YES
ATRN	75	YES
ATRX	112	YES
ATXN1	1	NO
ATXN10	83	YES
ATXN1L	78	NO
ATXN2	30	NO
ATXN2L	52	YES
ATXN7	58	NO
ATXN7L2	6	NO
ATXN7L3	148	NO
ATXN7L3B	0	NO
AUH	7	NO
AUNIP	30	YES
AUP1	152	YES
AURKAIP1	66	NO
AUTS2	14	NO
AVEN	73	NO
AVIL	55	NO
AVP	12	NO
AVPR1A	30	NO
AVPR1B	3	NO
AXDND1	0	NO
AXIN1	155	YES
AXIN2	0	NO
AXL	25	NO
AZIN1	73	YES
AZIN2	22	NO
B3GALT6	31	YES
B3GAT2	17	NO
B3GAT3	35	YES
B3GNT2	34	YES
B3GNT3	12	NO
B3GNT4	21	NO
B3GNT5	59	YES
B3GNT6	15	NO
B3GNT9	0	NO
B4GALNT2	42	NO
B4GALT3	33	NO
B4GALT5	15	NO
B4GALT7	129	NO
B4GAT1	40	NO
BAD	32	NO
BAG2	54	NO
BAG6	93	YES
BAHD1	6	NO
BAIAP2	0	NO
BAIAP2L1	17	NO
BAIAP2L2	12	NO
BAIAP3	47	NO
BAK1	2	NO
BAMBI	80	YES
BANK1	0	NO
BANP	39	NO
BAP1	173	NO
BARD1	39	NO
BARHL2	25	NO
BATF	62	NO
BATF2	0	NO
BAZ1A	99	NO
BAZ1B	35	NO
BAZ2A	43	NO
BBS1	131	YES
BBS9	31	NO
BCAN	4	NO
BCAP31	14	NO
BCAR1	103	YES
BCAR3	21	NO
BCAS2	163	YES
BCAS3	16	NO
BCAS4	24	NO
BCCIP	81	YES
BCDIN3D	28	NO
BCKDHB	0	NO
BCL10	60	YES
BCL11A	5	NO
BCL11B	61	YES
BCL2	32	YES
BCL2A1	82	NO
BCL2L1	98	YES
BCL2L11	63	NO
BCL2L12	19	NO
BCL2L2	94	YES
BCL6	182	YES
BCL9	0	NO
BCL9L	51	YES
BCLAF1	24	NO
BCOR	25	NO
BCR	19	NO
BCS1L	153	YES
BDH2	48	NO
BDP1	96	YES
BECN1	110	YES
BEGAIN	12	NO
BEND3	48	NO
BEST3	1	NO
BET1	80	YES
BET1L	58	NO
BHLHA15	14	NO
BHLHE41	14	NO
BHMT2	0	NO
BICD1	0	NO
BICD2	33	NO
BICDL2	54	YES
BICRA	90	NO
BIN1	0	NO
BIN2	43	NO
BIRC2	109	YES
BIRC6	91	YES
BIRC8	17	NO
BLCAP	59	NO
BLM	166	YES
BLOC1S2	0	NO
BLOC1S3	0	NO
BLZF1	0	NO
BMF	0	NO
BMI1	12	NO
BMP8B	25	NO
BMPR1A	67	NO
BMPR2	27	NO
BNC1	1	NO
BNC2	3	NO
BNIP1	84	YES
BNIP2	92	NO
BNIP3	0	NO
BNIPL	0	NO
BOC	14	NO
BOD1	18	NO
BOD1L1	55	NO
BOLA1	4	NO
BORA	104	NO
BORCS5	51	NO
BORCS7	12	NO
BORCS8	0	NO
BPIFB3	36	NO
BPNT1	51	NO
BPTF	117	YES
BRAF	123	YES
BRAP	72	YES
BRAT1	45	YES
BRCA1	75	YES
BRCA2	191	YES
BRD1	90	NO
BRD2	137	YES
BRD4	139	NO
BRD7	170	YES
BRD8	54	NO
BRD9	122	YES
BRF1	63	NO
BRI3	0	NO
BRIP1	52	YES
BRK1	120	YES
BRMS1	12	NO
BRMS1L	36	NO
BRPF1	41	YES
BRSK2	0	NO
BSCL2	90	NO
BSDC1	17	NO
BSG	5	NO
BSND	32	NO
BTAF1	107	YES
BTBD11	0	NO
BTBD17	15	NO
BTBD3	34	NO
BTBD6	3	NO
BTBD9	60	NO
BTF3	81	YES
BTF3L4	19	NO
BTG1	0	NO
BTK	26	NO
BTNL8	0	NO
BUB1	116	NO
BUD13	143	YES
C10orf105	0	NO
C10orf53	20	NO
C10orf90	0	NO
C11orf58	48	NO
C11orf65	0	NO
C11orf68	3	NO
C11orf71	26	NO
C11orf80	47	NO
C11orf88	0	NO
C11orf91	0	NO
C11orf94	6	NO
C12orf10	1	NO
C12orf45	76	YES
C12orf49	92	NO
C12orf56	4	NO
C12orf65	20	NO
C12orf73	16	NO
C15orf40	8	NO
C15orf41	133	YES
C15orf53	6	NO
C16orf46	0	NO
C16orf54	0	NO
C16orf70	0	NO
C16orf72	90	YES
C16orf86	0	NO
C16orf87	0	NO
C16orf89	14	NO
C16orf91	24	NO
C16orf92	48	NO
C16orf95	0	NO
C16orf96	0	NO
C17orf49	12	NO
C17orf50	38	NO
C17orf53	1	NO
C17orf58	79	YES
C17orf75	0	NO
C17orf98	1	NO
C18orf21	112	YES
C18orf32	4	NO
C19orf24	16	NO
C19orf25	36	YES
C19orf33	0	NO
C19orf38	0	NO
C19orf44	28	NO
C19orf47	40	NO
C19orf53	113	YES
C19orf66	3	NO
C19orf67	1	NO
C19orf70	67	NO
C19orf81	0	NO
C1D	131	YES
C1QBP	91	NO
C1QC	28	NO
C1QTNF1	53	NO
C1QTNF4	0	NO
C1QTNF5	77	NO
C1QTNF6	0	NO
C1QTNF9	43	NO
C1QTNF9B	0	NO
C1orf100	94	NO
C1orf105	34	NO
C1orf112	63	NO
C1orf123	43	NO
C1orf127	50	NO
C1orf131	68	YES
C1orf159	0	NO
C1orf162	25	NO
C1orf226	12	NO
C1orf43	55	NO
C1orf52	41	NO
C1orf56	32	NO
C1orf74	35	YES
C21orf2	118	YES
C21orf58	0	NO
C22orf23	27	YES
C22orf39	27	NO
C22orf46	58	NO
C2CD4D	0	NO
C2orf49	53	YES
C2orf50	0	NO
C2orf54	0	NO
C2orf68	0	NO
C2orf69	16	NO
C2orf78	0	NO
C3orf38	146	YES
C4orf19	72	YES
C5orf15	69	NO
C5orf30	25	NO
C5orf34	94	NO
C5orf49	28	NO
C6orf106	8	NO
C6orf136	62	NO
C6orf141	0	NO
C6orf15	134	NO
C6orf222	0	NO
C6orf226	45	NO
C6orf47	0	NO
C6orf89	0	NO
C7orf26	69	NO
C7orf43	40	NO
C7orf50	9	NO
C7orf61	46	NO
C8G	6	NO
C8orf33	55	NO
C8orf37	17	NO
C8orf59	212	YES
C8orf76	128	YES
C8orf82	0	NO
C8orf88	7	NO
C9orf116	0	NO
C9orf129	64	NO
C9orf16	27	NO
C9orf24	21	NO
C9orf50	0	NO
C9orf78	40	NO
CA10	16	NO
CA11	0	NO
CA4	0	NO
CA5A	38	NO
CA7	12	NO
CAB39	134	YES
CABIN1	94	NO
CABLES2	30	NO
CABP2	21	NO
CABP4	94	NO
CABP7	0	NO
CACNA1A	0	NO
CACNA1B	0	NO
CACNA1G	9	NO
CACNA1H	0	NO
CACNA2D2	44	NO
CACNB1	32	NO
CACNB3	23	NO
CACNG1	2	NO
CACYBP	0	NO
CAD	230	YES
CADM1	3	NO
CADM4	58	NO
CALCB	0	NO
CALCOCO1	9	NO
CALM1	19	YES
CALM2	34	YES
CALM3	8	NO
CALML6	45	YES
CALN1	0	NO
CALR	120	YES
CAMK2G	60	NO
CAMKK2	0	NO
CAMLG	38	NO
CAMSAP1	0	NO
CAMSAP2	10	NO
CAND1	63	YES
CANT1	25	NO
CANX	31	NO
CAP1	53	YES
CAPN1	50	NO
CAPN11	20	NO
CAPN15	3	NO
CAPN5	31	NO
CAPN9	1	NO
CAPNS1	0	NO
CAPRIN1	67	YES
CAPS	33	NO
CARD10	34	NO
CARD11	0	NO
CARD8	31	NO
CARM1	120	YES
CARMIL3	36	NO
CARNS1	56	YES
CARS2	114	NO
CASC3	45	YES
CASKIN1	33	NO
CASKIN2	73	NO
CASP9	59	NO
CASQ2	94	NO
CASS4	102	NO
CAST	56	NO
CASTOR1	8	NO
CASTOR3	19	NO
CASZ1	18	NO
CATSPER1	64	NO
CATSPER3	137	NO
CATSPERD	30	NO
CATSPERG	44	NO
CAV2	6	NO
CBARP	24	NO
CBFA2T3	9	NO
CBFB	97	YES
CBLC	71	NO
CBLL1	43	NO
CBLN1	1	NO
CBLN3	0	NO
CBWD1	54	NO
CBWD5	66	YES
CBX1	49	NO
CBX2	66	NO
CBX5	20	NO
CBX7	45	NO
CBY1	6	NO
CC2D1B	50	NO
CCAR1	50	YES
CCAR2	22	NO
CCDC102A	50	NO
CCDC106	0	NO
CCDC107	43	YES
CCDC114	0	NO
CCDC115	86	YES
CCDC116	35	NO
CCDC117	25	NO
CCDC12	115	YES
CCDC124	17	NO
CCDC125	0	NO
CCDC130	87	YES
CCDC134	83	NO
CCDC137	30	NO
CCDC142	35	YES
CCDC144A	27	NO
CCDC144NL	84	NO
CCDC17	1	NO
CCDC171	38	NO
CCDC174	104	YES
CCDC180	5	NO
CCDC182	15	NO
CCDC184	32	NO
CCDC189	54	NO
CCDC191	1	NO
CCDC198	12	NO
CCDC22	49	YES
CCDC24	18	NO
CCDC25	38	NO
CCDC27	6	NO
CCDC28B	100	NO
CCDC30	19	NO
CCDC32	127	NO
CCDC36	13	YES
CCDC38	76	NO
CCDC43	11	NO
CCDC51	144	YES
CCDC58	0	NO
CCDC59	35	NO
CCDC6	94	YES
CCDC61	24	NO
CCDC62	17	NO
CCDC63	3	NO
CCDC71	0	NO
CCDC71L	2	NO
CCDC74B	45	NO
CCDC77	38	YES
CCDC78	0	NO
CCDC85B	84	NO
CCDC86	141	YES
CCDC87	1	NO
CCDC88B	19	NO
CCDC9	0	NO
CCDC92	19	NO
CCDC93	36	NO
CCIN	0	NO
CCL1	0	NO
CCL16	0	NO
CCL17	44	NO
CCL26	0	NO
CCL27	0	NO
CCL3L3	65	NO
CCL4	10	NO
CCL5	9	NO
CCM2	31	YES
CCNB1	112	YES
CCNB1IP1	45	NO
CCNC	112	YES
CCND1	247	YES
CCND2	79	YES
CCND3	134	YES
CCNE1	61	YES
CCNE2	50	NO
CCNF	46	NO
CCNJ	11	NO
CCNK	174	YES
CCNL1	92	YES
CCNL2	86	NO
CCNT1	79	YES
CCNT2	71	YES
CCP110	114	YES
CCR10	0	NO
CCR2	26	NO
CCR3	0	NO
CCR4	37	NO
CCR5	20	NO
CCS	45	NO
CCSAP	34	NO
CCT6A	106	NO
CCT6B	10	NO
CCT7	40	NO
CCT8	35	NO
CD101	13	NO
CD151	53	YES
CD164	35	NO
CD19	38	YES
CD1C	2	NO
CD1D	0	NO
CD200R1	0	NO
CD27	62	NO
CD276	12	NO
CD2BP2	134	YES
CD302	31	NO
CD320	10	NO
CD37	32	NO
CD3EAP	119	YES
CD44	20	NO
CD46	2	NO
CD5	17	NO
CD53	0	NO
CD58	72	NO
CD5L	0	NO
CD6	0	NO
CD68	1	NO
CD7	11	NO
CD79A	53	NO
CD79B	148	YES
CD81	38	NO
CD82	31	NO
CD8B	67	NO
CDAN1	188	YES
CDC14B	12	NO
CDC20B	1	NO
CDC25A	29	NO
CDC25B	161	YES
CDC25C	5	NO
CDC26	61	YES
CDC37L1	21	YES
CDC40	122	YES
CDC42	77	YES
CDC42BPB	28	NO
CDC42BPG	60	NO
CDC42EP1	0	NO
CDC42EP2	67	NO
CDC42EP4	0	NO
CDC42SE1	17	NO
CDCA2	35	NO
CDCA3	193	YES
CDCA5	126	YES
CDH1	63	NO
CDH12	78	NO
CDH15	5	NO
CDH2	37	YES
CDH24	15	NO
CDH26	17	NO
CDH5	0	NO
CDH6	12	NO
CDHR1	7	NO
CDIPT	221	YES
CDK10	11	NO
CDK12	114	NO
CDK13	52	YES
CDK2	102	YES
CDK2AP1	31	NO
CDK2AP2	31	YES
CDK3	4	NO
CDK4	176	YES
CDK5	39	NO
CDK5RAP1	0	NO
CDK5RAP2	22	NO
CDK5RAP3	0	NO
CDK6	173	YES
CDK8	71	YES
CDKAL1	53	NO
CDKL2	15	NO
CDKL3	0	NO
CDKN2A	95	NO
CDKN2AIP	72	NO
CDKN2AIPNL	17	NO
CDPF1	3	NO
CDS2	127	YES
CDSN	34	NO
CDV3	0	NO
CDX2	7	YES
CDX4	0	NO
CDYL	27	NO
CEACAM16	0	NO
CEACAM3	8	NO
CEACAM6	53	NO
CEACAM8	0	NO
CEBPA	33	YES
CEBPB	60	YES
CEBPD	70	NO
CEBPE	0	NO
CELA1	21	NO
CELA2A	11	NO
CELF1	52	YES
CELF2	27	NO
CELF5	0	NO
CEND1	28	NO
CENPA	93	YES
CENPB	33	YES
CENPC	49	NO
CENPE	145	YES
CENPF	36	YES
CENPH	16	YES
CENPI	17	YES
CENPJ	75	YES
CENPL	69	NO
CENPO	100	YES
CENPP	79	YES
CENPS	137	YES
CENPT	50	YES
CENPU	157	YES
CENPV	19	NO
CENPX	41	NO
CEP112	0	NO
CEP120	118	YES
CEP131	38	NO
CEP135	116	YES
CEP152	67	YES
CEP170	65	NO
CEP192	54	YES
CEP250	0	NO
CEP295	81	YES
CEP350	79	YES
CEP44	92	NO
CEP55	123	YES
CEP57	15	NO
CEP68	23	NO
CEP72	0	NO
CEP78	5	NO
CEP85	76	NO
CEP85L	0	NO
CEP97	125	YES
CEPT1	87	YES
CERCAM	10	NO
CERK	15	NO
CERS2	60	YES
CERS4	32	NO
CES4A	83	NO
CFAP126	3	NO
CFAP161	0	NO
CFAP20	93	YES
CFAP300	30	NO
CFAP44	7	NO
CFAP57	0	NO
CFAP58	15	NO
CFAP70	0	NO
CFAP77	0	NO
CFAP97D1	38	NO
CFB	54	NO
CFC1	0	NO
CFD	0	NO
CFDP1	57	YES
CFL1	194	YES
CFLAR	72	YES
CHAD	38	NO
CHADL	65	NO
CHAMP1	62	YES
CHCHD1	12	NO
CHCHD10	20	NO
CHCHD2	21	NO
CHCHD3	148	YES
CHCHD5	3	NO
CHD1	61	YES
CHD2	34	NO
CHD4	139	NO
CHD6	23	NO
CHD7	38	NO
CHD8	112	YES
CHIC2	14	NO
CHID1	9	NO
CHKA	174	YES
CHM	6	NO
CHMP1A	148	NO
CHMP3	127	YES
CHMP4A	0	NO
CHMP4B	118	YES
CHMP5	57	YES
CHMP7	38	YES
CHORDC1	36	YES
CHP1	40	NO
CHRAC1	32	NO
CHRDL2	5	NO
CHRNA4	86	NO
CHRNA5	0	NO
CHRNA7	5	NO
CHRND	27	NO
CHRNG	15	NO
CHST10	10	NO
CHST4	48	NO
CHST6	0	NO
CHST7	25	NO
CHST8	117	NO
CHTF18	23	NO
CHTF8	44	YES
CHTOP	147	NO
CHUK	56	YES
CHURC1	38	NO
CIAO2A	0	NO
CIART	165	YES
CIB4	10	NO
CIC	63	YES
CIDEB	10	NO
CILP2	106	NO
CIP2A	109	YES
CIR1	70	YES
CISH	15	NO
CIT	101	YES
CITED2	132	YES
CITED4	55	NO
CIZ1	20	NO
CKAP2	52	NO
CKAP2L	48	YES
CKS1B	121	YES
CKS2	1	NO
CLASRP	133	YES
CLCC1	62	NO
CLCN7	36	NO
CLDN19	36	NO
CLDN4	32	NO
CLDN5	16	NO
CLDN6	29	NO
CLDN7	29	NO
CLDN9	55	NO
CLDND1	16	NO
CLEC14A	0	NO
CLEC18B	3	NO
CLEC1A	0	NO
CLEC4G	22	NO
CLIC1	0	NO
CLK1	4	NO
CLK2	19	NO
CLK3	49	NO
CLMP	33	NO
CLN3	0	NO
CLN6	1	NO
CLPB	36	YES
CLPP	32	NO
CLPS	44	NO
CLPTM1	32	NO
CLPX	41	NO
CLSPN	136	YES
CLTB	8	NO
CLUH	31	NO
CMAS	18	NO
CMC1	27	NO
CMIP	89	YES
CMKLR1	3	NO
CMPK1	130	YES
CMPK2	45	NO
CMTM5	3	NO
CMTM6	0	NO
CMTM8	0	NO
CMTR2	18	NO
CNBD2	0	NO
CNBP	71	NO
CNEP1R1	137	YES
CNGA1	37	NO
CNIH1	84	NO
CNIH2	116	NO
CNKSR2	0	NO
CNN1	4	NO
CNN2	64	NO
CNN3	0	NO
CNNM1	0	NO
CNNM3	10	NO
CNOT1	78	YES
CNOT10	43	YES
CNOT11	171	YES
CNOT2	26	NO
CNOT4	45	NO
CNOT6	12	NO
CNOT6L	39	NO
CNOT7	30	YES
CNOT9	115	YES
CNP	4	NO
CNPY2	60	YES
CNPY4	45	NO
CNTD2	35	NO
CNTN2	3	NO
CNTNAP1	59	NO
CNTNAP3	44	NO
CNTNAP3B	29	NO
CNTROB	35	NO
COA3	32	NO
COA4	63	NO
COA5	113	YES
COA6	50	NO
COA7	141	NO
COASY	151	YES
COCH	14	NO
COG1	93	YES
COG2	44	NO
COG3	83	YES
COG4	82	YES
COG5	131	NO
COG6	71	NO
COG7	70	YES
COG8	43	YES
COIL	83	NO
COL15A1	5	NO
COL17A1	0	NO
COL18A1	11	NO
COL25A1	0	NO
COL4A1	6	NO
COL4A3BP	118	YES
COL5A2	58	NO
COL7A1	23	NO
COL8A1	153	NO
COL8A2	42	NO
COL9A1	3	NO
COL9A3	46	NO
COMMD10	29	NO
COMMD2	28	YES
COMMD3	43	YES
COMMD4	53	NO
COMMD5	7	NO
COMMD6	64	NO
COMMD7	32	NO
COMMD8	74	YES
COMMD9	20	NO
COMT	49	NO
COMTD1	99	NO
COP1	122	YES
COPE	63	YES
COPG1	84	YES
COPRS	10	NO
COPS2	83	NO
COPS4	57	NO
COPS7A	24	YES
COPS9	38	NO
COQ10A	9	NO
COQ2	22	NO
COQ3	9	NO
COQ4	131	YES
COQ5	33	NO
COQ6	0	NO
COQ7	39	NO
COQ8A	5	NO
COQ8B	72	NO
COQ9	46	NO
CORO1A	27	YES
CORO1B	67	NO
CORO1C	4	NO
CORO2A	28	NO
CORO6	11	NO
CORO7	53	NO
COX10	60	YES
COX11	42	NO
COX14	102	YES
COX15	26	NO
COX16	70	NO
COX17	32	NO
COX18	46	NO
COX19	31	NO
COX20	19	NO
COX4I1	39	YES
COX4I2	0	NO
COX5A	23	NO
COX5B	80	YES
COX6A1	38	YES
COX6A2	42	NO
COX6B1	186	YES
COX6C	66	YES
COX7A2	3	NO
COX7B	74	YES
COX7C	127	NO
COX8A	15	NO
COX8C	32	NO
CPAMD8	0	NO
CPD	27	YES
CPE	22	NO
CPEB1	5	NO
CPEB4	28	NO
CPLANE1	17	NO
CPLANE2	0	NO
CPM	0	NO
CPN2	4	NO
CPNE5	43	YES
CPNE6	0	NO
CPNE7	87	NO
CPOX	65	YES
CPQ	43	NO
CPSF6	31	NO
CPSF7	37	NO
CPT1A	41	YES
CPT1B	5	NO
CPT2	81	NO
CR1L	81	NO
CRABP2	13	NO
CRACR2B	0	NO
CRAMP1	53	NO
CRAT	2	NO
CRB2	16	NO
CRB3	35	YES
CREB1	81	YES
CREB3	46	NO
CREBBP	84	NO
CREBZF	195	NO
CREG1	49	NO
CRHR1	14	NO
CRIM1	7	NO
CRIP3	29	NO
CRIPAK	6	NO
CRIPT	22	NO
CRISP1	51	NO
CRK	24	YES
CRKL	87	YES
CRLF3	0	NO
CRLS1	71	YES
CRMP1	0	NO
CROCC	6	NO
CRP	0	NO
CRTAC1	28	NO
CRTC1	0	NO
CRTC2	93	YES
CRTC3	110	YES
CRX	148	NO
CRYBA1	8	NO
CRYBA4	5	NO
CRYBB3	0	NO
CRYGA	5	NO
CRYGB	0	NO
CRYGC	41	NO
CRYGD	31	NO
CRYGN	36	NO
CRYGS	38	NO
CS	30	NO
CSAD	0	NO
CSDC2	0	NO
CSDE1	70	YES
CSF2RA	9	NO
CSF2RB	42	NO
CSF3R	6	NO
CSH2	36	YES
CSHL1	10	NO
CSK	42	NO
CSKMT	37	NO
CSNK1A1	123	YES
CSNK1A1L	0	NO
CSNK1D	47	NO
CSNK2A1	61	YES
CSPG4	3	NO
CSPG5	62	NO
CSPP1	1	NO
CST2	7	NO
CST3	47	NO
CST6	15	NO
CSTA	32	NO
CSTF2	58	YES
CSTF3	146	NO
CT47B1	8	NO
CTAG2	28	NO
CTAGE1	49	NO
CTAGE15	80	YES
CTAGE9	34	NO
CTBP1	31	NO
CTBP2	33	NO
CTC1	65	YES
CTDNEP1	236	YES
CTDSP1	54	NO
CTDSP2	0	NO
CTDSPL2	107	NO
CTNNA1	90	YES
CTNNA2	4	NO
CTNNB1	106	YES
CTNNBIP1	42	YES
CTNNBL1	92	YES
CTNND1	100	YES
CTPS1	178	YES
CTR9	120	YES
CTRB2	33	NO
CTSF	71	NO
CTSH	42	NO
CTSK	42	YES
CTSO	30	NO
CTSW	50	NO
CTTN	63	YES
CTU1	37	NO
CTU2	119	YES
CTXN1	119	NO
CUBN	0	NO
CUL2	133	YES
CUL3	5	NO
CUL4A	26	NO
CUL4B	52	YES
CUL7	0	NO
CUL9	0	NO
CUTA	7	NO
CUX2	0	NO
CWC25	50	YES
CWF19L1	11	NO
CWF19L2	131	YES
CXCL1	26	NO
CXCL12	12	NO
CXCL14	0	NO
CXCL17	56	NO
CXCL3	29	NO
CXCL8	3	NO
CXXC1	45	YES
CXorf56	80	YES
CYB561	17	NO
CYB561A3	60	YES
CYB561D1	15	NO
CYB561D2	8	NO
CYB5B	141	YES
CYB5R3	21	NO
CYB5R4	123	YES
CYBC1	78	NO
CYBRD1	0	NO
CYC1	60	YES
CYCS	44	NO
CYFIP1	71	NO
CYHR1	66	NO
CYLD	55	NO
CYP1A2	0	NO
CYP26A1	4	NO
CYP26C1	0	NO
CYP27B1	3	NO
CYP2A13	173	NO
CYP2C18	40	NO
CYP2S1	41	NO
CYP2U1	0	NO
CYP2W1	102	NO
CYP4B1	0	NO
CYP4F11	2	NO
CYP4F2	4	NO
CYP4X1	1	NO
CYS1	67	NO
CYTH3	4	NO
CYTH4	0	NO
D2HGDH	0	NO
DACH1	9	YES
DACT3	0	NO
DAGLA	0	NO
DAGLB	10	NO
DALRD3	24	NO
DAND5	20	NO
DAO	0	NO
DAP	59	NO
DAP3	56	YES
DARS2	90	YES
DAXX	122	YES
DAZAP1	5	NO
DAZAP2	95	NO
DBF4	81	YES
DBF4B	0	NO
DBI	0	NO
DBNDD1	18	NO
DBP	0	NO
DBT	6	NO
DBX2	9	NO
DCAF10	0	NO
DCAF15	87	NO
DCAF4	27	NO
DCAF5	29	NO
DCAF6	15	NO
DCAF8	11	NO
DCAKD	21	NO
DCANP1	35	NO
DCDC2	152	NO
DCDC2B	26	NO
DCLK1	19	NO
DCLRE1B	217	YES
DCP2	52	NO
DCPS	107	YES
DCST1	0	NO
DCST2	2	NO
DCTN1	37	NO
DCTN2	75	YES
DCTN3	18	NO
DCTN4	51	YES
DCTPP1	0	NO
DCXR	0	NO
DDA1	90	NO
DDB2	8	NO
DDC	18	NO
DDI2	85	YES
DDIT3	9	NO
DDIT4	123	NO
DDN	0	NO
DDRGK1	127	YES
DDX1	37	NO
DDX11	57	NO
DDX17	90	NO
DDX18	72	NO
DDX19A	81	YES
DDX19B	61	NO
DDX20	24	YES
DDX21	142	YES
DDX24	69	NO
DDX27	75	YES
DDX28	53	YES
DDX31	115	YES
DDX39A	17	NO
DDX39B	137	YES
DDX3X	95	YES
DDX43	4	NO
DDX46	43	YES
DDX5	129	YES
DDX50	27	NO
DDX52	52	YES
DDX59	45	YES
DDX6	41	NO
DEDD	19	NO
DEF8	2	NO
DEFB115	5	NO
DEFB118	21	NO
DEFB4A	72	NO
DENND1C	43	NO
DENND2A	2	NO
DENND2C	8	NO
DENND4A	33	YES
DENND4B	0	NO
DENND4C	76	YES
DENR	114	NO
DEPDC1	22	NO
DEPDC5	25	NO
DEPTOR	0	NO
DERL1	75	YES
DERL2	165	YES
DESI1	0	NO
DET1	125	YES
DEXI	37	NO
DFFB	0	NO
DGCR2	7	NO
DGCR6	11	NO
DGCR6L	17	NO
DGCR8	92	YES
DGKA	5	NO
DGKD	54	YES
DGKE	31	NO
DGKZ	15	NO
DHDH	1	NO
DHFR	95	YES
DHFR2	41	YES
DHODH	81	YES
DHPS	22	NO
DHRS1	2	NO
DHRS13	20	NO
DHRS3	0	NO
DHRS4	1	NO
DHRS7B	11	NO
DHRSX	146	YES
DHX16	26	YES
DHX29	63	YES
DHX30	129	NO
DHX35	150	YES
DHX36	114	NO
DHX38	126	YES
DHX40	26	NO
DHX57	72	NO
DHX58	0	NO
DHX9	83	YES
DIAPH1	33	NO
DIAPH3	135	YES
DICER1	68	YES
DIDO1	40	YES
DIMT1	63	YES
DIP2B	74	YES
DIRAS3	22	NO
DIS3	16	NO
DIS3L	95	NO
DISP2	34	NO
DKK1	13	NO
DKK4	40	NO
DLD	49	YES
DLG4	10	NO
DLG5	239	YES
DLGAP3	13	NO
DLGAP5	26	NO
DLK1	3	NO
DLK2	37	NO
DLL1	0	NO
DLL3	99	NO
DLST	92	YES
DLX1	13	NO
DLX3	16	NO
DLX4	9	NO
DLX5	21	NO
DMAC1	40	YES
DMAC2	53	NO
DMKN	3	NO
DMRTA2	52	NO
DMRTB1	56	NO
DMRTC2	0	NO
DMXL1	35	YES
DMXL2	2	NO
DNAAF2	1	NO
DNAAF5	171	NO
DNAH1	67	NO
DNAH10	0	NO
DNAH2	22	NO
DNAH5	22	NO
DNAH7	1	NO
DNAJA1	27	NO
DNAJA2	29	NO
DNAJA3	67	YES
DNAJB1	0	NO
DNAJB11	41	YES
DNAJB12	24	NO
DNAJB13	8	NO
DNAJB6	67	NO
DNAJC11	78	YES
DNAJC13	47	YES
DNAJC14	47	NO
DNAJC16	5	NO
DNAJC19	53	YES
DNAJC2	51	NO
DNAJC21	145	YES
DNAJC3	85	NO
DNAJC30	3	NO
DNAJC5G	3	NO
DNAJC7	35	NO
DNAJC8	46	NO
DNAJC9	135	YES
DNASE1	5	NO
DNASE2	5	NO
DND1	92	YES
DNLZ	15	NO
DNM1	136	NO
DNM1L	102	YES
DNM2	54	YES
DNM3	2	NO
DNMT1	22	NO
DNMT3B	2	NO
DNPEP	1	NO
DNTTIP1	71	NO
DNTTIP2	56	YES
DOCK2	41	NO
DOCK5	93	YES
DOCK6	20	NO
DOCK7	184	YES
DOHH	66	YES
DOK4	32	NO
DOLK	73	NO
DOLPP1	215	YES
DOT1L	128	NO
DPEP2	4	NO
DPEP3	82	NO
DPF1	92	NO
DPF2	76	YES
DPH1	11	NO
DPH2	20	NO
DPH5	47	YES
DPH6	103	YES
DPH7	0	NO
DPM1	3	YES
DPM2	193	YES
DPM3	27	YES
DPP3	93	NO
DPP7	8	NO
DPP9	34	YES
DPPA2	44	NO
DPPA3	35	NO
DPPA5	16	NO
DPY19L2	0	NO
DPY30	68	YES
DPYD	0	NO
DR1	68	YES
DRAM2	129	YES
DRAP1	86	YES
DRD4	38	NO
DRG1	0	NO
DRG2	0	NO
DRGX	25	NO
DROSHA	71	YES
DSCC1	46	YES
DSN1	86	YES
DSPP	0	NO
DSTN	71	NO
DSTYK	70	NO
DTD2	9	NO
DTHD1	7	NO
DTX2	22	NO
DTX3	2	NO
DTYMK	210	NO
DUOX2	15	NO
DUOXA1	23	NO
DUOXA2	13	NO
DUSP1	29	NO
DUSP10	18	YES
DUSP11	28	NO
DUSP12	12	NO
DUSP13	50	NO
DUSP14	26	NO
DUSP16	44	NO
DUSP19	14	NO
DUSP22	53	YES
DUSP28	0	NO
DUSP3	11	NO
DUSP4	62	YES
DUSP5	30	NO
DUSP8	0	NO
DVL1	28	NO
DVL3	20	NO
DYDC1	35	NO
DYM	31	NO
DYNC1LI1	82	YES
DYNC1LI2	49	YES
DYNLL1	104	YES
DYNLT1	63	YES
DYNLT3	25	NO
DYRK1A	88	YES
DYRK1B	54	NO
DYRK2	52	NO
E2F1	18	NO
E2F2	79	NO
E2F3	108	YES
E2F4	63	NO
E2F6	28	NO
E2F8	27	NO
E4F1	194	YES
EAF1	208	YES
EAF2	34	NO
EAPP	13	NO
EARS2	128	YES
EBF1	47	YES
EBF3	15	NO
EBI3	112	NO
ECEL1	64	NO
ECHDC2	0	NO
ECHS1	0	NO
ECI1	2	NO
ECM1	23	NO
ECSIT	62	YES
ECT2L	47	NO
EDA	8	NO
EDAR	14	NO
EDC4	71	NO
EDEM2	25	NO
EDF1	23	YES
EDIL3	0	NO
EDRF1	0	NO
EED	112	NO
EEF1AKMT2	23	NO
EEF1AKMT3	61	NO
EEF1B2	34	NO
EEF1D	28	NO
EEF1E1	28	NO
EEF2KMT	70	NO
EEFSEC	137	YES
EFCAB5	4	NO
EFCC1	30	NO
EFEMP2	0	NO
EFHC1	51	NO
EFL1	68	YES
EFNA1	22	NO
EFNA2	16	NO
EFNA3	4	NO
EFNA4	0	NO
EFNA5	16	NO
EFNB3	18	NO
EFR3A	90	YES
EFR3B	28	NO
EFS	0	NO
EGFR	171	YES
EGLN1	144	YES
EGLN2	16	NO
EGR1	78	NO
EGR2	2	NO
EGR4	0	NO
EHBP1L1	37	NO
EHD1	0	NO
EHD3	0	NO
EHMT1	55	NO
EHMT2	117	NO
EID2	49	NO
EID2B	19	NO
EIF1	97	YES
EIF1AX	29	YES
EIF2AK3	24	NO
EIF2AK4	79	NO
EIF2B5	103	YES
EIF2S2	94	YES
EIF3F	93	YES
EIF3H	38	YES
EIF3J	69	YES
EIF3K	17	NO
EIF3L	90	NO
EIF4A1	140	NO
EIF4A2	10	NO
EIF4B	52	YES
EIF4E2	99	YES
EIF4EBP1	0	NO
EIF4EBP2	64	NO
EIF4ENIF1	52	NO
EIF4G1	71	YES
EIF4G2	61	YES
EIF4G3	26	NO
EIF4H	15	NO
EIF5A	67	YES
EIF5AL1	10	NO
EIPR1	20	YES
ELAC2	104	YES
ELAVL1	53	YES
ELF2	96	NO
ELF3	40	NO
ELF4	0	NO
ELFN1	11	NO
ELL	121	YES
ELL3	11	NO
ELMO2	79	YES
ELMOD3	0	NO
ELMSAN1	47	NO
ELOA	69	YES
ELOB	144	NO
ELOC	51	YES
ELOF1	33	NO
ELOVL1	45	YES
ELOVL3	1	NO
ELP1	108	NO
ELP2	108	YES
ELP4	56	YES
EMC1	121	YES
EMC2	81	YES
EMC3	179	YES
EMC4	96	YES
EMC6	124	YES
EMC7	178	YES
EMC9	4	NO
EME1	18	NO
EME2	5	NO
EMID1	32	NO
EMILIN3	0	NO
EML2	4	NO
EML4	2	NO
EML6	65	NO
EMP2	34	NO
EMSY	49	NO
EMX1	6	NO
ENDOG	42	NO
ENDOV	33	NO
ENGASE	13	NO
ENKD1	0	NO
ENO1	124	YES
ENO3	44	NO
ENOX1	8	NO
ENPP2	69	NO
ENPP7	0	NO
ENSA	56	NO
ENTPD2	85	NO
ENTPD5	4	NO
ENTPD8	47	NO
ENTR1	31	NO
ENY2	74	YES
EP300	68	YES
EPB41L5	64	NO
EPB42	0	NO
EPC1	10	NO
EPC2	111	YES
EPCAM	2	NO
EPG5	80	NO
EPHA1	27	NO
EPHA3	1	NO
EPHA5	48	NO
EPHB3	0	NO
EPHB6	91	NO
EPM2A	37	NO
EPM2AIP1	15	NO
EPN2	6	NO
EPN3	14	NO
EPOP	18	NO
EPOR	16	NO
EPS15L1	81	YES
EPS8L1	54	NO
EPS8L3	16	NO
EPSTI1	34	NO
ERAL1	91	YES
ERBB2	135	YES
ERBB3	102	YES
ERC1	59	NO
ERCC1	59	NO
ERCC3	64	YES
ERCC4	64	YES
ERCC6L	97	YES
ERCC6L2	13	NO
ERG	13	NO
ERI1	42	NO
ERICH4	0	NO
ERICH5	16	NO
ERLEC1	26	NO
ERLIN1	0	NO
ERMN	1	NO
ERMP1	66	NO
ERN2	18	NO
ERP44	80	YES
ERV3	1	NO
ERVW	46	NO
ESCO2	73	YES
ESF1	220	NO
ESPN	45	NO
ESR1	78	YES
ESRP2	33	NO
ESRRA	6	NO
ESRRB	26	NO
ESRRG	13	NO
ESS2	197	NO
ESYT1	9	NO
ETAA1	3	NO
ETNPPL	50	NO
ETV3	0	NO
ETV4	32	NO
ETV5	21	YES
ETV6	27	YES
ETV7	0	NO
EVA1B	3	NO
EVA1C	0	NO
EVI5	103	NO
EVI5L	32	NO
EVPLL	73	NO
EXO1	90	YES
EXO5	31	NO
EXOC1	30	YES
EXOC2	33	YES
EXOC3	99	YES
EXOC3L1	165	NO
EXOC4	72	YES
EXOC5	78	YES
EXOC6	34	NO
EXOC6B	42	NO
EXOC7	10	NO
EXOC8	122	YES
EXOSC1	59	YES
EXOSC3	84	YES
EXOSC7	26	NO
EXOSC9	61	NO
EXT1	96	YES
EXT2	170	YES
EXTL1	2	NO
EXTL2	0	NO
EXTL3	44	YES
EYA3	3	NO
EZH1	0	NO
EZH2	36	YES
F11R	38	NO
F2	46	NO
F2R	1	NO
F3	44	NO
F7	27	NO
FA2H	0	NO
FAAH	11	NO
FAAP100	48	NO
FAAP20	14	NO
FAAP24	177	YES
[truncated: 5,261 more rows]

## Sheet: Figure 1F
	Models (n)
Excluded	1421
Included	624
Top 10	160
Top 5	77
Top 1	27

## Sheet: Figure 1G
	Models(n)
Excluded	1367
Included	513
Top 10	162
Top 5	139
Top 1	89

## Sheet: Figure 1H
Models	Expression.only.CV.cor	Multiomics.CV.cor
AAMP	0.315685	0.32927
AARS2	0.339649	0.313657
AASDHPPT	0.291153	0.223365
AATF	0.28622	0.334488
ABCF1	0.372969	0.396984
ABI1	0.350062	0.327133
ABT1	0.358499	0.312176
ACD	0.286661	0.314681
ACLY	0.406323	0.411509
ACO2	0.499825	0.489282
ACOX1	0.307838	0.339225
ACSL3	0.462592	0.459769
ACSL4	0.399896	0.378416
ACTB	0.428723	0.435113
ACTG1	0.341623	0.37844
ACTR10	0.441944	0.459788
ACTR1A	0.512832	0.503859
ACTR3	0.440079	0.443986
ADAR	0.375078	0.362778
ADAT2	0.319435	0.311621
ADAT3	0.328219	0.330573
ADNP	0.256908	0.22703
ADRM1	0.293641	0.297649
ADSL	0.525609	0.521997
ADSS	0.515669	0.51359
AFDN	0.42976	0.44291
AGPAT1	0.273257	0.296422
AHCY	0.455991	0.437291
AHCYL1	0.450992	0.417987
AHR	0.382335	0.379678
AIFM1	0.529075	0.52398
AJUBA	0.279514	0.226037
AK2	0.413027	0.430108
AK6	0.254689	0.239547
AKIRIN2	0.327223	0.284224
AKT1	0.259055	0.28286
AKT2	0.267815	0.279806
ALAD	0.352127	0.350348
ALAS1	0.433927	0.391724
ALG1	0.335395	0.355592
ALG12	0.340936	0.359032
ALG3	0.381996	0.373177
ALG5	0.336995	0.348457
ALG6	0.408846	0.385076
ALG8	0.385495	0.364737
ALG9	0.409662	0.375632
ALYREF	0.326724	0.340236
AMBRA1	0.324958	0.367312
AMD1	0.48407	0.439904
ANAPC15	0.318743	0.298278
ANKH	0.251357	0.223388
ANKHD1	0.224346	0.226696
ANKRD11	0.254344	0.227722
ANKRD17	0.27251	0.226841
ANKRD36B	0.211591	0.411492
ANKRD49	0.432595	0.434959
ANLN	0.380236	0.37515
AP1M1	0.449535	0.442772
AP2M1	0.353579	0.367439
AP2S1	0.373114	0.372444
APC	0.253397	0.272998
APEX2	0.28695	0.329613
ARF1	0.309974	0.372822
ARF4	0.41528	0.521102
ARF6	0.289867	0.288856
ARFRP1	0.310365	0.357246
ARGLU1	0.273789	0.316571
ARHGAP11A	0.322678	0.364819
ARHGAP29	0.45572	0.427054
ARHGAP45	0.464019	0.448444
ARHGEF7	0.563475	0.557786
ARID2	0.279173	0.292794
ARMC5	0.331476	0.288771
ARPC2	0.31386	0.338646
ARPC3	0.305377	0.316799
ARPC4	0.386585	0.410585
ASCL1	0.454135	0.455932
ASF1B	0.356225	0.339437
ASH1L	0.320443	0.266952
ASH2L	0.483404	0.481253
ASNA1	0.310744	0.343875
ATF7IP	0.33003	0.325969
ATG2A	0.201938	0.280248
ATG4B	0.220721	0.239385
ATIC	0.461814	0.43829
ATL2	0.429063	0.422467
ATM	0.495608	0.447025
ATP1A1	0.50244	0.506113
ATP1B3	0.587482	0.56278
ATP2B1	0.394459	0.350235
ATP2C1	0.412372	0.416535
ATP5F1A	0.393022	0.353538
ATP5F1B	0.211919	0.22254
ATP5F1C	0.302047	0.279567
ATP5F1D	0.230026	0.292812
ATP5F1E	0.205239	0.239475
ATP5ME	0.349475	0.297808
ATP5MF	0.215613	0.226622
ATP5MG	0.25947	0.272345
ATP5PB	0.470273	0.447687
ATP5PD	0.326911	0.334794
ATP5PF	0.294476	0.32998
ATP5PO	0.363792	0.330049
ATP6V0A2	0.40827	0.438041
ATP6V0D1	0.273723	0.258242
ATP6V0E1	0.487974	0.481382
ATP6V1C1	0.327818	0.372064
ATP6V1D	0.29419	0.35722
ATP6V1H	0.320323	0.26299
ATRIP	0.319085	0.36084
ATRN	0.345395	0.351542
ATRX	0.309383	0.254423
ATXN10	0.390823	0.422584
ATXN2L	0.203083	0.220878
AUNIP	0.205627	0.205076
AUP1	0.309896	0.326583
AXIN1	0.249193	0.248208
AZIN1	0.338576	0.345961
B3GALT6	0.24569	0.228511
B3GAT3	0.223749	0.218657
B3GNT2	0.234634	0.219904
B3GNT5	0.271385	0.215985
BAG6	0.271109	0.328618
BBS1	0.26592	0.311671
BCAR1	0.356144	0.403392
BCAS2	0.502854	0.484057
BCCIP	0.320361	0.335165
BCL10	0.23191	0.27062
BCL11B	0.373069	0.263413
BCL2	0.475817	0.477924
BCL2L1	0.451772	0.419156
BCL2L2	0.30746	0.267248
BCL6	0.459392	0.450164
BCS1L	0.320351	0.239591
BDP1	0.321812	0.311377
BECN1	0.259238	0.237732
BET1	0.565925	0.593828
BICDL2	0.324383	0.319787
BIRC2	0.359847	0.346555
BIRC6	0.411192	0.39091
BLM	0.270529	0.260871
BNIP1	0.278432	0.221355
BPTF	0.208889	0.205167
BRAF	0.712777	0.757464
BRAP	0.328517	0.35879
BRAT1	0.414702	0.421704
BRCA1	0.31308	0.29089
BRCA2	0.286697	0.266477
BRD2	0.393693	0.403386
BRD7	0.301476	0.283766
BRD9	0.287459	0.308257
BRIP1	0.310574	0.26704
BRK1	0.315306	0.298503
BRPF1	0.216277	0.207489
BTAF1	0.264213	0.204938
BTF3	0.244777	0.257392
BUD13	0.545457	0.533285
C12orf45	0.230571	0.293077
C15orf41	0.394066	0.437723
C16orf72	0.339601	0.307586
C17orf58	0.307238	0.249058
C18orf21	0.375917	0.411297
C19orf25	0.432991	0.407263
C19orf53	0.370898	0.389979
C1D	0.360718	0.356844
C1orf131	0.216427	0.25477
C2orf49	0.323692	0.329254
C3orf38	0.476222	0.468424
C8orf59	0.250394	0.259347
C8orf76	0.248413	0.232995
CAB39	0.426205	0.399955
CAD	0.44034	0.400177
CALM2	0.234761	0.24198
CALML6	0.239703	0.2106
CALR	0.241574	0.283608
CAND1	0.321613	0.28736
CAP1	0.476448	0.464243
CAPRIN1	0.32159	0.295706
CARM1	0.301256	0.34557
CARNS1	0.302872	0.257196
CASC3	0.250509	0.255635
CBFB	0.571924	0.544223
CBWD5	0.291518	0.244827
CCDC107	0.231386	0.200394
CCDC115	0.285084	0.287205
CCDC12	0.294657	0.289195
CCDC130	0.355812	0.359732
CCDC142	0.218618	0.223412
CCDC174	0.236156	0.395763
CCDC22	0.347376	0.347769
CCDC36	0.263918	0.325716
CCDC51	0.265576	0.299971
CCDC6	0.46162	0.435111
CCDC86	0.383495	0.395198
CCM2	0.222567	0.209075
CCNB1	0.253271	0.298178
CCNC	0.333829	0.31352
CCND1	0.749674	0.741883
CCND2	0.587156	0.558536
CCND3	0.627827	0.618406
CCNE1	0.518898	0.49347
CCNK	0.245704	0.270724
CCNL1	0.263489	0.331528
CCNT1	0.355854	0.373557
CCNT2	0.20926	0.212035
CCP110	0.321033	0.340091
CD151	0.323753	0.321917
CD19	0.487364	0.512816
CD2BP2	0.344439	0.37182
CD3EAP	0.386872	0.364286
CD79B	0.263507	0.260349
CDAN1	0.403045	0.409454
CDC25B	0.341555	0.3105
CDC26	0.370341	0.393306
CDC40	0.423257	0.42135
CDC42	0.470585	0.445549
CDCA3	0.228368	0.268378
CDCA5	0.23197	0.222002
CDH2	0.47964	0.469304
CDIPT	0.345447	0.37191
CDK13	0.245094	0.211595
CDK2	0.386537	0.392568
CDK4	0.548454	0.536337
CDK6	0.67695	0.685893
CDK8	0.430178	0.452692
CDS2	0.67563	0.695553
CDX2	0.360504	0.413233
CEBPA	0.275071	0.288396
CEBPB	0.298647	0.278671
CENPA	0.289202	0.270679
CENPE	0.317405	0.334909
CENPF	0.248288	0.239656
CENPH	0.238339	0.323064
CENPI	0.313057	0.303333
CENPJ	0.347341	0.379687
CENPO	0.262605	0.218387
CENPP	0.343969	0.300456
CENPS	0.314624	0.291828
CENPT	0.301035	0.320981
CENPU	0.330276	0.265744
CEP120	0.341172	0.35883
CEP135	0.332604	0.341586
CEP152	0.303884	0.289285
CEP192	0.401577	0.423839
CEP295	0.308894	0.291472
CEP350	0.358496	0.412254
CEP55	0.312836	0.299792
CEP97	0.219366	0.204331
CEPT1	0.51221	0.498283
CERS2	0.287685	0.279869
CFAP20	0.23897	0.3432
CFDP1	0.340615	0.37506
CFL1	0.570776	0.574914
CFLAR	0.591811	0.591716
CHCHD3	0.362531	0.416164
CHD1	0.293986	0.314071
CHD8	0.298577	0.267793
CHKA	0.329048	0.286393
CHMP3	0.447791	0.460586
CHMP4B	0.698977	0.690812
CHMP5	0.212806	0.307932
CHMP7	0.370229	0.358029
CHORDC1	0.256811	0.269435
CHTF8	0.202032	0.212644
CHUK	0.421529	0.408437
CIART	0.215435	0.284797
CIC	0.247439	0.284131
CIR1	0.234994	0.230394
CIT	0.271635	0.269898
CITED2	0.336158	0.278716
CKAP2L	0.289096	0.295951
CKS1B	0.295518	0.264697
CLASRP	0.316416	0.315463
CLPB	0.23223	0.255002
CLSPN	0.298035	0.373277
CMIP	0.445776	0.429934
CMPK1	0.328583	0.345769
CNEP1R1	0.24433	0.241809
CNOT1	0.246546	0.258448
CNOT11	0.21044	0.260106
CNOT7	0.259042	0.246767
CNOT9	0.226297	0.21679
CNPY2	0.283867	0.28647
COA5	0.26853	0.283092
COASY	0.362644	0.369612
COG1	0.210659	0.204816
COG3	0.324531	0.362382
COG4	0.219656	0.240193
COG7	0.249989	0.288767
COG8	0.266365	0.253119
COL4A3BP	0.299085	0.268868
COMMD2	0.273812	0.319162
COMMD3	0.355067	0.313376
COMMD8	0.230564	0.22399
COP1	0.337106	0.302551
COPE	0.245484	0.281626
COPG1	0.492015	0.521017
COPS7A	0.239287	0.256615
COQ4	0.290842	0.270433
COX10	0.256039	0.263052
COX14	0.233481	0.239302
COX4I1	0.2417	0.22966
COX5B	0.234367	0.230436
COX6A1	0.280708	0.265755
COX6B1	0.321867	0.302141
COX6C	0.284567	0.272798
COX7B	0.260847	0.245555
CPD	0.329822	0.32227
CPNE5	0.261057	0.207466
CPT1A	0.318848	0.341462
CRB3	0.298307	0.227544
CREB1	0.331566	0.27306
CRK	0.435715	0.423033
CRKL	0.448899	0.437178
CRLS1	0.291835	0.305627
CRTC2	0.372756	0.383211
CRTC3	0.362077	0.355082
CSDE1	0.254575	0.278959
CSH2	0.236702	0.221743
CSNK1A1	0.274471	0.28888
CSNK2A1	0.276996	0.288119
CSTF2	0.35247	0.319508
CTAGE15	0.215636	0.293385
CTC1	0.238393	0.211696
CTDNEP1	0.438251	0.491515
CTNNA1	0.331624	0.28361
CTNNB1	0.709712	0.687632
CTNNBL1	0.223598	0.265965
CTNND1	0.208851	0.223354
CTPS1	0.516109	0.494126
CTR9	0.339436	0.392663
CTSK	0.293376	0.335929
CTTN	0.277162	0.220181
CTU2	0.246629	0.296511
CUL2	0.372309	0.42139
CUL4B	0.245941	0.203757
CWC25	0.268164	0.27706
CWF19L2	0.468477	0.469595
CXXC1	0.315448	0.351125
CXorf56	0.245909	0.250388
CYB561A3	0.509244	0.436839
CYB5B	0.506901	0.459452
CYB5R4	0.365453	0.345389
CYC1	0.345342	0.328289
DAP3	0.279117	0.29266
DARS2	0.209341	0.211848
DAXX	0.307447	0.265054
DBF4	0.258144	0.266998
DCLRE1B	0.438685	0.395909
DCPS	0.351318	0.352692
DCTN2	0.271752	0.359591
DCTN4	0.233274	0.20816
DDI2	0.288799	0.215442
DDRGK1	0.347775	0.305431
DDX19A	0.451683	0.4391
DDX20	0.250925	0.337516
DDX21	0.391437	0.434744
DDX27	0.231733	0.248645
DDX31	0.381023	0.422136
DDX39B	0.543169	0.533655
DDX3X	0.719344	0.742271
DDX46	0.23882	0.248024
DDX5	0.340063	0.372009
DDX52	0.215252	0.275774
DDX59	0.268309	0.32566
DENND4A	0.387527	0.337303
DENND4C	0.389766	0.345549
DERL2	0.219828	0.212328
DET1	0.357463	0.338532
DGCR8	0.29567	0.359202
DHFR	0.492429	0.497983
DHODH	0.446868	0.387953
DHRSX	0.424598	0.38672
DHX16	0.257341	0.22162
DHX29	0.416201	0.448406
DHX35	0.343783	0.287077
DHX38	0.427082	0.427331
DHX9	0.251374	0.236761
DIAPH3	0.244202	0.222339
DICER1	0.354901	0.343247
DIDO1	0.325093	0.324032
DIMT1	0.324074	0.328385
DIP2B	0.214931	0.212761
DLD	0.336421	0.256905
DLG5	0.322142	0.328879
DLST	0.47682	0.48516
DMAC1	0.243078	0.235996
DMXL1	0.396862	0.358313
DNAJA3	0.267178	0.321294
DNAJB11	0.325504	0.225773
DNAJC11	0.315923	0.329975
DNAJC13	0.266822	0.26074
DNAJC19	0.608607	0.608934
DNAJC21	0.428938	0.456121
DNAJC9	0.353411	0.353411
DND1	0.316886	0.308085
DNM1L	0.315658	0.274494
DNM2	0.543676	0.551458
DNTTIP2	0.331015	0.370264
DOCK5	0.407167	0.437562
DOCK7	0.39329	0.374912
DOLPP1	0.427806	0.447027
DPF2	0.324219	0.293382
DPH6	0.294371	0.237212
DPM1	0.442875	0.409511
DPM2	0.368024	0.353642
DPM3	0.363245	0.3663
DPP9	0.226695	0.230827
DR1	0.274729	0.236714
DRAM2	0.213701	0.200658
DROSHA	0.349728	0.38642
DSCC1	0.271234	0.241789
DSN1	0.260585	0.370923
DUSP10	0.340336	0.320417
DUSP22	0.27531	0.298081
DUSP4	0.592316	0.582484
DYNC1LI1	0.2799	0.210271
DYNC1LI2	0.381873	0.314246
DYNLL1	0.368897	0.342091
DYNLT1	0.285811	0.227617
DYRK1A	0.319483	0.31025
E2F3	0.490579	0.475039
E4F1	0.299104	0.367519
EAF1	0.524979	0.569367
EARS2	0.334494	0.298216
EBF1	0.740551	0.723568
ECSIT	0.274873	0.248232
EDF1	0.308296	0.313949
EEFSEC	0.453076	0.433523
EFL1	0.397418	0.444124
EFR3A	0.703517	0.697094
EGFR	0.623646	0.610539
EGLN1	0.498813	0.467291
EIF1	0.233564	0.280073
EIF1AX	0.678063	0.70759
EIF2B5	0.293452	0.319227
EIF2S2	0.312676	0.337346
EIF3F	0.358094	0.404194
EIF3H	0.367456	0.356103
EIF3J	0.238743	0.268661
EIF4B	0.223769	0.220461
EIF4E2	0.228923	0.221725
EIF4G1	0.205111	0.22825
EIF4G2	0.24073	0.285978
EIF5A	0.251794	0.290708
EIPR1	0.215463	0.308035
ELAVL1	0.210654	0.242849
ELL	0.394425	0.389033
ELMO2	0.604974	0.602578
ELOA	0.406085	0.400317
ELOC	0.315112	0.323048
ELOVL1	0.286873	0.297513
ELP2	0.370932	0.390351
ELP4	0.271194	0.277874
EMC1	0.324451	0.322154
EMC2	0.391741	0.325981
EMC3	0.370055	0.326573
EMC4	0.428958	0.440774
EMC6	0.418013	0.42406
EMC7	0.346569	0.375739
ENO1	0.458544	0.447752
ENY2	0.302963	0.296978
EP300	0.491918	0.481439
EPC2	0.323603	0.278572
EPS15L1	0.275715	0.279841
ERAL1	0.263306	0.274744
ERBB2	0.491324	0.456112
ERBB3	0.423201	0.4535
ERCC3	0.304874	0.356705
ERCC4	0.326633	0.285767
ERCC6L	0.443812	0.454059
ERP44	0.277931	0.279663
ESCO2	0.335909	0.333279
ESR1	0.448089	0.449659
ETV6	0.401832	0.380198
EXO1	0.276499	0.27014
EXOC1	0.239217	0.315183
EXOC2	0.315453	0.344064
EXOC3	0.402488	0.451766
EXOC4	0.358475	0.376803
EXOC5	0.371789	0.450031
EXOC8	0.347334	0.418003
EXOSC1	0.278925	0.351757
EXOSC3	0.410037	0.445866
EXT1	0.351917	0.336543
EXT2	0.335437	0.275225
EXTL3	0.329195	0.295524
EZH2	0.318898	0.314045
FAAP24	0.235587	0.201978
FAF2	0.357028	0.295568
FAM104B	0.2336	0.254104
FAM117B	0.250424	0.222453
FAM122A	0.209712	0.237491
FAM126B	0.445223	0.32795
FAM129B	0.278827	0.259132
FAM208B	0.254861	0.253526
FAM210A	0.416198	0.436379
FAM32A	0.287667	0.341043
FAM50A	0.776174	0.775445
FAM83H	0.332379	0.327401
FAM98B	0.35933	0.332928
FANCF	0.236736	0.225694
FANCG	0.279635	0.265757
FANCI	0.29461	0.273312
FANCL	0.254258	0.225584
FANCM	0.233219	0.248023
FAR1	0.300984	0.283808
FARS2	0.317858	0.259036
FASN	0.204829	0.297522
FASTKD5	0.242776	0.220672
FBXL12	0.327828	0.345418
FBXO11	0.371483	0.406858
FBXO42	0.444599	0.497078
FBXO7	0.435107	0.416125
FBXW11	0.474459	0.486716
FCHO2	0.337511	0.345404
FDFT1	0.409915	0.36044
FDPS	0.424356	0.409776
FDX2	0.304455	0.335483
FDXR	0.428166	0.404374
FECH	0.324097	0.318462
FEN1	0.320171	0.339337
FERMT1	0.490602	0.501484
FERMT2	0.712642	0.711417
FGFR1	0.453914	0.437533
FGFR1OP	0.458994	0.431946
FH	0.241298	0.205549
FIBP	0.238024	0.229954
FIG4	0.286557	0.272434
FIP1L1	0.318858	0.261871
FIS1	0.355594	0.343743
FKBPL	0.326827	0.30784
FLCN	0.254997	0.248196
FLI1	0.528898	0.480792
FLII	0.338491	0.32527
FLT3LG	0.265467	0.231685
FLVCR1	0.375134	0.333414
FNDC3B	0.274947	0.218879
FNIP1	0.332318	0.33427
FNTA	0.448414	0.446071
FOSL1	0.537564	0.52473
FOXA1	0.592187	0.573517
FOXA2	0.429614	0.416703
FOXF1	0.208985	0.273274
FOXK1	0.342891	0.365881
FPGS	0.412966	0.433155
FTSJ3	0.29821	0.350273
FUBP1	0.425553	0.429112
FURIN	0.480143	0.447946
FUS	0.300113	0.282531
FXN	0.283928	0.277751
G6PD	0.327879	0.323279
GAB1	0.429626	0.400363
GAB2	0.323787	0.290452
GABARAP	0.263978	0.265192
GABPB1	0.340181	0.372953
GAK	0.431455	0.484824
GAL	0.298034	0.318871
GALE	0.24005	0.227766
GANAB	0.274432	0.246648
GAPVD1	0.353831	0.3317
GAR1	0.225696	0.287312
GART	0.482742	0.468086
GATA3	0.53935	0.509981
GATAD1	0.237448	0.271554
GATB	0.228909	0.265659
GATC	0.214486	0.233615
GCLC	0.541976	0.515287
GDI2	0.346081	0.325178
GEMIN4	0.26942	0.323283
GEMIN7	0.313326	0.336381
GEMIN8	0.542379	0.52511
GET4	0.373202	0.339962
GFER	0.240044	0.265344
GFI1	0.415837	0.393477
GFI1B	0.281181	0.349146
GFM1	0.303995	0.248656
GFPT1	0.525641	0.52697
GGNBP2	0.380129	0.377529
GGT1	0.216927	0.208997
GJC1	0.235475	0.275897
GLCE	0.24016	0.201656
GLE1	0.550632	0.549611
GLMN	0.384455	0.369696
GLRX3	0.340216	0.351444
GLS	0.387016	0.345999
GMNN	0.379299	0.353225
GMPPB	0.427991	0.422362
GMPS	0.503277	0.50299
GNB1	0.278906	0.255057
GNB1L	0.303667	0.397507
GNB2	0.284514	0.299322
GNG5	0.245329	0.272353
GNL1	0.245995	0.234875
GNPNAT1	0.342199	0.305177
GOLT1B	0.43709	0.449562
GPATCH1	0.263867	0.285937
GPATCH8	0.267413	0.205592
GPI	0.208962	0.205394
GPR61	0.220721	0.292694
GPS2	0.26013	0.276649
GPX4	0.559419	0.540349
GPX8	0.29162	0.2618
GRB2	0.508067	0.525195
GRHL2	0.642567	0.635053
GRK2	0.501338	0.523245
GRSF1	0.262846	0.211674
GSE1	0.239036	0.272527
GSTM4	0.22415	0.239734
GSTP1	0.244969	0.246702
GTF2A1	0.413171	0.477294
GTF2F1	0.376785	0.39169
GTF2F2	0.316607	0.328004
GTF2H1	0.312568	0.369854
GTF2H2	0.276815	0.329565
GTF2H2C	0.298698	0.318529
GTF2H5	0.389068	0.378003
GTF3C4	0.317647	0.286495
GTF3C5	0.257401	0.233961
GTF3C6	0.278396	0.26952
GTPBP10	0.211243	0.221403
GTSE1	0.243217	0.225412
H2AFZ	0.300068	0.322276
HAND2	0.408851	0.414054
HAPLN2	0.24889	0.249586
HARS2	0.28368	0.305832
HAUS3	0.409347	0.480973
HAUS4	0.27673	0.290676
HAUS8	0.268104	0.322078
HBS1L	0.371679	0.399247
HCFC1R1	0.382069	0.383802
HDAC2	0.378629	0.390426
HEATR3	0.354087	0.387984
HECTD1	0.291682	0.253647
HERPUD1	0.334907	0.277052
HGS	0.292348	0.275983
HIF1AN	0.275936	0.234105
HIKESHI	0.330713	0.324349
HIST1H2AI	0.242423	0.225261
HIST1H2AJ	0.256899	0.247888
HIST1H2BI	0.259974	0.219087
HIST1H2BN	0.225206	0.269747
HIST1H3B	0.257754	0.265703
HIST1H3I	0.323329	0.319155
HIST1H4A	0.205429	0.209915
HJV	0.251834	0.2688
HMGA2	0.26516	0.2814
HMGCR	0.371713	0.35077
HMGCS1	0.375345	0.382591
HMGXB3	0.200372	0.219918
HNF1A	0.336567	0.397603
HNF1B	0.754842	0.761301
HNRNPL	0.344771	0.352799
HNRNPM	0.302554	0.37892
HS2ST1	0.305648	0.295868
HSCB	0.373705	0.397785
HSD17B10	0.38237	0.345584
HSD17B12	0.392006	0.342481
HSD17B4	0.259457	0.279102
HSF1	0.307653	0.308832
HSP90B1	0.348669	0.328063
HSPA13	0.406868	0.412432
HSPA14	0.247083	0.291037
HSPA8	0.472914	0.484204
HTRA2	0.230645	0.232613
HTT	0.268619	0.248932
HUS1	0.262084	0.291203
IARS2	0.349159	0.37951
ICE1	0.493518	0.499324
ICE2	0.402609	0.381736
IDH3A	0.310406	0.434536
IER3IP1	0.255471	0.211595
IGF1R	0.529185	0.510034
IGF2BP1	0.407305	0.41955
IGHMBP2	0.230406	0.271607
IKBKB	0.433986	0.39774
IKBKG	0.355659	0.357069
IKZF1	0.509537	0.475513
IKZF3	0.400009	0.370583
ILK	0.495965	0.453984
IMPDH2	0.54955	0.485867
ING3	0.288977	0.263079
INO80B	0.217063	0.229409
INPP5K	0.258095	0.264794
INS	0.355858	0.328321
INTS10	0.243867	0.23934
INTS12	0.272367	0.227575
INTS2	0.272674	0.309687
INTS6	0.626945	0.608934
INTS8	0.342901	0.322157
IPO5	0.209429	0.294722
IPO9	0.386801	0.357245
IPPK	0.49493	0.463376
IQGAP1	0.413478	0.379625
IREB2	0.438722	0.413269
IRF2	0.425938	0.399252
IRF2BP2	0.445155	0.42735
IRF4	0.78751	0.775286
IRF8	0.516939	0.455867
IRS1	0.486578	0.45762
IRS2	0.474628	0.455091
IRS4	0.448276	0.43854
ISCA2	0.21743	0.38085
ISG20L2	0.264901	0.28328
ISL1	0.538617	0.558587
IST1	0.232425	0.217206
ITGA3	0.547499	0.546226
ITGAV	0.647993	0.646712
ITGB1	0.532413	0.515123
ITGB3	0.343131	0.301576
ITGB5	0.573811	0.530405
ITPK1	0.348494	0.366411
ITSN2	0.549331	0.509178
IWS1	0.290793	0.279475
JTB	0.353299	0.333783
JUN	0.57133	0.549832
JUNB	0.40626	0.402975
KANSL2	0.226106	0.207293
KAT14	0.303207	0.290117
KAT6A	0.26026	0.259642
KATNA1	0.301923	0.27253
KATNB1	0.335332	0.323992
KBTBD2	0.324558	0.332933
KCMF1	0.275693	0.264624
KCNK5	0.245984	0.235881
KCTD10	0.369999	0.366349
KDM5C	0.321471	0.342752
KDM8	0.31582	0.298878
KDSR	0.439398	0.445654
KIDINS220	0.409079	0.332548
KIF15	0.262506	0.210071
KIF18A	0.302862	0.279652
KIF18B	0.354796	0.35615
KIF22	0.232174	0.203158
KLF5	0.656392	0.648859
KLF6	0.253273	0.286909
KMT2A	0.265192	0.255883
KMT2C	0.263729	0.280214
KMT2D	0.315763	0.332511
KNL1	0.320819	0.388673
KNTC1	0.281506	0.208778
KRAS	0.565741	0.771064
LAMTOR1	0.233496	0.252384
LAMTOR3	0.243286	0.220773
LAMTOR4	0.31651	0.31095
LARS2	0.299308	0.24797
LASP1	0.229681	0.247746
LATS2	0.288393	0.288482
LCMT1	0.3744	0.342091
LCN6	0.246583	0.326819
LCN8	0.205787	0.216735
LDB1	0.555215	0.539489
LDLRAP1	0.397391	0.4173
LEMD2	0.432882	0.386539
LENG1	0.280529	0.347891
LENG8	0.205553	0.213109
LIAS	0.31066	0.352804
LIG3	0.244928	0.211257
LIG4	0.256891	0.331754
LIMS1	0.423513	0.411741
LIN28B	0.351546	0.394189
LIN54	0.279071	0.321714
LIPT1	0.279424	0.277253
LMNA	0.371078	0.352172
LMO2	0.672017	0.671855
LPA	0.234335	0.23999
LPAR1	0.243991	0.2469
LRP8	0.259284	0.259198
LRRC37A2	0.278178	0.289424
LSM5	0.334666	0.357076
LTV1	0.24642	0.331743
LYL1	0.238954	0.262444
MAD2L1	0.259658	0.239094
MAD2L1BP	0.248898	0.272774
MAEA	0.320214	0.317313
MAFF	0.345691	0.337032
MAGOH	0.54127	0.540748
MAN1A2	0.268855	0.237165
MANF	0.332124	0.341832
MAP2K1	0.321647	0.378423
MAP2K2	0.226073	0.224545
MAP3K7	0.346639	0.355378
MAPK1	0.518985	0.53388
MAPK14	0.275399	0.249554
MAPKAP1	0.231891	0.215132
MARCH5	0.458166	0.418889
MARCH6	0.239271	0.219061
MARK2	0.426993	0.402249
MAT2A	0.345976	0.37752
MAU2	0.267813	0.27973
MAX	0.330628	0.345639
MBD2	0.270139	0.207658
MBD3	0.281646	0.339882
MBNL1	0.474253	0.470314
MBTPS1	0.367255	0.343825
MBTPS2	0.396305	0.374673
MCL1	0.522837	0.534552
MCM10	0.467792	0.529221
MCMBP	0.304222	0.294191
MCPH1	0.338243	0.363315
MCRS1	0.207354	0.219735
MCTS1	0.273047	0.289973
MDC1	0.258542	0.248738
MDM2	0.744149	0.750312
MDM4	0.537042	0.53418
MECOM	0.487794	0.409955
MED1	0.504291	0.51234
MED10	0.442329	0.452338
MED12	0.44764	0.427266
MED13	0.242352	0.248905
MED13L	0.34017	0.301153
MED14	0.486679	0.49999
MED15	0.324365	0.330192
MED16	0.333763	0.35943
MED18	0.242274	0.271575
MED19	0.335434	0.301375
MED20	0.354958	0.367451
MED21	0.444781	0.444079
MED23	0.377997	0.347898
MED24	0.451634	0.408925
MED25	0.324727	0.312873
MED27	0.406813	0.432665
MED28	0.317631	0.341501
MED31	0.30034	0.366174
MED7	0.200513	0.343341
MED9	0.422495	0.44877
MEF2B	0.587252	0.476001
MEF2C	0.437273	0.492767
MEF2D	0.298359	0.289269
MEN1	0.269819	0.256219
MEPCE	0.366714	0.376225
MET	0.403389	0.34799
METAP1	0.411567	0.429977
METAP2	0.33378	0.366942
METTL1	0.313828	0.260707
METTL14	0.32053	0.364812
METTL17	0.305881	0.25156
METTL23	0.272552	0.237857
METTL3	0.333145	0.375861
MFN2	0.256046	0.273393
MGAT2	0.210182	0.201723
MGRN1	0.396669	0.378638
MIB1	0.273756	0.271977
MINOS1	0.309253	0.315137
MIOS	0.388358	0.31228
MIPEP	0.246186	0.246717
MIS12	0.293118	0.332314
MITF	0.709692	0.712993
MKLN1	0.25237	0.263272
MLLT1	0.262707	0.241071
MLST8	0.344564	0.303073
MMGT1	0.408793	0.399286
MNT	0.279695	0.264254
MOB4	0.400597	0.417556
MON2	0.329382	0.301416
MPDU1	0.373162	0.3765
MPHOSPH8	0.252485	0.254098
MPI	0.316415	0.271075
MPRIP	0.254628	0.289708
MRE11	0.35855	0.386722
MRM2	0.230805	0.206332
MRM3	0.297287	0.269524
MRPL12	0.268182	0.314553
MRPL13	0.328673	0.278004
MRPL14	0.272404	0.223702
MRPL15	0.268104	0.2912
MRPL16	0.280814	0.270024
MRPL17	0.289026	0.289874
MRPL18	0.346577	0.313841
MRPL23	0.378912	0.342165
MRPL24	0.246336	0.220851
MRPL28	0.280997	0.290081
MRPL30	0.301596	0.288498
MRPL32	0.343504	0.30876
MRPL33	0.298201	0.276695
MRPL34	0.27604	0.321321
MRPL37	0.317063	0.293122
MRPL38	0.301887	0.324916
MRPL39	0.25539	0.266706
MRPL4	0.309125	0.303301
MRPL40	0.29925	0.31332
MRPL44	0.296993	0.317476
MRPL47	0.255195	0.221971
MRPL48	0.263962	0.242451
MRPL53	0.264674	0.270973
MRPL54	0.349019	0.408265
MRPL55	0.245417	0.238086
MRPL57	0.324501	0.315466
MRPL58	0.221582	0.206968
MRPL9	0.290199	0.241131
MRPS11	0.220101	0.203937
MRPS12	0.281153	0.267248
MRPS14	0.397075	0.418132
MRPS17	0.24474	0.356035
MRPS18B	0.280289	0.321234
MRPS18C	0.261795	0.313879
MRPS2	0.230964	0.226703
MRPS23	0.290287	0.225272
MRPS24	0.297927	0.279793
MRPS25	0.254379	0.220288
MRPS27	0.220883	0.262508
MRPS28	0.265382	0.292775
MRPS30	0.255107	0.212516
MRPS31	0.323013	0.309389
MRPS35	0.302061	0.272803
MRPS5	0.321465	0.305705
MRPS6	0.366076	0.309114
MRPS7	0.295262	0.299268
MSI2	0.455873	0.454018
MSL1	0.227945	0.220726
MSL3	0.213346	0.234825
MSN	0.263475	0.212627
MSTO1	0.400308	0.401712
MTA2	0.380655	0.34714
MTERF3	0.280308	0.258731
MTERF4	0.220252	0.205951
MTF1	0.298487	0.298427
MTFMT	0.289154	0.274668
MTG2	0.259312	0.243244
MTHFD1	0.444851	0.465812
MTMR6	0.216416	0.213779
MTMR9	0.246689	0.250431
MTPAP	0.253522	0.212338
MTSS1	0.304437	0.297777
MVD	0.380916	0.381155
MVK	0.332275	0.326689
MYB	0.705602	0.712349
MYBBP1A	0.302749	0.363767
MYBL2	0.61513	0.612182
MYBPC3	0.206312	0.245737
MYCN	0.535942	0.543967
MYEOV	0.246224	0.259678
MYH9	0.538738	0.540024
MYL12A	0.395085	0.3896
MYO10	0.241987	0.234796
MYO1H	0.207078	0.247564
MYO9B	0.222816	0.203437
MYOD1	0.62473	0.596925
MZT1	0.445179	0.469267
MZT2A	0.238806	0.230011
N6AMT1	0.298215	0.379314
NAA20	0.268707	0.291231
NAA25	0.232034	0.247934
NAA35	0.260438	0.238059
NAA40	0.223617	0.23904
NABP2	0.243644	0.335959
NAF1	0.267693	0.421048
NAMPT	0.559968	0.565082
NAPA	0.393417	0.367216
NAPG	0.396476	0.407262
NARS2	0.28834	0.318415
NAV2	0.285419	0.278875
NBAS	0.38483	0.428519
NBEAL1	0.21846	0.219958
NBN	0.277945	0.318897
NCAPD3	0.344358	0.335576
NCAPG2	0.321409	0.311917
NCAPH2	0.391802	0.33484
NCDN	0.208191	0.227453
NCKAP1	0.479186	0.50312
NCKAP1L	0.313637	0.339767
NCL	0.467887	0.489222
NCLN	0.227846	0.261771
NCOA4	0.362292	0.334808
NCOA6	0.34571	0.333332
NDC1	0.338824	0.349783
NDE1	0.426519	0.403114
NDUFA1	0.28552	0.222591
NDUFA10	0.224749	0.257275
NDUFA11	0.280318	0.207125
NDUFA6	0.345256	0.300095
NDUFA8	0.320572	0.241003
NDUFAB1	0.277277	0.251092
NDUFAF1	0.238908	0.207064
NDUFAF4	0.319559	0.288701
NDUFAF5	0.230834	0.26495
NDUFB10	0.266229	0.206633
NDUFB11	0.340869	0.268601
NDUFB2	0.279279	0.216588
NDUFB3	0.235283	0.233035
NDUFB4	0.314788	0.2619
NDUFB5	0.311347	0.313602
NDUFB6	0.264379	0.24403
NDUFB7	0.300654	0.282407
NDUFB8	0.336853	0.279512
NDUFB9	0.25944	0.211613
NDUFC1	0.254696	0.20835
NDUFC2	0.250167	0.21745
NDUFS2	0.339716	0.309023
NDUFS5	0.329951	0.309272
NDUFS8	0.303737	0.304798
NDUFV1	0.247303	0.223938
NDUFV2	0.277642	0.300327
NEDD9	0.436	0.434662
NEK1	0.21488	0.200198
NELFA	0.256026	0.26495
NEUROD1	0.433808	0.418741
NF2	0.3592	0.309213
NFE2L2	0.553923	0.558442
NFIB	0.265465	0.289041
NFKB1	0.476481	0.463466
NFKB2	0.275647	0.296265
NGDN	0.239301	0.27547
NGLY1	0.265428	0.23086
NHLRC2	0.432375	0.387236
NIPBL	0.210684	0.218654
NKAPD1	0.458	0.472044
NKX2	0.351768	0.343363
NME6	0.25702	0.242141
NMNAT1	0.531113	0.498221
NMT1	0.605957	0.602576
NOC2L	0.270226	0.301901
NOL7	0.332762	0.382526
NOL8	0.418606	0.461761
NOLC1	0.355874	0.374273
NOM1	0.386389	0.424819
NONO	0.211347	0.209857
NOP9	0.288184	0.298938
NPAS4	0.333562	0.331419
NPAT	0.467585	0.491317
NPC1	0.325682	0.323879
NPM1	0.247083	0.21437
NR2C2AP	0.409892	0.425025
NRBP1	0.275202	0.267332
NRDC	0.353185	0.343465
NRP2	0.211415	0.209298
NSL1	0.320259	0.391522
NSMCE1	0.3087	0.295666
NSMCE2	0.277692	0.283506
NSMCE3	0.252752	0.419576
NSMCE4A	0.393693	0.341843
NSRP1	0.492445	0.465841
NSUN5	0.253889	0.267848
NUBP1	0.201786	0.320286
NUDCD3	0.366182	0.392403
NUDT8	0.206798	0.301672
NUMA1	0.312898	0.333374
NUP107	0.236012	0.364334
NUP153	0.329519	0.358666
NUP155	0.520997	0.514308
NUP160	0.422185	0.369436
NUP50	0.246131	0.407303
NUP58	0.435847	0.4582
NUPL2	0.307955	0.29874
NXT1	0.594763	0.582871
ODR4	0.362355	0.329517
OGA	0.21687	0.252007
OGDH	0.503485	0.486561
OR2T33	0.21167	0.22187
OR4M2	0.26732	0.545877
OR5AU1	0.232136	0.204454
ORC1	0.237973	0.229725
ORC2	0.333634	0.323329
ORC4	0.300305	0.299633
ORC5	0.397876	0.377305
OS9	0.259624	0.295517
OSBP	0.291655	0.340801
OSBPL9	0.232513	0.206584
OST4	0.420413	0.397838
OSTC	0.332155	0.321777
OXSM	0.396526	0.33059
OXSR1	0.410614	0.365317
P2RX2	0.247737	0.232227
P2RY6	0.20989	0.217741
PABPC1	0.486555	0.492617
PACS1	0.26923	0.300369
PAICS	0.510023	0.517073
PAK2	0.364721	0.325276
PAK4	0.219056	0.298388
PAPOLA	0.348944	0.326225
PAQR4	0.265349	0.263972
PARD3	0.576609	0.566691
PARD6B	0.544037	0.534173
PARN	0.218186	0.23965
PAX3	0.486916	0.400705
PAX5	0.664888	0.663797
PAX8	0.763388	0.757089
PBRM1	0.308841	0.263513
PC	0.234168	0.270672
PCM1	0.331339	0.329883
PCNT	0.280229	0.326209
PCNX3	0.202187	0.227946
PCYT1A	0.562977	0.558094
PDCD5	0.262971	0.311117
PDCD6	0.321197	0.375649
PDCD6IP	0.211784	0.254149
PDCL	0.377822	0.411282
PDCL3	0.280548	0.261045
PDE12	0.203626	0.258871
PDGFRA	0.359497	0.322706
PDGFRB	0.243372	0.24042
PDS5A	0.327634	0.280381
PDS5B	0.249126	0.28667
PEA15	0.344684	0.366755
PELO	0.448128	0.496957
PEX12	0.298503	0.285866
PEX13	0.248971	0.245993
PEX19	0.346718	0.315873
PEX26	0.321889	0.321952
PEX6	0.291911	0.255999
PFAS	0.495305	0.476454
PFDN1	0.437207	0.398986
PFDN4	0.27836	0.296406
PFDN5	0.421319	0.411735
PFN1	0.430419	0.40782
PGAM1	0.24284	0.22578
PGD	0.423424	0.407343
PGM3	0.512197	0.508254
PHACTR4	0.297906	0.270701
PHF2	0.234343	0.226601
PHOX2A	0.255403	0.334564
PI4KB	0.285714	0.28752
PIAS4	0.226894	0.211259
PICALM	0.289816	0.262621
PIGH	0.209401	0.228987
PIGW	0.29095	0.26975
PIK3C3	0.389169	0.417486
PIK3CA	0.430783	0.596053
PIK3CB	0.283758	0.331426
PIK3CD	0.479875	0.466471
PIK3R1	0.293832	0.312985
PIK3R2	0.229974	0.207005
PILRA	0.21476	0.224592
PIM2	0.567025	0.540237
PINX1	0.336488	0.3307
PITRM1	0.270167	0.267399
PKD1	0.260013	0.268875
PKM	0.37018	0.351476
PKMYT1	0.436953	0.447595
PKN2	0.450716	0.430013
PKNOX1	0.238416	0.221843
PMM2	0.445491	0.432976
PMVK	0.431441	0.399948
PNKP	0.325274	0.39561
PNPT1	0.291575	0.289339
POLD4	0.214569	0.247706
POLE4	0.213835	0.23993
POLR1E	0.32464	0.341061
POLR3D	0.456625	0.476239
POLRMT	0.264044	0.271027
POMP	0.377963	0.374484
POP1	0.349988	0.342066
POP4	0.334093	0.287124
POP7	0.651835	0.658013
POT1	0.279132	0.265885
POU2AF1	0.624878	0.64083
PPA1	0.460063	0.457425
PPA2	0.431797	0.462147
PPARG	0.385217	0.397544
PPAT	0.430884	0.473671
PPCDC	0.463424	0.443481
PPCS	0.319282	0.32053
PPIE	0.308037	0.350503
PPIL1	0.427365	0.40263
PPIL2	0.233933	0.304346
PPIP5K2	0.253521	0.206204
PPM1D	0.592648	0.592772
PPM1G	0.473537	0.447767
PPM1J	0.283622	0.248512
PPME1	0.288437	0.290462
PPP1CA	0.389325	0.394641
PPP1CB	0.23314	0.2554
PPP1CC	0.267651	0.245132
PPP1R12A	0.393594	0.387999
PPP1R15B	0.422422	0.401666
PPP1R7	0.259325	0.335705
PPP2CA	0.54335	0.521383
PPP2R1A	0.489524	0.533233
PPP2R2A	0.403843	0.393209
PPP2R3C	0.367301	0.350982
PPP2R5C	0.284345	0.278154
PPP6C	0.378989	0.38722
PPP6R3	0.225345	0.243106
PQBP1	0.231897	0.286707
PRAMEF20	0.266314	0.237316
PRDM1	0.61449	0.579999
PRDM10	0.384873	0.39362
PRDX1	0.512715	0.501341
PRELID3B	0.338154	0.385968
PREX1	0.202296	0.315055
PRKAR1A	0.55144	0.502677
PRKCI	0.444744	0.415342
PRKRA	0.339505	0.345057
PRKRIP1	0.212477	0.253529
PRPF18	0.380878	0.413593
PRPF39	0.266686	0.264676
PRPF4B	0.353312	0.44602
PRPS1	0.317582	0.386697
PRR12	0.260864	0.280538
PRRC2C	0.206682	0.274753
PSMB1	0.517081	0.517068
PSMB5	0.543274	0.551287
PSMB7	0.355442	0.334417
PSMC1	0.304374	0.326676
PSMC4	0.279467	0.324406
PSME3	0.294694	0.27268
PSMG1	0.361796	0.352614
PSMG2	0.352525	0.347172
PSTK	0.479858	0.488722
PTAR1	0.244821	0.208985
PTBP1	0.222292	0.269528
PTCD1	0.284748	0.274637
PTCD3	0.232171	0.235104
PTDSS1	0.36243	0.343592
PTGES3	0.231032	0.205125
PTK2	0.567653	0.570467
PTMA	0.3067	0.28676
PTP4A1	0.422547	0.454887
PTP4A2	0.318624	0.321492
PTPA	0.203742	0.223346
PTPMT1	0.309798	0.300796
PTPN1	0.292651	0.243502
PTPN11	0.508111	0.522521
PTPN23	0.338166	0.406124
PWP1	0.209809	0.31012
PXN	0.362886	0.31529
PYROXD1	0.400331	0.423984
QKI	0.23282	0.22285
QRICH1	0.312149	0.292055
QRSL1	0.298616	0.323218
RAB10	0.515266	0.499551
RAB1A	0.285074	0.224
RAB21	0.286489	0.236079
RAB35	0.263742	0.229055
RAB6A	0.691971	0.69199
RAB7A	0.222366	0.238642
RABGEF1	0.317806	0.248309
RABIF	0.454575	0.457757
RAC1	0.519138	0.485133
RAD1	0.270442	0.312325
RAD23B	0.254807	0.233924
RAD50	0.285842	0.247964
RAD51	0.35781	0.28094
RAD51B	0.228308	0.25894
RAD9A	0.213298	0.225196
RAF1	0.309088	0.476301
RANBP3	0.21503	0.247101
RANBP9	0.225357	0.23657
RAPGEF1	0.230161	0.273082
RAPGEF6	0.374976	0.385252
RAPGEFL1	0.234777	0.213781
RAPH1	0.274783	0.277744
RARS2	0.317027	0.303765
RASGRP2	0.304019	0.391298
RB1CC1	0.264396	0.224607
RBBP7	0.373286	0.346463
RBBP8	0.258774	0.321953
RBFA	0.26784	0.315784
RBM10	0.271091	0.213185
RBM15	0.387188	0.370813
RBM18	0.393223	0.404318
RBM27	0.351459	0.368527
RBM33	0.343302	0.37573
RBM34	0.252819	0.276307
RBM38	0.281693	0.252845
RBM4	0.253546	0.233767
RBM42	0.351839	0.403006
RBM47	0.305766	0.286714
RBM4B	0.23794	0.226565
RBM5	0.270439	0.298529
RBMX	0.333889	0.326287
RBPJ	0.334185	0.293091
RBSN	0.32273	0.329105
RBX1	0.280083	0.25016
RCL1	0.482076	0.519637
RCOR1	0.319599	0.318548
RDM1	0.227253	0.219431
RELA	0.361229	0.415382
RELB	0.3663	0.343237
RER1	0.23971	0.239186
REST	0.322778	0.322695
REV3L	0.303168	0.359543
REXO2	0.244439	0.277136
RFC1	0.248237	0.306715
RFC4	0.316061	0.318004
RFK	0.439937	0.468869
RGP1	0.259207	0.304829
RHEB	0.475218	0.482319
RHOA	0.458459	0.447716
RHOC	0.26173	0.253782
RIC1	0.38959	0.40347
RIC8A	0.307446	0.299737
RICTOR	0.285032	0.282479
RIMBP3	0.208003	0.235249
RINT1	0.382091	0.376428
RMI1	0.257022	0.231152
RMND1	0.250793	0.243507
RMND5A	0.319713	0.305241
RNASEH2A	0.283026	0.261497
RNASEH2B	0.220402	0.221219
RNASEH2C	0.276572	0.28236
RNF139	0.285004	0.297826
RNF146	0.347294	0.33037
RNF168	0.273454	0.246554
RNF20	0.259251	0.395642
RNF25	0.268135	0.240115
RNF31	0.334046	0.311181
RNF4	0.30356	0.27775
RNF8	0.317593	0.274846
ROCK1	0.264693	0.257164
RPAP3	0.200054	0.239097
RPF1	0.342666	0.318467
RPIA	0.402643	0.349367
RPL22	0.32164	0.292234
RPL22L1	0.307293	0.352159
RPL28	0.269871	0.295545
RPL30	0.552088	0.542298
RPL35A	0.347731	0.380645
RPL36A	0.363464	0.371372
RPL36AL	0.283846	0.200788
RPL39	0.297005	0.312776
RPN2	0.29033	0.268898
RPP25L	0.766406	0.769652
RPP38	0.466613	0.466534
RPRD1B	0.206332	0.221068
RPRD2	0.390899	0.399636
RPS19BP1	0.231279	0.302149
RPS21	0.441773	0.409873
RPS5	0.314349	0.360847
RPS6KA3	0.316343	0.300741
RPUSD4	0.2031	0.206429
RRAGA	0.303069	0.336453
RRAGC	0.51867	0.522621
RRP1	0.279147	0.359528
RRP7A	0.363823	0.404234
RRP9	0.249875	0.331138
RSU1	0.413816	0.403148
RTEL1	0.240419	0.237499
RTF2	0.384097	0.400206
RTL8B	0.228934	0.217316
RTRAF	0.268193	0.300442
RTTN	0.406514	0.432416
RUNX1	0.575124	0.562386
RXRA	0.415148	0.406947
S100A2	0.231606	0.208554
SAFB	0.261028	0.217729
SAMD4B	0.310137	0.307924
SAMM50	0.286917	0.314352
SAR1A	0.267388	0.235718
SARS2	0.282783	0.284967
SATB2	0.235795	0.251383
SBNO2	0.269819	0.240956
SCAF8	0.219985	0.236857
SCAP	0.479103	0.456405
SCD	0.493469	0.43728
SCNM1	0.231188	0.255544
SCO1	0.208536	0.202518
SDAD1	0.252177	0.324581
SDC1	0.22781	0.235931
SDHA	0.429898	0.445873
SDHB	0.533016	0.495951
SDHC	0.417795	0.402106
SEC16A	0.292672	0.26654
SEC23B	0.285391	0.212298
SEC23IP	0.253281	0.212469
SEC61B	0.211538	0.264851
SEC61G	0.295137	0.320057
SEC62	0.275057	0.291654
SEC63	0.344365	0.362499
SECISBP2	0.437635	0.450265
SEPHS2	0.434477	0.430391
SEPSECS	0.459856	0.411921
SETD1A	0.224804	0.201213
SETD1B	0.310557	0.306784
SETD5	0.333631	0.29107
SETDB1	0.336498	0.316527
SF3B6	0.300463	0.352699
SFSWAP	0.201204	0.303568
SGF29	0.271686	0.321603
SGO1	0.225219	0.261314
SH3GL1	0.431516	0.446711
SHOC2	0.287779	0.426684
SIN3A	0.250718	0.237991
SIPA1	0.327379	0.293582
SIVA1	0.261276	0.218883
SKA1	0.424003	0.403027
SKA3	0.328037	0.324168
SKIV2L	0.229693	0.214028
SKP2	0.4754	0.489102
SLBP	0.349592	0.381569
SLC16A1	0.433947	0.409201
SLC19A1	0.303184	0.239916
SLC20A1	0.388055	0.377235
SLC25A19	0.34827	0.261658
SLC25A26	0.292572	0.285539
SLC25A28	0.474463	0.453462
SLC25A3	0.332057	0.363605
SLC2A1	0.507824	0.487874
SLC30A9	0.28374	0.245158
SLC33A1	0.438386	0.432031
SLC35B1	0.235747	0.272457
SLC35B2	0.35569	0.331148
SLC38A2	0.31809	0.271484
SLC39A1	0.20737	0.217644
SLC3A2	0.265574	0.253547
SLC4A7	0.391471	0.36621
SLC5A3	0.399575	0.330991
SLC7A1	0.441054	0.387375
SLC7A5	0.385986	0.400052
SLF1	0.480672	0.470435
SMAD7	0.400795	0.396724
SMARCA2	0.223723	0.355696
SMARCA4	0.499907	0.490363
SMARCA5	0.27715	0.301962
SMARCAL1	0.304705	0.325115
SMARCB1	0.41191	0.388389
SMARCD1	0.351591	0.38124
SMARCD2	0.25066	0.221845
SMARCE1	0.333538	0.277585
SMC5	0.238627	0.307656
SMC6	0.252363	0.258016
SMCHD1	0.333846	0.371215
SMG7	0.285838	0.254226
SMPD4	0.235297	0.2123
SNAI2	0.532025	0.517107
SNAP23	0.627859	0.602584
SNRNP40	0.230529	0.251531
SNRNP48	0.332213	0.391701
SNRPA	0.249529	0.232311
SNRPB2	0.380703	0.399975
SNUPN	0.442754	0.451991
SNX17	0.227901	0.230797
SOCS3	0.252699	0.24322
SOD2	0.334775	0.307798
SOS1	0.410728	0.404681
SOX10	0.782816	0.77938
SOX2	0.504997	0.490234
SOX9	0.625755	0.611069
SP1	0.330102	0.343238
SPATA31A6	0.235945	0.212716
SPDEF	0.49455	0.435775
SPI1	0.420067	0.455991
SPICE1	0.247787	0.217033
SPINT2	0.268715	0.275284
SPRR2G	0.282737	0.200552
SPRTN	0.258224	0.251916
SPTLC2	0.232165	0.233141
SPTSSA	0.404923	0.378901
SQLE	0.201991	0.224272
SQSTM1	0.294313	0.275235
SRC	0.245635	0.260942
SRCAP	0.201874	0.323528
SRD5A3	0.345671	0.309846
SREBF1	0.375564	0.292083
SREK1	0.266955	0.29225
SRF	0.336947	0.305604
SRFBP1	0.34896	0.443402
SRM	0.273977	0.229831
SRP19	0.225218	0.32469
SRP9	0.303187	0.344543
SRPK1	0.221488	0.206968
SRPRA	0.421875	0.463726
SRPRB	0.235586	0.28345
SRRM2	0.317838	0.314754
SRRT	0.348782	0.413903
SRSF4	0.226468	0.231809
SSB	0.366184	0.358594
SSH2	0.260059	0.278161
SSR2	0.223986	0.222874
STAG1	0.363909	0.354262
STAG2	0.336071	0.332174
STAMBP	0.458736	0.428779
STAT3	0.403353	0.38794
STAT5B	0.467654	0.437364
STEAP3	0.215724	0.226124
STIL	0.314303	0.356236
STK11	0.463293	0.462605
STMN1	0.285137	0.293242
STN1	0.271395	0.284644
STRAP	0.248023	0.287281
STRIP1	0.424654	0.420786
STT3A	0.400516	0.407369
STX18	0.226788	0.245961
STX4	0.676261	0.679418
STXBP3	0.565467	0.548241
SUB1	0.280874	0.30626
SUCLG1	0.280624	0.257724
SUCO	0.435435	0.428765
SUDS3	0.248784	0.228744
SUGP1	0.229218	0.367097
SUGT1	0.384579	0.395852
SUPT20H	0.226556	0.314578
SUPT3H	0.2401	0.2557
SUPT4H1	0.270008	0.280906
SUPT7L	0.265542	0.276407
SURF4	0.313662	0.266117
SURF6	0.324242	0.295674
SYK	0.442741	0.515385
SYT12	0.208683	0.294032
SYVN1	0.415382	0.42967
TACC3	0.243609	0.22644
TADA1	0.327093	0.340667
TADA2B	0.276568	0.384349
TAF1	0.440634	0.40436
TAF10	0.401071	0.450515
TAF1A	0.265921	0.312618
TAF1B	0.216045	0.291507
TAF1D	0.472954	0.520744
TAF2	0.417427	0.453611
TAF3	0.326523	0.333001
TAF4	0.249552	0.254706
TAF5L	0.357725	0.408017
TAF6L	0.308645	0.348552
TAF8	0.231957	0.281297
TAPT1	0.417135	0.407116
TAZ	0.335301	0.376502
TBC1D10B	0.234638	0.206694
TBCA	0.270436	0.333127
TBCE	0.382415	0.445312
TBL1XR1	0.405347	0.414193
TBP	0.246694	0.371667
TBX10	0.271497	0.328737
TBX2	0.284809	0.322535
TCF12	0.315565	0.294753
TCF3	0.528233	0.500641
TCF7L2	0.617391	0.614773
TCOF1	0.298364	0.363503
TDP2	0.344924	0.331937
TEAD1	0.445703	0.436538
TEAD3	0.410796	0.396359
TECR	0.209688	0.202932
TEDC1	0.217294	0.210304
TEDC2	0.25739	0.338028
TEN1	0.278135	0.270407
TERF1	0.444163	0.426309
TESMIN	0.243896	0.255616
TEX10	0.3073	0.404805
TFAP2A	0.573321	0.551409
TFAP2B	0.458704	0.453775
TFAP2C	0.410785	0.404617
TFAP4	0.257135	0.258719
TFDP1	0.381985	0.398184
TFIP11	0.39075	0.427818
TFRC	0.527541	0.522366
TGFBRAP1	0.32109	0.345671
TGIF1	0.412766	0.426269
TGS1	0.40423	0.397207
THAP1	0.439341	0.459479
THAP11	0.355862	0.311193
THAP3	0.293135	0.280458
THOC5	0.409226	0.44042
TIAL1	0.286526	0.306492
TIMM17A	0.510723	0.458864
TIMM22	0.332004	0.285137
TIMM23	0.281757	0.355299
TIMM29	0.304404	0.281508
TIMM9	0.391043	0.378975
TIMMDC1	0.291391	0.288112
TIPARP	0.455723	0.422704
TIPIN	0.264071	0.294007
TKT	0.336674	0.348052
TLK2	0.325699	0.325249
TLN1	0.430852	0.409461
TM2D2	0.25596	0.213767
TM9SF3	0.2648	0.236018
TMED10	0.455344	0.429793
TMED2	0.35535	0.298426
TMEM147	0.24747	0.253207
TMEM161B	0.201988	0.221894
TMEM165	0.271845	0.279747
TMEM189	0.369881	0.346034
TMEM242	0.312349	0.288036
TMEM30A	0.314579	0.338258
TMEM41B	0.309188	0.365818
TMEM88B	0.20918	0.237116
TMX2	0.287029	0.352046
TNFAIP3	0.293074	0.276676
TNFRSF12A	0.239646	0.26806
TNPO1	0.282231	0.308839
TNS3	0.327625	0.283637
TOE1	0.366785	0.350871
TOMM70	0.27645	0.220213
TOP1	0.257	0.246106
TOP1MT	0.225066	0.232465
TOPBP1	0.312626	0.391442
TP53	0.633333	0.651145
TP53BP1	0.597615	0.577693
TP53BP2	0.363945	0.360707
TP53RK	0.225637	0.261632
TP63	0.772906	0.767324
TPI1	0.223925	0.219148
TPK1	0.338244	0.262709
TPRKB	0.265109	0.235949
TRA2B	0.425764	0.428005
TRAF2	0.303135	0.337034
TRAF7	0.228097	0.252914
TRAPPC13	0.325144	0.336481
TRAPPC2L	0.275163	0.208386
TRIM33	0.247858	0.251571
TRIM37	0.313205	0.332121
TRIO	0.371701	0.362307
TRIP13	0.249542	0.244615
TRIR	0.244804	0.269088
TRIT1	0.253326	0.268141
TRMT10C	0.219463	0.30126
TRMT5	0.324968	0.385979
TRMT6	0.436094	0.412802
TRMT61A	0.299313	0.283228
TRNAU1AP	0.333488	0.333732
TRPM7	0.476587	0.455711
TRPS1	0.507143	0.49291
TSC1	0.328494	0.324381
TSC2	0.305156	0.306658
TSEN2	0.439759	0.362418
TSEN34	0.317904	0.382362
TSG101	0.283373	0.300384
TSPAN31	0.213319	0.206055
TSR3	0.299161	0.257253
TTC37	0.24086	0.255215
TTC4	0.242077	0.273777
TTC7A	0.637959	0.614428
TTF1	0.367209	0.356717
TTF2	0.315493	0.260192
TTI2	0.481883	0.508312
TTK	0.256845	0.316543
TUBA1B	0.377395	0.405061
TUBA1C	0.33203	0.345595
TUBB2A	0.24261	0.236833
TUBB4B	0.593464	0.570227
TUBD1	0.265833	0.206945
TUBE1	0.26592	0.257656
TUBGCP6	0.244641	0.349102
TWNK	0.254543	0.232517
TXNDC17	0.263595	0.244062
TXNRD1	0.47346	0.449402
TYMS	0.436925	0.445066
UAP1	0.413296	0.444011
UBA5	0.430517	0.444064
UBA52	0.412164	0.411849
UBA6	0.420772	0.41197
UBALD1	0.446517	0.443006
UBALD2	0.329334	0.263788
UBAP1	0.361615	0.357423
UBC	0.384477	0.383633
UBE2C	0.305112	0.266161
UBE2D3	0.221709	0.225123
UBE2G2	0.405106	0.426283
UBE2H	0.316263	0.324546
UBE2J1	0.384052	0.365017
UBE2K	0.351092	0.349339
UBE2N	0.347423	0.319253
UBE2O	0.212112	0.264783
UBE2Q1	0.378338	0.419492
UBE2S	0.328124	0.340113
UBE2T	0.310979	0.216541
UBE2Z	0.330799	0.296211
UBE3A	0.274732	0.257974
UBIAD1	0.513476	0.520803
UBQLN1	0.26993	0.287386
UBR4	0.319476	0.284461
UFC1	0.298096	0.268868
UFL1	0.419209	0.381822
UFM1	0.405808	0.397071
UFSP2	0.372508	0.340154
UGCG	0.296452	0.262201
UMPS	0.459727	0.464372
UNC50	0.220361	0.273939
UPK1A	0.27679	0.310658
UQCR10	0.281868	0.273164
UQCRB	0.305811	0.252949
UQCRC1	0.270129	0.319907
UQCRC2	0.358626	0.32097
UQCRFS1	0.334289	0.331008
URB2	0.297953	0.367564
UROD	0.492631	0.503371
UROS	0.297545	0.287223
USE1	0.325998	0.316999
USP1	0.343935	0.341588
USP14	0.27602	0.266697
USP37	0.347226	0.37014
USP38	0.225943	0.201353
USP39	0.244462	0.224377
USP7	0.399713	0.390539
USP8	0.324355	0.368682
USP9X	0.290515	0.236015
UTP11	0.251443	0.274273
UTP14A	0.258077	0.299535
UTP18	0.27507	0.281516
UTP23	0.390019	0.412955
UTP25	0.390545	0.39559
UVRAG	0.274759	0.29332
UXS1	0.458949	0.463129
VAC14	0.266759	0.20971
VAPA	0.222722	0.216601
VARS2	0.365687	0.36225
VBP1	0.415183	0.374951
VCL	0.399553	0.39314
VCPIP1	0.275169	0.210685
VDAC1	0.261409	0.255939
VEZT	0.376864	0.408341
VHL	0.421484	0.422996
VIRMA	0.340204	0.354659
VMA21	0.306571	0.289061
VMP1	0.231911	0.254475
VPS16	0.313973	0.332052
VPS18	0.28965	0.311574
VPS26A	0.401748	0.411514
VPS33A	0.295635	0.252655
VPS36	0.379103	0.300718
VPS37A	0.399808	0.391519
VPS39	0.270752	0.257752
VPS45	0.321228	0.286948
VPS4A	0.50673	0.488096
VPS4B	0.520328	0.515673
VPS50	0.211019	0.218562
VPS52	0.244805	0.243318
VPS53	0.292248	0.35538
VPS54	0.250569	0.237118
VPS8	0.273585	0.274129
VRK1	0.554302	0.537198
WAC	0.20346	0.279672
WAPL	0.247703	0.21346
WARS2	0.318207	0.345908
WASHC3	0.316735	0.326977
WASHC4	0.366379	0.383409
WASHC5	0.23548	0.267051
WASL	0.306022	0.26162
WDR1	0.562391	0.571921
WDR24	0.30754	0.323328
WDR25	0.252539	0.28285
WDR26	0.250206	0.28191
WDR33	0.247805	0.24569
WDR4	0.351709	0.347143
WDR44	0.211579	0.216184
WDR46	0.406061	0.41366
WDR48	0.288445	0.274668
WDR59	0.281786	0.290036
WDR7	0.440212	0.383377
WDR70	0.346511	0.392626
WDR73	0.363641	0.4004
WDR83	0.375063	0.311763
WDR89	0.489088	0.49553
WDR92	0.328154	0.335832
WNK1	0.591853	0.57794
WRB	0.349247	0.388537
WRN	0.435217	0.380052
WSB1	0.371246	0.363273
WSB2	0.279645	0.258851
WTAP	0.377612	0.429514
WWTR1	0.47169	0.501155
XPR1	0.347366	0.405985
XRCC2	0.273302	0.233682
XRCC4	0.222194	0.240911
XRN1	0.317705	0.351444
XYLT2	0.337276	0.347959
YAP1	0.545984	0.504061
YBX1	0.36382	0.341981
YEATS2	0.268641	0.339949
YIF1A	0.273563	0.288766
YIPF6	0.269858	0.225532
YME1L1	0.273036	0.326477
YPEL5	0.237697	0.23124
YTHDC1	0.304026	0.408864
YTHDF2	0.32364	0.280237
YY1	0.34788	0.360101
ZBTB17	0.211451	0.298463
ZBTB18	0.417843	0.372089
ZBTB7A	0.243394	0.227855
ZBTB7B	0.267798	0.25214
ZC3H13	0.42831	0.416484
ZC3H18	0.341568	0.394591
ZC3H7A	0.324614	0.26753
ZCCHC9	0.215943	0.297087
ZCRB1	0.219252	0.282816
ZEB1	0.446423	0.427742
ZEB2	0.645612	0.650046
ZFAT	0.294418	0.245172
ZFP36L1	0.478269	0.480752
ZFP36L2	0.262256	0.262069
ZFPM1	0.541107	0.542796
ZFR	0.347741	0.37577
ZFX	0.48885	0.491236
ZMYND8	0.365143	0.342788
ZNF131	0.31732	0.364755
ZNF217	0.438449	0.392785
ZNF236	0.493434	0.502522
ZNF318	0.261141	0.323727
ZNF335	0.339252	0.346404
ZNF407	0.537245	0.545344
ZNF511	0.287905	0.266956
ZNF559	0.290883	0.261192
ZNF574	0.427879	0.445894
ZNF593	0.254325	0.247859
ZNF622	0.416475	0.440102
ZNF687	0.246593	0.238581
ZNF728	0.240476	0.201683
ZNF74	0.233267	0.279145
ZNF789	0.250772	0.253675
ZNF793	0.269067	0.348137
ZNFX1	0.309372	0.355907
ZNHIT1	0.232264	0.240929
ZNHIT3	0.419615	0.419265
ZNHIT6	0.260285	0.289879
ZNRD1	0.342195	0.291696
ZW10	0.37548	0.404254
ZWILCH	0.269925	0.317284
ZWINT	0.226278	0.260363
