# Supplementary material for: Building a translational cancer dependency map for The Cancer Genome Atlas
Source: Nat Cancer. 2024 Jul 15;5(8):1176–94. doi: 10.1038/s43018-024-00789-y (PMC11358024; doi:10.1038/s43018-024-00789-y)
Supplement: Supplementary file 7 — Source data for Fig. 2. [file 43018_2024_789_MOESM7_ESM.xlsx]

## Sheet: Fig2B
Model	post-alignment	pre-alignment
AAMP	0.0986316	0.0241823
AARS2	0.058094	0.0404342
AASDHPPT	0.101437	0.166267
AATF	0.00200409	0.113333
ABCF1	0.0562356	0.0631628
ABI1	0.277781	0.255133
ABT1	0.0630647	0.204342
ACD	0.00352274	0.138958
ACLY	0.10369	0.0834014
ACO2	0.0660401	0.254561
ACOX1	0.0699258	0.0969465
ACSL3	0.0162394	0.0593149
ACSL4	0.126169	0.619989
ACTB	0.245321	0.356194
ACTG1	0.0297892	0.0591229
ACTR10	0.0319236	0.141941
ACTR1A	0.189559	0.23068
ACTR3	0.14519	0.444668
ADAM11	0.164423	0.128698
ADAMTS10	0.228686	0.341565
ADAR	0.180154	0.226636
ADAT2	0.25267	0.394922
ADAT3	0.197126	0.231493
ADNP	0.173792	0.126101
ADRM1	0.0725064	0.089323
ADSL	0.0585734	0.223646
ADSS	0.068596	0.11869
AFDN	0.145663	0.025099
AGPAT1	0.0768518	0.107274
AHCY	0.0958688	0.0805109
AHCYL1	0.0661037	0.0406223
AHR	0.0303272	0.154656
AIFM1	0.250257	0.245943
AJUBA	0.185008	0.0521988
AK2	0.164322	0.673516
AK6	0.0401981	0.0357274
AKIRIN2	0.124315	0.221001
AKT1	0.0172946	0.010179
AKT2	0.0842444	0.307552
ALAD	0.211482	0.377232
ALAS1	0.122057	0.297056
ALDH18A1	0.179588	0.566196
ALG1	0.0608502	0.27374
ALG12	0.0452239	0.511856
ALG3	0.117824	0.547034
ALG5	0.0988469	0.233019
ALG6	0.224008	0.496021
ALG8	0.178099	0.361599
ALG9	0.0152413	0.259035
ALYREF	0.00392538	0.117835
AMBRA1	0.197272	0.144042
AMD1	0.135757	0.141859
ANAPC15	0.0765252	0.0392868
ANKH	0.2233	0.71723
ANKHD1	0.129188	0.321475
ANKRD11	0.201746	0.142228
ANKRD17	0.179006	0.134218
ANKRD36B	0.279713	0.249999
ANKRD49	0.20474	0.214807
ANLN	0.0190269	0.0305371
ANXA8L1	0.0787226	0.277747
AP1M1	0.0255559	0.512802
AP2M1	0.235306	0.363923
AP2S1	0.208059	0.382547
APC	0.0296994	0.286908
APEX2	0.138299	0.212606
ARF1	0.301676	0.313571
ARF4	0.126293	0.28896
ARF6	0.0284353	0.0455055
ARFRP1	0.0785566	0.0773218
ARGLU1	0.0878633	0.0285067
ARHGAP11A	0.0476912	0.450688
ARHGAP29	0.133964	0.0333214
ARHGAP45	0.0552171	0.486237
ARHGAP5	0.176859	0.0936388
ARHGEF7	0.183464	0.0511294
ARID2	0.10679	0.00846609
ARMC5	0.00610573	0.0499069
ARNT	0.0174808	0.275857
ARPC2	0.205896	0.429198
ARPC3	0.237269	0.501172
ARPC4	0.0272408	0.276399
ASCL1	0.206183	0.255661
ASF1A	0.202138	0.205824
ASF1B	0.156726	0.0898915
ASH1L	0.234531	0.168634
ASH2L	0.0490875	0.115104
ASNA1	0.222335	0.309848
ATAD3B	0.128275	0.127576
ATF7IP	0.032442	0.228158
ATG2A	0.199385	0.166519
ATG4B	0.128161	0.0989217
ATIC	0.101763	0.0283473
ATL2	0.00586383	0.145004
ATM	0.0125683	0.0945344
ATP1A1	0.290062	0.190485
ATP1B3	0.221652	0.450084
ATP2B1	0.0722163	0.0704997
ATP2C1	0.0870408	0.333039
ATP5F1A	0.0107868	0.182722
ATP5F1B	0.162713	0.499165
ATP5F1C	0.0211914	0.209154
ATP5F1D	0.276528	0.15244
ATP5F1E	0.243634	0.326526
ATP5ME	0.0780123	0.201759
ATP5MF	0.238415	0.273902
ATP5MG	0.110672	0.298574
ATP5PB	0.127391	0.28231
ATP5PD	0.263177	0.376069
ATP5PF	0.132851	0.396039
ATP5PO	0.0787741	0.180836
ATP6V0A2	0.124611	0.233939
ATP6V0D1	0.0608739	0.0405516
ATP6V0E1	0.322566	0.379668
ATP6V1C1	0.0304851	0.00611697
ATP6V1D	0.195188	0.237935
ATP6V1H	0.00202002	0.0660463
ATRIP	0.303778	0.328201
ATRN	0.0769238	0.0319992
ATRX	0.0132428	0.0882055
ATXN10	0.127508	0.178341
ATXN2L	0.238686	0.0308478
AUNIP	0.0647213	0.163714
AUP1	0.0340518	0.608204
AXIN1	0.0457739	0.144024
AZIN1	0.0222684	0.0125102
B3GALT6	0.0395449	0.193888
B3GAT3	0.0524966	0.208308
B3GNT2	0.224691	0.255032
B3GNT5	0.25791	0.181798
BAG6	0.100525	0.153053
BAMBI	0.13192	0.0150554
BBS1	0.142467	0.0872734
BCAR1	0.19168	0.0498598
BCAS2	0.0108731	0.0504502
BCCIP	0.0579241	0.0327897
BCL10	0.00611433	0.348147
BCL11B	0.0885976	0.461605
BCL2	0.0833958	0.0603496
BCL2L1	0.0209799	0.0499885
BCL2L2	0.171994	0.0688851
BCL6	0.02912	0.421226
BCL9L	0.189078	0.215338
BCS1L	0.0956282	0.026926
BDP1	0.0118342	0.0573232
BECN1	0.0304973	0.195026
BET1	0.144799	0.0901739
BICDL2	0.0185257	0.0928507
BIRC2	0.116489	0.214681
BIRC6	0.121271	0.166023
BLM	0.214143	0.359721
BNIP1	0.12438	0.106269
BPTF	0.0611916	0.0955068
BRAF	0.0939027	0.0883297
BRAP	0.131245	0.154845
BRCA1	0.115368	0.185551
BRCA2	0.0601075	0.00118073
BRD2	0.109908	0.220358
BRD7	0.0341016	0.0656886
BRD9	0.1718	0.123405
BRIP1	0.169906	0.348527
BRK1	0.0780648	0.15558
BRPF1	0.218343	0.0907684
BTAF1	0.264217	0.093065
BTF3	0.114311	0.292296
BUD13	0.13625	0.212257
C12orf45	0.132999	0.0170487
C15orf41	0.021723	0.156939
C16orf72	0.171888	0.0108256
C17orf58	0.0309419	0.0854652
C18orf21	0.163699	0.165397
C19orf25	0.268719	0.359206
C19orf53	0.268406	0.231612
C1D	0.217923	0.0188601
C1orf131	0.00724872	0.0745361
C1orf74	0.0743952	0.325948
C21orf2	0.269108	0.203113
C22orf23	0.136	0.101056
C2orf49	0.148004	0.102324
C3orf38	0.142268	0.177273
C4orf19	0.325087	0.346494
C8orf59	0.0217454	0.193471
C8orf76	0.105547	0.298701
CAB39	0.0634406	0.225392
CAD	0.171682	0.289952
CALM1	0.13875	0.294971
CALM2	0.225263	0.449957
CALML6	0.0154472	0.141688
CALR	0.0200566	0.198018
CAND1	0.237101	0.0567918
CAP1	0.289677	0.402363
CAPRIN1	0.23436	0.150786
CARM1	0.254785	0.573415
CARNS1	0.0949457	0.0278045
CASC3	0.193227	0.274037
CBFB	0.0136463	0.546242
CBWD5	0.0851114	0.00030813
CCAR1	0.200858	0.360466
CCDC107	0.101823	0.120472
CCDC115	0.244434	0.352564
CCDC12	0.291174	0.226509
CCDC130	0.165939	0.210176
CCDC142	0.0368266	0.161432
CCDC174	0.110154	0.119689
CCDC22	0.148018	0.253807
CCDC36	0.0987308	0.0445084
CCDC51	0.150431	0.0236079
CCDC77	0.0591127	0.101499
CCDC86	0.14286	0.0703369
CCM2	0.165184	0.144058
CCNB1	0.0482447	0.124365
CCNC	0.0511507	0.295326
CCND1	0.104964	0.0666088
CCND2	0.050773	0.167845
CCND3	0.133065	0.368981
CCNE1	0.252758	0.13977
CCNK	0.175065	0.0655702
CCNL1	0.00993963	0.0318413
CCNT1	0.0545897	0.4255
CCNT2	0.179907	0.145756
CCP110	0.0888791	0.295672
CD151	0.209536	0.245783
CD19	0.165717	0.629296
CD2BP2	0.278029	0.527547
CD3EAP	0.0953035	0.184512
CD79B	0.0727687	0.368881
CDAN1	0.0217941	0.24122
CDC25B	0.0104909	0.117709
CDC26	0.0952259	0.0984218
CDC37L1	0.0643582	0.222576
CDC40	0.16213	0.0883981
CDC42	0.136793	0.0856176
CDCA3	0.0619402	0.225526
CDCA5	0.212398	0.0260687
CDH2	0.025194	0.0387372
CDIPT	0.0741701	0.0162652
CDK13	0.0605149	0.138389
CDK2	0.213025	0.0906869
CDK2AP2	0.14988	0.411876
CDK4	0.0815083	0.0923829
CDK6	0.267815	0.232212
CDK8	0.171796	0.172007
CDS2	0.0194347	0.276499
CDX2	0.00463357	0.0566331
CEBPA	0.0260927	0.118066
CEBPB	0.0165809	0.13892
CELF1	0.0062535	0.313752
CENPA	0.201984	0.221145
CENPB	0.0465114	0.186323
CENPE	0.0398092	0.165635
CENPF	0.0899464	0.307433
CENPH	0.0438651	0.116069
CENPI	0.0109892	0.313779
CENPJ	0.138654	0.341324
CENPO	0.0156345	0.120005
CENPP	0.0412617	0.0584677
CENPS	0.0379932	0.0973983
CENPT	0.0973035	0.257714
CENPU	0.0755958	0.122165
CEP120	0.0634393	0.010301
CEP135	0.153766	0.0380327
CEP152	0.157188	0.331253
CEP192	0.117912	0.25202
CEP295	0.0823318	0.0518283
CEP350	0.223118	0.314623
CEP55	0.0343015	0.00271745
CEP97	0.29274	0.320838
CEPT1	0.193213	0.281982
CERS2	0.207542	0.500992
CFAP20	0.245567	0.202875
CFDP1	0.0040171	0.0878122
CFL1	0.169869	0.408473
CFLAR	0.214369	0.511615
CHAMP1	0.0128881	0.192684
CHCHD3	0.142362	0.36673
CHD1	0.0249074	0.0411743
CHD8	0.0152204	0.0101892
CHKA	0.108183	0.1375
CHMP3	0.0359234	0.190557
CHMP4B	0.0011937	0.0681156
CHMP5	0.341922	0.647193
CHMP7	0.104817	0.151224
CHORDC1	0.231392	0.230812
CHTF8	0.176806	0.230392
CHUK	0.15869	0.761896
CIART	0.038691	0.0930882
CIC	0.244821	0.285261
CIP2A	0.0405402	0.0686293
CIR1	0.137979	0.103031
CIT	0.198502	0.541475
CITED2	0.227589	0.0927352
CKAP2L	0.19672	0.33316
CKS1B	0.253517	0.305416
CLASRP	0.220801	0.202273
CLPB	0.172964	0.180664
CLSPN	0.0644565	0.204607
CMIP	0.302175	0.480301
CMPK1	0.172138	0.00209994
CNEP1R1	0.107827	0.094038
CNOT1	0.216219	0.155862
CNOT10	0.101741	0.313898
CNOT11	0.0722617	0.111874
CNOT7	0.16045	0.243111
CNOT9	0.282928	0.192986
CNPY2	0.187235	0.0523843
COA5	0.0445363	0.0952006
COASY	0.0813949	0.0661686
COG1	0.213903	0.423481
COG3	0.128335	0.321529
COG4	0.0195437	0.114184
COG7	0.138689	0.134382
COG8	0.117195	0.0767316
COL4A3BP	0.146056	0.145998
COMMD2	0.296867	0.31198
COMMD3	0.199919	0.239126
COP1	0.0991849	0.0980392
COPE	0.1916	0.167471
COPG1	0.138788	0.271996
COPS7A	0.153848	0.258446
COQ4	0.111648	0.181515
CORO1A	0.17868	0.695725
COX10	0.222038	0.421388
COX14	0.0162262	0.225521
COX4I1	0.198161	0.425384
COX5B	0.16575	0.149547
COX6A1	0.213701	0.0902244
COX6B1	0.160425	0.395873
COX6C	0.135893	0.153103
COX7B	0.244865	0.379378
CPD	0.0804973	0.0317513
CPNE5	0.0490185	0.243473
CPOX	0.0963941	0.271873
CPT1A	0.129429	0.016327
CRB3	0.0326507	0.0213575
CREB1	0.292327	0.135975
CRK	0.0869764	0.0197594
CRKL	0.351734	0.257119
CRLS1	0.0383248	0.112122
CRTC2	0.130743	0.0568007
CRTC3	0.000292208	0.219222
CSDE1	0.252662	0.15254
CSH2	0.134622	0.103672
CSNK1A1	0.273799	0.348767
CSNK2A1	0.0887596	0.0570582
CSTF2	0.00466619	0.046041
CTAGE15	0.144575	0.150171
CTC1	0.192542	0.401376
CTDNEP1	0.0587514	0.339125
CTNNA1	0.0500252	0.237541
CTNNB1	0.0679101	0.0678693
CTNNBIP1	0.0496524	0.00215897
CTNNBL1	0.162138	0.135103
CTNND1	0.20406	0.382797
CTPS1	0.299868	0.302958
CTR9	0.0790467	0.449622
CTSK	0.0344147	0.0724046
CTTN	0.161298	0.271742
CTU2	0.264543	0.342731
CUL2	0.121736	0.00169412
CUL4B	0.0280918	0.11472
CWC25	0.083151	0.0242868
CWF19L2	0.0386398	0.0390811
CXXC1	0.158889	0.0932966
CXorf56	0.174277	0.295165
CYB561A3	0.107091	0.52363
CYB5B	0.0897291	0.0945167
CYB5R4	0.0841412	0.00426683
CYC1	0.0827009	0.256628
DACH1	0.138393	0.224505
DAP3	0.0199628	0.065207
DARS2	0.0569284	0.00529471
DAXX	0.169894	0.359896
DBF4	0.245547	0.182447
DCLRE1B	0.146701	0.0315904
DCPS	0.279135	0.376859
DCTN2	0.0237599	0.00824462
DCTN4	0.111287	0.160794
DDI2	0.0479844	0.213122
DDRGK1	0.136797	0.18312
DDX19A	0.045758	0.0488573
DDX20	0.021677	0.0864884
DDX21	0.131601	0.115884
DDX27	0.0585985	0.0395157
DDX28	0.0278557	0.202818
DDX31	0.0101407	0.114885
DDX39B	0.049995	0.0899433
DDX3X	0.0493845	0.0570628
DDX46	0.172086	0.0060593
DDX5	0.0330446	0.0189317
DDX52	0.0832071	0.0316772
DDX59	0.129432	0.141903
DENND4A	0.168783	0.229636
DENND4C	0.131418	0.0869847
DERL1	0.0950821	0.603509
DERL2	0.100749	0.123328
DET1	0.114899	0.244001
DGCR8	0.0152644	0.0682383
DGKD	0.182376	0.169676
DHFR	0.15918	0.088581
DHFR2	0.139935	0.186402
DHODH	0.152065	0.0941091
DHRSX	0.242012	0.190118
DHX16	0.0746499	0.217566
DHX29	0.233186	0.191436
DHX35	0.143252	0.139292
DHX38	0.184597	0.32543
DHX9	0.0174241	0.0823297
DIAPH3	0.169409	0.32081
DICER1	0.050541	0.0347037
DIDO1	0.0597217	0.221599
DIMT1	0.127035	0.124653
DIP2B	0.0578075	0.195951
DLD	0.0682061	0.0710268
DLG5	0.0835878	0.0611736
DLST	0.0357288	0.0612843
DMAC1	0.00737182	0.174336
DMXL1	0.140868	0.600291
DNAJA3	0.161097	0.123753
DNAJB11	0.0939855	0.0723597
DNAJC11	0.236015	0.219338
DNAJC13	0.103831	0.149289
DNAJC19	0.140753	0.209434
DNAJC21	0.0735728	0.0801097
DNAJC9	0.0542516	0.33135
DND1	0.0633533	0.0414384
DNM1L	0.143421	0.389684
DNM2	0.137155	0.314818
DNTTIP2	0.112395	0.292381
DOCK5	0.175353	0.197852
DOCK7	0.0578938	0.0865497
DOHH	0.251925	0.245467
DOLPP1	0.266681	0.314767
DPF2	0.187505	0.368789
DPH5	0.0895315	0.14449
DPH6	0.022477	0.118167
DPM1	0.0950072	0.623965
DPM2	0.0880511	0.17217
DPM3	0.150774	0.546443
DPP9	0.171805	0.203876
DPY30	0.0585631	0.0724705
DR1	0.18086	0.143357
DRAM2	0.158936	0.326508
DRAP1	0.284517	0.515151
DROSHA	0.0721199	0.0634595
DSCC1	0.157968	0.114004
DSN1	0.040418	0.0767896
DUSP10	0.112568	0.228524
DUSP22	0.00836457	0.62225
DUSP4	0.0624639	0.0978617
DYNC1LI1	0.0674933	0.287352
DYNC1LI2	0.309099	0.201529
DYNLL1	0.277085	0.446118
DYNLT1	0.0115596	0.155296
DYRK1A	0.132458	0.0856457
E2F3	0.102679	0.0835764
E4F1	0.0406826	0.340305
EAF1	0.154125	0.116754
EARS2	0.0349908	0.0702937
EBF1	0.11017	0.623296
ECSIT	0.0773088	0.213316
EDF1	0.24716	0.274783
EEFSEC	0.110271	0.25032
EFL1	0.177373	0.169405
EFR3A	0.201787	0.284688
EGFR	0.232445	0.25932
EGLN1	0.109836	0.247629
EIF1	0.23143	0.156343
EIF1AX	0.0077533	0.00128511
EIF2B5	0.216125	0.290025
EIF2S2	0.00282282	0.0150655
EIF3F	0.296857	0.300181
EIF3H	0.19782	0.241825
EIF3J	0.0424145	0.442328
EIF4B	0.0778086	0.236391
EIF4G1	0.20755	0.436585
EIF4G2	0.0100628	0.0507621
EIF5A	0.180628	0.175726
EIPR1	0.201903	0.0602195
ELAC2	0.131033	0.119689
ELAVL1	0.174384	0.163168
ELL	0.184901	0.554778
ELMO2	0.11417	0.021247
ELOA	0.0060589	0.0507568
ELOC	0.123653	0.240137
ELOVL1	0.251435	0.71816
ELP2	0.182383	0.241315
ELP4	0.0152183	0.0533388
EMC1	0.187473	0.260982
EMC2	0.000899076	0.127186
EMC3	0.154536	0.259357
EMC4	0.0653319	0.280042
EMC6	0.149787	0.457578
EMC7	0.172316	0.187757
ENO1	0.252118	0.288496
ENY2	0.109244	0.127544
EP300	0.31205	0.1846
EPC2	0.0343284	0.000603898
EPS15L1	0.155282	0.400746
ERAL1	0.0346959	0.0855651
ERBB2	0.182242	0.111415
ERBB3	0.22976	0.207733
ERCC3	0.177628	0.0471047
ERCC4	0.172778	0.283549
ERCC6L	0.083281	0.0230379
ERP44	0.0189915	0.209082
ESCO2	0.151716	0.307445
ESR1	0.0236702	0.0615015
ETV5	0.0572451	0.119754
ETV6	0.0841878	0.0181087
EXO1	0.121147	0.0818807
EXOC1	0.0148354	0.0531255
EXOC2	0.0971495	0.073298
EXOC3	0.120988	0.144243
EXOC4	0.0417624	0.199377
EXOC5	0.153091	0.0594379
EXOC8	0.262842	0.277914
EXOSC1	0.224839	0.329903
EXOSC3	0.0726289	0.0825645
EXT1	0.12035	0.229372
EXT2	0.0604378	0.0955012
EXTL3	0.0203866	0.170118
EZH2	0.260808	0.397589
FAAP24	0.0265155	0.295538
FAF2	0.00116744	0.177705
FAM102B	0.150285	0.358961
FAM104B	0.189786	0.261251
FAM117B	0.134134	0.397764
FAM122A	0.319679	0.485766
FAM126B	0.0984146	0.136999
FAM129B	0.114672	0.00355643
FAM208B	0.227797	0.417601
FAM210A	0.0269659	0.0130801
FAM32A	0.0568442	0.0332192
FAM50A	0.132898	0.00965094
FAM83H	0.212556	0.283186
FAM98B	0.174344	0.409135
FANCF	0.137922	0.261239
FANCG	0.178107	0.457715
FANCI	0.220738	0.490503
FANCL	0.168006	0.50457
FANCM	0.0561263	0.168128
FAR1	0.0423645	0.302617
FARS2	0.0936196	0.0673764
FASN	0.0304118	0.128119
FASTKD5	0.273255	0.0867552
FBXL12	0.171541	0.0494763
FBXO11	0.02853	0.140159
FBXO42	0.167658	0.091529
FBXO7	0.199439	0.585648
FBXW11	0.265807	0.466818
FCHO2	0.161724	0.205322
FDFT1	0.14801	0.102453
FDPS	0.123617	0.0764847
FDX2	0.14808	0.176318
FDXR	0.171956	0.347247
FECH	0.0992013	0.0140358
FEN1	0.199535	0.448458
FERMT1	0.224627	0.130873
FERMT2	0.133371	0.0112292
FGFR1	0.123817	0.149473
FGFR1OP	0.0614877	0.0864122
FH	0.0101976	0.169535
FIBP	0.243138	0.576961
FIG4	0.084969	0.24039
FIP1L1	0.222304	0.233595
FIS1	0.113299	0.423435
FKBPL	0.244482	0.0956331
FLCN	0.0329786	0.168629
FLI1	0.127817	0.359493
FLII	0.13714	0.0803333
FLT3	0.111079	0.0803979
FLT3LG	0.0252517	0.299511
FLVCR1	0.0419084	0.288465
FNDC3B	0.0613741	0.166822
FNIP1	0.0219506	0.545374
FNTA	0.189679	0.235058
FOSL1	0.274291	0.334021
FOSL2	0.106555	0.0834846
FOXA1	0.107782	0.145286
FOXA2	0.0521126	0.0230877
FOXC2	0.0552702	0.132281
FOXF1	0.099862	0.0304707
FOXK1	0.175164	0.350157
FPGS	0.011157	0.0729112
FTSJ3	0.113842	0.0292777
FUBP1	0.23517	0.194761
FURIN	0.0575224	0.00341591
FUS	0.0431358	0.104479
FXN	0.0547311	0.0870733
G6PD	0.06489	0.0424487
GAB1	0.308504	0.228418
GAB2	0.0747963	0.0464178
GABARAP	0.0570008	0.197457
GABPB1	0.093397	0.0559119
GADD45GIP1	0.0128866	0.142051
GAK	0.0636156	0.352657
GAL	0.105254	0.048232
GALE	0.035432	0.634307
GANAB	0.136323	0.142628
GAPVD1	0.0482221	0.707698
GAR1	0.0109988	0.284904
GART	0.0716441	0.149803
GATA3	0.044471	0.00490032
GATAD1	0.0446923	0.105122
GATAD2A	0.118914	0.236498
GATB	0.0626384	0.202606
GATC	0.00882453	0.0123275
GCLC	0.00060692	0.455973
GDI2	0.222768	0.569637
GEMIN4	0.0928012	0.150303
GEMIN7	0.0940928	0.0689053
GEMIN8	0.0785056	0.0772049
GET4	0.0746257	0.23423
GFER	0.0860237	0.169435
GFI1	0.0581934	0.210386
GFI1B	0.0921206	0.296765
GFM1	0.000323771	0.0512308
GFPT1	0.102669	0.0211102
GGNBP2	0.255231	0.584345
GGT1	0.0788033	0.189279
GIGYF2	0.354306	0.518508
GJC1	0.26118	0.488448
GLCE	0.0332193	0.0189966
GLE1	0.144346	0.153473
GLI1	0.00310956	0.134769
GLMN	0.148157	0.164754
GLRX3	0.0343905	0.211538
GLS	0.319546	0.581973
GMNN	0.116591	0.13458
GMPPB	0.233483	0.113934
GMPS	0.0443474	0.246845
GNB1	0.0477384	0.494526
GNB1L	0.157993	0.296789
GNB2	0.0717778	0.293302
GNG5	0.106276	0.580941
GNL1	0.169742	0.0745287
GNPNAT1	0.180728	0.383748
GOLGA6A	0.181112	0.0234668
GOLT1B	0.00754586	0.254542
GPATCH1	0.102204	0.0294241
GPATCH8	0.1368	0.0449368
GPI	0.137919	0.361089
GPR61	0.0784513	0.298666
GPS2	0.148963	0.380413
GPX4	0.171308	0.0490509
GPX8	0.101545	0.181011
GRB2	0.0284894	0.0601889
GRHL2	0.11431	0.0444742
GRK2	0.249649	0.195896
GRSF1	0.075705	0.107434
GSE1	0.0223516	0.403371
GSTM4	0.292326	0.166064
GSTP1	0.0329601	0.0842951
GTF2A1	0.20016	0.253569
GTF2F1	0.0211071	0.0295591
GTF2F2	0.174367	0.0050321
GTF2H1	0.0783082	0.111015
GTF2H2	0.0136143	0.120448
GTF2H2C	0.192444	0.129331
GTF2H3	0.0135677	0.0325146
GTF2H5	0.0284497	0.00836096
GTF3C4	0.207745	0.309921
GTF3C5	0.00131872	0.0244457
GTF3C6	0.158893	0.190915
GTPBP10	0.0416715	0.170246
GTPBP8	0.0801007	0.283886
GTSE1	0.00939302	0.246257
H2AFZ	0.0470144	0.206592
H3F3B	0.0546038	0.209207
HAND2	0.0538306	0.0305836
HAPLN2	0.15438	0.174347
HARS2	0.0244072	0.0792323
HAUS2	0.199515	0.299288
HAUS3	0.0482689	0.0697218
HAUS4	0.134688	0.134306
HAUS8	0.00464036	0.0985415
HBS1L	0.118755	0.160394
HCFC1R1	0.0211991	0.0157466
HDAC2	0.0324343	0.261989
HDAC7	0.22369	0.206268
HEATR3	0.0158226	0.0456755
HECTD1	0.0693417	0.0128993
HERPUD1	0.0607182	0.391581
HES1	0.0435907	0.0792804
HEXIM1	0.0996282	0.131178
HGS	0.175236	0.414271
HHEX	0.0304182	0.443478
HIF1AN	0.173602	0.245161
HIKESHI	0.0478497	0.428009
HIST1H1E	0.154185	0.214398
HIST1H2AI	0.0392668	0.263398
HIST1H2AJ	0.141727	0.538349
HIST1H2BC	0.152399	0.398268
HIST1H2BI	0.204872	0.540093
HIST1H2BM	0.187949	0.25758
HIST1H2BN	0.18266	0.375973
HIST1H3B	0.169352	0.633282
HIST1H3I	0.259699	0.44356
HIST1H4A	0.16306	0.349786
HJV	0.0945033	0.148955
HMBS	0.0833496	0.3098
HMGA2	0.140751	0.030601
HMGCR	0.0618348	0.205301
HMGCS1	0.0359335	0.18426
HMGXB3	0.178074	0.309585
HNF1A	0.0277893	0.0488229
HNF1B	0.0349866	0.0794167
HNRNPA0	0.0979898	0.19987
HNRNPD	0.0222578	0.163012
HNRNPL	0.159502	0.0987151
HNRNPM	0.161423	0.278898
HS2ST1	0.0397043	0.0438926
HSCB	0.213014	0.209375
HSD17B10	0.172358	0.0359498
HSD17B12	0.00281865	0.166284
HSD17B4	0.0744159	0.037882
HSF1	0.0608494	0.154796
HSP90B1	0.065531	0.0745106
HSPA13	0.0814274	0.116224
HSPA14	0.068322	0.149233
HSPA8	0.195026	0.194268
HTR7	0.0429779	0.14693
HTRA2	0.252166	0.402574
HTT	0.146503	0.181344
HUS1	0.16286	0.460085
IARS2	0.231939	0.283496
ICE1	0.0191962	0.0987725
ICE2	0.247836	0.132572
ID2	0.113484	0.124292
IDH3A	0.0768734	0.120393
IER3IP1	0.00827477	0.120281
IGF1R	0.0117467	0.036447
IGF2BP1	0.170934	0.0748248
IGHMBP2	0.131116	0.0994552
IKBKB	0.0528286	0.685248
IKBKG	0.249085	0.569775
IKZF1	0.157054	0.696922
IKZF3	0.059269	0.621362
ILK	0.22059	0.215897
IMPDH2	0.0240574	0.0507009
ING3	0.362236	0.35703
INO80B	0.0090609	0.340944
INPP5K	0.0951346	0.189778
INS	0.0675038	0.0362659
INTS10	0.0448593	0.0695789
INTS12	0.1093	0.058844
INTS2	0.174929	0.121262
INTS6	0.0422046	0.373177
INTS8	0.178827	0.127181
IPO4	0.0252997	0.151586
IPO5	0.120611	0.234675
IPO9	0.308006	0.363647
IPPK	0.0850813	0.16432
IQGAP1	0.122945	0.138625
IREB2	0.187967	0.258726
IRF2	0.139801	0.511765
IRF2BP2	0.205946	0.313036
IRF4	0.0491493	0.536494
IRF8	0.184226	0.501561
IRS1	0.00272288	0.145781
IRS2	0.166488	0.240399
IRS4	0.0842475	0.0633215
ISCA2	0.062398	0.315289
ISG15	0.0415635	0.469609
ISG20L2	0.163276	0.0811945
ISL1	0.164098	0.271557
IST1	0.0517753	0.00224533
ITGA3	0.237301	0.335163
ITGAV	0.168905	0.146529
ITGB1	0.195363	0.148175
ITGB3	0.124138	0.110658
ITGB5	0.222054	0.157494
ITPA	0.102884	0.132502
ITPK1	0.0575378	0.259314
ITSN2	0.0466065	0.640859
IWS1	0.192083	0.162099
JTB	0.119541	0.0481914
JUN	0.136514	0.376249
JUNB	0.328454	0.396768
KANSL2	0.173109	0.203824
KAT14	0.255218	0.14812
KAT6A	0.0922955	0.183403
KATNA1	0.031515	0.0331458
KATNB1	0.148023	0.13374
KBTBD2	0.319014	0.245703
KCMF1	0.136752	0.0678738
KCNK5	0.0476897	0.228258
KCTD10	0.0209886	0.109688
KDM5C	0.268608	0.154926
KDM8	0.318612	0.331092
KDSR	0.137585	0.448148
KEAP1	0.152183	0.135355
KHDRBS1	0.0437367	0.00501674
KIAA0100	0.123395	0.318815
KIAA0391	0.0999455	0.257602
KIDINS220	0.161993	0.0485087
KIF15	0.145561	0.0390445
KIF18A	0.0411556	0.188899
KIF18B	0.0258817	0.0660614
KIF20B	0.0928372	0.32015
KIF22	0.237116	0.339353
KIF2C	0.227528	0.122249
KLF16	0.0623273	0.139121
KLF5	0.114006	0.107687
KLF6	0.147398	0.252797
KMT2A	0.360558	0.100871
KMT2C	0.283071	0.423997
KMT2D	0.108034	0.054544
KNL1	0.0761165	0.115291
KNTC1	0.08429	0.0590182
KPNA2	0.209886	0.0465183
KRAS	0.0876527	0.0632845
KRT18	0.0940727	0.111791
LAMTOR1	0.220099	0.110164
LAMTOR3	0.313585	0.310945
LAMTOR4	0.178458	0.310838
LARP1	0.00296697	0.106854
LARS2	0.0272302	0.133018
LASP1	0.0756625	0.149286
LATS2	0.0206018	0.426535
LCN6	0.140368	0.128759
LCN8	0.0549946	0.0355925
LDB1	0.107042	0.015289
LDLR	0.0526194	0.330156
LDLRAP1	0.0597899	0.404312
LEMD2	0.165163	0.103248
LENG1	0.0635158	0.121661
LENG8	0.142623	0.162997
LIAS	0.0621056	0.120015
LIG3	0.260839	0.23201
LIG4	0.125745	0.0581467
LIMS1	0.304145	0.159812
LIN28B	0.132181	0.315455
LIN54	0.0241346	0.049152
LIPT1	0.0266609	0.427907
LMNA	0.0732292	0.036494
LMO2	0.0448697	0.454464
LPA	0.0656132	0.166034
LPAR1	0.175462	0.147455
LRP8	0.0146543	0.379877
LRPPRC	0.257097	0.428885
LRRC37A2	0.085175	0.126713
LSM5	0.0308092	0.107034
LTN1	0.0981523	0.119014
LTV1	0.0570946	0.154701
LYL1	0.199841	0.480161
MAD2L1	0.036865	0.236889
MAD2L1BP	0.187438	0.135358
MAEA	0.0477964	0.115509
MAFF	0.0316868	0.0627936
MAGOH	0.0829406	0.114924
MAML1	0.0773685	0.143595
MAN1A2	0.0471538	0.177804
MANF	0.119706	0.553214
MAP2K1	0.076257	0.0291698
MAP2K2	0.00301295	0.127127
MAP3K7	0.0518011	0.321925
MAPK1	0.0765332	0.166207
MAPK14	0.0597656	0.320902
MAPKAP1	0.150112	0.234204
MAPRE1	0.00601871	0.0785686
2024-03-05	0.151315	0.259783
2024-03-06	0.044707	0.430456
MARK2	0.305159	0.232426
MAST2	0.0330371	0.160884
MAT2A	0.0404979	0.224666
MAU2	0.1086	0.0211305
MAX	0.124048	0.0593018
MBD2	0.0860697	0.395678
MBD3	0.226954	0.304118
MBD6	0.205581	0.169135
MBNL1	0.193583	0.711731
MBTD1	0.203294	0.0142335
MBTPS1	0.18424	0.123745
MBTPS2	0.105111	0.0406145
MCL1	0.182213	0.186315
MCM10	0.0204821	0.0993614
MCMBP	0.0315959	0.087442
MCPH1	0.262775	0.229966
MCRS1	0.123512	0.0268864
MCTS1	0.00691724	0.0113658
MDC1	0.187201	0.278511
MDM2	0.0604495	0.00650333
MDM4	0.0184197	0.153464
MECOM	0.235591	0.0604464
MECR	0.162882	0.137043
MED1	0.0183244	0.202312
MED10	0.0149087	0.00347497
MED12	0.111947	0.0219143
MED13	0.127645	0.248264
MED13L	0.0624993	0.240327
MED14	0.0159787	0.194642
MED15	0.0985674	0.10106
MED16	0.0996468	0.266516
MED18	0.0076454	0.232512
MED19	0.0899532	0.0603985
MED20	0.0182135	0.0632644
MED21	0.0615276	0.071625
MED23	0.0817708	0.221774
MED24	0.119756	0.391168
MED25	0.0333964	0.00821108
MED27	0.189827	0.310724
MED28	0.147793	0.28258
MED31	0.0425881	0.131289
MED7	0.0654457	0.049469
MED9	0.058357	0.0999872
MEF2B	0.0249356	0.315381
MEF2C	0.0564721	0.326979
MEF2D	0.0177777	0.647159
MEN1	0.237486	0.200347
MEPCE	0.133512	0.0646757
MET	0.133695	0.305534
METAP1	0.238361	0.104265
METAP2	0.176404	0.00976986
METTL1	0.116007	0.298899
METTL14	0.105476	0.273844
METTL17	0.00910306	0.167677
METTL23	0.0822154	0.217048
METTL3	0.180882	0.312724
MFN2	0.0698658	0.0505713
MGAT2	0.0696949	0.305293
MGRN1	0.0892455	0.260159
MIB1	0.0117959	0.0838828
MINOS1	0.249958	0.206559
MIOS	0.0392628	0.0974054
MIPEP	0.0162418	0.0692024
MIS12	0.0554317	0.0385865
MITF	0.0548933	0.0392367
MKLN1	0.0346944	0.0450391
MLLT1	0.213419	0.13627
MLST8	0.181413	0.200539
MMGT1	0.150795	0.400094
MNT	0.109651	0.0351236
MOB4	0.100111	0.415993
MON2	0.198164	0.402006
MPDU1	0.0471971	0.379293
MPHOSPH8	0.276209	0.17292
MPI	0.15505	0.0719937
MPPE1	0.100605	0.0326689
MPRIP	0.0946544	0.127538
MRE11	0.240912	0.260955
MRM2	0.191118	0.413113
MRM3	0.271682	0.34299
MRPL12	0.0496593	0.167926
MRPL13	0.111892	0.199866
MRPL14	0.0895831	0.317833
MRPL15	0.161407	0.159062
MRPL16	0.105688	0.125499
MRPL17	0.00242749	0.0699616
MRPL18	0.0114261	0.113184
MRPL20	0.160277	0.173838
MRPL23	0.103185	0.0697
MRPL24	0.0991233	0.212715
MRPL28	0.206956	0.401749
MRPL3	0.110075	0.137407
MRPL30	0.0171436	0.151071
MRPL32	0.122902	0.318138
MRPL33	0.0381641	0.0959566
MRPL34	0.0111008	0.0867193
MRPL37	0.033495	0.260486
MRPL38	0.0838439	0.175767
MRPL39	0.0527319	0.0103864
MRPL4	0.038205	0.409404
MRPL40	0.0976052	0.255611
MRPL44	0.0182438	0.207624
MRPL47	0.125925	0.0769255
MRPL48	0.105899	0.284489
MRPL49	0.0173597	0.0639908
MRPL51	0.0652027	0.0701178
MRPL52	0.0897714	0.15381
MRPL53	0.0624104	0.124625
MRPL54	0.0794574	0.267406
MRPL55	0.0951374	0.093417
MRPL57	0.0171893	0.0841064
MRPL58	0.26578	0.337043
MRPL9	0.180091	0.307837
MRPS10	0.0299459	0.176208
MRPS11	0.0840693	0.299532
MRPS12	0.104865	0.228775
MRPS14	0.0933288	0.13626
MRPS17	0.135938	0.139856
MRPS18B	0.00890455	0.177654
MRPS18C	0.0924804	0.263469
MRPS2	0.175327	0.248425
MRPS23	0.0387251	0.388088
MRPS24	0.0489529	0.202882
MRPS25	0.136186	0.0705785
MRPS27	0.0480014	0.0802051
MRPS28	0.0855744	0.247874
MRPS30	0.120343	0.0783064
MRPS31	0.00274047	0.0781605
MRPS35	0.0277506	0.190702
MRPS5	0.073808	0.053783
MRPS6	0.107481	0.136973
MRPS7	0.0249829	0.047176
MSI2	0.0098486	0.194067
MSL1	0.150711	0.348793
MSL3	0.0126275	0.072464
MSN	0.0214587	0.365011
MSTO1	0.00299934	0.320952
MTA2	0.138532	0.595782
MTERF3	0.0076613	0.0718276
MTERF4	0.0633313	0.301706
MTF1	0.173084	0.0878857
MTFMT	0.226138	0.305601
MTG1	0.0157745	0.00847894
MTG2	0.218966	0.344007
MTHFD1	0.0202469	0.141295
MTMR6	0.00442982	0.0702809
MTMR9	0.0306281	0.0516698
MTPAP	0.0614594	0.0126152
MTRNR2L3	0.0959789	0.0579709
MTSS1	0.0442805	0.00225542
MTX2	0.265619	0.142249
MVD	0.0780151	0.329888
MVK	0.0482039	0.160621
MYB	0.209661	0.688726
MYBBP1A	0.0790965	0.102394
MYBL2	0.0131755	0.0339672
MYBPC3	0.124407	0.422104
MYCN	0.254211	0.27126
MYEOV	0.0504852	0.0180014
MYH9	0.348945	0.3994
MYL12A	0.103055	0.0187861
MYO10	0.0932988	0.104543
MYO1H	0.0102403	0.152923
MYO9B	0.111587	0.168072
MYOD1	0.0229802	0.00434399
MYRF	0.15587	0.0435236
MYT1	0.187769	0.353192
MZT1	0.0797187	0.146168
MZT2A	0.027851	0.0621831
N6AMT1	0.127613	0.344763
NAA20	0.188338	0.203698
NAA25	0.00976371	0.197613
NAA35	0.200319	0.161858
NAA40	0.278249	0.10189
NABP2	0.136133	0.115966
NAF1	0.0472638	0.0400275
NAMPT	0.01985	0.0778631
NAPA	0.123001	0.306073
NAPG	0.125126	0.154162
NARS2	0.0540865	0.124998
NAV2	0.00571374	0.0101455
NBAS	0.203809	0.463228
NBEAL1	0.261707	0.383069
NBN	0.0136354	0.0101655
NCAPD3	0.276455	0.12266
NCAPG2	0.221546	0.0409939
NCAPH2	0.230056	0.133271
NCDN	0.225922	0.433074
NCKAP1	0.0380409	0.0487148
NCKAP1L	0.315479	0.632713
NCL	0.257633	0.181052
NCLN	0.0487811	0.0811056
NCOA4	0.204594	0.328812
NCOA5	0.288709	0.462751
NCOA6	0.0703381	0.127137
NDC1	0.18018	0.365493
NDE1	0.0800011	0.247453
NDUFA1	0.0805746	0.280231
NDUFA10	0.199028	0.441465
NDUFA11	0.164644	0.365078
NDUFA2	0.150747	0.33473
NDUFA3	0.200439	0.234971
NDUFA6	0.174915	0.4692
NDUFA8	0.149347	0.32121
NDUFAB1	0.0118089	0.0497711
NDUFAF1	0.169613	0.325039
NDUFAF3	0.0101262	0.132043
NDUFAF4	0.073734	0.411214
NDUFAF5	0.19989	0.350183
NDUFB10	0.140989	0.304966
NDUFB11	0.138754	0.312157
NDUFB2	0.185388	0.402523
NDUFB3	0.0645803	0.382576
NDUFB4	0.295848	0.304159
NDUFB5	0.1674	0.440363
NDUFB6	0.0592467	0.391374
NDUFB7	0.175249	0.362701
NDUFB8	0.0621064	0.322359
NDUFB9	0.011912	0.166345
NDUFC1	0.144389	0.35004
NDUFC2	0.108274	0.256641
NDUFS1	0.216665	0.393333
NDUFS2	0.128324	0.242915
NDUFS5	0.174219	0.291459
NDUFS8	0.153673	0.39901
NDUFV1	0.178124	0.156837
NDUFV2	0.193099	0.429095
NEDD9	0.116505	0.051602
NEK1	0.18142	0.146284
NELFA	0.0369963	0.0690074
NEUROD1	0.0803708	0.171958
NF2	0.107369	0.519917
NFE2L2	0.168124	0.241946
NFIB	0.250693	0.216753
NFKB1	0.0263941	0.694738
NFKB2	0.160598	0.39642
NGDN	0.217799	0.404652
NGLY1	0.0160792	0.137152
NHLRC2	0.0565146	0.0279378
NIPBL	0.0972497	0.290232
NKAPD1	0.0792253	0.176207
NKX2	0.0128205	0.0365092
NME6	0.203505	0.13447
NMNAT1	0.138686	0.130813
NMT1	0.103538	0.0948383
NOC2L	0.255877	0.264642
NOL7	0.0233637	0.0353159
NOL8	0.0808619	0.0186595
NOLC1	0.0796489	0.130163
NOM1	0.00415666	0.0262825
NONO	0.177564	0.128216
NOP9	0.0283124	0.0341253
NOSIP	0.0229219	0.171853
NPAS4	0.146645	0.126041
NPAT	0.0538667	0.206153
NPC1	0.277209	0.304116
NPM1	0.153374	0.427488
NPRL2	0.278234	0.387592
NR2C2AP	0.12607	0.223675
NRBP1	0.190953	0.193423
NRDC	0.196061	0.115198
NRP2	0.357162	0.275844
NSFL1C	0.00718411	0.306743
NSL1	0.274116	0.111885
NSMCE1	0.286099	0.429133
NSMCE2	0.274261	0.359209
NSMCE3	0.200566	0.296028
NSMCE4A	0.198097	0.282708
NSRP1	0.0418614	0.0803699
NSUN4	0.00198065	0.0384987
NSUN5	0.300346	0.123505
NUBP1	0.0720403	0.44671
NUDCD3	0.0974263	0.0397863
NUDT8	0.186581	0.26239
NUMA1	0.0266856	0.0261762
NUP107	0.0807287	0.0785812
NUP153	0.238116	0.281009
NUP155	0.163443	0.105703
NUP160	0.147221	0.406603
NUP50	0.0798714	0.216433
NUP58	0.0405456	0.015767
NUPL2	0.120123	0.280039
NXT1	0.141674	0.306587
OGA	0.0111004	0.126096
OGDH	0.0994744	0.179433
OR2T2	0.0603766	0.130384
OR2T33	0.13107	0.139905
OR4M2	0.0419681	0.0973737
OR5AU1	0.112672	0.289364
ORC1	0.349879	0.292078
ORC2	0.0525249	0.0828607
ORC4	0.106828	0.221478
ORC5	0.0463061	0.202794
OS9	0.061818	0.0192877
OSBP	0.0542865	0.147552
OSBPL9	0.0901335	0.219597
OST4	0.21798	0.129173
OSTC	0.114281	0.150049
OXSM	0.225134	0.113466
OXSR1	0.118533	0.291909
P2RX2	0.0472386	0.115378
P2RY6	0.0331835	0.235124
PABPC1	0.0900765	0.107515
PACS1	0.242811	0.12298
PAICS	0.0542336	0.111362
PAK2	0.048036	0.0265475
PAK4	0.0382182	0.285313
PANK3	0.191971	0.313355
PAPOLA	0.00444357	0.0437581
PAPSS1	0.157928	0.238193
PAQR4	0.147798	0.207526
PARD3	0.129783	0.0324176
PARD6B	0.1013	0.0217987
PARN	0.00673217	0.0125499
PAX3	0.0359699	0.0251775
PAX5	0.0842981	0.591566
PAX8	0.187618	0.0722033
PBRM1	0.108682	0.0881001
PC	0.0630763	0.19061
PCGF3	0.143693	0.449467
PCM1	0.0926929	0.2356
PCNT	0.0574127	0.300598
PCNX3	0.133013	0.0257483
PCYT1A	0.23411	0.178321
PDCD5	0.0981386	0.208791
PDCD6	0.155791	0.122212
PDCD6IP	0.180433	0.322251
PDCL	0.0294259	0.0471104
PDCL3	0.194149	0.253992
PDE12	0.05264	0.156452
PDE4DIP	0.0414938	0.0604695
PDGFRA	0.0492408	0.276822
PDGFRB	0.0829829	0.493457
PDS5A	0.0549191	0.175312
PDS5B	0.0716588	0.11481
PDXK	0.0461437	0.390999
PEA15	0.0365658	0.0414238
PELO	0.0108557	0.132941
PET117	0.137514	0.129191
PEX10	0.0463321	0.558409
PEX12	0.14523	0.250843
PEX13	0.0999972	0.109053
PEX19	0.019993	0.198782
PEX26	0.0138202	0.121548
PEX6	0.124001	0.0528966
PFAS	0.000603184	0.0777616
PFDN1	0.0805297	0.120287
PFDN4	0.0273142	0.310344
PFN1	0.156491	0.280897
PGAM1	0.235851	0.389822
PGD	0.0289585	0.120303
PGM3	0.114696	0.180621
PHACTR4	0.0466274	0.188073
PHF2	0.0228971	0.345867
PHF23	0.140351	0.0878175
PHIP	0.178886	0.000421123
PHOX2A	0.078156	0.277207
PI4KB	0.0124954	0.385325
PIAS4	0.0446015	0.00149572
PICALM	0.0118814	0.562407
PIGH	0.200306	0.0259571
PIGW	0.102258	0.169961
PIK3C3	0.140274	0.00485834
PIK3CA	0.040042	0.222387
PIK3CB	0.0477201	0.0471699
PIK3CD	0.0199075	0.574292
PIK3R1	0.0507822	0.222937
PIK3R2	0.126487	0.150401
PILRA	0.0722008	0.215843
PIM2	0.0823139	0.602153
PINX1	0.115747	0.00514874
PITRM1	0.25134	0.173635
PKD1	0.00107359	0.286024
PKM	0.23979	0.269348
PKMYT1	0.181894	0.239919
PKN2	0.24175	0.392981
PKNOX1	0.191505	0.275295
PMM2	0.241308	0.375567
PMVK	0.214146	0.188207
PNKP	0.139362	0.0878883
PNPT1	0.0895624	0.113154
POLD4	0.155463	0.0115268
POLE4	0.112457	0.213695
POLR1E	0.277524	0.430229
POLR3D	0.0393387	0.0228049
POLRMT	0.0523892	0.156843
POMP	0.033588	0.119696
POP1	0.10106	0.0255956
POP4	0.123216	0.121356
POP7	0.0951857	0.163267
POT1	0.0581441	0.105737
POU2AF1	0.100223	0.671252
PPA1	0.144788	0.225311
PPA2	0.0406205	0.00041286
PPARG	0.133596	0.236288
PPAT	0.0144313	0.150365
PPCDC	0.088781	0.282542
PPCS	0.113216	0.438544
PPIAL4A	0.0563119	0.115125
PPIE	0.0340087	0.140525
PPIH	0.140279	0.232567
PPIL1	0.127629	0.317855
PPIL2	0.064982	0.0478355
PPIP5K2	0.0591758	0.165992
PPM1D	0.0427798	0.0227857
PPM1G	0.0583636	0.0106349
PPM1J	0.195243	0.0320637
PPP1CA	0.365872	0.434026
PPP1CB	0.181757	0.423531
PPP1CC	0.19919	0.104248
PPP1R12A	0.0900719	0.216941
PPP1R15B	0.0636038	0.354125
PPP1R7	0.259896	0.134759
PPP2CA	0.132898	0.173435
PPP2R1A	0.161873	0.0135596
PPP2R2A	0.205868	0.229001
PPP2R3C	0.0125212	0.0353264
PPP2R5C	0.203504	0.0457029
PPP4R2	0.0684186	0.243062
PPP6C	0.196848	0.297726
PPP6R3	0.0338313	0.23741
PQBP1	0.0554617	0.16206
PRAMEF20	0.0558845	0.380975
PRDM1	0.181835	0.186757
PRDM10	0.0619406	0.0531337
PRDX1	0.315765	0.389581
PRELID3B	0.124803	0.0218076
PREX1	0.0623904	0.324809
PRKAR1A	0.0618453	0.176977
PRKCI	0.01736	0.0467268
PRKRA	0.150448	0.0941062
PRKRIP1	0.223577	0.216072
PRPF18	0.203434	0.0712446
PRPF39	0.00936237	0.0153808
PRPF4B	0.0529416	0.0361621
PRPS1	0.0149589	0.155688
PRR12	0.0924432	0.255123
PRRC2C	0.141357	0.167125
PRUNE1	0.148026	0.450719
PSMB1	0.0531953	0.289821
PSMB5	0.218672	0.678902
PSMB7	0.0861081	0.0494276
PSMC1	0.13626	0.100961
PSMC4	0.0299394	0.218982
PSME3	0.127445	0.0975095
PSMG1	0.0722011	0.201668
PSMG2	0.0463837	0.284659
PSTK	0.013987	0.0490977
PTAR1	0.0733873	0.209686
PTBP1	0.0983519	0.024904
PTCD1	0.0563517	0.0578096
PTCD3	0.120154	0.0145696
PTDSS1	0.289368	0.324686
PTGES3	0.0293798	0.0959989
PTK2	0.0230559	0.0270938
PTMA	0.079337	0.0687958
PTP4A1	0.0373122	0.17394
PTP4A2	0.0185807	0.178819
PTPA	0.173971	0.316522
PTPMT1	0.20607	0.425334
PTPN1	0.147574	0.0509102
PTPN11	0.167819	0.250534
PTPN23	0.209624	0.400173
PWP1	0.120052	0.248056
PXN	0.115634	0.094454
PYM1	0.0425506	0.0706612
PYROXD1	0.180126	0.182806
QKI	0.0563768	0.120334
QRICH1	0.198555	0.236953
QRSL1	0.00306932	0.116769
RAB10	0.156793	0.0639478
RAB13	0.0722039	0.252652
RAB1A	0.00497055	0.23837
RAB21	0.173388	0.42584
RAB35	0.0851761	0.160449
RAB6A	0.339841	0.270084
RAB7A	0.29358	0.449867
RABGEF1	0.367208	0.578207
RABIF	0.102613	0.0241109
RAC1	0.0124051	0.0398534
RAD1	0.146107	0.0367489
RAD23B	0.18694	0.408531
RAD50	0.179643	0.243272
RAD51	0.026605	0.089256
RAD51B	0.0979815	0.12218
RAD9A	0.265527	0.481511
RAF1	0.153168	0.336795
RANBP3	0.0476479	0.336616
RANBP9	0.0227161	0.0664396
RAPGEF1	0.15264	0.275953
RAPGEF6	0.125171	0.327967
RAPGEFL1	0.226786	0.18826
RAPH1	0.0110491	0.140603
RARG	0.159524	0.0778168
RARS2	0.0561157	0.324613
RASGRP2	0.251294	0.186441
RB1CC1	0.208287	0.276077
RBBP7	0.104558	0.0815019
RBBP8	0.00562441	0.339905
RBFA	0.0317591	0.117365
RBFOX2	0.185303	0.141335
RBM10	0.195131	0.00736224
RBM15	0.124186	0.277338
RBM18	0.237689	0.34318
RBM27	0.0544068	0.146276
RBM33	0.0262054	0.126628
RBM34	0.147509	0.314698
RBM38	0.148368	0.325994
RBM4	0.125998	0.308851
RBM42	0.00443392	0.0286617
RBM47	0.0466047	0.0257901
RBM4B	0.072266	0.200693
RBM5	0.310543	0.389135
RBMX	0.119953	0.205235
RBPJ	0.148986	0.51478
RBSN	0.333703	0.254259
RBX1	0.16017	0.0571728
RC3H1	0.108408	0.246693
RCL1	0.185142	0.0593752
RCOR1	0.0594452	0.0246505
RDM1	0.131049	0.206043
RELA	0.202289	0.571895
RELB	0.115848	0.521638
RER1	0.0831211	0.44243
REST	0.0123579	0.189036
REV3L	0.00164997	0.219815
REXO1	0.147863	0.0255079
REXO2	0.107171	0.0708885
RFC1	0.113269	0.256889
RFC4	0.0274499	0.00834116
RFK	0.0491699	0.0659707
RGP1	0.147557	0.183908
RHEB	0.0157867	0.222337
RHOA	0.0302227	0.185972
RHOC	0.0390224	0.117333
RHOQ	0.0126393	0.171124
RHPN1	0.222443	0.339247
RIC1	0.202874	0.264474
RIC8A	0.21751	0.133183
RICTOR	0.0277429	0.104343
RIMBP3	0.117285	0.103096
RING1	0.215265	0.357526
RINT1	0.0504306	0.263902
RMI1	0.0764937	0.218457
RMI2	0.190966	0.430403
RMND1	0.0902145	0.397798
RMND5A	0.312121	0.395759
RNASEH2A	0.0204533	0.209743
RNASEH2B	0.0109057	0.00466716
RNASEH2C	0.195243	0.485319
RNF139	0.0437341	0.213526
RNF146	0.255037	0.553355
RNF168	0.0449136	0.106889
RNF20	0.0875409	0.032743
RNF25	0.136479	0.249329
RNF4	0.128197	0.211616
RNF8	0.111014	0.117852
ROCK1	0.0940345	0.256075
RPAP3	0.000467633	0.0173094
RPF1	0.176769	0.189003
RPIA	0.160906	0.024004
RPL22	0.18324	0.168181
RPL22L1	0.0844696	0.089981
RPL28	0.110787	0.149084
RPL30	0.0493256	0.0534265
RPL35A	0.023475	0.0450571
RPL36A	0.111556	0.085719
RPL36AL	0.0140857	0.0456045
RPL39	0.0139261	0.0588236
RPN2	0.221956	0.422715
RPP25L	0.204449	0.0949333
RPP38	0.0055345	0.0687103
RPRD1B	0.269805	0.493229
RPRD2	0.0743265	0.00474178
RPS19BP1	0.0703099	0.295437
RPS21	0.00865498	0.0109182
RPS5	0.0872999	0.208625
RPS6KA1	0.13984	0.669781
RPS6KA3	0.127939	0.260287
RPUSD4	0.0109087	0.142046
RRAGA	0.292141	0.36674
RRAGC	0.277539	0.224909
RREB1	0.0425746	0.0825926
RRP1	0.037626	0.0693355
RRP7A	0.0612716	0.0447496
RRP9	0.116073	0.00709523
RSU1	0.145673	0.254661
RTEL1	0.189635	0.25407
RTF2	0.0524533	0.16125
RTL8B	0.0804466	0.188235
RTRAF	0.127762	0.391175
RTTN	0.020497	0.173279
RUNX1	0.0140576	0.587606
RXRA	0.0816932	0.156591
S100A2	0.177169	0.500811
SAFB	0.123948	0.00792826
SAMD4B	0.0320676	0.169583
SAMM50	0.0491657	0.0114399
SAR1A	0.0261193	0.24208
SARS2	0.146251	0.109734
SATB2	0.0272111	0.0123519
SBNO2	0.175511	0.222457
SCAF8	0.198355	0.0828127
SCAP	0.171005	0.0409389
SCD	0.203003	0.0238492
SCNM1	0.194494	0.142222
SCO1	0.133114	0.285893
SCO2	0.208712	0.173818
SDAD1	0.0673714	0.103846
SDC1	0.164577	0.141398
SDHA	0.06572	0.215888
SDHB	0.0414069	0.190725
SDHC	0.146175	0.357052
SEC16A	0.0919237	0.0793204
SEC23B	0.0219857	0.0554945
SEC23IP	0.063289	0.136945
SEC61B	0.121581	0.23217
SEC61G	0.113461	0.183858
SEC62	0.12422	0.0327721
SEC63	0.210989	0.0582426
SECISBP2	0.100156	0.0188993
SEPHS2	0.0868689	0.110353
SEPSECS	0.0149158	0.321527
SETD1A	0.0790345	0.0199705
SETD1B	0.0961331	0.294421
SETD5	0.1519	0.146416
SETDB1	0.191074	0.325794
SF3B6	0.086323	0.175552
SFSWAP	0.0133683	0.241065
SGCA	0.0326984	0.0903392
SGF29	0.0806835	0.0252159
SGO1	0.205426	0.132617
SGO2	0.142945	0.00942445
SH3GL1	0.078144	0.69283
SHOC2	0.124048	0.412657
SIN3A	0.0199782	0.124496
SINHCAF	0.0615816	0.0289627
SIPA1	0.203452	0.118698
SIVA1	0.0826165	0.120742
SKA1	0.0852659	0.00411602
SKA3	0.0397605	0.161001
SKIV2L	0.137854	0.144561
SKP2	0.21177	0.111297
SLBP	0.0922682	0.0498394
SLC16A1	0.197293	0.42496
SLC16A3	0.000860643	0.107756
SLC19A1	0.0562329	0.583156
SLC20A1	0.0659822	0.302107
SLC25A1	0.240619	0.587461
SLC25A19	0.19054	0.129484
SLC25A26	0.153433	0.0923751
SLC25A28	0.0307842	0.137364
SLC25A3	0.100666	0.257442
SLC25A37	0.109113	0.123977
SLC25A46	0.145241	0.129521
SLC2A1	0.0455743	0.323336
SLC30A9	0.0205424	0.275025
SLC33A1	0.174485	0.114712
SLC35A3	0.212904	0.319682
SLC35B1	0.0637798	0.0941859
SLC35B2	0.156559	0.214419
SLC39A1	0.0257958	0.104856
SLC3A2	0.226021	0.0336746
SLC4A7	0.305954	0.0635315
SLC5A3	0.0888784	0.415125
SLC7A1	0.212907	0.00658578
SLC7A5	0.158145	0.112664
SLF1	0.196392	0.00355685
SLTM	0.123441	0.0597972
SMAD7	0.0547093	0.411181
SMARCA2	0.00681042	0.0713439
SMARCA4	0.00807951	0.0311887
SMARCA5	0.187983	0.0700725
SMARCAL1	0.063187	0.119645
SMARCB1	0.0098514	0.0151622
SMARCD1	0.0561512	0.0444825
SMARCD2	0.108314	0.493179
SMARCE1	0.0621106	0.131435
SMC5	0.178479	0.366153
SMC6	0.201982	0.430638
SMCHD1	0.225666	0.075376
SMG7	0.15449	0.0595425
SMPD4	0.0544473	0.296628
SNAI2	0.21377	0.167316
SNAP23	0.155551	0.10302
SNRNP40	0.198304	0.261624
SNRNP48	0.0776259	0.118549
SNRPA	0.000817206	0.0148693
SNRPB2	0.0367139	0.322953
SNUPN	0.168366	0.367686
SNX17	0.142314	0.145731
SOCS3	0.084557	0.456474
SOD2	0.0464243	0.014775
SOS1	0.187285	0.274281
SOX10	0.0482274	0.0229048
SOX2	0.0897303	0.170824
SOX5	0.0628502	0.0592985
SOX9	0.0114566	0.0721577
SP1	0.073625	0.0267242
SPATA31A6	0.0933343	0.136029
SPDEF	0.00858484	0.042519
SPI1	0.268839	0.608992
SPICE1	0.0879256	0.0934231
SPINT2	0.115196	0.0944772
SPRR2G	0.203101	0.0670907
SPRTN	0.0392978	0.122409
SPTLC2	0.0967242	0.382749
SPTSSA	0.13189	0.425409
SQLE	0.0795321	0.0414319
SQSTM1	0.0702024	0.0498375
SRC	0.227345	0.285387
SRCAP	0.168596	0.103272
SRD5A3	0.212725	0.296692
SREBF1	0.253679	0.125155
SREK1	0.0703249	0.353751
SRF	0.0276094	0.202031
SRFBP1	0.0641715	0.0560939
SRM	0.0310519	0.410333
SRP19	0.157302	0.223413
SRP9	0.138231	0.217491
SRPK1	0.164881	0.245607
SRPRA	0.154672	0.0894459
SRPRB	0.0305095	0.194958
SRRM2	0.168317	0.215152
SRRT	0.0832112	0.0168376
SRSF4	0.00111936	0.213204
SSB	0.0529018	0.231951
SSH2	0.100827	0.0575472
SSR2	0.304687	0.114438
STAG1	0.0337056	0.0780873
STAG2	0.087276	0.0568641
STAMBP	0.208903	0.276431
STAT3	0.0928104	0.408177
STAT5B	0.0958231	0.329076
STEAP3	0.0352386	0.437075
STIL	0.0656482	0.442177
STK11	0.037833	0.198519
STMN1	0.0576253	0.0746739
STN1	0.204426	0.472123
STRAP	0.288928	0.455225
STRIP1	0.0536974	0.140339
STT3A	0.179786	0.039718
STT3B	0.0956795	0.275389
STUB1	0.227239	0.366328
STX18	0.0282306	0.201772
STX4	0.143281	0.130885
STXBP3	0.148483	0.0716756
SUB1	0.00802064	0.07078
SUCLA2	0.0172827	0.234032
SUCLG1	0.124492	0.356042
SUCO	0.165686	0.161606
SUDS3	0.141184	0.345196
SUGP1	0.115815	0.164675
SUGT1	0.184936	0.194296
SULT2B1	0.132227	0.135524
SUMO2	0.116326	0.10883
SUPT20H	0.0116302	0.218072
SUPT3H	0.170012	0.2672
SUPT4H1	0.178836	0.399999
SUPT7L	0.20538	0.00315587
SURF4	0.141751	0.421007
SURF6	0.122467	0.0981273
SYK	0.217605	0.644797
SYT12	0.140921	0.0754005
SYVN1	0.00663163	0.404604
TACC3	0.130885	0.258522
TADA1	0.0956219	0.17953
TADA2B	0.105279	0.19357
TAF1	0.0971345	0.126245
TAF10	0.0929623	0.185482
TAF1A	0.00510925	0.0702563
TAF1B	0.0175473	0.0604031
TAF1D	0.236788	0.323787
TAF2	0.0464171	0.144598
TAF3	0.0632803	0.148999
TAF4	0.116849	0.074876
TAF5L	0.0764531	0.219482
TAF6L	0.0245649	0.0987259
TAF8	0.108963	0.100997
TAF9B	0.215823	0.0127401
TAPT1	0.094887	0.0783575
TAZ	0.117262	0.507868
TBC1D10B	0.105866	0.0227428
TBCA	0.176647	0.331654
TBCE	0.0412153	0.0380887
TBL1XR1	0.152051	0.203994
TBP	0.0668356	0.289336
TBX10	0.145958	0.210768
TBX2	0.0404988	0.0070498
TBX3	0.140786	0.194831
TCF12	0.16073	0.0680151
TCF3	0.153396	0.261736
TCF7L2	0.00128125	0.0631872
TCOF1	0.21766	0.20457
TDP2	0.025343	0.00366187
TEAD1	0.167546	0.107984
TEAD3	0.27825	0.423892
TECR	0.271886	0.442952
TEDC1	0.0108516	0.0519746
TEDC2	0.10277	0.235775
TEN1	0.239188	0.481007
TERF1	0.0305524	0.0489302
TESMIN	0.00548012	0.0361346
TEX10	0.128938	0.122041
TFAP2A	0.0180428	0.0391149
TFAP2B	0.0128573	0.0891221
TFAP2C	0.0333308	0.0446775
TFAP4	0.395262	0.396255
TFB2M	0.0887402	0.315259
TFDP1	0.0714404	0.107983
TFIP11	0.310289	0.196624
TFRC	0.0525518	0.0346106
TGFBRAP1	0.32299	0.569304
TGIF1	0.100572	0.17943
TGS1	0.0883335	0.0389242
THAP1	0.112812	0.559351
THAP11	0.209893	0.0604956
THAP12	0.180204	0.205018
THAP3	0.131456	0.137209
THG1L	0.0894646	0.00874827
THOC5	0.200403	0.0104906
THOC6	0.00246818	0.163528
TIAL1	0.245008	0.482507
TIMM17A	0.223947	0.130889
TIMM22	0.13956	0.285625
TIMM23	0.0929089	0.210962
TIMM29	0.120163	0.391038
TIMM9	0.0285265	0.0283429
TIMMDC1	0.172775	0.24847
TIPARP	0.325626	0.328335
TIPIN	0.170049	0.0458458
TKT	0.275736	0.0732895
TLK2	0.00821043	0.0289736
TLN1	0.250607	0.205147
TM2D2	0.125537	0.240502
TM9SF3	0.107198	0.0673315
TMED10	0.0171261	0.198551
TMED2	0.113905	0.0376248
TMEM147	0.0388539	0.0346287
TMEM161B	0.0328643	0.0929292
TMEM165	0.187025	0.263911
TMEM167A	0.133215	0.123048
TMEM189	0.0871118	0.721207
TMEM242	0.16207	0.429713
TMEM30A	0.250171	0.402712
TMEM41B	0.162093	0.126883
TMEM52	0.00939205	0.201899
TMEM82	0.258009	0.163059
TMEM88B	0.0270316	0.298565
TMX2	0.0884992	0.0574576
TNFAIP3	0.240885	0.59921
TNFRSF12A	0.0311706	0.0927181
TNPO1	0.225193	0.187309
TNRC18	0.244399	0.497486
TNS3	0.0822225	0.131333
TOE1	0.06233	0.107358
TOMM70	0.02233	0.126273
TOP1	0.0798913	0.228847
TOP1MT	0.226195	0.260792
TOPBP1	0.0898347	0.0164255
TP53	0.0491553	0.0237259
TP53BP1	0.0422038	0.00160731
TP53BP2	0.0186734	0.0529662
TP53RK	0.100635	0.176909
TP63	0.218346	0.213072
TPI1	0.211813	0.49398
TPK1	0.0752012	0.391517
TPRKB	0.0727386	0.200988
TRA2B	0.160327	0.148209
TRABD	0.0177113	0.123537
TRAF2	0.0584752	0.228002
TRAF7	0.148605	0.0473121
TRAPPC13	0.0820837	0.0778978
TRAPPC2L	0.0168634	0.107035
TRIM33	0.0609152	0.459562
TRIM37	0.0124383	0.0853091
TRIO	0.257716	0.401318
TRIP13	0.0475645	0.134415
TRIR	0.0103058	0.123623
TRIT1	0.0749658	0.074948
TRMT10C	0.00829573	0.139861
TRMT5	0.0481546	0.243524
TRMT6	0.221729	0.291219
TRMT61A	0.126494	0.202118
TRNAU1AP	0.0766099	0.255992
TRPM7	0.154214	0.112322
TRPS1	0.00134724	0.0217173
TSC1	0.143602	0.147045
TSC2	0.184048	0.0997113
TSEN2	0.195673	0.161333
TSEN34	0.228819	0.311802
TSG101	0.0105336	0.0741654
TSPAN31	0.0361584	0.0690578
TSR3	0.145572	0.234681
TTC37	0.113759	0.234919
TTC4	0.262164	0.144363
TTC7A	0.180725	0.0910107
TTF1	0.117366	0.109987
TTF2	0.0994999	0.0190976
TTI2	0.065383	0.00248321
TTK	0.152999	0.0152125
TUBA1B	0.180628	0.326924
TUBA1C	0.252255	0.00729451
TUBB2A	0.00215561	0.108631
TUBB4B	0.142011	0.0840023
TUBD1	0.0906866	0.426307
TUBE1	0.0383316	0.0510947
TUBGCP6	0.191614	0.00783879
TWNK	0.0543473	0.209361
TXNDC17	0.00873413	0.0648927
TXNRD1	0.0755907	0.061802
TYMS	0.322187	0.357052
UAP1	0.110139	0.0113385
UBA5	0.161683	0.319942
UBA52	0.0104575	0.0696758
UBA6	0.105284	0.139812
UBALD1	0.018382	0.137123
UBALD2	0.106465	0.00904806
UBAP1	0.138336	0.272764
UBC	0.0166429	0.0126165
UBE2C	0.199847	0.11703
UBE2D3	0.289072	0.197784
UBE2G2	0.066883	0.517737
UBE2H	0.0135082	0.136851
UBE2J1	0.159508	0.281002
UBE2K	0.0430967	0.0765443
UBE2L3	0.16673	0.136365
UBE2N	0.124941	0.34511
UBE2O	0.186655	0.214257
UBE2Q1	0.134521	0.162724
UBE2S	0.0497384	0.0973092
UBE2T	0.183191	0.432935
UBE2Z	0.0808512	0.0251494
UBE3A	0.0528529	0.0279476
UBIAD1	0.0618063	0.088807
UBQLN1	0.0485459	0.0354634
UBR4	0.211999	0.138271
UFC1	0.203234	0.317385
UFL1	0.0543792	0.177122
UFM1	0.140174	0.377996
UFSP2	0.136944	0.383245
UGCG	0.235534	0.177599
UMPS	0.140393	0.188922
UNC50	0.120282	0.229577
UPK1A	0.0237607	0.0204856
UQCR10	0.0596448	0.0852902
UQCRB	0.0141508	0.0519957
UQCRC1	0.28307	0.31502
UQCRC2	0.0127869	0.067693
UQCRFS1	0.0417235	0.120261
URB2	0.0407689	0.0541505
UROD	0.00700694	0.047373
UROS	0.047071	0.564839
USE1	0.105461	0.312512
USP1	0.0226733	0.0973697
USP14	0.0682319	0.091781
USP37	0.0923356	0.0459132
USP38	0.221033	0.2036
USP39	0.125053	0.173292
USP7	0.0777506	0.188325
USP8	0.0772143	0.460068
USP9X	0.0548682	0.0354308
UTP11	0.219548	0.253032
UTP14A	0.0767533	0.0472131
UTP18	0.215032	0.0608634
UTP23	0.130892	0.0855156
UTP25	0.0520236	0.09709
UVRAG	0.170166	0.0412254
UXS1	0.0601764	0.0752072
VAC14	0.175145	0.0376818
VAPA	0.0215378	0.449618
VARS2	0.0517085	0.0985352
VBP1	0.0687446	0.161732
VCL	0.125023	0.402512
VCPIP1	0.220453	0.0626145
VDAC1	0.0109947	0.297409
VEZT	0.21809	0.0770659
VHL	0.016227	0.134634
VIRMA	0.0873947	0.000781109
VMA21	0.0810692	0.276875
VMP1	0.194249	0.133811
VPS16	0.238271	0.210117
VPS18	0.0571308	0.147958
VPS26A	0.184528	0.238553
VPS33A	0.186496	0.381496
VPS36	0.104987	0.140497
VPS37A	0.16194	0.345032
VPS39	0.191313	0.295235
VPS45	0.323805	0.376417
VPS4A	0.020904	0.142283
VPS4B	0.0526253	0.101797
VPS50	0.205064	0.156023
VPS52	0.258636	0.253913
VPS53	0.149339	0.106937
VPS54	0.0631976	0.170055
VPS8	0.289451	0.506737
VRK1	0.0288228	0.390723
WAC	0.025589	0.0371318
WAPL	0.124266	0.191752
WARS2	0.0506073	0.0784869
WASF2	0.0298376	0.22373
WASHC3	0.0800237	0.569963
WASHC4	0.159128	0.489275
WASHC5	0.162822	0.615802
WASL	0.0828898	0.253732
WDR1	0.10189	0.274375
WDR24	0.0282792	0.0359007
WDR25	0.121963	0.0357243
WDR26	0.0729101	0.0973078
WDR33	0.150565	0.00475564
WDR4	0.0713543	0.166107
WDR44	0.0120555	0.373665
WDR46	0.177527	0.0533205
WDR48	0.0516771	0.146361
WDR59	0.0301755	0.160612
WDR62	0.017459	0.228273
WDR7	0.324764	0.425796
WDR70	0.207208	0.247462
WDR73	0.115715	0.319372
WDR83	0.267895	0.318339
WDR89	0.0301383	0.0097223
WDR92	0.266097	0.319142
WNK1	0.394042	0.473479
WRB	0.234826	0.163097
WRN	0.0333767	0.0817103
WSB1	0.00276885	0.493984
WSB2	0.0844193	0.110799
WTAP	0.10017	0.140201
WWTR1	0.172798	0.0573063
XPO4	0.0524111	0.161604
XPR1	0.145067	0.178942
XRCC2	0.22157	0.227678
XRCC4	0.0259171	0.00467444
XRN1	0.0494108	0.149531
XYLT2	0.1476	0.341953
YAP1	0.0636035	0.0174552
YBX1	0.13511	0.107613
YEATS2	0.145904	0.165854
YIF1A	0.223141	0.158405
YIPF5	0.024192	0.170404
YIPF6	0.27161	0.251055
YME1L1	0.00206224	0.185197
YPEL5	0.131617	0.184663
YTHDC1	0.128255	0.083615
YTHDF2	0.22094	0.447059
YY1	0.103228	0.026003
ZBTB17	0.141238	0.12469
ZBTB18	0.149505	0.178164
ZBTB7A	0.109164	0.121207
ZBTB7B	0.114042	0.105337
ZBTB8OS	0.110504	0.451519
ZC3H13	0.0867447	0.420989
ZC3H18	0.149827	0.0222951
ZC3H7A	0.24904	0.328531
ZCCHC9	0.315235	0.281282
ZCRB1	0.115132	0.352439
ZEB1	0.0670721	0.135092
ZEB2	0.0462492	0.231666
ZER1	0.0995126	0.151542
ZFAND5	0.0337769	0.0196347
ZFAT	0.0337173	0.386986
ZFP36L1	0.257634	0.392344
ZFP36L2	0.313707	0.418816
ZFPM1	0.0281271	0.00602512
ZFR	0.0787056	0.11235
ZFX	0.0288079	0.133484
ZMIZ1	0.194851	0.268308
ZMYND8	0.0744404	0.00987665
ZNF131	0.0583852	0.0632872
ZNF217	0.105941	0.294477
ZNF236	0.012486	0.130439
ZNF318	0.0314294	0.0751788
ZNF335	0.0947884	0.00885122
ZNF407	0.0382801	0.167067
ZNF511	0.03726	0.0506031
ZNF559	0.29949	0.303981
ZNF574	0.0264565	0.0696
ZNF593	0.0679688	0.0500781
ZNF622	0.0720692	0.0728385
ZNF674	0.0323665	0.148131
ZNF687	0.0705029	0.0731929
ZNF728	0.203671	0.165337
ZNF74	0.0117224	0.0385833
ZNF789	0.327045	0.272197
ZNF793	0.0505871	0.0478249
ZNFX1	0.108727	0.562102
ZNHIT1	0.0210557	0.272767
ZNHIT3	0.00542237	0.152025
ZNHIT6	0.175247	0.267347
ZNRD1	0.185451	0.298662
ZW10	0.0516351	0.223946
ZWILCH	0.0596912	0.000204437
ZWINT	0.148942	0.230046

## Sheet: Fig2C
UMAP_1	UMAP_2	sampleID	lineage	type
1.62692	-11.5931	TCGA-19-1787-01	central_nervous_system	tumor
0.00968569	-14.2133	TCGA-S9-A7J2-01	central_nervous_system	tumor
-2.1791	-5.69839	TCGA-F4-6854-01	colorectal	tumor
0.573878	11.1776	TCGA-AB-2863-03	blood	tumor
-1.22276	-3.7579	TCGA-HU-8243-01	gastric	tumor
3.26187	-2.0731	TCGA-ZN-A9VQ-01	lung	tumor
12.6172	-5.72321	TCGA-EE-A17X-06	skin	tumor
-0.512444	0.243247	TCGA-05-4420-01	lung	tumor
-3.58497	-4.60816	TCGA-2G-AAFZ-01	germ_cell	tumor
2.80153	-3.20857	TCGA-DX-A3U8-01	soft_tissue	tumor
7.00851	-2.52517	TCGA-GL-8500-01	kidney	tumor
11.3889	5.37351	TCGA-CC-A3MA-01	liver	tumor
-13.8112	1.55874	TCGA-EJ-7125-01	prostate	tumor
-1.09238	-3.47388	TCGA-IN-7808-01	gastric	tumor
12.102	6.03448	TCGA-CC-A9FW-01	liver	tumor
12.5504	-5.56727	TCGA-RP-A695-06	skin	tumor
-8.18772	-1.30592	TCGA-AX-A3G6-01	uterus	tumor
6.85824	-2.80203	TCGA-B9-A8YH-01	kidney	tumor
1.51233	-12.0856	TCGA-E1-A7YI-01	central_nervous_system	tumor
2.84769	-3.27507	TCGA-PC-A5DM-01	soft_tissue	tumor
-1.53124	-5.8782	TCGA-BR-A4QL-01	gastric	tumor
-13.8876	2.50719	TCGA-CH-5751-01	prostate	tumor
-6.67187	4.487	TCGA-A2-A3XX-01	breast	tumor
3.25382	2.91055	TCGA-DQ-5624-01	upper_aerodigestive	tumor
-13.9968	2.02357	TCGA-KK-A7B3-01	prostate	tumor
2.31658	4.63324	TCGA-HG-A2PA-01	cervix	tumor
1.56995	-11.4601	TCGA-06-5412-01	central_nervous_system	tumor
3.1879	3.29299	TCGA-EK-A2RE-01	cervix	tumor
8.01726	-0.746885	TCGA-BP-4989-01	kidney	tumor
-9.31076	-1.68112	TCGA-24-1426-01	ovary	tumor
8.41269	-0.523522	TCGA-CZ-5459-01	kidney	tumor
-1.46297	-0.654757	TCGA-44-6778-01	lung	tumor
-8.21372	-1.34199	TCGA-KP-A3W3-01	uterus	tumor
2.81362	-2.50082	TCGA-IQ-A61O-01	upper_aerodigestive	tumor
-5.73363	10.1182	TCGA-BH-A18K-01	breast	tumor
5.08087	10.8874	TCGA-4X-A9FA-01	thymus	tumor
12.676	6.16828	TCGA-DD-AAW0-01	liver	tumor
-2.09561	-5.46539	TCGA-AA-3511-01	colorectal	tumor
-6.69103	9.87376	TCGA-Z7-A8R5-01	breast	tumor
1.33487	4.69668	TCGA-39-5031-01	lung	tumor
-14.0927	1.99707	TCGA-ZG-A8QW-01	prostate	tumor
-0.43934	-15.0567	TCGA-DU-7302-01	central_nervous_system	tumor
-5.12125	-0.510454	TCGA-DJ-A3UX-01	thyroid	tumor
-6.19883	10.2767	TCGA-C8-A1HL-01	breast	tumor
-2.11918	-5.40819	TCGA-EI-6512-01	colorectal	tumor
-13.7541	1.4359	TCGA-J4-A83K-01	prostate	tumor
-1.40235	3.67009	TCGA-DK-A1AA-01	urinary_tract	tumor
-0.797545	-3.23757	TCGA-2H-A9GF-01	esophagus	tumor
-0.423285	-2.15223	TCGA-HZ-7922-01	pancreas	tumor
12.4537	6.66143	TCGA-DD-AACA-02	liver	tumor
-5.05067	-0.11985	TCGA-BJ-A192-01	thyroid	tumor
11.9264	-5.54497	TCGA-D3-A8GD-06	skin	tumor
-8.86683	-1.5099	TCGA-13-1485-01	ovary	tumor
-13.9585	2.5056	TCGA-ZG-A9MC-01	prostate	tumor
7.03263	-2.47544	TCGA-B9-A5W8-01	kidney	tumor
0.483714	-14.1571	TCGA-DU-A7TI-01	central_nervous_system	tumor
-1.76391	-5.12543	TCGA-BR-8372-01	gastric	tumor
-14.0194	1.42335	TCGA-HC-7742-01	prostate	tumor
-0.727972	0.988094	TCGA-64-1679-01	lung	tumor
2.68229	2.94295	TCGA-CV-5976-01	upper_aerodigestive	tumor
-8.84803	-1.60302	TCGA-25-1315-01	ovary	tumor
-3.63303	-10.5167	TCGA-SP-A6QF-01	adrenal	tumor
-5.72848	9.91781	TCGA-A2-A0EM-01	breast	tumor
-1.72414	-5.11993	TCGA-R6-A8WC-01	esophagus	tumor
1.72654	5.17695	TCGA-LN-A4MQ-01	esophagus	tumor
1.24055	4.53357	TCGA-CV-6948-01	upper_aerodigestive	tumor
11.7437	5.6414	TCGA-K7-AAU7-01	liver	tumor
7.70861	-0.979515	TCGA-CJ-6028-01	kidney	tumor
-9.40297	-1.19414	TCGA-24-2297-01	ovary	tumor
-5.1033	-0.997025	TCGA-EL-A3D0-01	thyroid	tumor
-5.01686	-0.0551379	TCGA-EM-A22Q-01	thyroid	tumor
-0.783885	0.944355	TCGA-49-6744-01	lung	tumor
6.67495	-2.63648	TCGA-5P-A9KA-01	kidney	tumor
0.0179942	-1.79572	TCGA-IB-7891-01	pancreas	tumor
3.4123	-1.91689	TCGA-ZN-A9VU-01	lung	tumor
-1.07848	-3.30351	TCGA-Q3-A5QY-01	pancreas	tumor
1.51312	-11.8371	TCGA-41-2571-01	central_nervous_system	tumor
-7.92583	-1.30684	TCGA-AJ-A3BI-01	uterus	tumor
-3.39117	-10.0738	TCGA-W2-A7UY-01	adrenal	tumor
-5.43258	-0.786144	TCGA-E3-A3E2-01	thyroid	tumor
-0.352021	-2.12637	TCGA-FB-A545-01	pancreas	tumor
-1.9137	-4.82025	TCGA-G4-6320-01	colorectal	tumor
12.2854	-5.63745	TCGA-EB-A41A-01	skin	tumor
-0.517393	-2.46542	TCGA-PZ-A5RE-01	pancreas	tumor
-0.824213	1.15334	TCGA-55-6982-01	lung	tumor
-1.66914	-4.7055	TCGA-CD-8528-01	gastric	tumor
-9.63172	-1.146	TCGA-13-0897-01	ovary	tumor
-2.00211	-5.66225	TCGA-CM-6164-01	colorectal	tumor
-0.629471	-2.69526	TCGA-C5-A1ME-01	cervix	tumor
-8.74878	-1.48246	TCGA-09-0369-01	ovary	tumor
-6.56774	10.6898	TCGA-E2-A2P6-01	breast	tumor
-5.22992	-0.859788	TCGA-EL-A4JZ-01	thyroid	tumor
-13.6197	1.80527	TCGA-M7-A722-01	prostate	tumor
3.16795	2.91641	TCGA-CV-A6K0-01	upper_aerodigestive	tumor
-9.23357	-1.81317	TCGA-13-1512-01	ovary	tumor
9.04476	8.41802	TCGA-S6-A8JY-01	germ_cell	tumor
-6.24411	10.4409	TCGA-AO-A1KT-01	breast	tumor
11.932	-5.48202	TCGA-D3-A3CE-06	skin	tumor
1.59184	-11.4561	TCGA-12-5299-01	central_nervous_system	tumor
-9.56411	-1.96731	TCGA-29-1761-01	ovary	tumor
-5.28086	-0.504956	TCGA-BJ-A0ZJ-01	thyroid	tumor
1.15069	-13.04	TCGA-P5-A5EX-01	central_nervous_system	tumor
-5.43453	-0.894227	TCGA-J8-A3O2-06	thyroid	tumor
-4.59859	-1.18425	TCGA-DJ-A4V2-01	thyroid	tumor
1.49339	-12.3696	TCGA-HT-8563-01	central_nervous_system	tumor
-5.32219	-0.725619	TCGA-J8-A3O2-01	thyroid	tumor
-7.08403	10.3291	TCGA-E9-A3HO-01	breast	tumor
-2.1783	-5.79576	TCGA-A6-A567-01	colorectal	tumor
1.16752	4.99005	TCGA-58-A46N-01	lung	tumor
-6.7958	4.52896	TCGA-BH-A18V-06	breast	tumor
12.8801	-4.07364	TCGA-WC-A87W-01	eye	tumor
-1.34812	-5.9548	TCGA-CG-4466-01	gastric	tumor
8.99306	-0.407125	TCGA-A3-3383-01	kidney	tumor
5.3682	11.2463	TCGA-YT-A95H-01	thymus	tumor
-0.953	1.03451	TCGA-NJ-A4YI-01	lung	tumor
-5.75363	9.80981	TCGA-D8-A1XJ-01	breast	tumor
1.31386	4.97963	TCGA-Q1-A73Q-01	cervix	tumor
7.33975	-1.71911	TCGA-BQ-5880-01	kidney	tumor
12.1737	-5.4939	TCGA-EE-A2GB-06	skin	tumor
0.112855	0.00778736	TCGA-75-7027-01	lung	tumor
-6.67151	4.53585	TCGA-A2-A04P-01	breast	tumor
3.20815	3.02085	TCGA-BA-6870-01	upper_aerodigestive	tumor
-0.357741	0.923727	TCGA-73-4666-01	lung	tumor
-1.55341	3.72571	TCGA-MV-A51V-01	urinary_tract	tumor
1.46327	4.60958	TCGA-77-A5G6-01	lung	tumor
6.89765	-2.58605	TCGA-5P-A9K4-01	kidney	tumor
12.8351	-4.15404	TCGA-VD-A8KE-01	eye	tumor
1.29948	5.04239	TCGA-56-A4BX-01	lung	tumor
0.881431	4.75176	TCGA-34-7107-01	lung	tumor
-1.52546	-3.13258	TCGA-BR-A4J9-01	gastric	tumor
-5.47222	-0.849542	TCGA-BJ-A290-01	thyroid	tumor
3.14434	3.58863	TCGA-CV-6955-01	upper_aerodigestive	tumor
2.18194	3.52653	TCGA-P3-A5Q6-01	upper_aerodigestive	tumor
-0.958712	-4.2678	TCGA-D7-A4Z0-01	gastric	tumor
-8.80061	-1.4738	TCGA-24-2293-01	ovary	tumor
2.71838	3.03302	TCGA-QK-A64Z-01	upper_aerodigestive	tumor
1.02105	3.33239	TCGA-2J-AABI-01	pancreas	tumor
-6.65123	9.79139	TCGA-AC-A2FK-01	breast	tumor
-13.9735	1.50642	TCGA-VP-A879-01	prostate	tumor
-8.97381	-1.56654	TCGA-29-A5NZ-01	ovary	tumor
-0.965537	-4.07943	TCGA-CG-4462-01	gastric	tumor
8.23596	-0.52541	TCGA-DV-A4W0-01	kidney	tumor
-1.5582	-0.688467	TCGA-37-4129-01	lung	tumor
12.3426	5.96376	TCGA-DD-AAVZ-01	liver	tumor
-1.37177	-5.73597	TCGA-D5-6534-01	colorectal	tumor
6.02877	0.808347	TCGA-B0-5117-01	kidney	tumor
-3.98236	-0.559513	TCGA-DJ-A13R-01	thyroid	tumor
-8.52545	-1.35631	TCGA-61-2113-01	ovary	tumor
2.96606	-2.34331	TCGA-3U-A98F-01	lung	tumor
1.28822	2.49022	TCGA-C5-A1MF-01	cervix	tumor
1.09901	4.80354	TCGA-77-8145-01	lung	tumor
-6.14697	9.16809	TCGA-LL-A740-01	breast	tumor
-2.22804	-5.64473	TCGA-F5-6863-01	colorectal	tumor
1.84545	-11.552	TCGA-06-2565-01	central_nervous_system	tumor
1.01866	4.60426	TCGA-33-AASD-01	lung	tumor
-5.12697	-0.892209	TCGA-ET-A3BS-01	thyroid	tumor
-6.10525	10.6229	TCGA-BH-A0BZ-01	breast	tumor
1.00464	3.7449	TCGA-22-5478-01	lung	tumor
-9.51941	-1.98241	TCGA-29-1768-01	ovary	tumor
-4.33196	-1.22506	TCGA-EL-A3T1-01	thyroid	tumor
12.7713	6.31379	TCGA-ED-A627-01	liver	tumor
-8.29003	-1.4352	TCGA-N6-A4VC-01	uterus	tumor
1.59603	-12.0343	TCGA-16-0846-01	central_nervous_system	tumor
-6.38716	10.3289	TCGA-C8-A3M8-01	breast	tumor
-5.00121	-0.0999145	TCGA-BJ-A0ZF-01	thyroid	tumor
-6.50213	9.56292	TCGA-BH-A0BM-01	breast	tumor
0.547864	11.2389	TCGA-AB-2914-03	blood	tumor
-1.92891	-5.8184	TCGA-DM-A0X9-01	colorectal	tumor
-2.19512	-5.52875	TCGA-AY-A69D-01	colorectal	tumor
-1.04951	0.996911	TCGA-55-A4DG-01	lung	tumor
-5.46504	-0.750337	TCGA-ET-A2N4-01	thyroid	tumor
1.29755	4.71431	TCGA-58-A46J-01	lung	tumor
11.0946	-5.62414	TCGA-EE-A3AB-06	skin	tumor
-13.9849	1.16352	TCGA-EJ-8468-01	prostate	tumor
-9.62103	-1.18063	TCGA-24-1551-01	ovary	tumor
-0.294113	0.963914	TCGA-78-7146-01	lung	tumor
1.65789	-11.8907	TCGA-06-2561-01	central_nervous_system	tumor
1.08445	3.20813	TCGA-IN-8663-01	gastric	tumor
12.2902	5.99689	TCGA-DD-AAVV-01	liver	tumor
2.27379	3.32031	TCGA-ZJ-A8QQ-01	cervix	tumor
0.925088	4.70069	TCGA-37-4133-01	lung	tumor
0.813018	3.78717	TCGA-77-8146-01	lung	tumor
0.181572	-1.80413	TCGA-RL-AAAS-01	pancreas	tumor
8.79975	8.68817	TCGA-2G-AAHN-01	germ_cell	tumor
0.227975	0.118178	TCGA-L9-A5IP-01	lung	tumor
8.94659	-0.672721	TCGA-CJ-5672-01	kidney	tumor
-0.950979	1.02869	TCGA-73-4662-01	lung	tumor
2.82163	-2.60724	TCGA-3U-A98I-01	lung	tumor
-3.76014	-10.6559	TCGA-SQ-A6I6-01	adrenal	tumor
3.05635	3.39507	TCGA-CQ-5327-01	upper_aerodigestive	tumor
1.7186	3.2306	TCGA-E2-A1LL-01	breast	tumor
-1.6456	3.30003	TCGA-FD-A3SR-01	urinary_tract	tumor
-13.0456	1.42079	TCGA-KK-A8II-01	prostate	tumor
-9.86769	-1.52109	TCGA-24-1435-01	ovary	tumor
-6.79176	10.0344	TCGA-BH-A28O-01	breast	tumor
11.9387	-5.92506	TCGA-XV-AAZW-01	skin	tumor
-0.804454	-1.50197	TCGA-F2-7276-01	pancreas	tumor
-5.15594	0.0406045	TCGA-BJ-A0Z2-01	thyroid	tumor
-1.55961	3.76207	TCGA-DK-A6B0-01	urinary_tract	tumor
9.01464	-0.310651	TCGA-B0-4846-01	kidney	tumor
-5.06266	-1.0029	TCGA-ET-A2N0-01	thyroid	tumor
-0.604186	-2.70717	TCGA-FB-A7DR-01	pancreas	tumor
-0.367374	-2.14727	TCGA-YB-A89D-01	pancreas	tumor
1.16271	4.36899	TCGA-77-7142-01	lung	tumor
1.70186	5.1114	TCGA-CR-7374-01	upper_aerodigestive	tumor
-5.33432	-0.894546	TCGA-KS-A4I1-01	thyroid	tumor
1.46502	5.09183	TCGA-60-2719-01	lung	tumor
1.45987	2.46093	TCGA-VR-A8Q7-01	esophagus	tumor
-6.49672	10.0761	TCGA-A7-A4SC-01	breast	tumor
-3.65456	-4.56889	TCGA-YU-A90Y-01	germ_cell	tumor
-0.143477	0.545738	TCGA-FD-A5BS-01	urinary_tract	tumor
0.972328	3.74102	TCGA-85-8351-01	lung	tumor
2.91322	3.65408	TCGA-CN-6013-01	upper_aerodigestive	tumor
7.03836	-2.5373	TCGA-J7-6720-01	kidney	tumor
-6.38845	11.1291	TCGA-E9-A24A-01	breast	tumor
11.7748	5.66204	TCGA-BC-4073-01	liver	tumor
-6.71969	9.98787	TCGA-AC-A6IV-01	breast	tumor
-1.73567	3.39455	TCGA-DK-A1AD-01	urinary_tract	tumor
-7.05213	4.35831	TCGA-B6-A400-01	breast	tumor
-4.52434	-0.0238252	TCGA-EM-A2OW-01	thyroid	tumor
-1.55156	3.8389	TCGA-XF-AAMQ-01	urinary_tract	tumor
-5.75564	10.1059	TCGA-A8-A096-01	breast	tumor
-2.08287	-5.74064	TCGA-AG-3742-01	colorectal	tumor
-3.42486	-10.2561	TCGA-WB-A816-01	adrenal	tumor
-1.63762	0.0847672	TCGA-EA-A410-01	cervix	tumor
3.07752	3.36618	TCGA-CN-4722-01	upper_aerodigestive	tumor
8.54768	-0.820932	TCGA-B0-5075-01	kidney	tumor
12.2457	-5.50681	TCGA-W3-AA1R-06	skin	tumor
-9.23943	-1.83138	TCGA-13-0899-01	ovary	tumor
-2.06942	-5.45816	TCGA-AY-A8YK-01	colorectal	tumor
12.7758	6.14495	TCGA-QA-A7B7-01	liver	tumor
12.0827	-5.44218	TCGA-DA-A1IC-06	skin	tumor
-7.81279	-1.3345	TCGA-A5-AB3J-01	uterus	tumor
-1.02518	1.0834	TCGA-50-8460-01	lung	tumor
-7.91548	-1.27639	TCGA-PG-A917-01	uterus	tumor
-0.205529	-1.79361	TCGA-IB-7889-01	pancreas	tumor
-4.41268	-0.0204956	TCGA-EM-A3SY-01	thyroid	tumor
-13.6732	1.6923	TCGA-ZG-A9L1-01	prostate	tumor
2.5461	3.27145	TCGA-CN-5361-01	upper_aerodigestive	tumor
0.921205	11.3213	TCGA-AB-2967-03	blood	tumor
1.62342	3.26026	TCGA-EX-A3L1-01	cervix	tumor
12.8272	-4.18267	TCGA-V4-A9ES-01	eye	tumor
-0.323231	0.931386	TCGA-50-5933-01	lung	tumor
-5.55569	-0.777952	TCGA-EM-A3O7-01	thyroid	tumor
3.08063	-3.94908	TCGA-IE-A4EH-01	soft_tissue	tumor
-6.63481	10.1091	TCGA-A2-A04Y-01	breast	tumor
1.20103	4.97335	TCGA-43-3394-01	lung	tumor
-1.84489	3.37081	TCGA-ZF-AA4T-01	urinary_tract	tumor
3.43434	-1.89979	TCGA-MQ-A6BQ-01	lung	tumor
-5.19287	-1.21673	TCGA-ET-A39P-01	thyroid	tumor
-9.56013	-1.99884	TCGA-29-1769-01	ovary	tumor
-0.548615	0.432602	TCGA-78-7155-01	lung	tumor
9.03797	8.4225	TCGA-2G-AAM4-01	germ_cell	tumor
8.63307	-0.399011	TCGA-CJ-4899-01	kidney	tumor
-1.53751	3.82188	TCGA-E7-A3X6-01	urinary_tract	tumor
-1.75356	-5.71831	TCGA-5M-AAT4-01	colorectal	tumor
-5.22622	-1.01378	TCGA-EL-A4K7-01	thyroid	tumor
-6.23194	9.99118	TCGA-E2-A1IH-01	breast	tumor
-9.67229	-1.50695	TCGA-24-1474-01	ovary	tumor
3.43203	-1.90212	TCGA-3H-AB3U-01	lung	tumor
-1.39544	-5.78148	TCGA-CM-6167-01	colorectal	tumor
1.40278	-11.3105	TCGA-14-0736-02	central_nervous_system	tumor
1.26274	4.91635	TCGA-CR-7370-01	upper_aerodigestive	tumor
6.81864	-2.23963	TCGA-BQ-5888-01	kidney	tumor
-5.89763	10.0935	TCGA-B6-A0RH-01	breast	tumor
-5.18049	-1.30372	TCGA-EL-A3ZG-01	thyroid	tumor
-4.4396	-1.15501	TCGA-EL-A3CR-01	thyroid	tumor
-3.60765	-10.4695	TCGA-QR-A6GY-01	adrenal	tumor
12.9025	-4.07037	TCGA-VD-A8KA-01	eye	tumor
-13.6092	1.73046	TCGA-YL-A8HJ-01	prostate	tumor
7.13175	-2.51753	TCGA-A4-A5XZ-01	kidney	tumor
-0.633472	0.255607	TCGA-44-6774-01	lung	tumor
1.66758	2.95966	TCGA-GU-A762-01	urinary_tract	tumor
8.35895	-0.877309	TCGA-2Z-A9JK-01	kidney	tumor
-7.81784	-1.43166	TCGA-AX-A3G8-01	uterus	tumor
6.10859	-9.03156	TCGA-OR-A5K3-01	adrenal	tumor
0.912827	11.3221	TCGA-AB-2892-03	blood	tumor
-5.64981	9.99548	TCGA-AR-A1AS-01	breast	tumor
-9.31468	-1.90664	TCGA-09-2048-01	ovary	tumor
-1.39389	-4.41261	TCGA-HU-A4GQ-01	gastric	tumor
0.247131	0.219645	TCGA-73-4670-01	lung	tumor
-13.8448	2.37194	TCGA-ZG-A9L5-01	prostate	tumor
-6.14915	9.16412	TCGA-MT-A7BN-01	upper_aerodigestive	tumor
11.0915	-5.63929	TCGA-D3-A51G-06	skin	tumor
0.496782	11.1983	TCGA-AB-2976-03	blood	tumor
1.31956	-13.0502	TCGA-DU-6395-01	central_nervous_system	tumor
-1.54266	-5.8983	TCGA-BR-4371-01	gastric	tumor
8.48189	-0.532619	TCGA-B0-5700-01	kidney	tumor
8.82073	-0.166028	TCGA-B0-4847-01	kidney	tumor
12.7164	-5.7015	TCGA-BF-A5ER-01	skin	tumor
2.22413	4.47101	TCGA-JW-A5VI-01	cervix	tumor
-13.9103	2.37958	TCGA-XK-AAJT-01	prostate	tumor
1.34175	3.80449	TCGA-56-A4BW-01	lung	tumor
1.05872	4.99791	TCGA-56-8308-01	lung	tumor
-9.59693	-0.986632	TCGA-59-2348-01	ovary	tumor
2.69709	3.51878	TCGA-CV-6956-01	upper_aerodigestive	tumor
-1.49834	-5.84683	TCGA-AA-3489-01	colorectal	tumor
-9.57477	-0.96033	TCGA-24-1470-01	ovary	tumor
-9.23381	-1.79846	TCGA-36-1580-01	ovary	tumor
-1.9908	-5.47361	TCGA-QG-A5YX-01	colorectal	tumor
-2.28635	-4.88906	TCGA-BR-7716-01	gastric	tumor
12.8404	6.32614	TCGA-HP-A5N0-01	liver	tumor
2.8434	3.44494	TCGA-CR-7369-01	upper_aerodigestive	tumor
-2.13826	-5.64516	TCGA-AY-A54L-01	colorectal	tumor
-0.463712	-15.3055	TCGA-HT-8558-01	central_nervous_system	tumor
-0.357271	2.54758	TCGA-FD-A43S-01	urinary_tract	tumor
-8.18745	-1.32246	TCGA-5B-A90C-01	uterus	tumor
-2.0055	-5.49296	TCGA-DC-6681-01	colorectal	tumor
-6.09014	10.5821	TCGA-EW-A1P0-01	breast	tumor
-4.22196	-1.15224	TCGA-DE-A7U5-01	thyroid	tumor
12.0064	-5.53731	TCGA-D3-A5GU-06	skin	tumor
2.8356	3.79432	TCGA-XF-A8HE-01	urinary_tract	tumor
2.59838	2.78711	TCGA-QK-A6IG-01	upper_aerodigestive	tumor
-5.82748	10.7651	TCGA-AO-A126-01	breast	tumor
1.2183	4.39687	TCGA-22-4604-01	lung	tumor
1.70645	3.33396	TCGA-BT-A42F-01	urinary_tract	tumor
-8.82972	-1.47942	TCGA-61-1900-01	ovary	tumor
6.61092	-2.69909	TCGA-Y8-A894-01	kidney	tumor
1.37852	-12.9919	TCGA-S9-A6U8-01	central_nervous_system	tumor
-1.38766	-5.87532	TCGA-DC-5337-01	colorectal	tumor
1.07896	4.83303	TCGA-CV-7261-01	upper_aerodigestive	tumor
12.6545	-5.67771	TCGA-FR-A8YD-06	skin	tumor
5.97898	0.786646	TCGA-KL-8345-01	kidney	tumor
8.35257	-0.499534	TCGA-BP-4998-01	kidney	tumor
0.356427	-1.79841	TCGA-ZH-A8Y5-01	bile_duct	tumor
-4.32272	-1.23128	TCGA-EL-A3T9-01	thyroid	tumor
6.17404	-9.09869	TCGA-OR-A5J2-01	adrenal	tumor
-1.66652	-4.38671	TCGA-BR-8363-01	gastric	tumor
2.90064	2.99769	TCGA-T2-A6X2-01	upper_aerodigestive	tumor
2.86912	3.62134	TCGA-CR-6492-01	upper_aerodigestive	tumor
2.67788	4.07931	TCGA-G2-A3IB-01	urinary_tract	tumor
-5.98088	10.4181	TCGA-EW-A1PC-01	breast	tumor
-5.42476	-0.907515	TCGA-FK-A3SB-01	thyroid	tumor
9.00842	-0.669746	TCGA-CJ-5675-01	kidney	tumor
2.57612	2.80431	TCGA-CU-A3KJ-01	urinary_tract	tumor
-5.8405	10.0117	TCGA-A7-A0CH-01	breast	tumor
-1.32633	-5.68774	TCGA-CM-6168-01	colorectal	tumor
-6.20794	10.8784	TCGA-E9-A2JS-01	breast	tumor
2.26666	4.6829	TCGA-EA-A1QT-01	cervix	tumor
-5.33123	-0.863427	TCGA-L6-A4EP-01	thyroid	tumor
9.05471	8.4099	TCGA-W4-A7U4-01	germ_cell	tumor
-1.55001	-5.7253	TCGA-G4-6314-01	colorectal	tumor
-7.84455	-1.33249	TCGA-4E-A92E-01	uterus	tumor
-4.88908	-0.695822	TCGA-EL-A3ZL-01	thyroid	tumor
-3.6436	-4.58052	TCGA-XY-A8S3-01	germ_cell	tumor
1.18809	-12.9591	TCGA-HT-7854-01	central_nervous_system	tumor
-1.09095	1.06753	TCGA-44-A47A-01	lung	tumor
-6.02951	10.8326	TCGA-B6-A0WV-01	breast	tumor
-3.73508	-10.6327	TCGA-WB-A81J-01	adrenal	tumor
-3.57362	-4.59582	TCGA-2G-AAL5-01	germ_cell	tumor
6.9879	-2.59577	TCGA-HE-7129-01	kidney	tumor
-0.297384	0.921796	TCGA-05-4398-01	lung	tumor
2.61524	2.81142	TCGA-HD-7753-01	upper_aerodigestive	tumor
1.35569	4.21614	TCGA-BA-5559-01	upper_aerodigestive	tumor
-14.0746	1.94083	TCGA-KK-A59X-01	prostate	tumor
-6.31097	10.5764	TCGA-UL-AAZ6-01	breast	tumor
-5.79669	10.4068	TCGA-B6-A0RG-01	breast	tumor
-3.70116	-10.5923	TCGA-SP-A6QC-01	adrenal	tumor
-7.77506	-1.3836	TCGA-SJ-A6ZI-01	uterus	tumor
6.8287	-2.80143	TCGA-MH-A562-01	kidney	tumor
-9.68988	-1.21954	TCGA-24-1562-01	ovary	tumor
-5.6281	9.99443	TCGA-A8-A07S-01	breast	tumor
1.60055	3.2248	TCGA-VS-AA62-01	cervix	tumor
-4.32971	-1.1719	TCGA-EM-A3SU-01	thyroid	tumor
-0.484472	-15.1647	TCGA-HT-7874-01	central_nervous_system	tumor
-4.37687	-1.09154	TCGA-EM-A3SU-06	thyroid	tumor
-0.337181	0.892176	TCGA-77-8007-01	lung	tumor
12.4184	-5.72959	TCGA-FS-A1ZB-06	skin	tumor
-6.71023	9.81698	TCGA-A7-A0DC-01	breast	tumor
-5.3296	-0.966478	TCGA-FK-A3SG-01	thyroid	tumor
1.34388	4.75652	TCGA-77-7463-01	lung	tumor
1.54247	-12.72	TCGA-S9-A6TV-01	central_nervous_system	tumor
2.741	-2.50173	TCGA-BH-A6R9-01	breast	tumor
7.67	-1.04238	TCGA-CZ-5456-01	kidney	tumor
2.82102	-3.1263	TCGA-D3-A2J8-06	skin	tumor
1.17893	3.47799	TCGA-39-5039-01	lung	tumor
2.83594	3.87883	TCGA-UC-A7PG-01	cervix	tumor
0.3798	11.1602	TCGA-AB-2943-03	blood	tumor
-0.665254	-2.81822	TCGA-BR-4363-01	gastric	tumor
-3.34904	-10.0873	TCGA-SP-A6QH-01	adrenal	tumor
0.286183	0.504402	TCGA-64-5781-01	lung	tumor
-1.66611	-5.01437	TCGA-L5-A4OX-01	esophagus	tumor
-6.50808	10.1652	TCGA-HN-A2OB-01	breast	tumor
2.53173	2.94471	TCGA-CQ-7068-01	upper_aerodigestive	tumor
-5.97684	10.6497	TCGA-D8-A141-01	breast	tumor
-6.1731	9.12441	TCGA-UU-A93S-01	breast	tumor
2.62153	-3.39572	TCGA-QC-AA9N-01	soft_tissue	tumor
3.03086	2.79581	TCGA-CV-5444-01	upper_aerodigestive	tumor
-6.13441	9.95046	TCGA-AR-A24P-01	breast	tumor
1.22327	5.09214	TCGA-18-5595-01	lung	tumor
2.30507	4.72716	TCGA-EA-A97N-01	cervix	tumor
7.82823	-1.10627	TCGA-SX-A7SM-01	kidney	tumor
-4.5335	-1.07421	TCGA-DJ-A4V5-01	thyroid	tumor
12.6881	6.29529	TCGA-DD-AAEI-01	liver	tumor
-1.79788	-4.80035	TCGA-AZ-4615-01	colorectal	tumor
1.43349	-12.3429	TCGA-06-0132-01	central_nervous_system	tumor
1.17303	4.08101	TCGA-VR-A8EO-01	esophagus	tumor
7.01505	-1.94086	TCGA-HE-A5NK-01	kidney	tumor
5.30584	11.1643	TCGA-5U-AB0F-01	thymus	tumor
-4.39613	-1.26176	TCGA-ET-A25G-01	thyroid	tumor
0.727346	-13.4627	TCGA-HT-7616-01	central_nervous_system	tumor
3.28261	3.05008	TCGA-CR-7395-01	upper_aerodigestive	tumor
-1.19643	-4.19248	TCGA-VQ-A91D-01	gastric	tumor
-1.46541	-3.95064	TCGA-BR-7196-01	gastric	tumor
-9.36421	-1.64416	TCGA-23-1113-01	ovary	tumor
1.35363	3.36266	TCGA-VS-A94X-01	cervix	tumor
-6.71302	9.84442	TCGA-GM-A3XG-01	breast	tumor
-9.61059	-1.09362	TCGA-24-2290-01	ovary	tumor
-5.31874	-0.957386	TCGA-ET-A39J-01	thyroid	tumor
-5.99435	10.6648	TCGA-E9-A1N9-01	breast	tumor
-6.36651	10.236	TCGA-B6-A0I9-01	breast	tumor
2.67604	2.7345	TCGA-CN-6022-01	upper_aerodigestive	tumor
-4.28613	-1.22456	TCGA-E8-A242-01	thyroid	tumor
-5.37499	-0.840422	TCGA-DJ-A2Q5-01	thyroid	tumor
7.20963	-2.26923	TCGA-DW-7963-01	kidney	tumor
0.490378	11.2278	TCGA-AB-2927-03	blood	tumor
-6.05348	10.0907	TCGA-E2-A1L9-01	breast	tumor
-6.02001	9.38676	TCGA-AC-A23H-01	breast	tumor
2.22799	4.53504	TCGA-EA-A3QD-01	cervix	tumor
-1.57506	3.90483	TCGA-E5-A4U1-01	urinary_tract	tumor
-0.447166	-2.31061	TCGA-OE-A75W-01	pancreas	tumor
2.28726	-3.22444	TCGA-DX-AB3C-01	soft_tissue	tumor
8.49955	-0.635934	TCGA-BP-4762-01	kidney	tumor
-5.9904	10.3374	TCGA-AR-A1AP-01	breast	tumor
1.87734	-11.5745	TCGA-KT-A7W1-01	central_nervous_system	tumor
-0.948702	1.06182	TCGA-44-3919-01	lung	tumor
-1.95473	-4.78045	TCGA-AZ-6598-01	colorectal	tumor
-1.73849	-5.04099	TCGA-A6-6653-01	colorectal	tumor
3.4557	2.94304	TCGA-CV-6952-01	upper_aerodigestive	tumor
-2.09009	-5.678	TCGA-NH-A50V-01	colorectal	tumor
-3.84405	-0.842242	TCGA-B0-5109-01	kidney	tumor
-6.81747	10.284	TCGA-BH-A0H5-01	breast	tumor
-6.48509	10.2331	TCGA-OK-A5Q2-01	breast	tumor
-7.72796	-1.39425	TCGA-B5-A0K9-01	uterus	tumor
3.31072	3.43164	TCGA-CV-A45P-01	upper_aerodigestive	tumor
-6.91168	4.4692	TCGA-BH-A0E6-01	breast	tumor
-6.1872	9.39655	TCGA-D8-A1JA-01	breast	tumor
1.78258	5.05754	TCGA-56-7221-01	lung	tumor
-1.92672	-5.58936	TCGA-AD-6899-01	colorectal	tumor
0.404498	-1.79101	TCGA-4G-AAZT-01	bile_duct	tumor
2.34332	4.62519	TCGA-VR-A8EX-01	esophagus	tumor
7.78424	-0.943907	TCGA-B0-4844-01	kidney	tumor
1.1817	-12.9783	TCGA-P5-A5F2-01	central_nervous_system	tumor
7.43346	-1.19001	TCGA-BP-4352-01	kidney	tumor
-13.8834	1.16235	TCGA-2A-A8W1-01	prostate	tumor
-0.644547	0.213632	TCGA-99-8032-01	lung	tumor
-6.82242	4.50966	TCGA-BH-A0BW-01	breast	tumor
6.8899	-2.81088	TCGA-DW-7841-01	kidney	tumor
-9.30221	-1.6898	TCGA-13-0762-01	ovary	tumor
3.15428	3.02304	TCGA-CV-A6JN-01	upper_aerodigestive	tumor
6.08854	-9.01093	TCGA-OR-A5LN-01	adrenal	tumor
-6.25488	10.2346	TCGA-BH-A0HB-01	breast	tumor
-8.95329	-1.6318	TCGA-29-1695-01	ovary	tumor
-5.03543	-0.000770548	TCGA-H2-A2K9-01	thyroid	tumor
-13.8483	1.33469	TCGA-G9-7509-01	prostate	tumor
12.6836	6.25062	TCGA-FV-A2QR-01	liver	tumor
1.52798	-12.6387	TCGA-19-2629-01	central_nervous_system	tumor
-6.1832	-6.66919	TCGA-GS-A9TT-01	lymphocyte	tumor
7.04294	-2.3336	TCGA-B2-4098-01	kidney	tumor
-1.01195	-4.0142	TCGA-D7-8575-01	gastric	tumor
-0.482221	-15.1617	TCGA-HT-7607-01	central_nervous_system	tumor
3.2157	2.95118	TCGA-CR-7380-01	upper_aerodigestive	tumor
-0.231407	0.746698	TCGA-43-2576-01	lung	tumor
-5.28579	-1.04683	TCGA-DJ-A2PW-01	thyroid	tumor
-4.02274	-0.883118	TCGA-N8-A56S-01	uterus	tumor
-1.89468	-5.8655	TCGA-B7-A5TJ-01	gastric	tumor
-1.01937	-4.20748	TCGA-BR-8367-01	gastric	tumor
-5.53172	-0.774229	TCGA-ET-A3BW-01	thyroid	tumor
1.47044	-11.7143	TCGA-06-0238-01	central_nervous_system	tumor
-13.9023	1.40161	TCGA-QU-A6IL-01	prostate	tumor
-0.349624	-2.0424	TCGA-FB-AAQ3-01	pancreas	tumor
0.484243	11.2173	TCGA-AB-2955-03	blood	tumor
2.80139	-3.18497	TCGA-3B-A9HX-01	soft_tissue	tumor
7.69768	-1.00079	TCGA-CJ-5679-01	kidney	tumor
1.2771	2.37947	TCGA-C5-A8YR-01	cervix	tumor
-6.49537	10.686	TCGA-AQ-A54O-01	breast	tumor
12.8467	-4.12648	TCGA-VD-A8KF-01	eye	tumor
-13.8951	2.56844	TCGA-V1-A9Z7-01	prostate	tumor
6.02812	0.804733	TCGA-KL-8346-01	kidney	tumor
-4.91799	0.112779	TCGA-FE-A239-01	thyroid	tumor
2.24927	4.76185	TCGA-DQ-7594-01	upper_aerodigestive	tumor
-1.84714	3.31439	TCGA-XF-A8HF-01	urinary_tract	tumor
-1.57922	3.77054	TCGA-KQ-A41P-01	urinary_tract	tumor
9.00668	-0.339913	TCGA-BP-4766-01	kidney	tumor
12.5879	6.1734	TCGA-DD-AACT-01	liver	tumor
2.45216	-3.70961	TCGA-DX-A7EU-01	soft_tissue	tumor
-5.8194	10.1752	TCGA-B6-A0WZ-01	breast	tumor
-6.11888	9.24478	TCGA-C8-A135-01	breast	tumor
5.38646	11.2615	TCGA-XU-A92W-01	thymus	tumor
-9.29307	-1.60189	TCGA-24-1546-01	ovary	tumor
1.0743	5.07463	TCGA-39-5027-01	lung	tumor
2.74885	3.59999	TCGA-HD-7917-01	upper_aerodigestive	tumor
0.752881	4.84398	TCGA-22-5485-01	lung	tumor
-3.97577	-0.786082	TCGA-EL-A4K1-01	thyroid	tumor
8.91256	-0.138294	TCGA-BP-4341-01	kidney	tumor
-1.55902	3.86196	TCGA-H4-A2HQ-01	urinary_tract	tumor
6.13287	0.689616	TCGA-AK-3427-01	kidney	tumor
-5.25361	-0.615841	TCGA-DJ-A2PX-01	thyroid	tumor
-6.07055	10.5797	TCGA-BH-A0BJ-01	breast	tumor
-6.11224	9.22839	TCGA-BH-A203-01	breast	tumor
8.93717	-0.363851	TCGA-A3-3352-01	kidney	tumor
-9.27481	-1.6557	TCGA-24-1419-01	ovary	tumor
12.7731	-4.22325	TCGA-V4-A9F7-01	eye	tumor
7.16813	-2.38945	TCGA-GL-A9DD-01	kidney	tumor
-9.29314	-1.5206	TCGA-13-A5FT-01	ovary	tumor
-0.170301	-2.0353	TCGA-IB-AAUW-01	pancreas	tumor
-3.66764	-10.555	TCGA-WB-A81M-01	adrenal	tumor
3.22458	3.01966	TCGA-F7-A50J-01	upper_aerodigestive	tumor
-2.00384	-5.72333	TCGA-AH-6643-01	colorectal	tumor
-0.958841	1.07008	TCGA-55-A491-01	lung	tumor
-5.01586	0.0371724	TCGA-FY-A3NM-01	thyroid	tumor
1.57945	-12.1034	TCGA-06-0749-01	central_nervous_system	tumor
2.33053	-2.95895	TCGA-N9-A4Q1-01	uterus	tumor
1.05051	4.72504	TCGA-46-6025-01	lung	tumor
-5.12543	-1.35682	TCGA-FE-A236-01	thyroid	tumor
2.71514	3.59989	TCGA-ZF-AA4W-01	urinary_tract	tumor
-1.40199	3.74889	TCGA-UY-A9PA-01	urinary_tract	tumor
-5.26934	-1.01773	TCGA-ET-A3DP-01	thyroid	tumor
-0.488013	-15.1599	TCGA-HT-7603-01	central_nervous_system	tumor
-8.20552	-1.36391	TCGA-AJ-A3NF-01	uterus	tumor
5.36514	11.2375	TCGA-4V-A9QT-01	thymus	tumor
-13.1018	1.51908	TCGA-HC-7752-01	prostate	tumor
1.15707	11.9769	TCGA-AB-3007-03	blood	tumor
-0.559382	-2.544	TCGA-FU-A40J-01	cervix	tumor
6.77231	-2.65505	TCGA-B9-4116-01	kidney	tumor
-6.18352	10.5463	TCGA-BH-A0C7-01	breast	tumor
1.03058	2.27346	TCGA-50-6595-01	lung	tumor
0.109964	-14.1338	TCGA-DB-A64P-01	central_nervous_system	tumor
8.57572	-0.315472	TCGA-BP-4981-01	kidney	tumor
-0.580744	-2.70717	TCGA-VS-A9V5-01	cervix	tumor
8.37777	-0.735317	TCGA-AK-3428-01	kidney	tumor
2.60231	2.93081	TCGA-CR-7373-01	upper_aerodigestive	tumor
-1.3881	-5.69403	TCGA-G4-6311-01	colorectal	tumor
-6.83044	10.2596	TCGA-BH-A8FZ-01	breast	tumor
-6.44019	10.4283	TCGA-S3-AA17-01	breast	tumor
-7.95609	-1.33111	TCGA-DF-A2L0-01	uterus	tumor
-2.04827	-5.5768	TCGA-CI-6619-01	colorectal	tumor
-0.91837	-4.11881	TCGA-B7-A5TI-01	gastric	tumor
-6.39167	9.41691	TCGA-D8-A13Z-01	breast	tumor
3.15315	3.29388	TCGA-BA-5152-01	upper_aerodigestive	tumor
12.4848	6.55595	TCGA-DD-AAEE-01	liver	tumor
12.0547	-5.3806	TCGA-ER-A19M-06	skin	tumor
6.98722	-2.58858	TCGA-A4-7997-01	kidney	tumor
2.91227	4.01776	TCGA-L5-A88T-01	esophagus	tumor
2.99189	3.59065	TCGA-QK-A6II-01	upper_aerodigestive	tumor
2.63084	4.05728	TCGA-UF-A71D-01	upper_aerodigestive	tumor
-8.84451	-1.5269	TCGA-23-2078-01	ovary	tumor
-5.64039	9.96191	TCGA-A7-A6VX-01	breast	tumor
1.18181	3.49024	TCGA-VS-A8Q9-01	cervix	tumor
0.792445	4.8156	TCGA-60-2713-01	lung	tumor
-0.569854	0.163082	TCGA-95-A4VP-01	lung	tumor
8.96937	-0.22447	TCGA-BP-4340-01	kidney	tumor
12.6269	-5.68848	TCGA-EE-A3AF-06	skin	tumor
-13.5427	1.66921	TCGA-HC-8261-01	prostate	tumor
1.49908	4.95277	TCGA-85-A512-01	lung	tumor
-5.15858	0.068252	TCGA-ET-A25P-01	thyroid	tumor
-5.05072	-1.10733	TCGA-DJ-A3VI-01	thyroid	tumor
-0.975694	1.07501	TCGA-55-8302-01	lung	tumor
-0.213378	0.786612	TCGA-44-4112-01	lung	tumor
1.28131	5.06353	TCGA-60-2710-01	lung	tumor
-1.63396	-5.71429	TCGA-AF-3911-01	colorectal	tumor
2.93301	2.82043	TCGA-UF-A7JJ-01	upper_aerodigestive	tumor
-0.81883	1.00385	TCGA-05-4430-01	lung	tumor
-5.79943	10.2453	TCGA-AR-A255-01	breast	tumor
-3.71072	-10.6076	TCGA-WB-A81F-01	adrenal	tumor
12.8967	-4.10397	TCGA-V4-A9EQ-01	eye	tumor
-0.304446	-2.01622	TCGA-HZ-7919-01	pancreas	tumor
2.67538	2.95765	TCGA-CN-5366-01	upper_aerodigestive	tumor
-6.04275	9.33338	TCGA-AR-A1AT-01	breast	tumor
0.706406	3.43894	TCGA-E5-A2PC-01	urinary_tract	tumor
8.82086	8.65579	TCGA-2G-AAHL-01	germ_cell	tumor
-13.5879	1.75258	TCGA-YL-A8HM-01	prostate	tumor
-0.704779	-2.89997	TCGA-CD-A486-01	gastric	tumor
12.5289	-5.61277	TCGA-DA-A95Y-06	skin	tumor
-1.72074	3.33658	TCGA-UY-A9PE-01	urinary_tract	tumor
3.30838	3.41575	TCGA-CQ-7071-01	upper_aerodigestive	tumor
-8.09141	-1.35583	TCGA-D1-A3DG-01	uterus	tumor
-1.05967	-4.3264	TCGA-VQ-A8PX-01	gastric	tumor
-9.89782	-1.45949	TCGA-24-1924-01	ovary	tumor
2.53056	-3.61795	TCGA-DX-A6BG-01	soft_tissue	tumor
12.5183	-5.63787	TCGA-EE-A184-06	skin	tumor
-1.57561	3.84401	TCGA-E7-A6MF-01	urinary_tract	tumor
8.21673	-0.84402	TCGA-MM-A84U-01	kidney	tumor
1.43413	4.37942	TCGA-CV-6933-01	upper_aerodigestive	tumor
-6.09866	9.19418	TCGA-E2-A1B0-01	breast	tumor
2.37582	4.59375	TCGA-DS-A0VL-01	cervix	tumor
8.80164	8.68524	TCGA-2G-AAHP-05	germ_cell	tumor
-0.391839	0.832633	TCGA-63-6202-01	lung	tumor
12.1477	-5.84924	TCGA-BF-AAP2-01	skin	tumor
12.5114	-5.60743	TCGA-FS-A1YY-06	skin	tumor
1.47091	3.5632	TCGA-46-3767-01	lung	tumor
-2.12438	-5.38377	TCGA-2G-AALO-01	germ_cell	tumor
-9.76192	-1.83853	TCGA-13-1496-01	ovary	tumor
-2.00671	-5.41525	TCGA-CI-6622-01	colorectal	tumor
1.64358	5.09111	TCGA-58-A46L-01	lung	tumor
7.7208	-1.01814	TCGA-BP-4167-01	kidney	tumor
0.497719	-13.8953	TCGA-HW-7486-01	central_nervous_system	tumor
11.3958	5.37926	TCGA-ZP-A9D2-01	liver	tumor
-6.51751	10.3708	TCGA-BH-A18R-01	breast	tumor
1.88598	3.14081	TCGA-BA-7269-01	upper_aerodigestive	tumor
-0.978674	-4.31699	TCGA-HU-A4G3-01	gastric	tumor
11.5415	-5.69442	TCGA-ER-A19A-06	skin	tumor
-2.10525	-5.32005	TCGA-NH-A6GC-01	colorectal	tumor
2.71554	-3.28288	TCGA-DX-A48K-01	soft_tissue	tumor
12.7587	6.2336	TCGA-DD-A73B-01	liver	tumor
-6.35864	10.6778	TCGA-AC-A4ZE-01	breast	tumor
1.22019	-12.9943	TCGA-P5-A5F1-01	central_nervous_system	tumor
-1.58203	3.81251	TCGA-DK-AA6X-01	urinary_tract	tumor
-1.05752	-4.10321	TCGA-BR-7722-01	gastric	tumor
-6.12909	9.19683	TCGA-B6-A0RS-01	breast	tumor
0.795984	4.8956	TCGA-33-AAS8-01	lung	tumor
-6.47779	10.4561	TCGA-AR-A24H-01	breast	tumor
-4.96302	-0.629351	TCGA-E8-A432-01	thyroid	tumor
2.27019	4.57708	TCGA-MZ-A5BI-01	upper_aerodigestive	tumor
1.15225	-12.9607	TCGA-DU-7011-01	central_nervous_system	tumor
1.53335	-11.6889	TCGA-06-0174-01	central_nervous_system	tumor
-13.9468	1.48539	TCGA-J9-A8CP-01	prostate	tumor
-1.77024	3.27434	TCGA-ZF-A9R9-01	urinary_tract	tumor
-3.43163	-9.95309	TCGA-P8-A6RX-01	adrenal	tumor
-5.73549	9.94093	TCGA-A8-A099-01	breast	tumor
-1.97777	-5.90215	TCGA-CM-6679-01	colorectal	tumor
6.02748	0.804209	TCGA-KL-8342-01	kidney	tumor
-6.223	-6.7033	TCGA-G8-6907-01	lymphocyte	tumor
3.09807	-2.22298	TCGA-SC-A6LM-01	lung	tumor
1.63347	-11.6039	TCGA-06-0210-02	central_nervous_system	tumor
-2.05859	-5.74117	TCGA-DC-6157-01	colorectal	tumor
3.42241	-1.90971	TCGA-NQ-A638-01	lung	tumor
1.8473	4.77481	TCGA-VS-A9UU-01	cervix	tumor
1.01333	3.8264	TCGA-66-2790-01	lung	tumor
-9.71785	-1.3879	TCGA-24-1845-01	ovary	tumor
-13.3148	1.56915	TCGA-V1-A8WS-01	prostate	tumor
-5.8833	10.8221	TCGA-BH-A42T-01	breast	tumor
-1.27455	-3.60407	TCGA-HU-A4GD-01	gastric	tumor
-1.04791	-4.17096	TCGA-VQ-A94U-01	gastric	tumor
2.89195	-2.49953	TCGA-LK-A4O0-01	lung	tumor
-1.57368	3.88734	TCGA-XF-AAN1-01	urinary_tract	tumor
11.92	5.82196	TCGA-FV-A4ZP-01	liver	tumor
6.01676	0.826129	TCGA-KN-8435-01	kidney	tumor
1.85762	5.04945	TCGA-NC-A5HI-01	lung	tumor
1.67345	3.1115	TCGA-ZJ-AAXN-01	cervix	tumor
1.41325	4.12216	TCGA-CV-6937-01	upper_aerodigestive	tumor
-8.20626	-1.33314	TCGA-AJ-A3QS-01	uterus	tumor
12.7661	6.23944	TCGA-DD-AACS-01	liver	tumor
1.03096	3.32334	TCGA-VS-A9U6-01	cervix	tumor
11.9336	-5.63806	TCGA-EB-A6QZ-01	skin	tumor
6.90228	-2.73005	TCGA-5P-A9KF-01	kidney	tumor
-0.244908	0.814476	TCGA-38-4627-01	lung	tumor
12.3297	-5.54774	TCGA-RP-A694-06	skin	tumor
-6.26099	10.8985	TCGA-A8-A09R-01	breast	tumor
1.43941	3.56485	TCGA-DK-AA6S-01	urinary_tract	tumor
-13.9307	2.53359	TCGA-V1-A9Z8-01	prostate	tumor
12.8546	6.48038	TCGA-DD-A4NK-01	liver	tumor
1.2971	3.84119	TCGA-3S-A8YW-01	thymus	tumor
-1.09406	-4.32277	TCGA-VQ-A8PJ-01	gastric	tumor
-1.69136	3.29757	TCGA-KQ-A41S-01	urinary_tract	tumor
0.722317	1.79728	TCGA-44-2668-01	lung	tumor
-5.73153	10.1879	TCGA-B6-A0RN-01	breast	tumor
-0.738821	0.452661	TCGA-55-8507-01	lung	tumor
-5.4501	-0.852318	TCGA-DJ-A3UN-01	thyroid	tumor
8.31204	-0.68334	TCGA-B0-4841-01	kidney	tumor
1.22145	-12.7386	TCGA-HW-7493-01	central_nervous_system	tumor
11.9993	5.78013	TCGA-CC-5261-01	liver	tumor
1.37257	4.10718	TCGA-C5-A2LX-01	cervix	tumor
3.07064	3.59863	TCGA-CR-6471-01	upper_aerodigestive	tumor
1.07872	-12.9105	TCGA-VM-A8CA-01	central_nervous_system	tumor
-5.77444	10.4441	TCGA-D8-A27G-01	breast	tumor
9.00018	-0.415637	TCGA-B0-5699-01	kidney	tumor
-1.55043	3.83209	TCGA-DK-A3IK-01	urinary_tract	tumor
-1.39899	-0.734167	TCGA-37-5819-01	lung	tumor
1.31543	-13.0851	TCGA-DU-7015-01	central_nervous_system	tumor
3.35177	-1.98689	TCGA-MQ-A4LJ-01	lung	tumor
2.41836	4.61562	TCGA-C5-A1M8-01	cervix	tumor
2.41601	4.58511	TCGA-C5-A7CJ-01	cervix	tumor
1.00563	3.88434	TCGA-22-A5C4-01	lung	tumor
2.83667	-3.30135	TCGA-HB-A2OT-01	soft_tissue	tumor
1.41978	4.55706	TCGA-85-A4CL-01	lung	tumor
1.60178	-11.5558	TCGA-06-0184-01	central_nervous_system	tumor
8.60237	-0.716212	TCGA-BP-4801-01	kidney	tumor
-6.43843	11.2331	TCGA-D8-A1XC-01	breast	tumor
-0.488953	-15.1709	TCGA-DU-8162-01	central_nervous_system	tumor
0.865043	-13.3045	TCGA-TM-A84O-01	central_nervous_system	tumor
-2.12768	-5.64255	TCGA-DC-6158-01	colorectal	tumor
12.687	-5.80674	TCGA-FW-A3TU-06	skin	tumor
5.36451	11.2375	TCGA-3T-AA9L-01	thymus	tumor
-1.59952	-5.74618	TCGA-D5-5538-01	colorectal	tumor
-4.31397	-1.24538	TCGA-EM-A3FM-01	thyroid	tumor
1.58779	3.35574	TCGA-GH-A9DA-01	cervix	tumor
2.61046	3.85289	TCGA-TN-A7HL-01	upper_aerodigestive	tumor
2.77439	-3.27881	TCGA-3B-A9HT-01	soft_tissue	tumor
0.531699	11.22	TCGA-AB-2896-03	blood	tumor
3.33451	2.92907	TCGA-CN-4742-01	upper_aerodigestive	tumor
0.772815	-13.4172	TCGA-FG-A60K-01	central_nervous_system	tumor
-6.38386	11.0784	TCGA-BH-A1FJ-01	breast	tumor
12.6575	-5.7301	TCGA-FR-A3YO-06	skin	tumor
12.5477	6.61971	TCGA-DD-AACX-01	liver	tumor
-0.590475	0.692971	TCGA-78-8640-01	lung	tumor
-4.48938	-1.03376	TCGA-DJ-A3UY-01	thyroid	tumor
-6.44469	10.945	TCGA-EW-A1PE-01	breast	tumor
-1.1188	1.01787	TCGA-69-7979-01	lung	tumor
-6.66396	4.48901	TCGA-E2-A1II-01	breast	tumor
-6.50117	10.1895	TCGA-S3-AA14-01	breast	tumor
2.70066	2.83735	TCGA-CR-7392-01	upper_aerodigestive	tumor
1.7208	3.39593	TCGA-CV-7100-01	upper_aerodigestive	tumor
-6.29536	10.2834	TCGA-A8-A09B-01	breast	tumor
-0.391545	0.962332	TCGA-60-2714-01	lung	tumor
12.0546	-5.54002	TCGA-GN-A9SD-06	skin	tumor
9.04654	8.41844	TCGA-2G-AAFO-01	germ_cell	tumor
-6.76944	10.3051	TCGA-AR-A5QP-01	breast	tumor
-8.01743	-1.36621	TCGA-AJ-A3EL-01	uterus	tumor
-8.60486	-1.62908	TCGA-NF-A4WX-01	uterus	tumor
11.3891	5.37441	TCGA-DD-AAE0-01	liver	tumor
12.4165	-5.62208	TCGA-D9-A6EG-06	skin	tumor
-5.81304	10.393	TCGA-E9-A6HE-01	breast	tumor
-0.951959	-4.06651	TCGA-BR-8291-01	gastric	tumor
12.4447	6.02982	TCGA-DD-AADA-01	liver	tumor
0.0361438	-14.2259	TCGA-TQ-A7RN-01	central_nervous_system	tumor
9.03275	8.42996	TCGA-ZM-AA0B-01	germ_cell	tumor
7.91164	-1.07132	TCGA-GL-A9DE-01	kidney	tumor
-6.01647	-6.46965	TCGA-ER-A1A1-06	skin	tumor
-6.3787	11.117	TCGA-BH-A0HI-01	breast	tumor
0.964504	11.3276	TCGA-AB-2985-03	blood	tumor
-1.6223	-0.669749	TCGA-XE-AANI-01	germ_cell	tumor
-4.05677	-0.90916	TCGA-ET-A3DT-01	thyroid	tumor
12.2793	5.97547	TCGA-DD-A1EI-01	liver	tumor
-1.87297	-5.49193	TCGA-NH-A50U-01	colorectal	tumor
8.45408	-0.563654	TCGA-BP-4790-01	kidney	tumor
8.44834	-0.678664	TCGA-BP-5008-01	kidney	tumor
8.99236	-0.540534	TCGA-BP-4170-01	kidney	tumor
-7.78211	-1.24528	TCGA-AJ-A3BK-01	uterus	tumor
-9.27926	-1.8324	TCGA-04-1530-01	ovary	tumor
12.1886	-5.7186	TCGA-FS-A4FC-06	skin	tumor
2.2978	4.66967	TCGA-CR-6480-01	upper_aerodigestive	tumor
-5.05202	-1.05338	TCGA-EL-A3D1-01	thyroid	tumor
-5.89788	10.3585	TCGA-AO-A03V-01	breast	tumor
-5.8202	10.4212	TCGA-A2-A0CS-01	breast	tumor
1.58657	-11.4695	TCGA-28-2513-01	central_nervous_system	tumor
11.0453	-5.67754	TCGA-D3-A1Q6-06	skin	tumor
12.8937	-4.07858	TCGA-V4-A9EF-01	eye	tumor
-3.98231	-0.864267	TCGA-JU-AAVI-01	uterus	tumor
-3.55937	-10.4311	TCGA-QR-A70R-01	adrenal	tumor
-6.16386	9.18329	TCGA-OL-A66P-01	breast	tumor
-8.01246	-1.27366	TCGA-NG-A4VW-01	uterus	tumor
12.1775	-5.11787	TCGA-EE-A3JA-06	skin	tumor
-6.26735	11.014	TCGA-A2-A1G4-01	breast	tumor
0.948133	4.91176	TCGA-33-4583-01	lung	tumor
-1.18403	1.15448	TCGA-55-7573-01	lung	tumor
2.22409	-2.93337	TCGA-N5-A4RA-01	uterus	tumor
-3.64675	-10.5269	TCGA-WB-A80M-01	adrenal	tumor
-1.07199	-4.34018	TCGA-L5-A4OR-01	esophagus	tumor
-8.8236	-1.48508	TCGA-25-2042-01	ovary	tumor
1.49824	4.69237	TCGA-CV-A45W-01	upper_aerodigestive	tumor
-6.73085	4.47723	TCGA-E2-A573-01	breast	tumor
12.8876	6.48122	TCGA-DD-A4NI-01	liver	tumor
-0.209073	-2.0284	TCGA-2L-AAQL-01	pancreas	tumor
-13.8328	2.47974	TCGA-HC-8265-01	prostate	tumor
-1.67111	-5.52658	TCGA-AD-6965-01	colorectal	tumor
-4.173	-0.962214	TCGA-BJ-A3PR-01	thyroid	tumor
3.43171	-1.90877	TCGA-SH-A7BD-01	lung	tumor
-4.55444	-1.19945	TCGA-H2-A422-01	thyroid	tumor
-7.7509	-1.24745	TCGA-EY-A549-01	uterus	tumor
2.51646	-3.61646	TCGA-DX-A6YU-01	soft_tissue	tumor
0.502482	-14.0835	TCGA-P5-A735-01	central_nervous_system	tumor
1.15689	11.9819	TCGA-AB-2994-03	blood	tumor
2.32285	-1.66395	TCGA-DV-A4W0-05	kidney	tumor
-0.633163	-2.80532	TCGA-VQ-A928-01	gastric	tumor
-1.50517	-5.32833	TCGA-D5-6931-01	colorectal	tumor
3.15916	-4.09957	TCGA-DX-A6Z2-01	soft_tissue	tumor
-1.3615	3.6643	TCGA-C4-A0F6-01	urinary_tract	tumor
-0.672502	0.790184	TCGA-43-5668-01	lung	tumor
-0.627284	-2.79429	TCGA-FB-AAQ0-01	pancreas	tumor
12.057	-5.54146	TCGA-BF-AAP1-01	skin	tumor
-5.72749	10.2554	TCGA-A2-A0EV-01	breast	tumor
1.13878	-12.9942	TCGA-HT-7691-01	central_nervous_system	tumor
-9.95596	-1.51056	TCGA-24-1413-01	ovary	tumor
1.31661	4.59263	TCGA-18-4083-01	lung	tumor
0.0347351	-14.2268	TCGA-FG-A6J1-01	central_nervous_system	tumor
12.0956	-5.41802	TCGA-YD-A9TB-06	skin	tumor
3.12263	2.901	TCGA-CV-7104-01	upper_aerodigestive	tumor
3.47038	2.96018	TCGA-UF-A7JC-01	upper_aerodigestive	tumor
0.635552	11.2739	TCGA-AB-2870-03	blood	tumor
-5.78358	10.5352	TCGA-A8-A08A-01	breast	tumor
-1.03748	-4.1056	TCGA-CD-8526-01	gastric	tumor
-1.82327	-4.83907	TCGA-BR-7703-01	gastric	tumor
-7.05883	10.2919	TCGA-W8-A86G-01	breast	tumor
6.99432	-2.64438	TCGA-AL-3471-01	kidney	tumor
6.84294	-2.65428	TCGA-MH-A854-01	kidney	tumor
5.16727	10.994	TCGA-YT-A95D-01	thymus	tumor
-1.17627	3.69072	TCGA-YF-AA3M-01	urinary_tract	tumor
6.83873	-2.45244	TCGA-BQ-5885-01	kidney	tumor
1.62013	-11.8019	TCGA-76-4929-01	central_nervous_system	tumor
12.4551	6.03247	TCGA-2Y-A9H6-01	liver	tumor
12.4868	-5.63703	TCGA-EE-A2MU-06	skin	tumor
1.00272	11.3578	TCGA-AB-2981-03	blood	tumor
-3.52404	-4.64202	TCGA-SN-A84W-01	germ_cell	tumor
-1.57534	-6.06821	TCGA-A6-5656-01	colorectal	tumor
1.01796	4.62423	TCGA-43-8115-01	lung	tumor
-0.0644588	-1.8392	TCGA-3A-A9IX-01	pancreas	tumor
-2.122	-5.44106	TCGA-EI-6884-01	colorectal	tumor
1.63106	-11.5493	TCGA-DU-6402-01	central_nervous_system	tumor
-0.194478	0.615727	TCGA-67-3771-01	lung	tumor
-0.58129	-2.71891	TCGA-Q1-A73P-01	cervix	tumor
12.9533	-4.01975	TCGA-V4-A9EI-01	eye	tumor
1.17295	-13.0516	TCGA-HT-7684-01	central_nervous_system	tumor
12.8589	-4.12529	TCGA-ER-A3EV-06	skin	tumor
-4.4365	-1.02137	TCGA-E8-A413-01	thyroid	tumor
12.2156	-5.5045	TCGA-D3-A1Q9-06	skin	tumor
1.35322	3.76972	TCGA-BA-6871-01	upper_aerodigestive	tumor
1.75782	-11.8958	TCGA-HT-8104-01	central_nervous_system	tumor
2.93561	2.74831	TCGA-CN-6017-01	upper_aerodigestive	tumor
12.5114	6.80008	TCGA-CC-A7IH-01	liver	tumor
-1.46974	-3.23695	TCGA-D7-A747-01	gastric	tumor
7.67092	-1.19881	TCGA-A4-7585-01	kidney	tumor
-1.41226	-0.841906	TCGA-3A-A9IO-01	pancreas	tumor
12.6534	6.41864	TCGA-DD-A4NG-01	liver	tumor
7.73211	-0.981734	TCGA-BP-5170-01	kidney	tumor
12.6638	-5.73254	TCGA-EE-A2GT-06	skin	tumor
6.08218	0.765569	TCGA-KN-8436-01	kidney	tumor
1.24974	3.3488	TCGA-C5-A8XK-01	cervix	tumor
1.02053	4.73323	TCGA-43-A474-01	lung	tumor
1.27482	-12.9791	TCGA-HT-7473-01	central_nervous_system	tumor
1.61517	-11.5531	TCGA-06-0645-01	central_nervous_system	tumor
0.876992	11.3168	TCGA-AB-2884-03	blood	tumor
0.797703	3.77634	TCGA-33-AASI-01	lung	tumor
7.03618	-2.50023	TCGA-A4-8630-01	kidney	tumor
-1.76135	-5.23784	TCGA-DM-A1DA-01	colorectal	tumor
-0.248709	-1.98051	TCGA-IB-7647-01	pancreas	tumor
-4.77965	0.0430799	TCGA-BJ-A2N9-01	thyroid	tumor
12.0274	-5.48572	TCGA-EE-A29R-06	skin	tumor
-5.51247	-0.807927	TCGA-EM-A1CS-01	thyroid	tumor
-1.06889	-4.37428	TCGA-HF-7131-01	gastric	tumor
-1.53238	3.87401	TCGA-CF-A7I0-01	urinary_tract	tumor
12.3529	-5.55813	TCGA-EE-A29H-06	skin	tumor
-9.58077	-1.11776	TCGA-25-1625-01	ovary	tumor
12.7217	6.25135	TCGA-WJ-A86L-01	liver	tumor
1.15706	11.9805	TCGA-AB-2998-03	blood	tumor
2.86701	-3.31768	TCGA-DX-AB2X-01	soft_tissue	tumor
2.5842	-2.70681	TCGA-MJ-A850-01	soft_tissue	tumor
0.425091	0.850763	TCGA-C5-A907-01	cervix	tumor
0.258279	0.250515	TCGA-49-4506-01	lung	tumor
9.04722	-0.479571	TCGA-B0-5713-01	kidney	tumor
7.03366	-2.1701	TCGA-BQ-5877-01	kidney	tumor
-6.36529	10.0177	TCGA-AO-A03R-01	breast	tumor
-1.24974	-3.74935	TCGA-BR-6564-01	gastric	tumor
8.47698	-0.585948	TCGA-B2-5633-01	kidney	tumor
-1.78839	-5.95493	TCGA-DM-A1D4-01	colorectal	tumor
-6.04553	10.7905	TCGA-A2-A0ER-01	breast	tumor
1.02568	3.68484	TCGA-IG-A8O2-01	esophagus	tumor
-9.31164	-1.88002	TCGA-AX-A1C7-01	uterus	tumor
-0.32608	-14.6239	TCGA-TQ-A7RU-01	central_nervous_system	tumor
8.95007	-0.187314	TCGA-BP-4982-01	kidney	tumor
-1.6883	3.28002	TCGA-XF-AAMG-01	urinary_tract	tumor
9.03212	8.43326	TCGA-2G-AAG0-01	germ_cell	tumor
-1.7321	3.41599	TCGA-CU-A0YR-01	urinary_tract	tumor
-8.01157	-1.37068	TCGA-EO-A22X-01	uterus	tumor
-0.0747567	0.431023	TCGA-91-6830-01	lung	tumor
8.87491	-0.197951	TCGA-B0-5088-01	kidney	tumor
7.43909	-1.2096	TCGA-B8-5162-01	kidney	tumor
0.253191	0.998027	TCGA-66-2785-01	lung	tumor
-9.86977	-1.49167	TCGA-25-1630-01	ovary	tumor
-6.82742	10.4244	TCGA-OL-A66K-01	breast	tumor
6.69284	-2.3824	TCGA-P4-A5E8-01	kidney	tumor
-0.635429	-2.77001	TCGA-C5-A2M2-01	cervix	tumor
0.777825	3.15713	TCGA-Q9-A6FW-01	esophagus	tumor
-1.39579	-4.73545	TCGA-IN-7806-01	gastric	tumor
9.04608	-0.293788	TCGA-BP-4325-01	kidney	tumor
1.82538	5.05219	TCGA-QK-A8Z8-01	upper_aerodigestive	tumor
2.61491	2.92252	TCGA-CQ-5326-01	upper_aerodigestive	tumor
1.24613	-12.9732	TCGA-DB-A4XF-01	central_nervous_system	tumor
11.3734	5.36115	TCGA-2Y-A9H2-01	liver	tumor
0.161649	0.368564	TCGA-C5-A7CM-01	cervix	tumor
9.03326	8.43636	TCGA-4K-AAAL-01	germ_cell	tumor
6.92933	-2.29027	TCGA-A4-A5Y1-01	kidney	tumor
0.974375	11.338	TCGA-AB-2866-03	blood	tumor
2.94677	3.10436	TCGA-KU-A66T-01	upper_aerodigestive	tumor
7.97369	-0.696138	TCGA-CJ-4905-01	kidney	tumor
12.5169	6.5499	TCGA-EP-A2KC-01	liver	tumor
1.35967	3.56569	TCGA-LN-A7HY-01	esophagus	tumor
-13.8993	1.79086	TCGA-KK-A7AQ-01	prostate	tumor
-0.81103	0.618258	TCGA-86-8669-01	lung	tumor
3.28471	-4.24773	TCGA-IE-A3OV-01	soft_tissue	tumor
7.12271	-2.59762	TCGA-G7-6790-01	kidney	tumor
8.83255	8.65254	TCGA-XY-A89B-01	germ_cell	tumor
12.6256	6.60872	TCGA-CC-A7IL-01	liver	tumor
-6.26677	10.8595	TCGA-EW-A1OX-01	breast	tumor
-0.563667	0.996304	TCGA-55-7911-01	lung	tumor
0.643662	11.1556	TCGA-AB-2978-03	blood	tumor
1.1201	4.99072	TCGA-22-4605-01	lung	tumor
12.9081	-4.0669	TCGA-YZ-A984-01	eye	tumor
-13.9699	1.26976	TCGA-EJ-A65M-01	prostate	tumor
8.56572	-0.773211	TCGA-BP-5174-01	kidney	tumor
-9.4819	-1.84013	TCGA-61-2009-01	ovary	tumor
-9.87959	-1.53485	TCGA-20-1684-01	ovary	tumor
-8.50661	-1.52286	TCGA-N8-A4PI-01	uterus	tumor
-0.999388	1.14468	TCGA-05-4402-01	lung	tumor
-3.60254	-4.60243	TCGA-2G-AAH4-01	germ_cell	tumor
2.90366	3.64033	TCGA-CX-7086-01	upper_aerodigestive	tumor
-5.07249	-1.25459	TCGA-ET-A25L-01	thyroid	tumor
-13.9945	1.18838	TCGA-EJ-7123-01	prostate	tumor
6.83499	-2.6634	TCGA-UZ-A9PZ-01	kidney	tumor
-5.81541	10.8553	TCGA-A8-A0A9-01	breast	tumor
-3.72146	-10.624	TCGA-RW-A68A-01	adrenal	tumor
6.71241	-2.7294	TCGA-G7-A4TM-01	kidney	tumor
2.79995	-3.17163	TCGA-BL-A13I-01	urinary_tract	tumor
1.80281	-11.5884	TCGA-DU-6406-01	central_nervous_system	tumor
7.2306	-2.30359	TCGA-BQ-7060-01	kidney	tumor
12.4812	6.07289	TCGA-DD-A4NS-01	liver	tumor
-6.69588	4.49082	TCGA-AN-A04D-01	breast	tumor
-3.74654	-10.6425	TCGA-QR-A6GO-01	adrenal	tumor
2.57513	-2.59703	TCGA-AX-A3FS-01	uterus	tumor
-6.64077	10.2577	TCGA-BH-A1FB-01	breast	tumor
-0.654547	0.22515	TCGA-44-8119-01	lung	tumor
-9.4531	-1.94202	TCGA-13-0886-01	ovary	tumor
7.52011	-1.28721	TCGA-B8-A54E-01	kidney	tumor
7.94059	-0.889476	TCGA-BP-4759-01	kidney	tumor
12.0838	-5.23658	TCGA-GN-A262-06	skin	tumor
-0.457678	-15.2574	TCGA-FG-A713-01	central_nervous_system	tumor
-9.21176	-1.33562	TCGA-24-2288-01	ovary	tumor
12.8095	-4.16798	TCGA-V4-A9EZ-01	eye	tumor
2.17648	4.76477	TCGA-VS-A9V2-01	cervix	tumor
1.55135	3.22607	TCGA-VS-A94Y-01	cervix	tumor
-1.99084	-5.45018	TCGA-F4-6461-01	colorectal	tumor
1.05292	4.31404	TCGA-90-A4EE-01	lung	tumor
0.877339	4.8104	TCGA-C5-A8ZZ-01	cervix	tumor
3.38544	-1.94198	TCGA-MQ-A6BS-01	lung	tumor
-1.09543	-1.28349	TCGA-CD-8533-01	gastric	tumor
3.01725	-3.8592	TCGA-IS-A3K8-01	soft_tissue	tumor
1.77157	-11.6153	TCGA-E1-A7YL-01	central_nervous_system	tumor
-0.0845941	-0.155171	TCGA-55-6972-01	lung	tumor
4.82767	10.5401	TCGA-ZB-A96H-01	thymus	tumor
-1.50977	3.80324	TCGA-DK-A1A6-01	urinary_tract	tumor
8.11687	-0.899143	TCGA-A3-3319-01	kidney	tumor
12.1544	5.88749	TCGA-DD-AADI-01	liver	tumor
-13.9546	2.48774	TCGA-FC-7961-01	prostate	tumor
11.8049	5.70144	TCGA-CC-A7IG-01	liver	tumor
11.8127	5.69725	TCGA-MR-A8JO-01	liver	tumor
1.66319	3.16045	TCGA-GC-A3YS-01	urinary_tract	tumor
6.18935	-9.11354	TCGA-OR-A5LG-01	adrenal	tumor
12.7784	-4.19903	TCGA-VD-A8KH-01	eye	tumor
2.80079	3.51184	TCGA-CR-7379-01	upper_aerodigestive	tumor
-5.94834	10.2122	TCGA-AN-A0XW-01	breast	tumor
7.43682	-1.26486	TCGA-CJ-4918-01	kidney	tumor
-5.91256	10.5164	TCGA-A8-A07J-01	breast	tumor
-0.620862	-2.74654	TCGA-L5-A4OU-01	esophagus	tumor
2.87856	-2.95367	TCGA-X9-A971-01	soft_tissue	tumor
2.78134	3.60335	TCGA-D6-6826-01	upper_aerodigestive	tumor
-7.01443	4.36071	TCGA-A2-A0SX-01	breast	tumor
-9.37371	-1.18488	TCGA-57-1994-01	ovary	tumor
-3.65419	-10.5374	TCGA-RW-A684-01	adrenal	tumor
-14.083	2.07641	TCGA-KK-A8I4-01	prostate	tumor
7.19357	-2.38867	TCGA-UZ-A9PM-01	kidney	tumor
7.77563	-0.94568	TCGA-B8-5545-01	kidney	tumor
-2.0735	-5.27807	TCGA-US-A776-01	pancreas	tumor
-1.09287	-4.03002	TCGA-BR-8484-01	gastric	tumor
1.55157	3.38098	TCGA-55-7724-01	lung	tumor
0.942851	3.28191	TCGA-F4-6703-01	colorectal	tumor
-1.00114	-4.17462	TCGA-HU-A4G8-01	gastric	tumor
12.0344	5.83556	TCGA-BC-A10W-01	liver	tumor
2.83002	-3.31596	TCGA-DX-AB2Q-01	soft_tissue	tumor
-0.126987	-0.137124	TCGA-44-6776-01	lung	tumor
0.152073	0.0726798	TCGA-49-4514-01	lung	tumor
0.0992963	-0.0432783	TCGA-05-4396-01	lung	tumor
5.34871	11.2317	TCGA-XM-A8RL-01	thymus	tumor
-13.3936	1.64389	TCGA-EJ-7789-01	prostate	tumor
1.32895	3.63438	TCGA-85-A50Z-01	lung	tumor
12.7807	-4.24561	TCGA-FS-A1ZT-06	skin	tumor
6.02594	0.819603	TCGA-B2-3923-01	kidney	tumor
1.3328	3.81593	TCGA-55-8204-01	lung	tumor
2.03659	3.27429	TCGA-77-7337-01	lung	tumor
12.8316	-4.1518	TCGA-V4-A9EA-01	eye	tumor
-7.80692	-1.28245	TCGA-QS-A5YR-01	uterus	tumor
-0.564997	0.632319	TCGA-L4-A4E6-01	lung	tumor
-1.19861	-4.41021	TCGA-L5-A8NJ-01	esophagus	tumor
2.38224	-3.82313	TCGA-DX-A1L0-01	soft_tissue	tumor
-6.09723	9.24067	TCGA-BH-A0AW-01	breast	tumor
-7.83791	-1.40234	TCGA-VS-A9UJ-01	cervix	tumor
-9.63282	-1.08977	TCGA-25-2392-01	ovary	tumor
-1.05947	-1.32183	TCGA-XD-AAUH-01	pancreas	tumor
-7.77519	-1.32009	TCGA-AX-A3FW-01	uterus	tumor
-6.66106	10.3745	TCGA-BH-A2L8-01	breast	tumor
-0.949518	-4.17654	TCGA-HU-A4GC-01	gastric	tumor
12.164	-5.68859	TCGA-EB-A5SE-01	skin	tumor
-6.41128	10.2532	TCGA-BH-A0B6-01	breast	tumor
-1.71261	-5.11595	TCGA-AA-3492-01	colorectal	tumor
0.481661	-1.77259	TCGA-FV-A3I0-01	liver	tumor
8.99785	-0.478844	TCGA-A3-3362-01	kidney	tumor
0.0204696	-14.2	TCGA-CS-5396-01	central_nervous_system	tumor
8.47493	-0.556965	TCGA-CZ-5457-01	kidney	tumor
0.486745	11.2168	TCGA-AB-2869-03	blood	tumor
2.25256	4.60554	TCGA-BB-7866-01	upper_aerodigestive	tumor
-8.66251	-1.39934	TCGA-31-1959-01	ovary	tumor
2.67484	3.01388	TCGA-HD-7832-01	upper_aerodigestive	tumor
6.86607	-2.68171	TCGA-Y8-A895-01	kidney	tumor
-6.57508	10.6252	TCGA-A8-A08I-01	breast	tumor
1.88485	-11.687	TCGA-14-0790-01	central_nervous_system	tumor
-6.25055	10.782	TCGA-BH-A0BS-01	breast	tumor
0.0745096	-1.71835	TCGA-2J-AABV-01	pancreas	tumor
-5.46638	-0.818514	TCGA-DJ-A4UL-01	thyroid	tumor
1.04634	11.3666	TCGA-AB-2956-03	blood	tumor
-1.02703	-4.03859	TCGA-CD-A48C-01	gastric	tumor
-6.22072	-6.68739	TCGA-FF-8046-01	lymphocyte	tumor
3.34222	-1.98598	TCGA-TS-A7P1-01	lung	tumor
-0.156485	0.837057	TCGA-75-6205-01	lung	tumor
-1.06833	-4.09782	TCGA-FP-8099-01	gastric	tumor
2.74214	3.85106	TCGA-ZJ-AAXI-01	cervix	tumor
-5.75717	10.093	TCGA-B6-A0IG-01	breast	tumor
-1.02661	-1.37283	TCGA-XN-A8T5-01	pancreas	tumor
-13.4607	1.61789	TCGA-ZG-A9M4-01	prostate	tumor
-13.878	1.35296	TCGA-EJ-7793-01	prostate	tumor
-1.92702	-5.85879	TCGA-AA-3496-01	colorectal	tumor
-9.27259	-1.87384	TCGA-23-1022-01	ovary	tumor
-3.48856	-10.2928	TCGA-QR-A7IN-01	adrenal	tumor
2.01264	3.15006	TCGA-ZF-AA4N-01	urinary_tract	tumor
2.66521	2.90383	TCGA-GC-A3RC-01	urinary_tract	tumor
-5.46518	-0.875376	TCGA-DJ-A13T-01	thyroid	tumor
-7.90386	-1.30623	TCGA-AX-A3FX-01	uterus	tumor
7.84391	-0.891687	TCGA-CJ-4923-01	kidney	tumor
1.52597	-11.6997	TCGA-06-5416-01	central_nervous_system	tumor
8.71561	-0.640559	TCGA-CZ-5987-01	kidney	tumor
1.66073	4.47296	TCGA-98-A538-01	lung	tumor
-4.60642	-1.09314	TCGA-ET-A3BO-01	thyroid	tumor
-4.09265	-0.792544	TCGA-BJ-A28W-01	thyroid	tumor
-5.97313	-6.44047	TCGA-EB-A5VV-06	skin	tumor
8.8357	8.64881	TCGA-2G-AAGY-05	germ_cell	tumor
-8.54457	-1.24607	TCGA-KP-A3W0-01	uterus	tumor
3.00258	3.20086	TCGA-CV-6436-01	upper_aerodigestive	tumor
5.20604	11.0767	TCGA-XM-A8RC-01	thymus	tumor
-13.9195	1.36683	TCGA-EJ-7782-01	prostate	tumor
0.0238966	-14.2318	TCGA-HW-8322-01	central_nervous_system	tumor
8.37517	-0.668089	TCGA-BP-4159-01	kidney	tumor
1.83767	3.34982	TCGA-Q1-A6DT-01	cervix	tumor
1.39726	4.44177	TCGA-85-6561-01	lung	tumor
11.1072	-5.64453	TCGA-EE-A29A-06	skin	tumor
-1.63354	3.85626	TCGA-ZF-A9RL-01	urinary_tract	tumor
-8.82018	-1.53894	TCGA-25-1633-01	ovary	tumor
-9.92718	-1.56279	TCGA-25-2396-01	ovary	tumor
-1.54636	-4.37715	TCGA-BR-7715-01	gastric	tumor
-6.57749	9.88373	TCGA-BH-A0DO-01	breast	tumor
-13.6898	1.42105	TCGA-HC-A8CY-01	prostate	tumor
-2.03808	-5.79256	TCGA-DY-A0XA-01	colorectal	tumor
-2.15762	-5.63608	TCGA-DM-A28E-01	colorectal	tumor
1.38349	-12.9679	TCGA-S9-A6U9-01	central_nervous_system	tumor
12.5405	6.77558	TCGA-5R-AA1C-01	liver	tumor
-1.82664	-5.06028	TCGA-CK-6747-01	colorectal	tumor
-3.74266	-10.6409	TCGA-WB-A819-01	adrenal	tumor
7.20702	-2.27788	TCGA-Y8-A8S1-01	kidney	tumor
8.51337	-0.72869	TCGA-CJ-5680-01	kidney	tumor
1.62707	3.53703	TCGA-34-5234-01	lung	tumor
-1.89421	-5.78501	TCGA-A6-5667-01	colorectal	tumor
1.37415	-13.051	TCGA-HT-7676-01	central_nervous_system	tumor
0.0846719	-1.71736	TCGA-IB-8126-01	pancreas	tumor
-1.7176	3.42615	TCGA-XF-A9T0-01	urinary_tract	tumor
11.8498	-5.60465	TCGA-FW-A5DX-01	skin	tumor
-1.06845	-1.31028	TCGA-HZ-7920-01	pancreas	tumor
-9.408	-1.09584	TCGA-04-1517-01	ovary	tumor
0.959078	4.6827	TCGA-CN-6989-01	upper_aerodigestive	tumor
1.77021	-11.8323	TCGA-HT-7469-01	central_nervous_system	tumor
1.18906	3.90565	TCGA-56-7822-01	lung	tumor
-9.28263	-1.80589	TCGA-13-1487-01	ovary	tumor
-7.07548	4.32789	TCGA-LL-A73Y-01	breast	tumor
12.8926	6.45139	TCGA-BC-A10X-01	liver	tumor
-1.31968	3.6108	TCGA-UY-A78M-01	urinary_tract	tumor
-6.28792	10.0819	TCGA-BH-A0DK-01	breast	tumor
-1.49018	3.66678	TCGA-GC-A4ZW-01	urinary_tract	tumor
2.39913	2.99742	TCGA-K4-A4AC-01	urinary_tract	tumor
-8.86324	-1.50597	TCGA-25-1628-01	ovary	tumor
1.45723	3.63682	TCGA-85-A4JB-01	lung	tumor
-0.576688	1.00078	TCGA-62-A472-01	lung	tumor
-9.75287	-1.77521	TCGA-30-1714-01	ovary	tumor
-1.3779	-0.794828	TCGA-NJ-A55R-01	lung	tumor
-9.90283	-1.54198	TCGA-23-1026-01	ovary	tumor
-1.27494	-3.68374	TCGA-VQ-A8E3-01	gastric	tumor
-1.28372	-5.88239	TCGA-F5-6702-01	colorectal	tumor
-0.601104	-2.72699	TCGA-VS-A9UQ-01	cervix	tumor
-7.04517	4.34042	TCGA-BH-A0BG-01	breast	tumor
-8.39177	-1.40957	TCGA-AJ-A23N-01	uterus	tumor
0.429849	-1.7833	TCGA-W5-AA34-01	bile_duct	tumor
-1.65451	-5.24582	TCGA-CA-5255-01	colorectal	tumor
-1.03868	0.994683	TCGA-93-A4JP-01	lung	tumor
-1.97269	-5.38615	TCGA-CK-4947-01	colorectal	tumor
3.06641	-3.35794	TCGA-IE-A6BZ-01	soft_tissue	tumor
9.02384	8.43407	TCGA-2G-AAGS-01	germ_cell	tumor
-14.0803	2.04481	TCGA-V1-A8MU-01	prostate	tumor
-6.23015	10.9262	TCGA-A8-A06Z-01	breast	tumor
-3.85764	-0.750571	TCGA-KP-A3W1-01	uterus	tumor
-1.92332	-5.49225	TCGA-G5-6233-01	colorectal	tumor
-14.0279	1.12481	TCGA-CH-5789-01	prostate	tumor
-0.274482	-0.0209414	TCGA-62-8395-01	lung	tumor
-13.9113	2.54074	TCGA-TK-A8OK-01	prostate	tumor
-9.40517	-1.21401	TCGA-24-2261-01	ovary	tumor
-7.01613	4.37258	TCGA-AN-A0AT-01	breast	tumor
-8.70523	-1.5672	TCGA-13-0800-01	ovary	tumor
3.35625	-1.97589	TCGA-3U-A98H-01	lung	tumor
1.39771	3.94515	TCGA-77-8136-01	lung	tumor
-3.90229	-0.881767	TCGA-D1-A2G0-01	uterus	tumor
-5.20372	-0.111326	TCGA-ET-A40P-01	thyroid	tumor
-9.63434	-1.0862	TCGA-13-0765-01	ovary	tumor
8.13958	-0.708035	TCGA-CW-5589-01	kidney	tumor
-1.00194	-4.04221	TCGA-VQ-A8E0-01	gastric	tumor
-0.862259	0.0928012	TCGA-66-2756-01	lung	tumor
9.02648	8.43131	TCGA-2G-AAHG-01	germ_cell	tumor
-9.31383	-1.7744	TCGA-61-1998-01	ovary	tumor
-9.89595	-1.51069	TCGA-23-1029-01	ovary	tumor
12.3664	-5.48836	TCGA-EE-A3J4-06	skin	tumor
-0.933003	1.0871	TCGA-95-7567-01	lung	tumor
-6.7739	10.1387	TCGA-E2-A14U-01	breast	tumor
-1.96838	-5.341	TCGA-AD-6888-01	colorectal	tumor
-2.30493	-5.72927	TCGA-F4-6809-01	colorectal	tumor
9.04524	-0.407311	TCGA-A3-3385-01	kidney	tumor
-0.464547	0.118341	TCGA-50-5051-01	lung	tumor
8.54382	-0.67128	TCGA-BP-5000-01	kidney	tumor
7.67927	-1.03336	TCGA-B0-5108-01	kidney	tumor
-1.52662	-5.7385	TCGA-CK-5914-01	colorectal	tumor
1.45445	-12.788	TCGA-HT-7478-01	central_nervous_system	tumor
-9.29625	-1.74014	TCGA-23-1030-01	ovary	tumor
7.07528	-2.52193	TCGA-5P-A9K6-01	kidney	tumor
-4.47372	-1.19249	TCGA-H2-A26U-01	thyroid	tumor
-0.19845	-1.98474	TCGA-D1-A3JP-01	uterus	tumor
7.02747	-2.08285	TCGA-IZ-8195-01	kidney	tumor
1.35783	3.96706	TCGA-43-8116-01	lung	tumor
1.3766	3.81356	TCGA-18-3410-01	lung	tumor
-1.39207	-4.16671	TCGA-BR-7704-01	gastric	tumor
-9.45291	-1.14658	TCGA-61-2003-01	ovary	tumor
9.01621	-0.149229	TCGA-MW-A4EC-01	kidney	tumor
8.98051	-0.256768	TCGA-A3-3343-01	kidney	tumor
1.7485	5.06287	TCGA-L5-A4OM-01	esophagus	tumor
-3.43962	-10.366	TCGA-WB-A80Q-01	adrenal	tumor
-7.76595	-1.42673	TCGA-BK-A13B-01	uterus	tumor
1.27338	3.34744	TCGA-EX-A69L-01	cervix	tumor
-3.43018	-10.2415	TCGA-WB-A817-01	adrenal	tumor
0.109996	0.0677615	TCGA-55-A48Y-01	lung	tumor
-4.42348	-0.122559	TCGA-BJ-A45F-01	thyroid	tumor
6.04869	0.788256	TCGA-AK-3447-01	kidney	tumor
2.78124	3.79429	TCGA-Q1-A73O-01	cervix	tumor
-2.14777	-5.656	TCGA-D5-6532-01	colorectal	tumor
-3.34584	-9.93251	TCGA-QR-A70J-01	adrenal	tumor
-13.0246	1.46463	TCGA-CH-5752-01	prostate	tumor
7.15189	-2.28767	TCGA-5P-A9KE-01	kidney	tumor
2.28892	4.6456	TCGA-VS-A8QC-01	cervix	tumor
-0.922942	1.07812	TCGA-86-A456-01	lung	tumor
0.251638	0.311613	TCGA-33-AASB-01	lung	tumor
0.996094	3.59155	TCGA-EA-A5ZE-01	cervix	tumor
3.12676	-2.1785	TCGA-XT-AASU-01	lung	tumor
-4.41485	-1.27702	TCGA-FE-A22Z-01	thyroid	tumor
-13.1138	1.49461	TCGA-XQ-A8TB-01	prostate	tumor
-3.41989	-10.2613	TCGA-RW-A8AZ-01	adrenal	tumor
-0.237226	0.924898	TCGA-50-5068-01	lung	tumor
0.983763	5.09124	TCGA-NK-A5CR-01	lung	tumor
-1.00557	0.931767	TCGA-NJ-A55A-01	lung	tumor
12.9046	6.28779	TCGA-ZS-A9CF-02	liver	tumor
12.8975	6.28546	TCGA-ZS-A9CF-01	liver	tumor
-0.560075	0.135459	TCGA-69-7973-01	lung	tumor
12.1987	-5.53951	TCGA-D3-A2J7-06	skin	tumor
-6.19992	-6.70447	TCGA-DK-AA6T-01	urinary_tract	tumor
1.4088	3.95546	TCGA-56-7580-01	lung	tumor
-6.76789	4.50784	TCGA-AR-A0U0-01	breast	tumor
-0.374225	-2.39216	TCGA-S4-A8RM-01	pancreas	tumor
1.48088	-12.866	TCGA-DU-A5TW-01	central_nervous_system	tumor
2.32991	-3.60374	TCGA-DX-AB2S-01	soft_tissue	tumor
-14.0555	2.03469	TCGA-G9-6329-01	prostate	tumor
-1.72517	3.51526	TCGA-GD-A3OP-01	urinary_tract	tumor
1.41238	4.98113	TCGA-90-7769-01	lung	tumor
1.36722	4.15838	TCGA-CR-6467-01	upper_aerodigestive	tumor
-0.00444219	-14.172	TCGA-S9-A6TX-01	central_nervous_system	tumor
1.02632	5.01081	TCGA-22-4613-01	lung	tumor
-6.01102	-6.49583	TCGA-GS-A9TV-01	lymphocyte	tumor
2.5868	3.10685	TCGA-IG-A97H-01	esophagus	tumor
-0.0641103	0.894733	TCGA-37-4135-01	lung	tumor
1.45202	-12.7125	TCGA-RY-A83Z-01	central_nervous_system	tumor
2.92334	3.59189	TCGA-IG-A5B8-01	esophagus	tumor
7.43675	-1.26129	TCGA-BP-5196-01	kidney	tumor
12.5912	6.16566	TCGA-BD-A3EP-01	liver	tumor
2.91015	-3.27025	TCGA-DX-A8BQ-01	soft_tissue	tumor
-6.1374	10.8775	TCGA-EW-A1P5-01	breast	tumor
1.47813	2.68138	TCGA-37-3792-01	lung	tumor
-3.71558	-10.6154	TCGA-QR-A6GS-01	adrenal	tumor
-1.87934	3.27968	TCGA-FD-A3SL-01	urinary_tract	tumor
-5.25896	-0.222435	TCGA-ET-A39L-01	thyroid	tumor
-5.77407	10.2559	TCGA-BH-A1FN-01	breast	tumor
3.35137	-1.97812	TCGA-TS-A8AF-01	lung	tumor
-5.5109	-0.788751	TCGA-J8-A3YH-06	thyroid	tumor
2.45344	3.91142	TCGA-EK-A2GZ-01	cervix	tumor
2.3557	-2.63469	TCGA-N5-A4RM-01	uterus	tumor
-1.49276	-5.65338	TCGA-AZ-6600-01	colorectal	tumor
7.90408	-0.87027	TCGA-MM-A564-01	kidney	tumor
-13.5957	1.69421	TCGA-XJ-A9DX-01	prostate	tumor
-6.88261	10.3259	TCGA-E9-A3X8-01	breast	tumor
1.14413	4.81366	TCGA-51-4079-01	lung	tumor
-0.0054966	-1.84627	TCGA-HZ-8002-01	pancreas	tumor
-0.276878	-2.00443	TCGA-3A-A9IH-01	pancreas	tumor
-7.94265	-1.32206	TCGA-B5-A3FC-01	uterus	tumor
2.24787	3.34923	TCGA-98-8020-01	lung	tumor
3.4607	2.95614	TCGA-CV-5970-01	upper_aerodigestive	tumor
2.35306	-3.81351	TCGA-DX-AB2G-01	soft_tissue	tumor
-6.38665	10.1443	TCGA-A1-A0SJ-01	breast	tumor
-1.01574	1.01988	TCGA-J2-A4AG-01	lung	tumor
-2.1335	-5.40813	TCGA-EI-6510-01	colorectal	tumor
-1.76583	-4.86089	TCGA-G4-6588-01	colorectal	tumor
-5.99103	-6.46956	TCGA-GS-A9TZ-01	lymphocyte	tumor
1.32538	5.01358	TCGA-22-5471-01	lung	tumor
-1.11587	-4.43412	TCGA-VQ-A91V-01	gastric	tumor
3.21956	3.48715	TCGA-CV-7425-01	upper_aerodigestive	tumor
1.43665	3.75297	TCGA-EK-A2R9-01	cervix	tumor
-3.73561	-10.6298	TCGA-QR-A6H4-01	adrenal	tumor
-6.34686	9.76819	TCGA-BH-A201-01	breast	tumor
1.46331	3.43969	TCGA-66-2744-01	lung	tumor
-9.80556	-1.3597	TCGA-61-2016-01	ovary	tumor
2.50778	2.97068	TCGA-CN-4733-01	upper_aerodigestive	tumor
2.42914	3.41943	TCGA-IR-A3LL-01	cervix	tumor
-1.14167	1.10028	TCGA-05-4405-01	lung	tumor
0.181995	0.0825245	TCGA-99-8033-01	lung	tumor
11.3746	5.35751	TCGA-DD-AA3A-01	liver	tumor
-9.61074	-2.00771	TCGA-13-0885-01	ovary	tumor
1.5985	-11.9531	TCGA-DU-8165-01	central_nervous_system	tumor
-6.32836	11.1564	TCGA-E9-A22H-01	breast	tumor
-1.47305	-5.72629	TCGA-FP-A4BF-01	gastric	tumor
4.82501	10.5347	TCGA-ZB-A964-01	thymus	tumor
-0.392397	0.716574	TCGA-49-AARE-01	lung	tumor
7.07042	-2.22596	TCGA-Y8-A8RZ-01	kidney	tumor
1.69882	-11.5338	TCGA-76-4925-01	central_nervous_system	tumor
7.54844	-1.13328	TCGA-CZ-5469-01	kidney	tumor
-5.76585	10.1516	TCGA-B6-A0RP-01	breast	tumor
5.14949	10.9737	TCGA-ZB-A96C-01	thymus	tumor
-6.3584	9.58906	TCGA-D8-A27V-01	breast	tumor
0.725338	1.93421	TCGA-ZF-AA4V-01	urinary_tract	tumor
-0.366739	-14.717	TCGA-TM-A7C5-01	central_nervous_system	tumor
-0.707786	-2.96071	TCGA-RD-A8N1-01	gastric	tumor
-1.036	-4.11003	TCGA-BR-8687-01	gastric	tumor
6.09122	-9.0139	TCGA-OR-A5JV-01	adrenal	tumor
-4.47547	-0.0146242	TCGA-EM-A2CO-01	thyroid	tumor
1.58495	2.95527	TCGA-BR-A4IY-01	gastric	tumor
-0.665582	0.918653	TCGA-50-6673-01	lung	tumor
-13.6489	1.78275	TCGA-V1-A9OQ-01	prostate	tumor
-0.00198208	-14.2388	TCGA-FG-A6IZ-01	central_nervous_system	tumor
2.23752	4.70897	TCGA-C5-A1M5-01	cervix	tumor
3.40988	2.95484	TCGA-CR-7372-01	upper_aerodigestive	tumor
-5.30135	-0.792123	TCGA-EM-A3AN-01	thyroid	tumor
-0.0187248	-1.80513	TCGA-F2-A44H-01	pancreas	tumor
-5.03497	-1.28583	TCGA-EM-A2OZ-01	thyroid	tumor
-0.940451	1.06018	TCGA-55-7727-01	lung	tumor
1.54514	-12.3098	TCGA-TQ-A7RP-01	central_nervous_system	tumor
-3.33877	-4.63301	TCGA-24-2020-01	ovary	tumor
-6.40702	10.2089	TCGA-A1-A0SE-01	breast	tumor
6.18878	-9.1142	TCGA-OU-A5PI-01	adrenal	tumor
5.1029	10.911	TCGA-XU-A92Q-01	thymus	tumor
1.00114	4.87249	TCGA-77-8153-01	lung	tumor
-1.24868	-4.66057	TCGA-L5-A88Y-01	esophagus	tumor
-5.81169	10.1075	TCGA-A8-A06Y-01	breast	tumor
-8.84393	-1.74583	TCGA-QS-A8F1-01	uterus	tumor
12.5357	6.13703	TCGA-G3-A25S-01	liver	tumor
12.3437	-5.78216	TCGA-ER-A19K-01	skin	tumor
-4.31173	-1.19599	TCGA-EL-A3ZM-01	thyroid	tumor
-5.42763	-0.887835	TCGA-DJ-A13X-01	thyroid	tumor
2.57007	-3.56435	TCGA-DX-A1L3-01	soft_tissue	tumor
5.94081	-1.55143	TCGA-2Z-A9JN-01	kidney	tumor
-6.64867	10.4019	TCGA-AR-A1AM-01	breast	tumor
-0.472774	-15.3112	TCGA-HT-8113-01	central_nervous_system	tumor
-8.80882	-1.49825	TCGA-13-0890-01	ovary	tumor
9.04646	8.46407	TCGA-VF-A8AE-01	germ_cell	tumor
1.39784	-12.8184	TCGA-DH-A7UT-01	central_nervous_system	tumor
-1.9133	-5.84604	TCGA-A6-6138-01	colorectal	tumor
3.22344	2.86089	TCGA-CV-7238-01	upper_aerodigestive	tumor
1.16002	11.9841	TCGA-AB-2841-03	blood	tumor
-5.33523	-1.01724	TCGA-EL-A3T7-01	thyroid	tumor
9.02176	8.41961	TCGA-SN-A6IS-01	germ_cell	tumor
-6.31164	10.2794	TCGA-AN-A041-01	breast	tumor
2.58417	2.84773	TCGA-CN-5367-01	upper_aerodigestive	tumor
0.152303	0.0378487	TCGA-MP-A4T8-01	lung	tumor
2.35449	4.5192	TCGA-D6-A74Q-01	upper_aerodigestive	tumor
-0.980072	1.03599	TCGA-86-8279-01	lung	tumor
-3.78606	-10.6818	TCGA-W2-A7HB-01	adrenal	tumor
-1.56996	3.90277	TCGA-E7-A6MD-01	urinary_tract	tumor
1.63342	4.33608	TCGA-CR-5250-01	upper_aerodigestive	tumor
7.55269	-1.06656	TCGA-B0-5100-01	kidney	tumor
-14.0418	1.11825	TCGA-EJ-7218-01	prostate	tumor
-14.0426	1.67473	TCGA-XK-AAJR-01	prostate	tumor
-5.84598	10.1275	TCGA-BH-A28Q-01	breast	tumor
-13.9126	1.14145	TCGA-2A-AAYF-01	prostate	tumor
8.9553	-0.235429	TCGA-BP-4775-01	kidney	tumor
1.76187	2.67883	TCGA-44-3917-01	lung	tumor
-3.60085	-4.60615	TCGA-2G-AALF-01	germ_cell	tumor
-9.96675	-1.60279	TCGA-61-2000-01	ovary	tumor
7.11068	-2.62434	TCGA-A4-7288-01	kidney	tumor
-0.345361	1.03508	TCGA-75-5125-01	lung	tumor
-3.39363	-4.68216	TCGA-BR-4369-01	gastric	tumor
7.46625	-1.20475	TCGA-B0-5400-01	kidney	tumor
-1.99394	-5.89872	TCGA-G4-6317-02	colorectal	tumor
-1.80414	-5.55872	TCGA-G4-6317-01	colorectal	tumor
-1.54437	-5.07169	TCGA-HU-8244-01	gastric	tumor
-9.93552	-1.41951	TCGA-25-2404-01	ovary	tumor
0.934898	4.83516	TCGA-CV-7437-01	upper_aerodigestive	tumor
0.139921	0.00425359	TCGA-55-7913-01	lung	tumor
12.5524	6.14024	TCGA-K7-A5RG-01	liver	tumor
-13.9652	2.62881	TCGA-ZG-A9LU-01	prostate	tumor
-8.53838	-1.45359	TCGA-13-0768-01	ovary	tumor
-6.81501	4.45172	TCGA-B6-A409-01	breast	tumor
8.50298	-0.586522	TCGA-B8-5552-01	kidney	tumor
-0.646525	-2.75565	TCGA-C5-A7X8-01	cervix	tumor
8.92787	-0.155672	TCGA-BP-4330-01	kidney	tumor
-1.48645	3.78259	TCGA-21-1078-01	lung	tumor
1.74643	5.12201	TCGA-34-2600-01	lung	tumor
0.366787	11.0396	TCGA-AB-2950-03	blood	tumor
2.8313	-3.41008	TCGA-SG-A6Z4-01	soft_tissue	tumor
12.8415	-4.13946	TCGA-VD-AA8R-01	eye	tumor
3.32598	-4.3116	TCGA-3B-A9HZ-01	soft_tissue	tumor
7.88123	-0.858255	TCGA-CJ-4873-01	kidney	tumor
6.9889	-2.61097	TCGA-SX-A7SL-01	kidney	tumor
-6.20306	9.77111	TCGA-BH-A1EX-01	breast	tumor
1.06247	-13.3783	TCGA-HW-8321-01	central_nervous_system	tumor
-1.93368	-4.74886	TCGA-CK-4952-01	colorectal	tumor
-1.81639	-4.8373	TCGA-G4-6309-01	colorectal	tumor
-0.00123533	-14.2483	TCGA-EZ-7264-01	central_nervous_system	tumor
5.10211	10.9143	TCGA-X7-A8M0-01	thymus	tumor
-5.15354	-0.955666	TCGA-E8-A433-01	thyroid	tumor
-0.516695	0.158298	TCGA-55-8615-01	lung	tumor
-0.23121	-2.10566	TCGA-HZ-A4BK-01	pancreas	tumor
-6.34099	10.346	TCGA-BH-A0B2-01	breast	tumor
-3.88413	-0.703364	TCGA-BK-A26L-01	uterus	tumor
-6.32995	10.325	TCGA-A2-A0CT-01	breast	tumor
1.66034	5.12369	TCGA-56-7823-01	lung	tumor
-1.37118	3.63673	TCGA-G2-A2EO-01	urinary_tract	tumor
2.49558	3.57809	TCGA-D6-A6EO-01	upper_aerodigestive	tumor
-9.50541	-1.60442	TCGA-29-1778-01	ovary	tumor
12.0143	-5.87865	TCGA-EB-A24C-01	skin	tumor
6.06277	0.768043	TCGA-AK-3443-01	kidney	tumor
-5.70249	10.4126	TCGA-A7-A0CJ-01	breast	tumor
1.22521	-13.0561	TCGA-CS-6666-01	central_nervous_system	tumor
-7.93157	-1.29913	TCGA-B5-A3FB-01	uterus	tumor
8.75451	-0.229513	TCGA-BP-4776-01	kidney	tumor
-1.58773	-5.9615	TCGA-CM-5868-01	colorectal	tumor
12.8053	-4.18112	TCGA-WC-A885-01	eye	tumor
-0.583799	0.871083	TCGA-55-6979-01	lung	tumor
7.01702	-2.16377	TCGA-P4-AAVO-01	kidney	tumor
-0.667074	-2.86378	TCGA-VQ-A91Z-01	gastric	tumor
-6.55811	10.5444	TCGA-A2-A4S2-01	breast	tumor
-7.81032	-1.35902	TCGA-61-2092-01	ovary	tumor
0.0466602	0.302231	TCGA-W5-AA2X-01	bile_duct	tumor
-4.88912	0.0838035	TCGA-BJ-A291-01	thyroid	tumor
1.57516	2.93785	TCGA-IR-A3LH-01	cervix	tumor
6.06786	0.775773	TCGA-KO-8410-01	kidney	tumor
-5.84284	10.1554	TCGA-BH-A0H0-01	breast	tumor
2.47933	2.91896	TCGA-LN-A4A9-01	esophagus	tumor
-6.17594	9.18334	TCGA-LL-A5YO-01	breast	tumor
-0.970825	1.14624	TCGA-86-A4JF-01	lung	tumor
-1.61513	-5.91959	TCGA-DC-6156-01	colorectal	tumor
-13.9397	1.21586	TCGA-QU-A6IP-01	prostate	tumor
-8.25871	-1.31213	TCGA-FI-A3PV-01	uterus	tumor
-13.3462	1.30387	TCGA-V1-A9O9-01	prostate	tumor
12.0012	-5.3737	TCGA-FS-A1Z3-06	skin	tumor
-6.05684	10.3555	TCGA-AN-A0FW-01	breast	tumor
-3.23273	-4.7158	TCGA-VQ-A8PH-01	gastric	tumor
-5.92306	9.8872	TCGA-AC-A6IX-06	breast	tumor
-6.60882	10.4407	TCGA-AC-A6IX-01	breast	tumor
-1.78332	3.41693	TCGA-XF-A8HH-01	urinary_tract	tumor
12.2355	-5.55485	TCGA-EB-A551-01	skin	tumor
-5.05764	0.055592	TCGA-EL-A4K2-01	thyroid	tumor
-0.372486	-14.6901	TCGA-HW-7491-01	central_nervous_system	tumor
11.0852	-5.65549	TCGA-FS-A1ZD-06	skin	tumor
-0.605531	0.288032	TCGA-86-7701-01	lung	tumor
-13.9603	1.19645	TCGA-EJ-A8FO-01	prostate	tumor
12.1231	-5.21408	TCGA-GN-A267-06	skin	tumor
8.98253	-0.224084	TCGA-A3-3320-01	kidney	tumor
-1.25207	3.61632	TCGA-FT-A3EE-01	urinary_tract	tumor
12.2511	-5.64045	TCGA-D3-A8GP-06	skin	tumor
-0.936382	1.09297	TCGA-L9-A443-01	lung	tumor
-4.85485	-1.09899	TCGA-DJ-A2PN-01	thyroid	tumor
1.39641	-12.9459	TCGA-S9-A6U1-01	central_nervous_system	tumor
5.19722	11.0309	TCGA-ZB-A96E-01	thymus	tumor
11.1182	-5.63493	TCGA-D3-A2JF-06	skin	tumor
1.51709	4.54316	TCGA-66-2767-01	lung	tumor
12.9077	6.45549	TCGA-MR-A520-01	liver	tumor
5.36264	11.2391	TCGA-X7-A8M4-01	thymus	tumor
1.06056	11.4013	TCGA-AB-2835-03	blood	tumor
0.263698	-14.4169	TCGA-E1-5307-01	central_nervous_system	tumor
-0.906256	1.10965	TCGA-78-8660-01	lung	tumor
-0.312807	-1.34573	TCGA-C5-A1M9-01	cervix	tumor
6.02165	0.822398	TCGA-KL-8325-01	kidney	tumor
2.72912	-3.01067	TCGA-EE-A2MC-06	skin	tumor
-1.59285	3.70651	TCGA-K4-A3WU-01	urinary_tract	tumor
-1.50948	-5.63782	TCGA-AG-4021-01	colorectal	tumor
-6.37765	11.2389	TCGA-E2-A156-01	breast	tumor
-0.467824	-15.3021	TCGA-CS-6669-01	central_nervous_system	tumor
-6.0368	10.2782	TCGA-BH-A0B4-01	breast	tumor
-4.98294	0.0629491	TCGA-EM-A2CL-01	thyroid	tumor
-1.53507	3.85092	TCGA-CF-A47V-01	urinary_tract	tumor
-6.24164	10.7871	TCGA-AR-A24R-01	breast	tumor
0.79315	-13.3992	TCGA-VM-A8CE-01	central_nervous_system	tumor
-1.42997	-3.34838	TCGA-3B-A9I3-01	soft_tissue	tumor
3.05149	-2.23863	TCGA-3H-AB3O-01	lung	tumor
-13.7846	1.3127	TCGA-J4-A67L-01	prostate	tumor
-6.84198	4.43565	TCGA-E2-A1LH-01	breast	tumor
0.201831	-14.4439	TCGA-HT-7481-01	central_nervous_system	tumor
0.983069	11.3528	TCGA-AB-2894-03	blood	tumor
1.74348	5.0836	TCGA-NC-A5HO-01	lung	tumor
2.46952	-3.50763	TCGA-QQ-A5VA-01	soft_tissue	tumor
-13.7076	1.35519	TCGA-G9-6373-01	prostate	tumor
-2.0204	-5.46997	TCGA-A6-6648-01	colorectal	tumor
12.4297	-5.65333	TCGA-BF-A1PZ-01	skin	tumor
0.934082	11.3265	TCGA-AB-2828-03	blood	tumor
1.22349	2.39608	TCGA-50-6590-01	lung	tumor
0.139608	0.00462988	TCGA-78-7148-01	lung	tumor
1.33041	-13.0173	TCGA-DU-8163-01	central_nervous_system	tumor
-5.70941	10.1611	TCGA-D8-A1JP-01	breast	tumor
-8.93452	-1.49669	TCGA-24-0970-01	ovary	tumor
0.620763	11.2598	TCGA-AB-2954-03	blood	tumor
-9.28709	-1.9355	TCGA-13-1501-01	ovary	tumor
0.462645	11.213	TCGA-AB-2946-03	blood	tumor
-6.30166	9.965	TCGA-AN-A0FS-01	breast	tumor
1.46819	4.69514	TCGA-77-8154-01	lung	tumor
9.06156	8.43206	TCGA-2G-AAFM-01	germ_cell	tumor
-4.43477	-1.25083	TCGA-DJ-A3V5-01	thyroid	tumor
12.1785	-5.54138	TCGA-WE-A8ZX-06	skin	tumor
-6.97575	10.3424	TCGA-AC-A3TM-01	breast	tumor
-4.38551	-1.08586	TCGA-DJ-A2Q3-01	thyroid	tumor
2.83249	3.70311	TCGA-D6-8568-01	upper_aerodigestive	tumor
1.75693	5.17184	TCGA-CV-7446-01	upper_aerodigestive	tumor
-6.07066	-6.55173	TCGA-G8-6909-01	lymphocyte	tumor
-5.15904	-1.12812	TCGA-DJ-A2PY-01	thyroid	tumor
0.464065	11.2318	TCGA-AB-2890-03	blood	tumor
8.64576	-0.600268	TCGA-AK-3444-01	kidney	tumor
-6.67012	4.48057	TCGA-C8-A12K-01	breast	tumor
-6.17112	9.8574	TCGA-AR-A2LE-01	breast	tumor
-1.9245	-4.7033	TCGA-AD-6964-01	colorectal	tumor
0.973141	3.84425	TCGA-37-A5EL-01	lung	tumor
1.32852	-12.9796	TCGA-26-1442-01	central_nervous_system	tumor
2.81457	-3.16552	TCGA-B0-4688-01	kidney	tumor
-6.3836	9.59556	TCGA-BH-A0HK-01	breast	tumor
-13.9173	2.12993	TCGA-J4-A67O-01	prostate	tumor
-2.09619	-5.53131	TCGA-G4-6295-01	colorectal	tumor
-0.988285	-4.11071	TCGA-RD-A8NB-01	gastric	tumor
8.92517	-0.224455	TCGA-B2-4101-01	kidney	tumor
7.32208	-1.5329	TCGA-BQ-7048-01	kidney	tumor
-0.614606	-2.70643	TCGA-DG-A2KJ-01	cervix	tumor
-0.609824	0.65536	TCGA-55-A490-01	lung	tumor
0.586394	2.47756	TCGA-4Z-AA81-01	urinary_tract	tumor
-1.67206	3.78684	TCGA-CF-A3MG-01	urinary_tract	tumor
-3.48762	-10.3501	TCGA-QR-A708-01	adrenal	tumor
-9.84783	-1.42239	TCGA-24-2023-01	ovary	tumor
-1.02498	-3.94402	TCGA-BR-A4PE-01	gastric	tumor
-1.76948	-5.86384	TCGA-NH-A50T-01	colorectal	tumor
-5.20217	-1.17191	TCGA-FE-A237-01	thyroid	tumor
-3.66586	-4.55896	TCGA-2G-AAFI-01	germ_cell	tumor
12.8791	6.43041	TCGA-ZS-A9CE-01	liver	tumor
-6.19602	10.3439	TCGA-AR-A250-01	breast	tumor
-13.5371	1.25084	TCGA-HC-7230-01	prostate	tumor
-6.21601	-6.69584	TCGA-G8-6914-01	lymphocyte	tumor
1.62979	-11.9799	TCGA-HT-8110-01	central_nervous_system	tumor
-6.15823	9.19766	TCGA-D8-A1JG-01	breast	tumor
6.02307	0.805138	TCGA-KL-8337-01	kidney	tumor
0.111228	-14.4057	TCGA-FG-7638-01	central_nervous_system	tumor
-1.82335	3.38558	TCGA-ZF-A9R4-01	urinary_tract	tumor
-6.17295	9.55498	TCGA-E2-A152-01	breast	tumor
2.65703	2.84286	TCGA-CV-7097-01	upper_aerodigestive	tumor
11.1114	-5.65494	TCGA-GN-A26C-01	skin	tumor
-5.85594	10.3419	TCGA-AR-A24V-01	breast	tumor
0.760052	4.83487	TCGA-85-8070-01	lung	tumor
12.0649	6.08445	TCGA-ED-A7PZ-01	liver	tumor
8.89321	-0.621084	TCGA-AK-3429-01	kidney	tumor
3.21095	-4.17996	TCGA-PC-A5DL-01	soft_tissue	tumor
2.88104	-3.29475	TCGA-JV-A5VF-01	soft_tissue	tumor
-2.02709	-5.72466	TCGA-AH-6903-01	colorectal	tumor
-1.67986	-5.20876	TCGA-D7-6815-01	gastric	tumor
-3.73683	-0.597644	TCGA-BS-A0V4-01	uterus	tumor
-7.11123	4.29426	TCGA-AN-A0FX-01	breast	tumor
1.72067	4.2392	TCGA-Q1-A5R3-01	cervix	tumor
2.11693	3.04836	TCGA-CV-5966-01	upper_aerodigestive	tumor
-6.20218	10.8294	TCGA-AC-A62V-01	breast	tumor
2.40708	4.48506	TCGA-CN-6988-01	upper_aerodigestive	tumor
-4.34808	-1.26461	TCGA-ET-A39O-01	thyroid	tumor
-5.38249	-0.659533	TCGA-FK-A3S3-01	thyroid	tumor
-0.222641	-1.95755	TCGA-FB-AAQ1-01	pancreas	tumor
-6.44613	10.5744	TCGA-AC-A2QI-01	breast	tumor
-14.0129	1.06026	TCGA-HC-7211-01	prostate	tumor
6.89707	-2.57579	TCGA-2Z-A9J3-01	kidney	tumor
2.84593	-3.27357	TCGA-GF-A3OT-06	skin	tumor
-6.65177	10.4647	TCGA-GM-A3XN-01	breast	tumor
-1.00258	-1.38489	TCGA-US-A77J-01	pancreas	tumor
-5.89368	9.99234	TCGA-C8-A275-01	breast	tumor
3.39272	-1.94058	TCGA-UD-AAC7-01	lung	tumor
-13.8625	2.33245	TCGA-4L-AA1F-01	prostate	tumor
6.04032	0.797065	TCGA-AK-3433-01	kidney	tumor
12.8123	6.29693	TCGA-DD-AAD8-01	liver	tumor
-6.75261	4.49417	TCGA-AO-A129-01	breast	tumor
2.79499	2.88408	TCGA-P3-A6T3-01	upper_aerodigestive	tumor
12.099	-5.54244	TCGA-ER-A19G-06	skin	tumor
1.06241	5.02953	TCGA-22-4601-01	lung	tumor
3.21257	3.03324	TCGA-CV-A468-01	upper_aerodigestive	tumor
-13.7081	1.23125	TCGA-EJ-5516-01	prostate	tumor
2.45949	-3.71325	TCGA-DX-A8BV-01	soft_tissue	tumor
-6.45147	10.1734	TCGA-AO-A12E-01	breast	tumor
-1.60194	3.9306	TCGA-YF-AA3L-01	urinary_tract	tumor
-0.811475	1.00923	TCGA-55-A48Z-01	lung	tumor
0.940126	5.17822	TCGA-56-7730-01	lung	tumor
-1.02618	-4.06674	TCGA-BR-8059-01	gastric	tumor
-4.36031	-1.29033	TCGA-EL-A3MZ-01	thyroid	tumor
-0.949881	-4.04263	TCGA-CD-8527-01	gastric	tumor
-6.07167	9.86525	TCGA-BH-A1F8-01	breast	tumor
12.492	6.77712	TCGA-G3-AAV3-01	liver	tumor
2.16021	4.62611	TCGA-QK-A6V9-01	upper_aerodigestive	tumor
8.9808	-0.459254	TCGA-A3-3306-01	kidney	tumor
0.627844	1.89537	TCGA-XF-A9SJ-01	urinary_tract	tumor
-6.1456	9.16598	TCGA-D8-A1JK-01	breast	tumor
12.2315	-5.39733	TCGA-WE-A8ZO-06	skin	tumor
-1.70716	3.49352	TCGA-ZF-A9R0-01	urinary_tract	tumor
0.451731	-14.2062	TCGA-DU-7008-01	central_nervous_system	tumor
-6.16828	9.28353	TCGA-A8-A08X-01	breast	tumor
-6.84855	10.3426	TCGA-AR-A2LN-01	breast	tumor
-1.19032	-3.67678	TCGA-HJ-7597-01	gastric	tumor
0.490711	11.2189	TCGA-AB-2949-03	blood	tumor
-1.96738	-4.99711	TCGA-EI-6882-01	colorectal	tumor
8.59737	-0.548426	TCGA-BP-4975-01	kidney	tumor
-1.35545	-5.77126	TCGA-AZ-4315-01	colorectal	tumor
-0.920171	-4.21525	TCGA-3M-AB46-01	gastric	tumor
3.3233	-4.33057	TCGA-DX-A48R-01	soft_tissue	tumor
1.36929	-12.7098	TCGA-VM-A8C9-01	central_nervous_system	tumor
12.1251	-5.34487	TCGA-EB-A85I-01	skin	tumor
3.0303	3.36122	TCGA-D6-A6EK-01	upper_aerodigestive	tumor
8.25282	-0.879544	TCGA-CJ-4869-01	kidney	tumor
-1.98802	-5.35153	TCGA-AA-3506-01	colorectal	tumor
-0.0542121	-1.81954	TCGA-3A-A9I9-01	pancreas	tumor
7.01957	-2.08837	TCGA-A4-8098-01	kidney	tumor
-1.05075	-3.95767	TCGA-BR-4255-01	gastric	tumor
2.76755	3.85618	TCGA-EA-A3HT-01	cervix	tumor
1.39847	3.44551	TCGA-IN-A7NT-01	gastric	tumor
-9.86979	-1.47421	TCGA-29-1784-01	ovary	tumor
-6.02187	10.8463	TCGA-AN-A0FF-01	breast	tumor
-13.9192	2.4806	TCGA-ZG-A9LM-01	prostate	tumor
2.95322	2.59233	TCGA-EB-A4OZ-01	skin	tumor
-5.11001	-0.3338	TCGA-J8-A3YD-01	thyroid	tumor
1.86583	-11.6557	TCGA-06-0743-01	central_nervous_system	tumor
-5.76942	10.9059	TCGA-E9-A1R6-01	breast	tumor
-1.4722	-3.95601	TCGA-R5-A7ZI-01	gastric	tumor
-9.3344	-1.88699	TCGA-23-1119-01	ovary	tumor
-7.80063	-1.30507	TCGA-AJ-A3NC-01	uterus	tumor
5.36586	11.2352	TCGA-4V-A9QI-01	thymus	tumor
11.7433	5.64715	TCGA-G3-A25X-01	liver	tumor
7.51371	-1.08988	TCGA-BP-4983-01	kidney	tumor
2.3425	-1.66955	TCGA-B4-5378-01	kidney	tumor
-0.647152	-2.81225	TCGA-BR-A4J6-01	gastric	tumor
1.36867	4.25793	TCGA-DQ-7591-01	upper_aerodigestive	tumor
-6.65825	10.3084	TCGA-A8-A09A-01	breast	tumor
12.5644	6.76365	TCGA-G3-A3CK-01	liver	tumor
6.98266	-2.24873	TCGA-BQ-7056-01	kidney	tumor
-1.94434	-5.84468	TCGA-BR-6801-01	gastric	tumor
6.82542	-2.35754	TCGA-F9-A4JJ-01	kidney	tumor
1.89561	4.46896	TCGA-IQ-A61I-01	upper_aerodigestive	tumor
-9.62722	-1.0271	TCGA-29-1694-01	ovary	tumor
2.54794	-3.4986	TCGA-D3-A8GE-06	skin	tumor
6.90293	-2.40548	TCGA-5P-A9JZ-01	kidney	tumor
2.64655	2.91465	TCGA-HD-A6I0-01	upper_aerodigestive	tumor
-5.72959	10.1634	TCGA-A8-A07W-01	breast	tumor
-6.16977	-6.65064	TCGA-FA-A82F-01	lymphocyte	tumor
-5.13111	-0.468952	TCGA-EM-A3AR-01	thyroid	tumor
6.98687	-2.17617	TCGA-A4-A5Y0-01	kidney	tumor
-8.93414	-1.56128	TCGA-57-1582-01	ovary	tumor
3.07048	-3.94339	TCGA-HB-A3L4-01	soft_tissue	tumor
-0.193037	-1.74269	TCGA-3A-A9IB-01	pancreas	tumor
6.73476	-2.59759	TCGA-G7-6792-01	kidney	tumor
0.449441	11.1853	TCGA-AB-2822-03	blood	tumor
-9.91244	-1.47316	TCGA-31-1946-01	ovary	tumor
3.24626	-3.06483	TCGA-02-0055-01	central_nervous_system	tumor
12.878	6.2864	TCGA-BD-A2L6-01	liver	tumor
8.86825	-0.621012	TCGA-B2-5639-01	kidney	tumor
8.40813	-0.441021	TCGA-GK-A6C7-01	kidney	tumor
-9.81108	-1.32011	TCGA-30-1857-01	ovary	tumor
-13.999	1.5004	TCGA-V1-A9ZK-01	prostate	tumor
0.930407	11.3212	TCGA-AB-2818-03	blood	tumor
-13.9198	1.46473	TCGA-ZG-A9LY-01	prostate	tumor
-5.35362	-0.986044	TCGA-DJ-A1QI-01	thyroid	tumor
-7.98566	-1.40123	TCGA-B5-A1MW-01	uterus	tumor
-5.42586	-0.84879	TCGA-DJ-A2PQ-01	thyroid	tumor
6.17554	-9.10099	TCGA-OR-A5KO-01	adrenal	tumor
-5.99883	10.5782	TCGA-A8-A08O-01	breast	tumor
-9.58555	-1.02207	TCGA-13-0720-01	ovary	tumor
-4.01738	-0.803629	TCGA-EM-A22M-01	thyroid	tumor
-13.8786	1.71639	TCGA-J4-A67K-01	prostate	tumor
8.99074	-0.307263	TCGA-A3-3359-01	kidney	tumor
1.26324	-12.9867	TCGA-HT-7482-01	central_nervous_system	tumor
1.4807	5.06666	TCGA-CV-6962-01	upper_aerodigestive	tumor
2.6732	3.73107	TCGA-EA-A50E-01	cervix	tumor
1.82138	4.86844	TCGA-21-1082-01	lung	tumor
-0.0931533	0.758056	TCGA-35-4123-01	lung	tumor
-6.84167	10.2114	TCGA-A2-A4RY-01	breast	tumor
12.8104	-4.17439	TCGA-ER-A2NF-01	skin	tumor
2.8825	2.86666	TCGA-UF-A7JT-01	upper_aerodigestive	tumor
2.40487	-3.71209	TCGA-DX-AB3A-01	soft_tissue	tumor
6.94011	-2.16983	TCGA-AL-3466-01	kidney	tumor
-0.935221	-4.14451	TCGA-R5-A805-01	gastric	tumor
-6.08328	9.79017	TCGA-A2-A0SY-01	breast	tumor
-6.57956	10.5496	TCGA-AC-A8OP-01	breast	tumor
0.460217	11.2115	TCGA-AB-2820-03	blood	tumor
1.7839	5.19131	TCGA-98-A53J-01	lung	tumor
0.418913	-14.1984	TCGA-DU-A7T8-01	central_nervous_system	tumor
-5.04078	-1.1322	TCGA-EM-A4FF-01	thyroid	tumor
8.81667	-0.253521	TCGA-CJ-4878-01	kidney	tumor
-14.0966	1.94033	TCGA-CH-5792-01	prostate	tumor
12.8378	6.3085	TCGA-DD-A11D-01	liver	tumor
0.00710249	-14.2103	TCGA-DU-5870-02	central_nervous_system	tumor
-6.92628	4.42739	TCGA-AO-A0J6-01	breast	tumor
0.308014	-13.9794	TCGA-DU-5870-01	central_nervous_system	tumor
-9.24346	-1.53741	TCGA-24-2033-01	ovary	tumor
-1.59335	-5.63231	TCGA-D5-5539-01	colorectal	tumor
12.766	6.33823	TCGA-DD-AACK-01	liver	tumor
-7.00397	4.36217	TCGA-D8-A27F-01	breast	tumor
11.519	-5.64008	TCGA-D3-A3C8-06	skin	tumor
0.878429	11.3255	TCGA-AB-2836-03	blood	tumor
1.75319	5.16207	TCGA-56-7579-01	lung	tumor
-8.05625	-1.2981	TCGA-EA-A556-01	cervix	tumor
2.85211	-3.35847	TCGA-MJ-A68J-01	soft_tissue	tumor
12.3307	5.99465	TCGA-DD-A118-01	liver	tumor
2.39734	4.58899	TCGA-VS-A9V3-01	cervix	tumor
-1.56318	-5.15199	TCGA-AU-6004-01	colorectal	tumor
2.86115	-3.29845	TCGA-KD-A5QS-01	soft_tissue	tumor
7.76899	-1.21851	TCGA-BQ-7061-01	kidney	tumor
2.4637	4.63994	TCGA-UC-A7PG-06	cervix	tumor
-8.58364	-1.25546	TCGA-A5-A3LP-01	uterus	tumor
-9.03241	-1.45212	TCGA-25-1627-01	ovary	tumor
0.903165	4.90368	TCGA-63-A5MJ-01	lung	tumor
-6.27573	10.2717	TCGA-EW-A2FV-01	breast	tumor
12.9155	-4.07268	TCGA-V4-A9E8-01	eye	tumor
-9.76315	-1.31305	TCGA-31-1950-01	ovary	tumor
-1.665	-5.12843	TCGA-AY-6386-01	colorectal	tumor
-0.927727	-4.1652	TCGA-D7-A74A-01	gastric	tumor
1.45178	-12.3468	TCGA-CS-5397-01	central_nervous_system	tumor
0.970845	-13.1835	TCGA-TM-A84S-01	central_nervous_system	tumor
8.44621	-0.393795	TCGA-B0-4701-01	kidney	tumor
1.27025	5.01383	TCGA-33-4538-01	lung	tumor
1.76391	-11.6466	TCGA-26-5136-01	central_nervous_system	tumor
-1.94338	3.22036	TCGA-GU-A42P-01	urinary_tract	tumor
6.95382	-2.20083	TCGA-G7-6796-01	kidney	tumor
-6.37547	11.2728	TCGA-E9-A54X-01	breast	tumor
-6.67835	9.73077	TCGA-AO-A0JB-01	breast	tumor
-1.62788	3.8194	TCGA-2F-A9KP-01	urinary_tract	tumor
-7.07836	4.33785	TCGA-A2-A1G1-01	breast	tumor
-6.10826	9.24077	TCGA-AC-A3W5-01	breast	tumor
-1.41171	-5.74755	TCGA-A6-5661-01	colorectal	tumor
-5.13527	-1.24056	TCGA-DJ-A1QF-01	thyroid	tumor
-8.51773	-1.53184	TCGA-N8-A4PO-01	uterus	tumor
6.02308	0.807955	TCGA-KL-8338-01	kidney	tumor
-13.7276	1.22022	TCGA-J4-A83N-01	prostate	tumor
5.13578	10.9631	TCGA-XM-A8R9-01	thymus	tumor
-1.56848	-5.87493	TCGA-CA-5797-01	colorectal	tumor
11.0787	-5.64056	TCGA-D3-A3C7-06	skin	tumor
6.68277	-2.62353	TCGA-AL-3467-01	kidney	tumor
-6.83132	9.73536	TCGA-A7-A13G-01	breast	tumor
12.7919	-4.18549	TCGA-V4-A9EW-01	eye	tumor
9.0189	8.45612	TCGA-2G-AALY-01	germ_cell	tumor
1.67005	-11.5295	TCGA-14-1034-01	central_nervous_system	tumor
1.64197	-11.4765	TCGA-14-1034-02	central_nervous_system	tumor
2.45272	2.80864	TCGA-VS-A9UH-01	cervix	tumor
7.90618	-0.893071	TCGA-B0-4691-01	kidney	tumor
2.72599	3.65329	TCGA-CN-A6V3-01	upper_aerodigestive	tumor
11.7416	5.6396	TCGA-G3-AAV7-01	liver	tumor
-1.91326	3.26192	TCGA-CU-A3QU-01	urinary_tract	tumor
11.0266	-5.63883	TCGA-ER-A19D-06	skin	tumor
-6.96021	4.42253	TCGA-C8-A1HJ-01	breast	tumor
-9.9897	-1.50345	TCGA-24-0966-01	ovary	tumor
-6.01497	10.3787	TCGA-AC-A3EH-01	breast	tumor
1.51542	-11.3422	TCGA-12-3652-01	central_nervous_system	tumor
8.52578	-0.336021	TCGA-A3-A6NN-01	kidney	tumor
-5.824	10.7689	TCGA-D8-A1Y1-01	breast	tumor
-1.63839	-4.74805	TCGA-BR-8677-01	gastric	tumor
-9.49838	-1.27334	TCGA-24-2026-01	ovary	tumor
0.463621	-14.1874	TCGA-RY-A845-01	central_nervous_system	tumor
7.59275	-1.13068	TCGA-CJ-5689-01	kidney	tumor
1.21646	4.59135	TCGA-DK-AA6Q-01	urinary_tract	tumor
8.89022	-0.13003	TCGA-B0-5085-01	kidney	tumor
-7.96178	-1.36022	TCGA-EY-A1GP-01	uterus	tumor
-14.1459	2.06811	TCGA-EJ-5515-01	prostate	tumor
1.60965	-11.6091	TCGA-76-4927-01	central_nervous_system	tumor
1.17882	-13.3257	TCGA-FG-8182-01	central_nervous_system	tumor
1.46183	3.5132	TCGA-21-A5DI-01	lung	tumor
3.32651	3.05303	TCGA-CN-5373-01	upper_aerodigestive	tumor
7.59027	-1.09821	TCGA-CZ-4860-01	kidney	tumor
-5.16658	0.0901152	TCGA-E3-A3DZ-01	thyroid	tumor
1.71568	-11.6239	TCGA-26-5132-01	central_nervous_system	tumor
6.90825	-2.62326	TCGA-A3-3363-01	kidney	tumor
2.84734	-3.36382	TCGA-X6-A8C4-01	soft_tissue	tumor
-13.9665	1.83764	TCGA-G9-6496-01	prostate	tumor
1.19485	3.70327	TCGA-VS-A9UD-01	cervix	tumor
5.24756	11.1003	TCGA-ZB-A96M-01	thymus	tumor
1.61675	3.1818	TCGA-JX-A3PZ-01	cervix	tumor
-9.94906	-1.49419	TCGA-36-1574-01	ovary	tumor
11.9827	-5.39738	TCGA-ER-A19S-06	skin	tumor
12.7827	6.20366	TCGA-DD-AADL-01	liver	tumor
-1.6427	3.79335	TCGA-BT-A20P-01	urinary_tract	tumor
-0.257755	-1.92387	TCGA-FB-AAPZ-01	pancreas	tumor
0.977615	4.89306	TCGA-98-A53A-01	lung	tumor
-0.974037	-4.13978	TCGA-CD-5799-01	gastric	tumor
7.73199	-0.981603	TCGA-EU-5905-01	kidney	tumor
8.86272	-0.595485	TCGA-CZ-5985-01	kidney	tumor
2.42136	-2.8292	TCGA-N9-A4Q4-01	uterus	tumor
-0.721295	0.265897	TCGA-55-6969-01	lung	tumor
-0.917945	1.13479	TCGA-69-7764-01	lung	tumor
-8.9022	-1.5007	TCGA-04-1331-01	ovary	tumor
1.39901	-13.0644	TCGA-E1-5322-01	central_nervous_system	tumor
12.1856	-5.24542	TCGA-W3-AA21-06	skin	tumor
-4.29112	-1.20733	TCGA-DE-A4MC-01	thyroid	tumor
-13.9158	2.54923	TCGA-V1-A8WV-01	prostate	tumor
-0.29455	-1.34463	TCGA-D7-6525-01	gastric	tumor
-0.909674	-0.0304209	TCGA-91-8497-01	lung	tumor
-7.79464	-1.36216	TCGA-A5-A7WJ-01	uterus	tumor
-0.454077	0.633901	TCGA-ZF-A9RN-01	urinary_tract	tumor
0.808299	4.81656	TCGA-NC-A5HL-01	lung	tumor
12.5782	-5.69317	TCGA-FS-A1ZY-06	skin	tumor
2.32028	4.60096	TCGA-C5-A1MP-01	cervix	tumor
-3.36811	-4.69053	TCGA-BR-A4J1-01	gastric	tumor
11.9799	5.90343	TCGA-CC-A5UD-01	liver	tumor
-1.34184	-4.32431	TCGA-IN-A6RO-01	gastric	tumor
-1.46905	-4.31643	TCGA-B7-A5TK-01	gastric	tumor
-1.5762	3.87022	TCGA-B3-4104-01	kidney	tumor
3.30684	-4.28269	TCGA-X6-A7WD-01	soft_tissue	tumor
-6.76393	10.1419	TCGA-A2-A0EN-01	breast	tumor
-1.71077	3.5685	TCGA-GV-A3QI-01	urinary_tract	tumor
-6.022	-6.49128	TCGA-W5-AA2H-01	bile_duct	tumor
2.87995	-3.33769	TCGA-DX-A6YX-01	soft_tissue	tumor
-0.307498	-2.05138	TCGA-3X-AAVB-01	bile_duct	tumor
-0.498808	-2.61499	TCGA-FB-AAPU-01	pancreas	tumor
-1.70398	-4.95483	TCGA-VQ-A8PO-01	gastric	tumor
12.5183	6.11042	TCGA-DD-AAE6-01	liver	tumor
1.00388	5.16097	TCGA-J1-A4AH-01	lung	tumor
7.62545	-1.07421	TCGA-B0-5081-01	kidney	tumor
1.75721	5.21375	TCGA-33-AASL-01	lung	tumor
9.04998	-0.616884	TCGA-CW-5587-01	kidney	tumor
-1.19792	-4.26939	TCGA-CG-4301-01	gastric	tumor
2.66436	2.82971	TCGA-BA-5149-01	upper_aerodigestive	tumor
1.60661	-12.1086	TCGA-FG-6688-01	central_nervous_system	tumor
-13.544	1.39759	TCGA-H9-7775-01	prostate	tumor
-6.19636	10.7299	TCGA-E9-A1R2-01	breast	tumor
-0.0895941	-0.0842079	TCGA-62-A470-01	lung	tumor
0.392742	11.1862	TCGA-AB-3008-03	blood	tumor
-1.3755	-0.864178	TCGA-2H-A9GG-01	esophagus	tumor
-13.9845	1.15489	TCGA-G9-6339-01	prostate	tumor
-6.15699	10.59	TCGA-A8-A08L-01	breast	tumor
-6.59219	11.4858	TCGA-A7-A3RF-01	breast	tumor
-0.775949	0.542432	TCGA-53-A4EZ-01	lung	tumor
-0.165749	-0.0945311	TCGA-78-7162-01	lung	tumor
2.15462	3.43546	TCGA-IG-A51D-01	esophagus	tumor
2.4431	3.09768	TCGA-FD-A5BU-01	urinary_tract	tumor
1.33324	3.69689	TCGA-68-8251-01	lung	tumor
1.15392	11.9723	TCGA-AB-3012-03	blood	tumor
-0.645157	-2.79134	TCGA-97-7552-01	lung	tumor
12.7601	-4.25313	TCGA-FS-A1Z0-06	skin	tumor
3.45883	-1.87855	TCGA-MQ-A4LC-01	lung	tumor
-2.14372	-5.41641	TCGA-F4-6808-01	colorectal	tumor
5.21253	11.0598	TCGA-5V-A9RR-01	thymus	tumor
1.70379	-11.5082	TCGA-76-4932-01	central_nervous_system	tumor
-6.1482	10.6252	TCGA-A2-A0D4-01	breast	tumor
1.28143	-12.9837	TCGA-HT-7689-01	central_nervous_system	tumor
-6.49668	10.3217	TCGA-EW-A1IW-01	breast	tumor
-4.67591	-1.10627	TCGA-FY-A4B3-01	thyroid	tumor
2.30689	3.11752	TCGA-CV-6003-01	upper_aerodigestive	tumor
1.11281	3.86853	TCGA-21-1081-01	lung	tumor
-6.31226	10.483	TCGA-AO-A03M-01	breast	tumor
-1.06066	-4.0376	TCGA-D7-6521-01	gastric	tumor
0.892221	4.90075	TCGA-58-8391-01	lung	tumor
-13.8346	2.1113	TCGA-YL-A8SQ-01	prostate	tumor
-1.64064	-4.64268	TCGA-HF-A5NB-01	gastric	tumor
2.67152	-3.16383	TCGA-P6-A5OG-01	adrenal	tumor
-6.66252	4.66105	TCGA-B6-A0IQ-01	breast	tumor
0.153505	-0.0256211	TCGA-62-8398-01	lung	tumor
5.98574	0.781102	TCGA-AK-3465-01	kidney	tumor
-5.81837	10.1573	TCGA-BH-A1FG-01	breast	tumor
-6.81976	4.44857	TCGA-AR-A0TS-01	breast	tumor
-1.35834	-0.823695	TCGA-66-2754-01	lung	tumor
9.01756	-0.64467	TCGA-CJ-5686-01	kidney	tumor
-7.0127	4.38074	TCGA-A2-A0CM-01	breast	tumor
-1.16609	3.61099	TCGA-FD-A3NA-01	urinary_tract	tumor
2.99639	3.23064	TCGA-85-A4QQ-01	lung	tumor
-9.59816	-1.86497	TCGA-13-0795-01	ovary	tumor
-6.17039	10.8597	TCGA-A8-A06X-01	breast	tumor
2.74151	-3.26451	TCGA-KF-A41W-01	soft_tissue	tumor
12.1924	-5.44391	TCGA-QB-AA9O-06	skin	tumor
-6.16761	-6.65472	TCGA-GR-7353-01	lymphocyte	tumor
-5.78873	10.857	TCGA-AR-A0TZ-01	breast	tumor
-0.997362	-4.03793	TCGA-KB-A93J-01	gastric	tumor
-0.966219	1.02668	TCGA-49-AAR4-01	lung	tumor
-7.88791	-1.32431	TCGA-EY-A1GX-01	uterus	tumor
-9.14196	-1.47488	TCGA-29-1763-01	ovary	tumor
1.7716	-11.7495	TCGA-DU-7013-01	central_nervous_system	tumor
-4.36758	-1.21328	TCGA-ET-A40Q-01	thyroid	tumor
12.1279	-5.73157	TCGA-EB-A3Y6-01	skin	tumor
0.785936	4.87943	TCGA-63-A5MB-01	lung	tumor
1.63229	-11.5997	TCGA-DU-A76L-01	central_nervous_system	tumor
-8.83642	-1.50826	TCGA-24-1418-01	ovary	tumor
8.90911	-0.148017	TCGA-BP-5001-01	kidney	tumor
-1.99864	-5.90825	TCGA-A6-5662-01	colorectal	tumor
-14.0223	1.51772	TCGA-G9-6348-01	prostate	tumor
1.80637	-11.7755	TCGA-32-1970-01	central_nervous_system	tumor
-8.26642	-1.30133	TCGA-61-2111-01	ovary	tumor
8.79709	-0.40169	TCGA-BP-4968-01	kidney	tumor
-1.60964	3.82943	TCGA-DK-AA76-01	urinary_tract	tumor
2.80457	-3.34123	TCGA-BP-4770-01	kidney	tumor
-0.689554	-2.86574	TCGA-L5-A4OO-01	esophagus	tumor
-14.0146	1.24361	TCGA-2A-A8VL-01	prostate	tumor
12.048	-5.55396	TCGA-EE-A2MS-06	skin	tumor
-4.89302	0.105957	TCGA-BJ-A0ZC-01	thyroid	tumor
1.5596	3.39992	TCGA-43-5670-01	lung	tumor
8.96147	-0.167518	TCGA-B0-4838-01	kidney	tumor
-0.993712	1.1095	TCGA-62-A46Y-01	lung	tumor
5.26207	11.1356	TCGA-ZC-AAAA-01	thymus	tumor
7.45224	-1.27978	TCGA-BQ-5882-01	kidney	tumor
0.830328	4.74046	TCGA-66-2758-01	lung	tumor
12.2549	-5.53441	TCGA-3N-A9WB-06	skin	tumor
-5.21471	-0.599541	TCGA-DJ-A4UQ-01	thyroid	tumor
2.37136	2.92126	TCGA-DQ-5631-01	upper_aerodigestive	tumor
-13.4256	1.29409	TCGA-CH-5765-01	prostate	tumor
-6.28712	9.71639	TCGA-A2-A0CZ-01	breast	tumor
6.94491	-2.39596	TCGA-B3-3926-01	kidney	tumor
-1.52866	-5.05191	TCGA-AF-2687-01	colorectal	tumor
0.206202	-14.5568	TCGA-E1-A7Z3-01	central_nervous_system	tumor
0.681612	2.79729	TCGA-VS-A8QA-01	cervix	tumor
12.705	6.14897	TCGA-DD-AAD3-01	liver	tumor
1.41266	3.96738	TCGA-85-8353-01	lung	tumor
-5.71463	10.3257	TCGA-AN-A0XS-01	breast	tumor
-14.004	1.04153	TCGA-G9-6377-01	prostate	tumor
12.1923	6.21733	TCGA-DD-A39V-01	liver	tumor
-0.152995	2.32371	TCGA-5U-AB0D-01	thymus	tumor
11.873	-5.83929	TCGA-BF-A3DJ-01	skin	tumor
-6.75376	4.48373	TCGA-A2-A04Q-01	breast	tumor
3.37583	2.94159	TCGA-WA-A7GZ-01	upper_aerodigestive	tumor
12.6006	-5.7273	TCGA-WE-AAA4-06	skin	tumor
0.214282	-14.5384	TCGA-HT-7476-01	central_nervous_system	tumor
-2.04176	-5.18722	TCGA-AZ-6599-01	colorectal	tumor
-1.45604	-3.94589	TCGA-BR-8381-01	gastric	tumor
3.31887	-4.32019	TCGA-K1-A3PN-02	soft_tissue	tumor
3.33972	-4.34039	TCGA-K1-A3PN-01	soft_tissue	tumor
11.3863	5.37127	TCGA-ED-A97K-01	liver	tumor
1.33749	3.87654	TCGA-2G-AAGV-01	germ_cell	tumor
12.652	-5.69787	TCGA-DA-A1IA-06	skin	tumor
-0.546983	-2.64766	TCGA-HZ-A9TJ-06	pancreas	tumor
-13.9181	1.19105	TCGA-CH-5788-01	prostate	tumor
0.0169309	-14.195	TCGA-TQ-A7RG-01	central_nervous_system	tumor
0.767928	3.76769	TCGA-94-7557-01	lung	tumor
-4.99658	-0.509576	TCGA-DJ-A3UV-01	thyroid	tumor
2.28561	4.71134	TCGA-CN-5374-01	upper_aerodigestive	tumor
-1.77777	-5.05728	TCGA-G4-6299-01	colorectal	tumor
0.817415	1.92169	TCGA-98-7454-01	lung	tumor
-6.30562	10.5227	TCGA-BH-A0BV-01	breast	tumor
-6.22873	10.8354	TCGA-E2-A109-01	breast	tumor
-14.0191	1.08738	TCGA-G9-6336-01	prostate	tumor
-13.9368	2.35492	TCGA-V1-A8MG-01	prostate	tumor
-6.5806	10.4611	TCGA-AC-A5XS-01	breast	tumor
0.524695	11.229	TCGA-AB-2988-03	blood	tumor
0.602017	1.89275	TCGA-FD-A6TF-01	urinary_tract	tumor
-14.123	1.91429	TCGA-HC-7817-01	prostate	tumor
-0.468498	-15.2904	TCGA-FG-8181-01	central_nervous_system	tumor
0.227895	0.321231	TCGA-86-8672-01	lung	tumor
-9.05248	-1.30332	TCGA-13-1410-01	ovary	tumor
-1.68738	3.50458	TCGA-BT-A20W-01	urinary_tract	tumor
-6.25644	10.6831	TCGA-BH-A1FL-01	breast	tumor
3.09966	3.04495	TCGA-IQ-A6SG-01	upper_aerodigestive	tumor
8.59422	-0.347475	TCGA-B2-A4SR-01	kidney	tumor
-5.93743	10.4076	TCGA-E9-A1NI-01	breast	tumor
1.55165	4.74208	TCGA-33-A5GW-01	lung	tumor
-4.77495	0.030121	TCGA-EM-A1YA-01	thyroid	tumor
-0.326198	-14.6868	TCGA-DU-A7T6-01	central_nervous_system	tumor
8.96587	8.51038	TCGA-YU-A90S-01	germ_cell	tumor
0.907896	11.3239	TCGA-AB-2851-03	blood	tumor
-13.9682	1.18702	TCGA-SU-A7E7-01	prostate	tumor
0.5022	-14.1314	TCGA-DB-A4XC-01	central_nervous_system	tumor
9.0491	8.43324	TCGA-XE-AAOD-01	germ_cell	tumor
-6.98834	4.39201	TCGA-A8-A07R-01	breast	tumor
-0.742713	1.16336	TCGA-62-A46R-01	lung	tumor
8.8036	-0.408612	TCGA-CJ-4903-01	kidney	tumor
12.3117	6.02312	TCGA-EP-A2KA-01	liver	tumor
-5.87397	10.7092	TCGA-AN-A03Y-01	breast	tumor
-7.94936	-1.38091	TCGA-B5-A3FA-01	uterus	tumor
-5.35306	-1.00847	TCGA-EL-A3CL-01	thyroid	tumor
-6.43272	9.91823	TCGA-A2-A0CV-01	breast	tumor
-5.70832	9.93394	TCGA-BH-A0C1-01	breast	tumor
1.25686	4.6955	TCGA-63-A5MV-01	lung	tumor
12.3399	-5.54832	TCGA-D3-A1Q3-06	skin	tumor
-1.54867	3.76183	TCGA-GU-A767-01	urinary_tract	tumor
12.9138	6.35972	TCGA-DD-AAE2-01	liver	tumor
1.61772	-12.0675	TCGA-FG-A4MW-01	central_nervous_system	tumor
-1.53488	-5.56026	TCGA-BR-6456-01	gastric	tumor
6.84628	-2.45299	TCGA-IA-A40Y-01	kidney	tumor
6.93088	-2.59751	TCGA-B1-A657-01	kidney	tumor
-6.33913	9.79944	TCGA-BH-A1FH-01	breast	tumor
-6.74583	4.51682	TCGA-B6-A1KF-01	breast	tumor
-1.779	3.39459	TCGA-DK-A6B2-01	urinary_tract	tumor
-9.33321	-1.28194	TCGA-29-1710-01	ovary	tumor
-3.77276	-10.6691	TCGA-W2-A7HD-01	adrenal	tumor
-0.740992	1.06588	TCGA-55-6712-01	lung	tumor
-3.65604	-4.56357	TCGA-2G-AAH2-01	germ_cell	tumor
11.9964	-5.53528	TCGA-ER-A3PL-06	skin	tumor
8.32479	-0.682567	TCGA-BP-5189-01	kidney	tumor
2.605	3.50554	TCGA-CN-4731-01	upper_aerodigestive	tumor
-1.12191	-4.38423	TCGA-D7-A6EV-01	gastric	tumor
-13.9354	1.12276	TCGA-HC-7818-01	prostate	tumor
-0.751281	-3.10881	TCGA-L5-A8NT-01	esophagus	tumor
0.154429	0.758264	TCGA-A8-A08H-01	breast	tumor
-9.71909	-1.20839	TCGA-04-1648-01	ovary	tumor
0.505152	-1.77809	TCGA-3X-AAVA-01	bile_duct	tumor
1.32143	4.47118	TCGA-IG-A3YA-01	esophagus	tumor
-0.290387	-1.7285	TCGA-HZ-A49H-01	pancreas	tumor
12.6489	6.14686	TCGA-KR-A7K8-01	liver	tumor
-13.9381	1.04992	TCGA-EJ-5497-01	prostate	tumor
-5.89604	10.1808	TCGA-AN-A0XN-01	breast	tumor
-1.60478	-0.591431	TCGA-A1-A0SK-01	breast	tumor
8.84981	-0.662707	TCGA-BP-4807-01	kidney	tumor
-6.38247	11.1905	TCGA-AO-A125-01	breast	tumor
0.986161	3.50182	TCGA-XF-A9T5-01	urinary_tract	tumor
-0.156093	2.29632	TCGA-ZB-A966-01	thymus	tumor
8.83687	-0.200278	TCGA-B8-A54G-01	kidney	tumor
-9.75663	-1.65759	TCGA-13-0884-01	ovary	tumor
1.35949	-11.2582	TCGA-06-0219-01	central_nervous_system	tumor
-6.30116	10.3888	TCGA-PE-A5DC-01	breast	tumor
-1.70986	-4.77384	TCGA-AD-5900-01	colorectal	tumor
1.5257	-12.7277	TCGA-DH-5142-01	central_nervous_system	tumor
-5.82874	10.646	TCGA-BH-A0AU-01	breast	tumor
8.50432	-0.562938	TCGA-AK-3450-01	kidney	tumor
6.09408	-9.01643	TCGA-OR-A5L9-01	adrenal	tumor
7.00833	-2.24153	TCGA-BQ-5890-01	kidney	tumor
12.9299	6.33395	TCGA-G3-A7M5-01	liver	tumor
7.21355	-2.41659	TCGA-IA-A83T-01	kidney	tumor
0.488291	11.1912	TCGA-AB-2913-03	blood	tumor
-1.45903	3.73037	TCGA-GC-A3RB-01	urinary_tract	tumor
2.78243	-3.18914	TCGA-DX-AB2L-01	soft_tissue	tumor
11.9973	5.89413	TCGA-CC-A7IE-01	liver	tumor
-9.51329	-1.13955	TCGA-24-1553-01	ovary	tumor
0.2807	-14.1879	TCGA-12-0618-01	central_nervous_system	tumor
-4.2264	-1.01836	TCGA-BJ-A28X-01	thyroid	tumor
-0.516955	0.632026	TCGA-L9-A8F4-01	lung	tumor
6.96788	-2.70732	TCGA-G7-6795-01	kidney	tumor
-9.90484	-1.61312	TCGA-H5-A2HR-01	uterus	tumor
8.50582	-0.28265	TCGA-B0-4811-01	kidney	tumor
1.54352	-11.4299	TCGA-27-2524-01	central_nervous_system	tumor
-0.471254	0.203748	TCGA-55-6983-01	lung	tumor
-6.14639	9.17241	TCGA-GM-A2DB-01	breast	tumor
-13.9855	1.3591	TCGA-VN-A88N-01	prostate	tumor
-0.992842	-3.52965	TCGA-RD-A8N0-01	gastric	tumor
1.07914	-13.4225	TCGA-TQ-A7RH-01	central_nervous_system	tumor
7.80686	-1.01091	TCGA-B8-5550-01	kidney	tumor
-8.55867	-1.63235	TCGA-N8-A4PL-01	uterus	tumor
12.8573	6.32133	TCGA-4R-AA8I-01	liver	tumor
9.06016	8.40614	TCGA-VF-A8A8-01	germ_cell	tumor
-6.99408	4.37115	TCGA-E9-A244-01	breast	tumor
1.31658	3.7873	TCGA-56-8307-01	lung	tumor
7.56151	-1.09686	TCGA-B0-4813-01	kidney	tumor
-1.52246	-4.33424	TCGA-CG-4442-01	gastric	tumor
-3.44299	-10.04	TCGA-S7-A7X0-01	adrenal	tumor
8.77093	8.71824	TCGA-2G-AAHT-01	germ_cell	tumor
-5.99755	10.1471	TCGA-A8-A0AB-01	breast	tumor
1.63664	2.71714	TCGA-55-7726-01	lung	tumor
-9.9841	-1.48677	TCGA-2E-A9G8-01	uterus	tumor
-6.16386	9.13148	TCGA-A2-A3XV-01	breast	tumor
-0.120952	0.593112	TCGA-78-8648-01	lung	tumor
-1.57709	-5.88059	TCGA-A6-5666-01	colorectal	tumor
1.73357	-11.6748	TCGA-08-0386-01	central_nervous_system	tumor
8.63807	-0.56777	TCGA-BP-5194-01	kidney	tumor
1.26589	4.18951	TCGA-CN-4735-01	upper_aerodigestive	tumor
-14.0341	1.29507	TCGA-KK-A8IC-01	prostate	tumor
-14.0187	1.82049	TCGA-G9-6356-01	prostate	tumor
-0.895344	1.03926	TCGA-49-4512-01	lung	tumor
2.56569	-3.5449	TCGA-OR-A5JO-01	adrenal	tumor
2.42119	4.51381	TCGA-FU-A5XV-01	cervix	tumor
-3.6796	-10.5642	TCGA-QR-A70U-01	adrenal	tumor
1.38643	-13.0076	TCGA-DB-A75M-01	central_nervous_system	tumor
-2.15321	-5.41057	TCGA-DM-A1D7-01	colorectal	tumor
-6.20565	10.0393	TCGA-AN-A04A-01	breast	tumor
-0.343213	-14.597	TCGA-HT-8012-01	central_nervous_system	tumor
2.37296	-3.81504	TCGA-DX-A1L2-01	soft_tissue	tumor
0.218254	0.403248	TCGA-EX-A8YF-01	cervix	tumor
-4.45117	-0.988283	TCGA-EM-A22P-01	thyroid	tumor
0.36542	11.2926	TCGA-AB-2843-03	blood	tumor
3.42416	-1.91087	TCGA-TS-A7OU-01	lung	tumor
0.414466	11.2385	TCGA-AB-2904-03	blood	tumor
2.33655	-1.65991	TCGA-B8-A54K-01	kidney	tumor
12.394	-5.57867	TCGA-FW-A3R5-06	skin	tumor
-5.83095	10.2686	TCGA-E2-A14O-01	breast	tumor
-6.5576	10.2604	TCGA-A2-A0T7-01	breast	tumor
12.4597	-5.19	TCGA-FS-A1ZJ-06	skin	tumor
-6.53334	10.3313	TCGA-A7-A0D9-01	breast	tumor
0.44322	-14.1901	TCGA-S9-A7QW-01	central_nervous_system	tumor
12.4419	-5.62181	TCGA-BF-AAOX-01	skin	tumor
1.15068	-12.9893	TCGA-P5-A733-01	central_nervous_system	tumor
2.86018	-3.30337	TCGA-FR-A7U9-06	skin	tumor
-0.144203	-1.87296	TCGA-2J-AABK-01	pancreas	tumor
7.53776	-1.32098	TCGA-2Z-A9JO-01	kidney	tumor
-8.48959	-1.47772	TCGA-24-1567-01	ovary	tumor
-1.64722	-5.21686	TCGA-HZ-7289-01	pancreas	tumor
9.06801	8.39132	TCGA-2G-AAM2-01	germ_cell	tumor
-6.47475	9.95775	TCGA-AO-A0JJ-01	breast	tumor
-1.91103	-5.33148	TCGA-AA-A02Y-01	colorectal	tumor
7.58977	-1.09246	TCGA-CJ-4890-01	kidney	tumor
2.80286	-3.334	TCGA-DX-A240-01	soft_tissue	tumor
-3.34995	-4.69414	TCGA-MX-A666-01	gastric	tumor
-0.61804	-2.76693	TCGA-3A-A9J0-01	pancreas	tumor
1.48566	3.59225	TCGA-34-5241-01	lung	tumor
1.3709	-13.0183	TCGA-E1-A7Z4-01	central_nervous_system	tumor
-6.41778	10.4329	TCGA-E9-A1RE-01	breast	tumor
-9.2885	-1.45428	TCGA-13-0906-01	ovary	tumor
1.53671	5.01148	TCGA-77-8133-01	lung	tumor
1.72045	-11.5293	TCGA-28-5204-01	central_nervous_system	tumor
7.44846	-1.17855	TCGA-BP-4326-01	kidney	tumor
1.54925	3.4147	TCGA-43-6647-01	lung	tumor
-3.27422	-4.70062	TCGA-CD-5800-01	gastric	tumor
-1.41173	-4.16282	TCGA-SW-A7EA-01	gastric	tumor
[truncated: 9,047 more rows]

## Sheet: Fig2D
TCGA	cor	lineage
TCGA-ZH-A8Y5-01	0.828445	bile_duct
TCGA-4G-AAZT-01	0.833929	bile_duct
TCGA-W5-AA34-01	0.849172	bile_duct
TCGA-W5-AA2X-01	0.847996	bile_duct
TCGA-W5-AA2H-01	0.817568	bile_duct
TCGA-3X-AAVB-01	0.856537	bile_duct
TCGA-3X-AAVA-01	0.842045	bile_duct
TCGA-W5-AA2U-01	0.8438	bile_duct
TCGA-W5-AA2Q-01	0.831628	bile_duct
TCGA-ZH-A8Y2-01	0.84845	bile_duct
TCGA-3X-AAV9-01	0.856236	bile_duct
TCGA-W5-AA30-01	0.845367	bile_duct
TCGA-WD-A7RX-01	0.831659	bile_duct
TCGA-3X-AAVE-01	0.853034	bile_duct
TCGA-W5-AA2G-01	0.828986	bile_duct
TCGA-4G-AAZO-01	0.84008	bile_duct
TCGA-W5-AA2R-01	0.842617	bile_duct
TCGA-W5-AA36-01	0.838155	bile_duct
TCGA-W6-AA0S-01	0.841206	bile_duct
TCGA-W5-AA2W-01	0.84117	bile_duct
TCGA-YR-A95A-01	0.825707	bile_duct
TCGA-W5-AA33-01	0.830164	bile_duct
TCGA-ZD-A8I3-01	0.831852	bile_duct
TCGA-W5-AA2I-01	0.844347	bile_duct
TCGA-W5-AA2O-01	0.830691	bile_duct
TCGA-W5-AA31-01	0.824215	bile_duct
TCGA-W5-AA38-01	0.842152	bile_duct
TCGA-W5-AA2Z-01	0.842853	bile_duct
TCGA-3X-AAVC-01	0.84462	bile_duct
TCGA-ZH-A8Y1-01	0.839313	bile_duct
TCGA-W5-AA39-01	0.827849	bile_duct
TCGA-ZU-A8S4-01	0.838548	bile_duct
TCGA-W5-AA2T-01	0.845156	bile_duct
TCGA-ZH-A8Y6-01	0.830234	bile_duct
TCGA-ZH-A8Y8-01	0.835197	bile_duct
TCGA-ZH-A8Y4-01	0.83885	bile_duct
TCGA-AB-2863-03	0.862888	blood
TCGA-AB-2914-03	0.862599	blood
TCGA-AB-2967-03	0.854922	blood
TCGA-AB-2892-03	0.853692	blood
TCGA-AB-2976-03	0.859087	blood
TCGA-AB-2943-03	0.86005	blood
TCGA-AB-2927-03	0.853698	blood
TCGA-AB-2955-03	0.857842	blood
TCGA-AB-3007-03	0.854962	blood
TCGA-AB-2896-03	0.860913	blood
TCGA-AB-2985-03	0.854508	blood
TCGA-AB-2994-03	0.850244	blood
TCGA-AB-2870-03	0.860256	blood
TCGA-AB-2981-03	0.856523	blood
TCGA-AB-2884-03	0.861954	blood
TCGA-AB-2998-03	0.855942	blood
TCGA-AB-2866-03	0.857194	blood
TCGA-AB-2978-03	0.850468	blood
TCGA-AB-2869-03	0.862123	blood
TCGA-AB-2956-03	0.862542	blood
TCGA-AB-2841-03	0.852652	blood
TCGA-AB-2950-03	0.876224	blood
TCGA-AB-2835-03	0.858072	blood
TCGA-AB-2894-03	0.855216	blood
TCGA-AB-2828-03	0.85417	blood
TCGA-AB-2954-03	0.858191	blood
TCGA-AB-2946-03	0.857351	blood
TCGA-AB-2890-03	0.860914	blood
TCGA-AB-2949-03	0.857005	blood
TCGA-AB-2822-03	0.855358	blood
TCGA-AB-2818-03	0.863774	blood
TCGA-AB-2820-03	0.861828	blood
TCGA-AB-2836-03	0.855203	blood
TCGA-AB-3008-03	0.858851	blood
TCGA-AB-3012-03	0.851838	blood
TCGA-AB-2988-03	0.863592	blood
TCGA-AB-2851-03	0.861526	blood
TCGA-AB-2913-03	0.861393	blood
TCGA-AB-2843-03	0.858013	blood
TCGA-AB-2904-03	0.855086	blood
TCGA-AB-2847-03	0.854786	blood
TCGA-AB-2859-03	0.858101	blood
TCGA-AB-2838-03	0.856773	blood
TCGA-AB-2826-03	0.853638	blood
TCGA-AB-2930-03	0.863936	blood
TCGA-AB-2811-03	0.858082	blood
TCGA-AB-2925-03	0.86408	blood
TCGA-AB-2825-03	0.854151	blood
TCGA-AB-2833-03	0.851108	blood
TCGA-AB-2816-03	0.854901	blood
TCGA-AB-2868-03	0.855415	blood
TCGA-AB-2875-03	0.869064	blood
TCGA-AB-2821-03	0.854607	blood
TCGA-AB-2972-03	0.860077	blood
TCGA-AB-2938-03	0.858444	blood
TCGA-AB-2849-03	0.850098	blood
TCGA-AB-2891-03	0.866544	blood
TCGA-AB-2932-03	0.858445	blood
TCGA-AB-2858-03	0.867919	blood
TCGA-AB-2813-03	0.860784	blood
TCGA-AB-2901-03	0.863522	blood
TCGA-AB-2920-03	0.860635	blood
TCGA-AB-2931-03	0.862038	blood
TCGA-AB-2935-03	0.850712	blood
TCGA-AB-2921-03	0.864723	blood
TCGA-AB-2924-03	0.856831	blood
TCGA-AB-2874-03	0.856843	blood
TCGA-AB-2939-03	0.852866	blood
TCGA-AB-2862-03	0.849675	blood
TCGA-AB-2878-03	0.861891	blood
TCGA-AB-2861-03	0.86497	blood
TCGA-AB-2965-03	0.858171	blood
TCGA-AB-2912-03	0.851155	blood
TCGA-AB-2900-03	0.856831	blood
TCGA-AB-2942-03	0.859708	blood
TCGA-AB-2877-03	0.865744	blood
TCGA-AB-2876-03	0.856683	blood
TCGA-AB-2898-03	0.851604	blood
TCGA-AB-2897-03	0.857905	blood
TCGA-AB-2879-03	0.859766	blood
TCGA-AB-2886-03	0.8722	blood
TCGA-AB-2983-03	0.858176	blood
TCGA-AB-2871-03	0.859945	blood
TCGA-AB-2999-03	0.852662	blood
TCGA-AB-2966-03	0.857826	blood
TCGA-AB-3000-03	0.860536	blood
TCGA-AB-2806-03	0.869823	blood
TCGA-AB-2987-03	0.844979	blood
TCGA-AB-2840-03	0.854489	blood
TCGA-AB-2837-03	0.85225	blood
TCGA-AB-2844-03	0.860791	blood
TCGA-AB-2940-03	0.8587	blood
TCGA-AB-2839-03	0.862149	blood
TCGA-AB-2812-03	0.859037	blood
TCGA-AB-2959-03	0.859701	blood
TCGA-AB-2991-03	0.851563	blood
TCGA-AB-2803-03	0.848662	blood
TCGA-AB-2819-03	0.867914	blood
TCGA-AB-2971-03	0.855854	blood
TCGA-AB-2990-03	0.856193	blood
TCGA-AB-2854-03	0.852894	blood
TCGA-AB-2918-03	0.862759	blood
TCGA-AB-3009-03	0.853966	blood
TCGA-AB-3005-03	0.865193	blood
TCGA-AB-2824-03	0.854712	blood
TCGA-AB-2928-03	0.855584	blood
TCGA-AB-2910-03	0.865935	blood
TCGA-AB-2805-03	0.859264	blood
TCGA-AB-2857-03	0.857233	blood
TCGA-AB-2899-03	0.860186	blood
TCGA-AB-2846-03	0.859564	blood
TCGA-AB-2880-03	0.862832	blood
TCGA-AB-2873-03	0.855253	blood
TCGA-AB-2817-03	0.855072	blood
TCGA-AB-2865-03	0.856219	blood
TCGA-AB-2973-03	0.856622	blood
TCGA-AB-2963-03	0.85422	blood
TCGA-AB-2977-03	0.858429	blood
TCGA-AB-2969-03	0.863114	blood
TCGA-AB-2908-03	0.857257	blood
TCGA-AB-2916-03	0.854898	blood
TCGA-AB-2823-03	0.855282	blood
TCGA-AB-2848-03	0.855802	blood
TCGA-AB-2856-03	0.85861	blood
TCGA-AB-2915-03	0.85738	blood
TCGA-AB-2881-03	0.86064	blood
TCGA-AB-2903-03	0.859258	blood
TCGA-AB-2911-03	0.855045	blood
TCGA-AB-2934-03	0.855822	blood
TCGA-AB-2860-03	0.859278	blood
TCGA-AB-2984-03	0.849451	blood
TCGA-AB-2980-03	0.84769	blood
TCGA-AB-2885-03	0.852614	blood
TCGA-AB-2996-03	0.856478	blood
TCGA-AB-2979-03	0.85958	blood
TCGA-AB-2867-03	0.855704	blood
TCGA-AB-2855-03	0.863709	blood
TCGA-AB-2975-03	0.858328	blood
TCGA-AB-2944-03	0.854736	blood
TCGA-AB-2952-03	0.855771	blood
TCGA-AB-2834-03	0.86371	blood
TCGA-AB-2895-03	0.859579	blood
TCGA-AB-2917-03	0.85375	blood
TCGA-AB-2887-03	0.860799	blood
TCGA-AB-2948-03	0.852532	blood
TCGA-AB-2883-03	0.860514	blood
TCGA-AB-3006-03	0.854856	blood
TCGA-AB-3002-03	0.853401	blood
TCGA-AB-2815-03	0.857873	blood
TCGA-AB-3011-03	0.861423	blood
TCGA-AB-2986-03	0.856659	blood
TCGA-AB-2853-03	0.855722	blood
TCGA-AB-2993-03	0.862898	blood
TCGA-AB-2842-03	0.85764	blood
TCGA-AB-2808-03	0.856409	blood
TCGA-AB-2830-03	0.860444	blood
TCGA-AB-2941-03	0.853939	blood
TCGA-AB-2832-03	0.8589	blood
TCGA-AB-2929-03	0.856424	blood
TCGA-AB-2936-03	0.860956	blood
TCGA-AB-2810-03	0.856257	blood
TCGA-AB-2814-03	0.858088	blood
TCGA-AB-2970-03	0.859839	blood
TCGA-AB-2995-03	0.849051	blood
TCGA-AB-2919-03	0.861683	blood
TCGA-AB-2845-03	0.861	blood
TCGA-AB-2889-03	0.857146	blood
TCGA-AB-2893-03	0.861241	blood
TCGA-AB-2882-03	0.852203	blood
TCGA-AB-2872-03	0.853143	blood
TCGA-AB-2933-03	0.847385	blood
TCGA-AB-2964-03	0.859216	blood
TCGA-AB-2937-03	0.862131	blood
TCGA-A2-A3XX-01	0.862604	breast
TCGA-BH-A18K-01	0.862175	breast
TCGA-Z7-A8R5-01	0.865282	breast
TCGA-C8-A1HL-01	0.859728	breast
TCGA-A2-A0EM-01	0.859205	breast
TCGA-E2-A2P6-01	0.853829	breast
TCGA-AO-A1KT-01	0.862593	breast
TCGA-E9-A3HO-01	0.845915	breast
TCGA-BH-A18V-06	0.856521	breast
TCGA-D8-A1XJ-01	0.848556	breast
TCGA-A2-A04P-01	0.866985	breast
TCGA-AC-A2FK-01	0.851756	breast
TCGA-LL-A740-01	0.840226	breast
TCGA-BH-A0BZ-01	0.868094	breast
TCGA-C8-A3M8-01	0.859299	breast
TCGA-BH-A0BM-01	0.856541	breast
TCGA-E2-A1LL-01	0.851954	breast
TCGA-BH-A28O-01	0.86429	breast
TCGA-A7-A4SC-01	0.85879	breast
TCGA-E9-A24A-01	0.862801	breast
TCGA-AC-A6IV-01	0.862158	breast
TCGA-B6-A400-01	0.865703	breast
TCGA-A8-A096-01	0.867492	breast
TCGA-A2-A04Y-01	0.85467	breast
TCGA-E2-A1IH-01	0.862393	breast
TCGA-B6-A0RH-01	0.85956	breast
TCGA-AR-A1AS-01	0.859226	breast
TCGA-EW-A1P0-01	0.848879	breast
TCGA-AO-A126-01	0.868122	breast
TCGA-EW-A1PC-01	0.853528	breast
TCGA-A7-A0CH-01	0.85309	breast
TCGA-E9-A2JS-01	0.872532	breast
TCGA-B6-A0WV-01	0.853585	breast
TCGA-UL-AAZ6-01	0.857277	breast
TCGA-B6-A0RG-01	0.856637	breast
TCGA-A8-A07S-01	0.861421	breast
TCGA-A7-A0DC-01	0.845516	breast
TCGA-BH-A6R9-01	0.877768	breast
TCGA-HN-A2OB-01	0.868542	breast
TCGA-D8-A141-01	0.866204	breast
TCGA-UU-A93S-01	0.813483	breast
TCGA-AR-A24P-01	0.852944	breast
TCGA-GM-A3XG-01	0.864079	breast
TCGA-E9-A1N9-01	0.852032	breast
TCGA-B6-A0I9-01	0.854797	breast
TCGA-E2-A1L9-01	0.870146	breast
TCGA-AC-A23H-01	0.848799	breast
TCGA-AR-A1AP-01	0.855178	breast
TCGA-BH-A0H5-01	0.862406	breast
TCGA-OK-A5Q2-01	0.863391	breast
TCGA-BH-A0E6-01	0.867887	breast
TCGA-D8-A1JA-01	0.858132	breast
TCGA-BH-A0BW-01	0.850896	breast
TCGA-BH-A0HB-01	0.860586	breast
TCGA-AQ-A54O-01	0.858874	breast
TCGA-B6-A0WZ-01	0.857072	breast
TCGA-C8-A135-01	0.852378	breast
TCGA-BH-A0BJ-01	0.859362	breast
TCGA-BH-A203-01	0.84038	breast
TCGA-BH-A0C7-01	0.856692	breast
TCGA-BH-A8FZ-01	0.855759	breast
TCGA-S3-AA17-01	0.856251	breast
TCGA-D8-A13Z-01	0.850825	breast
TCGA-A7-A6VX-01	0.85631	breast
TCGA-AR-A255-01	0.855618	breast
TCGA-AR-A1AT-01	0.84842	breast
TCGA-E2-A1B0-01	0.842524	breast
TCGA-BH-A18R-01	0.85275	breast
TCGA-AC-A4ZE-01	0.852917	breast
TCGA-B6-A0RS-01	0.842976	breast
TCGA-AR-A24H-01	0.844704	breast
TCGA-A8-A099-01	0.855063	breast
TCGA-BH-A42T-01	0.860973	breast
TCGA-A8-A09R-01	0.870357	breast
TCGA-B6-A0RN-01	0.867743	breast
TCGA-D8-A27G-01	0.862745	breast
TCGA-D8-A1XC-01	0.856102	breast
TCGA-BH-A1FJ-01	0.862141	breast
TCGA-EW-A1PE-01	0.85818	breast
TCGA-E2-A1II-01	0.86288	breast
TCGA-S3-AA14-01	0.850878	breast
TCGA-A8-A09B-01	0.860793	breast
TCGA-AR-A5QP-01	0.859283	breast
TCGA-E9-A6HE-01	0.867372	breast
TCGA-BH-A0HI-01	0.869201	breast
TCGA-AO-A03V-01	0.849605	breast
TCGA-A2-A0CS-01	0.863164	breast
TCGA-OL-A66P-01	0.823116	breast
TCGA-A2-A1G4-01	0.858474	breast
TCGA-E2-A573-01	0.85864	breast
TCGA-A2-A0EV-01	0.856847	breast
TCGA-A8-A08A-01	0.86394	breast
TCGA-W8-A86G-01	0.861349	breast
TCGA-AO-A03R-01	0.854787	breast
TCGA-A2-A0ER-01	0.851376	breast
TCGA-OL-A66K-01	0.863578	breast
TCGA-EW-A1OX-01	0.85805	breast
TCGA-A8-A0A9-01	0.862416	breast
TCGA-AN-A04D-01	0.861053	breast
TCGA-BH-A1FB-01	0.860488	breast
TCGA-AN-A0XW-01	0.868313	breast
TCGA-A8-A07J-01	0.864038	breast
TCGA-A2-A0SX-01	0.863402	breast
TCGA-BH-A0AW-01	0.852084	breast
TCGA-BH-A2L8-01	0.859412	breast
TCGA-BH-A0B6-01	0.866033	breast
TCGA-A8-A08I-01	0.846134	breast
TCGA-BH-A0BS-01	0.864617	breast
TCGA-B6-A0IG-01	0.848626	breast
TCGA-BH-A0DO-01	0.859529	breast
TCGA-LL-A73Y-01	0.867746	breast
TCGA-BH-A0DK-01	0.863155	breast
TCGA-BH-A0BG-01	0.85827	breast
TCGA-A8-A06Z-01	0.856116	breast
TCGA-AN-A0AT-01	0.866344	breast
TCGA-E2-A14U-01	0.856299	breast
TCGA-AR-A0U0-01	0.858312	breast
TCGA-EW-A1P5-01	0.85949	breast
TCGA-BH-A1FN-01	0.858125	breast
TCGA-E9-A3X8-01	0.864826	breast
TCGA-A1-A0SJ-01	0.857979	breast
TCGA-BH-A201-01	0.860877	breast
TCGA-E9-A22H-01	0.862755	breast
TCGA-B6-A0RP-01	0.868309	breast
TCGA-D8-A27V-01	0.849792	breast
TCGA-A1-A0SE-01	0.860221	breast
TCGA-A8-A06Y-01	0.856089	breast
TCGA-AR-A1AM-01	0.856876	breast
TCGA-AN-A041-01	0.862085	breast
TCGA-BH-A28Q-01	0.86036	breast
TCGA-B6-A409-01	0.862264	breast
TCGA-BH-A1EX-01	0.85112	breast
TCGA-BH-A0B2-01	0.854286	breast
TCGA-A2-A0CT-01	0.849413	breast
TCGA-A7-A0CJ-01	0.856014	breast
TCGA-A2-A4S2-01	0.855581	breast
TCGA-BH-A0H0-01	0.84544	breast
TCGA-LL-A5YO-01	0.836021	breast
TCGA-AN-A0FW-01	0.854731	breast
TCGA-AC-A6IX-06	0.855153	breast
TCGA-AC-A6IX-01	0.858084	breast
TCGA-E2-A156-01	0.863678	breast
TCGA-BH-A0B4-01	0.862751	breast
TCGA-AR-A24R-01	0.85507	breast
TCGA-E2-A1LH-01	0.868625	breast
TCGA-D8-A1JP-01	0.856574	breast
TCGA-AN-A0FS-01	0.86304	breast
TCGA-AC-A3TM-01	0.865071	breast
TCGA-C8-A12K-01	0.865354	breast
TCGA-AR-A2LE-01	0.85444	breast
TCGA-BH-A0HK-01	0.846067	breast
TCGA-AR-A250-01	0.865344	breast
TCGA-D8-A1JG-01	0.818027	breast
TCGA-E2-A152-01	0.858591	breast
TCGA-AR-A24V-01	0.866142	breast
TCGA-AN-A0FX-01	0.862433	breast
TCGA-AC-A62V-01	0.868069	breast
TCGA-AC-A2QI-01	0.864571	breast
TCGA-GM-A3XN-01	0.856766	breast
TCGA-C8-A275-01	0.852072	breast
TCGA-AO-A129-01	0.863546	breast
TCGA-AO-A12E-01	0.851075	breast
TCGA-BH-A1F8-01	0.853002	breast
TCGA-D8-A1JK-01	0.833868	breast
TCGA-A8-A08X-01	0.848549	breast
TCGA-AR-A2LN-01	0.858523	breast
TCGA-AN-A0FF-01	0.86389	breast
TCGA-E9-A1R6-01	0.863171	breast
TCGA-A8-A09A-01	0.865125	breast
TCGA-A8-A07W-01	0.856068	breast
TCGA-A8-A08O-01	0.860121	breast
TCGA-A2-A4RY-01	0.861942	breast
TCGA-A2-A0SY-01	0.854742	breast
TCGA-AC-A8OP-01	0.862019	breast
TCGA-AO-A0J6-01	0.86017	breast
TCGA-D8-A27F-01	0.86183	breast
TCGA-EW-A2FV-01	0.863167	breast
TCGA-E9-A54X-01	0.860764	breast
TCGA-AO-A0JB-01	0.857458	breast
TCGA-A2-A1G1-01	0.863586	breast
TCGA-AC-A3W5-01	0.852779	breast
TCGA-A7-A13G-01	0.853662	breast
TCGA-C8-A1HJ-01	0.854431	breast
TCGA-AC-A3EH-01	0.860182	breast
TCGA-D8-A1Y1-01	0.864316	breast
TCGA-A2-A0EN-01	0.860501	breast
TCGA-E9-A1R2-01	0.858855	breast
TCGA-A8-A08L-01	0.861939	breast
TCGA-A7-A3RF-01	0.855915	breast
TCGA-A2-A0D4-01	0.857107	breast
TCGA-EW-A1IW-01	0.850969	breast
TCGA-AO-A03M-01	0.86038	breast
TCGA-B6-A0IQ-01	0.862193	breast
TCGA-BH-A1FG-01	0.856634	breast
TCGA-AR-A0TS-01	0.856937	breast
TCGA-A2-A0CM-01	0.862817	breast
TCGA-A8-A06X-01	0.872676	breast
TCGA-AR-A0TZ-01	0.84731	breast
TCGA-A2-A0CZ-01	0.857299	breast
TCGA-AN-A0XS-01	0.862944	breast
TCGA-A2-A04Q-01	0.869606	breast
TCGA-BH-A0BV-01	0.856438	breast
TCGA-E2-A109-01	0.865313	breast
TCGA-AC-A5XS-01	0.855403	breast
TCGA-BH-A1FL-01	0.853733	breast
TCGA-E9-A1NI-01	0.865079	breast
TCGA-A8-A07R-01	0.85528	breast
TCGA-AN-A03Y-01	0.861571	breast
TCGA-A2-A0CV-01	0.855538	breast
TCGA-BH-A0C1-01	0.863519	breast
TCGA-BH-A1FH-01	0.861924	breast
TCGA-B6-A1KF-01	0.86295	breast
TCGA-A8-A08H-01	0.872044	breast
TCGA-AN-A0XN-01	0.873991	breast
TCGA-A1-A0SK-01	0.853088	breast
TCGA-AO-A125-01	0.862121	breast
TCGA-PE-A5DC-01	0.852196	breast
TCGA-BH-A0AU-01	0.863913	breast
TCGA-GM-A2DB-01	0.84122	breast
TCGA-E9-A244-01	0.871151	breast
TCGA-A8-A0AB-01	0.862746	breast
TCGA-A2-A3XV-01	0.810343	breast
TCGA-AN-A04A-01	0.864955	breast
TCGA-E2-A14O-01	0.85846	breast
TCGA-A2-A0T7-01	0.859733	breast
TCGA-A7-A0D9-01	0.858878	breast
TCGA-AO-A0JJ-01	0.857316	breast
TCGA-E9-A1RE-01	0.851051	breast
TCGA-AN-A046-01	0.859286	breast
TCGA-D8-A1X6-01	0.858429	breast
TCGA-AO-A0JF-01	0.862828	breast
TCGA-A2-A0T0-01	0.864094	breast
TCGA-BH-A0EA-01	0.859131	breast
TCGA-E2-A10A-01	0.865655	breast
TCGA-E2-A572-01	0.859285	breast
TCGA-E9-A54Y-01	0.852276	breast
TCGA-C8-A26Y-01	0.830661	breast
TCGA-AN-A0FJ-01	0.864387	breast
TCGA-BH-A1EV-01	0.859129	breast
TCGA-B6-A0IK-01	0.854608	breast
TCGA-JL-A3YW-01	0.860239	breast
TCGA-E2-A15D-01	0.854677	breast
TCGA-E9-A1RB-01	0.851	breast
TCGA-AO-A12D-01	0.835688	breast
TCGA-BH-A18H-01	0.857518	breast
TCGA-BH-A0HF-01	0.861383	breast
TCGA-C8-A12M-01	0.858477	breast
TCGA-C8-A26V-01	0.862006	breast
TCGA-B6-A1KN-01	0.850548	breast
TCGA-E2-A15S-01	0.847663	breast
TCGA-E9-A1RI-01	0.865581	breast
TCGA-GM-A2DI-01	0.863523	breast
TCGA-E2-A15L-01	0.864285	breast
TCGA-A8-A09T-01	0.863739	breast
TCGA-B6-A0RV-01	0.860662	breast
TCGA-D8-A27T-01	0.864306	breast
TCGA-C8-A278-01	0.827846	breast
TCGA-EW-A2FS-01	0.862533	breast
TCGA-A8-A09C-01	0.854822	breast
TCGA-BH-A18L-01	0.856417	breast
TCGA-GM-A2DK-01	0.85798	breast
TCGA-E9-A22A-01	0.86765	breast
TCGA-AC-A3YJ-01	0.862114	breast
TCGA-AC-A23C-01	0.849251	breast
TCGA-D8-A1XM-01	0.856442	breast
TCGA-BH-A1EU-01	0.863674	breast
TCGA-GM-A2DD-01	0.824521	breast
TCGA-OL-A5S0-01	0.86517	breast
TCGA-A2-A0YG-01	0.853441	breast
TCGA-A8-A09G-01	0.840697	breast
TCGA-E9-A2JT-01	0.854544	breast
TCGA-D8-A27E-01	0.855832	breast
TCGA-AC-A8OQ-01	0.863065	breast
TCGA-A1-A0SO-01	0.861701	breast
TCGA-OL-A66H-01	0.859803	breast
TCGA-D8-A1XA-01	0.852018	breast
TCGA-AO-A1KQ-01	0.86517	breast
TCGA-A8-A0A6-01	0.854194	breast
TCGA-AQ-A04J-01	0.862849	breast
TCGA-BH-A0W4-01	0.864512	breast
TCGA-D8-A1X5-01	0.854356	breast
TCGA-A2-A4RW-01	0.855386	breast
TCGA-D8-A1XV-01	0.858508	breast
TCGA-D8-A13Y-01	0.839451	breast
TCGA-AR-A0TU-01	0.867783	breast
TCGA-BH-A0B0-01	0.858252	breast
TCGA-E2-A15P-01	0.850216	breast
TCGA-D8-A1JN-01	0.841397	breast
TCGA-BH-A0B8-01	0.859039	breast
TCGA-A2-A3KD-01	0.857323	breast
TCGA-AR-A1AU-01	0.854832	breast
TCGA-AC-A6NO-01	0.857837	breast
TCGA-A2-A0CO-01	0.856804	breast
TCGA-AN-A0FZ-01	0.857031	breast
TCGA-A2-A0YD-01	0.862997	breast
TCGA-C8-A12N-01	0.867568	breast
TCGA-A2-A25F-01	0.874427	breast
TCGA-A8-A0A1-01	0.858977	breast
TCGA-EW-A1IZ-01	0.859125	breast
TCGA-B6-A0IB-01	0.853074	breast
TCGA-A8-A08Z-01	0.86357	breast
TCGA-BH-A0DT-01	0.86128	breast
TCGA-AC-A3QQ-01	0.852047	breast
TCGA-E2-A15T-01	0.850788	breast
TCGA-AR-A2LL-01	0.861708	breast
TCGA-3C-AALI-01	0.849835	breast
TCGA-BH-A0BC-01	0.864293	breast
TCGA-AR-A0TV-01	0.846715	breast
TCGA-E2-A154-01	0.854888	breast
TCGA-E2-A15E-01	0.852379	breast
TCGA-AC-A3OD-01	0.847597	breast
TCGA-AO-A124-01	0.844221	breast
TCGA-S3-A6ZF-01	0.854494	breast
TCGA-A8-A09D-01	0.875171	breast
TCGA-GM-A5PX-01	0.864237	breast
TCGA-AN-A0XO-01	0.859848	breast
TCGA-A2-A4S3-01	0.860756	breast
TCGA-A2-A0D1-01	0.857057	breast
TCGA-AO-A0J3-01	0.854457	breast
TCGA-A2-A25A-01	0.85503	breast
TCGA-C8-A1HK-01	0.854169	breast
TCGA-BH-A0B5-01	0.852876	breast
TCGA-AR-A0TR-01	0.84304	breast
TCGA-AC-A2B8-01	0.857196	breast
TCGA-A8-A06T-01	0.853953	breast
TCGA-LL-A9Q3-01	0.856677	breast
TCGA-B6-A0RL-01	0.849161	breast
TCGA-A7-A26G-01	0.866956	breast
TCGA-E2-A1LG-01	0.846225	breast
TCGA-A7-A6VW-01	0.855088	breast
TCGA-AC-A3W7-01	0.860208	breast
TCGA-E2-A1LK-01	0.856304	breast
TCGA-B6-A0RT-01	0.863497	breast
TCGA-D8-A1Y3-01	0.851912	breast
TCGA-A8-A07C-01	0.862254	breast
TCGA-A8-A06U-01	0.845642	breast
TCGA-D8-A73W-01	0.862465	breast
TCGA-E9-A245-01	0.851674	breast
TCGA-B6-A0X0-01	0.856585	breast
TCGA-AR-A1AX-01	0.855038	breast
TCGA-A8-A06Q-01	0.851134	breast
TCGA-E9-A1R0-01	0.849311	breast
TCGA-BH-A0DZ-01	0.871876	breast
TCGA-E9-A1N5-01	0.860357	breast
TCGA-AN-A0XP-01	0.859437	breast
TCGA-EW-A6S9-01	0.862932	breast
TCGA-A8-A095-01	0.857255	breast
TCGA-D8-A143-01	0.855515	breast
TCGA-PE-A5DE-01	0.854306	breast
TCGA-BH-AB28-01	0.857049	breast
TCGA-A8-A09N-01	0.854474	breast
TCGA-E2-A15A-06	0.853449	breast
TCGA-E2-A15A-01	0.865637	breast
TCGA-BH-A0HQ-01	0.862901	breast
TCGA-E2-A1L6-01	0.859341	breast
TCGA-B6-A0I2-01	0.859215	breast
TCGA-D8-A73X-01	0.864978	breast
TCGA-A8-A084-01	0.852184	breast
TCGA-AR-A24M-01	0.863008	breast
TCGA-A7-A2KD-01	0.85126	breast
TCGA-AR-A252-01	0.853516	breast
TCGA-AR-A0U2-01	0.853596	breast
TCGA-AR-A24L-01	0.859471	breast
TCGA-BH-A0E2-01	0.857552	breast
TCGA-BH-A18V-01	0.861572	breast
TCGA-LL-A5YN-01	0.855963	breast
TCGA-B6-A0WY-01	0.862686	breast
TCGA-EW-A423-01	0.858116	breast
TCGA-C8-A12X-01	0.850376	breast
TCGA-E9-A5UO-01	0.859282	breast
TCGA-BH-A18U-01	0.850457	breast
TCGA-BH-A0C0-01	0.851571	breast
TCGA-A8-A09I-01	0.861428	breast
TCGA-E9-A22D-01	0.857861	breast
TCGA-E2-A1LE-01	0.845925	breast
TCGA-E2-A15F-01	0.852728	breast
TCGA-D8-A27L-01	0.86013	breast
TCGA-C8-A12O-01	0.861167	breast
TCGA-D8-A1XG-01	0.854753	breast
TCGA-C8-A8HQ-01	0.864139	breast
TCGA-E2-A15M-01	0.862507	breast
TCGA-A8-A083-01	0.857796	breast
TCGA-AC-A3TN-01	0.859329	breast
TCGA-B6-A0IC-01	0.861975	breast
TCGA-A2-A0CW-01	0.862155	breast
TCGA-A8-A092-01	0.856345	breast
TCGA-D8-A1XS-01	0.861236	breast
TCGA-BH-A18Q-01	0.852597	breast
TCGA-AO-A12B-01	0.859024	breast
TCGA-A8-A09E-01	0.850542	breast
TCGA-A7-A26F-01	0.854266	breast
TCGA-AO-A12F-01	0.870721	breast
TCGA-EW-A1P6-01	0.858854	breast
TCGA-E2-A14X-01	0.85662	breast
TCGA-A8-A09Q-01	0.85994	breast
TCGA-AC-A2FF-01	0.85667	breast
TCGA-BH-A18J-01	0.864721	breast
TCGA-C8-A12W-01	0.860274	breast
TCGA-A2-A0YJ-01	0.862443	breast
TCGA-A2-A259-01	0.852992	breast
TCGA-A7-A3J0-01	0.850252	breast
TCGA-AQ-A1H2-01	0.862475	breast
TCGA-AR-A24O-01	0.864214	breast
TCGA-BH-A1FE-06	0.890455	breast
TCGA-WT-AB41-01	0.848151	breast
TCGA-A8-A0AD-01	0.862786	breast
TCGA-A7-A3J1-01	0.856378	breast
TCGA-A2-A0EQ-01	0.859886	breast
TCGA-LD-A7W6-01	0.856792	breast
TCGA-BH-A1FR-01	0.852123	breast
TCGA-A8-A08B-01	0.84751	breast
TCGA-D8-A1XK-01	0.860135	breast
TCGA-3C-AAAU-01	0.849468	breast
TCGA-BH-A0BT-01	0.854237	breast
TCGA-AO-A03U-01	0.853271	breast
TCGA-AR-A1AJ-01	0.861615	breast
TCGA-AR-A2LR-01	0.86933	breast
TCGA-LL-A7SZ-01	0.850204	breast
TCGA-AN-A0G0-01	0.85813	breast
TCGA-AN-A03X-01	0.872504	breast
TCGA-E2-A14Q-01	0.857509	breast
TCGA-A2-A1FZ-01	0.857963	breast
TCGA-OL-A5D6-01	0.832269	breast
TCGA-BH-A0B9-01	0.854128	breast
TCGA-AR-A1AQ-01	0.866203	breast
TCGA-E9-A226-01	0.857852	breast
TCGA-A2-A0YC-01	0.862336	breast
TCGA-A2-A4S1-01	0.876322	breast
TCGA-C8-A26W-01	0.855383	breast
TCGA-GM-A2DF-01	0.865746	breast
TCGA-D8-A1JH-01	0.856374	breast
TCGA-A2-A3XT-01	0.86131	breast
TCGA-AO-A1KR-01	0.861457	breast
TCGA-E2-A1IL-01	0.856828	breast
TCGA-BH-A1EW-01	0.856268	breast
TCGA-E9-A3Q9-01	0.85184	breast
TCGA-BH-A0DL-01	0.837544	breast
TCGA-AN-A0AL-01	0.864376	breast
TCGA-B6-A0WW-01	0.859372	breast
TCGA-AR-A1AI-01	0.861788	breast
TCGA-OL-A5RZ-01	0.854126	breast
TCGA-D8-A1JL-01	0.860208	breast
TCGA-A7-A0DB-01	0.851418	breast
TCGA-AR-A1AV-01	0.863219	breast
TCGA-D8-A1JC-01	0.855394	breast
TCGA-EW-A1OW-01	0.870991	breast
TCGA-B6-A2IU-01	0.857187	breast
TCGA-C8-A137-01	0.855504	breast
TCGA-C8-A1HN-01	0.855425	breast
TCGA-E2-A1L8-01	0.854234	breast
TCGA-A7-A26J-01	0.854377	breast
TCGA-BH-A0E7-01	0.864114	breast
TCGA-AQ-A54N-01	0.864667	breast
TCGA-D8-A73U-01	0.857468	breast
TCGA-D8-A27N-01	0.866616	breast
TCGA-LL-A8F5-01	0.868858	breast
TCGA-C8-A8HP-01	0.847227	breast
TCGA-BH-A6R8-01	0.864228	breast
TCGA-BH-A202-01	0.857066	breast
TCGA-OL-A5RY-01	0.860794	breast
TCGA-OL-A66I-01	0.863418	breast
TCGA-C8-A12V-01	0.86303	breast
TCGA-A7-A26E-01	0.862909	breast
TCGA-AO-A03N-01	0.858884	breast
TCGA-BH-A0HO-01	0.863503	breast
TCGA-AR-A1AN-01	0.862536	breast
TCGA-A8-A09X-01	0.831202	breast
TCGA-AR-A254-01	0.860911	breast
TCGA-BH-A0HL-01	0.841046	breast
TCGA-AC-A3HN-01	0.860217	breast
TCGA-BH-A0H7-01	0.863869	breast
TCGA-AC-A6IW-01	0.871488	breast
TCGA-OL-A6VO-01	0.854821	breast
TCGA-AC-A23E-01	0.869112	breast
TCGA-A2-A0CU-01	0.860356	breast
TCGA-A8-A09W-01	0.85808	breast
TCGA-B6-A0IM-01	0.863563	breast
TCGA-A2-A1FX-01	0.860287	breast
TCGA-BH-A1F0-01	0.85584	breast
TCGA-AC-A5EH-01	0.843301	breast
TCGA-EW-A1PD-01	0.862323	breast
TCGA-D8-A1J8-01	0.856447	breast
TCGA-AR-A24N-01	0.858388	breast
TCGA-AQ-A1H3-01	0.855586	breast
TCGA-AR-A24K-01	0.862122	breast
TCGA-AR-A2LQ-01	0.867793	breast
TCGA-A2-A0EP-01	0.865647	breast
TCGA-BH-A0H3-01	0.863949	breast
TCGA-B6-A40C-01	0.855388	breast
TCGA-EW-A6SC-01	0.864546	breast
TCGA-E2-A1IF-01	0.870507	breast
TCGA-AO-A0JE-01	0.846758	breast
TCGA-S3-AA11-01	0.864593	breast
TCGA-D8-A27I-01	0.854681	breast
TCGA-AC-A3W6-01	0.873069	breast
TCGA-A8-A07L-01	0.871539	breast
TCGA-A2-A0SV-01	0.855141	breast
TCGA-A1-A0SB-01	0.870163	breast
TCGA-A7-A5ZW-01	0.86493	breast
TCGA-A2-A0YF-01	0.861416	breast
TCGA-E9-A1NE-01	0.861919	breast
TCGA-BH-A0BR-01	0.856527	breast
TCGA-Z7-A8R6-01	0.858144	breast
TCGA-OL-A5D8-01	0.8562	breast
TCGA-B6-A0IJ-01	0.862873	breast
TCGA-PE-A5DD-01	0.855991	breast
TCGA-A2-A1FW-01	0.854928	breast
TCGA-AC-A2QJ-01	0.875957	breast
TCGA-A7-A13H-01	0.85811	breast
TCGA-E2-A1IO-01	0.859246	breast
TCGA-WT-AB44-01	0.857946	breast
TCGA-BH-A0BF-01	0.857163	breast
TCGA-AR-A5QN-01	0.852045	breast
TCGA-A2-A04V-01	0.86108	breast
TCGA-A1-A0SI-01	0.860375	breast
TCGA-E2-A14T-01	0.864033	breast
TCGA-E9-A295-01	0.852126	breast
TCGA-EW-A1P4-01	0.862389	breast
TCGA-BH-A0W3-01	0.853514	breast
TCGA-BH-A42U-01	0.863828	breast
TCGA-A8-A08G-01	0.85162	breast
TCGA-BH-A0BQ-01	0.863922	breast
TCGA-A1-A0SH-01	0.868525	breast
TCGA-B6-A401-01	0.862296	breast
TCGA-E2-A10E-01	0.853937	breast
TCGA-A7-A0CG-01	0.851566	breast
TCGA-A2-A0T1-01	0.839758	breast
TCGA-A1-A0SG-01	0.859044	breast
TCGA-E2-A1BD-01	0.854978	breast
TCGA-E2-A14Z-01	0.851835	breast
TCGA-A2-A04R-01	0.854873	breast
TCGA-A7-A425-01	0.853792	breast
TCGA-E9-A1RF-01	0.867069	breast
TCGA-B6-A408-01	0.858159	breast
TCGA-AR-A1AL-01	0.860561	breast
TCGA-AN-A0AM-01	0.852332	breast
TCGA-D8-A1JU-01	0.859166	breast
TCGA-AR-A1AH-01	0.865338	breast
TCGA-BH-A1EN-01	0.839605	breast
TCGA-E9-A3QA-01	0.858195	breast
TCGA-BH-A0EB-01	0.867271	breast
TCGA-BH-A1EY-01	0.851134	breast
TCGA-E2-A10B-01	0.851461	breast
TCGA-E2-A574-01	0.862132	breast
TCGA-D8-A1JB-01	0.863778	breast
TCGA-D8-A27P-01	0.862882	breast
TCGA-E9-A5FL-01	0.84626	breast
TCGA-LL-A5YM-01	0.859386	breast
TCGA-BH-A1FC-01	0.864379	breast
TCGA-XX-A89A-01	0.86722	breast
TCGA-A1-A0SQ-01	0.845776	breast
TCGA-A7-A26H-01	0.858598	breast
TCGA-AR-A24S-01	0.858471	breast
TCGA-E2-A15K-01	0.856331	breast
TCGA-E2-A15K-06	0.850535	breast
TCGA-AO-A12G-01	0.856538	breast
TCGA-BH-A0HA-01	0.862783	breast
TCGA-E2-A153-01	0.862623	breast
TCGA-AR-A24W-01	0.857571	breast
TCGA-D8-A1JJ-01	0.863876	breast
TCGA-E2-A158-01	0.853299	breast
TCGA-A8-A079-01	0.861932	breast
TCGA-BH-A204-01	0.850505	breast
TCGA-AO-A03T-01	0.860426	breast
TCGA-A1-A0SP-01	0.869693	breast
TCGA-D8-A1XL-01	0.854206	breast
TCGA-A2-A4RX-01	0.86709	breast
TCGA-AR-A2LO-01	0.855028	breast
TCGA-EW-A1PA-01	0.863341	breast
TCGA-D8-A27H-01	0.862257	breast
TCGA-E9-A1NC-01	0.868929	breast
TCGA-A2-A3XS-01	0.860733	breast
TCGA-AO-A0J7-01	0.853092	breast
TCGA-D8-A1XY-01	0.858625	breast
TCGA-A2-A0CK-01	0.857062	breast
TCGA-AC-A8OR-01	0.866719	breast
TCGA-A2-A0YH-01	0.858207	breast
TCGA-EW-A3U0-01	0.865591	breast
TCGA-AQ-A7U7-01	0.862613	breast
TCGA-A7-A13F-01	0.859631	breast
TCGA-C8-A8HR-01	0.853736	breast
TCGA-D8-A1Y0-01	0.854694	breast
TCGA-AN-A0FN-01	0.875609	breast
TCGA-A8-A08J-01	0.864884	breast
TCGA-EW-A1PF-01	0.861557	breast
TCGA-AO-A03L-01	0.859588	breast
TCGA-AN-A0FY-01	0.849046	breast
TCGA-AC-A7VC-01	0.890358	breast
TCGA-E9-A1R3-01	0.860389	breast
TCGA-E2-A1IN-01	0.865937	breast
TCGA-E2-A1LB-01	0.830411	breast
TCGA-A2-A25E-01	0.863824	breast
TCGA-EW-A1IY-01	0.859149	breast
TCGA-B6-A0X4-01	0.854817	breast
TCGA-D8-A1XQ-01	0.866034	breast
TCGA-A2-A0CL-01	0.864727	breast
TCGA-C8-A27A-01	0.851654	breast
TCGA-E9-A249-01	0.856687	breast
TCGA-B6-A0I6-01	0.864903	breast
TCGA-A2-A0ET-01	0.852759	breast
TCGA-A8-A07P-01	0.858773	breast
TCGA-BH-A1F5-01	0.856425	breast
TCGA-A8-A08F-01	0.862009	breast
TCGA-AC-A5XU-01	0.857668	breast
TCGA-AN-A0XL-01	0.853391	breast
TCGA-E9-A1ND-01	0.856276	breast
TCGA-A8-A08R-01	0.8642	breast
TCGA-GM-A2DC-01	0.856717	breast
TCGA-AN-A04C-01	0.842078	breast
TCGA-A2-A0YT-01	0.856574	breast
TCGA-S3-AA10-01	0.86143	breast
TCGA-BH-A1EO-01	0.867688	breast
TCGA-E2-A107-01	0.855223	breast
TCGA-EW-A1J5-01	0.855821	breast
TCGA-C8-A131-01	0.846468	breast
TCGA-A2-A04W-01	0.830818	breast
TCGA-AO-A0JG-01	0.853308	breast
TCGA-LD-A74U-01	0.864701	breast
TCGA-B6-A0I5-01	0.863748	breast
TCGA-BH-A0RX-01	0.868551	breast
TCGA-BH-A0DV-01	0.866445	breast
TCGA-GM-A2DO-01	0.85632	breast
TCGA-BH-A1ET-01	0.863247	breast
TCGA-A2-A3KC-01	0.863693	breast
TCGA-E2-A15J-01	0.857963	breast
TCGA-GM-A2DL-01	0.865615	breast
TCGA-C8-A27B-01	0.851123	breast
TCGA-AN-A0AS-01	0.859351	breast
TCGA-D8-A4Z1-01	0.856489	breast
TCGA-A8-A06R-01	0.863708	breast
TCGA-AO-A1KP-01	0.848103	breast
TCGA-C8-A12P-01	0.831425	breast
TCGA-A1-A0SF-01	0.859488	breast
TCGA-E9-A1RC-01	0.855312	breast
TCGA-A2-A04N-01	0.865286	breast
TCGA-BH-A8FY-01	0.859176	breast
TCGA-A8-A09Z-01	0.851119	breast
TCGA-A8-A09V-01	0.852716	breast
TCGA-GM-A3NY-01	0.857734	breast
TCGA-BH-A5J0-01	0.863372	breast
TCGA-E9-A1NG-01	0.874641	breast
TCGA-BH-A18I-01	0.863111	breast
TCGA-AO-A0JC-01	0.862764	breast
TCGA-D8-A140-01	0.859352	breast
TCGA-A2-A04T-01	0.858895	breast
TCGA-E9-A1RH-01	0.83489	breast
TCGA-BH-A0H6-01	0.863723	breast
TCGA-GM-A2DH-01	0.855362	breast
TCGA-BH-A1ES-01	0.864227	breast
TCGA-OL-A5RW-01	0.848168	breast
TCGA-BH-A18M-01	0.863569	breast
TCGA-E2-A14R-01	0.85514	breast
TCGA-A8-A09M-01	0.861133	breast
TCGA-E9-A229-01	0.863304	breast
TCGA-A1-A0SN-01	0.85821	breast
TCGA-BH-A0DD-01	0.860534	breast
TCGA-AR-A2LM-01	0.864595	breast
TCGA-E2-A10C-01	0.848931	breast
TCGA-AR-A0TW-01	0.871423	breast
TCGA-EW-A1J1-01	0.862079	breast
TCGA-BH-A0H9-01	0.861506	breast
TCGA-BH-A0W5-01	0.859188	breast
TCGA-AQ-A0Y5-01	0.858523	breast
TCGA-BH-A0HY-01	0.861724	breast
TCGA-D8-A1XW-01	0.85822	breast
TCGA-AN-A0FL-01	0.847141	breast
TCGA-LL-A5YP-01	0.871403	breast
TCGA-AC-A2BK-01	0.868374	breast
TCGA-AC-A7VB-01	0.850579	breast
TCGA-E2-A1IG-01	0.864953	breast
TCGA-AN-A0XR-01	0.856936	breast
TCGA-AO-A0J2-01	0.838611	breast
TCGA-BH-A1FE-01	0.862019	breast
TCGA-AC-A2FB-01	0.853855	breast
TCGA-C8-A12L-01	0.858448	breast
TCGA-3C-AALK-01	0.868713	breast
TCGA-LD-A66U-01	0.86146	breast
TCGA-AO-A1KO-01	0.844201	breast
TCGA-AR-A0TP-01	0.866095	breast
TCGA-A8-A07I-01	0.858916	breast
TCGA-A2-A0EY-01	0.839024	breast
TCGA-BH-A0B1-01	0.848316	breast
TCGA-EW-A6SB-01	0.863313	breast
TCGA-A8-A091-01	0.846397	breast
TCGA-D8-A1XT-01	0.863184	breast
TCGA-AO-A0JL-01	0.864828	breast
TCGA-PL-A8LY-01	0.862493	breast
TCGA-4H-AAAK-01	0.871626	breast
TCGA-E9-A22G-01	0.861172	breast
TCGA-D8-A1X8-01	0.856368	breast
TCGA-C8-A1HM-01	0.860411	breast
TCGA-BH-A0E1-01	0.861438	breast
TCGA-S3-A6ZG-01	0.852104	breast
TCGA-AO-A0J5-01	0.866346	breast
TCGA-A8-A08T-01	0.861426	breast
TCGA-AR-A1AW-01	0.862077	breast
TCGA-AO-A12A-01	0.85759	breast
TCGA-A2-A0CQ-01	0.8601	breast
TCGA-A2-A0YM-01	0.856679	breast
TCGA-E2-A1IU-01	0.845932	breast
TCGA-C8-A130-01	0.858125	breast
TCGA-E2-A1B4-01	0.858841	breast
TCGA-LL-A73Z-01	0.857966	breast
TCGA-LL-A6FR-01	0.865361	breast
TCGA-A8-A07E-01	0.862606	breast
TCGA-E9-A247-01	0.849588	breast
TCGA-BH-A18F-01	0.85123	breast
TCGA-B6-A1KI-01	0.859495	breast
TCGA-A2-A3XZ-01	0.857873	breast
TCGA-A8-A07F-01	0.853655	breast
TCGA-LD-A7W5-01	0.857445	breast
TCGA-AN-A0XV-01	0.858441	breast
TCGA-AC-A2FE-01	0.859286	breast
TCGA-A7-A4SB-01	0.856621	breast
TCGA-AN-A0XU-01	0.857573	breast
TCGA-A7-A6VV-01	0.867358	breast
TCGA-AO-A03P-01	0.853747	breast
TCGA-EW-A1P1-01	0.857232	breast
TCGA-LL-A442-01	0.848991	breast
TCGA-E2-A1LI-01	0.856931	breast
TCGA-OL-A66L-01	0.859843	breast
TCGA-B6-A0WS-01	0.859545	breast
TCGA-C8-A138-01	0.850255	breast
TCGA-B6-A0X7-01	0.849383	breast
TCGA-A7-A426-01	0.859488	breast
TCGA-A7-A56D-01	0.861837	breast
TCGA-A8-A07B-01	0.855012	breast
TCGA-A8-A086-01	0.863558	breast
TCGA-AR-A1AR-01	0.870359	breast
TCGA-BH-A1FU-01	0.865954	breast
TCGA-E9-A1N6-01	0.867625	breast
TCGA-B6-A0RI-01	0.863764	breast
TCGA-E2-A1B6-01	0.860144	breast
TCGA-E9-A1N4-01	0.861938	breast
TCGA-OL-A66O-01	0.857237	breast
TCGA-A7-A6VY-01	0.862736	breast
TCGA-GM-A2DA-01	0.863087	breast
TCGA-B6-A0I1-01	0.853083	breast
TCGA-BH-A18T-01	0.862254	breast
TCGA-BH-A0BD-01	0.854204	breast
TCGA-OL-A5RU-01	0.856196	breast
TCGA-LQ-A4E4-01	0.855769	breast
TCGA-A7-A0DA-01	0.866258	breast
TCGA-A2-A25C-01	0.855064	breast
TCGA-GM-A4E0-01	0.859702	breast
TCGA-E2-A14V-01	0.858211	breast
TCGA-E2-A105-01	0.864255	breast
TCGA-BH-A0HP-01	0.856043	breast
TCGA-B6-A0I8-01	0.853126	breast
TCGA-E2-A1L7-01	0.857794	breast
TCGA-E9-A1N8-01	0.854292	breast
TCGA-A8-A085-01	0.858073	breast
TCGA-AR-A24Q-01	0.875759	breast
TCGA-A7-A0CE-01	0.855486	breast
TCGA-C8-A134-01	0.859806	breast
TCGA-C8-A12Y-01	0.857737	breast
TCGA-AC-A2BM-01	0.85212	breast
TCGA-A2-A0EU-01	0.84679	breast
TCGA-E2-A15G-01	0.85765	breast
TCGA-C8-A12U-01	0.865893	breast
TCGA-B6-A0WT-01	0.858843	breast
TCGA-S3-AA12-01	0.850492	breast
TCGA-AR-A1AY-01	0.864633	breast
TCGA-D8-A27M-01	0.863663	breast
TCGA-A8-A081-01	0.840581	breast
TCGA-BH-A1ES-06	0.85659	breast
TCGA-AO-A03O-01	0.855368	breast
TCGA-PL-A8LZ-01	0.861902	breast
TCGA-D8-A1JS-01	0.854723	breast
TCGA-E2-A15H-01	0.851226	breast
TCGA-A8-A093-01	0.860759	breast
TCGA-BH-A18S-01	0.853429	breast
TCGA-AC-A23G-01	0.865723	breast
TCGA-EW-A1J2-01	0.86324	breast
TCGA-A2-A0ST-01	0.857015	breast
TCGA-AR-A24Z-01	0.853002	breast
TCGA-GI-A2C9-01	0.867467	breast
TCGA-D8-A145-01	0.847196	breast
TCGA-BH-A42V-01	0.856005	breast
TCGA-D8-A1XB-01	0.867987	breast
TCGA-A2-A0YL-01	0.859476	breast
TCGA-A7-A5ZX-01	0.866542	breast
TCGA-EW-A1P7-01	0.867303	breast
TCGA-AR-A5QQ-01	0.859827	breast
TCGA-S3-AA15-01	0.87687	breast
TCGA-A2-A0EW-01	0.8514	breast
TCGA-BH-A0DG-01	0.865163	breast
TCGA-EW-A1P3-01	0.854417	breast
TCGA-BH-A1FD-01	0.854588	breast
TCGA-EW-A424-01	0.861689	breast
TCGA-E2-A2P5-01	0.861727	breast
TCGA-E2-A1B1-01	0.859558	breast
TCGA-A7-A0CD-01	0.852745	breast
TCGA-A2-A0ES-01	0.859841	breast
TCGA-EW-A1P8-01	0.863343	breast
TCGA-AR-A0U4-01	0.867661	breast
TCGA-D8-A1XD-01	0.866306	breast
TCGA-A8-A08C-01	0.862528	breast
TCGA-LL-A7T0-01	0.860162	breast
TCGA-BH-A0DQ-01	0.861662	breast
TCGA-A7-A13D-01	0.862396	breast
TCGA-EW-A1OZ-01	0.860252	breast
TCGA-E2-A10F-01	0.860718	breast
TCGA-A7-A4SD-01	0.863365	breast
TCGA-E2-A1B5-01	0.85219	breast
TCGA-BH-A0DE-01	0.858691	breast
TCGA-AO-A0JM-01	0.865409	breast
TCGA-E2-A14P-01	0.85137	breast
TCGA-E9-A227-01	0.859479	breast
TCGA-OL-A5D7-01	0.862873	breast
TCGA-AR-A2LH-01	0.854414	breast
TCGA-A8-A07O-01	0.863028	breast
TCGA-A2-A0D3-01	0.854522	breast
TCGA-C8-A1HG-01	0.864335	breast
TCGA-AO-A0JA-01	0.859469	breast
TCGA-AR-A0TX-01	0.851955	breast
TCGA-B6-A0IE-01	0.839217	breast
TCGA-E9-A1QZ-01	0.862349	breast
TCGA-B6-A0RU-01	0.868899	breast
TCGA-OL-A66J-01	0.863237	breast
TCGA-AC-A2FG-01	0.85356	breast
TCGA-D8-A1JI-01	0.847503	breast
TCGA-GM-A2D9-01	0.860684	breast
TCGA-OL-A5RX-01	0.863746	breast
TCGA-EW-A1OY-01	0.859766	breast
TCGA-AR-A5QM-01	0.853864	breast
TCGA-BH-A0BA-01	0.843833	breast
TCGA-C8-A26Z-01	0.853909	breast
TCGA-E2-A14S-01	0.854975	breast
TCGA-XX-A899-01	0.862532	breast
TCGA-A8-A06O-01	0.859596	breast
TCGA-D8-A1JM-01	0.843168	breast
TCGA-BH-A0EI-01	0.859248	breast
TCGA-C8-A1HO-01	0.849688	breast
TCGA-E9-A228-01	0.861799	breast
TCGA-E9-A1RA-01	0.862858	breast
TCGA-OL-A6VR-01	0.850834	breast
TCGA-EW-A1OV-01	0.862047	breast
TCGA-A2-A04U-01	0.859736	breast
TCGA-D8-A1JF-01	0.815703	breast
TCGA-OL-A6VQ-01	0.860394	breast
TCGA-C8-A273-01	0.857926	breast
TCGA-C8-A132-01	0.861286	breast
TCGA-S3-AA0Z-01	0.857422	breast
TCGA-BH-A0EE-01	0.837247	breast
TCGA-B6-A0RQ-01	0.856813	breast
TCGA-OL-A66N-01	0.861729	breast
TCGA-A7-A4SE-01	0.862659	breast
TCGA-D8-A27W-01	0.862244	breast
TCGA-AR-A2LJ-01	0.862358	breast
TCGA-A8-A075-01	0.858249	breast
TCGA-A2-A1G6-01	0.855557	breast
TCGA-A1-A0SD-01	0.856758	breast
TCGA-C8-A12T-01	0.8669	breast
TCGA-A2-A3Y0-01	0.85555	breast
TCGA-AC-A3YI-01	0.869762	breast
TCGA-E2-A570-01	0.862053	breast
TCGA-EW-A6SD-01	0.84858	breast
TCGA-E2-A14W-01	0.866063	breast
TCGA-AR-A256-01	0.856255	breast
TCGA-A2-A0T3-01	0.86066	breast
TCGA-BH-A0HN-01	0.860773	breast
TCGA-AR-A1AO-01	0.859921	breast
TCGA-AN-A0FV-01	0.850012	breast
TCGA-EW-A1J3-01	0.850457	breast
TCGA-BH-A208-01	0.869937	breast
TCGA-BH-A1F6-01	0.857683	breast
TCGA-AR-A24X-01	0.860374	breast
TCGA-B6-A0IO-01	0.858767	breast
TCGA-E2-A1IE-01	0.8591	breast
TCGA-AN-A0AJ-01	0.855722	breast
TCGA-AO-A128-01	0.85878	breast
TCGA-AR-A24T-01	0.863517	breast
TCGA-BH-A1F2-01	0.858447	breast
TCGA-D8-A1J9-01	0.850718	breast
TCGA-E2-A150-01	0.86529	breast
TCGA-AR-A251-01	0.859336	breast
TCGA-D8-A1JE-01	0.861903	breast
TCGA-C8-A274-01	0.849587	breast
TCGA-BH-A5IZ-01	0.856744	breast
TCGA-A8-A076-01	0.854024	breast
TCGA-E2-A14Y-01	0.846869	breast
TCGA-B6-A40B-01	0.856763	breast
TCGA-BH-A0E9-01	0.855962	breast
TCGA-E9-A1NH-01	0.869499	breast
TCGA-EW-A2FW-01	0.859531	breast
TCGA-A7-A3IY-01	0.857208	breast
TCGA-AO-A0J8-01	0.858922	breast
TCGA-A2-A4S0-01	0.850443	breast
TCGA-MS-A51U-01	0.862653	breast
TCGA-A7-A3IZ-01	0.853913	breast
TCGA-A2-A0D2-01	0.865103	breast
TCGA-A2-A1G0-01	0.857694	breast
TCGA-AR-A0U3-01	0.852388	breast
TCGA-D8-A1XZ-01	0.854938	breast
TCGA-A2-A0SW-01	0.858111	breast
TCGA-OL-A5DA-01	0.863313	breast
TCGA-A7-A5ZV-01	0.869178	breast
TCGA-LL-A50Y-01	0.859408	breast
TCGA-C8-A3M7-01	0.856854	breast
TCGA-A2-A0EO-01	0.859355	breast
TCGA-AR-A1AK-01	0.85887	breast
TCGA-AC-A2QH-01	0.878514	breast
TCGA-A8-A08P-01	0.863414	breast
TCGA-B6-A0IP-01	0.862194	breast
TCGA-A8-A0A2-01	0.855012	breast
TCGA-B6-A1KC-01	0.845191	breast
TCGA-A2-A1FV-01	0.852096	breast
TCGA-D8-A1JT-01	0.850651	breast
TCGA-E9-A1R4-01	0.850615	breast
TCGA-BH-A0GY-01	0.848446	breast
TCGA-E2-A56Z-01	0.854059	breast
TCGA-A7-A13E-01	0.86147	breast
TCGA-A2-A0CP-01	0.867322	breast
TCGA-E2-A1LS-01	0.850252	breast
TCGA-A2-A0CX-01	0.84308	breast
TCGA-BH-A1FM-01	0.860272	breast
TCGA-A1-A0SM-01	0.864972	breast
TCGA-AQ-A04H-01	0.846009	breast
TCGA-LL-A6FP-01	0.849459	breast
TCGA-A2-A0T5-01	0.86425	breast
TCGA-A7-A4SF-01	0.851921	breast
TCGA-B6-A402-01	0.862362	breast
TCGA-A2-A25B-01	0.874176	breast
TCGA-A2-A3XW-01	0.850843	breast
TCGA-E2-A14N-01	0.861446	breast
TCGA-AN-A049-01	0.859739	breast
TCGA-HN-A2NL-01	0.871331	breast
TCGA-BH-A0GZ-01	0.864063	breast
TCGA-BH-A0DP-01	0.85596	breast
TCGA-E9-A1RG-01	0.856661	breast
TCGA-B6-A0IH-01	0.86103	breast
TCGA-5L-AAT1-01	0.862273	breast
TCGA-A8-A06N-01	0.84134	breast
TCGA-D8-A27K-01	0.859105	breast
TCGA-BH-A0HX-01	0.870853	breast
TCGA-BH-A8G0-01	0.862084	breast
TCGA-AO-A12H-01	0.860765	breast
TCGA-A2-A0T6-01	0.861375	breast
TCGA-E2-A15I-01	0.848209	breast
TCGA-LL-A5YL-01	0.853094	breast
TCGA-E2-A9RU-01	0.857644	breast
TCGA-C8-A26X-01	0.812212	breast
TCGA-D8-A147-01	0.860653	breast
TCGA-AN-A0FD-01	0.863974	breast
TCGA-AN-A0AK-01	0.865057	breast
TCGA-AO-A1KS-01	0.854259	breast
TCGA-AR-A24U-01	0.849473	breast
TCGA-E2-A15E-06	0.847086	breast
TCGA-C8-A1HI-01	0.852635	breast
TCGA-EW-A6SA-01	0.857725	breast
TCGA-BH-A0C3-01	0.851116	breast
TCGA-AC-A62Y-01	0.859348	breast
TCGA-D8-A1X9-01	0.871696	breast
TCGA-D8-A1JD-01	0.866572	breast
TCGA-E9-A1RD-01	0.866233	breast
TCGA-E2-A15R-01	0.838846	breast
TCGA-E9-A1N3-01	0.856263	breast
TCGA-PL-A8LV-01	0.851572	breast
TCGA-GM-A3XL-01	0.866083	breast
TCGA-A2-A0T2-01	0.865182	breast
TCGA-BH-A18N-01	0.863332	breast
TCGA-B6-A0RO-01	0.847415	breast
TCGA-D8-A27R-01	0.857214	breast
TCGA-AO-A0J9-01	0.860001	breast
TCGA-E9-A1NA-01	0.871453	breast
TCGA-E2-A1IJ-01	0.870637	breast
TCGA-BH-A209-01	0.85344	breast
TCGA-E2-A1AZ-01	0.869452	breast
TCGA-AN-A0FK-01	0.865272	breast
TCGA-A2-A0YI-01	0.856474	breast
TCGA-D8-A1XO-01	0.857713	breast
TCGA-AR-A0TT-01	0.854587	breast
TCGA-A8-A0A4-01	0.844804	breast
TCGA-E2-A576-01	0.850469	breast
TCGA-AC-A8OS-01	0.857896	breast
TCGA-D8-A1X7-01	0.849648	breast
TCGA-AC-A2FM-01	0.854316	breast
TCGA-E9-A1NF-01	0.866262	breast
TCGA-EW-A1PG-01	0.868067	breast
TCGA-E2-A1LA-01	0.854972	breast
TCGA-A2-A0T4-01	0.852311	breast
TCGA-A8-A07Z-01	0.855431	breast
TCGA-BH-A0AZ-01	0.874029	breast
TCGA-AN-A0FT-01	0.855676	breast
TCGA-BH-A0DS-01	0.856993	breast
TCGA-E9-A1R5-01	0.860572	breast
TCGA-E9-A243-01	0.857133	breast
TCGA-A2-A25D-01	0.85154	breast
TCGA-E2-A159-01	0.857695	breast
TCGA-A8-A0A7-01	0.85059	breast
TCGA-B6-A0X5-01	0.850627	breast
TCGA-B6-A0RE-01	0.862976	breast
TCGA-EW-A1IX-01	0.86083	breast
TCGA-A2-A0CY-01	0.854166	breast
TCGA-JL-A3YX-01	0.85709	breast
TCGA-AC-A3QP-01	0.85847	breast
TCGA-EW-A1PH-01	0.859785	breast
TCGA-E9-A1R7-01	0.853848	breast
TCGA-BH-A0DH-01	0.85395	breast
TCGA-AR-A0TY-01	0.859271	breast
TCGA-D8-A3Z6-01	0.86072	breast
TCGA-E2-A155-01	0.847579	breast
TCGA-B6-A0X1-01	0.85322	breast
TCGA-A8-A07U-01	0.858508	breast
TCGA-GM-A2DM-01	0.866327	breast
TCGA-S3-A6ZH-01	0.846491	breast
TCGA-A2-A3XU-01	0.871165	breast
TCGA-BH-A0WA-01	0.863975	breast
TCGA-A7-A4SA-01	0.865173	breast
TCGA-GM-A5PV-01	0.855983	breast
TCGA-BH-A0AV-01	0.871496	breast
TCGA-A2-A0D0-01	0.851733	breast
TCGA-A8-A08S-01	0.847748	breast
TCGA-EW-A2FR-01	0.867478	breast
TCGA-C8-A133-01	0.856375	breast
TCGA-A2-A3XY-01	0.870982	breast
TCGA-EW-A3E8-01	0.858775	breast
TCGA-A2-A0SU-01	0.846286	breast
TCGA-AQ-A04L-01	0.811267	breast
TCGA-C8-A1HE-01	0.856094	breast
TCGA-AO-A0JI-01	0.847579	breast
TCGA-B6-A0RM-01	0.840923	breast
TCGA-BH-A0E0-01	0.857086	breast
TCGA-A2-A0YE-01	0.858754	breast
TCGA-E2-A3DX-01	0.859838	breast
TCGA-5L-AAT0-01	0.866394	breast
TCGA-BH-A0BL-01	0.874114	breast
TCGA-D8-A3Z5-01	0.85241	breast
TCGA-GM-A2DN-01	0.858546	breast
TCGA-BH-A0BP-01	0.854443	breast
TCGA-BH-A0BO-01	0.8595	breast
TCGA-LL-A6FQ-01	0.857532	breast
TCGA-E9-A248-01	0.846343	breast
TCGA-A7-A26I-01	0.862554	breast
TCGA-C8-A12Q-01	0.848062	breast
TCGA-BH-A0HU-01	0.856047	breast
TCGA-B6-A0WX-01	0.873651	breast
TCGA-D8-A1Y2-01	0.862881	breast
TCGA-A2-A0CR-01	0.862512	breast
TCGA-AN-A0AR-01	0.862454	breast
TCGA-D8-A146-01	0.858361	breast
TCGA-A8-A06P-01	0.862636	breast
TCGA-AC-A62X-01	0.84745	breast
TCGA-AC-A2FO-01	0.856598	breast
TCGA-B6-A3ZX-01	0.864881	breast
TCGA-EW-A1PB-01	0.856659	breast
TCGA-D8-A142-01	0.870862	breast
TCGA-LD-A9QF-01	0.852034	breast
TCGA-V7-A7HQ-01	0.85698	breast
TCGA-E9-A5UP-01	0.843498	breast
TCGA-BH-A0DX-01	0.865804	breast
TCGA-EW-A1J6-01	0.854549	breast
TCGA-E9-A22B-01	0.865954	breast
TCGA-E2-A106-01	0.851222	breast
TCGA-OL-A5RV-01	0.857691	breast
TCGA-E2-A1BC-01	0.856847	breast
TCGA-BH-A0W7-01	0.85611	breast
TCGA-E2-A15C-01	0.858857	breast
TCGA-E2-A1IK-01	0.860407	breast
TCGA-E9-A5FK-01	0.855932	breast
TCGA-BH-A0HW-01	0.854828	breast
TCGA-GM-A3NW-01	0.855252	breast
TCGA-D8-A1XU-01	0.854535	breast
TCGA-PL-A8LX-01	0.857483	breast
TCGA-GI-A2C8-01	0.8593	breast
TCGA-B6-A0IN-01	0.860047	breast
TCGA-A8-A097-01	0.858068	breast
TCGA-E9-A22E-01	0.87543	breast
TCGA-A2-A04X-01	0.857604	breast
TCGA-LL-A441-01	0.866502	breast
TCGA-AC-A3BB-01	0.858796	breast
TCGA-A8-A094-01	0.845147	breast
TCGA-C8-A12Z-01	0.847545	breast
TCGA-D8-A1XF-01	0.847962	breast
TCGA-AO-A0JD-01	0.839252	breast
TCGA-A8-A082-01	0.857921	breast
TCGA-3C-AALJ-01	0.853068	breast
TCGA-LL-A440-01	0.864595	breast
TCGA-AR-A2LK-01	0.861116	breast
TCGA-A8-A07G-01	0.863593	breast
TCGA-BH-A0DI-01	0.867718	breast
TCGA-BH-A0B7-01	0.84762	breast
TCGA-A2-A0EX-01	0.854983	breast
TCGA-D8-A1XR-01	0.855541	breast
TCGA-AR-A0TQ-01	0.86409	breast
TCGA-BH-A18P-01	0.858034	breast
TCGA-BH-A0B3-01	0.864122	breast
TCGA-E2-A15O-01	0.854023	breast
TCGA-AO-A12C-01	0.858245	breast
TCGA-OL-A97C-01	0.874717	breast
TCGA-BH-A18G-01	0.86449	breast
TCGA-B6-A0IA-01	0.856389	breast
TCGA-A8-A090-01	0.861722	breast
TCGA-5T-A9QA-01	0.849255	breast
TCGA-AN-A0XT-01	0.851063	breast
TCGA-AO-A0J4-01	0.864935	breast
TCGA-A2-A0YK-01	0.855326	breast
TCGA-A8-A09K-01	0.848976	breast
TCGA-19-1787-01	0.864818	central_nervous_system
TCGA-S9-A7J2-01	0.857163	central_nervous_system
TCGA-E1-A7YI-01	0.863904	central_nervous_system
TCGA-06-5412-01	0.881201	central_nervous_system
TCGA-DU-7302-01	0.845248	central_nervous_system
TCGA-DU-A7TI-01	0.851125	central_nervous_system
TCGA-41-2571-01	0.863116	central_nervous_system
TCGA-12-5299-01	0.877356	central_nervous_system
TCGA-P5-A5EX-01	0.865233	central_nervous_system
TCGA-HT-8563-01	0.869306	central_nervous_system
TCGA-06-2565-01	0.872378	central_nervous_system
TCGA-16-0846-01	0.860846	central_nervous_system
TCGA-06-2561-01	0.865718	central_nervous_system
TCGA-14-0736-02	0.855204	central_nervous_system
TCGA-DU-6395-01	0.856502	central_nervous_system
TCGA-HT-8558-01	0.824737	central_nervous_system
TCGA-S9-A6U8-01	0.849365	central_nervous_system
TCGA-HT-7854-01	0.854165	central_nervous_system
TCGA-HT-7874-01	0.833908	central_nervous_system
TCGA-S9-A6TV-01	0.862157	central_nervous_system
TCGA-06-0132-01	0.862314	central_nervous_system
TCGA-HT-7616-01	0.861987	central_nervous_system
TCGA-KT-A7W1-01	0.87405	central_nervous_system
TCGA-P5-A5F2-01	0.853402	central_nervous_system
TCGA-19-2629-01	0.858426	central_nervous_system
TCGA-HT-7607-01	0.840309	central_nervous_system
TCGA-06-0238-01	0.867029	central_nervous_system
TCGA-06-0749-01	0.857826	central_nervous_system
TCGA-HT-7603-01	0.83623	central_nervous_system
TCGA-DB-A64P-01	0.862986	central_nervous_system
TCGA-HW-7486-01	0.850597	central_nervous_system
TCGA-P5-A5F1-01	0.856197	central_nervous_system
TCGA-DU-7011-01	0.855955	central_nervous_system
TCGA-06-0174-01	0.869053	central_nervous_system
TCGA-06-0210-02	0.873496	central_nervous_system
TCGA-HW-7493-01	0.84589	central_nervous_system
TCGA-VM-A8CA-01	0.854802	central_nervous_system
TCGA-DU-7015-01	0.854168	central_nervous_system
TCGA-06-0184-01	0.87529	central_nervous_system
TCGA-DU-8162-01	0.841292	central_nervous_system
TCGA-TM-A84O-01	0.864187	central_nervous_system
TCGA-FG-A60K-01	0.855545	central_nervous_system
TCGA-TQ-A7RN-01	0.859759	central_nervous_system
TCGA-28-2513-01	0.877041	central_nervous_system
TCGA-P5-A735-01	0.857558	central_nervous_system
TCGA-HT-7691-01	0.865165	central_nervous_system
TCGA-FG-A6J1-01	0.857807	central_nervous_system
TCGA-76-4929-01	0.852987	central_nervous_system
TCGA-DU-6402-01	0.876627	central_nervous_system
TCGA-HT-7684-01	0.861965	central_nervous_system
TCGA-HT-8104-01	0.86737	central_nervous_system
TCGA-HT-7473-01	0.851388	central_nervous_system
TCGA-06-0645-01	0.877806	central_nervous_system
TCGA-TQ-A7RU-01	0.850228	central_nervous_system
TCGA-DB-A4XF-01	0.852962	central_nervous_system
TCGA-DU-6406-01	0.871411	central_nervous_system
TCGA-FG-A713-01	0.838402	central_nervous_system
TCGA-E1-A7YL-01	0.863702	central_nervous_system
TCGA-CS-5396-01	0.854889	central_nervous_system
TCGA-14-0790-01	0.872241	central_nervous_system
TCGA-06-5416-01	0.860088	central_nervous_system
TCGA-HW-8322-01	0.855509	central_nervous_system
TCGA-S9-A6U9-01	0.852657	central_nervous_system
TCGA-HT-7676-01	0.851015	central_nervous_system
TCGA-HT-7469-01	0.856542	central_nervous_system
TCGA-HT-7478-01	0.855203	central_nervous_system
TCGA-DU-A5TW-01	0.853654	central_nervous_system
TCGA-S9-A6TX-01	0.857516	central_nervous_system
TCGA-RY-A83Z-01	0.852673	central_nervous_system
TCGA-DU-8165-01	0.842272	central_nervous_system
TCGA-76-4925-01	0.871084	central_nervous_system
TCGA-TM-A7C5-01	0.856695	central_nervous_system
TCGA-FG-A6IZ-01	0.854848	central_nervous_system
TCGA-TQ-A7RP-01	0.857349	central_nervous_system
TCGA-HT-8113-01	0.829289	central_nervous_system
TCGA-DH-A7UT-01	0.854185	central_nervous_system
TCGA-HW-8321-01	0.856896	central_nervous_system
TCGA-EZ-7264-01	0.854313	central_nervous_system
TCGA-CS-6666-01	0.860885	central_nervous_system
TCGA-HW-7491-01	0.848081	central_nervous_system
TCGA-S9-A6U1-01	0.85015	central_nervous_system
TCGA-E1-5307-01	0.848284	central_nervous_system
TCGA-CS-6669-01	0.83019	central_nervous_system
TCGA-VM-A8CE-01	0.856419	central_nervous_system
TCGA-HT-7481-01	0.851653	central_nervous_system
TCGA-DU-8163-01	0.851221	central_nervous_system
TCGA-26-1442-01	0.857472	central_nervous_system
TCGA-HT-8110-01	0.855726	central_nervous_system
TCGA-FG-7638-01	0.860981	central_nervous_system
TCGA-DU-7008-01	0.852678	central_nervous_system
TCGA-VM-A8C9-01	0.859507	central_nervous_system
TCGA-06-0743-01	0.869639	central_nervous_system
TCGA-02-0055-01	0.883708	central_nervous_system
TCGA-HT-7482-01	0.854539	central_nervous_system
TCGA-DU-A7T8-01	0.856189	central_nervous_system
TCGA-DU-5870-02	0.85954	central_nervous_system
TCGA-DU-5870-01	0.860471	central_nervous_system
TCGA-CS-5397-01	0.853581	central_nervous_system
TCGA-TM-A84S-01	0.852671	central_nervous_system
TCGA-26-5136-01	0.865008	central_nervous_system
TCGA-14-1034-01	0.871006	central_nervous_system
TCGA-14-1034-02	0.865146	central_nervous_system
TCGA-12-3652-01	0.875411	central_nervous_system
TCGA-RY-A845-01	0.852809	central_nervous_system
TCGA-76-4927-01	0.871176	central_nervous_system
TCGA-FG-8182-01	0.84665	central_nervous_system
TCGA-26-5132-01	0.87349	central_nervous_system
TCGA-E1-5322-01	0.853334	central_nervous_system
TCGA-FG-6688-01	0.858616	central_nervous_system
TCGA-76-4932-01	0.879009	central_nervous_system
TCGA-HT-7689-01	0.852317	central_nervous_system
TCGA-DU-7013-01	0.860108	central_nervous_system
TCGA-DU-A76L-01	0.871955	central_nervous_system
TCGA-32-1970-01	0.862735	central_nervous_system
TCGA-E1-A7Z3-01	0.852248	central_nervous_system
TCGA-HT-7476-01	0.856628	central_nervous_system
TCGA-TQ-A7RG-01	0.856227	central_nervous_system
TCGA-FG-8181-01	0.829755	central_nervous_system
TCGA-DU-A7T6-01	0.855435	central_nervous_system
TCGA-DB-A4XC-01	0.848798	central_nervous_system
TCGA-FG-A4MW-01	0.86884	central_nervous_system
TCGA-06-0219-01	0.867195	central_nervous_system
TCGA-DH-5142-01	0.854354	central_nervous_system
TCGA-12-0618-01	0.861092	central_nervous_system
TCGA-27-2524-01	0.882035	central_nervous_system
TCGA-TQ-A7RH-01	0.852047	central_nervous_system
TCGA-08-0386-01	0.864291	central_nervous_system
TCGA-DB-A75M-01	0.852506	central_nervous_system
TCGA-HT-8012-01	0.848484	central_nervous_system
TCGA-S9-A7QW-01	0.860263	central_nervous_system
TCGA-P5-A733-01	0.859373	central_nervous_system
TCGA-E1-A7Z4-01	0.849849	central_nervous_system
TCGA-28-5204-01	0.875009	central_nervous_system
TCGA-FG-8185-01	0.852389	central_nervous_system
TCGA-HW-8320-01	0.850991	central_nervous_system
TCGA-CS-6667-01	0.856421	central_nervous_system
TCGA-DU-5849-01	0.854555	central_nervous_system
TCGA-DB-5279-01	0.854012	central_nervous_system
TCGA-06-0190-01	0.881881	central_nervous_system
TCGA-06-0190-02	0.886445	central_nervous_system
TCGA-06-5415-01	0.866561	central_nervous_system
TCGA-CS-6670-01	0.859168	central_nervous_system
TCGA-DB-A64V-01	0.855583	central_nervous_system
TCGA-06-0745-01	0.875283	central_nervous_system
TCGA-DU-5854-01	0.865319	central_nervous_system
TCGA-DH-A7UR-01	0.85868	central_nervous_system
TCGA-S9-A6WL-01	0.854356	central_nervous_system
TCGA-26-5135-01	0.871931	central_nervous_system
TCGA-06-0882-01	0.867614	central_nervous_system
TCGA-E1-5318-01	0.862775	central_nervous_system
TCGA-DU-6393-01	0.850662	central_nervous_system
TCGA-14-0787-01	0.872595	central_nervous_system
TCGA-DU-6397-02	0.857915	central_nervous_system
TCGA-DU-5853-01	0.849577	central_nervous_system
TCGA-DB-A75P-01	0.85859	central_nervous_system
TCGA-TM-A84J-01	0.863536	central_nervous_system
TCGA-FG-5962-01	0.842469	central_nervous_system
TCGA-27-1831-01	0.873773	central_nervous_system
TCGA-F6-A8O4-01	0.850663	central_nervous_system
TCGA-28-1753-01	0.879087	central_nervous_system
TCGA-12-5295-01	0.87376	central_nervous_system
TCGA-DU-A5TS-01	0.855198	central_nervous_system
TCGA-P5-A5ET-01	0.857446	central_nervous_system
TCGA-HT-7880-01	0.84088	central_nervous_system
TCGA-TM-A84F-01	0.860112	central_nervous_system
TCGA-HT-7884-01	0.852257	central_nervous_system
TCGA-DU-A6S8-01	0.852017	central_nervous_system
TCGA-FG-A70Y-01	0.851544	central_nervous_system
TCGA-TM-A84R-01	0.830666	central_nervous_system
TCGA-HW-A5KM-01	0.85508	central_nervous_system
TCGA-HT-7477-01	0.857749	central_nervous_system
TCGA-12-3650-01	0.873448	central_nervous_system
TCGA-FG-A87Q-01	0.86356	central_nervous_system
TCGA-FG-A70Z-01	0.866306	central_nervous_system
TCGA-FG-A4MU-01	0.871733	central_nervous_system
TCGA-DB-A4XB-01	0.848495	central_nervous_system
TCGA-DU-6394-01	0.863624	central_nervous_system
TCGA-WY-A85D-01	0.851252	central_nervous_system
TCGA-DU-5872-01	0.861493	central_nervous_system
TCGA-DU-A5TR-01	0.860474	central_nervous_system
TCGA-FG-6689-01	0.84734	central_nervous_system
TCGA-DB-5277-01	0.850395	central_nervous_system
TCGA-HT-A615-01	0.857369	central_nervous_system
TCGA-06-2570-01	0.864181	central_nervous_system
TCGA-P5-A5EW-01	0.851232	central_nervous_system
TCGA-06-2569-01	0.871019	central_nervous_system
TCGA-E1-A7YN-01	0.862548	central_nervous_system
TCGA-06-2559-01	0.872213	central_nervous_system
TCGA-S9-A6WN-01	0.864459	central_nervous_system
TCGA-06-0139-01	0.875256	central_nervous_system
TCGA-DB-A64L-01	0.8455	central_nervous_system
TCGA-P5-A72X-01	0.854695	central_nervous_system
TCGA-QH-A6CZ-01	0.847394	central_nervous_system
TCGA-WY-A858-01	0.859798	central_nervous_system
TCGA-27-2526-01	0.873	central_nervous_system
TCGA-06-5856-01	0.870178	central_nervous_system
TCGA-HT-7608-01	0.852985	central_nervous_system
TCGA-CS-4938-01	0.854907	central_nervous_system
TCGA-DU-7292-01	0.858104	central_nervous_system
TCGA-S9-A6TU-01	0.855217	central_nervous_system
TCGA-06-5418-01	0.879908	central_nervous_system
TCGA-FG-6691-01	0.850181	central_nervous_system
TCGA-DU-6399-01	0.854077	central_nervous_system
TCGA-HW-A5KK-01	0.850168	central_nervous_system
TCGA-DU-7018-01	0.854886	central_nervous_system
TCGA-DU-5855-01	0.854875	central_nervous_system
TCGA-06-5414-01	0.878061	central_nervous_system
TCGA-S9-A6WI-01	0.828287	central_nervous_system
TCGA-DB-A64S-01	0.858735	central_nervous_system
TCGA-FG-6692-01	0.87921	central_nervous_system
TCGA-HW-7489-01	0.843441	central_nervous_system
TCGA-R8-A6YH-01	0.855961	central_nervous_system
TCGA-06-5417-01	0.861241	central_nervous_system
TCGA-HT-A618-01	0.854811	central_nervous_system
TCGA-26-5134-01	0.868304	central_nervous_system
TCGA-QH-A65S-01	0.85388	central_nervous_system
TCGA-DU-A7TJ-01	0.86871	central_nervous_system
TCGA-TM-A84H-01	0.850108	central_nervous_system
TCGA-28-2510-01	0.85581	central_nervous_system
TCGA-S9-A7R8-01	0.852265	central_nervous_system
TCGA-DU-7019-01	0.859259	central_nervous_system
TCGA-S9-A7R4-01	0.859179	central_nervous_system
TCGA-S9-A7J3-01	0.852912	central_nervous_system
TCGA-TM-A84L-01	0.850608	central_nervous_system
TCGA-E1-A7YH-01	0.850841	central_nervous_system
TCGA-06-5413-01	0.871085	central_nervous_system
TCGA-06-0646-01	0.869128	central_nervous_system
TCGA-DU-A7TD-01	0.871215	central_nervous_system
TCGA-HW-A5KL-01	0.855985	central_nervous_system
TCGA-RY-A83X-01	0.855946	central_nervous_system
TCGA-HT-7687-01	0.847642	central_nervous_system
TCGA-WY-A85A-01	0.85401	central_nervous_system
TCGA-DB-5281-01	0.858596	central_nervous_system
TCGA-E1-A7YK-01	0.857667	central_nervous_system
TCGA-15-0742-01	0.874133	central_nervous_system
TCGA-DU-A7TA-01	0.852135	central_nervous_system
TCGA-CS-5395-01	0.850766	central_nervous_system
TCGA-TQ-A7RR-01	0.845379	central_nervous_system
TCGA-HT-A5R5-01	0.855713	central_nervous_system
TCGA-12-0616-01	0.873325	central_nervous_system
TCGA-DU-A5TU-01	0.860367	central_nervous_system
TCGA-S9-A6WP-01	0.856823	central_nervous_system
TCGA-28-5215-01	0.867308	central_nervous_system
TCGA-19-2620-01	0.865499	central_nervous_system
TCGA-S9-A6U5-01	0.853537	central_nervous_system
TCGA-19-1389-02	0.877036	central_nervous_system
TCGA-QH-A6X8-01	0.852935	central_nervous_system
TCGA-HT-7610-01	0.842027	central_nervous_system
TCGA-HT-7875-01	0.856076	central_nervous_system
TCGA-19-2624-01	0.866169	central_nervous_system
TCGA-R8-A73M-01	0.85155	central_nervous_system
TCGA-02-0047-01	0.869514	central_nervous_system
TCGA-S9-A6TS-01	0.850409	central_nervous_system
TCGA-S9-A6TW-01	0.865116	central_nervous_system
TCGA-P5-A72U-01	0.871374	central_nervous_system
TCGA-HT-7606-01	0.860426	central_nervous_system
TCGA-DU-6408-01	0.853957	central_nervous_system
TCGA-19-0957-02	0.864044	central_nervous_system
TCGA-FG-5964-01	0.857476	central_nervous_system
TCGA-DB-A64Q-01	0.858151	central_nervous_system
TCGA-S9-A7IZ-01	0.852528	central_nervous_system
TCGA-S9-A6WH-01	0.843511	central_nervous_system
TCGA-HT-7602-01	0.850318	central_nervous_system
TCGA-DU-7304-02	0.85687	central_nervous_system
TCGA-HT-7858-01	0.850582	central_nervous_system
TCGA-32-1982-01	0.874659	central_nervous_system
TCGA-S9-A6WD-01	0.853505	central_nervous_system
TCGA-HT-7860-01	0.862409	central_nervous_system
TCGA-DU-7006-01	0.876152	central_nervous_system
TCGA-P5-A77X-01	0.855617	central_nervous_system
TCGA-DU-7009-01	0.856298	central_nervous_system
TCGA-06-0747-01	0.869429	central_nervous_system
TCGA-DU-7010-01	0.853196	central_nervous_system
TCGA-QH-A6X3-01	0.85613	central_nervous_system
TCGA-DU-8164-01	0.853237	central_nervous_system
TCGA-RY-A843-01	0.857571	central_nervous_system
TCGA-DU-7014-01	0.862254	central_nervous_system
TCGA-HT-7693-01	0.850135	central_nervous_system
TCGA-41-3915-01	0.864979	central_nervous_system
TCGA-28-5220-01	0.85838	central_nervous_system
TCGA-HT-7472-01	0.853048	central_nervous_system
TCGA-14-0817-01	0.872548	central_nervous_system
TCGA-06-5408-01	0.873391	central_nervous_system
TCGA-DB-A4XG-01	0.85479	central_nervous_system
TCGA-HT-A5RC-01	0.868459	central_nervous_system
TCGA-VM-A8C8-01	0.851666	central_nervous_system
TCGA-HT-7681-01	0.853611	central_nervous_system
TCGA-41-4097-01	0.871747	central_nervous_system
TCGA-06-5410-01	0.87312	central_nervous_system
TCGA-DU-A6S2-01	0.8443	central_nervous_system
TCGA-DU-7309-01	0.846844	central_nervous_system
TCGA-DB-A4XH-01	0.859696	central_nervous_system
TCGA-HT-7485-01	0.849878	central_nervous_system
TCGA-06-0211-01	0.87455	central_nervous_system
TCGA-VV-A86M-01	0.858563	central_nervous_system
TCGA-E1-A7YV-01	0.85673	central_nervous_system
TCGA-TQ-A7RW-01	0.850232	central_nervous_system
TCGA-HT-7468-01	0.859611	central_nervous_system
TCGA-HT-7677-01	0.853821	central_nervous_system
TCGA-S9-A7R3-01	0.852853	central_nervous_system
TCGA-76-4931-01	0.878497	central_nervous_system
TCGA-DU-A5TY-01	0.86097	central_nervous_system
TCGA-27-2519-01	0.858615	central_nervous_system
TCGA-06-0156-01	0.863227	central_nervous_system
TCGA-06-0686-01	0.86828	central_nervous_system
TCGA-P5-A5F0-01	0.847852	central_nervous_system
TCGA-HT-7479-01	0.852926	central_nervous_system
TCGA-DB-5275-01	0.855913	central_nervous_system
TCGA-TQ-A7RS-01	0.855065	central_nervous_system
TCGA-TM-A7C4-01	0.848351	central_nervous_system
TCGA-27-2523-01	0.876338	central_nervous_system
TCGA-DU-A76K-01	0.857919	central_nervous_system
TCGA-06-0152-02	0.873866	central_nervous_system
TCGA-DH-A7UU-01	0.850435	central_nervous_system
TCGA-FG-8186-01	0.855945	central_nervous_system
TCGA-E1-5305-01	0.852741	central_nervous_system
TCGA-CS-5393-01	0.85076	central_nervous_system
TCGA-HT-7873-01	0.848053	central_nervous_system
TCGA-S9-A7IS-01	0.865719	central_nervous_system
TCGA-HT-7856-01	0.83731	central_nervous_system
TCGA-DU-6404-01	0.854094	central_nervous_system
TCGA-S9-A7R7-01	0.86074	central_nervous_system
TCGA-06-0750-01	0.873656	central_nervous_system
TCGA-32-5222-01	0.874331	central_nervous_system
TCGA-28-5209-01	0.881136	central_nervous_system
TCGA-S9-A7R1-01	0.857826	central_nervous_system
TCGA-CS-4941-01	0.851219	central_nervous_system
TCGA-P5-A77W-01	0.857222	central_nervous_system
TCGA-CS-4942-01	0.849099	central_nervous_system
TCGA-RY-A840-01	0.857593	central_nervous_system
TCGA-HT-7688-01	0.834057	central_nervous_system
TCGA-DU-5872-02	0.864782	central_nervous_system
TCGA-DU-A6S3-01	0.85239	central_nervous_system
TCGA-DB-A64U-01	0.857565	central_nervous_system
TCGA-HT-7467-01	0.845457	central_nervous_system
TCGA-HT-A61C-01	0.867133	central_nervous_system
TCGA-41-2572-01	0.880147	central_nervous_system
TCGA-DU-A76O-01	0.85203	central_nervous_system
TCGA-FN-7833-01	0.85003	central_nervous_system
TCGA-12-0821-01	0.866931	central_nervous_system
TCGA-TQ-A7RF-01	0.853569	central_nervous_system
TCGA-19-2619-01	0.876745	central_nervous_system
TCGA-F6-A8O3-01	0.85274	central_nervous_system
TCGA-R8-A6ML-01	0.859232	central_nervous_system
TCGA-DU-A5TT-01	0.846702	central_nervous_system
TCGA-QH-A870-01	0.84932	central_nervous_system
TCGA-HT-8107-01	0.831454	central_nervous_system
TCGA-DB-A75O-01	0.853517	central_nervous_system
TCGA-HT-8111-01	0.853682	central_nervous_system
TCGA-S9-A7QZ-01	0.849717	central_nervous_system
TCGA-12-0619-01	0.869626	central_nervous_system
TCGA-DB-5273-01	0.859293	central_nervous_system
TCGA-HT-7470-01	0.848744	central_nervous_system
TCGA-FG-A4MY-01	0.854222	central_nervous_system
TCGA-DU-7306-01	0.856562	central_nervous_system
TCGA-DB-A4XE-01	0.853948	central_nervous_system
TCGA-HT-A4DS-01	0.857796	central_nervous_system
TCGA-DU-8158-01	0.852238	central_nervous_system
TCGA-HT-7474-01	0.84593	central_nervous_system
TCGA-TQ-A7RJ-01	0.85024	central_nervous_system
TCGA-S9-A7QY-01	0.856143	central_nervous_system
TCGA-DB-A4XA-01	0.859275	central_nervous_system
TCGA-28-5213-01	0.868751	central_nervous_system
TCGA-P5-A731-01	0.863545	central_nervous_system
TCGA-E1-A7YE-01	0.858277	central_nervous_system
TCGA-FG-A710-01	0.860077	central_nervous_system
TCGA-HT-8010-01	0.855737	central_nervous_system
TCGA-DH-5143-01	0.849689	central_nervous_system
TCGA-DU-7299-01	0.849414	central_nervous_system
TCGA-DB-5270-01	0.850716	central_nervous_system
TCGA-14-0789-01	0.876165	central_nervous_system
TCGA-KT-A74X-01	0.858321	central_nervous_system
TCGA-DB-A75L-01	0.852409	central_nervous_system
TCGA-HT-A616-01	0.850679	central_nervous_system
TCGA-HT-A74K-01	0.860566	central_nervous_system
TCGA-WY-A85C-01	0.857308	central_nervous_system
TCGA-FG-8188-01	0.852365	central_nervous_system
TCGA-DU-A6S7-01	0.848866	central_nervous_system
TCGA-CS-6186-01	0.85738	central_nervous_system
TCGA-HT-7855-01	0.84974	central_nervous_system
TCGA-DU-7294-01	0.858253	central_nervous_system
TCGA-DB-A64X-01	0.85583	central_nervous_system
TCGA-DB-5274-01	0.860751	central_nervous_system
TCGA-HT-7604-01	0.852604	central_nervous_system
TCGA-P5-A72W-01	0.854977	central_nervous_system
TCGA-DB-A64O-01	0.850126	central_nervous_system
TCGA-QH-A6CY-01	0.84901	central_nervous_system
TCGA-S9-A6WM-01	0.865195	central_nervous_system
TCGA-28-5218-01	0.883511	central_nervous_system
TCGA-HT-A5RA-01	0.873958	central_nervous_system
TCGA-QH-A6CV-01	0.859746	central_nervous_system
TCGA-VM-A8CF-01	0.849942	central_nervous_system
TCGA-28-2514-01	0.86268	central_nervous_system
TCGA-06-5859-01	0.864352	central_nervous_system
TCGA-DB-A75K-01	0.858777	central_nervous_system
TCGA-DU-6410-01	0.85489	central_nervous_system
TCGA-DU-5847-01	0.859928	central_nervous_system
TCGA-28-2509-01	0.87331	central_nervous_system
TCGA-QH-A65Z-01	0.853621	central_nervous_system
TCGA-14-1825-01	0.861083	central_nervous_system
TCGA-S9-A7IY-01	0.855227	central_nervous_system
TCGA-P5-A781-01	0.860444	central_nervous_system
TCGA-DU-6405-01	0.86723	central_nervous_system
TCGA-DU-5852-01	0.865478	central_nervous_system
TCGA-TM-A84G-01	0.852002	central_nervous_system
TCGA-FG-A6J3-01	0.862769	central_nervous_system
TCGA-E1-5311-01	0.848229	central_nervous_system
TCGA-HT-7879-01	0.849177	central_nervous_system
TCGA-HT-A5R9-01	0.86321	central_nervous_system
TCGA-FG-7634-01	0.860373	central_nervous_system
TCGA-HT-A4DV-01	0.847925	central_nervous_system
TCGA-DU-6396-01	0.857745	central_nervous_system
TCGA-19-4065-02	0.877242	central_nervous_system
TCGA-19-4065-01	0.877316	central_nervous_system
TCGA-FG-7643-01	0.849114	central_nervous_system
TCGA-TM-A84C-01	0.871736	central_nervous_system
TCGA-WY-A85E-01	0.856649	central_nervous_system
TCGA-12-1597-01	0.867016	central_nervous_system
TCGA-28-1747-01	0.869437	central_nervous_system
TCGA-28-2499-01	0.863177	central_nervous_system
TCGA-DU-7298-01	0.852637	central_nervous_system
TCGA-TM-A84T-01	0.855487	central_nervous_system
TCGA-P5-A5EU-01	0.865218	central_nervous_system
TCGA-FG-7637-01	0.863774	central_nervous_system
TCGA-HT-A614-01	0.849387	central_nervous_system
TCGA-06-0649-01	0.861541	central_nervous_system
TCGA-QH-A65R-01	0.86409	central_nervous_system
TCGA-DU-A7TG-01	0.836377	central_nervous_system
TCGA-FG-A60J-01	0.854139	central_nervous_system
TCGA-DU-7300-01	0.848503	central_nervous_system
TCGA-FG-8189-01	0.817125	central_nervous_system
TCGA-P5-A5EY-01	0.851368	central_nervous_system
TCGA-HT-7902-01	0.845002	central_nervous_system
TCGA-27-1835-01	0.865082	central_nervous_system
TCGA-06-2564-01	0.875069	central_nervous_system
TCGA-27-1832-01	0.871363	central_nervous_system
TCGA-14-1829-01	0.863745	central_nervous_system
TCGA-QH-A6XC-01	0.859182	central_nervous_system
TCGA-32-2615-01	0.863781	central_nervous_system
TCGA-E1-A7YO-01	0.847201	central_nervous_system
TCGA-06-0158-01	0.864739	central_nervous_system
TCGA-HT-7882-01	0.878913	central_nervous_system
TCGA-06-2558-01	0.864582	central_nervous_system
TCGA-HT-8011-01	0.869042	central_nervous_system
TCGA-HT-8106-01	0.859951	central_nervous_system
TCGA-28-5216-01	0.868427	central_nervous_system
TCGA-WY-A859-01	0.838371	central_nervous_system
TCGA-VM-A8CD-01	0.860255	central_nervous_system
TCGA-WY-A85B-01	0.852839	central_nervous_system
TCGA-S9-A6UB-01	0.851519	central_nervous_system
TCGA-FG-7641-01	0.843399	central_nervous_system
TCGA-06-0138-01	0.867525	central_nervous_system
TCGA-28-5207-01	0.859834	central_nervous_system
TCGA-S9-A6U6-01	0.851282	central_nervous_system
TCGA-DU-8168-01	0.842686	central_nervous_system
TCGA-HT-8019-01	0.831204	central_nervous_system
TCGA-06-0130-01	0.88328	central_nervous_system
TCGA-DU-7290-01	0.843005	central_nervous_system
TCGA-06-0125-01	0.877302	central_nervous_system
TCGA-06-0125-02	0.873685	central_nervous_system
TCGA-06-0168-01	0.869703	central_nervous_system
TCGA-DU-6407-02	0.86733	central_nervous_system
TCGA-DU-6407-01	0.855241	central_nervous_system
TCGA-QH-A6CW-01	0.851988	central_nervous_system
TCGA-HT-7601-01	0.854739	central_nervous_system
TCGA-32-2634-01	0.855444	central_nervous_system
TCGA-DU-6403-01	0.857382	central_nervous_system
TCGA-DB-A64R-01	0.851122	central_nervous_system
TCGA-E1-A7YQ-01	0.86418	central_nervous_system
TCGA-HW-7487-01	0.843572	central_nervous_system
TCGA-27-1834-01	0.855271	central_nervous_system
TCGA-S9-A7R2-01	0.843345	central_nervous_system
TCGA-S9-A7J1-01	0.850423	central_nervous_system
TCGA-TM-A84I-01	0.85234	central_nervous_system
TCGA-E1-A7YJ-01	0.870171	central_nervous_system
TCGA-06-5411-01	0.856069	central_nervous_system
TCGA-06-0171-02	0.865418	central_nervous_system
TCGA-26-5139-01	0.874878	central_nervous_system
TCGA-HT-7690-01	0.855718	central_nervous_system
TCGA-TM-A84M-01	0.85607	central_nervous_system
TCGA-HT-8105-01	0.848322	central_nervous_system
TCGA-76-4928-01	0.881697	central_nervous_system
TCGA-06-0644-01	0.885104	central_nervous_system
TCGA-E1-A7YY-01	0.818378	central_nervous_system
TCGA-HT-A619-01	0.859089	central_nervous_system
TCGA-R8-A6MK-01	0.853737	central_nervous_system
TCGA-DU-6400-01	0.847776	central_nervous_system
TCGA-P5-A737-01	0.85606	central_nervous_system
TCGA-RY-A83Y-01	0.853629	central_nervous_system
TCGA-HT-8564-01	0.846627	central_nervous_system
TCGA-HT-7686-01	0.857103	central_nervous_system
TCGA-E1-A7YM-01	0.853833	central_nervous_system
TCGA-DU-7301-01	0.857583	central_nervous_system
TCGA-CS-5390-01	0.85154	central_nervous_system
TCGA-32-2632-01	0.875765	central_nervous_system
TCGA-FG-A87N-01	0.866557	central_nervous_system
TCGA-VV-A829-01	0.856578	central_nervous_system
TCGA-DH-A66B-01	0.855939	central_nervous_system
TCGA-HT-A5R7-01	0.842268	central_nervous_system
TCGA-CS-5394-01	0.854416	central_nervous_system
TCGA-14-0871-01	0.870227	central_nervous_system
TCGA-27-1830-01	0.873384	central_nervous_system
TCGA-DH-A66D-01	0.853448	central_nervous_system
TCGA-HT-7877-01	0.852599	central_nervous_system
TCGA-DU-6542-01	0.853507	central_nervous_system
TCGA-E1-A7YU-01	0.849995	central_nervous_system
TCGA-W9-A837-01	0.849039	central_nervous_system
TCGA-IK-7675-01	0.846389	central_nervous_system
TCGA-QH-A6X9-01	0.854917	central_nervous_system
TCGA-S9-A6U0-01	0.874772	central_nervous_system
TCGA-HT-7611-01	0.853367	central_nervous_system
TCGA-S9-A6TY-01	0.855054	central_nervous_system
TCGA-DU-A7TB-01	0.84821	central_nervous_system
TCGA-19-2625-01	0.868286	central_nervous_system
TCGA-IK-8125-01	0.856686	central_nervous_system
TCGA-S9-A6WE-01	0.857947	central_nervous_system
TCGA-WH-A86K-01	0.855133	central_nervous_system
TCGA-DH-5141-01	0.859718	central_nervous_system
TCGA-FG-A60L-01	0.854475	central_nervous_system
TCGA-HT-A5RB-01	0.850515	central_nervous_system
TCGA-DB-5280-01	0.849956	central_nervous_system
TCGA-S9-A7IX-01	0.854542	central_nervous_system
TCGA-06-0221-02	0.845555	central_nervous_system
TCGA-32-1980-01	0.859475	central_nervous_system
TCGA-FG-5965-02	0.855384	central_nervous_system
TCGA-FG-5965-01	0.855303	central_nervous_system
TCGA-06-0744-01	0.870288	central_nervous_system
TCGA-P5-A5F6-01	0.843957	central_nervous_system
TCGA-DU-7007-01	0.856268	central_nervous_system
TCGA-HW-7490-01	0.857498	central_nervous_system
TCGA-CS-6188-01	0.866737	central_nervous_system
TCGA-CS-6668-01	0.844786	central_nervous_system
TCGA-HT-7692-01	0.860815	central_nervous_system
TCGA-TQ-A7RM-01	0.850431	central_nervous_system
TCGA-DU-8161-01	0.860454	central_nervous_system
TCGA-P5-A736-01	0.857433	central_nervous_system
TCGA-06-0141-01	0.873103	central_nervous_system
TCGA-DU-6401-01	0.861248	central_nervous_system
TCGA-TQ-A7RV-01	0.854665	central_nervous_system
TCGA-TQ-A7RV-02	0.851278	central_nervous_system
TCGA-DU-5871-01	0.85288	central_nervous_system
TCGA-14-0781-01	0.877516	central_nervous_system
TCGA-HT-7483-01	0.856834	central_nervous_system
TCGA-HT-8108-01	0.855623	central_nervous_system
TCGA-HT-7620-01	0.849583	central_nervous_system
TCGA-HT-7480-01	0.853502	central_nervous_system
TCGA-06-0157-01	0.872051	central_nervous_system
TCGA-S9-A7J0-01	0.85866	central_nervous_system
TCGA-VW-A7QS-01	0.863786	central_nervous_system
TCGA-12-3653-01	0.87771	central_nervous_system
TCGA-TM-A84Q-01	0.851619	central_nervous_system
TCGA-76-4926-01	0.862556	central_nervous_system
TCGA-26-5133-01	0.865569	central_nervous_system
TCGA-06-0211-02	0.877308	central_nervous_system
TCGA-06-2562-01	0.875851	central_nervous_system
TCGA-RY-A847-01	0.853898	central_nervous_system
TCGA-TQ-A7RQ-01	0.84513	central_nervous_system
TCGA-FG-8191-01	0.853187	central_nervous_system
TCGA-E1-A7YW-01	0.848762	central_nervous_system
TCGA-DB-5278-01	0.852249	central_nervous_system
TCGA-E1-A7YS-01	0.846137	central_nervous_system
TCGA-HT-7695-01	0.844684	central_nervous_system
TCGA-DU-7012-01	0.855234	central_nervous_system
TCGA-DU-A7TC-01	0.845228	central_nervous_system
TCGA-02-2483-01	0.867653	central_nervous_system
TCGA-02-2485-01	0.862964	central_nervous_system
TCGA-27-2521-01	0.864161	central_nervous_system
TCGA-HT-A74H-01	0.848582	central_nervous_system
TCGA-HT-7680-01	0.855982	central_nervous_system
TCGA-DB-A4X9-01	0.847223	central_nervous_system
TCGA-TQ-A7RI-01	0.855037	central_nervous_system
TCGA-TM-A7CA-01	0.852185	central_nervous_system
TCGA-QH-A86X-01	0.850346	central_nervous_system
TCGA-DU-A76R-01	0.853315	central_nervous_system
TCGA-DH-5144-01	0.860544	central_nervous_system
TCGA-06-1804-01	0.859051	central_nervous_system
TCGA-41-5651-01	0.861559	central_nervous_system
TCGA-E1-A7Z2-01	0.848582	central_nervous_system
TCGA-06-0210-01	0.880429	central_nervous_system
TCGA-FG-8187-01	0.848295	central_nervous_system
TCGA-E1-5304-01	0.851517	central_nervous_system
TCGA-CS-4943-01	0.856815	central_nervous_system
TCGA-19-5960-01	0.848248	central_nervous_system
TCGA-DH-5140-01	0.857085	central_nervous_system
TCGA-TM-A7CF-01	0.851433	central_nervous_system
TCGA-TM-A7CF-02	0.846101	central_nervous_system
TCGA-S9-A6U2-01	0.854881	central_nervous_system
TCGA-DH-A7US-01	0.859028	central_nervous_system
TCGA-HT-A61B-01	0.855687	central_nervous_system
TCGA-E1-A7Z6-01	0.84865	central_nervous_system
TCGA-E1-5319-01	0.855249	central_nervous_system
TCGA-DU-6392-01	0.862968	central_nervous_system
TCGA-QH-A6CU-01	0.856635	central_nervous_system
TCGA-VW-A8FI-01	0.868225	central_nervous_system
TCGA-HT-A74L-01	0.858151	central_nervous_system
TCGA-14-1402-02	0.873355	central_nervous_system
TCGA-P5-A5EZ-01	0.855568	central_nervous_system
TCGA-S9-A89Z-01	0.860479	central_nervous_system
TCGA-S9-A6TZ-01	0.855108	central_nervous_system
TCGA-FG-5963-01	0.854661	central_nervous_system
TCGA-FG-5963-02	0.855427	central_nervous_system
TCGA-HT-A61A-01	0.833587	central_nervous_system
TCGA-S9-A7IQ-01	0.821329	central_nervous_system
TCGA-S9-A89V-01	0.852756	central_nervous_system
TCGA-DB-A64W-01	0.849018	central_nervous_system
TCGA-FG-A4MX-01	0.863483	central_nervous_system
TCGA-P5-A72Z-01	0.856397	central_nervous_system
TCGA-HT-8114-01	0.848212	central_nervous_system
TCGA-06-2563-01	0.87792	central_nervous_system
TCGA-15-1444-01	0.854673	central_nervous_system
TCGA-32-4213-01	0.87241	central_nervous_system
TCGA-HT-7881-01	0.839015	central_nervous_system
TCGA-06-0187-01	0.875945	central_nervous_system
TCGA-19-1390-01	0.86433	central_nervous_system
TCGA-QH-A65V-01	0.853967	central_nervous_system
TCGA-E1-5303-01	0.853887	central_nervous_system
TCGA-S9-A7QX-01	0.8519	central_nervous_system
TCGA-HW-7495-01	0.849159	central_nervous_system
TCGA-TQ-A8XE-02	0.860411	central_nervous_system
TCGA-TQ-A8XE-01	0.850275	central_nervous_system
TCGA-VM-A8CB-01	0.848008	central_nervous_system
TCGA-DH-A66F-01	0.858505	central_nervous_system
TCGA-HT-7694-01	0.834512	central_nervous_system
TCGA-HT-7471-01	0.859189	central_nervous_system
TCGA-FG-A4MT-01	0.854743	central_nervous_system
TCGA-FG-A4MT-02	0.854304	central_nervous_system
TCGA-DB-A4XD-01	0.850578	central_nervous_system
TCGA-QH-A6XA-01	0.853654	central_nervous_system
TCGA-TQ-A7RK-02	0.84938	central_nervous_system
TCGA-TQ-A7RK-01	0.847741	central_nervous_system
TCGA-HT-7475-01	0.856235	central_nervous_system
TCGA-TQ-A7RO-01	0.85542	central_nervous_system
TCGA-FG-A711-01	0.854971	central_nervous_system
TCGA-06-2557-01	0.867313	central_nervous_system
TCGA-DB-5276-01	0.849241	central_nervous_system
TCGA-P5-A730-01	0.861449	central_nervous_system
TCGA-E1-A7YD-01	0.86528	central_nervous_system
TCGA-HT-A74O-01	0.858966	central_nervous_system
TCGA-HT-8015-01	0.839005	central_nervous_system
TCGA-HT-A74J-01	0.85425	central_nervous_system
TCGA-06-0878-01	0.874293	central_nervous_system
TCGA-DH-A669-02	0.861354	central_nervous_system
TCGA-DH-A669-01	0.86221	central_nervous_system
TCGA-06-0129-01	0.850528	central_nervous_system
TCGA-HT-A617-01	0.857755	central_nervous_system
TCGA-16-1045-01	0.872938	central_nervous_system
TCGA-06-2567-01	0.863722	central_nervous_system
TCGA-DU-A6S6-01	0.844658	central_nervous_system
TCGA-QH-A6X5-01	0.854218	central_nervous_system
TCGA-32-2616-01	0.866575	central_nervous_system
TCGA-HT-7605-01	0.850501	central_nervous_system
TCGA-S9-A6WO-01	0.850061	central_nervous_system
TCGA-28-5208-01	0.874981	central_nervous_system
TCGA-DU-8166-01	0.855039	central_nervous_system
TCGA-HT-8018-01	0.843683	central_nervous_system
TCGA-QH-A6CX-01	0.864415	central_nervous_system
TCGA-14-2554-01	0.867194	central_nervous_system
TCGA-P5-A5F4-01	0.845167	central_nervous_system
TCGA-S9-A6UA-01	0.871792	central_nervous_system
TCGA-DU-5874-01	0.854529	central_nervous_system
TCGA-P5-A5EV-01	0.852603	central_nervous_system
TCGA-QH-A6CS-01	0.855743	central_nervous_system
TCGA-VM-A8CH-01	0.855149	central_nervous_system
TCGA-HT-7609-01	0.854403	central_nervous_system
TCGA-27-2528-01	0.875826	central_nervous_system
TCGA-DU-A5TP-01	0.86332	central_nervous_system
TCGA-QH-A6X4-01	0.846416	central_nervous_system
TCGA-HT-7857-01	0.868233	central_nervous_system
TCGA-DH-A7UV-01	0.84924	central_nervous_system
TCGA-TM-A7C3-01	0.861817	central_nervous_system
TCGA-S9-A6WG-01	0.860749	central_nervous_system
TCGA-06-5858-01	0.867536	central_nervous_system
TCGA-FG-6690-01	0.849536	central_nervous_system
TCGA-DU-8167-01	0.855075	central_nervous_system
TCGA-QH-A65X-01	0.861345	central_nervous_system
TCGA-HW-8319-01	0.849688	central_nervous_system
TCGA-06-0178-01	0.864139	central_nervous_system
TCGA-P5-A780-01	0.860677	central_nervous_system
TCGA-E1-5302-01	0.85183	central_nervous_system
TCGA-14-1823-01	0.872537	central_nervous_system
TCGA-HW-A5KJ-01	0.858649	central_nervous_system
TCGA-DU-6404-02	0.855201	central_nervous_system
TCGA-R8-A6MO-01	0.854371	central_nervous_system
TCGA-27-1837-01	0.874996	central_nervous_system
TCGA-FG-7636-01	0.856005	central_nervous_system
TCGA-HT-8109-01	0.845114	central_nervous_system
TCGA-CS-6290-01	0.851469	central_nervous_system
TCGA-TM-A84B-01	0.855538	central_nervous_system
TCGA-CS-4944-01	0.859225	central_nervous_system
TCGA-F4-6854-01	0.876072	colorectal
TCGA-AA-3511-01	0.869655	colorectal
[truncated: 5,876 more rows]

## Sheet: Fig2E
https://figshare.com/articles/dataset/TCGADEPMAP_gene_essentiality_scores/21382011

## Sheet: Fig2F
TCGA.sample	Project.ID	KRAS
TCGA-19-1787-01	GBM	-0.563151
TCGA-S9-A7J2-01	LGG	-0.466366
TCGA-F4-6854-01	COAD	-1.26594
TCGA-AB-2863-03	LAML	-0.37935
TCGA-ZN-A9VQ-01	MESO	-0.593724
TCGA-EE-A17X-06	SKCM	-0.133712
TCGA-05-4420-01	LUAD	-0.847355
TCGA-2G-AAFZ-01	TGCT	-0.521369
TCGA-DX-A3U8-01	SARC	-0.556486
TCGA-GL-8500-01	KIRP	-0.701335
TCGA-CC-A3MA-01	LIHC	-0.567432
TCGA-EJ-7125-01	PRAD	-0.478951
TCGA-IN-7808-01	STAD	-1.6423
TCGA-CC-A9FW-01	LIHC	-0.737204
TCGA-RP-A695-06	SKCM	-0.0108029
TCGA-AX-A3G6-01	UCEC	-0.337147
TCGA-B9-A8YH-01	KIRP	-0.593117
TCGA-E1-A7YI-01	LGG	-0.525663
TCGA-PC-A5DM-01	SARC	-0.513019
TCGA-BR-A4QL-01	STAD	-1.27811
TCGA-CH-5751-01	PRAD	-0.773863
TCGA-A2-A3XX-01	BRCA	-0.457896
TCGA-DQ-5624-01	HNSC	-0.743382
TCGA-KK-A7B3-01	PRAD	-0.713501
TCGA-HG-A2PA-01	CESC	-0.692935
TCGA-06-5412-01	GBM	-0.493032
TCGA-EK-A2RE-01	CESC	-0.628337
TCGA-BP-4989-01	KIRC	-0.351914
TCGA-24-1426-01	OV	-0.425987
TCGA-CZ-5459-01	KIRC	-0.283339
TCGA-44-6778-01	LUAD	-0.855433
TCGA-KP-A3W3-01	UCEC	-0.275055
TCGA-IQ-A61O-01	HNSC	-0.656885
TCGA-BH-A18K-01	BRCA	-0.86256
TCGA-4X-A9FA-01	THYM	-0.372364
TCGA-DD-AAW0-01	LIHC	-0.620322
TCGA-AA-3511-01	COAD	-1.35971
TCGA-Z7-A8R5-01	BRCA	-1.04907
TCGA-39-5031-01	LUSC	-0.339189
TCGA-ZG-A8QW-01	PRAD	-0.780866
TCGA-DU-7302-01	LGG	-0.421914
TCGA-DJ-A3UX-01	THCA	-0.314077
TCGA-C8-A1HL-01	BRCA	-0.899283
TCGA-EI-6512-01	READ	-1.44624
TCGA-J4-A83K-01	PRAD	-0.557613
TCGA-DK-A1AA-01	BLCA	-0.746327
TCGA-2H-A9GF-01	ESCA	-1.21637
TCGA-HZ-7922-01	PAAD	-1.62402
TCGA-DD-AACA-02	LIHC	-0.582273
TCGA-BJ-A192-01	THCA	-0.254647
TCGA-D3-A8GD-06	SKCM	-0.270801
TCGA-13-1485-01	OV	-0.700594
TCGA-ZG-A9MC-01	PRAD	-0.78229
TCGA-B9-A5W8-01	KIRP	-0.436054
TCGA-DU-A7TI-01	LGG	-0.527418
TCGA-BR-8372-01	STAD	-1.16296
TCGA-HC-7742-01	PRAD	-0.661899
TCGA-64-1679-01	LUAD	-0.913903
TCGA-CV-5976-01	HNSC	-0.439041
TCGA-25-1315-01	OV	-0.482287
TCGA-SP-A6QF-01	PCPG	-0.955529
TCGA-A2-A0EM-01	BRCA	-0.938926
TCGA-R6-A8WC-01	ESCA	-1.59836
TCGA-LN-A4MQ-01	ESCA	-0.384809
TCGA-CV-6948-01	HNSC	-0.611348
TCGA-K7-AAU7-01	LIHC	-1.19949
TCGA-CJ-6028-01	KIRC	-0.215766
TCGA-24-2297-01	OV	-0.49898
TCGA-EL-A3D0-01	THCA	-0.392468
TCGA-EM-A22Q-01	THCA	-0.126026
TCGA-49-6744-01	LUAD	-0.918607
TCGA-5P-A9KA-01	KIRP	-0.57119
TCGA-IB-7891-01	PAAD	-1.0966
TCGA-ZN-A9VU-01	MESO	-0.496417
TCGA-Q3-A5QY-01	PAAD	-1.0188
TCGA-41-2571-01	GBM	-0.274952
TCGA-AJ-A3BI-01	UCEC	-0.509272
TCGA-W2-A7UY-01	PCPG	-0.66502
TCGA-E3-A3E2-01	THCA	-0.431844
TCGA-FB-A545-01	PAAD	-1.78117
TCGA-G4-6320-01	COAD	-1.36451
TCGA-EB-A41A-01	SKCM	-0.171116
TCGA-PZ-A5RE-01	PAAD	-1.89911
TCGA-55-6982-01	LUAD	-1.01873
TCGA-CD-8528-01	STAD	-1.58211
TCGA-13-0897-01	OV	-0.353499
TCGA-CM-6164-01	COAD	-1.26437
TCGA-C5-A1ME-01	CESC	-1.58072
TCGA-09-0369-01	OV	-0.270964
TCGA-E2-A2P6-01	BRCA	-1.19397
TCGA-EL-A4JZ-01	THCA	-0.435739
TCGA-M7-A722-01	PRAD	-0.58978
TCGA-CV-A6K0-01	HNSC	-0.456666
TCGA-13-1512-01	OV	-0.793569
TCGA-S6-A8JY-01	TGCT	-0.953186
TCGA-AO-A1KT-01	BRCA	-0.568422
TCGA-D3-A3CE-06	SKCM	-0.62011
TCGA-12-5299-01	GBM	-0.500701
TCGA-29-1761-01	OV	-0.626242
TCGA-BJ-A0ZJ-01	THCA	-0.224698
TCGA-P5-A5EX-01	LGG	-0.646972
TCGA-J8-A3O2-06	THCA	-0.360758
TCGA-DJ-A4V2-01	THCA	-0.421852
TCGA-HT-8563-01	LGG	-0.358001
TCGA-J8-A3O2-01	THCA	-0.340703
TCGA-E9-A3HO-01	BRCA	-0.845787
TCGA-A6-A567-01	COAD	-1.25044
TCGA-58-A46N-01	LUSC	-0.553966
TCGA-BH-A18V-06	BRCA	-0.891208
TCGA-WC-A87W-01	UVM	-0.626244
TCGA-CG-4466-01	STAD	-1.47704
TCGA-A3-3383-01	KIRC	-0.324611
TCGA-YT-A95H-01	THYM	-0.227134
TCGA-NJ-A4YI-01	LUAD	-1.04868
TCGA-D8-A1XJ-01	BRCA	-0.879574
TCGA-Q1-A73Q-01	CESC	-0.547653
TCGA-BQ-5880-01	KIRP	-0.361528
TCGA-EE-A2GB-06	SKCM	-0.097795
TCGA-75-7027-01	LUAD	-0.981586
TCGA-A2-A04P-01	BRCA	-0.484733
TCGA-BA-6870-01	HNSC	-0.574343
TCGA-73-4666-01	LUAD	-1.03291
TCGA-MV-A51V-01	BLCA	-1.28702
TCGA-77-A5G6-01	LUSC	-0.369297
TCGA-5P-A9K4-01	KIRP	-0.329886
TCGA-VD-A8KE-01	UVM	-0.3469
TCGA-56-A4BX-01	LUSC	-0.701041
TCGA-34-7107-01	LUSC	-0.693125
TCGA-BR-A4J9-01	STAD	-0.906742
TCGA-BJ-A290-01	THCA	-0.307601
TCGA-CV-6955-01	HNSC	-0.490632
TCGA-P3-A5Q6-01	HNSC	-0.648927
TCGA-D7-A4Z0-01	STAD	-1.71031
TCGA-24-2293-01	OV	-0.514975
TCGA-QK-A64Z-01	HNSC	-0.613114
TCGA-2J-AABI-01	PAAD	-1.1073
TCGA-AC-A2FK-01	BRCA	-1.01963
TCGA-VP-A879-01	PRAD	-0.569095
TCGA-29-A5NZ-01	OV	-0.219715
TCGA-CG-4462-01	STAD	-1.2982
TCGA-DV-A4W0-01	KIRC	-0.604745
TCGA-37-4129-01	LUSC	-0.591856
TCGA-DD-AAVZ-01	LIHC	-0.62543
TCGA-D5-6534-01	COAD	-1.34836
TCGA-B0-5117-01	KIRC	-0.789051
TCGA-DJ-A13R-01	THCA	-0.381692
TCGA-61-2113-01	OV	-0.570569
TCGA-3U-A98F-01	MESO	-0.474456
TCGA-C5-A1MF-01	CESC	-0.93533
TCGA-77-8145-01	LUSC	-0.399242
TCGA-LL-A740-01	BRCA	-0.639456
TCGA-F5-6863-01	READ	-1.17318
TCGA-06-2565-01	GBM	-0.474453
TCGA-33-AASD-01	LUSC	-0.327029
TCGA-ET-A3BS-01	THCA	-0.447177
TCGA-BH-A0BZ-01	BRCA	-0.402516
TCGA-22-5478-01	LUSC	-0.318216
TCGA-29-1768-01	OV	-0.687668
TCGA-EL-A3T1-01	THCA	-0.440201
TCGA-ED-A627-01	LIHC	-0.558642
TCGA-N6-A4VC-01	UCS	-0.474015
TCGA-16-0846-01	GBM	-0.520201
TCGA-C8-A3M8-01	BRCA	-0.813713
TCGA-BJ-A0ZF-01	THCA	-0.172594
TCGA-BH-A0BM-01	BRCA	-0.910712
TCGA-AB-2914-03	LAML	-0.518787
TCGA-DM-A0X9-01	COAD	-1.3199
TCGA-AY-A69D-01	COAD	-1.45607
TCGA-55-A4DG-01	LUAD	-0.708344
TCGA-ET-A2N4-01	THCA	-0.280325
TCGA-58-A46J-01	LUSC	-0.662244
TCGA-EE-A3AB-06	SKCM	-0.35171
TCGA-EJ-8468-01	PRAD	-0.843284
TCGA-24-1551-01	OV	-0.555034
TCGA-78-7146-01	LUAD	-1.3451
TCGA-06-2561-01	GBM	-0.780519
TCGA-IN-8663-01	STAD	-1.54405
TCGA-DD-AAVV-01	LIHC	-0.396238
TCGA-ZJ-A8QQ-01	CESC	-0.651918
TCGA-37-4133-01	LUSC	-0.372406
TCGA-77-8146-01	LUSC	-0.769492
TCGA-RL-AAAS-01	PAAD	-0.906778
TCGA-2G-AAHN-01	TGCT	-0.381547
TCGA-L9-A5IP-01	LUAD	-0.770338
TCGA-CJ-5672-01	KIRC	-0.387703
TCGA-73-4662-01	LUAD	-0.955807
TCGA-3U-A98I-01	MESO	-0.548962
TCGA-SQ-A6I6-01	PCPG	-0.704327
TCGA-CQ-5327-01	HNSC	-0.658647
TCGA-E2-A1LL-01	BRCA	-0.468638
TCGA-FD-A3SR-01	BLCA	-0.213694
TCGA-KK-A8II-01	PRAD	-0.806583
TCGA-24-1435-01	OV	-0.420806
TCGA-BH-A28O-01	BRCA	-0.934417
TCGA-XV-AAZW-01	SKCM	-0.575774
TCGA-F2-7276-01	PAAD	-1.19616
TCGA-BJ-A0Z2-01	THCA	0.057285
TCGA-DK-A6B0-01	BLCA	-0.700548
TCGA-B0-4846-01	KIRC	-0.306462
TCGA-ET-A2N0-01	THCA	-0.343474
TCGA-FB-A7DR-01	PAAD	-1.31413
TCGA-YB-A89D-01	PAAD	-1.77535
TCGA-77-7142-01	LUSC	-0.640057
TCGA-CR-7374-01	HNSC	-0.718921
TCGA-KS-A4I1-01	THCA	-0.23429
TCGA-60-2719-01	LUSC	-0.393947
TCGA-VR-A8Q7-01	ESCA	-0.773622
TCGA-A7-A4SC-01	BRCA	-1.02465
TCGA-YU-A90Y-01	TGCT	-0.702008
TCGA-FD-A5BS-01	BLCA	-1.08059
TCGA-85-8351-01	LUSC	-0.486514
TCGA-CN-6013-01	HNSC	-0.448468
TCGA-J7-6720-01	KIRP	-0.496473
TCGA-E9-A24A-01	BRCA	-1.18592
TCGA-BC-4073-01	LIHC	-0.531223
TCGA-AC-A6IV-01	BRCA	-0.711137
TCGA-DK-A1AD-01	BLCA	-0.556627
TCGA-B6-A400-01	BRCA	-0.303575
TCGA-EM-A2OW-01	THCA	-0.201698
TCGA-XF-AAMQ-01	BLCA	-0.690647
TCGA-A8-A096-01	BRCA	-1.03046
TCGA-AG-3742-01	READ	-1.38503
TCGA-WB-A816-01	PCPG	-0.49316
TCGA-EA-A410-01	CESC	-0.876899
TCGA-CN-4722-01	HNSC	-0.512248
TCGA-B0-5075-01	KIRC	-0.432238
TCGA-W3-AA1R-06	SKCM	-0.376203
TCGA-AY-A8YK-01	COAD	-1.54526
TCGA-QA-A7B7-01	LIHC	-0.237729
TCGA-DA-A1IC-06	SKCM	-0.318527
TCGA-A5-AB3J-01	UCEC	-0.832192
TCGA-50-8460-01	LUAD	-0.65601
TCGA-PG-A917-01	UCEC	-0.486386
TCGA-IB-7889-01	PAAD	-1.58988
TCGA-EM-A3SY-01	THCA	-0.49647
TCGA-ZG-A9L1-01	PRAD	-0.674047
TCGA-CN-5361-01	HNSC	-0.615041
TCGA-EX-A3L1-01	CESC	-0.659592
TCGA-V4-A9ES-01	UVM	-0.55285
TCGA-50-5933-01	LUAD	-1.0028
TCGA-EM-A3O7-01	THCA	-0.247109
TCGA-IE-A4EH-01	SARC	-0.184893
TCGA-A2-A04Y-01	BRCA	-0.653292
TCGA-43-3394-01	LUSC	-0.795367
TCGA-ZF-AA4T-01	BLCA	-0.402159
TCGA-MQ-A6BQ-01	MESO	-0.560847
TCGA-ET-A39P-01	THCA	-0.337559
TCGA-29-1769-01	OV	-0.914575
TCGA-78-7155-01	LUAD	-0.407258
TCGA-CJ-4899-01	KIRC	-0.377442
TCGA-E7-A3X6-01	BLCA	-0.682832
TCGA-5M-AAT4-01	COAD	-1.50574
TCGA-EL-A4K7-01	THCA	-0.330045
TCGA-E2-A1IH-01	BRCA	-0.927655
TCGA-24-1474-01	OV	-0.571682
TCGA-3H-AB3U-01	MESO	-0.611088
TCGA-CM-6167-01	COAD	-1.34779
TCGA-14-0736-02	GBM	-0.389385
TCGA-CR-7370-01	HNSC	-0.45629
TCGA-BQ-5888-01	KIRP	-0.489142
TCGA-B6-A0RH-01	BRCA	-0.61458
TCGA-EL-A3ZG-01	THCA	-0.284185
TCGA-EL-A3CR-01	THCA	-0.62107
TCGA-QR-A6GY-01	PCPG	-0.218982
TCGA-VD-A8KA-01	UVM	-0.502761
TCGA-YL-A8HJ-01	PRAD	-0.524876
TCGA-A4-A5XZ-01	KIRP	-0.584651
TCGA-44-6774-01	LUAD	-0.90351
TCGA-GU-A762-01	BLCA	-0.809079
TCGA-2Z-A9JK-01	KIRP	-0.291788
TCGA-AX-A3G8-01	UCEC	-0.717366
TCGA-OR-A5K3-01	ACC	-0.68036
TCGA-AB-2892-03	LAML	-0.743744
TCGA-AR-A1AS-01	BRCA	-0.951573
TCGA-09-2048-01	OV	-0.366995
TCGA-HU-A4GQ-01	STAD	-1.21712
TCGA-73-4670-01	LUAD	-1.03548
TCGA-ZG-A9L5-01	PRAD	-0.648517
TCGA-MT-A7BN-01	HNSC	-0.685802
TCGA-D3-A51G-06	SKCM	-0.332835
TCGA-AB-2976-03	LAML	-0.422265
TCGA-DU-6395-01	LGG	-0.563966
TCGA-BR-4371-01	STAD	-1.51743
TCGA-B0-5700-01	KIRC	-0.331565
TCGA-B0-4847-01	KIRC	-0.339555
TCGA-BF-A5ER-01	SKCM	-0.288569
TCGA-JW-A5VI-01	CESC	-0.35942
TCGA-XK-AAJT-01	PRAD	-0.681847
TCGA-56-A4BW-01	LUSC	-0.624643
TCGA-56-8308-01	LUSC	-0.5097
TCGA-59-2348-01	OV	-0.666352
TCGA-CV-6956-01	HNSC	-0.556706
TCGA-AA-3489-01	COAD	-1.21652
TCGA-24-1470-01	OV	-0.916774
TCGA-36-1580-01	OV	-0.785991
TCGA-QG-A5YX-01	COAD	-1.43634
TCGA-BR-7716-01	STAD	-1.11853
TCGA-HP-A5N0-01	LIHC	-0.359578
TCGA-CR-7369-01	HNSC	-0.445224
TCGA-AY-A54L-01	COAD	-1.36214
TCGA-HT-8558-01	LGG	-0.538003
TCGA-FD-A43S-01	BLCA	-0.77167
TCGA-5B-A90C-01	UCEC	-0.3699
TCGA-DC-6681-01	READ	-1.5184
TCGA-EW-A1P0-01	BRCA	-0.721899
TCGA-DE-A7U5-01	THCA	-0.532826
TCGA-D3-A5GU-06	SKCM	-0.369747
TCGA-XF-A8HE-01	BLCA	-0.486295
TCGA-QK-A6IG-01	HNSC	-0.553634
TCGA-AO-A126-01	BRCA	-0.527614
TCGA-22-4604-01	LUSC	-0.361176
TCGA-BT-A42F-01	BLCA	-0.724329
TCGA-61-1900-01	OV	-0.30783
TCGA-Y8-A894-01	KIRP	-0.41226
TCGA-S9-A6U8-01	LGG	-0.475464
TCGA-DC-5337-01	READ	-1.40538
TCGA-CV-7261-01	HNSC	-0.683034
TCGA-FR-A8YD-06	SKCM	-0.250077
TCGA-KL-8345-01	KICH	-0.831519
TCGA-BP-4998-01	KIRC	-0.333622
TCGA-ZH-A8Y5-01	CHOL	-1.00223
TCGA-EL-A3T9-01	THCA	-0.677875
TCGA-OR-A5J2-01	ACC	-0.542727
TCGA-T2-A6X2-01	HNSC	-0.602632
TCGA-CR-6492-01	HNSC	-0.411688
TCGA-G2-A3IB-01	BLCA	-0.575004
TCGA-EW-A1PC-01	BRCA	-0.841348
TCGA-FK-A3SB-01	THCA	-0.31741
TCGA-CJ-5675-01	KIRC	-0.30467
TCGA-CU-A3KJ-01	BLCA	-0.587698
TCGA-A7-A0CH-01	BRCA	-0.909113
TCGA-CM-6168-01	COAD	-1.42074
TCGA-E9-A2JS-01	BRCA	-0.525112
TCGA-EA-A1QT-01	CESC	-0.461431
TCGA-L6-A4EP-01	THCA	-0.458087
TCGA-W4-A7U4-01	TGCT	-0.746682
TCGA-G4-6314-01	COAD	-1.1912
TCGA-4E-A92E-01	UCEC	-0.552329
TCGA-EL-A3ZL-01	THCA	-0.503547
TCGA-XY-A8S3-01	TGCT	-0.522586
TCGA-HT-7854-01	LGG	-0.628414
TCGA-44-A47A-01	LUAD	-0.878876
TCGA-B6-A0WV-01	BRCA	-0.612735
TCGA-WB-A81J-01	PCPG	-0.719808
TCGA-2G-AAL5-01	TGCT	-0.261877
TCGA-HE-7129-01	KIRP	-0.551257
TCGA-05-4398-01	LUAD	-1.02541
TCGA-HD-7753-01	HNSC	-0.628708
TCGA-BA-5559-01	HNSC	-0.39321
TCGA-KK-A59X-01	PRAD	-0.801149
TCGA-UL-AAZ6-01	BRCA	-0.799608
TCGA-B6-A0RG-01	BRCA	-0.531233
TCGA-SP-A6QC-01	PCPG	-0.809521
TCGA-SJ-A6ZI-01	UCEC	-0.776362
TCGA-MH-A562-01	KIRP	-0.464854
TCGA-24-1562-01	OV	-0.421765
TCGA-A8-A07S-01	BRCA	-0.947735
TCGA-VS-AA62-01	CESC	-0.717298
TCGA-EM-A3SU-01	THCA	-0.413607
TCGA-HT-7874-01	LGG	-0.558095
TCGA-EM-A3SU-06	THCA	-0.476704
TCGA-77-8007-01	LUSC	-1.283
TCGA-FS-A1ZB-06	SKCM	-0.108161
TCGA-A7-A0DC-01	BRCA	-0.457705
TCGA-FK-A3SG-01	THCA	-0.439175
TCGA-77-7463-01	LUSC	-0.579812
TCGA-S9-A6TV-01	LGG	-0.399111
TCGA-BH-A6R9-01	BRCA	-0.561713
TCGA-CZ-5456-01	KIRC	-0.203276
TCGA-D3-A2J8-06	SKCM	-0.642514
TCGA-39-5039-01	LUSC	-0.61697
TCGA-UC-A7PG-01	CESC	-0.540986
TCGA-AB-2943-03	LAML	-0.267585
TCGA-BR-4363-01	STAD	-1.16896
TCGA-SP-A6QH-01	PCPG	-0.499429
TCGA-64-5781-01	LUAD	-0.900498
TCGA-L5-A4OX-01	ESCA	-1.90965
TCGA-HN-A2OB-01	BRCA	-0.830589
TCGA-CQ-7068-01	HNSC	-0.57356
TCGA-D8-A141-01	BRCA	-0.614824
TCGA-UU-A93S-01	BRCA	-0.502585
TCGA-QC-AA9N-01	SARC	-0.613677
TCGA-CV-5444-01	HNSC	-0.416717
TCGA-AR-A24P-01	BRCA	-0.749211
TCGA-18-5595-01	LUSC	-0.469713
TCGA-EA-A97N-01	CESC	-0.531863
TCGA-SX-A7SM-01	KIRP	-0.424662
TCGA-DJ-A4V5-01	THCA	-0.482692
TCGA-DD-AAEI-01	LIHC	-0.320997
TCGA-AZ-4615-01	COAD	-1.36452
TCGA-06-0132-01	GBM	-0.670249
TCGA-VR-A8EO-01	ESCA	-0.379479
TCGA-HE-A5NK-01	KIRP	-0.397842
TCGA-5U-AB0F-01	THYM	-0.287808
TCGA-ET-A25G-01	THCA	-0.285644
TCGA-HT-7616-01	LGG	-0.779467
TCGA-CR-7395-01	HNSC	-0.635873
TCGA-VQ-A91D-01	STAD	-1.56488
TCGA-BR-7196-01	STAD	-1.26605
TCGA-23-1113-01	OV	-0.340625
TCGA-VS-A94X-01	CESC	-0.383904
TCGA-GM-A3XG-01	BRCA	-0.884538
TCGA-24-2290-01	OV	-0.513097
TCGA-ET-A39J-01	THCA	-0.355227
TCGA-E9-A1N9-01	BRCA	-0.752875
TCGA-B6-A0I9-01	BRCA	-0.860784
TCGA-CN-6022-01	HNSC	-0.358738
TCGA-E8-A242-01	THCA	-0.539318
TCGA-DJ-A2Q5-01	THCA	-0.407644
TCGA-DW-7963-01	KIRP	-0.545926
TCGA-AB-2927-03	LAML	-0.504852
TCGA-E2-A1L9-01	BRCA	-0.73758
TCGA-AC-A23H-01	BRCA	-0.846137
TCGA-EA-A3QD-01	CESC	-0.599259
TCGA-E5-A4U1-01	BLCA	-0.567424
TCGA-OE-A75W-01	PAAD	-1.99223
TCGA-DX-AB3C-01	SARC	-0.531738
TCGA-BP-4762-01	KIRC	-0.306519
TCGA-AR-A1AP-01	BRCA	-0.823775
TCGA-KT-A7W1-01	LGG	-0.525734
TCGA-44-3919-01	LUAD	-0.899699
TCGA-AZ-6598-01	COAD	-1.53565
TCGA-A6-6653-01	COAD	-1.37499
TCGA-CV-6952-01	HNSC	-0.691296
TCGA-NH-A50V-01	COAD	-1.2321
TCGA-B0-5109-01	KIRC	-0.814598
TCGA-BH-A0H5-01	BRCA	-0.874038
TCGA-OK-A5Q2-01	BRCA	-0.964724
TCGA-B5-A0K9-01	UCEC	-0.857839
TCGA-CV-A45P-01	HNSC	-0.559521
TCGA-BH-A0E6-01	BRCA	-0.333083
TCGA-D8-A1JA-01	BRCA	-0.826876
TCGA-56-7221-01	LUSC	-0.704206
TCGA-AD-6899-01	COAD	-1.36132
TCGA-4G-AAZT-01	CHOL	-0.667387
TCGA-VR-A8EX-01	ESCA	-0.520505
TCGA-B0-4844-01	KIRC	-0.080052
TCGA-P5-A5F2-01	LGG	-0.495932
TCGA-BP-4352-01	KIRC	-0.343746
TCGA-2A-A8W1-01	PRAD	-0.838823
TCGA-99-8032-01	LUAD	-1.03775
TCGA-BH-A0BW-01	BRCA	-0.139468
TCGA-DW-7841-01	KIRP	-0.562036
TCGA-13-0762-01	OV	-0.577902
TCGA-CV-A6JN-01	HNSC	-0.640951
TCGA-OR-A5LN-01	ACC	-0.594274
TCGA-BH-A0HB-01	BRCA	-0.801923
TCGA-29-1695-01	OV	-0.749363
TCGA-H2-A2K9-01	THCA	0.0298971
TCGA-G9-7509-01	PRAD	-0.599008
TCGA-FV-A2QR-01	LIHC	-0.507032
TCGA-19-2629-01	GBM	-0.576853
TCGA-GS-A9TT-01	DLBC	-0.528725
TCGA-B2-4098-01	KIRC	-0.571219
TCGA-D7-8575-01	STAD	-2.11088
TCGA-HT-7607-01	LGG	-0.56411
TCGA-CR-7380-01	HNSC	-0.539769
TCGA-43-2576-01	LUSC	-0.948133
TCGA-DJ-A2PW-01	THCA	-0.307078
TCGA-N8-A56S-01	UCS	-0.181585
TCGA-B7-A5TJ-01	STAD	-1.61458
TCGA-BR-8367-01	STAD	-1.39292
TCGA-ET-A3BW-01	THCA	-0.0756251
TCGA-06-0238-01	GBM	-0.492654
TCGA-QU-A6IL-01	PRAD	-0.750248
TCGA-FB-AAQ3-01	PAAD	-1.39654
TCGA-AB-2955-03	LAML	-0.479725
TCGA-3B-A9HX-01	SARC	-0.53855
TCGA-CJ-5679-01	KIRC	-0.361137
TCGA-C5-A8YR-01	CESC	-0.876438
TCGA-AQ-A54O-01	BRCA	-0.559169
TCGA-VD-A8KF-01	UVM	-0.297653
TCGA-V1-A9Z7-01	PRAD	-0.853006
TCGA-KL-8346-01	KICH	-0.746148
TCGA-FE-A239-01	THCA	0.0898432
TCGA-XF-A8HF-01	BLCA	-0.419292
TCGA-KQ-A41P-01	BLCA	-0.928469
TCGA-BP-4766-01	KIRC	-0.257561
TCGA-DD-AACT-01	LIHC	-0.44424
TCGA-DX-A7EU-01	SARC	-0.526576
TCGA-B6-A0WZ-01	BRCA	-0.822692
TCGA-C8-A135-01	BRCA	-1.02351
TCGA-XU-A92W-01	THYM	-0.20042
TCGA-24-1546-01	OV	-0.661938
TCGA-39-5027-01	LUSC	-0.744617
TCGA-22-5485-01	LUSC	-0.377659
TCGA-EL-A4K1-01	THCA	-0.658752
TCGA-BP-4341-01	KIRC	-0.374441
TCGA-H4-A2HQ-01	BLCA	-0.742876
TCGA-AK-3427-01	KIRC	-0.549591
TCGA-DJ-A2PX-01	THCA	-0.306942
TCGA-BH-A0BJ-01	BRCA	-0.857968
TCGA-BH-A203-01	BRCA	-0.625673
TCGA-A3-3352-01	KIRC	-0.215029
TCGA-24-1419-01	OV	-0.281443
TCGA-V4-A9F7-01	UVM	-0.367107
TCGA-GL-A9DD-01	KIRP	-0.555234
TCGA-13-A5FT-01	OV	-0.844599
TCGA-IB-AAUW-01	PAAD	-0.889261
TCGA-WB-A81M-01	PCPG	-0.58621
TCGA-F7-A50J-01	HNSC	-0.6285
TCGA-AH-6643-01	READ	-1.3937
TCGA-55-A491-01	LUAD	-0.931512
TCGA-FY-A3NM-01	THCA	-0.194225
TCGA-06-0749-01	GBM	-0.651371
TCGA-N9-A4Q1-01	UCS	-0.356505
TCGA-46-6025-01	LUSC	-0.58079
TCGA-FE-A236-01	THCA	-0.184081
TCGA-ZF-AA4W-01	BLCA	-0.642431
TCGA-UY-A9PA-01	BLCA	-0.962227
TCGA-ET-A3DP-01	THCA	-0.268013
TCGA-HT-7603-01	LGG	-0.537791
TCGA-AJ-A3NF-01	UCEC	-0.56044
TCGA-4V-A9QT-01	THYM	-0.258017
TCGA-HC-7752-01	PRAD	-0.825412
TCGA-AB-3007-03	LAML	-0.836375
TCGA-FU-A40J-01	CESC	-1.35919
TCGA-B9-4116-01	KIRP	-0.629307
TCGA-BH-A0C7-01	BRCA	-0.811091
TCGA-50-6595-01	LUAD	-1.05407
TCGA-DB-A64P-01	LGG	-0.674174
TCGA-BP-4981-01	KIRC	-0.342587
TCGA-VS-A9V5-01	CESC	-1.3833
TCGA-AK-3428-01	KIRC	-0.261262
TCGA-CR-7373-01	HNSC	-0.539283
TCGA-G4-6311-01	COAD	-1.59298
TCGA-BH-A8FZ-01	BRCA	-0.959779
TCGA-S3-AA17-01	BRCA	-0.809197
TCGA-DF-A2L0-01	UCEC	-0.506625
TCGA-CI-6619-01	READ	-1.38087
TCGA-B7-A5TI-01	STAD	-1.39476
TCGA-D8-A13Z-01	BRCA	-1.2389
TCGA-BA-5152-01	HNSC	-0.752869
TCGA-DD-AAEE-01	LIHC	-0.192402
TCGA-ER-A19M-06	SKCM	-0.353541
TCGA-A4-7997-01	KIRP	-0.514662
TCGA-L5-A88T-01	ESCA	-0.631134
TCGA-QK-A6II-01	HNSC	-0.468081
TCGA-UF-A71D-01	HNSC	-0.63336
TCGA-23-2078-01	OV	-0.36623
TCGA-A7-A6VX-01	BRCA	-0.769546
TCGA-VS-A8Q9-01	CESC	-0.559498
TCGA-60-2713-01	LUSC	-0.455394
TCGA-95-A4VP-01	LUAD	-0.932371
TCGA-BP-4340-01	KIRC	-0.413609
TCGA-EE-A3AF-06	SKCM	-0.268074
TCGA-HC-8261-01	PRAD	-0.790886
TCGA-85-A512-01	LUSC	-0.971763
TCGA-ET-A25P-01	THCA	-0.0855936
TCGA-DJ-A3VI-01	THCA	-0.340037
TCGA-55-8302-01	LUAD	-1.22263
TCGA-44-4112-01	LUAD	-1.0666
TCGA-60-2710-01	LUSC	-0.427355
TCGA-AF-3911-01	READ	-1.45732
TCGA-UF-A7JJ-01	HNSC	-0.540794
TCGA-05-4430-01	LUAD	-1.0818
TCGA-AR-A255-01	BRCA	-0.939703
TCGA-WB-A81F-01	PCPG	-0.689398
TCGA-V4-A9EQ-01	UVM	-0.45566
TCGA-HZ-7919-01	PAAD	-1.78407
TCGA-CN-5366-01	HNSC	-0.527672
TCGA-AR-A1AT-01	BRCA	-0.904893
TCGA-E5-A2PC-01	BLCA	-0.481646
TCGA-2G-AAHL-01	TGCT	-0.538593
TCGA-YL-A8HM-01	PRAD	-0.54748
TCGA-CD-A486-01	STAD	-0.814448
TCGA-DA-A95Y-06	SKCM	-0.222489
TCGA-UY-A9PE-01	BLCA	-0.737994
TCGA-CQ-7071-01	HNSC	-0.544579
TCGA-D1-A3DG-01	UCEC	-0.598857
TCGA-VQ-A8PX-01	STAD	-1.60165
TCGA-24-1924-01	OV	-0.69537
TCGA-DX-A6BG-01	SARC	-0.416248
TCGA-EE-A184-06	SKCM	-0.267548
TCGA-E7-A6MF-01	BLCA	-0.464486
TCGA-MM-A84U-01	KIRC	-0.327548
TCGA-CV-6933-01	HNSC	-0.526271
TCGA-E2-A1B0-01	BRCA	-0.754692
TCGA-DS-A0VL-01	CESC	-0.60338
TCGA-2G-AAHP-05	TGCT	-0.321237
TCGA-63-6202-01	LUSC	-1.09249
TCGA-BF-AAP2-01	SKCM	-0.293733
TCGA-FS-A1YY-06	SKCM	-0.285483
TCGA-46-3767-01	LUSC	-0.359694
TCGA-13-1496-01	OV	-0.568468
TCGA-CI-6622-01	READ	-1.51759
TCGA-58-A46L-01	LUSC	-0.458669
TCGA-BP-4167-01	KIRC	-0.325052
TCGA-HW-7486-01	LGG	-0.542647
TCGA-ZP-A9D2-01	LIHC	-0.514961
TCGA-BH-A18R-01	BRCA	-0.99318
TCGA-BA-7269-01	HNSC	-0.564772
TCGA-HU-A4G3-01	STAD	-1.60312
TCGA-ER-A19A-06	SKCM	-0.334892
TCGA-NH-A6GC-01	COAD	-1.54751
TCGA-DX-A48K-01	SARC	-0.388908
TCGA-DD-A73B-01	LIHC	-0.604683
TCGA-AC-A4ZE-01	BRCA	-0.86642
TCGA-P5-A5F1-01	LGG	-0.380479
TCGA-DK-AA6X-01	BLCA	-0.818581
TCGA-BR-7722-01	STAD	-1.61266
TCGA-B6-A0RS-01	BRCA	-0.472054
TCGA-33-AAS8-01	LUSC	-0.502414
TCGA-AR-A24H-01	BRCA	-0.785863
TCGA-E8-A432-01	THCA	-0.516849
TCGA-MZ-A5BI-01	HNSC	-0.562674
TCGA-DU-7011-01	LGG	-0.584445
TCGA-06-0174-01	GBM	-0.487819
TCGA-J9-A8CP-01	PRAD	-0.975149
TCGA-ZF-A9R9-01	BLCA	-0.55885
TCGA-P8-A6RX-01	PCPG	-0.561152
TCGA-A8-A099-01	BRCA	-1.23308
TCGA-CM-6679-01	COAD	-1.24464
TCGA-KL-8342-01	KICH	-0.923057
TCGA-G8-6907-01	DLBC	-0.295563
TCGA-SC-A6LM-01	MESO	-0.72907
TCGA-06-0210-02	GBM	-0.413729
TCGA-DC-6157-01	READ	-1.49494
TCGA-NQ-A638-01	MESO	-0.674477
TCGA-VS-A9UU-01	CESC	-0.590032
TCGA-66-2790-01	LUSC	-0.688402
TCGA-24-1845-01	OV	-0.435192
TCGA-V1-A8WS-01	PRAD	-0.589787
TCGA-BH-A42T-01	BRCA	-0.545366
TCGA-HU-A4GD-01	STAD	-1.58724
TCGA-VQ-A94U-01	STAD	-1.2064
TCGA-LK-A4O0-01	MESO	-0.702646
TCGA-XF-AAN1-01	BLCA	-0.578844
TCGA-FV-A4ZP-01	LIHC	-0.77908
TCGA-KN-8435-01	KICH	-0.630259
TCGA-NC-A5HI-01	LUSC	-0.397
TCGA-ZJ-AAXN-01	CESC	-0.678684
TCGA-CV-6937-01	HNSC	-0.592204
TCGA-AJ-A3QS-01	UCEC	-0.473905
TCGA-DD-AACS-01	LIHC	-0.450716
TCGA-VS-A9U6-01	CESC	-0.392578
TCGA-EB-A6QZ-01	SKCM	-0.303306
TCGA-5P-A9KF-01	KIRP	-0.60209
TCGA-38-4627-01	LUAD	-1.05805
TCGA-RP-A694-06	SKCM	-0.373303
TCGA-A8-A09R-01	BRCA	-0.60661
TCGA-DK-AA6S-01	BLCA	-0.363911
TCGA-V1-A9Z8-01	PRAD	-0.742099
TCGA-DD-A4NK-01	LIHC	-0.579703
TCGA-3S-A8YW-01	THYM	-0.47946
TCGA-VQ-A8PJ-01	STAD	-1.64386
TCGA-KQ-A41S-01	BLCA	-0.757008
TCGA-44-2668-01	LUAD	-1.27588
TCGA-B6-A0RN-01	BRCA	-0.654593
TCGA-55-8507-01	LUAD	-1.05119
TCGA-DJ-A3UN-01	THCA	-0.3668
TCGA-B0-4841-01	KIRC	-0.524974
TCGA-HW-7493-01	LGG	-0.61177
TCGA-CC-5261-01	LIHC	-0.722171
TCGA-C5-A2LX-01	CESC	-0.299628
TCGA-CR-6471-01	HNSC	-0.440207
TCGA-VM-A8CA-01	LGG	-0.799958
TCGA-D8-A27G-01	BRCA	-0.762752
TCGA-B0-5699-01	KIRC	-0.220978
TCGA-DK-A3IK-01	BLCA	-0.635377
TCGA-37-5819-01	LUSC	-0.845047
TCGA-DU-7015-01	LGG	-0.325202
TCGA-MQ-A4LJ-01	MESO	-0.526055
TCGA-C5-A1M8-01	CESC	-0.413063
TCGA-C5-A7CJ-01	CESC	-0.467946
TCGA-22-A5C4-01	LUSC	-0.358984
TCGA-HB-A2OT-01	SARC	-0.291215
TCGA-85-A4CL-01	LUSC	-0.698743
TCGA-06-0184-01	GBM	-0.525297
TCGA-BP-4801-01	KIRC	-0.373252
TCGA-D8-A1XC-01	BRCA	-0.910188
TCGA-DU-8162-01	LGG	-0.577594
TCGA-TM-A84O-01	LGG	-0.480646
TCGA-DC-6158-01	READ	-0.999236
TCGA-FW-A3TU-06	SKCM	-0.313527
TCGA-3T-AA9L-01	THYM	-0.270022
TCGA-D5-5538-01	COAD	-1.43219
TCGA-EM-A3FM-01	THCA	-0.436034
TCGA-GH-A9DA-01	CESC	-0.58828
TCGA-TN-A7HL-01	HNSC	-0.427981
TCGA-3B-A9HT-01	SARC	-0.530586
TCGA-AB-2896-03	LAML	-0.392863
TCGA-CN-4742-01	HNSC	-0.379142
TCGA-FG-A60K-01	LGG	-0.521797
TCGA-BH-A1FJ-01	BRCA	-1.29245
TCGA-FR-A3YO-06	SKCM	-0.0826412
TCGA-DD-AACX-01	LIHC	-0.473464
TCGA-78-8640-01	LUAD	-0.79397
TCGA-DJ-A3UY-01	THCA	-0.407411
TCGA-EW-A1PE-01	BRCA	-1.33826
TCGA-69-7979-01	LUAD	-0.676757
TCGA-E2-A1II-01	BRCA	-0.670707
TCGA-S3-AA14-01	BRCA	-0.811485
TCGA-CR-7392-01	HNSC	-0.454763
TCGA-CV-7100-01	HNSC	-0.523054
TCGA-A8-A09B-01	BRCA	-0.818777
TCGA-60-2714-01	LUSC	-1.36584
TCGA-GN-A9SD-06	SKCM	-0.424187
TCGA-2G-AAFO-01	TGCT	-0.588619
TCGA-AR-A5QP-01	BRCA	-0.868101
TCGA-AJ-A3EL-01	UCEC	-0.59337
TCGA-NF-A4WX-01	UCS	-0.334713
TCGA-DD-AAE0-01	LIHC	-0.74436
TCGA-D9-A6EG-06	SKCM	-0.271589
TCGA-E9-A6HE-01	BRCA	-0.601651
TCGA-BR-8291-01	STAD	-1.22137
TCGA-DD-AADA-01	LIHC	-0.668036
TCGA-TQ-A7RN-01	LGG	-0.405051
TCGA-ZM-AA0B-01	TGCT	-0.901888
TCGA-GL-A9DE-01	KIRP	-0.167118
TCGA-ER-A1A1-06	SKCM	-0.38947
TCGA-BH-A0HI-01	BRCA	-1.14466
TCGA-XE-AANI-01	TGCT	-0.634374
TCGA-DD-A1EI-01	LIHC	-0.670658
TCGA-NH-A50U-01	COAD	-1.66071
TCGA-BP-4790-01	KIRC	-0.23766
TCGA-BP-5008-01	KIRC	-0.435262
TCGA-BP-4170-01	KIRC	-0.426289
TCGA-AJ-A3BK-01	UCEC	-0.606286
TCGA-04-1530-01	OV	-0.81262
TCGA-FS-A4FC-06	SKCM	0.0339176
TCGA-CR-6480-01	HNSC	-0.695407
TCGA-EL-A3D1-01	THCA	-0.383344
TCGA-AO-A03V-01	BRCA	-0.807613
TCGA-A2-A0CS-01	BRCA	-0.810095
TCGA-28-2513-01	GBM	-0.486254
TCGA-D3-A1Q6-06	SKCM	-0.432469
TCGA-V4-A9EF-01	UVM	-0.264237
TCGA-JU-AAVI-01	UCEC	-0.611845
TCGA-QR-A70R-01	PCPG	-0.583221
TCGA-OL-A66P-01	BRCA	-0.578257
TCGA-NG-A4VW-01	UCS	-0.592664
TCGA-EE-A3JA-06	SKCM	-0.155131
TCGA-A2-A1G4-01	BRCA	-0.95776
TCGA-33-4583-01	LUSC	-0.637497
TCGA-55-7573-01	LUAD	-0.526758
TCGA-N5-A4RA-01	UCS	-0.534644
TCGA-WB-A80M-01	PCPG	-0.594293
TCGA-25-2042-01	OV	-0.553587
TCGA-CV-A45W-01	HNSC	-0.490525
TCGA-E2-A573-01	BRCA	-0.328002
TCGA-DD-A4NI-01	LIHC	-0.57259
TCGA-2L-AAQL-01	PAAD	-1.33531
TCGA-HC-8265-01	PRAD	-0.913394
TCGA-AD-6965-01	COAD	-1.58469
TCGA-BJ-A3PR-01	THCA	-0.460879
TCGA-SH-A7BD-01	MESO	-0.716435
TCGA-H2-A422-01	THCA	-0.2044
TCGA-EY-A549-01	UCEC	-0.45433
TCGA-DX-A6YU-01	SARC	-0.402167
TCGA-P5-A735-01	LGG	-0.228098
TCGA-AB-2994-03	LAML	-0.960551
TCGA-DV-A4W0-05	KIRC	-0.610495
TCGA-VQ-A928-01	STAD	-1.40993
TCGA-D5-6931-01	COAD	-1.60536
TCGA-DX-A6Z2-01	SARC	-0.356883
TCGA-C4-A0F6-01	BLCA	-0.501291
TCGA-43-5668-01	LUSC	-0.410347
TCGA-FB-AAQ0-01	PAAD	-1.88947
TCGA-BF-AAP1-01	SKCM	-0.364133
TCGA-A2-A0EV-01	BRCA	-0.806313
TCGA-HT-7691-01	LGG	-0.593862
TCGA-24-1413-01	OV	-0.417503
TCGA-18-4083-01	LUSC	-0.284683
TCGA-FG-A6J1-01	LGG	-0.489924
TCGA-YD-A9TB-06	SKCM	-0.357392
TCGA-CV-7104-01	HNSC	-0.556577
TCGA-UF-A7JC-01	HNSC	-0.776893
TCGA-AB-2870-03	LAML	-0.441232
TCGA-A8-A08A-01	BRCA	-0.686754
TCGA-CD-8526-01	STAD	-1.3162
TCGA-W8-A86G-01	BRCA	-0.722606
TCGA-AL-3471-01	KIRP	-0.691425
TCGA-MH-A854-01	KIRP	-0.561093
TCGA-YT-A95D-01	THYM	-0.0734369
TCGA-YF-AA3M-01	BLCA	-0.807368
TCGA-BQ-5885-01	KIRP	-0.167536
TCGA-76-4929-01	GBM	-0.427303
TCGA-2Y-A9H6-01	LIHC	-0.527518
TCGA-EE-A2MU-06	SKCM	-0.00445744
TCGA-AB-2981-03	LAML	-0.695483
TCGA-SN-A84W-01	TGCT	-0.52378
TCGA-A6-5656-01	COAD	-1.39516
TCGA-43-8115-01	LUSC	-0.319496
TCGA-3A-A9IX-01	PAAD	-1.03895
TCGA-EI-6884-01	READ	-1.38645
TCGA-DU-6402-01	LGG	-0.417316
TCGA-67-3771-01	LUAD	-0.565924
TCGA-Q1-A73P-01	CESC	-1.55592
TCGA-V4-A9EI-01	UVM	-0.359792
TCGA-HT-7684-01	LGG	-0.544785
TCGA-ER-A3EV-06	SKCM	-0.297598
TCGA-E8-A413-01	THCA	-0.522415
TCGA-D3-A1Q9-06	SKCM	-0.321683
TCGA-BA-6871-01	HNSC	-0.293811
TCGA-HT-8104-01	LGG	-0.490849
TCGA-CN-6017-01	HNSC	-0.685811
TCGA-CC-A7IH-01	LIHC	-0.638105
TCGA-D7-A747-01	STAD	-0.867391
TCGA-A4-7585-01	KIRP	-0.20388
TCGA-3A-A9IO-01	PAAD	-0.595904
TCGA-DD-A4NG-01	LIHC	-0.609057
TCGA-BP-5170-01	KIRC	-0.386232
TCGA-EE-A2GT-06	SKCM	-0.188102
TCGA-KN-8436-01	KICH	-0.755129
TCGA-C5-A8XK-01	CESC	-0.594166
TCGA-43-A474-01	LUSC	-0.633386
TCGA-HT-7473-01	LGG	-0.49185
TCGA-06-0645-01	GBM	-0.521735
TCGA-AB-2884-03	LAML	-0.621113
TCGA-33-AASI-01	LUSC	-0.850272
TCGA-A4-8630-01	KIRP	-0.510744
TCGA-DM-A1DA-01	COAD	-1.35281
TCGA-BJ-A2N9-01	THCA	-0.333903
TCGA-EE-A29R-06	SKCM	-0.322003
TCGA-EM-A1CS-01	THCA	-0.171027
TCGA-HF-7131-01	STAD	-1.841
TCGA-CF-A7I0-01	BLCA	-0.516927
TCGA-EE-A29H-06	SKCM	-0.179949
TCGA-WJ-A86L-01	LIHC	-0.420147
TCGA-AB-2998-03	LAML	-0.670239
TCGA-DX-AB2X-01	SARC	-0.776413
TCGA-MJ-A850-01	SARC	-0.630106
TCGA-C5-A907-01	CESC	-0.988685
TCGA-49-4506-01	LUAD	-0.849733
TCGA-B0-5713-01	KIRC	-0.549382
TCGA-BQ-5877-01	KIRP	-0.36961
TCGA-AO-A03R-01	BRCA	-0.879413
TCGA-BR-6564-01	STAD	-0.989591
TCGA-B2-5633-01	KIRC	-0.269576
TCGA-DM-A1D4-01	COAD	-1.52429
TCGA-A2-A0ER-01	BRCA	-0.871195
TCGA-IG-A8O2-01	ESCA	-0.231139
TCGA-AX-A1C7-01	UCEC	-0.423254
TCGA-BP-4982-01	KIRC	-0.290474
TCGA-XF-AAMG-01	BLCA	-0.506903
TCGA-2G-AAG0-01	TGCT	-0.756353
TCGA-CU-A0YR-01	BLCA	-0.882573
TCGA-EO-A22X-01	UCEC	-0.547796
TCGA-91-6830-01	LUAD	-0.879569
TCGA-B0-5088-01	KIRC	-0.502025
TCGA-B8-5162-01	KIRC	-0.305156
TCGA-66-2785-01	LUSC	-0.775384
TCGA-25-1630-01	OV	-0.794505
TCGA-OL-A66K-01	BRCA	-0.767803
TCGA-P4-A5E8-01	KIRP	-0.246412
TCGA-C5-A2M2-01	CESC	-1.64337
TCGA-Q9-A6FW-01	ESCA	-1.1398
TCGA-IN-7806-01	STAD	-0.913217
TCGA-BP-4325-01	KIRC	-0.283337
TCGA-QK-A8Z8-01	HNSC	-0.355079
TCGA-CQ-5326-01	HNSC	-0.375064
TCGA-DB-A4XF-01	LGG	-0.452999
TCGA-2Y-A9H2-01	LIHC	-0.779679
TCGA-C5-A7CM-01	CESC	-0.86069
TCGA-4K-AAAL-01	TGCT	-0.649991
TCGA-A4-A5Y1-01	KIRP	-0.329139
TCGA-AB-2866-03	LAML	-0.57077
TCGA-KU-A66T-01	HNSC	-0.7051
TCGA-CJ-4905-01	KIRC	-0.2681
TCGA-EP-A2KC-01	LIHC	-0.474175
TCGA-LN-A7HY-01	ESCA	-0.305615
TCGA-KK-A7AQ-01	PRAD	-0.58289
TCGA-86-8669-01	LUAD	-0.979244
TCGA-IE-A3OV-01	SARC	-0.467386
TCGA-G7-6790-01	KIRP	-0.500437
TCGA-XY-A89B-01	TGCT	-0.515328
TCGA-CC-A7IL-01	LIHC	-0.501146
TCGA-EW-A1OX-01	BRCA	-0.703073
TCGA-55-7911-01	LUAD	-1.23236
TCGA-22-4605-01	LUSC	-0.559898
TCGA-YZ-A984-01	UVM	-0.468072
TCGA-EJ-A65M-01	PRAD	-0.705777
TCGA-BP-5174-01	KIRC	-0.360386
TCGA-61-2009-01	OV	-0.675923
TCGA-N8-A4PI-01	UCS	-0.253387
TCGA-05-4402-01	LUAD	-0.688543
TCGA-2G-AAH4-01	TGCT	-0.232922
TCGA-CX-7086-01	HNSC	-0.540886
TCGA-ET-A25L-01	THCA	-0.507516
TCGA-EJ-7123-01	PRAD	-0.566356
TCGA-UZ-A9PZ-01	KIRP	-0.53391
TCGA-A8-A0A9-01	BRCA	-0.581934
TCGA-RW-A68A-01	PCPG	-0.642385
TCGA-G7-A4TM-01	KIRP	-0.673498
TCGA-BL-A13I-01	BLCA	-0.582118
TCGA-DU-6406-01	LGG	-0.544965
TCGA-BQ-7060-01	KIRP	-0.419587
TCGA-DD-A4NS-01	LIHC	-0.464471
TCGA-AN-A04D-01	BRCA	-0.272291
TCGA-QR-A6GO-01	PCPG	-0.81723
TCGA-AX-A3FS-01	UCEC	-0.898314
TCGA-BH-A1FB-01	BRCA	-0.965372
TCGA-44-8119-01	LUAD	-0.909515
TCGA-13-0886-01	OV	-0.543819
TCGA-B8-A54E-01	KIRC	-0.17527
TCGA-BP-4759-01	KIRC	-0.217079
TCGA-GN-A262-06	SKCM	-0.32282
TCGA-FG-A713-01	LGG	-0.54072
TCGA-24-2288-01	OV	-0.751055
TCGA-V4-A9EZ-01	UVM	-0.645272
TCGA-VS-A9V2-01	CESC	-0.527589
TCGA-VS-A94Y-01	CESC	-0.615482
TCGA-F4-6461-01	COAD	-1.08376
TCGA-90-A4EE-01	LUSC	-0.425841
TCGA-C5-A8ZZ-01	CESC	-0.398282
TCGA-MQ-A6BS-01	MESO	-0.917064
TCGA-CD-8533-01	STAD	-1.11553
TCGA-IS-A3K8-01	SARC	-0.552426
TCGA-E1-A7YL-01	LGG	-0.388847
TCGA-55-6972-01	LUAD	-0.71266
TCGA-ZB-A96H-01	THYM	-0.0420925
TCGA-DK-A1A6-01	BLCA	-0.467037
TCGA-A3-3319-01	KIRC	-0.425638
TCGA-DD-AADI-01	LIHC	-0.571691
TCGA-FC-7961-01	PRAD	-0.615191
TCGA-CC-A7IG-01	LIHC	-0.697552
TCGA-MR-A8JO-01	LIHC	-0.569676
TCGA-GC-A3YS-01	BLCA	-0.504818
TCGA-OR-A5LG-01	ACC	-0.680652
TCGA-VD-A8KH-01	UVM	-0.426968
TCGA-CR-7379-01	HNSC	-0.536216
TCGA-AN-A0XW-01	BRCA	-0.763183
TCGA-CJ-4918-01	KIRC	-0.314974
TCGA-A8-A07J-01	BRCA	-0.543084
TCGA-L5-A4OU-01	ESCA	-1.87926
TCGA-X9-A971-01	SARC	-0.662846
TCGA-D6-6826-01	HNSC	-0.498755
TCGA-A2-A0SX-01	BRCA	-0.596258
TCGA-57-1994-01	OV	-0.856571
TCGA-RW-A684-01	PCPG	-0.736321
TCGA-KK-A8I4-01	PRAD	-0.752385
TCGA-UZ-A9PM-01	KIRP	-0.580449
TCGA-B8-5545-01	KIRC	-0.137822
TCGA-US-A776-01	PAAD	-1.50124
TCGA-BR-8484-01	STAD	-1.45713
TCGA-55-7724-01	LUAD	-0.704037
TCGA-F4-6703-01	COAD	-0.653319
TCGA-HU-A4G8-01	STAD	-1.59973
TCGA-BC-A10W-01	LIHC	-0.397077
TCGA-DX-AB2Q-01	SARC	-0.902384
TCGA-44-6776-01	LUAD	-0.820953
TCGA-49-4514-01	LUAD	-1.22594
TCGA-05-4396-01	LUAD	-0.494631
TCGA-XM-A8RL-01	THYM	-0.230225
TCGA-EJ-7789-01	PRAD	-0.330605
TCGA-85-A50Z-01	LUSC	-0.420023
TCGA-FS-A1ZT-06	SKCM	-0.31835
TCGA-B2-3923-01	KIRC	-0.940853
TCGA-55-8204-01	LUAD	-0.746642
TCGA-77-7337-01	LUSC	-0.741547
TCGA-V4-A9EA-01	UVM	-0.430773
TCGA-QS-A5YR-01	UCEC	-0.406075
TCGA-L4-A4E6-01	LUAD	-0.890274
TCGA-L5-A8NJ-01	ESCA	-1.88215
TCGA-DX-A1L0-01	SARC	-0.651401
TCGA-BH-A0AW-01	BRCA	-0.929098
TCGA-VS-A9UJ-01	CESC	-0.716697
TCGA-25-2392-01	OV	-0.515269
TCGA-XD-AAUH-01	PAAD	-1.47391
TCGA-AX-A3FW-01	UCEC	-0.62444
TCGA-BH-A2L8-01	BRCA	-0.931606
TCGA-HU-A4GC-01	STAD	-1.8216
TCGA-EB-A5SE-01	SKCM	-0.366446
TCGA-BH-A0B6-01	BRCA	-0.677436
TCGA-AA-3492-01	COAD	-1.21401
TCGA-FV-A3I0-01	LIHC	-0.687756
TCGA-A3-3362-01	KIRC	-0.332503
TCGA-CS-5396-01	LGG	-0.626991
TCGA-CZ-5457-01	KIRC	-0.276625
TCGA-AB-2869-03	LAML	-0.399681
TCGA-31-1959-01	OV	-0.408864
TCGA-HD-7832-01	HNSC	-0.468454
TCGA-Y8-A895-01	KIRP	-0.425194
TCGA-A8-A08I-01	BRCA	-0.723046
TCGA-14-0790-01	GBM	-0.598567
TCGA-2J-AABV-01	PAAD	-1.11428
TCGA-DJ-A4UL-01	THCA	-0.341184
TCGA-AB-2956-03	LAML	-0.71851
TCGA-CD-A48C-01	STAD	-1.87905
TCGA-FF-8046-01	DLBC	-0.492941
TCGA-TS-A7P1-01	MESO	-0.730234
TCGA-75-6205-01	LUAD	-1.04417
TCGA-FP-8099-01	STAD	-1.41322
TCGA-ZJ-AAXI-01	CESC	-0.501389
TCGA-B6-A0IG-01	BRCA	-0.837247
TCGA-XN-A8T5-01	PAAD	-1.5697
TCGA-ZG-A9M4-01	PRAD	-0.55228
TCGA-EJ-7793-01	PRAD	-0.399922
TCGA-AA-3496-01	COAD	-1.1609
TCGA-23-1022-01	OV	-0.823488
TCGA-QR-A7IN-01	PCPG	-0.497858
TCGA-ZF-AA4N-01	BLCA	-0.601361
TCGA-GC-A3RC-01	BLCA	-0.312034
TCGA-DJ-A13T-01	THCA	-0.307844
TCGA-AX-A3FX-01	UCEC	-0.667233
TCGA-06-5416-01	GBM	-0.361641
TCGA-CZ-5987-01	KIRC	-0.389164
TCGA-98-A538-01	LUSC	-0.289456
TCGA-ET-A3BO-01	THCA	-0.39768
TCGA-BJ-A28W-01	THCA	-0.311554
TCGA-EB-A5VV-06	SKCM	-0.496119
TCGA-2G-AAGY-05	TGCT	-0.460104
TCGA-KP-A3W0-01	UCEC	-0.619417
TCGA-CV-6436-01	HNSC	-0.897106
TCGA-XM-A8RC-01	THYM	-0.304417
TCGA-EJ-7782-01	PRAD	-0.590603
TCGA-HW-8322-01	LGG	-0.46062
TCGA-BP-4159-01	KIRC	-0.365027
TCGA-Q1-A6DT-01	CESC	-0.363269
TCGA-85-6561-01	LUSC	-0.487937
TCGA-EE-A29A-06	SKCM	-0.286781
TCGA-ZF-A9RL-01	BLCA	-0.693467
TCGA-25-1633-01	OV	-0.224291
TCGA-25-2396-01	OV	-0.697198
TCGA-BR-7715-01	STAD	-0.928302
TCGA-BH-A0DO-01	BRCA	-1.09591
TCGA-HC-A8CY-01	PRAD	-0.576634
TCGA-DY-A0XA-01	READ	-1.26641
TCGA-DM-A28E-01	COAD	-1.30336
TCGA-S9-A6U9-01	LGG	-0.538827
TCGA-5R-AA1C-01	LIHC	-0.305475
TCGA-CK-6747-01	COAD	-1.47106
TCGA-WB-A819-01	PCPG	-0.875004
TCGA-Y8-A8S1-01	KIRP	-0.202949
TCGA-CJ-5680-01	KIRC	-0.291612
TCGA-34-5234-01	LUSC	-0.476715
TCGA-A6-5667-01	COAD	-1.17518
TCGA-HT-7676-01	LGG	-0.440385
TCGA-IB-8126-01	PAAD	-1.16403
TCGA-XF-A9T0-01	BLCA	-0.301075
TCGA-FW-A5DX-01	SKCM	-0.139652
TCGA-HZ-7920-01	PAAD	-1.21951
TCGA-CN-6989-01	HNSC	-0.628699
TCGA-HT-7469-01	LGG	-0.373707
TCGA-56-7822-01	LUSC	-0.448352
TCGA-13-1487-01	OV	-0.398779
TCGA-LL-A73Y-01	BRCA	-0.267255
TCGA-BC-A10X-01	LIHC	-0.658748
TCGA-UY-A78M-01	BLCA	-0.401545
TCGA-BH-A0DK-01	BRCA	-1.02165
TCGA-GC-A4ZW-01	BLCA	-0.876198
TCGA-K4-A4AC-01	BLCA	-0.524288
TCGA-25-1628-01	OV	-0.523676
TCGA-85-A4JB-01	LUSC	-0.302141
TCGA-62-A472-01	LUAD	-1.12554
TCGA-30-1714-01	OV	-0.639036
TCGA-NJ-A55R-01	LUAD	-0.734861
TCGA-23-1026-01	OV	-0.526255
TCGA-VQ-A8E3-01	STAD	-1.64022
TCGA-F5-6702-01	READ	-1.29749
TCGA-VS-A9UQ-01	CESC	-1.46014
TCGA-BH-A0BG-01	BRCA	-0.293707
TCGA-AJ-A23N-01	UCEC	-0.427154
TCGA-W5-AA34-01	CHOL	-0.659294
TCGA-CA-5255-01	COAD	-1.65826
TCGA-93-A4JP-01	LUAD	-0.951545
TCGA-CK-4947-01	COAD	-1.48358
TCGA-IE-A6BZ-01	SARC	-0.411681
TCGA-2G-AAGS-01	TGCT	-0.712189
TCGA-V1-A8MU-01	PRAD	-0.655955
TCGA-A8-A06Z-01	BRCA	-0.343463
TCGA-KP-A3W1-01	UCEC	-0.548389
TCGA-G5-6233-01	READ	-1.71824
TCGA-CH-5789-01	PRAD	-0.539364
TCGA-62-8395-01	LUAD	-0.783784
TCGA-TK-A8OK-01	PRAD	-0.818838
TCGA-24-2261-01	OV	-0.369944
TCGA-AN-A0AT-01	BRCA	-0.313825
TCGA-13-0800-01	OV	-0.282935
TCGA-3U-A98H-01	MESO	-0.350274
TCGA-77-8136-01	LUSC	-0.273171
TCGA-D1-A2G0-01	UCEC	-0.530466
TCGA-ET-A40P-01	THCA	-0.34664
TCGA-13-0765-01	OV	-0.525709
TCGA-CW-5589-01	KIRC	-0.335743
TCGA-VQ-A8E0-01	STAD	-1.38366
TCGA-66-2756-01	LUSC	-0.812681
TCGA-2G-AAHG-01	TGCT	-0.465222
TCGA-61-1998-01	OV	-0.568597
TCGA-23-1029-01	OV	-0.244149
TCGA-EE-A3J4-06	SKCM	-0.426683
TCGA-95-7567-01	LUAD	-1.04171
TCGA-E2-A14U-01	BRCA	-0.818519
TCGA-AD-6888-01	COAD	-1.34743
TCGA-F4-6809-01	COAD	-1.34471
TCGA-A3-3385-01	KIRC	-0.169158
TCGA-50-5051-01	LUAD	-1.0588
TCGA-BP-5000-01	KIRC	-0.341335
TCGA-B0-5108-01	KIRC	-0.251485
TCGA-CK-5914-01	COAD	-1.34458
TCGA-HT-7478-01	LGG	-0.549537
TCGA-23-1030-01	OV	-0.532302
TCGA-5P-A9K6-01	KIRP	-0.38049
TCGA-H2-A26U-01	THCA	-0.515387
TCGA-D1-A3JP-01	UCEC	-0.928317
TCGA-IZ-8195-01	KIRP	-0.4392
TCGA-43-8116-01	LUSC	-0.428137
TCGA-18-3410-01	LUSC	-0.172971
TCGA-BR-7704-01	STAD	-1.16138
TCGA-61-2003-01	OV	-0.249467
TCGA-MW-A4EC-01	KIRC	-0.434558
TCGA-A3-3343-01	KIRC	-0.224732
TCGA-L5-A4OM-01	ESCA	-0.355548
TCGA-WB-A80Q-01	PCPG	-0.474925
TCGA-BK-A13B-01	UCEC	-0.900219
TCGA-EX-A69L-01	CESC	-0.437739
TCGA-WB-A817-01	PCPG	-0.515623
TCGA-55-A48Y-01	LUAD	-0.74001
TCGA-BJ-A45F-01	THCA	-0.283542
TCGA-AK-3447-01	KIRC	-0.845238
TCGA-Q1-A73O-01	CESC	-0.622351
TCGA-D5-6532-01	COAD	-1.23824
TCGA-QR-A70J-01	PCPG	-0.631526
TCGA-CH-5752-01	PRAD	-0.729803
TCGA-5P-A9KE-01	KIRP	-0.354947
TCGA-VS-A8QC-01	CESC	-0.43041
TCGA-86-A456-01	LUAD	-0.946312
TCGA-33-AASB-01	LUSC	-1.04502
TCGA-EA-A5ZE-01	CESC	-0.423564
TCGA-XT-AASU-01	MESO	-0.711588
TCGA-FE-A22Z-01	THCA	-0.608609
TCGA-XQ-A8TB-01	PRAD	-0.603444
TCGA-RW-A8AZ-01	PCPG	-0.395839
TCGA-50-5068-01	LUAD	-1.0182
TCGA-NK-A5CR-01	LUSC	-0.57148
TCGA-NJ-A55A-01	LUAD	-0.740158
TCGA-ZS-A9CF-02	LIHC	-0.325125
TCGA-ZS-A9CF-01	LIHC	-0.377564
TCGA-69-7973-01	LUAD	-1.13102
TCGA-D3-A2J7-06	SKCM	-0.450047
TCGA-DK-AA6T-01	BLCA	-0.307857
TCGA-56-7580-01	LUSC	-0.239854
TCGA-AR-A0U0-01	BRCA	-0.394555
TCGA-S4-A8RM-01	PAAD	-2.02982
TCGA-DU-A5TW-01	LGG	-0.343857
TCGA-DX-AB2S-01	SARC	-0.600461
TCGA-G9-6329-01	PRAD	-0.721851
TCGA-GD-A3OP-01	BLCA	-0.561557
TCGA-90-7769-01	LUSC	-0.308454
TCGA-CR-6467-01	HNSC	-0.697859
TCGA-S9-A6TX-01	LGG	-0.601911
TCGA-22-4613-01	LUSC	-0.4739
TCGA-GS-A9TV-01	DLBC	-0.559431
TCGA-IG-A97H-01	ESCA	-0.310063
TCGA-37-4135-01	LUSC	-0.666119
TCGA-RY-A83Z-01	LGG	-0.393311
TCGA-IG-A5B8-01	ESCA	-0.53832
TCGA-BP-5196-01	KIRC	-0.295938
TCGA-BD-A3EP-01	LIHC	-0.466355
TCGA-DX-A8BQ-01	SARC	-0.67382
TCGA-EW-A1P5-01	BRCA	-0.64853
TCGA-37-3792-01	LUSC	-0.903599
TCGA-QR-A6GS-01	PCPG	-0.765488
TCGA-FD-A3SL-01	BLCA	-0.49185
TCGA-ET-A39L-01	THCA	-0.257101
TCGA-BH-A1FN-01	BRCA	-0.808647
TCGA-TS-A8AF-01	MESO	-0.794933
TCGA-J8-A3YH-06	THCA	-0.404778
TCGA-EK-A2GZ-01	CESC	-0.570929
TCGA-N5-A4RM-01	UCS	-0.335178
TCGA-AZ-6600-01	COAD	-1.53235
TCGA-MM-A564-01	KIRC	-0.300557
TCGA-XJ-A9DX-01	PRAD	-0.38794
TCGA-E9-A3X8-01	BRCA	-0.92577
TCGA-51-4079-01	LUSC	-0.722361
TCGA-HZ-8002-01	PAAD	-1.0554
TCGA-3A-A9IH-01	PAAD	-1.69282
TCGA-B5-A3FC-01	UCEC	-0.576432
TCGA-98-8020-01	LUSC	-0.359699
TCGA-CV-5970-01	HNSC	-0.573731
TCGA-DX-AB2G-01	SARC	-0.600245
TCGA-A1-A0SJ-01	BRCA	-0.709839
TCGA-J2-A4AG-01	LUAD	-1.02855
TCGA-EI-6510-01	READ	-1.43719
TCGA-G4-6588-01	COAD	-1.38134
TCGA-GS-A9TZ-01	DLBC	-0.409297
TCGA-22-5471-01	LUSC	-0.754573
TCGA-VQ-A91V-01	STAD	-2.01369
TCGA-CV-7425-01	HNSC	-0.322579
TCGA-EK-A2R9-01	CESC	-0.360836
TCGA-QR-A6H4-01	PCPG	-0.62018
TCGA-BH-A201-01	BRCA	-1.1447
TCGA-66-2744-01	LUSC	-0.645893
TCGA-CN-4733-01	HNSC	-0.416546
TCGA-IR-A3LL-01	CESC	-0.331753
TCGA-05-4405-01	LUAD	-0.841827
TCGA-99-8033-01	LUAD	-0.865319
TCGA-DD-AA3A-01	LIHC	-0.514587
TCGA-13-0885-01	OV	-0.601388
TCGA-DU-8165-01	LGG	-0.263903
TCGA-E9-A22H-01	BRCA	-0.726487
TCGA-FP-A4BF-01	STAD	-1.42651
TCGA-ZB-A964-01	THYM	0.0475343
TCGA-49-AARE-01	LUAD	-0.870231
TCGA-Y8-A8RZ-01	KIRP	-0.113576
TCGA-76-4925-01	GBM	-0.375736
TCGA-CZ-5469-01	KIRC	-0.351145
TCGA-B6-A0RP-01	BRCA	-0.902322
TCGA-ZB-A96C-01	THYM	-0.0308114
TCGA-D8-A27V-01	BRCA	-1.08991
TCGA-ZF-AA4V-01	BLCA	-0.787344
TCGA-TM-A7C5-01	LGG	-0.635619
TCGA-RD-A8N1-01	STAD	-1.38021
TCGA-BR-8687-01	STAD	-1.48534
TCGA-OR-A5JV-01	ACC	-0.681026
TCGA-EM-A2CO-01	THCA	-0.506337
TCGA-50-6673-01	LUAD	-1.23532
TCGA-V1-A9OQ-01	PRAD	-0.571751
TCGA-FG-A6IZ-01	LGG	-0.436896
TCGA-C5-A1M5-01	CESC	-0.719021
TCGA-CR-7372-01	HNSC	-0.899766
TCGA-EM-A3AN-01	THCA	-0.346946
TCGA-F2-A44H-01	PAAD	-1.08273
TCGA-EM-A2OZ-01	THCA	-0.365417
TCGA-55-7727-01	LUAD	-0.806365
TCGA-TQ-A7RP-01	LGG	-0.523739
TCGA-24-2020-01	OV	-0.686709
TCGA-A1-A0SE-01	BRCA	-0.731359
TCGA-OU-A5PI-01	ACC	-0.611085
TCGA-XU-A92Q-01	THYM	-0.279868
TCGA-77-8153-01	LUSC	-0.298076
TCGA-L5-A88Y-01	ESCA	-1.0611
TCGA-A8-A06Y-01	BRCA	-0.784558
TCGA-QS-A8F1-01	UCEC	-0.490224
TCGA-G3-A25S-01	LIHC	-0.542202
TCGA-ER-A19K-01	SKCM	-0.469364
TCGA-EL-A3ZM-01	THCA	-0.696648
TCGA-DJ-A13X-01	THCA	-0.325537
TCGA-DX-A1L3-01	SARC	-0.876228
TCGA-2Z-A9JN-01	KIRP	-0.602462
TCGA-AR-A1AM-01	BRCA	-0.883398
TCGA-HT-8113-01	LGG	-0.528395
TCGA-VF-A8AE-01	TGCT	-0.509854
TCGA-DH-A7UT-01	LGG	-0.463085
TCGA-A6-6138-01	COAD	-1.19473
TCGA-CV-7238-01	HNSC	-0.716177
TCGA-AB-2841-03	LAML	-0.94132
TCGA-EL-A3T7-01	THCA	-0.40727
TCGA-SN-A6IS-01	TGCT	-0.465666
TCGA-AN-A041-01	BRCA	-0.772019
TCGA-CN-5367-01	HNSC	-0.571944
TCGA-MP-A4T8-01	LUAD	-0.892934
TCGA-D6-A74Q-01	HNSC	-0.455433
TCGA-86-8279-01	LUAD	-0.394891
TCGA-W2-A7HB-01	PCPG	-0.649639
TCGA-E7-A6MD-01	BLCA	-0.615584
TCGA-CR-5250-01	HNSC	-0.539581
TCGA-B0-5100-01	KIRC	-0.523169
TCGA-EJ-7218-01	PRAD	-0.671165
TCGA-XK-AAJR-01	PRAD	-0.563902
TCGA-BH-A28Q-01	BRCA	-0.84992
TCGA-2A-AAYF-01	PRAD	-0.659898
TCGA-BP-4775-01	KIRC	-0.339265
TCGA-44-3917-01	LUAD	-0.848555
TCGA-61-2000-01	OV	-0.608555
TCGA-A4-7288-01	KIRP	-0.47065
TCGA-75-5125-01	LUAD	-1.24369
TCGA-BR-4369-01	STAD	-1.30196
TCGA-B0-5400-01	KIRC	-0.256679
TCGA-G4-6317-02	COAD	-1.25189
TCGA-G4-6317-01	COAD	-1.3083
TCGA-HU-8244-01	STAD	-1.65778
TCGA-25-2404-01	OV	-0.6622
TCGA-CV-7437-01	HNSC	-0.764181
TCGA-55-7913-01	LUAD	-1.1074
TCGA-K7-A5RG-01	LIHC	-0.571221
TCGA-ZG-A9LU-01	PRAD	-0.89579
TCGA-13-0768-01	OV	-0.376374
TCGA-B6-A409-01	BRCA	-0.0663597
TCGA-B8-5552-01	KIRC	-0.406342
TCGA-C5-A7X8-01	CESC	-1.04266
TCGA-BP-4330-01	KIRC	-0.266171
TCGA-21-1078-01	LUSC	-0.474546
TCGA-34-2600-01	LUSC	-0.315631
TCGA-AB-2950-03	LAML	-0.510411
TCGA-SG-A6Z4-01	SARC	-0.565486
TCGA-VD-AA8R-01	UVM	-0.350231
TCGA-3B-A9HZ-01	SARC	-0.351539
TCGA-CJ-4873-01	KIRC	-0.288627
TCGA-SX-A7SL-01	KIRP	-0.396832
TCGA-BH-A1EX-01	BRCA	-0.784412
TCGA-HW-8321-01	LGG	-0.364879
TCGA-CK-4952-01	COAD	-1.55325
TCGA-G4-6309-01	COAD	-1.39098
TCGA-EZ-7264-01	LGG	-0.49365
TCGA-X7-A8M0-01	THYM	-0.229629
TCGA-E8-A433-01	THCA	-0.401116
TCGA-55-8615-01	LUAD	-1.07512
TCGA-HZ-A4BK-01	PAAD	-1.15465
TCGA-BK-A26L-01	UCEC	-0.46161
TCGA-A2-A0CT-01	BRCA	-0.80296
TCGA-56-7823-01	LUSC	-0.449219
TCGA-G2-A2EO-01	BLCA	-0.822551
TCGA-D6-A6EO-01	HNSC	-0.586228
TCGA-29-1778-01	OV	-0.621322
TCGA-EB-A24C-01	SKCM	-0.519216
TCGA-AK-3443-01	KIRC	-0.540814
TCGA-A7-A0CJ-01	BRCA	-0.785716
TCGA-CS-6666-01	LGG	-0.486003
TCGA-B5-A3FB-01	UCEC	-0.593966
TCGA-BP-4776-01	KIRC	-0.519075
TCGA-CM-5868-01	COAD	-1.37634
TCGA-WC-A885-01	UVM	-0.398853
TCGA-55-6979-01	LUAD	-1.05264
TCGA-P4-AAVO-01	KIRP	-0.263848
TCGA-VQ-A91Z-01	STAD	-1.43631
TCGA-A2-A4S2-01	BRCA	-0.701433
TCGA-61-2092-01	OV	-0.657352
TCGA-W5-AA2X-01	CHOL	-1.01703
TCGA-BJ-A291-01	THCA	-0.335608
TCGA-IR-A3LH-01	CESC	-0.734811
TCGA-KO-8410-01	KICH	-0.714019
TCGA-BH-A0H0-01	BRCA	-0.858602
TCGA-LN-A4A9-01	ESCA	-0.70304
TCGA-LL-A5YO-01	BRCA	-0.655311
TCGA-86-A4JF-01	LUAD	-0.841404
TCGA-DC-6156-01	READ	-1.22598
TCGA-QU-A6IP-01	PRAD	-0.656039
TCGA-FI-A3PV-01	UCEC	-0.325226
TCGA-V1-A9O9-01	PRAD	-0.626494
TCGA-FS-A1Z3-06	SKCM	-0.294006
TCGA-AN-A0FW-01	BRCA	-0.678656
TCGA-VQ-A8PH-01	STAD	-1.03107
TCGA-AC-A6IX-06	BRCA	-0.837443
TCGA-AC-A6IX-01	BRCA	-0.84551
TCGA-XF-A8HH-01	BLCA	-0.50325
TCGA-EB-A551-01	SKCM	-0.225925
TCGA-EL-A4K2-01	THCA	0.0212079
TCGA-HW-7491-01	LGG	-0.558381
TCGA-FS-A1ZD-06	SKCM	-0.186257
TCGA-86-7701-01	LUAD	-0.988498
TCGA-EJ-A8FO-01	PRAD	-0.45807
TCGA-GN-A267-06	SKCM	-0.362352
TCGA-A3-3320-01	KIRC	-0.425483
TCGA-FT-A3EE-01	BLCA	-0.88397
TCGA-D3-A8GP-06	SKCM	-0.180973
TCGA-L9-A443-01	LUAD	-0.936893
TCGA-DJ-A2PN-01	THCA	-0.371011
TCGA-S9-A6U1-01	LGG	-0.392724
TCGA-ZB-A96E-01	THYM	-0.299527
TCGA-D3-A2JF-06	SKCM	-0.521758
TCGA-66-2767-01	LUSC	-0.70135
TCGA-MR-A520-01	LIHC	-0.450498
TCGA-X7-A8M4-01	THYM	-0.337291
TCGA-AB-2835-03	LAML	-0.65656
TCGA-E1-5307-01	LGG	-0.402805
TCGA-78-8660-01	LUAD	-1.0423
TCGA-C5-A1M9-01	CESC	-1.28218
TCGA-KL-8325-01	KICH	-0.721471
TCGA-EE-A2MC-06	SKCM	-0.3759
TCGA-K4-A3WU-01	BLCA	-0.762503
TCGA-AG-4021-01	READ	-1.37506
TCGA-E2-A156-01	BRCA	-0.632326
TCGA-CS-6669-01	LGG	-0.55108
TCGA-BH-A0B4-01	BRCA	-0.508978
TCGA-EM-A2CL-01	THCA	0.0297803
TCGA-CF-A47V-01	BLCA	-0.713859
TCGA-AR-A24R-01	BRCA	-0.539575
TCGA-VM-A8CE-01	LGG	-0.562465
TCGA-3B-A9I3-01	SARC	-0.89056
TCGA-3H-AB3O-01	MESO	-0.560891
TCGA-J4-A67L-01	PRAD	-0.460847
TCGA-E2-A1LH-01	BRCA	-0.514352
TCGA-HT-7481-01	LGG	-0.491302
TCGA-AB-2894-03	LAML	-0.698226
TCGA-NC-A5HO-01	LUSC	-0.728484
TCGA-QQ-A5VA-01	SARC	-0.422295
TCGA-G9-6373-01	PRAD	-0.65092
TCGA-A6-6648-01	COAD	-1.3658
TCGA-BF-A1PZ-01	SKCM	-0.219724
TCGA-AB-2828-03	LAML	-0.710715
TCGA-50-6590-01	LUAD	-0.801964
TCGA-78-7148-01	LUAD	-0.902105
TCGA-DU-8163-01	LGG	-0.381241
TCGA-D8-A1JP-01	BRCA	-0.870927
TCGA-24-0970-01	OV	-0.349294
TCGA-13-1501-01	OV	-0.610087
TCGA-AB-2946-03	LAML	-0.30429
TCGA-AN-A0FS-01	BRCA	-1.10732
TCGA-77-8154-01	LUSC	-0.339287
TCGA-2G-AAFM-01	TGCT	-0.719615
TCGA-DJ-A3V5-01	THCA	-0.452929
TCGA-WE-A8ZX-06	SKCM	-0.490668
TCGA-AC-A3TM-01	BRCA	-0.789957
TCGA-DJ-A2Q3-01	THCA	-0.449222
TCGA-D6-8568-01	HNSC	-0.67217
TCGA-CV-7446-01	HNSC	-0.569524
TCGA-G8-6909-01	DLBC	-0.291273
TCGA-DJ-A2PY-01	THCA	-0.494586
TCGA-AB-2890-03	LAML	-0.458057
TCGA-C8-A12K-01	BRCA	-0.568114
TCGA-AR-A2LE-01	BRCA	-1.05024
TCGA-AD-6964-01	COAD	-1.24066
TCGA-37-A5EL-01	LUSC	-0.377962
TCGA-26-1442-01	GBM	-0.398239
TCGA-B0-4688-01	KIRC	-0.79015
TCGA-BH-A0HK-01	BRCA	-1.09119
TCGA-J4-A67O-01	PRAD	-0.706563
TCGA-G4-6295-01	COAD	-1.26134
TCGA-RD-A8NB-01	STAD	-1.57229
TCGA-B2-4101-01	KIRC	-0.306971
TCGA-BQ-7048-01	KIRP	-0.196147
TCGA-DG-A2KJ-01	CESC	-0.993305
TCGA-55-A490-01	LUAD	-0.945505
TCGA-4Z-AA81-01	BLCA	-1.4539
TCGA-CF-A3MG-01	BLCA	-0.650216
TCGA-QR-A708-01	PCPG	-0.852141
TCGA-24-2023-01	OV	-0.50022
TCGA-NH-A50T-01	COAD	-1.38713
TCGA-FE-A237-01	THCA	-0.377294
TCGA-2G-AAFI-01	TGCT	-0.555786
TCGA-ZS-A9CE-01	LIHC	-0.689355
TCGA-AR-A250-01	BRCA	-0.666744
TCGA-HC-7230-01	PRAD	-0.50596
TCGA-G8-6914-01	DLBC	-0.39767
TCGA-HT-8110-01	LGG	-0.537159
TCGA-D8-A1JG-01	BRCA	-0.58705
TCGA-KL-8337-01	KICH	-0.858549
TCGA-FG-7638-01	LGG	-0.708951
TCGA-ZF-A9R4-01	BLCA	-0.688022
TCGA-E2-A152-01	BRCA	-0.862233
TCGA-CV-7097-01	HNSC	-0.540507
TCGA-GN-A26C-01	SKCM	-0.207928
TCGA-AR-A24V-01	BRCA	-0.709108
TCGA-85-8070-01	LUSC	-0.257871
TCGA-ED-A7PZ-01	LIHC	-0.482348
TCGA-AK-3429-01	KIRC	-0.333582
TCGA-PC-A5DL-01	SARC	-0.266665
TCGA-JV-A5VF-01	SARC	-0.266267
TCGA-AH-6903-01	READ	-1.36488
TCGA-D7-6815-01	STAD	-1.56298
TCGA-BS-A0V4-01	UCEC	-0.554263
TCGA-AN-A0FX-01	BRCA	-0.231079
TCGA-Q1-A5R3-01	CESC	-0.708164
TCGA-CV-5966-01	HNSC	-0.48424
TCGA-AC-A62V-01	BRCA	-0.53541
TCGA-CN-6988-01	HNSC	-0.39003
TCGA-ET-A39O-01	THCA	-0.510962
TCGA-FK-A3S3-01	THCA	-0.174377
TCGA-FB-AAQ1-01	PAAD	-1.28347
TCGA-AC-A2QI-01	BRCA	-0.843684
TCGA-HC-7211-01	PRAD	-0.693572
TCGA-2Z-A9J3-01	KIRP	-0.527542
TCGA-GF-A3OT-06	SKCM	-0.533883
TCGA-GM-A3XN-01	BRCA	-0.744382
TCGA-US-A77J-01	PAAD	-1.19881
TCGA-C8-A275-01	BRCA	-1.02414
TCGA-UD-AAC7-01	MESO	-0.43871
TCGA-4L-AA1F-01	PRAD	-0.70901
TCGA-AK-3433-01	KIRC	-0.771361
TCGA-DD-AAD8-01	LIHC	-0.353051
TCGA-AO-A129-01	BRCA	-0.448943
TCGA-P3-A6T3-01	HNSC	-0.560318
TCGA-ER-A19G-06	SKCM	-0.0892384
TCGA-22-4601-01	LUSC	-0.263274
TCGA-CV-A468-01	HNSC	-0.632324
TCGA-EJ-5516-01	PRAD	-0.742751
TCGA-DX-A8BV-01	SARC	-0.561838
TCGA-AO-A12E-01	BRCA	-1.04844
TCGA-YF-AA3L-01	BLCA	-0.631415
TCGA-55-A48Z-01	LUAD	-0.868267
TCGA-56-7730-01	LUSC	-0.657033
TCGA-BR-8059-01	STAD	-1.39542
TCGA-EL-A3MZ-01	THCA	-0.657355
TCGA-CD-8527-01	STAD	-1.44221
TCGA-BH-A1F8-01	BRCA	-0.971244
TCGA-G3-AAV3-01	LIHC	-0.491617
TCGA-QK-A6V9-01	HNSC	-0.608478
TCGA-A3-3306-01	KIRC	-0.151601
TCGA-XF-A9SJ-01	BLCA	-0.901739
TCGA-D8-A1JK-01	BRCA	-0.740935
TCGA-WE-A8ZO-06	SKCM	-0.276924
TCGA-ZF-A9R0-01	BLCA	-0.619558
TCGA-DU-7008-01	LGG	-0.262126
TCGA-A8-A08X-01	BRCA	-0.654781
TCGA-AR-A2LN-01	BRCA	-0.979097
TCGA-HJ-7597-01	STAD	-1.65139
TCGA-AB-2949-03	LAML	-0.318431
TCGA-EI-6882-01	READ	-1.69699
TCGA-BP-4975-01	KIRC	-0.222062
TCGA-AZ-4315-01	COAD	-1.41598
TCGA-3M-AB46-01	STAD	-1.34961
TCGA-DX-A48R-01	SARC	-0.0730124
TCGA-VM-A8C9-01	LGG	-0.513923
TCGA-EB-A85I-01	SKCM	-0.444305
TCGA-D6-A6EK-01	HNSC	-0.571335
TCGA-CJ-4869-01	KIRC	-0.451069
TCGA-AA-3506-01	COAD	-1.34623
TCGA-3A-A9I9-01	PAAD	-1.2874
TCGA-A4-8098-01	KIRP	-0.598936
TCGA-EA-A3HT-01	CESC	-0.460235
TCGA-IN-A7NT-01	STAD	-0.529861
TCGA-29-1784-01	OV	-0.390615
TCGA-AN-A0FF-01	BRCA	-0.413905
TCGA-ZG-A9LM-01	PRAD	-0.772808
TCGA-EB-A4OZ-01	SKCM	-0.395952
TCGA-J8-A3YD-01	THCA	-0.178869
TCGA-06-0743-01	GBM	-0.456031
TCGA-E9-A1R6-01	BRCA	-0.373842
TCGA-R5-A7ZI-01	STAD	-1.3507
TCGA-23-1119-01	OV	-0.497375
TCGA-AJ-A3NC-01	UCEC	-0.732867
TCGA-4V-A9QI-01	THYM	-0.281751
TCGA-G3-A25X-01	LIHC	-0.709108
TCGA-BP-4983-01	KIRC	-0.340625
TCGA-B4-5378-01	KIRC	-0.402043
TCGA-BR-A4J6-01	STAD	-1.29719
TCGA-DQ-7591-01	HNSC	-0.519345
TCGA-A8-A09A-01	BRCA	-0.572029
TCGA-G3-A3CK-01	LIHC	-0.335422
TCGA-BQ-7056-01	KIRP	-0.40909
TCGA-BR-6801-01	STAD	-1.38546
TCGA-F9-A4JJ-01	KIRP	-0.699938
TCGA-IQ-A61I-01	HNSC	-0.559076
TCGA-29-1694-01	OV	-0.529626
TCGA-D3-A8GE-06	SKCM	-0.52343
TCGA-5P-A9JZ-01	KIRP	-0.468498
TCGA-HD-A6I0-01	HNSC	-0.431063
TCGA-A8-A07W-01	BRCA	-0.6404
TCGA-FA-A82F-01	DLBC	-0.436877
TCGA-EM-A3AR-01	THCA	-0.229407
TCGA-A4-A5Y0-01	KIRP	-0.163611
TCGA-57-1582-01	OV	-0.585806
TCGA-HB-A3L4-01	SARC	-0.321388
TCGA-3A-A9IB-01	PAAD	-1.33209
TCGA-G7-6792-01	KIRP	-0.528013
TCGA-AB-2822-03	LAML	-0.390465
TCGA-31-1946-01	OV	-0.669842
TCGA-02-0055-01	GBM	-0.324225
TCGA-BD-A2L6-01	LIHC	-0.377649
TCGA-B2-5639-01	KIRC	-0.162354
TCGA-GK-A6C7-01	KIRC	-0.475029
TCGA-30-1857-01	OV	-0.89562
TCGA-V1-A9ZK-01	PRAD	-0.716349
TCGA-AB-2818-03	LAML	-0.594393
TCGA-ZG-A9LY-01	PRAD	-0.545554
TCGA-DJ-A1QI-01	THCA	-0.370474
TCGA-B5-A1MW-01	UCEC	-0.811065
TCGA-DJ-A2PQ-01	THCA	-0.374576
TCGA-OR-A5KO-01	ACC	-0.425541
TCGA-A8-A08O-01	BRCA	-0.419626
TCGA-13-0720-01	OV	-0.475069
TCGA-EM-A22M-01	THCA	-0.395539
TCGA-J4-A67K-01	PRAD	-0.768037
TCGA-A3-3359-01	KIRC	-0.225792
TCGA-HT-7482-01	LGG	-0.413754
TCGA-CV-6962-01	HNSC	-0.637038
TCGA-EA-A50E-01	CESC	-0.708525
TCGA-21-1082-01	LUSC	-0.33681
TCGA-35-4123-01	LUAD	-1.09267
TCGA-A2-A4RY-01	BRCA	-0.916272
TCGA-ER-A2NF-01	SKCM	-0.327004
TCGA-UF-A7JT-01	HNSC	-0.644494
TCGA-DX-AB3A-01	SARC	-0.687381
TCGA-AL-3466-01	KIRP	-0.494464
TCGA-R5-A805-01	STAD	-1.70386
TCGA-A2-A0SY-01	BRCA	-0.652453
TCGA-AC-A8OP-01	BRCA	-0.838267
TCGA-AB-2820-03	LAML	-0.54081
TCGA-98-A53J-01	LUSC	-0.394627
TCGA-DU-A7T8-01	LGG	-0.32145
TCGA-EM-A4FF-01	THCA	-0.455169
TCGA-CJ-4878-01	KIRC	-0.516071
TCGA-CH-5792-01	PRAD	-0.650541
TCGA-DD-A11D-01	LIHC	-0.851817
TCGA-DU-5870-02	LGG	-0.615068
TCGA-AO-A0J6-01	BRCA	-0.216958
TCGA-DU-5870-01	LGG	-0.547152
TCGA-24-2033-01	OV	-0.432841
TCGA-D5-5539-01	COAD	-1.56159
TCGA-DD-AACK-01	LIHC	-0.51229
TCGA-D8-A27F-01	BRCA	-0.341562
TCGA-D3-A3C8-06	SKCM	-0.373036
TCGA-AB-2836-03	LAML	-0.697387
TCGA-56-7579-01	LUSC	-0.209411
TCGA-EA-A556-01	CESC	-0.426722
TCGA-MJ-A68J-01	SARC	-0.5746
TCGA-DD-A118-01	LIHC	-0.642303
TCGA-VS-A9V3-01	CESC	-0.453378
TCGA-AU-6004-01	COAD	-1.44072
TCGA-KD-A5QS-01	SARC	-0.31005
TCGA-BQ-7061-01	KIRP	-0.245002
TCGA-UC-A7PG-06	CESC	-0.530626
TCGA-A5-A3LP-01	UCEC	-0.498488
TCGA-25-1627-01	OV	-0.669248
TCGA-63-A5MJ-01	LUSC	-0.506516
TCGA-EW-A2FV-01	BRCA	-0.748424
TCGA-V4-A9E8-01	UVM	-0.198544
TCGA-31-1950-01	OV	-0.660026
TCGA-AY-6386-01	COAD	-1.61685
TCGA-D7-A74A-01	STAD	-1.79266
TCGA-CS-5397-01	LGG	-0.649702
TCGA-TM-A84S-01	LGG	-0.626815
TCGA-B0-4701-01	KIRC	-0.334796
TCGA-33-4538-01	LUSC	-0.627438
TCGA-26-5136-01	GBM	-0.340526
TCGA-GU-A42P-01	BLCA	-0.57273
TCGA-G7-6796-01	KIRP	-0.443527
TCGA-E9-A54X-01	BRCA	-0.632548
TCGA-AO-A0JB-01	BRCA	-0.670621
TCGA-2F-A9KP-01	BLCA	-0.623589
TCGA-A2-A1G1-01	BRCA	-0.656426
TCGA-AC-A3W5-01	BRCA	-0.647149
TCGA-A6-5661-01	COAD	-1.51299
TCGA-DJ-A1QF-01	THCA	-0.320702
TCGA-N8-A4PO-01	UCS	-0.414277
TCGA-KL-8338-01	KICH	-0.828818
TCGA-J4-A83N-01	PRAD	-0.744062
TCGA-XM-A8R9-01	THYM	-0.389018
TCGA-CA-5797-01	COAD	-1.27837
TCGA-D3-A3C7-06	SKCM	-0.4234
TCGA-AL-3467-01	KIRP	-0.381285
TCGA-A7-A13G-01	BRCA	-0.891037
TCGA-V4-A9EW-01	UVM	-0.419544
TCGA-14-1034-01	GBM	-0.280136
TCGA-14-1034-02	GBM	-0.096535
TCGA-VS-A9UH-01	CESC	-0.567943
TCGA-B0-4691-01	KIRC	-0.430301
TCGA-CN-A6V3-01	HNSC	-0.501409
TCGA-G3-AAV7-01	LIHC	-0.502163
TCGA-CU-A3QU-01	BLCA	-0.688123
TCGA-ER-A19D-06	SKCM	-0.35265
TCGA-C8-A1HJ-01	BRCA	-0.507441
TCGA-24-0966-01	OV	-0.514221
TCGA-AC-A3EH-01	BRCA	-0.911079
TCGA-12-3652-01	GBM	-0.377996
TCGA-A3-A6NN-01	KIRC	-0.157051
TCGA-D8-A1Y1-01	BRCA	-0.630761
TCGA-BR-8677-01	STAD	-1.41357
TCGA-24-2026-01	OV	-0.567149
TCGA-RY-A845-01	LGG	-0.311831
TCGA-CJ-5689-01	KIRC	-0.336872
TCGA-DK-AA6Q-01	BLCA	-0.302554
TCGA-B0-5085-01	KIRC	-0.392848
TCGA-EY-A1GP-01	UCEC	-0.700761
TCGA-EJ-5515-01	PRAD	-0.548952
TCGA-76-4927-01	GBM	-0.537172
TCGA-FG-8182-01	LGG	-0.434893
TCGA-21-A5DI-01	LUSC	-0.533977
TCGA-CN-5373-01	HNSC	-0.630387
TCGA-CZ-4860-01	KIRC	-0.280237
TCGA-E3-A3DZ-01	THCA	-0.0814075
TCGA-26-5132-01	GBM	-0.239736
TCGA-A3-3363-01	KIRC	-0.475684
TCGA-X6-A8C4-01	SARC	-0.392811
TCGA-G9-6496-01	PRAD	-0.826489
TCGA-VS-A9UD-01	CESC	-0.0456419
TCGA-ZB-A96M-01	THYM	-0.16728
TCGA-JX-A3PZ-01	CESC	-0.2229
TCGA-36-1574-01	OV	-0.600943
TCGA-ER-A19S-06	SKCM	-0.480929
TCGA-DD-AADL-01	LIHC	-0.464625
TCGA-BT-A20P-01	BLCA	-0.738788
TCGA-FB-AAPZ-01	PAAD	-1.63727
TCGA-98-A53A-01	LUSC	-0.436992
TCGA-CD-5799-01	STAD	-1.24686
TCGA-EU-5905-01	KIRC	-0.371538
TCGA-CZ-5985-01	KIRC	-0.364888
TCGA-N9-A4Q4-01	UCS	-0.0445045
TCGA-69-7764-01	LUAD	-0.835258
TCGA-04-1331-01	OV	-0.389322
TCGA-E1-5322-01	LGG	-0.406784
TCGA-W3-AA21-06	SKCM	-0.30898
TCGA-DE-A4MC-01	THCA	-0.529276
TCGA-V1-A8WV-01	PRAD	-0.6644
TCGA-D7-6525-01	STAD	-1.05581
TCGA-91-8497-01	LUAD	-0.814654
TCGA-A5-A7WJ-01	UCEC	-1.03787
TCGA-ZF-A9RN-01	BLCA	-0.420168
TCGA-NC-A5HL-01	LUSC	-0.276692
TCGA-FS-A1ZY-06	SKCM	-0.336824
TCGA-C5-A1MP-01	CESC	-0.548222
TCGA-CC-A5UD-01	LIHC	-0.571895
TCGA-IN-A6RO-01	STAD	-1.72734
TCGA-B7-A5TK-01	STAD	-1.3991
TCGA-B3-4104-01	KIRP	-0.571242
TCGA-X6-A7WD-01	SARC	-0.377547
TCGA-A2-A0EN-01	BRCA	-0.916629
TCGA-GV-A3QI-01	BLCA	-0.836118
TCGA-W5-AA2H-01	CHOL	-0.483567
TCGA-DX-A6YX-01	SARC	-0.559507
TCGA-3X-AAVB-01	CHOL	-1.87524
TCGA-FB-AAPU-01	PAAD	-1.80931
TCGA-VQ-A8PO-01	STAD	-1.64018
TCGA-DD-AAE6-01	LIHC	-0.74328
TCGA-J1-A4AH-01	LUSC	-0.418284
TCGA-B0-5081-01	KIRC	-0.327214
TCGA-33-AASL-01	LUSC	-0.599398
TCGA-CW-5587-01	KIRC	-0.310383
TCGA-CG-4301-01	STAD	-1.49108
TCGA-FG-6688-01	LGG	-0.477393
TCGA-H9-7775-01	PRAD	-0.421735
TCGA-E9-A1R2-01	BRCA	-0.567131
TCGA-62-A470-01	LUAD	-1.04519
TCGA-AB-3008-03	LAML	-0.388928
TCGA-2H-A9GG-01	ESCA	-1.49604
TCGA-G9-6339-01	PRAD	-0.700016
TCGA-A8-A08L-01	BRCA	-0.856997
TCGA-A7-A3RF-01	BRCA	-0.537036
TCGA-53-A4EZ-01	LUAD	-1.02897
TCGA-78-7162-01	LUAD	-0.675452
TCGA-IG-A51D-01	ESCA	-0.639189
TCGA-FD-A5BU-01	BLCA	-0.346971
TCGA-68-8251-01	LUSC	-0.140873
TCGA-AB-3012-03	LAML	-0.80373
TCGA-97-7552-01	LUAD	-1.6192
TCGA-FS-A1Z0-06	SKCM	-0.389305
TCGA-MQ-A4LC-01	MESO	-0.580902
TCGA-F4-6808-01	COAD	-1.33861
TCGA-5V-A9RR-01	THYM	-0.193118
TCGA-76-4932-01	GBM	-0.380539
TCGA-A2-A0D4-01	BRCA	-0.41322
TCGA-HT-7689-01	LGG	-0.427318
TCGA-EW-A1IW-01	BRCA	-1.07291
TCGA-FY-A4B3-01	THCA	-0.439804
TCGA-CV-6003-01	HNSC	-0.47783
TCGA-21-1081-01	LUSC	-0.241918
TCGA-AO-A03M-01	BRCA	-0.647853
TCGA-D7-6521-01	STAD	-1.43429
TCGA-58-8391-01	LUSC	-0.518054
TCGA-YL-A8SQ-01	PRAD	-0.737613
TCGA-HF-A5NB-01	STAD	-1.5997
TCGA-P6-A5OG-01	ACC	-0.725393
TCGA-B6-A0IQ-01	BRCA	-0.417994
TCGA-62-8398-01	LUAD	-0.822397
TCGA-AK-3465-01	KIRC	-0.762202
TCGA-BH-A1FG-01	BRCA	-0.593761
TCGA-AR-A0TS-01	BRCA	-0.289256
TCGA-66-2754-01	LUSC	-1.0311
TCGA-CJ-5686-01	KIRC	-0.352413
TCGA-A2-A0CM-01	BRCA	-0.276355
TCGA-FD-A3NA-01	BLCA	-0.850194
TCGA-85-A4QQ-01	LUSC	-0.60385
TCGA-13-0795-01	OV	-0.729705
TCGA-A8-A06X-01	BRCA	-0.217442
TCGA-KF-A41W-01	SARC	-0.471092
TCGA-QB-AA9O-06	SKCM	-0.219138
TCGA-GR-7353-01	DLBC	-0.445088
TCGA-AR-A0TZ-01	BRCA	-0.281946
TCGA-KB-A93J-01	STAD	-1.3321
TCGA-49-AAR4-01	LUAD	-0.971475
TCGA-EY-A1GX-01	UCEC	-0.655733
TCGA-29-1763-01	OV	-0.313047
TCGA-DU-7013-01	LGG	-0.489962
TCGA-ET-A40Q-01	THCA	-0.633962
TCGA-EB-A3Y6-01	SKCM	-0.469921
TCGA-63-A5MB-01	LUSC	-0.69449
TCGA-DU-A76L-01	LGG	-0.452773
TCGA-24-1418-01	OV	-0.559072
TCGA-BP-5001-01	KIRC	-0.368017
TCGA-A6-5662-01	COAD	-1.52435
TCGA-G9-6348-01	PRAD	-0.707375
TCGA-32-1970-01	GBM	-0.412614
TCGA-61-2111-01	OV	-0.643824
TCGA-BP-4968-01	KIRC	-0.434513
TCGA-DK-AA76-01	BLCA	-0.479328
TCGA-BP-4770-01	KIRC	-0.466756
TCGA-L5-A4OO-01	ESCA	-1.58467
TCGA-2A-A8VL-01	PRAD	-0.634766
TCGA-EE-A2MS-06	SKCM	-0.427884
TCGA-BJ-A0ZC-01	THCA	-0.0848839
TCGA-43-5670-01	LUSC	-0.464354
TCGA-B0-4838-01	KIRC	-0.398912
TCGA-62-A46Y-01	LUAD	-0.970803
TCGA-ZC-AAAA-01	THYM	-0.132615
TCGA-BQ-5882-01	KIRP	-0.409459
TCGA-66-2758-01	LUSC	-0.450767
TCGA-3N-A9WB-06	SKCM	-0.120729
TCGA-DJ-A4UQ-01	THCA	-0.327469
TCGA-DQ-5631-01	HNSC	-0.47792
TCGA-CH-5765-01	PRAD	-0.625679
TCGA-A2-A0CZ-01	BRCA	-0.611257
TCGA-B3-3926-01	KIRP	-0.325823
TCGA-AF-2687-01	READ	-1.05868
TCGA-E1-A7Z3-01	LGG	-0.456
TCGA-VS-A8QA-01	CESC	-0.714471
TCGA-DD-AAD3-01	LIHC	-0.508906
TCGA-85-8353-01	LUSC	-0.442923
TCGA-AN-A0XS-01	BRCA	-0.809974
TCGA-G9-6377-01	PRAD	-0.802115
TCGA-DD-A39V-01	LIHC	-0.702822
TCGA-5U-AB0D-01	THYM	-0.464491
TCGA-BF-A3DJ-01	SKCM	-0.358076
TCGA-A2-A04Q-01	BRCA	-0.515258
TCGA-WA-A7GZ-01	HNSC	-0.658255
TCGA-WE-AAA4-06	SKCM	-0.214403
TCGA-HT-7476-01	LGG	-0.444074
TCGA-AZ-6599-01	COAD	-1.60196
TCGA-BR-8381-01	STAD	-1.46894
TCGA-K1-A3PN-02	SARC	-0.43755
TCGA-K1-A3PN-01	SARC	-0.406003
TCGA-ED-A97K-01	LIHC	-1.47396
TCGA-2G-AAGV-01	TGCT	-0.497043
TCGA-DA-A1IA-06	SKCM	-0.256888
TCGA-HZ-A9TJ-06	PAAD	-1.99182
TCGA-CH-5788-01	PRAD	-0.79154
TCGA-TQ-A7RG-01	LGG	-0.547181
TCGA-94-7557-01	LUSC	-0.37294
TCGA-DJ-A3UV-01	THCA	-0.239449
TCGA-CN-5374-01	HNSC	-0.650201
TCGA-G4-6299-01	COAD	-1.46333
TCGA-98-7454-01	LUSC	-0.879692
TCGA-BH-A0BV-01	BRCA	-1.01573
TCGA-E2-A109-01	BRCA	-0.825626
TCGA-G9-6336-01	PRAD	-0.590832
TCGA-V1-A8MG-01	PRAD	-0.614968
TCGA-AC-A5XS-01	BRCA	-0.743052
TCGA-AB-2988-03	LAML	-0.475436
TCGA-FD-A6TF-01	BLCA	-0.776694
TCGA-HC-7817-01	PRAD	-0.799706
TCGA-FG-8181-01	LGG	-0.645712
TCGA-86-8672-01	LUAD	-0.879691
TCGA-13-1410-01	OV	-0.461214
TCGA-BT-A20W-01	BLCA	-0.686535
TCGA-BH-A1FL-01	BRCA	-0.841329
TCGA-IQ-A6SG-01	HNSC	-0.567269
TCGA-B2-A4SR-01	KIRC	-0.381062
TCGA-E9-A1NI-01	BRCA	-0.54878
TCGA-33-A5GW-01	LUSC	-0.704688
TCGA-EM-A1YA-01	THCA	-0.190558
TCGA-DU-A7T6-01	LGG	-0.5708
TCGA-YU-A90S-01	TGCT	-0.37081
TCGA-AB-2851-03	LAML	-0.664704
TCGA-SU-A7E7-01	PRAD	-0.707549
TCGA-DB-A4XC-01	LGG	-0.298484
TCGA-XE-AAOD-01	TGCT	-0.859694
TCGA-A8-A07R-01	BRCA	-0.3997
TCGA-62-A46R-01	LUAD	-0.90445
TCGA-CJ-4903-01	KIRC	-0.457388
TCGA-EP-A2KA-01	LIHC	-0.669752
TCGA-AN-A03Y-01	BRCA	-0.807548
TCGA-B5-A3FA-01	UCEC	-0.428224
TCGA-EL-A3CL-01	THCA	-0.189759
TCGA-A2-A0CV-01	BRCA	-0.935509
TCGA-BH-A0C1-01	BRCA	-1.19175
TCGA-63-A5MV-01	LUSC	-0.365539
TCGA-D3-A1Q3-06	SKCM	-0.137333
TCGA-GU-A767-01	BLCA	-0.538611
TCGA-DD-AAE2-01	LIHC	-0.535361
TCGA-FG-A4MW-01	LGG	-0.613554
TCGA-BR-6456-01	STAD	-1.42906
TCGA-IA-A40Y-01	KIRP	-0.478711
TCGA-B1-A657-01	KIRP	-0.474098
TCGA-BH-A1FH-01	BRCA	-0.664124
TCGA-B6-A1KF-01	BRCA	-0.238425
TCGA-DK-A6B2-01	BLCA	-0.65403
TCGA-29-1710-01	OV	-0.716985
TCGA-W2-A7HD-01	PCPG	-0.792706
TCGA-55-6712-01	LUAD	-1.17313
TCGA-2G-AAH2-01	TGCT	-0.771608
TCGA-ER-A3PL-06	SKCM	-0.32936
TCGA-BP-5189-01	KIRC	-0.0195228
TCGA-CN-4731-01	HNSC	-0.607192
TCGA-D7-A6EV-01	STAD	-1.90895
TCGA-HC-7818-01	PRAD	-0.716687
TCGA-L5-A8NT-01	ESCA	-1.80285
TCGA-A8-A08H-01	BRCA	-0.649508
TCGA-04-1648-01	OV	-0.396954
TCGA-3X-AAVA-01	CHOL	-0.642501
TCGA-IG-A3YA-01	ESCA	-0.740359
TCGA-HZ-A49H-01	PAAD	-1.35489
TCGA-KR-A7K8-01	LIHC	-0.451532
TCGA-EJ-5497-01	PRAD	-0.599202
TCGA-AN-A0XN-01	BRCA	-0.525981
TCGA-A1-A0SK-01	BRCA	-0.741169
TCGA-BP-4807-01	KIRC	-0.202422
TCGA-AO-A125-01	BRCA	-0.937168
TCGA-XF-A9T5-01	BLCA	-0.565766
TCGA-ZB-A966-01	THYM	-0.321551
TCGA-B8-A54G-01	KIRC	-0.134589
TCGA-13-0884-01	OV	-0.649236
TCGA-06-0219-01	GBM	-0.305789
TCGA-PE-A5DC-01	BRCA	-0.672171
TCGA-AD-5900-01	COAD	-1.36914
TCGA-DH-5142-01	LGG	-0.472943
TCGA-BH-A0AU-01	BRCA	-0.588426
TCGA-AK-3450-01	KIRC	-0.411411
TCGA-OR-A5L9-01	ACC	-0.40767
TCGA-BQ-5890-01	KIRP	-0.258183
TCGA-G3-A7M5-01	LIHC	-0.456688
TCGA-IA-A83T-01	KIRP	-0.562819
TCGA-AB-2913-03	LAML	-0.414185
TCGA-GC-A3RB-01	BLCA	-0.531587
TCGA-DX-AB2L-01	SARC	-0.538762
TCGA-CC-A7IE-01	LIHC	-0.727874
TCGA-24-1553-01	OV	-0.592346
TCGA-12-0618-01	GBM	-0.0615956
TCGA-BJ-A28X-01	THCA	-0.53513
TCGA-L9-A8F4-01	LUAD	-0.604784
TCGA-G7-6795-01	KIRP	-0.623812
TCGA-H5-A2HR-01	UCEC	-0.344911
TCGA-B0-4811-01	KIRC	-0.398051
TCGA-27-2524-01	GBM	-0.447095
TCGA-55-6983-01	LUAD	-0.918427
TCGA-GM-A2DB-01	BRCA	-0.747802
TCGA-VN-A88N-01	PRAD	-0.615986
TCGA-RD-A8N0-01	STAD	-1.44219
TCGA-TQ-A7RH-01	LGG	-0.400851
TCGA-B8-5550-01	KIRC	-0.271762
TCGA-N8-A4PL-01	UCS	-0.39331
TCGA-4R-AA8I-01	LIHC	-0.3692
TCGA-VF-A8A8-01	TGCT	-0.642064
TCGA-E9-A244-01	BRCA	-0.469702
TCGA-56-8307-01	LUSC	-0.0675248
TCGA-B0-4813-01	KIRC	-0.304279
TCGA-CG-4442-01	STAD	-1.424
TCGA-S7-A7X0-01	PCPG	-0.544516
TCGA-2G-AAHT-01	TGCT	-0.362436
TCGA-A8-A0AB-01	BRCA	-0.93266
TCGA-55-7726-01	LUAD	-0.893212
TCGA-2E-A9G8-01	UCEC	-0.508974
TCGA-A2-A3XV-01	BRCA	-0.619974
TCGA-78-8648-01	LUAD	-1.02004
TCGA-A6-5666-01	COAD	-1.33341
TCGA-08-0386-01	GBM	-0.172145
TCGA-BP-5194-01	KIRC	-0.334982
TCGA-CN-4735-01	HNSC	-0.443583
TCGA-KK-A8IC-01	PRAD	-0.736362
TCGA-G9-6356-01	PRAD	-0.696795
TCGA-49-4512-01	LUAD	-1.08448
TCGA-OR-A5JO-01	ACC	-0.315441
TCGA-FU-A5XV-01	CESC	-0.784974
TCGA-QR-A70U-01	PCPG	-0.733367
TCGA-DB-A75M-01	LGG	-0.361915
TCGA-DM-A1D7-01	COAD	-1.42563
TCGA-AN-A04A-01	BRCA	-0.745929
TCGA-HT-8012-01	LGG	-0.543816
TCGA-DX-A1L2-01	SARC	-0.760545
TCGA-EX-A8YF-01	CESC	-1.03947
TCGA-EM-A22P-01	THCA	-0.449072
TCGA-AB-2843-03	LAML	-0.577125
TCGA-TS-A7OU-01	MESO	-0.457505
TCGA-B8-A54K-01	KIRC	-0.452581
TCGA-FW-A3R5-06	SKCM	-0.2556
TCGA-E2-A14O-01	BRCA	-0.937062
TCGA-A2-A0T7-01	BRCA	-0.927998
TCGA-FS-A1ZJ-06	SKCM	-0.417937
TCGA-A7-A0D9-01	BRCA	-0.595101
TCGA-S9-A7QW-01	LGG	-0.331245
TCGA-BF-AAOX-01	SKCM	-0.169371
TCGA-P5-A733-01	LGG	-0.573424
TCGA-FR-A7U9-06	SKCM	-0.540946
TCGA-2J-AABK-01	PAAD	-1.6373
TCGA-2Z-A9JO-01	KIRP	-0.164095
TCGA-24-1567-01	OV	-0.40029
TCGA-HZ-7289-01	PAAD	-1.92197
TCGA-AO-A0JJ-01	BRCA	-1.10583
TCGA-AA-A02Y-01	COAD	-1.38153
TCGA-CJ-4890-01	KIRC	-0.360224
TCGA-DX-A240-01	SARC	-0.591222
TCGA-MX-A666-01	STAD	-0.95149
TCGA-3A-A9J0-01	PAAD	-1.37296
TCGA-34-5241-01	LUSC	-0.296556
TCGA-E1-A7Z4-01	LGG	-0.498195
TCGA-E9-A1RE-01	BRCA	-0.639054
TCGA-13-0906-01	OV	-0.618824
TCGA-77-8133-01	LUSC	-0.6971
TCGA-28-5204-01	GBM	-0.420492
TCGA-BP-4326-01	KIRC	-0.298106
TCGA-43-6647-01	LUSC	-0.381627
TCGA-CD-5800-01	STAD	-0.863411
TCGA-SW-A7EA-01	STAD	-1.6454
TCGA-DX-AB2E-01	SARC	-0.38995
TCGA-ZJ-A8QR-01	CESC	-0.494385
TCGA-V1-A8MK-01	PRAD	-0.617966
TCGA-BR-8365-01	STAD	-1.07898
TCGA-AN-A046-01	BRCA	-0.593502
TCGA-09-0367-01	OV	-0.567698
TCGA-FG-8185-01	LGG	-0.502056
TCGA-BK-A4ZD-01	UCEC	-0.276778
TCGA-N5-A4R8-01	UCS	-0.759407
TCGA-VR-A8ER-01	ESCA	-0.642173
TCGA-FX-A8OO-01	SARC	-0.338556
TCGA-23-1028-01	OV	-0.540194
TCGA-D8-A1X6-01	BRCA	-0.66238
TCGA-XF-AAME-01	BLCA	-0.37307
TCGA-KO-8411-01	KICH	-0.963638
TCGA-OR-A5JX-01	ACC	-0.713806
TCGA-73-A9RS-01	LUAD	-0.824072
TCGA-CJ-4893-01	KIRC	-0.329582
TCGA-XM-A8RE-01	THYM	-0.259228
TCGA-A3-3329-01	KIRC	-0.0829058
TCGA-HW-8320-01	LGG	-0.416822
TCGA-HZ-A77P-01	PAAD	-1.28719
TCGA-MP-A4TD-01	LUAD	-1.00126
TCGA-DD-AAD5-01	LIHC	-0.563393
TCGA-EL-A3H5-01	THCA	-0.673469
TCGA-CC-A5UC-01	LIHC	-0.868442
TCGA-FD-A6TE-01	BLCA	-0.660932
TCGA-BJ-A45J-01	THCA	-0.556918
TCGA-AB-2847-03	LAML	-0.350597
TCGA-R6-A8W5-01	ESCA	-1.44579
TCGA-UZ-A9PP-01	KIRP	-0.613564
TCGA-W3-AA1Q-06	SKCM	-0.344326
TCGA-L7-A56G-01	ESCA	-0.632683
TCGA-Y8-A898-01	KIRP	-0.555414
TCGA-DF-A2KY-01	UCEC	-0.426513
TCGA-D9-A1JW-06	SKCM	-0.229524
[truncated: 7,594 more rows]

## Sheet: Fig2G
TCGA.sample	KRAS	KRAS.mut
TCGA-OR-A5J1-01	-0.52475	KRAS_WT
TCGA-OR-A5J2-01	-0.542727	KRAS_WT
TCGA-OR-A5J3-01	-0.625959	KRAS_WT
TCGA-OR-A5J5-01	-0.563715	KRAS_WT
TCGA-OR-A5J6-01	-0.483554	KRAS_WT
TCGA-OR-A5J7-01	-0.447609	KRAS_WT
TCGA-OR-A5J8-01	-0.616328	KRAS_WT
TCGA-OR-A5J9-01	-0.559943	KRAS_WT
TCGA-OR-A5JA-01	-0.544826	KRAS_WT
TCGA-OR-A5JB-01	-0.564682	KRAS_WT
TCGA-OR-A5JC-01	-0.498006	KRAS_WT
TCGA-OR-A5JD-01	-0.810838	KRAS_WT
TCGA-OR-A5JE-01	-0.564205	KRAS_WT
TCGA-OR-A5JF-01	-0.693305	KRAS_WT
TCGA-OR-A5JG-01	-0.554581	KRAS_WT
TCGA-OR-A5JI-01	-0.667492	KRAS_WT
TCGA-OR-A5JJ-01	-0.684615	KRAS_WT
TCGA-OR-A5JK-01	-0.570466	KRAS_WT
TCGA-OR-A5JL-01	-0.393797	KRAS_WT
TCGA-OR-A5JM-01	-0.760007	KRAS_WT
TCGA-OR-A5JO-01	-0.315441	KRAS_WT
TCGA-OR-A5JP-01	-0.702905	KRAS_WT
TCGA-OR-A5JQ-01	-0.703789	KRAS_WT
TCGA-OR-A5JR-01	-0.544423	KRAS_WT
TCGA-OR-A5JS-01	-0.572451	KRAS_WT
TCGA-OR-A5JT-01	-0.789681	KRAS_WT
TCGA-OR-A5JV-01	-0.681026	KRAS_WT
TCGA-OR-A5JW-01	-0.658611	KRAS_WT
TCGA-OR-A5JX-01	-0.713806	KRAS_WT
TCGA-OR-A5JY-01	-0.501592	KRAS_WT
TCGA-OR-A5JZ-01	-0.624532	KRAS_WT
TCGA-OR-A5K0-01	-0.635046	KRAS_WT
TCGA-OR-A5K1-01	-0.689036	KRAS_WT
TCGA-OR-A5K3-01	-0.68036	KRAS_WT
TCGA-OR-A5K4-01	-0.497971	KRAS_WT
TCGA-OR-A5K5-01	-0.50696	KRAS_WT
TCGA-OR-A5K6-01	-0.63118	KRAS_WT
TCGA-OR-A5K8-01	-0.771829	KRAS_WT
TCGA-OR-A5K9-01	-0.734949	KRAS_WT
TCGA-OR-A5KO-01	-0.425541	KRAS_WT
TCGA-OR-A5KT-01	-0.191068	KRAS_WT
TCGA-OR-A5KU-01	-0.706935	KRAS_WT
TCGA-OR-A5KV-01	-0.227583	KRAS_WT
TCGA-OR-A5KW-01	-0.66694	KRAS_WT
TCGA-OR-A5KX-01	-0.151717	KRAS_WT
TCGA-OR-A5KY-01	-0.725787	KRAS_WT
TCGA-OR-A5KZ-01	-0.655846	KRAS_WT
TCGA-OR-A5L3-01	-0.530742	KRAS_WT
TCGA-OR-A5L4-01	-0.706955	KRAS_WT
TCGA-OR-A5L5-01	-0.66091	KRAS_WT
TCGA-OR-A5L6-01	-0.75041	KRAS_WT
TCGA-OR-A5L8-01	-0.444344	KRAS_WT
TCGA-OR-A5L9-01	-0.40767	KRAS_WT
TCGA-OR-A5LA-01	-0.697191	KRAS_WT
TCGA-OR-A5LB-01	-0.49644	KRAS_WT
TCGA-OR-A5LC-01	-0.915105	KRAS_WT
TCGA-OR-A5LD-01	-0.376429	KRAS_WT
TCGA-OR-A5LE-01	-0.332075	KRAS_WT
TCGA-OR-A5LG-01	-0.680652	KRAS_WT
TCGA-OR-A5LH-01	-0.463516	KRAS_WT
TCGA-OR-A5LJ-01	-0.564495	KRAS_WT
TCGA-OR-A5LK-01	-0.646525	KRAS_WT
TCGA-OR-A5LL-01	-0.682368	KRAS_WT
TCGA-OR-A5LM-01	-0.597385	KRAS_WT
TCGA-OR-A5LN-01	-0.594274	KRAS_WT
TCGA-OR-A5LO-01	-0.414863	KRAS_WT
TCGA-OR-A5LP-01	-0.682428	KRAS_WT
TCGA-OR-A5LS-01	-0.610185	KRAS_WT
TCGA-OR-A5LT-01	-0.866739	KRAS_WT
TCGA-OU-A5PI-01	-0.611085	KRAS_WT
TCGA-P6-A5OG-01	-0.725393	KRAS_WT
TCGA-PA-A5YG-01	-0.637941	KRAS_WT
TCGA-PK-A5H9-01	-0.0856199	KRAS_WT
TCGA-PK-A5HA-01	-0.716249	KRAS_WT
TCGA-2F-A9KO-01	-0.592487	KRAS_WT
TCGA-2F-A9KP-01	-0.623589	KRAS_WT
TCGA-2F-A9KQ-01	-0.620777	KRAS_WT
TCGA-2F-A9KR-01	-0.513116	KRAS_WT
TCGA-2F-A9KT-01	-0.751779	KRAS_WT
TCGA-2F-A9KW-01	-0.513312	KRAS_WT
TCGA-4Z-AA7M-01	-0.451285	KRAS_WT
TCGA-4Z-AA7N-01	-0.789139	KRAS_WT
TCGA-4Z-AA7O-01	-0.758029	KRAS_WT
TCGA-4Z-AA7Q-01	-0.511382	KRAS_WT
TCGA-4Z-AA7R-01	-0.706218	KRAS_WT
TCGA-4Z-AA7S-01	-0.534597	KRAS_WT
TCGA-4Z-AA7W-01	-0.664973	KRAS_WT
TCGA-4Z-AA7Y-01	-0.606455	KRAS_WT
TCGA-4Z-AA80-01	-0.459012	KRAS_WT
TCGA-4Z-AA81-01	-1.4539	KRAS_MUT
TCGA-4Z-AA82-01	-0.615917	KRAS_WT
TCGA-4Z-AA83-01	-0.690255	KRAS_WT
TCGA-4Z-AA84-01	-0.93925	KRAS_WT
TCGA-4Z-AA86-01	-0.453322	KRAS_WT
TCGA-4Z-AA87-01	-0.765211	KRAS_WT
TCGA-4Z-AA89-01	-0.748054	KRAS_WT
TCGA-5N-A9KI-01	-1.02958	KRAS_WT
TCGA-5N-A9KM-01	-0.58817	KRAS_WT
TCGA-BL-A0C8-01	-0.58245	KRAS_WT
TCGA-BL-A13I-01	-0.582118	KRAS_WT
TCGA-BL-A13J-01	-0.918464	KRAS_WT
TCGA-BL-A3JM-01	-1.05186	KRAS_WT
TCGA-BL-A5ZZ-01	-0.64832	KRAS_WT
TCGA-BT-A0S7-01	-0.653631	KRAS_WT
TCGA-BT-A0YX-01	-0.456504	KRAS_WT
TCGA-BT-A20J-01	-0.832396	KRAS_WT
TCGA-BT-A20N-01	-0.669551	KRAS_WT
TCGA-BT-A20O-01	-0.428197	KRAS_WT
TCGA-BT-A20P-01	-0.738788	KRAS_WT
TCGA-BT-A20Q-01	-0.498469	KRAS_WT
TCGA-BT-A20R-01	-0.527662	KRAS_WT
TCGA-BT-A20T-01	-0.529179	KRAS_WT
TCGA-BT-A20U-01	-0.446855	KRAS_WT
TCGA-BT-A20W-01	-0.686535	KRAS_WT
TCGA-BT-A2LB-01	-0.81967	KRAS_WT
TCGA-BT-A2LD-01	-0.534579	KRAS_WT
TCGA-BT-A3PH-01	-0.715398	KRAS_WT
TCGA-BT-A3PJ-01	-0.575536	KRAS_WT
TCGA-BT-A3PK-01	-0.650277	KRAS_WT
TCGA-BT-A42C-01	-0.594354	KRAS_WT
TCGA-BT-A42E-01	-0.584726	KRAS_WT
TCGA-BT-A42F-01	-0.724329	KRAS_WT
TCGA-C4-A0F0-01	-0.808273	KRAS_WT
TCGA-C4-A0F6-01	-0.501291	KRAS_WT
TCGA-CF-A1HR-01	-0.571293	KRAS_WT
TCGA-CF-A1HS-01	-0.593279	KRAS_WT
TCGA-CF-A27C-01	-0.514803	KRAS_WT
TCGA-CF-A3MF-01	-0.718693	KRAS_WT
TCGA-CF-A3MG-01	-0.650216	KRAS_WT
TCGA-CF-A3MH-01	-0.904288	KRAS_WT
TCGA-CF-A3MI-01	-0.843501	KRAS_WT
TCGA-CF-A47S-01	-0.688587	KRAS_WT
TCGA-CF-A47T-01	-0.683901	KRAS_WT
TCGA-CF-A47V-01	-0.713859	KRAS_WT
TCGA-CF-A47W-01	-0.725826	KRAS_WT
TCGA-CF-A47X-01	-0.745963	KRAS_MUT
TCGA-CF-A47Y-01	-0.86457	KRAS_WT
TCGA-CF-A5U8-01	-0.705723	KRAS_WT
TCGA-CF-A5UA-01	-0.775056	KRAS_MUT
TCGA-CF-A7I0-01	-0.516927	KRAS_WT
TCGA-CF-A8HX-01	-0.732942	KRAS_WT
TCGA-CF-A8HY-01	-0.742592	KRAS_WT
TCGA-CF-A9FF-01	-0.681487	KRAS_WT
TCGA-CF-A9FH-01	-0.632381	KRAS_WT
TCGA-CF-A9FL-01	-0.664495	KRAS_WT
TCGA-CF-A9FM-01	-0.561549	KRAS_WT
TCGA-CU-A0YN-01	-0.214757	KRAS_WT
TCGA-CU-A0YO-01	-0.674866	KRAS_WT
TCGA-CU-A0YR-01	-0.882573	KRAS_WT
TCGA-CU-A3KJ-01	-0.587698	KRAS_WT
TCGA-CU-A3QU-01	-0.688123	KRAS_WT
TCGA-CU-A3YL-01	-0.697462	KRAS_WT
TCGA-CU-A5W6-01	-0.5679	KRAS_WT
TCGA-CU-A72E-01	-0.444924	KRAS_WT
TCGA-DK-A1A3-01	-0.654588	KRAS_WT
TCGA-DK-A1A5-01	-0.851592	KRAS_WT
TCGA-DK-A1A7-01	-0.699198	KRAS_WT
TCGA-DK-A1AA-01	-0.746327	KRAS_WT
TCGA-DK-A1AB-01	-0.489672	KRAS_WT
TCGA-DK-A1AD-01	-0.556627	KRAS_WT
TCGA-DK-A1AE-01	-0.407421	KRAS_WT
TCGA-DK-A1AF-01	-0.684236	KRAS_WT
TCGA-DK-A1AG-01	-0.632851	KRAS_WT
TCGA-DK-A2HX-01	-0.73343	KRAS_WT
TCGA-DK-A2I1-01	-0.555649	KRAS_WT
TCGA-DK-A2I2-01	-0.374701	KRAS_WT
TCGA-DK-A2I6-01	-0.726899	KRAS_WT
TCGA-DK-A3IK-01	-0.635377	KRAS_WT
TCGA-DK-A3IL-01	-0.302946	KRAS_WT
TCGA-DK-A3IM-01	-0.418721	KRAS_WT
TCGA-DK-A3IN-01	-0.527174	KRAS_WT
TCGA-DK-A3IQ-01	-0.551578	KRAS_WT
TCGA-DK-A3IS-01	-0.672685	KRAS_WT
TCGA-DK-A3IT-01	-0.915198	KRAS_WT
TCGA-DK-A3IU-01	-0.479982	KRAS_WT
TCGA-DK-A3IV-01	-0.917427	KRAS_WT
TCGA-DK-A3WX-01	-0.576331	KRAS_WT
TCGA-DK-A3WY-01	-0.489153	KRAS_WT
TCGA-DK-A3X2-01	0.0145081	KRAS_WT
TCGA-DK-A6AV-01	-0.611397	KRAS_WT
TCGA-DK-A6B0-01	-0.700548	KRAS_WT
TCGA-DK-A6B1-01	-0.604451	KRAS_WT
TCGA-DK-A6B2-01	-0.65403	KRAS_WT
TCGA-DK-A6B5-01	-0.353242	KRAS_WT
TCGA-DK-AA6L-01	-0.295386	KRAS_WT
TCGA-DK-AA6M-01	-0.536404	KRAS_WT
TCGA-DK-AA6P-01	-0.833759	KRAS_WT
TCGA-DK-AA6Q-01	-0.302554	KRAS_WT
TCGA-DK-AA6R-01	-0.468064	KRAS_WT
TCGA-DK-AA6S-01	-0.363911	KRAS_WT
TCGA-DK-AA6T-01	-0.307857	KRAS_WT
TCGA-DK-AA6U-01	-0.509428	KRAS_WT
TCGA-DK-AA6W-01	-0.28836	KRAS_WT
TCGA-DK-AA6X-01	-0.818581	KRAS_WT
TCGA-DK-AA71-01	-0.683979	KRAS_WT
TCGA-DK-AA74-01	-0.556349	KRAS_WT
TCGA-DK-AA75-01	-0.44361	KRAS_WT
TCGA-DK-AA76-01	-0.479328	KRAS_WT
TCGA-DK-AA77-01	-0.67694	KRAS_WT
TCGA-E5-A2PC-01	-0.481646	KRAS_WT
TCGA-E5-A4TZ-01	-0.402931	KRAS_WT
TCGA-E5-A4U1-01	-0.567424	KRAS_WT
TCGA-E7-A3X6-01	-0.682832	KRAS_WT
TCGA-E7-A3Y1-01	-0.619733	KRAS_WT
TCGA-E7-A4IJ-01	-0.615065	KRAS_WT
TCGA-E7-A4XJ-01	-0.625272	KRAS_MUT
TCGA-E7-A519-01	-0.922966	KRAS_WT
TCGA-E7-A541-01	-0.572151	KRAS_WT
TCGA-E7-A5KE-01	-0.756191	KRAS_WT
TCGA-E7-A5KF-01	-0.581526	KRAS_WT
TCGA-E7-A677-01	-0.705358	KRAS_WT
TCGA-E7-A678-01	-0.646505	KRAS_WT
TCGA-E7-A6MD-01	-0.615584	KRAS_WT
TCGA-E7-A6ME-01	-0.637641	KRAS_WT
TCGA-E7-A6MF-01	-0.464486	KRAS_WT
TCGA-E7-A7DU-01	-0.645716	KRAS_WT
TCGA-E7-A7DV-01	-0.939738	KRAS_WT
TCGA-E7-A7PW-01	-0.551357	KRAS_WT
TCGA-E7-A85H-01	-0.220337	KRAS_WT
TCGA-E7-A8O7-01	-0.742711	KRAS_WT
TCGA-E7-A97P-01	-0.553783	KRAS_WT
TCGA-E7-A97Q-01	-0.407198	KRAS_WT
TCGA-FD-A3B3-01	-0.561664	KRAS_WT
TCGA-FD-A3B5-01	-0.630758	KRAS_WT
TCGA-FD-A3B6-01	-0.930943	KRAS_WT
TCGA-FD-A3B7-01	-0.627287	KRAS_WT
TCGA-FD-A3B8-01	-0.602386	KRAS_WT
TCGA-FD-A3N5-01	-0.673347	KRAS_WT
TCGA-FD-A3NA-01	-0.850194	KRAS_WT
TCGA-FD-A3SJ-01	-0.383474	KRAS_WT
TCGA-FD-A3SL-01	-0.49185	KRAS_WT
TCGA-FD-A3SM-01	-0.58092	KRAS_WT
TCGA-FD-A3SN-01	-0.608586	KRAS_WT
TCGA-FD-A3SO-01	-0.434292	KRAS_WT
TCGA-FD-A3SP-01	-0.57263	KRAS_WT
TCGA-FD-A3SQ-01	-0.507733	KRAS_WT
TCGA-FD-A3SR-01	-0.213694	KRAS_WT
TCGA-FD-A3SS-01	-0.47896	KRAS_WT
TCGA-FD-A43N-01	-0.625647	KRAS_WT
TCGA-FD-A43P-01	-0.655001	KRAS_WT
TCGA-FD-A43U-01	-0.614662	KRAS_WT
TCGA-FD-A43X-01	-0.627589	KRAS_WT
TCGA-FD-A43Y-01	-0.519732	KRAS_WT
TCGA-FD-A5BR-01	-0.677724	KRAS_WT
TCGA-FD-A5BS-01	-1.08059	KRAS_WT
TCGA-FD-A5BT-01	-0.622751	KRAS_WT
TCGA-FD-A5BU-01	-0.346971	KRAS_WT
TCGA-FD-A5BV-01	-0.838638	KRAS_WT
TCGA-FD-A5BX-01	-0.803631	KRAS_MUT
TCGA-FD-A5BY-01	-0.164792	KRAS_WT
TCGA-FD-A5BZ-01	-0.340284	KRAS_WT
TCGA-FD-A5C0-01	-0.391273	KRAS_WT
TCGA-FD-A5C1-01	-0.493331	KRAS_WT
TCGA-FD-A62N-01	-0.578406	KRAS_WT
TCGA-FD-A62O-01	-0.594333	KRAS_WT
TCGA-FD-A62P-01	-0.633999	KRAS_WT
TCGA-FD-A62S-01	-0.541196	KRAS_WT
TCGA-FD-A6TA-01	-0.800965	KRAS_WT
TCGA-FD-A6TB-01	-0.917215	KRAS_WT
TCGA-FD-A6TD-01	-0.513378	KRAS_WT
TCGA-FD-A6TE-01	-0.660932	KRAS_WT
TCGA-FD-A6TF-01	-0.776694	KRAS_WT
TCGA-FD-A6TG-01	-0.409183	KRAS_WT
TCGA-FD-A6TH-01	-0.555407	KRAS_WT
TCGA-FD-A6TI-01	-0.612723	KRAS_WT
TCGA-FD-A6TK-01	-0.644573	KRAS_WT
TCGA-FJ-A3Z7-01	-0.474036	KRAS_WT
TCGA-FJ-A3Z9-01	-0.834255	KRAS_MUT
TCGA-FJ-A3ZE-01	-0.403377	KRAS_WT
TCGA-FJ-A3ZF-01	-0.494995	KRAS_WT
TCGA-FJ-A871-01	-0.590812	KRAS_MUT
TCGA-FT-A3EE-01	-0.88397	KRAS_WT
TCGA-FT-A61P-01	-0.794193	KRAS_WT
TCGA-G2-A2EF-01	-0.420185	KRAS_WT
TCGA-G2-A2EJ-01	-0.467045	KRAS_WT
TCGA-G2-A2EK-01	-0.721755	KRAS_WT
TCGA-G2-A2ES-01	-0.495488	KRAS_WT
TCGA-G2-A3IB-01	-0.575004	KRAS_WT
TCGA-G2-A3IE-01	-0.499033	KRAS_WT
TCGA-G2-A3VY-01	-0.431854	KRAS_WT
TCGA-G2-AA3B-01	-0.754422	KRAS_WT
TCGA-G2-AA3C-01	-0.44555	KRAS_MUT
TCGA-G2-AA3D-01	-0.358679	KRAS_WT
TCGA-G2-AA3F-01	-0.393851	KRAS_WT
TCGA-GC-A3BM-01	-0.580663	KRAS_WT
TCGA-GC-A3I6-01	-0.583326	KRAS_WT
TCGA-GC-A3OO-01	-1.17872	KRAS_WT
TCGA-GC-A3RB-01	-0.531587	KRAS_WT
TCGA-GC-A3RC-01	-0.312034	KRAS_WT
TCGA-GC-A3RD-01	-0.716966	KRAS_WT
TCGA-GC-A3WC-01	-0.349362	KRAS_WT
TCGA-GC-A3YS-01	-0.504818	KRAS_WT
TCGA-GC-A4ZW-01	-0.876198	KRAS_WT
TCGA-GC-A6I1-01	-0.555473	KRAS_WT
TCGA-GC-A6I3-01	-0.466893	KRAS_WT
TCGA-GD-A2C5-01	-0.73168	KRAS_WT
TCGA-GD-A3OP-01	-0.561557	KRAS_WT
TCGA-GD-A3OQ-01	-0.907998	KRAS_WT
TCGA-GD-A3OS-01	-0.57309	KRAS_WT
TCGA-GD-A6C6-01	-0.765702	KRAS_WT
TCGA-GD-A76B-01	-0.541986	KRAS_WT
TCGA-GU-A42P-01	-0.57273	KRAS_WT
TCGA-GU-A42Q-01	-0.462911	KRAS_WT
TCGA-GU-A42R-01	-0.621307	KRAS_WT
TCGA-GU-A762-01	-0.809079	KRAS_WT
TCGA-GU-A763-01	-0.68004	KRAS_WT
TCGA-GU-A764-01	-0.34672	KRAS_WT
TCGA-GU-A766-01	-0.671064	KRAS_WT
TCGA-GU-A767-01	-0.538611	KRAS_WT
TCGA-GU-AATO-01	-0.872667	KRAS_WT
TCGA-GU-AATP-01	-0.871915	KRAS_WT
TCGA-GU-AATQ-01	-0.54248	KRAS_WT
TCGA-GV-A3JV-01	-0.596684	KRAS_WT
TCGA-GV-A3JW-01	-0.0544758	KRAS_WT
TCGA-GV-A3JX-01	-1.07105	KRAS_WT
TCGA-GV-A3JZ-01	-0.93522	KRAS_WT
TCGA-GV-A3QF-01	-0.434341	KRAS_WT
TCGA-GV-A3QG-01	-0.754607	KRAS_WT
TCGA-GV-A3QH-01	-0.715018	KRAS_WT
TCGA-GV-A3QI-01	-0.836118	KRAS_WT
TCGA-GV-A3QK-01	-0.797047	KRAS_WT
TCGA-GV-A40E-01	-0.582866	KRAS_WT
TCGA-GV-A40G-01	-0.993009	KRAS_WT
TCGA-GV-A6ZA-01	-0.636189	KRAS_WT
TCGA-H4-A2HO-01	-0.663654	KRAS_WT
TCGA-H4-A2HQ-01	-0.742876	KRAS_WT
TCGA-HQ-A2OE-01	-0.615715	KRAS_WT
TCGA-HQ-A2OF-01	-1.67476	KRAS_WT
TCGA-HQ-A5ND-01	-0.551911	KRAS_WT
TCGA-HQ-A5NE-01	-0.753712	KRAS_WT
TCGA-K4-A3WS-01	-0.723809	KRAS_WT
TCGA-K4-A3WU-01	-0.762503	KRAS_WT
TCGA-K4-A3WV-01	-0.257157	KRAS_WT
TCGA-K4-A4AB-01	-0.881349	KRAS_WT
TCGA-K4-A4AC-01	-0.524288	KRAS_WT
TCGA-K4-A5RH-01	-0.64962	KRAS_WT
TCGA-K4-A5RI-01	-0.409329	KRAS_WT
TCGA-K4-A5RJ-01	-0.586351	KRAS_WT
TCGA-K4-A6FZ-01	-0.545538	KRAS_WT
TCGA-K4-A6MB-01	-0.569726	KRAS_WT
TCGA-K4-A83P-01	-0.765372	KRAS_WT
TCGA-K4-AAQO-01	-0.725252	KRAS_WT
TCGA-KQ-A41N-01	-0.702269	KRAS_WT
TCGA-KQ-A41O-01	-0.78588	KRAS_WT
TCGA-KQ-A41P-01	-0.928469	KRAS_WT
TCGA-KQ-A41Q-01	-0.353216	KRAS_WT
TCGA-KQ-A41S-01	-0.757008	KRAS_WT
TCGA-LC-A66R-01	-0.764857	KRAS_WT
TCGA-LT-A5Z6-01	-0.691376	KRAS_WT
TCGA-LT-A8JT-01	-0.98343	KRAS_WT
TCGA-PQ-A6FI-01	-0.658706	KRAS_WT
TCGA-PQ-A6FN-01	-0.387841	KRAS_WT
TCGA-R3-A69X-01	-0.800366	KRAS_WT
TCGA-S5-A6DX-01	-0.436908	KRAS_WT
TCGA-S5-AA26-01	-0.718565	KRAS_WT
TCGA-SY-A9G0-01	-0.690285	KRAS_WT
TCGA-UY-A78L-01	-0.315939	KRAS_WT
TCGA-UY-A78M-01	-0.401545	KRAS_WT
TCGA-UY-A78N-01	-0.476378	KRAS_WT
TCGA-UY-A78O-01	-0.713423	KRAS_WT
TCGA-UY-A78P-01	-0.855371	KRAS_MUT
TCGA-UY-A8OB-01	-0.369633	KRAS_WT
TCGA-UY-A8OC-01	-0.563249	KRAS_MUT
TCGA-UY-A8OD-01	-0.835518	KRAS_WT
TCGA-UY-A9PA-01	-0.962227	KRAS_WT
TCGA-UY-A9PB-01	-0.572317	KRAS_WT
TCGA-UY-A9PD-01	-0.345623	KRAS_WT
TCGA-UY-A9PE-01	-0.737994	KRAS_WT
TCGA-UY-A9PF-01	-0.667889	KRAS_WT
TCGA-UY-A9PH-01	-0.650021	KRAS_WT
TCGA-XF-A8HB-01	-0.501856	KRAS_WT
TCGA-XF-A8HC-01	-0.863751	KRAS_WT
TCGA-XF-A8HD-01	-1.15442	KRAS_WT
TCGA-XF-A8HE-01	-0.486295	KRAS_WT
TCGA-XF-A8HF-01	-0.419292	KRAS_WT
TCGA-XF-A8HG-01	-0.325958	KRAS_WT
TCGA-XF-A8HH-01	-0.50325	KRAS_WT
TCGA-XF-A8HI-01	-0.751243	KRAS_WT
TCGA-XF-A9SH-01	-0.507749	KRAS_WT
TCGA-XF-A9SI-01	-0.977937	KRAS_WT
TCGA-XF-A9SJ-01	-0.901739	KRAS_WT
TCGA-XF-A9SK-01	-0.505388	KRAS_WT
TCGA-XF-A9SL-01	-0.772737	KRAS_WT
TCGA-XF-A9SM-01	-0.518899	KRAS_WT
TCGA-XF-A9SP-01	-0.768237	KRAS_WT
TCGA-XF-A9ST-01	-0.384018	KRAS_WT
TCGA-XF-A9SU-01	-0.766927	KRAS_MUT
TCGA-XF-A9SV-01	-0.68935	KRAS_WT
TCGA-XF-A9SW-01	-0.784977	KRAS_WT
TCGA-XF-A9SX-01	-0.791016	KRAS_WT
TCGA-XF-A9SY-01	-0.571038	KRAS_WT
TCGA-XF-A9SZ-01	-0.530827	KRAS_WT
TCGA-XF-A9T2-01	-0.503782	KRAS_WT
TCGA-XF-A9T3-01	-0.987313	KRAS_WT
TCGA-XF-A9T4-01	-0.71835	KRAS_WT
TCGA-XF-A9T5-01	-0.565766	KRAS_WT
TCGA-XF-A9T6-01	-0.704673	KRAS_WT
TCGA-XF-A9T8-01	-0.717767	KRAS_WT
TCGA-XF-AAME-01	-0.37307	KRAS_WT
TCGA-XF-AAMH-01	-0.546268	KRAS_MUT
TCGA-XF-AAMJ-01	-0.456376	KRAS_WT
TCGA-XF-AAML-01	-0.490854	KRAS_WT
TCGA-XF-AAMQ-01	-0.690647	KRAS_WT
TCGA-XF-AAMR-01	-0.688234	KRAS_WT
TCGA-XF-AAMT-01	-0.624137	KRAS_WT
TCGA-XF-AAMW-01	-0.585334	KRAS_WT
TCGA-XF-AAMX-01	-0.748072	KRAS_WT
TCGA-XF-AAMY-01	-0.570077	KRAS_WT
TCGA-XF-AAMZ-01	-0.663174	KRAS_WT
TCGA-XF-AAN0-01	-0.757943	KRAS_WT
TCGA-XF-AAN1-01	-0.578844	KRAS_WT
TCGA-XF-AAN2-01	-0.568459	KRAS_WT
TCGA-XF-AAN3-01	-0.593513	KRAS_WT
TCGA-XF-AAN4-01	-0.729415	KRAS_WT
TCGA-XF-AAN5-01	-0.81604	KRAS_WT
TCGA-XF-AAN7-01	-0.824829	KRAS_MUT
TCGA-XF-AAN8-01	-0.497042	KRAS_WT
TCGA-YC-A8S6-01	-0.690918	KRAS_WT
TCGA-YC-A9TC-01	-0.586297	KRAS_WT
TCGA-YF-AA3L-01	-0.631415	KRAS_WT
TCGA-YF-AA3M-01	-0.807368	KRAS_WT
TCGA-ZF-A9R0-01	-0.619558	KRAS_WT
TCGA-ZF-A9R1-01	-0.772139	KRAS_WT
TCGA-ZF-A9R2-01	-0.443777	KRAS_WT
TCGA-ZF-A9R3-01	-0.754029	KRAS_WT
TCGA-ZF-A9R4-01	-0.688022	KRAS_MUT
TCGA-ZF-A9R5-01	-0.557745	KRAS_WT
TCGA-ZF-A9R7-01	-0.644969	KRAS_WT
TCGA-ZF-A9R9-01	-0.55885	KRAS_WT
TCGA-ZF-A9RE-01	-0.602328	KRAS_WT
TCGA-ZF-A9RF-01	-0.74278	KRAS_WT
TCGA-ZF-A9RL-01	-0.693467	KRAS_WT
TCGA-ZF-A9RM-01	-0.499572	KRAS_WT
TCGA-ZF-A9RN-01	-0.420168	KRAS_WT
TCGA-ZF-AA4N-01	-0.601361	KRAS_WT
TCGA-ZF-AA4R-01	-0.30101	KRAS_WT
TCGA-ZF-AA4T-01	-0.402159	KRAS_WT
TCGA-ZF-AA4U-01	-0.716275	KRAS_WT
TCGA-ZF-AA4V-01	-0.787344	KRAS_WT
TCGA-ZF-AA4W-01	-0.642431	KRAS_WT
TCGA-ZF-AA4X-01	-0.585283	KRAS_WT
TCGA-ZF-AA51-01	-0.70796	KRAS_WT
TCGA-ZF-AA52-01	-0.541188	KRAS_WT
TCGA-ZF-AA53-01	-0.605141	KRAS_WT
TCGA-ZF-AA54-01	-0.698578	KRAS_MUT
TCGA-ZF-AA56-01	-0.467098	KRAS_WT
TCGA-ZF-AA58-01	-0.566012	KRAS_WT
TCGA-ZF-AA5H-01	-0.823802	KRAS_WT
TCGA-ZF-AA5N-01	-0.458093	KRAS_WT
TCGA-ZF-AA5P-01	-0.625115	KRAS_WT
TCGA-3C-AAAU-01	-0.567906	KRAS_WT
TCGA-3C-AALI-01	-0.794302	KRAS_WT
TCGA-3C-AALJ-01	-0.667419	KRAS_WT
TCGA-3C-AALK-01	-0.828989	KRAS_WT
TCGA-4H-AAAK-01	-0.813562	KRAS_WT
TCGA-5L-AAT0-01	-0.895157	KRAS_WT
TCGA-5T-A9QA-01	-0.901989	KRAS_WT
TCGA-A1-A0SB-01	-0.377339	KRAS_WT
TCGA-A1-A0SD-01	-1.03106	KRAS_WT
TCGA-A1-A0SE-01	-0.731359	KRAS_WT
TCGA-A1-A0SF-01	-0.89813	KRAS_WT
TCGA-A1-A0SG-01	-0.714809	KRAS_WT
TCGA-A1-A0SH-01	-0.868096	KRAS_WT
TCGA-A1-A0SI-01	-0.922841	KRAS_WT
TCGA-A1-A0SJ-01	-0.709839	KRAS_WT
TCGA-A1-A0SK-01	-0.741169	KRAS_WT
TCGA-A1-A0SM-01	-0.764233	KRAS_WT
TCGA-A1-A0SN-01	-0.949063	KRAS_WT
TCGA-A1-A0SO-01	-0.595965	KRAS_WT
TCGA-A1-A0SP-01	-0.600324	KRAS_WT
TCGA-A2-A04N-01	-0.980635	KRAS_WT
TCGA-A2-A04R-01	-0.594672	KRAS_WT
TCGA-A2-A04U-01	-0.39061	KRAS_WT
TCGA-A2-A04W-01	-0.926917	KRAS_WT
TCGA-A2-A0CK-01	-0.948371	KRAS_WT
TCGA-A2-A0CL-01	-0.583437	KRAS_WT
TCGA-A2-A0CR-01	-0.836762	KRAS_WT
TCGA-A2-A0CS-01	-0.810095	KRAS_WT
TCGA-A2-A0CV-01	-0.935509	KRAS_WT
TCGA-A2-A0CW-01	-0.54619	KRAS_WT
TCGA-A2-A0D3-01	-0.943748	KRAS_WT
TCGA-A2-A0EN-01	-0.916629	KRAS_WT
TCGA-A2-A0EP-01	-0.880477	KRAS_WT
TCGA-A2-A0ES-01	-0.954439	KRAS_WT
TCGA-A2-A0EW-01	-0.926066	KRAS_WT
TCGA-A2-A0ST-01	-0.357449	KRAS_WT
TCGA-A2-A0SU-01	-1.13608	KRAS_WT
TCGA-A2-A0SX-01	-0.596258	KRAS_WT
TCGA-A2-A0SY-01	-0.652453	KRAS_WT
TCGA-A2-A0T0-01	-0.369873	KRAS_WT
TCGA-A2-A0T1-01	-0.834749	KRAS_WT
TCGA-A2-A0T3-01	-0.991723	KRAS_WT
TCGA-A2-A0T4-01	-1.15035	KRAS_WT
TCGA-A2-A0T5-01	-0.78762	KRAS_WT
TCGA-A2-A0T6-01	-0.558161	KRAS_WT
TCGA-A2-A0T7-01	-0.927998	KRAS_WT
TCGA-A2-A0YC-01	-0.95536	KRAS_WT
TCGA-A2-A0YD-01	-0.973737	KRAS_WT
TCGA-A2-A0YE-01	-0.211956	KRAS_WT
TCGA-A2-A0YF-01	-0.864458	KRAS_WT
TCGA-A2-A0YG-01	-0.93565	KRAS_WT
TCGA-A2-A0YH-01	-0.612523	KRAS_WT
TCGA-A2-A0YI-01	-1.02107	KRAS_WT
TCGA-A2-A0YJ-01	-0.429914	KRAS_WT
TCGA-A2-A0YK-01	-1.027	KRAS_WT
TCGA-A2-A0YL-01	-1.05112	KRAS_WT
TCGA-A2-A0YM-01	-0.449792	KRAS_WT
TCGA-A2-A0YT-01	-0.742416	KRAS_WT
TCGA-A2-A1FV-01	-0.784323	KRAS_WT
TCGA-A2-A1FW-01	-0.67302	KRAS_WT
TCGA-A2-A1FX-01	-0.344406	KRAS_WT
TCGA-A2-A1FZ-01	-1.07286	KRAS_WT
TCGA-A2-A1G0-01	-0.849953	KRAS_WT
TCGA-A2-A1G1-01	-0.656426	KRAS_WT
TCGA-A2-A1G6-01	-0.745612	KRAS_WT
TCGA-A2-A259-01	-0.711202	KRAS_WT
TCGA-A2-A25A-01	-0.746207	KRAS_WT
TCGA-A2-A25B-01	-0.381278	KRAS_WT
TCGA-A2-A25C-01	-0.805156	KRAS_WT
TCGA-A2-A25D-01	-0.688292	KRAS_WT
TCGA-A2-A25E-01	-0.627569	KRAS_WT
TCGA-A2-A25F-01	-0.605386	KRAS_WT
TCGA-A2-A3KD-01	-1.10243	KRAS_WT
TCGA-A2-A3XT-01	-0.503364	KRAS_WT
TCGA-A2-A3XU-01	-0.46908	KRAS_WT
TCGA-A2-A3XV-01	-0.619974	KRAS_WT
TCGA-A2-A3XW-01	-0.614571	KRAS_WT
TCGA-A2-A3XX-01	-0.457896	KRAS_WT
TCGA-A2-A3XZ-01	-0.921915	KRAS_WT
TCGA-A2-A3Y0-01	-0.0295619	KRAS_WT
TCGA-A2-A4S1-01	-0.437563	KRAS_WT
TCGA-A2-A4S2-01	-0.701433	KRAS_WT
TCGA-A2-A4S3-01	-0.521864	KRAS_WT
TCGA-A7-A0CE-01	-0.390426	KRAS_WT
TCGA-A7-A0CH-01	-0.909113	KRAS_WT
TCGA-A7-A0D9-01	-0.595101	KRAS_WT
TCGA-A7-A0DA-01	-0.342606	KRAS_WT
TCGA-A7-A0DB-01	-0.669999	KRAS_WT
TCGA-A7-A13D-01	-0.454171	KRAS_WT
TCGA-A7-A13E-01	-0.582159	KRAS_WT
TCGA-A7-A13F-01	-0.734261	KRAS_WT
TCGA-A7-A13G-01	-0.891037	KRAS_WT
TCGA-A7-A26E-01	-0.808676	KRAS_WT
TCGA-A7-A26F-01	-0.712703	KRAS_WT
TCGA-A7-A26G-01	-0.354626	KRAS_WT
TCGA-A7-A26H-01	-1.01946	KRAS_WT
TCGA-A7-A26I-01	-0.420939	KRAS_WT
TCGA-A7-A26J-01	-0.913675	KRAS_WT
TCGA-A7-A2KD-01	-0.861782	KRAS_WT
TCGA-A7-A3RF-01	-0.537036	KRAS_WT
TCGA-A7-A425-01	-1.06737	KRAS_WT
TCGA-A7-A4SD-01	-0.321398	KRAS_WT
TCGA-A7-A4SE-01	-0.364214	KRAS_WT
TCGA-A7-A56D-01	-0.437944	KRAS_WT
TCGA-A7-A5ZV-01	-0.440807	KRAS_WT
TCGA-A7-A5ZW-01	-0.752974	KRAS_WT
TCGA-A7-A5ZX-01	-0.770642	KRAS_WT
TCGA-A7-A6VV-01	-0.50411	KRAS_WT
TCGA-A7-A6VW-01	-0.405551	KRAS_WT
TCGA-A7-A6VX-01	-0.769546	KRAS_WT
TCGA-A7-A6VY-01	-0.473224	KRAS_WT
TCGA-A8-A075-01	-0.851234	KRAS_WT
TCGA-AC-A23C-01	-0.826723	KRAS_WT
TCGA-AC-A23E-01	-0.696238	KRAS_WT
TCGA-AC-A2B8-01	-0.92292	KRAS_WT
TCGA-AC-A2BK-01	-0.343831	KRAS_WT
TCGA-AC-A2BM-01	-0.373126	KRAS_WT
TCGA-AC-A2FB-01	-0.94931	KRAS_WT
TCGA-AC-A2FF-01	-0.713176	KRAS_WT
TCGA-AC-A2FG-01	-1.0924	KRAS_WT
TCGA-AC-A2FK-01	-1.01963	KRAS_WT
TCGA-AC-A2FO-01	-0.737467	KRAS_WT
TCGA-AC-A2QH-01	-0.556974	KRAS_WT
TCGA-AC-A3HN-01	-0.74237	KRAS_WT
TCGA-AC-A3OD-01	-0.948483	KRAS_WT
TCGA-AC-A3QP-01	-1.19224	KRAS_WT
TCGA-AC-A3QQ-01	-1.01068	KRAS_WT
TCGA-AC-A3W5-01	-0.647149	KRAS_WT
TCGA-AC-A3YI-01	-0.929356	KRAS_WT
TCGA-AC-A3YJ-01	-0.703326	KRAS_WT
TCGA-AC-A4ZE-01	-0.86642	KRAS_WT
TCGA-AC-A5EH-01	-0.689516	KRAS_WT
TCGA-AC-A5XS-01	-0.743052	KRAS_WT
TCGA-AC-A5XU-01	-0.626915	KRAS_WT
TCGA-AC-A62V-01	-0.53541	KRAS_WT
TCGA-AC-A62X-01	-0.00880108	KRAS_WT
TCGA-AC-A62Y-01	-1.28858	KRAS_WT
TCGA-AC-A6IV-01	-0.711137	KRAS_WT
TCGA-AC-A6IW-01	-0.537305	KRAS_WT
TCGA-AC-A6IX-01	-0.84551	KRAS_WT
TCGA-AC-A6NO-01	-0.775827	KRAS_WT
TCGA-AC-A7VB-01	-0.034603	KRAS_WT
TCGA-AC-A7VC-01	-0.393261	KRAS_WT
TCGA-AC-A8OP-01	-0.838267	KRAS_WT
TCGA-AC-A8OQ-01	-0.305712	KRAS_WT
TCGA-AC-A8OR-01	-0.951227	KRAS_WT
TCGA-AC-A8OS-01	-0.708339	KRAS_WT
TCGA-AN-A0XL-01	-0.824752	KRAS_WT
TCGA-AN-A0XN-01	-0.525981	KRAS_WT
TCGA-AN-A0XO-01	-0.816329	KRAS_WT
TCGA-AN-A0XP-01	-1.16689	KRAS_WT
TCGA-AN-A0XR-01	-0.760896	KRAS_WT
TCGA-AN-A0XS-01	-0.809974	KRAS_WT
TCGA-AN-A0XT-01	-0.967903	KRAS_WT
TCGA-AN-A0XU-01	-0.585175	KRAS_WT
TCGA-AN-A0XV-01	-0.987482	KRAS_WT
TCGA-AN-A0XW-01	-0.763183	KRAS_WT
TCGA-AO-A03N-01	-1.09694	KRAS_WT
TCGA-AO-A03U-01	-0.541773	KRAS_WT
TCGA-AO-A03V-01	-0.807613	KRAS_WT
TCGA-AO-A0JG-01	-1.13742	KRAS_WT
TCGA-AO-A124-01	-0.274931	KRAS_WT
TCGA-AO-A125-01	-0.937168	KRAS_WT
TCGA-AO-A126-01	-0.527614	KRAS_WT
TCGA-AO-A129-01	-0.448943	KRAS_WT
TCGA-AO-A12A-01	-0.883403	KRAS_WT
TCGA-AO-A12B-01	-0.714444	KRAS_WT
TCGA-AO-A12D-01	-0.550527	KRAS_WT
TCGA-AO-A12E-01	-1.04844	KRAS_WT
TCGA-AO-A12F-01	-0.599744	KRAS_WT
TCGA-AO-A12G-01	-0.898319	KRAS_WT
TCGA-AO-A12H-01	-0.542579	KRAS_WT
TCGA-AO-A1KO-01	-0.801553	KRAS_WT
TCGA-AO-A1KR-01	-0.388273	KRAS_WT
TCGA-AO-A1KT-01	-0.568422	KRAS_WT
TCGA-AQ-A04H-01	-0.690223	KRAS_WT
TCGA-AQ-A0Y5-01	-0.746163	KRAS_WT
TCGA-AQ-A1H2-01	-0.550417	KRAS_WT
TCGA-AQ-A1H3-01	-0.905793	KRAS_WT
TCGA-AQ-A54O-01	-0.559169	KRAS_WT
TCGA-AQ-A7U7-01	-0.781189	KRAS_WT
TCGA-AR-A0TP-01	-0.128069	KRAS_WT
TCGA-AR-A0TQ-01	-0.783371	KRAS_WT
TCGA-AR-A0TR-01	-0.739048	KRAS_WT
TCGA-AR-A0TS-01	-0.289256	KRAS_WT
TCGA-AR-A0TT-01	-0.463448	KRAS_WT
TCGA-AR-A0TV-01	-0.360575	KRAS_WT
TCGA-AR-A0TW-01	-0.277008	KRAS_WT
TCGA-AR-A0TX-01	-0.928849	KRAS_WT
TCGA-AR-A0TZ-01	-0.281946	KRAS_WT
TCGA-AR-A0U0-01	-0.394555	KRAS_WT
TCGA-AR-A0U2-01	-0.406943	KRAS_WT
TCGA-AR-A0U3-01	-0.790985	KRAS_WT
TCGA-AR-A0U4-01	-0.473287	KRAS_WT
TCGA-AR-A1AH-01	-0.465141	KRAS_WT
TCGA-AR-A1AI-01	-0.207295	KRAS_WT
TCGA-AR-A1AJ-01	-0.373211	KRAS_WT
TCGA-AR-A1AK-01	-0.906306	KRAS_WT
TCGA-AR-A1AL-01	-1.05509	KRAS_MUT
TCGA-AR-A1AN-01	-0.851224	KRAS_WT
TCGA-AR-A1AO-01	-0.879901	KRAS_WT
TCGA-AR-A1AP-01	-0.823775	KRAS_WT
TCGA-AR-A1AQ-01	-0.416596	KRAS_WT
TCGA-AR-A1AR-01	-0.419448	KRAS_WT
TCGA-AR-A1AS-01	-0.951573	KRAS_MUT
TCGA-AR-A1AU-01	-0.774105	KRAS_WT
TCGA-AR-A1AV-01	-1.06805	KRAS_WT
TCGA-AR-A1AW-01	-0.823064	KRAS_WT
TCGA-AR-A1AX-01	-0.984991	KRAS_WT
TCGA-AR-A1AY-01	-0.420623	KRAS_WT
TCGA-AR-A24H-01	-0.785863	KRAS_WT
TCGA-AR-A24K-01	-0.592153	KRAS_WT
TCGA-AR-A24L-01	-0.621632	KRAS_WT
TCGA-AR-A24M-01	-0.81791	KRAS_WT
TCGA-AR-A24N-01	-1.07344	KRAS_WT
TCGA-AR-A24O-01	-0.905702	KRAS_WT
TCGA-AR-A24P-01	-0.749211	KRAS_WT
TCGA-AR-A24Q-01	-0.563794	KRAS_WT
TCGA-AR-A24R-01	-0.539575	KRAS_WT
TCGA-AR-A24S-01	-0.794143	KRAS_WT
TCGA-AR-A24T-01	-0.923729	KRAS_WT
TCGA-AR-A24U-01	-0.687016	KRAS_WT
TCGA-AR-A24V-01	-0.709108	KRAS_WT
TCGA-AR-A24W-01	-1.10268	KRAS_WT
TCGA-AR-A24X-01	-0.918727	KRAS_WT
TCGA-AR-A24Z-01	-0.566472	KRAS_WT
TCGA-AR-A250-01	-0.666744	KRAS_WT
TCGA-AR-A251-01	-0.415932	KRAS_WT
TCGA-AR-A252-01	-1.13394	KRAS_WT
TCGA-AR-A254-01	-0.697137	KRAS_WT
TCGA-AR-A255-01	-0.939703	KRAS_WT
TCGA-AR-A256-01	-0.191118	KRAS_WT
TCGA-AR-A2LE-01	-1.05024	KRAS_WT
TCGA-AR-A2LH-01	-0.967349	KRAS_WT
TCGA-AR-A2LK-01	-0.623551	KRAS_WT
TCGA-AR-A2LL-01	-0.423893	KRAS_WT
TCGA-AR-A2LM-01	-1.39477	KRAS_WT
TCGA-AR-A2LN-01	-0.979097	KRAS_WT
TCGA-AR-A2LO-01	-1.03544	KRAS_WT
TCGA-AR-A2LQ-01	-1.06224	KRAS_WT
TCGA-AR-A2LR-01	-0.572046	KRAS_WT
TCGA-AR-A5QM-01	-1.08913	KRAS_WT
TCGA-AR-A5QN-01	-1.25025	KRAS_WT
TCGA-AR-A5QP-01	-0.868101	KRAS_WT
TCGA-AR-A5QQ-01	-0.731651	KRAS_WT
TCGA-B6-A0I1-01	-0.329313	KRAS_WT
TCGA-B6-A0IH-01	-0.953566	KRAS_WT
TCGA-B6-A0RH-01	-0.61458	KRAS_WT
TCGA-B6-A0RL-01	-0.453899	KRAS_WT
TCGA-B6-A0RM-01	-0.891669	KRAS_WT
TCGA-B6-A0RN-01	-0.654593	KRAS_WT
TCGA-B6-A0RO-01	-0.854445	KRAS_WT
TCGA-B6-A0RP-01	-0.902322	KRAS_WT
TCGA-B6-A0RQ-01	-0.92399	KRAS_WT
TCGA-B6-A0RT-01	-0.400718	KRAS_WT
TCGA-B6-A0RU-01	-0.220305	KRAS_WT
TCGA-B6-A0RV-01	-0.796024	KRAS_WT
TCGA-B6-A0WS-01	-1.17025	KRAS_WT
TCGA-B6-A0WT-01	-0.72288	KRAS_WT
TCGA-B6-A0WV-01	-0.612735	KRAS_WT
TCGA-B6-A0WW-01	-0.605827	KRAS_WT
TCGA-B6-A0WX-01	-0.41108	KRAS_WT
TCGA-B6-A0WY-01	-0.93669	KRAS_WT
TCGA-B6-A0WZ-01	-0.822692	KRAS_WT
TCGA-B6-A0X0-01	-0.84233	KRAS_WT
TCGA-B6-A0X1-01	-0.390002	KRAS_WT
TCGA-B6-A0X4-01	-0.911134	KRAS_WT
TCGA-B6-A0X5-01	-1.15383	KRAS_WT
TCGA-B6-A0X7-01	-0.734403	KRAS_WT
TCGA-B6-A1KN-01	-0.822244	KRAS_MUT
TCGA-B6-A2IU-01	-0.833015	KRAS_WT
TCGA-B6-A401-01	-0.824904	KRAS_WT
TCGA-B6-A409-01	-0.0663597	KRAS_WT
TCGA-B6-A40B-01	-1.00637	KRAS_WT
TCGA-B6-A40C-01	-0.845224	KRAS_WT
TCGA-BH-A0AU-01	-0.588426	KRAS_WT
TCGA-BH-A0AV-01	-0.401534	KRAS_WT
TCGA-BH-A0AZ-01	-1.00342	KRAS_WT
TCGA-BH-A0B0-01	-0.6863	KRAS_WT
TCGA-BH-A0B3-01	-0.281941	KRAS_WT
TCGA-BH-A0B7-01	-0.858507	KRAS_WT
TCGA-BH-A0BA-01	-1.2309	KRAS_WT
TCGA-BH-A0BC-01	-0.622698	KRAS_WT
TCGA-BH-A0BF-01	-0.540311	KRAS_WT
TCGA-BH-A0BG-01	-0.293707	KRAS_WT
TCGA-BH-A0BJ-01	-0.857968	KRAS_WT
TCGA-BH-A0BL-01	-0.22555	KRAS_WT
TCGA-BH-A0BM-01	-0.910712	KRAS_WT
TCGA-BH-A0BO-01	-0.952508	KRAS_WT
TCGA-BH-A0BP-01	-0.807881	KRAS_WT
TCGA-BH-A0BQ-01	-0.844008	KRAS_WT
TCGA-BH-A0BT-01	-0.774173	KRAS_WT
TCGA-BH-A0BV-01	-1.01573	KRAS_WT
TCGA-BH-A0BW-01	-0.139468	KRAS_WT
TCGA-BH-A0BZ-01	-0.402516	KRAS_WT
TCGA-BH-A0C0-01	-0.814794	KRAS_WT
TCGA-BH-A0C1-01	-1.19175	KRAS_WT
TCGA-BH-A0C3-01	-0.7274	KRAS_WT
TCGA-BH-A0C7-01	-0.811091	KRAS_WT
TCGA-BH-A0DD-01	-0.790147	KRAS_WT
TCGA-BH-A0DE-01	-1.06476	KRAS_WT
TCGA-BH-A0DG-01	-0.872408	KRAS_WT
TCGA-BH-A0DH-01	-0.617572	KRAS_WT
TCGA-BH-A0DI-01	-0.751016	KRAS_WT
TCGA-BH-A0DK-01	-1.02165	KRAS_WT
TCGA-BH-A0DL-01	-0.474974	KRAS_WT
TCGA-BH-A0DO-01	-1.09591	KRAS_WT
TCGA-BH-A0DP-01	-1.0755	KRAS_WT
TCGA-BH-A0DQ-01	-0.575601	KRAS_WT
TCGA-BH-A0DT-01	-0.830617	KRAS_WT
TCGA-BH-A0DV-01	-1.03504	KRAS_WT
TCGA-BH-A0DX-01	-0.869464	KRAS_WT
TCGA-BH-A0DZ-01	-0.561386	KRAS_WT
TCGA-BH-A0E0-01	-0.328136	KRAS_WT
TCGA-BH-A0E1-01	-1.07777	KRAS_WT
TCGA-BH-A0E9-01	-1.03527	KRAS_WT
TCGA-BH-A0EA-01	-0.891403	KRAS_WT
TCGA-BH-A0EI-01	-0.517915	KRAS_WT
TCGA-BH-A0H3-01	-0.656812	KRAS_WT
TCGA-BH-A0H5-01	-0.874038	KRAS_WT
TCGA-BH-A0H7-01	-0.313402	KRAS_WT
TCGA-BH-A0H9-01	-0.766011	KRAS_WT
TCGA-BH-A0HA-01	-0.612539	KRAS_WT
TCGA-BH-A0HI-01	-1.14466	KRAS_WT
TCGA-BH-A0HK-01	-1.09119	KRAS_WT
TCGA-BH-A0HP-01	-0.960719	KRAS_WT
TCGA-BH-A0RX-01	-0.527549	KRAS_WT
TCGA-BH-A0W3-01	-0.951288	KRAS_WT
TCGA-BH-A0W4-01	-0.595752	KRAS_WT
TCGA-BH-A0W5-01	-0.909158	KRAS_WT
TCGA-BH-A0W7-01	-0.768693	KRAS_WT
TCGA-BH-A0WA-01	-0.565559	KRAS_WT
TCGA-BH-A18F-01	-1.01692	KRAS_WT
TCGA-BH-A18H-01	-0.87544	KRAS_WT
TCGA-BH-A18I-01	-0.884219	KRAS_WT
TCGA-BH-A18J-01	-0.519889	KRAS_WT
TCGA-BH-A18K-01	-0.86256	KRAS_WT
TCGA-BH-A18L-01	-0.664724	KRAS_WT
TCGA-BH-A18M-01	-0.66837	KRAS_WT
TCGA-BH-A18N-01	-0.564072	KRAS_WT
TCGA-BH-A18P-01	-1.17863	KRAS_WT
TCGA-BH-A18Q-01	-0.501005	KRAS_WT
TCGA-BH-A18R-01	-0.99318	KRAS_WT
TCGA-BH-A18S-01	-0.996667	KRAS_MUT
TCGA-BH-A18T-01	-0.324164	KRAS_WT
TCGA-BH-A18U-01	-0.736546	KRAS_WT
TCGA-BH-A18V-01	-0.598427	KRAS_WT
TCGA-BH-A1EO-01	-0.9804	KRAS_WT
TCGA-BH-A1ET-01	-1.1702	KRAS_WT
TCGA-BH-A1EU-01	-0.977212	KRAS_WT
TCGA-BH-A1EV-01	-1.04728	KRAS_WT
TCGA-BH-A1EW-01	-0.882325	KRAS_WT
TCGA-BH-A1EX-01	-0.784412	KRAS_WT
TCGA-BH-A1EY-01	-0.873323	KRAS_WT
TCGA-BH-A1F0-01	-0.306054	KRAS_WT
TCGA-BH-A1F2-01	-0.774124	KRAS_WT
TCGA-BH-A1F5-01	-0.90974	KRAS_WT
TCGA-BH-A1F6-01	-0.534048	KRAS_WT
TCGA-BH-A1F8-01	-0.971244	KRAS_WT
TCGA-BH-A1FC-01	-0.443195	KRAS_WT
TCGA-BH-A1FE-01	-0.85539	KRAS_WT
TCGA-BH-A1FG-01	-0.593761	KRAS_WT
TCGA-BH-A1FH-01	-0.664124	KRAS_WT
TCGA-BH-A1FJ-01	-1.29245	KRAS_WT
TCGA-BH-A1FL-01	-0.841329	KRAS_WT
TCGA-BH-A1FM-01	-0.442548	KRAS_WT
TCGA-BH-A1FN-01	-0.808647	KRAS_WT
TCGA-BH-A1FR-01	-0.363127	KRAS_WT
TCGA-BH-A1FU-01	-0.653669	KRAS_WT
TCGA-BH-A201-01	-1.1447	KRAS_WT
TCGA-BH-A202-01	-0.832229	KRAS_WT
TCGA-BH-A203-01	-0.625673	KRAS_WT
TCGA-BH-A204-01	-0.483573	KRAS_WT
TCGA-BH-A208-01	-0.605513	KRAS_WT
TCGA-BH-A209-01	-0.574474	KRAS_WT
TCGA-BH-A28Q-01	-0.84992	KRAS_WT
TCGA-BH-A2L8-01	-0.931606	KRAS_WT
TCGA-BH-A42U-01	-1.04279	KRAS_WT
TCGA-BH-A42V-01	-0.80617	KRAS_WT
TCGA-BH-A5IZ-01	-0.345293	KRAS_WT
TCGA-BH-A5J0-01	-0.827056	KRAS_WT
TCGA-BH-A6R8-01	-0.260745	KRAS_WT
TCGA-BH-A6R9-01	-0.561713	KRAS_WT
TCGA-BH-A8FY-01	-0.935629	KRAS_WT
TCGA-BH-A8FZ-01	-0.959779	KRAS_WT
TCGA-BH-A8G0-01	-0.992735	KRAS_WT
TCGA-BH-AB28-01	-1.03951	KRAS_WT
TCGA-C8-A12K-01	-0.568114	KRAS_WT
TCGA-C8-A12L-01	-0.63184	KRAS_WT
TCGA-C8-A12M-01	-0.445608	KRAS_WT
TCGA-C8-A12N-01	-0.543986	KRAS_WT
TCGA-C8-A12O-01	-0.889743	KRAS_WT
TCGA-C8-A12P-01	-0.657961	KRAS_WT
TCGA-C8-A12Q-01	-0.783453	KRAS_WT
TCGA-C8-A12T-01	-0.355974	KRAS_WT
TCGA-C8-A12U-01	-0.548577	KRAS_WT
TCGA-C8-A12V-01	-0.13032	KRAS_WT
TCGA-C8-A12W-01	-1.04786	KRAS_WT
TCGA-C8-A12X-01	-0.541622	KRAS_WT
TCGA-C8-A12Y-01	-0.660364	KRAS_WT
TCGA-C8-A12Z-01	-0.924126	KRAS_WT
TCGA-C8-A130-01	-0.818831	KRAS_WT
TCGA-C8-A131-01	-0.842216	KRAS_MUT
TCGA-C8-A132-01	-0.999332	KRAS_WT
TCGA-C8-A133-01	-0.664524	KRAS_WT
TCGA-C8-A134-01	-0.00684234	KRAS_WT
TCGA-C8-A135-01	-1.02351	KRAS_WT
TCGA-C8-A137-01	-0.658633	KRAS_WT
TCGA-C8-A138-01	-0.769075	KRAS_WT
TCGA-C8-A1HE-01	-1.05602	KRAS_WT
TCGA-C8-A1HG-01	-0.565553	KRAS_WT
TCGA-C8-A1HI-01	-0.955446	KRAS_WT
TCGA-C8-A1HJ-01	-0.507441	KRAS_WT
TCGA-C8-A1HK-01	-1.04178	KRAS_WT
TCGA-C8-A1HL-01	-0.899283	KRAS_WT
TCGA-C8-A1HM-01	-0.558664	KRAS_WT
TCGA-C8-A1HN-01	-0.378648	KRAS_WT
TCGA-C8-A1HO-01	-0.43794	KRAS_WT
TCGA-C8-A26V-01	-0.742311	KRAS_WT
TCGA-C8-A26W-01	-0.768726	KRAS_WT
TCGA-C8-A26X-01	-0.810022	KRAS_WT
TCGA-C8-A26Y-01	-0.712625	KRAS_WT
TCGA-C8-A26Z-01	-0.386582	KRAS_WT
TCGA-C8-A273-01	-0.63843	KRAS_WT
TCGA-C8-A274-01	-1.03699	KRAS_WT
TCGA-C8-A275-01	-1.02414	KRAS_WT
TCGA-C8-A278-01	-0.538009	KRAS_WT
TCGA-C8-A27A-01	-0.3526	KRAS_WT
TCGA-C8-A27B-01	-0.324335	KRAS_WT
TCGA-C8-A3M7-01	-1.16468	KRAS_WT
TCGA-C8-A3M8-01	-0.813713	KRAS_WT
TCGA-C8-A8HP-01	-0.698069	KRAS_WT
TCGA-C8-A8HQ-01	-1.07629	KRAS_WT
TCGA-C8-A8HR-01	-1.11998	KRAS_WT
TCGA-D8-A13Y-01	-0.591596	KRAS_WT
TCGA-D8-A13Z-01	-1.2389	KRAS_WT
TCGA-D8-A140-01	-0.314989	KRAS_WT
TCGA-D8-A141-01	-0.614824	KRAS_WT
TCGA-D8-A142-01	-0.460878	KRAS_WT
TCGA-D8-A143-01	-0.766878	KRAS_WT
TCGA-D8-A145-01	-0.766608	KRAS_WT
TCGA-D8-A146-01	-0.932491	KRAS_WT
TCGA-D8-A147-01	-0.185012	KRAS_WT
TCGA-D8-A1J9-01	-1.13384	KRAS_WT
TCGA-D8-A1JB-01	-0.939397	KRAS_WT
TCGA-D8-A1JC-01	-0.664499	KRAS_WT
TCGA-D8-A1JD-01	-0.609512	KRAS_WT
TCGA-D8-A1JE-01	-0.98104	KRAS_WT
TCGA-D8-A1JF-01	-0.464719	KRAS_WT
TCGA-D8-A1JG-01	-0.58705	KRAS_WT
TCGA-D8-A1JH-01	-0.925727	KRAS_WT
TCGA-D8-A1JI-01	-0.708404	KRAS_WT
TCGA-D8-A1JJ-01	-0.681057	KRAS_WT
TCGA-D8-A1JK-01	-0.740935	KRAS_WT
TCGA-D8-A1JL-01	-0.365962	KRAS_WT
TCGA-D8-A1JM-01	-0.825877	KRAS_WT
TCGA-D8-A1JN-01	-1.08818	KRAS_WT
TCGA-D8-A1JP-01	-0.870927	KRAS_WT
TCGA-D8-A1JS-01	-0.944738	KRAS_WT
TCGA-D8-A1JT-01	-0.762204	KRAS_WT
TCGA-D8-A1JU-01	-0.671092	KRAS_WT
TCGA-D8-A1X5-01	-0.447379	KRAS_WT
TCGA-D8-A1X6-01	-0.66238	KRAS_WT
TCGA-D8-A1X7-01	-1.19098	KRAS_WT
TCGA-D8-A1X9-01	-0.448018	KRAS_WT
TCGA-D8-A1XA-01	-0.748806	KRAS_WT
TCGA-D8-A1XB-01	-0.725382	KRAS_WT
TCGA-D8-A1XC-01	-0.910188	KRAS_WT
TCGA-D8-A1XF-01	-0.701272	KRAS_WT
TCGA-D8-A1XG-01	-1.19606	KRAS_WT
TCGA-D8-A1XL-01	-0.837949	KRAS_WT
TCGA-D8-A1XM-01	-0.558278	KRAS_WT
TCGA-D8-A1XO-01	-0.935195	KRAS_WT
TCGA-D8-A1XR-01	-1.26025	KRAS_WT
TCGA-D8-A1XS-01	-0.920799	KRAS_WT
TCGA-D8-A1XT-01	-0.499669	KRAS_WT
TCGA-D8-A1XU-01	-0.866493	KRAS_WT
TCGA-D8-A1XV-01	-0.885511	KRAS_WT
TCGA-D8-A1XW-01	-0.153708	KRAS_WT
TCGA-D8-A1XY-01	-1.12632	KRAS_WT
TCGA-D8-A1XZ-01	-0.616714	KRAS_WT
TCGA-D8-A1Y0-01	-0.815315	KRAS_WT
TCGA-D8-A1Y1-01	-0.630761	KRAS_WT
TCGA-D8-A1Y2-01	-0.709453	KRAS_WT
TCGA-D8-A1Y3-01	-0.713085	KRAS_WT
TCGA-D8-A27E-01	-0.654301	KRAS_WT
TCGA-D8-A27F-01	-0.341562	KRAS_WT
TCGA-D8-A27H-01	-0.0254158	KRAS_WT
TCGA-D8-A27I-01	-0.796862	KRAS_WT
TCGA-D8-A27K-01	-0.839434	KRAS_WT
TCGA-D8-A27L-01	-0.801651	KRAS_WT
TCGA-D8-A27M-01	-0.263067	KRAS_WT
TCGA-D8-A27N-01	-0.565381	KRAS_WT
TCGA-D8-A27P-01	-0.71937	KRAS_WT
TCGA-D8-A27R-01	-0.563568	KRAS_WT
TCGA-D8-A27T-01	-0.651254	KRAS_WT
TCGA-D8-A27W-01	-0.736409	KRAS_WT
TCGA-D8-A3Z6-01	-0.908581	KRAS_WT
TCGA-D8-A4Z1-01	-0.89986	KRAS_WT
TCGA-D8-A73U-01	-1.18168	KRAS_WT
TCGA-D8-A73W-01	-0.910283	KRAS_WT
TCGA-D8-A73X-01	-0.863708	KRAS_WT
TCGA-E2-A105-01	-0.235038	KRAS_WT
TCGA-E2-A107-01	-1.09983	KRAS_WT
TCGA-E2-A109-01	-0.825626	KRAS_WT
TCGA-E2-A10A-01	-0.499802	KRAS_WT
TCGA-E2-A10B-01	-0.850935	KRAS_WT
TCGA-E2-A10C-01	-1.01565	KRAS_WT
TCGA-E2-A10F-01	-0.833777	KRAS_WT
TCGA-E2-A14N-01	-0.40152	KRAS_WT
TCGA-E2-A14O-01	-0.937062	KRAS_WT
TCGA-E2-A14P-01	-0.75324	KRAS_WT
TCGA-E2-A14Q-01	-0.640937	KRAS_WT
TCGA-E2-A14R-01	-0.493626	KRAS_WT
TCGA-E2-A14T-01	-0.365245	KRAS_WT
TCGA-E2-A14V-01	-0.99555	KRAS_WT
TCGA-E2-A14W-01	-0.536394	KRAS_WT
TCGA-E2-A14X-01	-0.370919	KRAS_WT
TCGA-E2-A14Y-01	-0.781924	KRAS_WT
TCGA-E2-A14Z-01	-0.745288	KRAS_WT
TCGA-E2-A150-01	-0.300544	KRAS_WT
TCGA-E2-A152-01	-0.862233	KRAS_WT
TCGA-E2-A153-01	-0.822025	KRAS_WT
TCGA-E2-A154-01	-0.937585	KRAS_WT
TCGA-E2-A155-01	-0.349846	KRAS_WT
TCGA-E2-A156-01	-0.632326	KRAS_WT
TCGA-E2-A158-01	0.0405853	KRAS_WT
TCGA-E2-A159-01	-0.504459	KRAS_WT
TCGA-E2-A15A-01	-0.485923	KRAS_WT
TCGA-E2-A15C-01	-0.833622	KRAS_WT
TCGA-E2-A15D-01	-0.993881	KRAS_WT
TCGA-E2-A15E-01	-0.742275	KRAS_WT
TCGA-E2-A15F-01	-0.447084	KRAS_WT
TCGA-E2-A15G-01	-0.819137	KRAS_WT
TCGA-E2-A15H-01	-0.800402	KRAS_WT
TCGA-E2-A15I-01	-0.794915	KRAS_WT
TCGA-E2-A15J-01	-0.984684	KRAS_WT
TCGA-E2-A15K-01	-0.890281	KRAS_WT
TCGA-E2-A15L-01	-0.941765	KRAS_WT
TCGA-E2-A15M-01	-0.885899	KRAS_WT
TCGA-E2-A15O-01	-0.600113	KRAS_WT
TCGA-E2-A15P-01	-0.837396	KRAS_WT
TCGA-E2-A15R-01	-0.169315	KRAS_WT
TCGA-E2-A15S-01	-0.7674	KRAS_WT
TCGA-E2-A15T-01	-0.45803	KRAS_WT
TCGA-E2-A1AZ-01	-0.717651	KRAS_WT
TCGA-E2-A1B0-01	-0.754692	KRAS_WT
TCGA-E2-A1B1-01	-1.09289	KRAS_WT
TCGA-E2-A1B4-01	-0.824974	KRAS_WT
TCGA-E2-A1B5-01	-0.938157	KRAS_WT
TCGA-E2-A1B6-01	-0.426989	KRAS_WT
TCGA-E2-A1BC-01	-0.845409	KRAS_WT
TCGA-E2-A1BD-01	-0.682549	KRAS_WT
TCGA-E2-A1IE-01	-0.942116	KRAS_WT
TCGA-E2-A1IF-01	-0.992166	KRAS_MUT
TCGA-E2-A1IG-01	-0.551425	KRAS_WT
TCGA-E2-A1IH-01	-0.927655	KRAS_WT
TCGA-E2-A1II-01	-0.670707	KRAS_WT
TCGA-E2-A1IJ-01	-0.883409	KRAS_WT
TCGA-E2-A1IK-01	-0.897645	KRAS_WT
TCGA-E2-A1IL-01	-0.500294	KRAS_WT
TCGA-E2-A1IN-01	-0.729066	KRAS_WT
TCGA-E2-A1IO-01	-0.677436	KRAS_WT
TCGA-E2-A1IU-01	-1.20787	KRAS_WT
TCGA-E2-A1L6-01	-0.782331	KRAS_WT
TCGA-E2-A1L7-01	-0.500371	KRAS_WT
TCGA-E2-A1L8-01	-1.13389	KRAS_WT
TCGA-E2-A1L9-01	-0.73758	KRAS_WT
TCGA-E2-A1LA-01	-0.675044	KRAS_WT
TCGA-E2-A1LB-01	-0.737992	KRAS_WT
TCGA-E2-A1LG-01	-0.711321	KRAS_WT
TCGA-E2-A1LH-01	-0.514352	KRAS_WT
TCGA-E2-A1LI-01	-0.294925	KRAS_WT
TCGA-E2-A1LK-01	-0.315291	KRAS_WT
TCGA-E2-A1LL-01	-0.468638	KRAS_WT
TCGA-E2-A2P6-01	-1.19397	KRAS_WT
TCGA-E2-A56Z-01	-0.694226	KRAS_WT
TCGA-E2-A570-01	-0.616871	KRAS_WT
TCGA-E2-A573-01	-0.328002	KRAS_WT
TCGA-E2-A574-01	-0.4836	KRAS_WT
TCGA-E2-A576-01	-0.464489	KRAS_WT
TCGA-E2-A9RU-01	-0.525073	KRAS_WT
TCGA-E9-A1N3-01	-0.563684	KRAS_WT
TCGA-E9-A1N4-01	-1.16671	KRAS_WT
TCGA-E9-A1N5-01	-0.625912	KRAS_WT
TCGA-E9-A1N8-01	-0.496007	KRAS_WT
TCGA-E9-A1N9-01	-0.752875	KRAS_WT
TCGA-E9-A1NA-01	-0.375165	KRAS_WT
TCGA-E9-A1NE-01	-0.981764	KRAS_WT
TCGA-E9-A1NF-01	-0.501462	KRAS_WT
TCGA-E9-A1NG-01	-0.655638	KRAS_MUT
TCGA-E9-A1NH-01	-0.845	KRAS_WT
TCGA-E9-A1QZ-01	-1.00182	KRAS_WT
TCGA-E9-A1R0-01	-0.831679	KRAS_WT
TCGA-E9-A1R2-01	-0.567131	KRAS_WT
TCGA-E9-A1R3-01	-1.1317	KRAS_WT
TCGA-E9-A1R4-01	-0.55294	KRAS_WT
TCGA-E9-A1R5-01	-1.07607	KRAS_WT
TCGA-E9-A1R6-01	-0.373842	KRAS_WT
TCGA-E9-A1R7-01	-0.847359	KRAS_WT
TCGA-E9-A1RA-01	-0.907868	KRAS_WT
TCGA-E9-A1RB-01	-0.592044	KRAS_WT
TCGA-E9-A1RC-01	-0.851903	KRAS_WT
TCGA-E9-A1RD-01	-0.800218	KRAS_WT
TCGA-E9-A1RE-01	-0.639054	KRAS_WT
TCGA-E9-A1RF-01	-0.284163	KRAS_WT
TCGA-E9-A1RG-01	-0.466303	KRAS_WT
TCGA-E9-A1RH-01	-0.442103	KRAS_WT
TCGA-E9-A1RI-01	-0.909046	KRAS_WT
TCGA-E9-A226-01	-0.865621	KRAS_WT
TCGA-E9-A227-01	-1.19069	KRAS_WT
TCGA-E9-A228-01	-0.472326	KRAS_WT
TCGA-E9-A229-01	-0.663779	KRAS_WT
TCGA-E9-A22A-01	-0.646401	KRAS_WT
TCGA-E9-A22B-01	-0.556526	KRAS_WT
TCGA-E9-A22D-01	-0.809012	KRAS_WT
TCGA-E9-A22E-01	-0.515621	KRAS_WT
TCGA-E9-A22G-01	-0.360301	KRAS_WT
TCGA-E9-A22H-01	-0.726487	KRAS_WT
TCGA-E9-A243-01	-0.627624	KRAS_WT
TCGA-E9-A244-01	-0.469702	KRAS_WT
TCGA-E9-A245-01	-0.69393	KRAS_WT
TCGA-E9-A247-01	-0.734659	KRAS_WT
TCGA-E9-A248-01	-0.843025	KRAS_WT
TCGA-E9-A249-01	-1.05962	KRAS_WT
TCGA-E9-A24A-01	-1.18592	KRAS_WT
TCGA-E9-A295-01	-0.929265	KRAS_WT
TCGA-E9-A2JS-01	-0.525112	KRAS_WT
TCGA-E9-A2JT-01	-0.712813	KRAS_WT
TCGA-E9-A3HO-01	-0.845787	KRAS_WT
TCGA-E9-A3QA-01	-0.395232	KRAS_WT
TCGA-E9-A3X8-01	-0.92577	KRAS_WT
TCGA-E9-A54Y-01	-0.575937	KRAS_WT
TCGA-E9-A5FK-01	-0.986632	KRAS_WT
TCGA-E9-A5FL-01	-0.278768	KRAS_WT
TCGA-E9-A5UO-01	-0.321932	KRAS_WT
TCGA-E9-A6HE-01	-0.601651	KRAS_WT
TCGA-EW-A1IW-01	-1.07291	KRAS_WT
TCGA-EW-A1IX-01	-0.711016	KRAS_WT
TCGA-EW-A1IY-01	-1.03113	KRAS_WT
TCGA-EW-A1IZ-01	-0.884098	KRAS_WT
TCGA-EW-A1J1-01	-0.2802	KRAS_WT
TCGA-EW-A1J3-01	-1.05871	KRAS_WT
TCGA-EW-A1J5-01	-0.886399	KRAS_WT
TCGA-EW-A1J6-01	-0.605214	KRAS_WT
TCGA-EW-A1OV-01	-0.546191	KRAS_WT
TCGA-EW-A1OX-01	-0.703073	KRAS_WT
TCGA-EW-A1OZ-01	-0.502025	KRAS_WT
TCGA-EW-A1P0-01	-0.721899	KRAS_WT
TCGA-EW-A1P1-01	-0.768442	KRAS_WT
TCGA-EW-A1P3-01	-0.86998	KRAS_WT
TCGA-EW-A1P4-01	-0.632076	KRAS_WT
TCGA-EW-A1P5-01	-0.64853	KRAS_WT
TCGA-EW-A1P6-01	-0.746478	KRAS_WT
TCGA-EW-A1P7-01	-0.295287	KRAS_WT
TCGA-EW-A1P8-01	-0.453565	KRAS_WT
TCGA-EW-A1PA-01	-0.569202	KRAS_WT
TCGA-EW-A1PB-01	0.0542936	KRAS_WT
TCGA-EW-A1PD-01	-0.610171	KRAS_WT
TCGA-EW-A1PE-01	-1.33826	KRAS_WT
TCGA-EW-A1PG-01	-0.736723	KRAS_WT
TCGA-EW-A1PH-01	-0.327445	KRAS_WT
TCGA-EW-A2FR-01	-0.639932	KRAS_WT
TCGA-EW-A2FS-01	-0.724676	KRAS_WT
TCGA-EW-A2FW-01	-0.665706	KRAS_WT
TCGA-EW-A423-01	-0.839654	KRAS_WT
TCGA-EW-A6S9-01	-0.280026	KRAS_WT
TCGA-EW-A6SA-01	-0.171918	KRAS_WT
TCGA-EW-A6SB-01	-0.484798	KRAS_WT
TCGA-EW-A6SC-01	-0.745687	KRAS_WT
TCGA-EW-A6SD-01	-0.494262	KRAS_WT
TCGA-GI-A2C8-01	-0.612232	KRAS_WT
TCGA-GM-A2D9-01	-1.14122	KRAS_WT
TCGA-GM-A2DA-01	-0.908005	KRAS_WT
TCGA-GM-A2DB-01	-0.747802	KRAS_WT
TCGA-GM-A2DC-01	-0.298139	KRAS_WT
TCGA-GM-A2DD-01	-0.813481	KRAS_WT
TCGA-GM-A2DF-01	-0.346269	KRAS_WT
TCGA-GM-A2DH-01	-0.643796	KRAS_WT
TCGA-GM-A2DI-01	-0.73661	KRAS_WT
TCGA-GM-A2DK-01	-0.674184	KRAS_WT
TCGA-GM-A2DL-01	-0.728387	KRAS_WT
TCGA-GM-A2DM-01	-0.760614	KRAS_WT
TCGA-GM-A2DN-01	-0.944403	KRAS_WT
TCGA-GM-A2DO-01	-0.695818	KRAS_WT
TCGA-GM-A3NW-01	-1.03636	KRAS_WT
TCGA-GM-A3XL-01	-0.461404	KRAS_WT
TCGA-GM-A4E0-01	-0.919339	KRAS_WT
TCGA-GM-A5PV-01	-1.01742	KRAS_WT
TCGA-GM-A5PX-01	-1.00181	KRAS_WT
TCGA-HN-A2NL-01	-0.517635	KRAS_WT
TCGA-HN-A2OB-01	-0.830589	KRAS_WT
TCGA-JL-A3YX-01	-0.596872	KRAS_WT
TCGA-LD-A66U-01	-0.939648	KRAS_WT
TCGA-LD-A74U-01	-1.09215	KRAS_WT
TCGA-LD-A7W6-01	-0.955132	KRAS_WT
TCGA-LD-A9QF-01	-0.780697	KRAS_WT
TCGA-LL-A440-01	-0.941422	KRAS_WT
TCGA-LL-A50Y-01	-0.684384	KRAS_WT
TCGA-LL-A5YL-01	-1.24323	KRAS_WT
TCGA-LL-A5YM-01	-0.708355	KRAS_WT
TCGA-LL-A5YN-01	-0.669876	KRAS_WT
TCGA-LL-A5YO-01	-0.655311	KRAS_WT
TCGA-LL-A5YP-01	-0.387886	KRAS_WT
TCGA-LL-A6FP-01	-1.22229	KRAS_WT
TCGA-LL-A6FQ-01	-0.601224	KRAS_WT
TCGA-LL-A6FR-01	-0.0678008	KRAS_WT
TCGA-LL-A73Y-01	-0.267255	KRAS_WT
TCGA-LL-A73Z-01	-0.594506	KRAS_WT
TCGA-LL-A740-01	-0.639456	KRAS_WT
TCGA-LL-A7SZ-01	-0.662139	KRAS_WT
TCGA-LL-A7T0-01	-0.496524	KRAS_WT
TCGA-LL-A8F5-01	-0.450228	KRAS_WT
TCGA-LL-A9Q3-01	-0.669952	KRAS_WT
TCGA-OK-A5Q2-01	-0.964724	KRAS_WT
TCGA-OL-A5D6-01	-0.65224	KRAS_WT
TCGA-OL-A5D7-01	-0.410127	KRAS_WT
TCGA-OL-A5D8-01	-0.328933	KRAS_WT
TCGA-OL-A5DA-01	-0.616733	KRAS_WT
TCGA-OL-A5RU-01	-0.920978	KRAS_WT
TCGA-OL-A5RV-01	-1.06039	KRAS_WT
TCGA-OL-A5RW-01	-0.304915	KRAS_WT
TCGA-OL-A5RX-01	-0.926065	KRAS_WT
TCGA-OL-A5RY-01	-0.857174	KRAS_WT
TCGA-OL-A5RZ-01	-1.11873	KRAS_WT
TCGA-OL-A5S0-01	-0.334385	KRAS_WT
TCGA-OL-A66H-01	-0.744685	KRAS_WT
TCGA-OL-A66I-01	-0.385536	KRAS_WT
TCGA-OL-A66J-01	-0.856113	KRAS_WT
TCGA-OL-A66K-01	-0.767803	KRAS_WT
TCGA-OL-A66L-01	-0.773513	KRAS_WT
TCGA-OL-A66N-01	-1.0099	KRAS_WT
TCGA-OL-A66O-01	-0.52684	KRAS_WT
TCGA-OL-A66P-01	-0.578257	KRAS_WT
TCGA-OL-A6VO-01	-0.35933	KRAS_WT
TCGA-OL-A6VQ-01	-0.963679	KRAS_WT
TCGA-OL-A6VR-01	-0.816389	KRAS_WT
TCGA-OL-A97C-01	-0.529551	KRAS_WT
TCGA-PE-A5DC-01	-0.672171	KRAS_WT
TCGA-PE-A5DD-01	-0.841037	KRAS_WT
TCGA-PE-A5DE-01	-1.13721	KRAS_WT
TCGA-PL-A8LV-01	-0.342849	KRAS_WT
TCGA-PL-A8LX-01	-0.376912	KRAS_WT
TCGA-PL-A8LY-01	-0.88941	KRAS_WT
TCGA-PL-A8LZ-01	-0.438578	KRAS_WT
TCGA-S3-A6ZF-01	-0.891565	KRAS_WT
TCGA-S3-A6ZG-01	-1.0467	KRAS_WT
TCGA-S3-A6ZH-01	-1.11759	KRAS_WT
TCGA-S3-AA0Z-01	-0.194732	KRAS_WT
TCGA-S3-AA10-01	-0.423702	KRAS_WT
TCGA-S3-AA11-01	-0.548983	KRAS_WT
TCGA-S3-AA12-01	-0.304389	KRAS_WT
TCGA-S3-AA14-01	-0.811485	KRAS_WT
TCGA-S3-AA15-01	-0.578788	KRAS_WT
TCGA-S3-AA17-01	-0.809197	KRAS_WT
TCGA-UL-AAZ6-01	-0.799608	KRAS_WT
TCGA-UU-A93S-01	-0.502585	KRAS_WT
TCGA-V7-A7HQ-01	-0.677572	KRAS_WT
TCGA-W8-A86G-01	-0.722606	KRAS_WT
TCGA-WT-AB41-01	-0.835961	KRAS_WT
TCGA-WT-AB44-01	-0.96743	KRAS_WT
TCGA-XX-A899-01	-0.8812	KRAS_WT
TCGA-XX-A89A-01	-0.776291	KRAS_WT
TCGA-Z7-A8R5-01	-1.04907	KRAS_WT
TCGA-Z7-A8R6-01	-0.456656	KRAS_WT
TCGA-4J-AA1J-01	-0.813363	KRAS_WT
TCGA-BI-A0VR-01	-0.415218	KRAS_WT
TCGA-BI-A0VS-01	-1.05956	KRAS_WT
TCGA-BI-A20A-01	-0.435975	KRAS_WT
TCGA-C5-A0TN-01	-0.631216	KRAS_WT
TCGA-C5-A1BE-01	-0.702534	KRAS_WT
TCGA-C5-A1BF-01	-0.815781	KRAS_WT
TCGA-C5-A1BI-01	-0.49377	KRAS_WT
TCGA-C5-A1BJ-01	-0.64235	KRAS_WT
TCGA-C5-A1BK-01	-0.510642	KRAS_WT
TCGA-C5-A1BL-01	-0.346394	KRAS_WT
TCGA-C5-A1BM-01	-0.486934	KRAS_WT
TCGA-C5-A1BN-01	-0.713261	KRAS_WT
TCGA-C5-A1M5-01	-0.719021	KRAS_WT
TCGA-C5-A1M6-01	-0.833302	KRAS_WT
TCGA-C5-A1M7-01	-0.536758	KRAS_WT
TCGA-C5-A1M8-01	-0.413063	KRAS_WT
TCGA-C5-A1M9-01	-1.28218	KRAS_WT
TCGA-C5-A1ME-01	-1.58072	KRAS_MUT
TCGA-C5-A1MF-01	-0.93533	KRAS_WT
TCGA-C5-A1MH-01	-0.599395	KRAS_WT
TCGA-C5-A1MI-01	-0.738406	KRAS_WT
TCGA-C5-A1MJ-01	-1.08883	KRAS_WT
TCGA-C5-A1MK-01	-0.251852	KRAS_WT
TCGA-C5-A1ML-01	-0.512609	KRAS_WT
TCGA-C5-A1MN-01	-0.586782	KRAS_WT
TCGA-C5-A1MP-01	-0.548222	KRAS_WT
TCGA-C5-A2LS-01	-1.92625	KRAS_WT
TCGA-C5-A2LT-01	-0.713486	KRAS_WT
TCGA-C5-A2LV-01	-0.430863	KRAS_WT
TCGA-C5-A2LX-01	-0.299628	KRAS_WT
TCGA-C5-A2LY-01	-0.284925	KRAS_WT
TCGA-C5-A2M1-01	-1.34228	KRAS_MUT
TCGA-C5-A2M2-01	-1.64337	KRAS_WT
TCGA-C5-A3HF-01	-0.849879	KRAS_MUT
TCGA-C5-A7CG-01	-0.432123	KRAS_WT
TCGA-C5-A7CH-01	-0.837274	KRAS_WT
TCGA-C5-A7CJ-01	-0.467946	KRAS_WT
TCGA-C5-A7CK-01	-0.653372	KRAS_WT
TCGA-C5-A7CL-01	-0.639503	KRAS_WT
TCGA-C5-A7CM-01	-0.86069	KRAS_WT
TCGA-C5-A7CO-01	-0.630836	KRAS_WT
TCGA-C5-A7UC-01	-0.630625	KRAS_WT
TCGA-C5-A7UE-01	-0.607991	KRAS_WT
TCGA-C5-A7UH-01	-0.729811	KRAS_WT
TCGA-C5-A7UI-01	-0.659512	KRAS_WT
TCGA-C5-A7X3-01	-0.541918	KRAS_WT
TCGA-C5-A7X5-01	-0.769943	KRAS_WT
TCGA-C5-A7X8-01	-1.04266	KRAS_WT
TCGA-C5-A7XC-01	-0.619372	KRAS_WT
TCGA-C5-A8XH-01	-0.655158	KRAS_WT
TCGA-C5-A8XI-01	-0.76157	KRAS_WT
TCGA-C5-A8XJ-01	-0.317671	KRAS_WT
TCGA-C5-A8XK-01	-0.594166	KRAS_WT
TCGA-C5-A8YQ-01	-0.566959	KRAS_WT
TCGA-C5-A8YR-01	-0.876438	KRAS_WT
TCGA-C5-A8YT-01	-0.327343	KRAS_WT
TCGA-C5-A8ZZ-01	-0.398282	KRAS_WT
TCGA-C5-A907-01	-0.988685	KRAS_WT
TCGA-DG-A2KH-01	-1.52673	KRAS_WT
TCGA-DG-A2KJ-01	-0.993305	KRAS_WT
TCGA-DG-A2KK-01	-1.00418	KRAS_MUT
TCGA-DG-A2KL-01	-0.370403	KRAS_WT
TCGA-DG-A2KM-01	-0.779392	KRAS_WT
TCGA-DR-A0ZL-01	-0.681982	KRAS_WT
TCGA-DS-A0VK-01	-0.45445	KRAS_WT
TCGA-DS-A0VL-01	-0.60338	KRAS_WT
TCGA-DS-A0VM-01	-0.614453	KRAS_WT
TCGA-DS-A0VN-01	-0.523516	KRAS_WT
TCGA-DS-A3LQ-01	-0.697463	KRAS_WT
TCGA-DS-A5RQ-01	-0.4966	KRAS_WT
TCGA-DS-A7WF-01	-1.01088	KRAS_WT
TCGA-DS-A7WH-01	-1.68343	KRAS_WT
TCGA-DS-A7WI-01	-0.450324	KRAS_WT
TCGA-EA-A1QS-01	-0.391792	KRAS_WT
TCGA-EA-A1QT-01	-0.461431	KRAS_WT
TCGA-EA-A3HQ-01	-0.462059	KRAS_WT
TCGA-EA-A3HR-01	-0.625713	KRAS_WT
TCGA-EA-A3HT-01	-0.460235	KRAS_WT
TCGA-EA-A3QD-01	-0.599259	KRAS_WT
TCGA-EA-A3QE-01	-0.641002	KRAS_WT
TCGA-EA-A3Y4-01	-0.891984	KRAS_WT
TCGA-EA-A411-01	-0.39728	KRAS_WT
TCGA-EA-A439-01	-0.936787	KRAS_WT
TCGA-EA-A43B-01	-0.534215	KRAS_WT
TCGA-EA-A5FO-01	-0.725176	KRAS_WT
TCGA-EA-A5O9-01	-0.191007	KRAS_WT
TCGA-EA-A5ZD-01	-0.552269	KRAS_WT
TCGA-EA-A5ZE-01	-0.423564	KRAS_WT
TCGA-EA-A5ZF-01	-0.795009	KRAS_WT
TCGA-EA-A6QX-01	-0.486953	KRAS_WT
TCGA-EA-A78R-01	-0.780662	KRAS_WT
TCGA-EA-A97N-01	-0.531863	KRAS_WT
TCGA-EK-A2GZ-01	-0.570929	KRAS_WT
TCGA-EK-A2H0-01	-0.644137	KRAS_WT
TCGA-EK-A2H1-01	-0.576244	KRAS_WT
TCGA-EK-A2IP-01	-0.676444	KRAS_WT
TCGA-EK-A2PG-01	-0.594196	KRAS_WT
TCGA-EK-A2PI-01	-0.442959	KRAS_WT
TCGA-EK-A2PK-01	-1.07107	KRAS_WT
TCGA-EK-A2PL-01	-0.802732	KRAS_WT
TCGA-EK-A2PM-01	-0.250237	KRAS_WT
TCGA-EK-A2R7-01	-0.680841	KRAS_WT
TCGA-EK-A2R8-01	-0.910504	KRAS_MUT
TCGA-EK-A2R9-01	-0.360836	KRAS_MUT
TCGA-EK-A2RA-01	-0.317675	KRAS_WT
TCGA-EK-A2RB-01	-0.362398	KRAS_WT
TCGA-EK-A2RC-01	-0.823543	KRAS_WT
TCGA-EK-A2RE-01	-0.628337	KRAS_WT
TCGA-EK-A2RJ-01	-0.461465	KRAS_WT
TCGA-EK-A2RK-01	-0.576938	KRAS_WT
TCGA-EK-A2RL-01	-1.67529	KRAS_MUT
TCGA-EK-A2RM-01	-0.618268	KRAS_WT
TCGA-EK-A2RN-01	-0.630295	KRAS_WT
TCGA-EK-A2RO-01	-0.740104	KRAS_WT
TCGA-EK-A3GJ-01	-0.455344	KRAS_WT
TCGA-EK-A3GM-01	-1.45471	KRAS_WT
TCGA-EK-A3GN-01	-0.572975	KRAS_WT
TCGA-EX-A1H5-01	-0.467761	KRAS_WT
TCGA-EX-A1H6-01	-1.55327	KRAS_WT
TCGA-EX-A3L1-01	-0.659592	KRAS_WT
TCGA-EX-A449-01	-1.06221	KRAS_WT
TCGA-EX-A69L-01	-0.437739	KRAS_WT
TCGA-EX-A69M-01	-0.672987	KRAS_WT
TCGA-EX-A8YF-01	-1.03947	KRAS_WT
TCGA-FU-A23K-01	-0.617751	KRAS_WT
TCGA-FU-A23L-01	-0.549006	KRAS_WT
TCGA-FU-A2QG-01	-0.58724	KRAS_WT
TCGA-FU-A3EO-01	-1.75343	KRAS_MUT
TCGA-FU-A3HY-01	-0.822852	KRAS_WT
TCGA-FU-A3NI-01	-0.76477	KRAS_WT
TCGA-FU-A3TQ-01	-0.506786	KRAS_WT
TCGA-FU-A3TX-01	-0.0288338	KRAS_WT
TCGA-FU-A3WB-01	-0.722256	KRAS_MUT
TCGA-FU-A3YQ-01	-0.599957	KRAS_WT
TCGA-FU-A40J-01	-1.35919	KRAS_WT
TCGA-FU-A5XV-01	-0.784974	KRAS_WT
TCGA-FU-A770-01	-1.95424	KRAS_WT
TCGA-GH-A9DA-01	-0.58828	KRAS_WT
TCGA-HG-A2PA-01	-0.692935	KRAS_WT
TCGA-HM-A3JJ-01	-0.558656	KRAS_WT
TCGA-HM-A3JK-01	-0.381412	KRAS_WT
TCGA-HM-A6W2-01	-0.388527	KRAS_WT
TCGA-IR-A3L7-01	-0.662656	KRAS_WT
TCGA-IR-A3LB-01	-1.61709	KRAS_MUT
TCGA-IR-A3LC-01	-0.351371	KRAS_WT
TCGA-IR-A3LF-01	-1.45581	KRAS_WT
TCGA-IR-A3LI-01	-1.37821	KRAS_WT
TCGA-IR-A3LL-01	-0.331753	KRAS_WT
TCGA-JW-A5VG-01	-0.521846	KRAS_WT
TCGA-JW-A5VH-01	-0.755356	KRAS_MUT
TCGA-JW-A5VI-01	-0.35942	KRAS_WT
TCGA-JW-A5VJ-01	-0.49415	KRAS_WT
TCGA-JW-A5VK-01	-0.364315	KRAS_WT
TCGA-JW-A69B-01	-1.276	KRAS_WT
TCGA-JW-A852-01	-0.62607	KRAS_WT
TCGA-JW-AAVH-01	-0.640413	KRAS_WT
TCGA-JX-A3PZ-01	-0.2229	KRAS_WT
TCGA-JX-A3Q8-01	-0.796459	KRAS_WT
TCGA-JX-A5QV-01	-0.675122	KRAS_WT
TCGA-LP-A4AU-01	-0.712819	KRAS_WT
TCGA-LP-A4AV-01	-0.43837	KRAS_WT
TCGA-LP-A4AW-01	-0.619756	KRAS_WT
TCGA-LP-A4AX-01	-0.602168	KRAS_WT
TCGA-LP-A5U2-01	-0.241577	KRAS_WT
TCGA-LP-A5U3-01	-0.7106	KRAS_WT
TCGA-LP-A7HU-01	-0.659805	KRAS_WT
TCGA-MA-AA3W-01	-0.789618	KRAS_WT
TCGA-MA-AA3X-01	-0.582202	KRAS_WT
TCGA-MA-AA3Y-01	-0.614668	KRAS_WT
TCGA-MA-AA3Z-01	-0.472763	KRAS_WT
TCGA-MA-AA41-01	-0.613327	KRAS_WT
TCGA-MA-AA42-01	-0.27544	KRAS_WT
TCGA-MA-AA43-01	-0.317246	KRAS_WT
TCGA-MU-A5YI-01	-0.338996	KRAS_WT
TCGA-MU-A8JM-01	-0.530572	KRAS_WT
TCGA-MY-A913-01	-0.595393	KRAS_WT
TCGA-PN-A8MA-01	-0.747175	KRAS_WT
TCGA-Q1-A5R1-01	-1.47557	KRAS_WT
TCGA-Q1-A5R2-01	-0.482868	KRAS_WT
TCGA-Q1-A5R3-01	-0.708164	KRAS_WT
TCGA-Q1-A6DT-01	-0.363269	KRAS_WT
TCGA-Q1-A6DV-01	-1.3068	KRAS_WT
TCGA-Q1-A6DW-01	-0.520627	KRAS_WT
TCGA-Q1-A73P-01	-1.55592	KRAS_WT
TCGA-Q1-A73Q-01	-0.547653	KRAS_WT
TCGA-Q1-A73R-01	-1.1334	KRAS_WT
TCGA-Q1-A73S-01	-0.555389	KRAS_WT
TCGA-R2-A69V-01	-0.484269	KRAS_WT
TCGA-RA-A741-01	-0.535635	KRAS_WT
TCGA-UC-A7PD-01	-0.339238	KRAS_WT
TCGA-UC-A7PF-01	-0.562603	KRAS_MUT
TCGA-UC-A7PG-01	-0.540986	KRAS_WT
TCGA-UC-A7PI-01	-1.67437	KRAS_MUT
TCGA-VS-A8EB-01	-0.519093	KRAS_WT
TCGA-VS-A8EC-01	-0.479054	KRAS_WT
TCGA-VS-A8EG-01	-0.601593	KRAS_WT
TCGA-VS-A8EH-01	-0.413898	KRAS_WT
TCGA-VS-A8EI-01	-0.967484	KRAS_WT
TCGA-VS-A8EJ-01	-0.429449	KRAS_WT
TCGA-VS-A8EL-01	-0.522023	KRAS_WT
TCGA-VS-A8Q8-01	-0.518061	KRAS_WT
TCGA-VS-A8Q9-01	-0.559498	KRAS_WT
TCGA-VS-A8QA-01	-0.714471	KRAS_WT
TCGA-VS-A8QC-01	-0.43041	KRAS_WT
TCGA-VS-A8QF-01	-0.384783	KRAS_WT
TCGA-VS-A8QH-01	-1.478	KRAS_MUT
TCGA-VS-A8QM-01	-0.526286	KRAS_WT
TCGA-VS-A94W-01	-0.105867	KRAS_WT
TCGA-VS-A94X-01	-0.383904	KRAS_WT
TCGA-VS-A94Y-01	-0.615482	KRAS_WT
TCGA-VS-A950-01	-0.801778	KRAS_WT
TCGA-VS-A952-01	-1.37952	KRAS_WT
TCGA-VS-A953-01	-0.683741	KRAS_WT
TCGA-VS-A954-01	-0.595152	KRAS_WT
TCGA-VS-A957-01	-0.620685	KRAS_WT
TCGA-VS-A959-01	-0.527499	KRAS_WT
TCGA-VS-A9U5-01	-0.889055	KRAS_WT
TCGA-VS-A9U6-01	-0.392578	KRAS_WT
TCGA-VS-A9U7-01	-0.486417	KRAS_WT
TCGA-VS-A9UB-01	-0.532738	KRAS_WT
TCGA-VS-A9UC-01	-0.61299	KRAS_WT
TCGA-VS-A9UD-01	-0.0456419	KRAS_WT
TCGA-VS-A9UH-01	-0.567943	KRAS_WT
TCGA-VS-A9UI-01	-0.348697	KRAS_WT
TCGA-VS-A9UJ-01	-0.716697	KRAS_MUT
TCGA-VS-A9UL-01	-0.431892	KRAS_WT
TCGA-VS-A9UM-01	-0.354372	KRAS_WT
TCGA-VS-A9UO-01	-1.51089	KRAS_WT
TCGA-VS-A9UP-01	-0.552717	KRAS_WT
TCGA-VS-A9UQ-01	-1.46014	KRAS_WT
TCGA-VS-A9UR-01	-0.594346	KRAS_WT
TCGA-VS-A9UT-01	-0.127374	KRAS_WT
TCGA-VS-A9UU-01	-0.590032	KRAS_WT
TCGA-VS-A9UV-01	-0.63214	KRAS_WT
TCGA-VS-A9UY-01	-0.256817	KRAS_WT
TCGA-VS-A9UZ-01	-1.09072	KRAS_WT
TCGA-VS-A9V0-01	-0.708019	KRAS_WT
TCGA-VS-A9V1-01	-1.47446	KRAS_MUT
TCGA-VS-A9V2-01	-0.527589	KRAS_WT
TCGA-VS-A9V3-01	-0.453378	KRAS_WT
TCGA-VS-A9V4-01	-1.42373	KRAS_WT
TCGA-VS-A9V5-01	-1.3833	KRAS_WT
TCGA-VS-AA62-01	-0.717298	KRAS_WT
TCGA-WL-A834-01	-0.919475	KRAS_WT
TCGA-XS-A8TJ-01	-0.869538	KRAS_WT
TCGA-ZJ-A8QO-01	-0.292852	KRAS_WT
TCGA-ZJ-A8QR-01	-0.494385	KRAS_WT
TCGA-ZJ-AAX4-01	-0.259674	KRAS_WT
TCGA-ZJ-AAX8-01	-0.488631	KRAS_WT
TCGA-ZJ-AAXA-01	-0.409982	KRAS_WT
TCGA-ZJ-AAXB-01	-0.541216	KRAS_WT
TCGA-ZJ-AAXD-01	-0.631472	KRAS_WT
TCGA-ZJ-AAXF-01	-0.58586	KRAS_WT
TCGA-ZJ-AAXI-01	-0.501389	KRAS_WT
TCGA-ZJ-AAXJ-01	-0.637825	KRAS_WT
TCGA-ZJ-AAXN-01	-0.678684	KRAS_WT
TCGA-ZJ-AAXT-01	-0.584396	KRAS_WT
TCGA-ZJ-AAXU-01	-0.615302	KRAS_WT
TCGA-ZJ-AB0H-01	-0.679623	KRAS_WT
TCGA-ZJ-AB0I-01	-0.5234	KRAS_WT
TCGA-ZX-AA5X-01	-0.426179	KRAS_WT
TCGA-3X-AAV9-01	-1.29087	KRAS_WT
TCGA-3X-AAVA-01	-0.642501	KRAS_WT
TCGA-3X-AAVB-01	-1.87524	KRAS_MUT
TCGA-3X-AAVE-01	-0.734123	KRAS_WT
TCGA-4G-AAZO-01	-0.75237	KRAS_WT
TCGA-4G-AAZT-01	-0.667387	KRAS_WT
TCGA-W5-AA2G-01	-0.516312	KRAS_WT
TCGA-W5-AA2H-01	-0.483567	KRAS_WT
TCGA-W5-AA2I-01	-0.772869	KRAS_WT
TCGA-W5-AA2O-01	-0.899065	KRAS_WT
TCGA-W5-AA2Q-01	-0.959744	KRAS_WT
TCGA-W5-AA2R-01	-0.609284	KRAS_WT
TCGA-W5-AA2T-01	-0.576074	KRAS_WT
TCGA-W5-AA2U-01	-0.955468	KRAS_WT
TCGA-W5-AA2W-01	-0.877498	KRAS_WT
TCGA-W5-AA2X-01	-1.01703	KRAS_WT
TCGA-W5-AA2Z-01	-0.815813	KRAS_WT
TCGA-W5-AA30-01	-1.0772	KRAS_WT
TCGA-W5-AA31-01	-0.476033	KRAS_WT
TCGA-W5-AA33-01	-0.901308	KRAS_WT
TCGA-W5-AA34-01	-0.659294	KRAS_WT
TCGA-W5-AA36-01	-0.657149	KRAS_WT
TCGA-W5-AA38-01	-0.533516	KRAS_WT
TCGA-W6-AA0S-01	-0.830208	KRAS_WT
TCGA-WD-A7RX-01	-0.761708	KRAS_WT
TCGA-YR-A95A-01	-0.708246	KRAS_WT
TCGA-ZD-A8I3-01	-0.879753	KRAS_WT
TCGA-ZH-A8Y1-01	-1.02559	KRAS_WT
TCGA-ZH-A8Y2-01	-0.615954	KRAS_WT
TCGA-ZH-A8Y4-01	-0.788636	KRAS_WT
TCGA-ZH-A8Y5-01	-1.00223	KRAS_WT
TCGA-ZH-A8Y6-01	-0.889524	KRAS_WT
TCGA-ZH-A8Y8-01	-0.484442	KRAS_MUT
TCGA-ZU-A8S4-01	-0.862621	KRAS_WT
TCGA-3L-AA1B-01	-1.35201	KRAS_WT
TCGA-4N-A93T-01	-1.69425	KRAS_MUT
TCGA-4T-AA8H-01	-1.43227	KRAS_MUT
TCGA-5M-AAT4-01	-1.50574	KRAS_MUT
TCGA-5M-AATE-01	-1.41207	KRAS_MUT
TCGA-A6-2674-01	-1.58359	KRAS_MUT
TCGA-A6-2675-01	-1.31516	KRAS_WT
TCGA-A6-2677-01	-1.51159	KRAS_WT
TCGA-A6-2684-01	-1.2698	KRAS_MUT
TCGA-A6-2685-01	-1.38103	KRAS_MUT
TCGA-A6-3810-01	-1.43733	KRAS_WT
TCGA-A6-4105-01	-1.48079	KRAS_MUT
TCGA-A6-5656-01	-1.39516	KRAS_WT
TCGA-A6-5657-01	-1.27847	KRAS_MUT
TCGA-A6-5659-01	-1.39253	KRAS_MUT
TCGA-A6-5660-01	-1.43961	KRAS_WT
TCGA-A6-5662-01	-1.52435	KRAS_MUT
TCGA-A6-5664-01	-1.23996	KRAS_MUT
TCGA-A6-5666-01	-1.33341	KRAS_MUT
TCGA-A6-5667-01	-1.17518	KRAS_WT
TCGA-A6-6137-01	-1.38224	KRAS_WT
TCGA-A6-6138-01	-1.19473	KRAS_MUT
TCGA-A6-6142-01	-1.25342	KRAS_WT
TCGA-A6-6648-01	-1.3658	KRAS_WT
TCGA-A6-6649-01	-1.36143	KRAS_WT
TCGA-A6-6651-01	-1.20503	KRAS_WT
TCGA-A6-6652-01	-1.09876	KRAS_WT
TCGA-A6-6654-01	-1.36458	KRAS_MUT
TCGA-A6-6782-01	-1.29904	KRAS_WT
TCGA-A6-A565-01	-1.45404	KRAS_WT
TCGA-A6-A566-01	-1.3578	KRAS_MUT
TCGA-A6-A567-01	-1.25044	KRAS_MUT
TCGA-A6-A56B-01	-1.18682	KRAS_WT
TCGA-AA-3489-01	-1.21652	KRAS_WT
TCGA-AA-3496-01	-1.1609	KRAS_WT
TCGA-AA-3502-01	-1.43685	KRAS_MUT
TCGA-AA-3506-01	-1.34623	KRAS_MUT
TCGA-AA-3511-01	-1.35971	KRAS_MUT
TCGA-AA-3655-01	-1.4091	KRAS_MUT
TCGA-AA-3660-01	-1.30628	KRAS_MUT
TCGA-AA-3662-01	-1.40141	KRAS_WT
TCGA-AA-3697-01	-1.32019	KRAS_WT
TCGA-AA-3712-01	-1.65844	KRAS_WT
TCGA-AD-6548-01	-1.48396	KRAS_MUT
TCGA-AD-6888-01	-1.34743	KRAS_WT
TCGA-AD-6890-01	-1.37393	KRAS_WT
TCGA-AD-6899-01	-1.36132	KRAS_WT
TCGA-AD-6901-01	-1.24054	KRAS_MUT
TCGA-AD-6963-01	-1.40454	KRAS_WT
TCGA-AD-6965-01	-1.58469	KRAS_MUT
TCGA-AD-A5EK-01	-1.33092	KRAS_MUT
TCGA-AM-5820-01	-1.41041	KRAS_MUT
TCGA-AU-3779-01	-1.52405	KRAS_WT
TCGA-AY-5543-01	-1.44323	KRAS_MUT
TCGA-AY-6196-01	-1.12034	KRAS_WT
TCGA-AY-6386-01	-1.61685	KRAS_MUT
TCGA-AY-A54L-01	-1.36214	KRAS_MUT
TCGA-AY-A69D-01	-1.45607	KRAS_MUT
TCGA-AY-A71X-01	-1.54232	KRAS_MUT
TCGA-AY-A8YK-01	-1.54526	KRAS_WT
TCGA-AZ-4323-01	-1.15297	KRAS_WT
TCGA-AZ-4614-01	-1.3786	KRAS_WT
TCGA-AZ-4616-01	-1.45527	KRAS_MUT
TCGA-AZ-4682-01	-1.28198	KRAS_WT
TCGA-AZ-5403-01	-1.41749	KRAS_WT
TCGA-AZ-5407-01	-1.50907	KRAS_MUT
TCGA-AZ-6599-01	-1.60196	KRAS_MUT
TCGA-AZ-6600-01	-1.53235	KRAS_MUT
TCGA-AZ-6603-01	-1.24451	KRAS_WT
TCGA-AZ-6605-01	-1.41409	KRAS_WT
TCGA-AZ-6606-01	-1.61879	KRAS_MUT
TCGA-AZ-6607-01	-1.54707	KRAS_MUT
TCGA-AZ-6608-01	-1.33739	KRAS_MUT
TCGA-CA-5254-01	-1.43118	KRAS_WT
TCGA-CA-5255-01	-1.65826	KRAS_MUT
TCGA-CA-5256-01	-1.3602	KRAS_WT
TCGA-CA-5796-01	-1.54564	KRAS_MUT
TCGA-CA-5797-01	-1.27837	KRAS_WT
TCGA-CA-6715-01	-1.19207	KRAS_WT
TCGA-CA-6716-01	-1.22603	KRAS_MUT
TCGA-CA-6719-01	-1.44166	KRAS_WT
TCGA-CK-4947-01	-1.48358	KRAS_MUT
TCGA-CK-4948-01	-1.43543	KRAS_MUT
TCGA-CK-4950-01	-1.61343	KRAS_MUT
TCGA-CK-4952-01	-1.55325	KRAS_WT
TCGA-CK-5912-01	-1.30518	KRAS_WT
TCGA-CK-5914-01	-1.34458	KRAS_WT
TCGA-CK-5915-01	-1.39496	KRAS_WT
TCGA-CK-6747-01	-1.47106	KRAS_WT
TCGA-CK-6748-01	-1.47866	KRAS_MUT
TCGA-CK-6751-01	-1.54469	KRAS_MUT
TCGA-CM-4744-01	-1.51894	KRAS_MUT
TCGA-CM-4747-01	-1.43016	KRAS_MUT
TCGA-CM-4751-01	-1.60834	KRAS_MUT
TCGA-CM-5344-01	-1.334	KRAS_WT
TCGA-CM-5348-01	-1.13896	KRAS_WT
TCGA-CM-5349-01	-1.26065	KRAS_MUT
TCGA-CM-5860-01	-1.43306	KRAS_WT
TCGA-CM-5862-01	-1.37968	KRAS_WT
TCGA-CM-5863-01	-1.46683	KRAS_MUT
TCGA-CM-5864-01	-1.27023	KRAS_WT
TCGA-CM-5868-01	-1.37634	KRAS_WT
TCGA-CM-6161-01	-1.00783	KRAS_WT
TCGA-CM-6163-01	-1.41281	KRAS_WT
TCGA-CM-6164-01	-1.26437	KRAS_MUT
TCGA-CM-6165-01	-1.2011	KRAS_WT
TCGA-CM-6166-01	-1.4386	KRAS_MUT
TCGA-CM-6167-01	-1.34779	KRAS_WT
TCGA-CM-6168-01	-1.42074	KRAS_MUT
TCGA-CM-6169-01	-1.31623	KRAS_WT
TCGA-CM-6170-01	-1.27791	KRAS_WT
TCGA-CM-6172-01	-1.41341	KRAS_WT
TCGA-CM-6675-01	-1.21681	KRAS_WT
TCGA-CM-6676-01	-1.26953	KRAS_WT
TCGA-CM-6677-01	-1.32923	KRAS_WT
TCGA-CM-6678-01	-1.46317	KRAS_MUT
TCGA-CM-6679-01	-1.24464	KRAS_WT
TCGA-CM-6680-01	-1.37051	KRAS_WT
TCGA-D5-5537-01	-1.55128	KRAS_MUT
TCGA-D5-5538-01	-1.43219	KRAS_MUT
TCGA-D5-5539-01	-1.56159	KRAS_MUT
TCGA-D5-5540-01	-1.36552	KRAS_MUT
TCGA-D5-5541-01	-1.1858	KRAS_WT
TCGA-D5-6529-01	-1.40747	KRAS_MUT
TCGA-D5-6531-01	-1.41401	KRAS_MUT
TCGA-D5-6532-01	-1.23824	KRAS_MUT
TCGA-D5-6533-01	-1.32549	KRAS_WT
TCGA-D5-6534-01	-1.34836	KRAS_WT
TCGA-D5-6535-01	-1.52975	KRAS_MUT
TCGA-D5-6536-01	-1.33069	KRAS_MUT
TCGA-D5-6537-01	-1.40291	KRAS_MUT
TCGA-D5-6538-01	-1.26516	KRAS_MUT
TCGA-D5-6539-01	-1.48436	KRAS_MUT
TCGA-D5-6541-01	-1.26764	KRAS_MUT
TCGA-D5-6898-01	-1.01399	KRAS_WT
TCGA-D5-6920-01	-1.44281	KRAS_WT
TCGA-D5-6922-01	-1.1473	KRAS_WT
TCGA-D5-6924-01	-1.18182	KRAS_WT
TCGA-D5-6926-01	-1.05134	KRAS_WT
TCGA-D5-6929-01	-1.19754	KRAS_WT
TCGA-D5-6931-01	-1.60536	KRAS_MUT
TCGA-D5-6932-01	-1.38585	KRAS_MUT
TCGA-D5-7000-01	-1.51349	KRAS_MUT
TCGA-DM-A0X9-01	-1.3199	KRAS_MUT
TCGA-DM-A0XD-01	-1.60769	KRAS_MUT
TCGA-DM-A0XF-01	-1.28429	KRAS_WT
TCGA-DM-A1D0-01	-1.23329	KRAS_MUT
TCGA-DM-A1D4-01	-1.52429	KRAS_MUT
TCGA-DM-A1D7-01	-1.42563	KRAS_MUT
TCGA-DM-A1D8-01	-1.13718	KRAS_MUT
TCGA-DM-A1D9-01	-1.37847	KRAS_MUT
TCGA-DM-A1DA-01	-1.35281	KRAS_WT
TCGA-DM-A1DB-01	-1.35442	KRAS_WT
TCGA-DM-A1HA-01	-1.3925	KRAS_MUT
TCGA-DM-A280-01	-1.53631	KRAS_MUT
TCGA-DM-A282-01	-1.38109	KRAS_MUT
TCGA-DM-A285-01	-1.38978	KRAS_MUT
TCGA-DM-A288-01	-1.5104	KRAS_MUT
TCGA-DM-A28A-01	-1.43124	KRAS_MUT
TCGA-DM-A28C-01	-1.25609	KRAS_WT
TCGA-DM-A28E-01	-1.30336	KRAS_MUT
TCGA-DM-A28F-01	-1.43462	KRAS_WT
TCGA-DM-A28G-01	-1.29141	KRAS_MUT
TCGA-DM-A28H-01	-1.32474	KRAS_WT
TCGA-DM-A28K-01	-1.45777	KRAS_MUT
TCGA-DM-A28M-01	-1.45793	KRAS_MUT
TCGA-F4-6459-01	-1.22162	KRAS_WT
TCGA-F4-6460-01	-1.39914	KRAS_WT
TCGA-F4-6461-01	-1.08376	KRAS_MUT
TCGA-F4-6463-01	-1.13872	KRAS_MUT
TCGA-F4-6569-01	-1.03794	KRAS_WT
TCGA-F4-6703-01	-0.653319	KRAS_MUT
TCGA-F4-6704-01	-1.45748	KRAS_WT
TCGA-F4-6805-01	-1.55363	KRAS_MUT
TCGA-F4-6806-01	-1.54373	KRAS_MUT
TCGA-F4-6807-01	-1.54024	KRAS_MUT
TCGA-F4-6808-01	-1.33861	KRAS_WT
TCGA-F4-6809-01	-1.34471	KRAS_WT
TCGA-F4-6854-01	-1.26594	KRAS_MUT
TCGA-F4-6855-01	-1.35568	KRAS_MUT
TCGA-G4-6293-01	-1.36394	KRAS_WT
TCGA-G4-6294-01	-1.22212	KRAS_MUT
TCGA-G4-6295-01	-1.26134	KRAS_WT
TCGA-G4-6297-01	-1.64527	KRAS_MUT
TCGA-G4-6298-01	-1.26798	KRAS_WT
TCGA-G4-6299-01	-1.46333	KRAS_WT
TCGA-G4-6303-01	-1.59979	KRAS_WT
TCGA-G4-6306-01	-1.52338	KRAS_WT
TCGA-G4-6307-01	-1.19638	KRAS_WT
TCGA-G4-6310-01	-1.17461	KRAS_WT
TCGA-G4-6311-01	-1.59298	KRAS_WT
TCGA-G4-6314-01	-1.1912	KRAS_MUT
TCGA-G4-6315-01	-1.4807	KRAS_WT
TCGA-G4-6317-01	-1.3083	KRAS_WT
TCGA-G4-6321-01	-1.74695	KRAS_WT
TCGA-G4-6322-01	-1.37972	KRAS_WT
TCGA-G4-6625-01	-1.31065	KRAS_MUT
TCGA-G4-6626-01	-1.47926	KRAS_WT
TCGA-G4-6627-01	-1.57712	KRAS_MUT
TCGA-NH-A50T-01	-1.38713	KRAS_WT
TCGA-NH-A50U-01	-1.66071	KRAS_MUT
TCGA-NH-A50V-01	-1.2321	KRAS_MUT
TCGA-NH-A6GA-01	-1.63071	KRAS_MUT
TCGA-NH-A6GB-01	-1.60775	KRAS_MUT
TCGA-NH-A6GC-01	-1.54751	KRAS_MUT
TCGA-NH-A8F7-01	-1.41135	KRAS_WT
TCGA-NH-A8F8-01	-1.27086	KRAS_MUT
TCGA-QG-A5YV-01	-1.47448	KRAS_MUT
TCGA-QG-A5YW-01	-1.27788	KRAS_WT
TCGA-QG-A5YX-01	-1.43634	KRAS_WT
TCGA-QG-A5Z1-01	-1.34665	KRAS_WT
TCGA-QL-A97D-01	-1.40316	KRAS_MUT
TCGA-RU-A8FL-01	-1.17244	KRAS_WT
TCGA-SS-A7HO-01	-1.19092	KRAS_MUT
TCGA-T9-A92H-01	-1.40173	KRAS_WT
TCGA-AF-2687-01	-1.05868	KRAS_WT
TCGA-AF-2690-01	-1.24492	KRAS_WT
TCGA-AF-2693-01	-1.60617	KRAS_WT
TCGA-AF-3911-01	-1.45732	KRAS_WT
TCGA-AF-4110-01	-1.5805	KRAS_MUT
TCGA-AF-5654-01	-1.32712	KRAS_MUT
TCGA-AF-6136-01	-1.52064	KRAS_WT
TCGA-AF-6655-01	-1.35652	KRAS_MUT
TCGA-AF-6672-01	-1.52237	KRAS_MUT
TCGA-AF-A56K-01	-1.36516	KRAS_WT
TCGA-AF-A56L-01	-1.22866	KRAS_WT
TCGA-AF-A56N-01	-1.37438	KRAS_WT
TCGA-AG-3591-01	-1.40763	KRAS_MUT
TCGA-AG-3592-01	-1.40367	KRAS_WT
TCGA-AG-3725-01	-1.56316	KRAS_WT
TCGA-AG-3731-01	-1.57259	KRAS_MUT
TCGA-AG-3732-01	-1.26098	KRAS_WT
TCGA-AG-3742-01	-1.38503	KRAS_MUT
TCGA-AG-4021-01	-1.37506	KRAS_MUT
TCGA-AG-4022-01	-1.46836	KRAS_WT
TCGA-AH-6544-01	-1.59375	KRAS_MUT
TCGA-AH-6547-01	-1.51834	KRAS_WT
TCGA-AH-6643-01	-1.3937	KRAS_WT
TCGA-AH-6644-01	-1.13269	KRAS_MUT
TCGA-AH-6897-01	-1.2833	KRAS_WT
TCGA-AH-6903-01	-1.36488	KRAS_MUT
TCGA-BM-6198-01	-1.59765	KRAS_MUT
TCGA-CI-6619-01	-1.38087	KRAS_WT
TCGA-CI-6620-01	-1.46451	KRAS_MUT
TCGA-CI-6621-01	-1.35888	KRAS_WT
TCGA-CI-6622-01	-1.51759	KRAS_MUT
TCGA-CI-6623-01	-1.49399	KRAS_WT
TCGA-CI-6624-01	-1.41785	KRAS_WT
TCGA-CL-4957-01	-1.31726	KRAS_WT
TCGA-CL-5917-01	-1.6374	KRAS_MUT
TCGA-CL-5918-01	-1.35357	KRAS_WT
TCGA-DC-4745-01	-1.23027	KRAS_WT
TCGA-DC-4749-01	-1.62892	KRAS_WT
TCGA-DC-5337-01	-1.40538	KRAS_WT
TCGA-DC-5869-01	-1.58974	KRAS_WT
TCGA-DC-6154-01	-1.26337	KRAS_WT
TCGA-DC-6155-01	-1.05574	KRAS_MUT
TCGA-DC-6157-01	-1.49494	KRAS_WT
TCGA-DC-6158-01	-0.999236	KRAS_WT
TCGA-DC-6160-01	-1.65979	KRAS_MUT
TCGA-DC-6681-01	-1.5184	KRAS_MUT
TCGA-DC-6682-01	-1.3796	KRAS_WT
TCGA-DC-6683-01	-1.43713	KRAS_MUT
TCGA-DT-5265-01	-1.29587	KRAS_WT
TCGA-DY-A0XA-01	-1.26641	KRAS_WT
TCGA-DY-A1DC-01	-1.40387	KRAS_WT
TCGA-DY-A1DD-01	-1.35716	KRAS_WT
TCGA-DY-A1DF-01	-1.35471	KRAS_MUT
TCGA-DY-A1DG-01	-1.21915	KRAS_WT
TCGA-DY-A1H8-01	-1.2015	KRAS_MUT
TCGA-EF-5830-01	-1.39958	KRAS_MUT
TCGA-EI-6506-01	-1.53828	KRAS_WT
TCGA-EI-6508-01	-1.30958	KRAS_WT
TCGA-EI-6509-01	-1.47904	KRAS_WT
TCGA-EI-6510-01	-1.43719	KRAS_MUT
TCGA-EI-6511-01	-1.44714	KRAS_WT
TCGA-EI-6512-01	-1.44624	KRAS_MUT
TCGA-EI-6513-01	-1.1777	KRAS_WT
TCGA-EI-6514-01	-1.3153	KRAS_WT
TCGA-EI-6881-01	-1.46605	KRAS_MUT
TCGA-EI-6884-01	-1.38645	KRAS_WT
TCGA-EI-6885-01	-1.12634	KRAS_WT
TCGA-EI-7002-01	-1.44066	KRAS_MUT
TCGA-EI-7004-01	-1.41664	KRAS_WT
TCGA-F5-6464-01	-1.38237	KRAS_WT
TCGA-F5-6465-01	-1.19323	KRAS_WT
TCGA-F5-6571-01	-1.16893	KRAS_MUT
TCGA-F5-6702-01	-1.29749	KRAS_MUT
TCGA-F5-6811-01	-1.50884	KRAS_WT
TCGA-F5-6812-01	-1.43085	KRAS_MUT
TCGA-F5-6813-01	-1.32889	KRAS_WT
TCGA-F5-6861-01	-1.33708	KRAS_MUT
TCGA-F5-6863-01	-1.17318	KRAS_WT
TCGA-F5-6864-01	-1.53503	KRAS_WT
TCGA-G5-6233-01	-1.71824	KRAS_MUT
TCGA-G5-6235-01	-1.49293	KRAS_MUT
TCGA-G5-6572-01	-1.38587	KRAS_MUT
TCGA-G5-6641-01	-1.49113	KRAS_WT
TCGA-FA-8693-01	-0.4842	KRAS_WT
TCGA-FA-A4BB-01	-0.493981	KRAS_WT
TCGA-FA-A4XK-01	-0.25492	KRAS_WT
TCGA-FA-A6HN-01	-0.445493	KRAS_WT
TCGA-FA-A6HO-01	-0.488517	KRAS_WT
TCGA-FA-A7DS-01	-0.435532	KRAS_WT
TCGA-FA-A7Q1-01	-0.558607	KRAS_MUT
TCGA-FA-A82F-01	-0.436877	KRAS_WT
TCGA-FA-A86F-01	-0.278711	KRAS_WT
TCGA-FF-8041-01	-0.449563	KRAS_WT
TCGA-FF-8042-01	-0.274947	KRAS_WT
TCGA-FF-8043-01	-0.192244	KRAS_WT
TCGA-FF-8046-01	-0.492941	KRAS_WT
TCGA-FF-8047-01	-0.3307	KRAS_WT
TCGA-FF-8061-01	-0.2223	KRAS_WT
TCGA-FF-A7CQ-01	-0.350322	KRAS_WT
TCGA-FF-A7CR-01	-0.494607	KRAS_WT
TCGA-FF-A7CW-01	-0.575733	KRAS_WT
TCGA-FF-A7CX-01	-0.401955	KRAS_WT
TCGA-GR-A4D4-01	-0.14337	KRAS_WT
TCGA-GR-A4D5-01	-0.455136	KRAS_WT
TCGA-GR-A4D6-01	-0.444983	KRAS_WT
TCGA-GR-A4D9-01	-0.431398	KRAS_WT
TCGA-GS-A9TQ-01	-0.39287	KRAS_WT
TCGA-GS-A9TT-01	-0.528725	KRAS_WT
TCGA-GS-A9TU-01	-0.465055	KRAS_WT
TCGA-GS-A9TV-01	-0.559431	KRAS_WT
TCGA-GS-A9TW-01	-0.434403	KRAS_WT
TCGA-GS-A9TX-01	-0.318495	KRAS_WT
TCGA-GS-A9TY-01	-0.217704	KRAS_WT
TCGA-GS-A9TZ-01	-0.409297	KRAS_WT
TCGA-GS-A9U3-01	-0.385731	KRAS_WT
TCGA-GS-A9U4-01	-0.507405	KRAS_WT
TCGA-RQ-A68N-01	-0.510036	KRAS_WT
TCGA-RQ-A6JB-01	-0.285073	KRAS_WT
TCGA-RQ-AAAT-01	-0.389096	KRAS_WT
TCGA-VB-A8QN-01	-0.420043	KRAS_MUT
TCGA-2H-A9GF-01	-1.21637	KRAS_WT
TCGA-2H-A9GH-01	-1.58773	KRAS_WT
TCGA-2H-A9GI-01	-1.6773	KRAS_WT
TCGA-2H-A9GK-01	-1.61761	KRAS_WT
TCGA-2H-A9GL-01	-1.33387	KRAS_WT
TCGA-2H-A9GM-01	-1.12481	KRAS_WT
TCGA-2H-A9GN-01	-1.44064	KRAS_WT
TCGA-2H-A9GO-01	-1.56701	KRAS_WT
TCGA-2H-A9GQ-01	-0.802613	KRAS_WT
TCGA-2H-A9GR-01	-1.95276	KRAS_WT
TCGA-IC-A6RE-01	-1.2178	KRAS_WT
TCGA-IC-A6RF-01	-0.574711	KRAS_WT
TCGA-IG-A3I8-01	-0.466114	KRAS_WT
TCGA-IG-A3QL-01	-0.681953	KRAS_WT
TCGA-IG-A3YA-01	-0.740359	KRAS_WT
TCGA-IG-A3YB-01	-0.52868	KRAS_WT
TCGA-IG-A3YC-01	-0.770587	KRAS_WT
TCGA-IG-A4P3-01	-0.608533	KRAS_WT
TCGA-IG-A4QS-01	-1.66389	KRAS_WT
TCGA-IG-A50L-01	-0.614537	KRAS_WT
TCGA-IG-A51D-01	-0.639189	KRAS_WT
TCGA-IG-A5B8-01	-0.53832	KRAS_WT
TCGA-IG-A5S3-01	-0.267894	KRAS_WT
TCGA-IG-A625-01	-0.577446	KRAS_WT
TCGA-IG-A6QS-01	-0.6469	KRAS_WT
TCGA-IG-A8O2-01	-0.231139	KRAS_WT
TCGA-IG-A97H-01	-0.310063	KRAS_WT
TCGA-IG-A97I-01	-0.617132	KRAS_WT
TCGA-JY-A6FB-01	-1.56563	KRAS_WT
TCGA-JY-A6FD-01	-0.583921	KRAS_WT
TCGA-JY-A6FE-01	-0.783407	KRAS_WT
TCGA-JY-A6FG-01	-0.677516	KRAS_WT
TCGA-JY-A6FH-01	-1.02885	KRAS_WT
TCGA-JY-A938-01	-1.13831	KRAS_WT
TCGA-JY-A93C-01	-1.50087	KRAS_WT
TCGA-JY-A93D-01	-1.53931	KRAS_WT
TCGA-JY-A93E-01	-1.54767	KRAS_WT
TCGA-JY-A93F-01	-0.52261	KRAS_WT
TCGA-KH-A6WC-01	-0.413821	KRAS_WT
TCGA-L5-A43C-01	-1.45716	KRAS_WT
TCGA-L5-A4OE-01	-1.35051	KRAS_MUT
TCGA-L5-A4OG-01	-0.841703	KRAS_WT
TCGA-L5-A4OH-01	-1.75498	KRAS_WT
TCGA-L5-A4OJ-01	-1.83654	KRAS_WT
TCGA-L5-A4OM-01	-0.355548	KRAS_WT
TCGA-L5-A4ON-01	-2.18623	KRAS_WT
TCGA-L5-A4OO-01	-1.58467	KRAS_WT
TCGA-L5-A4OP-01	-1.38696	KRAS_WT
TCGA-L5-A4OS-01	-0.893462	KRAS_WT
TCGA-L5-A4OT-01	-1.73497	KRAS_WT
TCGA-L5-A4OU-01	-1.87926	KRAS_WT
TCGA-L5-A4OW-01	-1.72552	KRAS_WT
TCGA-L5-A4OX-01	-1.90965	KRAS_WT
TCGA-L5-A88S-01	-0.691768	KRAS_WT
TCGA-L5-A88T-01	-0.631134	KRAS_WT
TCGA-L5-A88V-01	-1.3507	KRAS_WT
TCGA-L5-A88W-01	-0.435922	KRAS_WT
TCGA-L5-A88Y-01	-1.0611	KRAS_WT
TCGA-L5-A88Z-01	-0.835727	KRAS_WT
TCGA-L5-A891-01	-0.991536	KRAS_WT
TCGA-L5-A8NE-01	-1.63446	KRAS_WT
TCGA-L5-A8NF-01	-1.77593	KRAS_WT
TCGA-L5-A8NG-01	-1.44767	KRAS_WT
TCGA-L5-A8NH-01	-1.98583	KRAS_WT
TCGA-L5-A8NI-01	-1.51787	KRAS_WT
TCGA-L5-A8NJ-01	-1.88215	KRAS_WT
TCGA-L5-A8NK-01	-0.580835	KRAS_WT
TCGA-L5-A8NL-01	-1.4811	KRAS_WT
TCGA-L5-A8NN-01	-0.84007	KRAS_WT
TCGA-L5-A8NQ-01	-0.475118	KRAS_WT
TCGA-L5-A8NR-01	-1.54988	KRAS_WT
TCGA-L5-A8NS-01	-1.79577	KRAS_WT
TCGA-L5-A8NT-01	-1.80285	KRAS_MUT
TCGA-L5-A8NU-01	-1.29102	KRAS_WT
TCGA-L5-A8NV-01	-1.27257	KRAS_WT
TCGA-L5-A8NW-01	-0.925764	KRAS_WT
TCGA-L7-A56G-01	-0.632683	KRAS_WT
TCGA-L7-A6VZ-01	-2.37098	KRAS_WT
TCGA-LN-A49M-01	-0.730562	KRAS_WT
TCGA-LN-A49O-01	-0.781616	KRAS_WT
TCGA-LN-A49P-01	-0.610855	KRAS_WT
TCGA-LN-A49S-01	-0.720339	KRAS_WT
TCGA-LN-A49W-01	-0.49185	KRAS_WT
TCGA-LN-A49X-01	-0.595366	KRAS_WT
TCGA-LN-A49Y-01	-0.450833	KRAS_WT
TCGA-LN-A4A1-01	-0.601501	KRAS_WT
TCGA-LN-A4A3-01	-0.59299	KRAS_WT
TCGA-LN-A4A4-01	-0.80106	KRAS_WT
TCGA-LN-A4A5-01	-0.344496	KRAS_WT
TCGA-LN-A4A9-01	-0.70304	KRAS_WT
TCGA-LN-A4MQ-01	-0.384809	KRAS_WT
TCGA-LN-A5U5-01	-0.485123	KRAS_WT
TCGA-LN-A5U6-01	-0.618551	KRAS_WT
TCGA-LN-A5U7-01	-0.732669	KRAS_WT
TCGA-LN-A7HV-01	-0.474984	KRAS_WT
TCGA-LN-A7HW-01	-0.509404	KRAS_WT
TCGA-LN-A7HX-01	-0.25376	KRAS_WT
TCGA-LN-A7HY-01	-0.305615	KRAS_WT
TCGA-LN-A7HZ-01	-0.939352	KRAS_WT
TCGA-LN-A8HZ-01	-0.499031	KRAS_WT
TCGA-LN-A8I0-01	-0.707516	KRAS_WT
TCGA-LN-A8I1-01	-0.461101	KRAS_WT
TCGA-LN-A9FO-01	-0.646459	KRAS_WT
TCGA-LN-A9FP-01	-0.553469	KRAS_WT
TCGA-LN-A9FQ-01	-0.722525	KRAS_WT
TCGA-LN-A9FR-01	-0.579274	KRAS_WT
TCGA-M9-A5M8-01	-1.46526	KRAS_WT
TCGA-Q9-A6FW-01	-1.1398	KRAS_WT
TCGA-R6-A6DN-01	-1.25073	KRAS_WT
TCGA-R6-A6DQ-01	-1.60934	KRAS_WT
TCGA-R6-A6KZ-01	-0.985675	KRAS_WT
TCGA-R6-A6L4-01	-0.963793	KRAS_WT
TCGA-R6-A6XG-01	-1.83105	KRAS_WT
TCGA-R6-A6XQ-01	-0.821171	KRAS_WT
TCGA-R6-A8W5-01	-1.44579	KRAS_WT
TCGA-R6-A8W8-01	-1.19368	KRAS_WT
TCGA-R6-A8WC-01	-1.59836	KRAS_WT
TCGA-R6-A8WG-01	-0.965755	KRAS_WT
TCGA-RE-A7BO-01	-1.59317	KRAS_WT
TCGA-S8-A6BV-01	-1.26548	KRAS_WT
TCGA-S8-A6BW-01	-0.591267	KRAS_WT
TCGA-V5-A7RB-01	-1.022	KRAS_WT
TCGA-V5-A7RC-01	-0.293233	KRAS_WT
TCGA-V5-A7RE-01	-1.72639	KRAS_WT
TCGA-V5-AASV-01	-0.569806	KRAS_WT
TCGA-V5-AASW-01	-1.59243	KRAS_WT
TCGA-V5-AASX-01	-1.93453	KRAS_WT
TCGA-VR-A8EO-01	-0.379479	KRAS_WT
TCGA-VR-A8EP-01	-0.50804	KRAS_WT
TCGA-VR-A8EQ-01	-1.71637	KRAS_WT
TCGA-VR-A8ER-01	-0.642173	KRAS_WT
TCGA-VR-A8ET-01	-0.916068	KRAS_WT
TCGA-VR-A8EU-01	-0.437836	KRAS_WT
TCGA-VR-A8EW-01	-0.667183	KRAS_WT
TCGA-VR-A8EX-01	-0.520505	KRAS_WT
TCGA-VR-A8EY-01	-0.550025	KRAS_WT
TCGA-VR-A8Q7-01	-0.773622	KRAS_WT
TCGA-VR-AA4D-01	-1.8024	KRAS_WT
TCGA-VR-AA4G-01	-0.574744	KRAS_WT
TCGA-VR-AA7I-01	-0.479139	KRAS_WT
TCGA-XP-A8T6-01	-0.583973	KRAS_WT
TCGA-XP-A8T8-01	-0.5175	KRAS_WT
TCGA-Z6-A8JD-01	-0.683039	KRAS_WT
TCGA-Z6-A8JE-01	-0.595879	KRAS_WT
TCGA-Z6-A9VB-01	-0.737484	KRAS_WT
TCGA-Z6-AAPN-01	-0.617346	KRAS_WT
TCGA-ZR-A9CJ-01	-1.43332	KRAS_WT
TCGA-02-0047-01	-0.400725	KRAS_WT
TCGA-02-0055-01	-0.324225	KRAS_WT
TCGA-02-2483-01	-0.399689	KRAS_WT
TCGA-02-2485-01	-0.587148	KRAS_WT
TCGA-06-0125-01	-0.430267	KRAS_WT
TCGA-06-0129-01	-0.333463	KRAS_WT
[truncated: 5,582 more rows]

## Sheet: Fig2H
TCGA.sample	Project.ID	BRAF
TCGA-19-1787-01	GBM	-0.147332
TCGA-S9-A7J2-01	LGG	-0.252091
TCGA-F4-6854-01	COAD	-0.556599
TCGA-AB-2863-03	LAML	-0.317328
TCGA-ZN-A9VQ-01	MESO	-0.232173
TCGA-EE-A17X-06	SKCM	-0.980981
TCGA-05-4420-01	LUAD	-0.326965
TCGA-2G-AAFZ-01	TGCT	-0.540785
TCGA-DX-A3U8-01	SARC	-0.338386
TCGA-GL-8500-01	KIRP	-0.248442
TCGA-CC-A3MA-01	LIHC	-0.35082
TCGA-EJ-7125-01	PRAD	-0.301833
TCGA-IN-7808-01	STAD	-0.227632
TCGA-CC-A9FW-01	LIHC	-0.64779
TCGA-RP-A695-06	SKCM	-1.17304
TCGA-AX-A3G6-01	UCEC	-0.191449
TCGA-B9-A8YH-01	KIRP	-0.265879
TCGA-E1-A7YI-01	LGG	-0.275285
TCGA-PC-A5DM-01	SARC	-0.4252
TCGA-BR-A4QL-01	STAD	-0.411178
TCGA-CH-5751-01	PRAD	-0.360869
TCGA-A2-A3XX-01	BRCA	-0.551163
TCGA-DQ-5624-01	HNSC	-0.368312
TCGA-KK-A7B3-01	PRAD	-0.334582
TCGA-HG-A2PA-01	CESC	-0.238031
TCGA-06-5412-01	GBM	-0.188305
TCGA-EK-A2RE-01	CESC	-0.256149
TCGA-BP-4989-01	KIRC	-0.365796
TCGA-24-1426-01	OV	-0.250431
TCGA-CZ-5459-01	KIRC	-0.342727
TCGA-44-6778-01	LUAD	-0.274879
TCGA-KP-A3W3-01	UCEC	-0.299402
TCGA-IQ-A61O-01	HNSC	-0.326105
TCGA-BH-A18K-01	BRCA	-0.293514
TCGA-4X-A9FA-01	THYM	-0.179701
TCGA-DD-AAW0-01	LIHC	-0.598311
TCGA-AA-3511-01	COAD	-0.537279
TCGA-Z7-A8R5-01	BRCA	-0.313881
TCGA-39-5031-01	LUSC	-0.24157
TCGA-ZG-A8QW-01	PRAD	-0.317352
TCGA-DU-7302-01	LGG	-0.215017
TCGA-DJ-A3UX-01	THCA	-0.222724
TCGA-C8-A1HL-01	BRCA	-0.351931
TCGA-EI-6512-01	READ	-0.503586
TCGA-J4-A83K-01	PRAD	-0.287983
TCGA-DK-A1AA-01	BLCA	-0.323166
TCGA-2H-A9GF-01	ESCA	-0.804958
TCGA-HZ-7922-01	PAAD	-0.384447
TCGA-DD-AACA-02	LIHC	-0.661382
TCGA-BJ-A192-01	THCA	-0.237364
TCGA-D3-A8GD-06	SKCM	-1.64715
TCGA-13-1485-01	OV	-0.293147
TCGA-ZG-A9MC-01	PRAD	-0.337435
TCGA-B9-A5W8-01	KIRP	-0.209535
TCGA-DU-A7TI-01	LGG	-0.255403
TCGA-BR-8372-01	STAD	-0.532725
TCGA-HC-7742-01	PRAD	-0.339063
TCGA-64-1679-01	LUAD	-0.382104
TCGA-CV-5976-01	HNSC	-0.387786
TCGA-25-1315-01	OV	-0.406149
TCGA-SP-A6QF-01	PCPG	-0.375501
TCGA-A2-A0EM-01	BRCA	-0.286326
TCGA-R6-A8WC-01	ESCA	-0.432449
TCGA-LN-A4MQ-01	ESCA	-0.154415
TCGA-CV-6948-01	HNSC	-0.242801
TCGA-K7-AAU7-01	LIHC	-0.482546
TCGA-CJ-6028-01	KIRC	-0.332161
TCGA-24-2297-01	OV	-0.293728
TCGA-EL-A3D0-01	THCA	-0.260231
TCGA-EM-A22Q-01	THCA	-0.286361
TCGA-49-6744-01	LUAD	-0.414527
TCGA-5P-A9KA-01	KIRP	-0.287104
TCGA-IB-7891-01	PAAD	-0.485129
TCGA-ZN-A9VU-01	MESO	-0.255229
TCGA-Q3-A5QY-01	PAAD	-0.316558
TCGA-41-2571-01	GBM	-0.223423
TCGA-AJ-A3BI-01	UCEC	-0.351709
TCGA-W2-A7UY-01	PCPG	-0.431097
TCGA-E3-A3E2-01	THCA	-0.330533
TCGA-FB-A545-01	PAAD	-0.383382
TCGA-G4-6320-01	COAD	-0.470018
TCGA-EB-A41A-01	SKCM	-1.215
TCGA-PZ-A5RE-01	PAAD	-0.460745
TCGA-55-6982-01	LUAD	-0.299741
TCGA-CD-8528-01	STAD	-0.541387
TCGA-13-0897-01	OV	-0.274401
TCGA-CM-6164-01	COAD	-0.490915
TCGA-C5-A1ME-01	CESC	-0.519605
TCGA-09-0369-01	OV	-0.28028
TCGA-E2-A2P6-01	BRCA	-0.291304
TCGA-EL-A4JZ-01	THCA	-0.320444
TCGA-M7-A722-01	PRAD	-0.313826
TCGA-CV-A6K0-01	HNSC	-0.370473
TCGA-13-1512-01	OV	-0.298993
TCGA-S6-A8JY-01	TGCT	-0.220511
TCGA-AO-A1KT-01	BRCA	-0.282892
TCGA-D3-A3CE-06	SKCM	-1.29357
TCGA-12-5299-01	GBM	-0.203559
TCGA-29-1761-01	OV	-0.332191
TCGA-BJ-A0ZJ-01	THCA	-0.274051
TCGA-P5-A5EX-01	LGG	-0.210247
TCGA-J8-A3O2-06	THCA	-0.268434
TCGA-DJ-A4V2-01	THCA	-0.246635
TCGA-HT-8563-01	LGG	-0.120136
TCGA-J8-A3O2-01	THCA	-0.270303
TCGA-E9-A3HO-01	BRCA	-0.147621
TCGA-A6-A567-01	COAD	-0.448164
TCGA-58-A46N-01	LUSC	-0.187314
TCGA-BH-A18V-06	BRCA	-0.236559
TCGA-WC-A87W-01	UVM	-0.849163
TCGA-CG-4466-01	STAD	-0.411213
TCGA-A3-3383-01	KIRC	-0.363047
TCGA-YT-A95H-01	THYM	-0.287095
TCGA-NJ-A4YI-01	LUAD	-0.431952
TCGA-D8-A1XJ-01	BRCA	-0.307267
TCGA-Q1-A73Q-01	CESC	-0.204804
TCGA-BQ-5880-01	KIRP	-0.348446
TCGA-EE-A2GB-06	SKCM	-1.18704
TCGA-75-7027-01	LUAD	-0.285788
TCGA-A2-A04P-01	BRCA	-0.383493
TCGA-BA-6870-01	HNSC	-0.320666
TCGA-73-4666-01	LUAD	-0.434476
TCGA-MV-A51V-01	BLCA	-0.371042
TCGA-77-A5G6-01	LUSC	-0.242382
TCGA-5P-A9K4-01	KIRP	-0.280689
TCGA-VD-A8KE-01	UVM	-0.791962
TCGA-56-A4BX-01	LUSC	-0.281291
TCGA-34-7107-01	LUSC	-0.277927
TCGA-BR-A4J9-01	STAD	-0.379618
TCGA-BJ-A290-01	THCA	-0.27639
TCGA-CV-6955-01	HNSC	-0.231702
TCGA-P3-A5Q6-01	HNSC	-0.426983
TCGA-D7-A4Z0-01	STAD	-0.369927
TCGA-24-2293-01	OV	-0.256604
TCGA-QK-A64Z-01	HNSC	-0.420044
TCGA-2J-AABI-01	PAAD	-0.401045
TCGA-AC-A2FK-01	BRCA	-0.338597
TCGA-VP-A879-01	PRAD	-0.267016
TCGA-29-A5NZ-01	OV	-0.264619
TCGA-CG-4462-01	STAD	-0.467224
TCGA-DV-A4W0-01	KIRC	-0.268203
TCGA-37-4129-01	LUSC	-0.45398
TCGA-DD-AAVZ-01	LIHC	-0.510805
TCGA-D5-6534-01	COAD	-0.523942
TCGA-B0-5117-01	KIRC	-0.344443
TCGA-DJ-A13R-01	THCA	-0.261037
TCGA-61-2113-01	OV	-0.391838
TCGA-3U-A98F-01	MESO	-0.275852
TCGA-C5-A1MF-01	CESC	-0.335159
TCGA-77-8145-01	LUSC	-0.298701
TCGA-LL-A740-01	BRCA	-0.377502
TCGA-F5-6863-01	READ	-0.519117
TCGA-06-2565-01	GBM	-0.326147
TCGA-33-AASD-01	LUSC	-0.311422
TCGA-ET-A3BS-01	THCA	-0.321788
TCGA-BH-A0BZ-01	BRCA	-0.332193
TCGA-22-5478-01	LUSC	-0.216404
TCGA-29-1768-01	OV	-0.319981
TCGA-EL-A3T1-01	THCA	-0.289414
TCGA-ED-A627-01	LIHC	-0.563493
TCGA-N6-A4VC-01	UCS	-0.280278
TCGA-16-0846-01	GBM	-0.138962
TCGA-C8-A3M8-01	BRCA	-0.271447
TCGA-BJ-A0ZF-01	THCA	-0.310827
TCGA-BH-A0BM-01	BRCA	-0.495816
TCGA-AB-2914-03	LAML	-0.493015
TCGA-DM-A0X9-01	COAD	-0.449818
TCGA-AY-A69D-01	COAD	-0.482666
TCGA-55-A4DG-01	LUAD	-0.265211
TCGA-ET-A2N4-01	THCA	-0.234584
TCGA-58-A46J-01	LUSC	-0.262143
TCGA-EE-A3AB-06	SKCM	-1.26114
TCGA-EJ-8468-01	PRAD	-0.361882
TCGA-24-1551-01	OV	-0.311002
TCGA-78-7146-01	LUAD	-0.30177
TCGA-06-2561-01	GBM	-0.23511
TCGA-IN-8663-01	STAD	-0.397372
TCGA-DD-AAVV-01	LIHC	-0.600013
TCGA-ZJ-A8QQ-01	CESC	-0.278093
TCGA-37-4133-01	LUSC	-0.284306
TCGA-77-8146-01	LUSC	-0.414366
TCGA-RL-AAAS-01	PAAD	-0.376688
TCGA-2G-AAHN-01	TGCT	-0.292635
TCGA-L9-A5IP-01	LUAD	-0.286051
TCGA-CJ-5672-01	KIRC	-0.418563
TCGA-73-4662-01	LUAD	-0.351091
TCGA-3U-A98I-01	MESO	-0.34596
TCGA-SQ-A6I6-01	PCPG	-0.533206
TCGA-CQ-5327-01	HNSC	-0.337611
TCGA-E2-A1LL-01	BRCA	-0.247619
TCGA-FD-A3SR-01	BLCA	-0.363639
TCGA-KK-A8II-01	PRAD	-0.406899
TCGA-24-1435-01	OV	-0.321289
TCGA-BH-A28O-01	BRCA	-0.288794
TCGA-XV-AAZW-01	SKCM	-1.49902
TCGA-F2-7276-01	PAAD	-0.414995
TCGA-BJ-A0Z2-01	THCA	-0.281779
TCGA-DK-A6B0-01	BLCA	-0.345162
TCGA-B0-4846-01	KIRC	-0.380188
TCGA-ET-A2N0-01	THCA	-0.334146
TCGA-FB-A7DR-01	PAAD	-0.287683
TCGA-YB-A89D-01	PAAD	-0.476522
TCGA-77-7142-01	LUSC	-0.177143
TCGA-CR-7374-01	HNSC	-0.324816
TCGA-KS-A4I1-01	THCA	-0.302447
TCGA-60-2719-01	LUSC	-0.273462
TCGA-VR-A8Q7-01	ESCA	-0.447322
TCGA-A7-A4SC-01	BRCA	-0.364054
TCGA-YU-A90Y-01	TGCT	-0.399023
TCGA-FD-A5BS-01	BLCA	-0.407992
TCGA-85-8351-01	LUSC	-0.236753
TCGA-CN-6013-01	HNSC	-0.223578
TCGA-J7-6720-01	KIRP	-0.277633
TCGA-E9-A24A-01	BRCA	-0.47851
TCGA-BC-4073-01	LIHC	-0.412971
TCGA-AC-A6IV-01	BRCA	-0.252214
TCGA-DK-A1AD-01	BLCA	-0.330185
TCGA-B6-A400-01	BRCA	-0.301409
TCGA-EM-A2OW-01	THCA	-0.240894
TCGA-XF-AAMQ-01	BLCA	-0.405761
TCGA-A8-A096-01	BRCA	-0.437702
TCGA-AG-3742-01	READ	-0.587734
TCGA-WB-A816-01	PCPG	-0.395965
TCGA-EA-A410-01	CESC	-0.392355
TCGA-CN-4722-01	HNSC	-0.571465
TCGA-B0-5075-01	KIRC	-0.3425
TCGA-W3-AA1R-06	SKCM	-1.43352
TCGA-AY-A8YK-01	COAD	-0.522667
TCGA-QA-A7B7-01	LIHC	-0.561443
TCGA-DA-A1IC-06	SKCM	-1.61157
TCGA-A5-AB3J-01	UCEC	-0.428239
TCGA-50-8460-01	LUAD	-0.434561
TCGA-PG-A917-01	UCEC	-0.218906
TCGA-IB-7889-01	PAAD	-0.454708
TCGA-EM-A3SY-01	THCA	-0.343607
TCGA-ZG-A9L1-01	PRAD	-0.160646
TCGA-CN-5361-01	HNSC	-0.397217
TCGA-EX-A3L1-01	CESC	-0.290375
TCGA-V4-A9ES-01	UVM	-0.805781
TCGA-50-5933-01	LUAD	-0.314276
TCGA-EM-A3O7-01	THCA	-0.328185
TCGA-IE-A4EH-01	SARC	-0.254061
TCGA-A2-A04Y-01	BRCA	-0.276315
TCGA-43-3394-01	LUSC	-0.278814
TCGA-ZF-AA4T-01	BLCA	-0.302349
TCGA-MQ-A6BQ-01	MESO	-0.314991
TCGA-ET-A39P-01	THCA	-0.258706
TCGA-29-1769-01	OV	-0.300407
TCGA-78-7155-01	LUAD	-0.186399
TCGA-CJ-4899-01	KIRC	-0.368586
TCGA-E7-A3X6-01	BLCA	-0.366547
TCGA-5M-AAT4-01	COAD	-0.507663
TCGA-EL-A4K7-01	THCA	-0.30308
TCGA-E2-A1IH-01	BRCA	-0.382582
TCGA-24-1474-01	OV	-0.224607
TCGA-3H-AB3U-01	MESO	-0.226048
TCGA-CM-6167-01	COAD	-0.427683
TCGA-14-0736-02	GBM	-0.208413
TCGA-CR-7370-01	HNSC	-0.223421
TCGA-BQ-5888-01	KIRP	-0.268827
TCGA-B6-A0RH-01	BRCA	-0.249789
TCGA-EL-A3ZG-01	THCA	-0.241449
TCGA-EL-A3CR-01	THCA	-0.389959
TCGA-QR-A6GY-01	PCPG	-0.381827
TCGA-VD-A8KA-01	UVM	-0.860268
TCGA-YL-A8HJ-01	PRAD	-0.273046
TCGA-A4-A5XZ-01	KIRP	-0.243364
TCGA-44-6774-01	LUAD	-0.385049
TCGA-GU-A762-01	BLCA	-0.275762
TCGA-2Z-A9JK-01	KIRP	-0.304391
TCGA-AX-A3G8-01	UCEC	-0.314491
TCGA-OR-A5K3-01	ACC	-0.458184
TCGA-AB-2892-03	LAML	-0.432383
TCGA-AR-A1AS-01	BRCA	-0.296098
TCGA-09-2048-01	OV	-0.216291
TCGA-HU-A4GQ-01	STAD	-0.44734
TCGA-73-4670-01	LUAD	-0.317506
TCGA-ZG-A9L5-01	PRAD	-0.320648
TCGA-MT-A7BN-01	HNSC	-0.340428
TCGA-D3-A51G-06	SKCM	-1.41034
TCGA-AB-2976-03	LAML	-0.408865
TCGA-DU-6395-01	LGG	-0.207597
TCGA-BR-4371-01	STAD	-0.464071
TCGA-B0-5700-01	KIRC	-0.365231
TCGA-B0-4847-01	KIRC	-0.368699
TCGA-BF-A5ER-01	SKCM	-1.14393
TCGA-JW-A5VI-01	CESC	-0.261919
TCGA-XK-AAJT-01	PRAD	-0.324543
TCGA-56-A4BW-01	LUSC	-0.260076
TCGA-56-8308-01	LUSC	-0.307665
TCGA-59-2348-01	OV	-0.49928
TCGA-CV-6956-01	HNSC	-0.422944
TCGA-AA-3489-01	COAD	-0.526521
TCGA-24-1470-01	OV	-0.319951
TCGA-36-1580-01	OV	-0.364478
TCGA-QG-A5YX-01	COAD	-0.415906
TCGA-BR-7716-01	STAD	-0.328999
TCGA-HP-A5N0-01	LIHC	-0.689172
TCGA-CR-7369-01	HNSC	-0.282051
TCGA-AY-A54L-01	COAD	-0.476348
TCGA-HT-8558-01	LGG	-0.23863
TCGA-FD-A43S-01	BLCA	-0.42685
TCGA-5B-A90C-01	UCEC	-0.322377
TCGA-DC-6681-01	READ	-0.469079
TCGA-EW-A1P0-01	BRCA	-0.253439
TCGA-DE-A7U5-01	THCA	-0.314075
TCGA-D3-A5GU-06	SKCM	-1.33814
TCGA-XF-A8HE-01	BLCA	-0.33472
TCGA-QK-A6IG-01	HNSC	-0.424215
TCGA-AO-A126-01	BRCA	-0.223666
TCGA-22-4604-01	LUSC	-0.32462
TCGA-BT-A42F-01	BLCA	-0.307766
TCGA-61-1900-01	OV	-0.267952
TCGA-Y8-A894-01	KIRP	-0.259838
TCGA-S9-A6U8-01	LGG	-0.186558
TCGA-DC-5337-01	READ	-0.492233
TCGA-CV-7261-01	HNSC	-0.404006
TCGA-FR-A8YD-06	SKCM	-1.39095
TCGA-KL-8345-01	KICH	-0.309882
TCGA-BP-4998-01	KIRC	-0.371636
TCGA-ZH-A8Y5-01	CHOL	-0.423504
TCGA-EL-A3T9-01	THCA	-0.407993
TCGA-OR-A5J2-01	ACC	-0.472607
TCGA-T2-A6X2-01	HNSC	-0.454874
TCGA-CR-6492-01	HNSC	-0.353024
TCGA-G2-A3IB-01	BLCA	-0.338466
TCGA-EW-A1PC-01	BRCA	-0.218856
TCGA-FK-A3SB-01	THCA	-0.296528
TCGA-CJ-5675-01	KIRC	-0.351279
TCGA-CU-A3KJ-01	BLCA	-0.40912
TCGA-A7-A0CH-01	BRCA	-0.363745
TCGA-CM-6168-01	COAD	-0.530977
TCGA-E9-A2JS-01	BRCA	-0.276414
TCGA-EA-A1QT-01	CESC	-0.305672
TCGA-L6-A4EP-01	THCA	-0.30347
TCGA-W4-A7U4-01	TGCT	-0.343511
TCGA-G4-6314-01	COAD	-0.416354
TCGA-4E-A92E-01	UCEC	-0.389603
TCGA-EL-A3ZL-01	THCA	-0.276748
TCGA-XY-A8S3-01	TGCT	-0.520718
TCGA-HT-7854-01	LGG	-0.0740658
TCGA-44-A47A-01	LUAD	-0.468221
TCGA-B6-A0WV-01	BRCA	-0.205297
TCGA-WB-A81J-01	PCPG	-0.421348
TCGA-2G-AAL5-01	TGCT	-0.322634
TCGA-HE-7129-01	KIRP	-0.287998
TCGA-05-4398-01	LUAD	-0.366696
TCGA-HD-7753-01	HNSC	-0.504265
TCGA-BA-5559-01	HNSC	-0.162341
TCGA-KK-A59X-01	PRAD	-0.347276
TCGA-UL-AAZ6-01	BRCA	-0.313883
TCGA-B6-A0RG-01	BRCA	-0.285051
TCGA-SP-A6QC-01	PCPG	-0.400402
TCGA-SJ-A6ZI-01	UCEC	-0.345567
TCGA-MH-A562-01	KIRP	-0.327691
TCGA-24-1562-01	OV	-0.315264
TCGA-A8-A07S-01	BRCA	-0.365811
TCGA-VS-AA62-01	CESC	-0.283184
TCGA-EM-A3SU-01	THCA	-0.330191
TCGA-HT-7874-01	LGG	-0.19369
TCGA-EM-A3SU-06	THCA	-0.313066
TCGA-77-8007-01	LUSC	-0.400559
TCGA-FS-A1ZB-06	SKCM	-1.23326
TCGA-A7-A0DC-01	BRCA	-0.297361
TCGA-FK-A3SG-01	THCA	-0.291324
TCGA-77-7463-01	LUSC	-0.240069
TCGA-S9-A6TV-01	LGG	-0.109242
TCGA-BH-A6R9-01	BRCA	-0.444873
TCGA-CZ-5456-01	KIRC	-0.319349
TCGA-D3-A2J8-06	SKCM	-0.779631
TCGA-39-5039-01	LUSC	-0.369814
TCGA-UC-A7PG-01	CESC	-0.239288
TCGA-AB-2943-03	LAML	-0.269688
TCGA-BR-4363-01	STAD	-0.392215
TCGA-SP-A6QH-01	PCPG	-0.272983
TCGA-64-5781-01	LUAD	-0.372275
TCGA-L5-A4OX-01	ESCA	-0.414717
TCGA-HN-A2OB-01	BRCA	-0.297388
TCGA-CQ-7068-01	HNSC	-0.371319
TCGA-D8-A141-01	BRCA	-0.256726
TCGA-UU-A93S-01	BRCA	-0.236489
TCGA-QC-AA9N-01	SARC	-0.386551
TCGA-CV-5444-01	HNSC	-0.427585
TCGA-AR-A24P-01	BRCA	-0.191349
TCGA-18-5595-01	LUSC	-0.237797
TCGA-EA-A97N-01	CESC	-0.3209
TCGA-SX-A7SM-01	KIRP	-0.283391
TCGA-DJ-A4V5-01	THCA	-0.326923
TCGA-DD-AAEI-01	LIHC	-0.569457
TCGA-AZ-4615-01	COAD	-0.507099
TCGA-06-0132-01	GBM	-0.228864
TCGA-VR-A8EO-01	ESCA	-0.217699
TCGA-HE-A5NK-01	KIRP	-0.281794
TCGA-5U-AB0F-01	THYM	-0.300507
TCGA-ET-A25G-01	THCA	-0.287054
TCGA-HT-7616-01	LGG	-0.197941
TCGA-CR-7395-01	HNSC	-0.503406
TCGA-VQ-A91D-01	STAD	-0.437721
TCGA-BR-7196-01	STAD	-0.317476
TCGA-23-1113-01	OV	-0.387887
TCGA-VS-A94X-01	CESC	-0.2365
TCGA-GM-A3XG-01	BRCA	-0.332888
TCGA-24-2290-01	OV	-0.240451
TCGA-ET-A39J-01	THCA	-0.274475
TCGA-E9-A1N9-01	BRCA	-0.191068
TCGA-B6-A0I9-01	BRCA	-0.252563
TCGA-CN-6022-01	HNSC	-0.485446
TCGA-E8-A242-01	THCA	-0.381313
TCGA-DJ-A2Q5-01	THCA	-0.345199
TCGA-DW-7963-01	KIRP	-0.307875
TCGA-AB-2927-03	LAML	-0.30137
TCGA-E2-A1L9-01	BRCA	-0.323297
TCGA-AC-A23H-01	BRCA	-0.283948
TCGA-EA-A3QD-01	CESC	-0.283409
TCGA-E5-A4U1-01	BLCA	-0.315364
TCGA-OE-A75W-01	PAAD	-0.51714
TCGA-DX-AB3C-01	SARC	-0.422158
TCGA-BP-4762-01	KIRC	-0.34409
TCGA-AR-A1AP-01	BRCA	-0.223306
TCGA-KT-A7W1-01	LGG	-0.20683
TCGA-44-3919-01	LUAD	-0.311783
TCGA-AZ-6598-01	COAD	-0.540773
TCGA-A6-6653-01	COAD	-0.349958
TCGA-CV-6952-01	HNSC	-0.409486
TCGA-NH-A50V-01	COAD	-0.53657
TCGA-B0-5109-01	KIRC	-0.373851
TCGA-BH-A0H5-01	BRCA	-0.28079
TCGA-OK-A5Q2-01	BRCA	-0.223812
TCGA-B5-A0K9-01	UCEC	-0.415767
TCGA-CV-A45P-01	HNSC	-0.244078
TCGA-BH-A0E6-01	BRCA	-0.479099
TCGA-D8-A1JA-01	BRCA	-0.323583
TCGA-56-7221-01	LUSC	-0.267386
TCGA-AD-6899-01	COAD	-0.465311
TCGA-4G-AAZT-01	CHOL	-0.410091
TCGA-VR-A8EX-01	ESCA	-0.281924
TCGA-B0-4844-01	KIRC	-0.322652
TCGA-P5-A5F2-01	LGG	-0.128818
TCGA-BP-4352-01	KIRC	-0.331873
TCGA-2A-A8W1-01	PRAD	-0.330344
TCGA-99-8032-01	LUAD	-0.346946
TCGA-BH-A0BW-01	BRCA	-0.315123
TCGA-DW-7841-01	KIRP	-0.257129
TCGA-13-0762-01	OV	-0.362665
TCGA-CV-A6JN-01	HNSC	-0.29124
TCGA-OR-A5LN-01	ACC	-0.375185
TCGA-BH-A0HB-01	BRCA	-0.275546
TCGA-29-1695-01	OV	-0.262959
TCGA-H2-A2K9-01	THCA	-0.291393
TCGA-G9-7509-01	PRAD	-0.220398
TCGA-FV-A2QR-01	LIHC	-0.629333
TCGA-19-2629-01	GBM	-0.0744311
TCGA-GS-A9TT-01	DLBC	-0.318864
TCGA-B2-4098-01	KIRC	-0.31966
TCGA-D7-8575-01	STAD	-0.3825
TCGA-HT-7607-01	LGG	-0.238917
TCGA-CR-7380-01	HNSC	-0.512105
TCGA-43-2576-01	LUSC	-0.300766
TCGA-DJ-A2PW-01	THCA	-0.394129
TCGA-N8-A56S-01	UCS	-0.382047
TCGA-B7-A5TJ-01	STAD	-0.408591
TCGA-BR-8367-01	STAD	-0.234918
TCGA-ET-A3BW-01	THCA	-0.279899
TCGA-06-0238-01	GBM	-0.232812
TCGA-QU-A6IL-01	PRAD	-0.346126
TCGA-FB-AAQ3-01	PAAD	-0.520361
TCGA-AB-2955-03	LAML	-0.449411
TCGA-3B-A9HX-01	SARC	-0.322305
TCGA-CJ-5679-01	KIRC	-0.370146
TCGA-C5-A8YR-01	CESC	-0.306228
TCGA-AQ-A54O-01	BRCA	-0.280151
TCGA-VD-A8KF-01	UVM	-0.756164
TCGA-V1-A9Z7-01	PRAD	-0.42232
TCGA-KL-8346-01	KICH	-0.289669
TCGA-FE-A239-01	THCA	-0.349361
TCGA-XF-A8HF-01	BLCA	-0.361599
TCGA-KQ-A41P-01	BLCA	-0.418927
TCGA-BP-4766-01	KIRC	-0.395828
TCGA-DD-AACT-01	LIHC	-0.659498
TCGA-DX-A7EU-01	SARC	-0.407366
TCGA-B6-A0WZ-01	BRCA	-0.282697
TCGA-C8-A135-01	BRCA	-0.264497
TCGA-XU-A92W-01	THYM	-0.220692
TCGA-24-1546-01	OV	-0.546455
TCGA-39-5027-01	LUSC	-0.293457
TCGA-22-5485-01	LUSC	-0.227098
TCGA-EL-A4K1-01	THCA	-0.293958
TCGA-BP-4341-01	KIRC	-0.352585
TCGA-H4-A2HQ-01	BLCA	-0.302811
TCGA-AK-3427-01	KIRC	-0.352796
TCGA-DJ-A2PX-01	THCA	-0.332113
TCGA-BH-A0BJ-01	BRCA	-0.275457
TCGA-BH-A203-01	BRCA	-0.26377
TCGA-A3-3352-01	KIRC	-0.412302
TCGA-24-1419-01	OV	-0.337401
TCGA-V4-A9F7-01	UVM	-0.873576
TCGA-GL-A9DD-01	KIRP	-0.285808
TCGA-13-A5FT-01	OV	-0.336821
TCGA-IB-AAUW-01	PAAD	-0.365858
TCGA-WB-A81M-01	PCPG	-0.308929
TCGA-F7-A50J-01	HNSC	-0.487978
TCGA-AH-6643-01	READ	-0.46108
TCGA-55-A491-01	LUAD	-0.256249
TCGA-FY-A3NM-01	THCA	-0.221754
TCGA-06-0749-01	GBM	-0.257083
TCGA-N9-A4Q1-01	UCS	-0.313955
TCGA-46-6025-01	LUSC	-0.210183
TCGA-FE-A236-01	THCA	-0.23429
TCGA-ZF-AA4W-01	BLCA	-0.330426
TCGA-UY-A9PA-01	BLCA	-0.310841
TCGA-ET-A3DP-01	THCA	-0.252254
TCGA-HT-7603-01	LGG	-0.20135
TCGA-AJ-A3NF-01	UCEC	-0.227236
TCGA-4V-A9QT-01	THYM	-0.296737
TCGA-HC-7752-01	PRAD	-0.341554
TCGA-AB-3007-03	LAML	-0.518482
TCGA-FU-A40J-01	CESC	-0.43859
TCGA-B9-4116-01	KIRP	-0.30508
TCGA-BH-A0C7-01	BRCA	-0.232815
TCGA-50-6595-01	LUAD	-0.303861
TCGA-DB-A64P-01	LGG	-0.15932
TCGA-BP-4981-01	KIRC	-0.375437
TCGA-VS-A9V5-01	CESC	-0.435823
TCGA-AK-3428-01	KIRC	-0.374113
TCGA-CR-7373-01	HNSC	-0.405259
TCGA-G4-6311-01	COAD	-0.482784
TCGA-BH-A8FZ-01	BRCA	-0.327234
TCGA-S3-AA17-01	BRCA	-0.292679
TCGA-DF-A2L0-01	UCEC	-0.291877
TCGA-CI-6619-01	READ	-0.459267
TCGA-B7-A5TI-01	STAD	-0.443622
TCGA-D8-A13Z-01	BRCA	-0.461421
TCGA-BA-5152-01	HNSC	-0.279786
TCGA-DD-AAEE-01	LIHC	-0.638022
TCGA-ER-A19M-06	SKCM	-1.71314
TCGA-A4-7997-01	KIRP	-0.244001
TCGA-L5-A88T-01	ESCA	-0.141404
TCGA-QK-A6II-01	HNSC	-0.3337
TCGA-UF-A71D-01	HNSC	-0.215545
TCGA-23-2078-01	OV	-0.257627
TCGA-A7-A6VX-01	BRCA	-0.270554
TCGA-VS-A8Q9-01	CESC	-0.238104
TCGA-60-2713-01	LUSC	-0.313331
TCGA-95-A4VP-01	LUAD	-0.29478
TCGA-BP-4340-01	KIRC	-0.38005
TCGA-EE-A3AF-06	SKCM	-1.08001
TCGA-HC-8261-01	PRAD	-0.423995
TCGA-85-A512-01	LUSC	-0.331078
TCGA-ET-A25P-01	THCA	-0.312709
TCGA-DJ-A3VI-01	THCA	-0.241446
TCGA-55-8302-01	LUAD	-0.358879
TCGA-44-4112-01	LUAD	-0.367113
TCGA-60-2710-01	LUSC	-0.213527
TCGA-AF-3911-01	READ	-0.520635
TCGA-UF-A7JJ-01	HNSC	-0.444895
TCGA-05-4430-01	LUAD	-0.35599
TCGA-AR-A255-01	BRCA	-0.294002
TCGA-WB-A81F-01	PCPG	-0.416032
TCGA-V4-A9EQ-01	UVM	-0.80503
TCGA-HZ-7919-01	PAAD	-0.52687
TCGA-CN-5366-01	HNSC	-0.417518
TCGA-AR-A1AT-01	BRCA	-0.164946
TCGA-E5-A2PC-01	BLCA	-0.33899
TCGA-2G-AAHL-01	TGCT	-0.251668
TCGA-YL-A8HM-01	PRAD	-0.399341
TCGA-CD-A486-01	STAD	-0.377265
TCGA-DA-A95Y-06	SKCM	-1.54852
TCGA-UY-A9PE-01	BLCA	-0.38158
TCGA-CQ-7071-01	HNSC	-0.391702
TCGA-D1-A3DG-01	UCEC	-0.288836
TCGA-VQ-A8PX-01	STAD	-0.360851
TCGA-24-1924-01	OV	-0.375944
TCGA-DX-A6BG-01	SARC	-0.363637
TCGA-EE-A184-06	SKCM	-1.62216
TCGA-E7-A6MF-01	BLCA	-0.287648
TCGA-MM-A84U-01	KIRC	-0.267929
TCGA-CV-6933-01	HNSC	-0.390777
TCGA-E2-A1B0-01	BRCA	-0.288696
TCGA-DS-A0VL-01	CESC	-0.249511
TCGA-2G-AAHP-05	TGCT	-0.227099
TCGA-63-6202-01	LUSC	-0.336228
TCGA-BF-AAP2-01	SKCM	-1.34499
TCGA-FS-A1YY-06	SKCM	-1.28267
TCGA-46-3767-01	LUSC	-0.268194
TCGA-13-1496-01	OV	-0.296823
TCGA-CI-6622-01	READ	-0.619901
TCGA-58-A46L-01	LUSC	-0.272811
TCGA-BP-4167-01	KIRC	-0.352746
TCGA-HW-7486-01	LGG	-0.225351
TCGA-ZP-A9D2-01	LIHC	-0.448127
TCGA-BH-A18R-01	BRCA	-0.213025
TCGA-BA-7269-01	HNSC	-0.312256
TCGA-HU-A4G3-01	STAD	-0.369761
TCGA-ER-A19A-06	SKCM	-0.845464
TCGA-NH-A6GC-01	COAD	-0.443431
TCGA-DX-A48K-01	SARC	-0.284823
TCGA-DD-A73B-01	LIHC	-0.649197
TCGA-AC-A4ZE-01	BRCA	-0.197275
TCGA-P5-A5F1-01	LGG	-0.190964
TCGA-DK-AA6X-01	BLCA	-0.618039
TCGA-BR-7722-01	STAD	-0.341159
TCGA-B6-A0RS-01	BRCA	-0.266115
TCGA-33-AAS8-01	LUSC	-0.254512
TCGA-AR-A24H-01	BRCA	-0.205501
TCGA-E8-A432-01	THCA	-0.385189
TCGA-MZ-A5BI-01	HNSC	-0.351221
TCGA-DU-7011-01	LGG	-0.191659
TCGA-06-0174-01	GBM	-0.262385
TCGA-J9-A8CP-01	PRAD	-0.318144
TCGA-ZF-A9R9-01	BLCA	-0.383031
TCGA-P8-A6RX-01	PCPG	-0.669486
TCGA-A8-A099-01	BRCA	-0.361148
TCGA-CM-6679-01	COAD	-0.522318
TCGA-KL-8342-01	KICH	-0.365408
TCGA-G8-6907-01	DLBC	-0.372448
TCGA-SC-A6LM-01	MESO	-0.383981
TCGA-06-0210-02	GBM	-0.166162
TCGA-DC-6157-01	READ	-0.596686
TCGA-NQ-A638-01	MESO	-0.311056
TCGA-VS-A9UU-01	CESC	-0.270351
TCGA-66-2790-01	LUSC	-0.316205
TCGA-24-1845-01	OV	-0.328369
TCGA-V1-A8WS-01	PRAD	-0.303762
TCGA-BH-A42T-01	BRCA	-0.211993
TCGA-HU-A4GD-01	STAD	-0.666223
TCGA-VQ-A94U-01	STAD	-0.401226
TCGA-LK-A4O0-01	MESO	-0.31629
TCGA-XF-AAN1-01	BLCA	-0.371277
TCGA-FV-A4ZP-01	LIHC	-0.571669
TCGA-KN-8435-01	KICH	-0.340266
TCGA-NC-A5HI-01	LUSC	-0.258861
TCGA-ZJ-AAXN-01	CESC	-0.286919
TCGA-CV-6937-01	HNSC	-0.358507
TCGA-AJ-A3QS-01	UCEC	-0.241499
TCGA-DD-AACS-01	LIHC	-0.459474
TCGA-VS-A9U6-01	CESC	-0.226868
TCGA-EB-A6QZ-01	SKCM	-1.91305
TCGA-5P-A9KF-01	KIRP	-0.266038
TCGA-38-4627-01	LUAD	-0.4134
TCGA-RP-A694-06	SKCM	-1.14824
TCGA-A8-A09R-01	BRCA	-0.386325
TCGA-DK-AA6S-01	BLCA	-0.348524
TCGA-V1-A9Z8-01	PRAD	-0.327651
TCGA-DD-A4NK-01	LIHC	-0.557183
TCGA-3S-A8YW-01	THYM	-0.168297
TCGA-VQ-A8PJ-01	STAD	-0.736793
TCGA-KQ-A41S-01	BLCA	-0.35761
TCGA-44-2668-01	LUAD	-0.280709
TCGA-B6-A0RN-01	BRCA	-0.264994
TCGA-55-8507-01	LUAD	-0.320306
TCGA-DJ-A3UN-01	THCA	-0.255131
TCGA-B0-4841-01	KIRC	-0.330813
TCGA-HW-7493-01	LGG	-0.244516
TCGA-CC-5261-01	LIHC	-0.437696
TCGA-C5-A2LX-01	CESC	-0.202897
TCGA-CR-6471-01	HNSC	-0.224285
TCGA-VM-A8CA-01	LGG	-0.205458
TCGA-D8-A27G-01	BRCA	-0.242639
TCGA-B0-5699-01	KIRC	-0.303766
TCGA-DK-A3IK-01	BLCA	-0.426217
TCGA-37-5819-01	LUSC	-0.329963
TCGA-DU-7015-01	LGG	-0.220173
TCGA-MQ-A4LJ-01	MESO	-0.290063
TCGA-C5-A1M8-01	CESC	-0.294796
TCGA-C5-A7CJ-01	CESC	-0.226775
TCGA-22-A5C4-01	LUSC	-0.255896
TCGA-HB-A2OT-01	SARC	-0.513672
TCGA-85-A4CL-01	LUSC	-0.306419
TCGA-06-0184-01	GBM	-0.181538
TCGA-BP-4801-01	KIRC	-0.372007
TCGA-D8-A1XC-01	BRCA	-0.332865
TCGA-DU-8162-01	LGG	-0.263927
TCGA-TM-A84O-01	LGG	-0.259885
TCGA-DC-6158-01	READ	-0.477357
TCGA-FW-A3TU-06	SKCM	-1.38656
TCGA-3T-AA9L-01	THYM	-0.299661
TCGA-D5-5538-01	COAD	-0.60274
TCGA-EM-A3FM-01	THCA	-0.31431
TCGA-GH-A9DA-01	CESC	-0.275674
TCGA-TN-A7HL-01	HNSC	-0.289542
TCGA-3B-A9HT-01	SARC	-0.404658
TCGA-AB-2896-03	LAML	-0.441388
TCGA-CN-4742-01	HNSC	-0.585492
TCGA-FG-A60K-01	LGG	-0.214309
TCGA-BH-A1FJ-01	BRCA	-0.366262
TCGA-FR-A3YO-06	SKCM	-1.34588
TCGA-DD-AACX-01	LIHC	-0.570519
TCGA-78-8640-01	LUAD	-0.297543
TCGA-DJ-A3UY-01	THCA	-0.289562
TCGA-EW-A1PE-01	BRCA	-0.353095
TCGA-69-7979-01	LUAD	-0.261466
TCGA-E2-A1II-01	BRCA	-0.377892
TCGA-S3-AA14-01	BRCA	-0.416029
TCGA-CR-7392-01	HNSC	-0.433227
TCGA-CV-7100-01	HNSC	-0.323361
TCGA-A8-A09B-01	BRCA	-0.216526
TCGA-60-2714-01	LUSC	-0.431147
TCGA-GN-A9SD-06	SKCM	-1.9733
TCGA-2G-AAFO-01	TGCT	-0.0188327
TCGA-AR-A5QP-01	BRCA	-0.238686
TCGA-AJ-A3EL-01	UCEC	-0.289917
TCGA-NF-A4WX-01	UCS	-0.247038
TCGA-DD-AAE0-01	LIHC	-0.472419
TCGA-D9-A6EG-06	SKCM	-0.88564
TCGA-E9-A6HE-01	BRCA	-0.247773
TCGA-BR-8291-01	STAD	-0.467593
TCGA-DD-AADA-01	LIHC	-0.513072
TCGA-TQ-A7RN-01	LGG	-0.228664
TCGA-ZM-AA0B-01	TGCT	-0.261104
TCGA-GL-A9DE-01	KIRP	-0.298065
TCGA-ER-A1A1-06	SKCM	-0.714701
TCGA-BH-A0HI-01	BRCA	-0.336181
TCGA-XE-AANI-01	TGCT	-0.377914
TCGA-DD-A1EI-01	LIHC	-0.588519
TCGA-NH-A50U-01	COAD	-0.472918
TCGA-BP-4790-01	KIRC	-0.418635
TCGA-BP-5008-01	KIRC	-0.352782
TCGA-BP-4170-01	KIRC	-0.377642
TCGA-AJ-A3BK-01	UCEC	-0.262038
TCGA-04-1530-01	OV	-0.246464
TCGA-FS-A4FC-06	SKCM	-1.61781
TCGA-CR-6480-01	HNSC	-0.266274
TCGA-EL-A3D1-01	THCA	-0.27337
TCGA-AO-A03V-01	BRCA	-0.251321
TCGA-A2-A0CS-01	BRCA	-0.309423
TCGA-28-2513-01	GBM	-0.180991
TCGA-D3-A1Q6-06	SKCM	-1.33491
TCGA-V4-A9EF-01	UVM	-0.780817
TCGA-JU-AAVI-01	UCEC	-0.358623
TCGA-QR-A70R-01	PCPG	-0.390145
TCGA-OL-A66P-01	BRCA	-0.288975
TCGA-NG-A4VW-01	UCS	-0.249147
TCGA-EE-A3JA-06	SKCM	-1.04753
TCGA-A2-A1G4-01	BRCA	-0.342514
TCGA-33-4583-01	LUSC	-0.244382
TCGA-55-7573-01	LUAD	-0.256206
TCGA-N5-A4RA-01	UCS	-0.266725
TCGA-WB-A80M-01	PCPG	-0.403639
TCGA-25-2042-01	OV	-0.281527
TCGA-CV-A45W-01	HNSC	-0.229187
TCGA-E2-A573-01	BRCA	-0.350616
TCGA-DD-A4NI-01	LIHC	-0.586602
TCGA-2L-AAQL-01	PAAD	-0.471949
TCGA-HC-8265-01	PRAD	-0.31688
TCGA-AD-6965-01	COAD	-0.544811
TCGA-BJ-A3PR-01	THCA	-0.321414
TCGA-SH-A7BD-01	MESO	-0.335571
TCGA-H2-A422-01	THCA	-0.254282
TCGA-EY-A549-01	UCEC	-0.315373
TCGA-DX-A6YU-01	SARC	-0.308487
TCGA-P5-A735-01	LGG	-0.202996
TCGA-AB-2994-03	LAML	-0.533282
TCGA-DV-A4W0-05	KIRC	-0.274775
TCGA-VQ-A928-01	STAD	-0.336364
TCGA-D5-6931-01	COAD	-0.4338
TCGA-DX-A6Z2-01	SARC	-0.383027
TCGA-C4-A0F6-01	BLCA	-0.354105
TCGA-43-5668-01	LUSC	-0.352583
TCGA-FB-AAQ0-01	PAAD	-0.459258
TCGA-BF-AAP1-01	SKCM	-1.65937
TCGA-A2-A0EV-01	BRCA	-0.293224
TCGA-HT-7691-01	LGG	-0.202856
TCGA-24-1413-01	OV	-0.414916
TCGA-18-4083-01	LUSC	-0.29469
TCGA-FG-A6J1-01	LGG	-0.229616
TCGA-YD-A9TB-06	SKCM	-1.70069
TCGA-CV-7104-01	HNSC	-0.381973
TCGA-UF-A7JC-01	HNSC	-0.395021
TCGA-AB-2870-03	LAML	-0.474933
TCGA-A8-A08A-01	BRCA	-0.316682
TCGA-CD-8526-01	STAD	-0.250141
TCGA-W8-A86G-01	BRCA	-0.34025
TCGA-AL-3471-01	KIRP	-0.297063
TCGA-MH-A854-01	KIRP	-0.316202
TCGA-YT-A95D-01	THYM	-0.193721
TCGA-YF-AA3M-01	BLCA	-0.230732
TCGA-BQ-5885-01	KIRP	-0.292087
TCGA-76-4929-01	GBM	-0.0738695
TCGA-2Y-A9H6-01	LIHC	-0.632667
TCGA-EE-A2MU-06	SKCM	-1.10785
TCGA-AB-2981-03	LAML	-0.383057
TCGA-SN-A84W-01	TGCT	-0.330001
TCGA-A6-5656-01	COAD	-0.562522
TCGA-43-8115-01	LUSC	-0.23202
TCGA-3A-A9IX-01	PAAD	-0.441103
TCGA-EI-6884-01	READ	-0.469562
TCGA-DU-6402-01	LGG	-0.206503
TCGA-67-3771-01	LUAD	-0.322051
TCGA-Q1-A73P-01	CESC	-0.377484
TCGA-V4-A9EI-01	UVM	-0.935286
TCGA-HT-7684-01	LGG	-0.213584
TCGA-ER-A3EV-06	SKCM	-1.12065
TCGA-E8-A413-01	THCA	-0.319326
TCGA-D3-A1Q9-06	SKCM	-1.33442
TCGA-BA-6871-01	HNSC	-0.285232
TCGA-HT-8104-01	LGG	-0.20703
TCGA-CN-6017-01	HNSC	-0.308675
TCGA-CC-A7IH-01	LIHC	-0.56867
TCGA-D7-A747-01	STAD	-0.431327
TCGA-A4-7585-01	KIRP	-0.355007
TCGA-3A-A9IO-01	PAAD	-0.363299
TCGA-DD-A4NG-01	LIHC	-0.627541
TCGA-BP-5170-01	KIRC	-0.338637
TCGA-EE-A2GT-06	SKCM	-1.69498
TCGA-KN-8436-01	KICH	-0.342057
TCGA-C5-A8XK-01	CESC	-0.330668
TCGA-43-A474-01	LUSC	-0.264621
TCGA-HT-7473-01	LGG	-0.0849307
TCGA-06-0645-01	GBM	-0.210487
TCGA-AB-2884-03	LAML	-0.447707
TCGA-33-AASI-01	LUSC	-0.377328
TCGA-A4-8630-01	KIRP	-0.262058
TCGA-DM-A1DA-01	COAD	-0.432331
TCGA-BJ-A2N9-01	THCA	-0.297852
TCGA-EE-A29R-06	SKCM	-1.72041
TCGA-EM-A1CS-01	THCA	-0.274174
TCGA-HF-7131-01	STAD	-0.333624
TCGA-CF-A7I0-01	BLCA	-0.360944
TCGA-EE-A29H-06	SKCM	-1.63004
TCGA-WJ-A86L-01	LIHC	-0.564856
TCGA-AB-2998-03	LAML	-0.497787
TCGA-DX-AB2X-01	SARC	-0.626689
TCGA-MJ-A850-01	SARC	-0.324224
TCGA-C5-A907-01	CESC	-0.307494
TCGA-49-4506-01	LUAD	-0.28186
TCGA-B0-5713-01	KIRC	-0.338118
TCGA-BQ-5877-01	KIRP	-0.28283
TCGA-AO-A03R-01	BRCA	-0.182625
TCGA-BR-6564-01	STAD	-0.298227
TCGA-B2-5633-01	KIRC	-0.376383
TCGA-DM-A1D4-01	COAD	-0.50662
TCGA-A2-A0ER-01	BRCA	-0.231131
TCGA-IG-A8O2-01	ESCA	-0.227005
TCGA-AX-A1C7-01	UCEC	-0.317165
TCGA-BP-4982-01	KIRC	-0.380257
TCGA-XF-AAMG-01	BLCA	-0.336706
TCGA-2G-AAG0-01	TGCT	-0.290455
TCGA-CU-A0YR-01	BLCA	-0.336142
TCGA-EO-A22X-01	UCEC	-0.323522
TCGA-91-6830-01	LUAD	-0.341186
TCGA-B0-5088-01	KIRC	-0.391278
TCGA-B8-5162-01	KIRC	-0.317241
TCGA-66-2785-01	LUSC	-0.312576
TCGA-25-1630-01	OV	-0.406719
TCGA-OL-A66K-01	BRCA	-0.20556
TCGA-P4-A5E8-01	KIRP	-0.352103
TCGA-C5-A2M2-01	CESC	-0.359134
TCGA-Q9-A6FW-01	ESCA	-0.427877
TCGA-IN-7806-01	STAD	-0.320603
TCGA-BP-4325-01	KIRC	-0.342642
TCGA-QK-A8Z8-01	HNSC	-0.257963
TCGA-CQ-5326-01	HNSC	-0.460203
TCGA-DB-A4XF-01	LGG	-0.166518
TCGA-2Y-A9H2-01	LIHC	-0.409931
TCGA-C5-A7CM-01	CESC	-0.356992
TCGA-4K-AAAL-01	TGCT	-0.218275
TCGA-A4-A5Y1-01	KIRP	-0.247161
TCGA-AB-2866-03	LAML	-0.421785
TCGA-KU-A66T-01	HNSC	-0.276541
TCGA-CJ-4905-01	KIRC	-0.3334
TCGA-EP-A2KC-01	LIHC	-0.619519
TCGA-LN-A7HY-01	ESCA	-0.289085
TCGA-KK-A7AQ-01	PRAD	-0.382562
TCGA-86-8669-01	LUAD	-0.228722
TCGA-IE-A3OV-01	SARC	-0.284957
TCGA-G7-6790-01	KIRP	-0.248075
TCGA-XY-A89B-01	TGCT	-0.267161
TCGA-CC-A7IL-01	LIHC	-0.592004
TCGA-EW-A1OX-01	BRCA	-0.220447
TCGA-55-7911-01	LUAD	-0.311432
TCGA-22-4605-01	LUSC	-0.421566
TCGA-YZ-A984-01	UVM	-0.845521
TCGA-EJ-A65M-01	PRAD	-0.282652
TCGA-BP-5174-01	KIRC	-0.340406
TCGA-61-2009-01	OV	-0.370941
TCGA-N8-A4PI-01	UCS	-0.332965
TCGA-05-4402-01	LUAD	-0.294839
TCGA-2G-AAH4-01	TGCT	-0.534932
TCGA-CX-7086-01	HNSC	-0.261681
TCGA-ET-A25L-01	THCA	-0.251678
TCGA-EJ-7123-01	PRAD	-0.315104
TCGA-UZ-A9PZ-01	KIRP	-0.284047
TCGA-A8-A0A9-01	BRCA	-0.327869
TCGA-RW-A68A-01	PCPG	-0.403337
TCGA-G7-A4TM-01	KIRP	-0.316589
TCGA-BL-A13I-01	BLCA	-0.357214
TCGA-DU-6406-01	LGG	-0.202594
TCGA-BQ-7060-01	KIRP	-0.25387
TCGA-DD-A4NS-01	LIHC	-0.503982
TCGA-AN-A04D-01	BRCA	-0.310597
TCGA-QR-A6GO-01	PCPG	-0.344875
TCGA-AX-A3FS-01	UCEC	-0.293406
TCGA-BH-A1FB-01	BRCA	-0.215338
TCGA-44-8119-01	LUAD	-0.396152
TCGA-13-0886-01	OV	-0.278931
TCGA-B8-A54E-01	KIRC	-0.481388
TCGA-BP-4759-01	KIRC	-0.361026
TCGA-GN-A262-06	SKCM	-1.36544
TCGA-FG-A713-01	LGG	-0.182357
TCGA-24-2288-01	OV	-0.249529
TCGA-V4-A9EZ-01	UVM	-0.807251
TCGA-VS-A9V2-01	CESC	-0.257088
TCGA-VS-A94Y-01	CESC	-0.364796
TCGA-F4-6461-01	COAD	-0.463748
TCGA-90-A4EE-01	LUSC	-0.318438
TCGA-C5-A8ZZ-01	CESC	-0.300146
TCGA-MQ-A6BS-01	MESO	-0.318031
TCGA-CD-8533-01	STAD	-0.40528
TCGA-IS-A3K8-01	SARC	-0.415198
TCGA-E1-A7YL-01	LGG	-0.119226
TCGA-55-6972-01	LUAD	-0.185479
TCGA-ZB-A96H-01	THYM	-0.176948
TCGA-DK-A1A6-01	BLCA	-0.290266
TCGA-A3-3319-01	KIRC	-0.271552
TCGA-DD-AADI-01	LIHC	-0.529514
TCGA-FC-7961-01	PRAD	-0.30933
TCGA-CC-A7IG-01	LIHC	-0.449525
TCGA-MR-A8JO-01	LIHC	-0.455117
TCGA-GC-A3YS-01	BLCA	-0.316704
TCGA-OR-A5LG-01	ACC	-0.398093
TCGA-VD-A8KH-01	UVM	-0.832454
TCGA-CR-7379-01	HNSC	-0.467675
TCGA-AN-A0XW-01	BRCA	-0.33562
TCGA-CJ-4918-01	KIRC	-0.307926
TCGA-A8-A07J-01	BRCA	-0.305392
TCGA-L5-A4OU-01	ESCA	-0.422439
TCGA-X9-A971-01	SARC	-0.397532
TCGA-D6-6826-01	HNSC	-0.397947
TCGA-A2-A0SX-01	BRCA	-0.254164
TCGA-57-1994-01	OV	-0.405267
TCGA-RW-A684-01	PCPG	-0.373221
TCGA-KK-A8I4-01	PRAD	-0.353511
TCGA-UZ-A9PM-01	KIRP	-0.278618
TCGA-B8-5545-01	KIRC	-0.317023
TCGA-US-A776-01	PAAD	-0.39175
TCGA-BR-8484-01	STAD	-0.358083
TCGA-55-7724-01	LUAD	-0.317634
TCGA-F4-6703-01	COAD	-0.373052
TCGA-HU-A4G8-01	STAD	-0.460841
TCGA-BC-A10W-01	LIHC	-0.434372
TCGA-DX-AB2Q-01	SARC	-0.458946
TCGA-44-6776-01	LUAD	-0.224706
TCGA-49-4514-01	LUAD	-0.313994
TCGA-05-4396-01	LUAD	-0.210692
TCGA-XM-A8RL-01	THYM	-0.294967
TCGA-EJ-7789-01	PRAD	-0.343842
TCGA-85-A50Z-01	LUSC	-0.220712
TCGA-FS-A1ZT-06	SKCM	-1.37108
TCGA-B2-3923-01	KIRC	-0.339044
TCGA-55-8204-01	LUAD	-0.312999
TCGA-77-7337-01	LUSC	-0.323498
TCGA-V4-A9EA-01	UVM	-0.77266
TCGA-QS-A5YR-01	UCEC	-0.287383
TCGA-L4-A4E6-01	LUAD	-0.32855
TCGA-L5-A8NJ-01	ESCA	-0.44103
TCGA-DX-A1L0-01	SARC	-0.279028
TCGA-BH-A0AW-01	BRCA	-0.316709
TCGA-VS-A9UJ-01	CESC	-0.244453
TCGA-25-2392-01	OV	-0.211356
TCGA-XD-AAUH-01	PAAD	-0.413767
TCGA-AX-A3FW-01	UCEC	-0.254328
TCGA-BH-A2L8-01	BRCA	-0.225882
TCGA-HU-A4GC-01	STAD	-0.444187
TCGA-EB-A5SE-01	SKCM	-1.62309
TCGA-BH-A0B6-01	BRCA	-0.321021
TCGA-AA-3492-01	COAD	-0.404661
TCGA-FV-A3I0-01	LIHC	-0.37576
TCGA-A3-3362-01	KIRC	-0.362736
TCGA-CS-5396-01	LGG	-0.263022
TCGA-CZ-5457-01	KIRC	-0.415132
TCGA-AB-2869-03	LAML	-0.500325
TCGA-31-1959-01	OV	-0.276103
TCGA-HD-7832-01	HNSC	-0.339684
TCGA-Y8-A895-01	KIRP	-0.272153
TCGA-A8-A08I-01	BRCA	-0.368318
TCGA-14-0790-01	GBM	-0.233736
TCGA-2J-AABV-01	PAAD	-0.343601
TCGA-DJ-A4UL-01	THCA	-0.274296
TCGA-AB-2956-03	LAML	-0.539193
TCGA-CD-A48C-01	STAD	-0.379009
TCGA-FF-8046-01	DLBC	-0.393065
TCGA-TS-A7P1-01	MESO	-0.291857
TCGA-75-6205-01	LUAD	-0.301699
TCGA-FP-8099-01	STAD	-0.671812
TCGA-ZJ-AAXI-01	CESC	-0.218975
TCGA-B6-A0IG-01	BRCA	-0.312131
TCGA-XN-A8T5-01	PAAD	-0.432478
TCGA-ZG-A9M4-01	PRAD	-0.242356
TCGA-EJ-7793-01	PRAD	-0.260173
TCGA-AA-3496-01	COAD	-0.479369
TCGA-23-1022-01	OV	-0.334306
TCGA-QR-A7IN-01	PCPG	-0.34415
TCGA-ZF-AA4N-01	BLCA	-0.262478
TCGA-GC-A3RC-01	BLCA	-0.469631
TCGA-DJ-A13T-01	THCA	-0.254641
TCGA-AX-A3FX-01	UCEC	-0.282842
TCGA-06-5416-01	GBM	-0.291971
TCGA-CZ-5987-01	KIRC	-0.355741
TCGA-98-A538-01	LUSC	-0.163707
TCGA-ET-A3BO-01	THCA	-0.267424
TCGA-BJ-A28W-01	THCA	-0.285845
TCGA-EB-A5VV-06	SKCM	-0.391512
TCGA-2G-AAGY-05	TGCT	-0.0858679
TCGA-KP-A3W0-01	UCEC	-0.255739
TCGA-CV-6436-01	HNSC	-0.434927
TCGA-XM-A8RC-01	THYM	-0.272243
TCGA-EJ-7782-01	PRAD	-0.258188
TCGA-HW-8322-01	LGG	-0.24036
TCGA-BP-4159-01	KIRC	-0.349703
TCGA-Q1-A6DT-01	CESC	-0.30546
TCGA-85-6561-01	LUSC	-0.261892
TCGA-EE-A29A-06	SKCM	-1.4485
TCGA-ZF-A9RL-01	BLCA	-0.347081
TCGA-25-1633-01	OV	-0.257828
TCGA-25-2396-01	OV	-0.39645
TCGA-BR-7715-01	STAD	-0.381237
TCGA-BH-A0DO-01	BRCA	-0.374304
TCGA-HC-A8CY-01	PRAD	-0.305854
TCGA-DY-A0XA-01	READ	-0.518952
TCGA-DM-A28E-01	COAD	-0.436384
TCGA-S9-A6U9-01	LGG	-0.113518
TCGA-5R-AA1C-01	LIHC	-0.554041
TCGA-CK-6747-01	COAD	-0.438753
TCGA-WB-A819-01	PCPG	-0.414484
TCGA-Y8-A8S1-01	KIRP	-0.263092
TCGA-CJ-5680-01	KIRC	-0.323172
TCGA-34-5234-01	LUSC	-0.32647
TCGA-A6-5667-01	COAD	-0.439641
TCGA-HT-7676-01	LGG	-0.188339
TCGA-IB-8126-01	PAAD	-0.365397
TCGA-XF-A9T0-01	BLCA	-0.310814
TCGA-FW-A5DX-01	SKCM	-1.67461
TCGA-HZ-7920-01	PAAD	-0.435624
TCGA-CN-6989-01	HNSC	-0.469767
TCGA-HT-7469-01	LGG	-0.242787
TCGA-56-7822-01	LUSC	-0.343671
TCGA-13-1487-01	OV	-0.283269
TCGA-LL-A73Y-01	BRCA	-0.392174
TCGA-BC-A10X-01	LIHC	-0.561948
TCGA-UY-A78M-01	BLCA	-0.411967
TCGA-BH-A0DK-01	BRCA	-0.398521
TCGA-GC-A4ZW-01	BLCA	-0.249442
TCGA-K4-A4AC-01	BLCA	-0.347492
TCGA-25-1628-01	OV	-0.26263
TCGA-85-A4JB-01	LUSC	-0.264727
TCGA-62-A472-01	LUAD	-0.320321
TCGA-30-1714-01	OV	-0.317311
TCGA-NJ-A55R-01	LUAD	-0.299727
TCGA-23-1026-01	OV	-0.441291
TCGA-VQ-A8E3-01	STAD	-0.475042
TCGA-F5-6702-01	READ	-0.605929
TCGA-VS-A9UQ-01	CESC	-0.445789
TCGA-BH-A0BG-01	BRCA	-0.235867
TCGA-AJ-A23N-01	UCEC	-0.312563
TCGA-W5-AA34-01	CHOL	-0.312648
TCGA-CA-5255-01	COAD	-0.506672
TCGA-93-A4JP-01	LUAD	-0.279237
TCGA-CK-4947-01	COAD	-0.429277
TCGA-IE-A6BZ-01	SARC	-0.349852
TCGA-2G-AAGS-01	TGCT	-0.297664
TCGA-V1-A8MU-01	PRAD	-0.278341
TCGA-A8-A06Z-01	BRCA	-0.481692
TCGA-KP-A3W1-01	UCEC	-0.32327
TCGA-G5-6233-01	READ	-0.499442
TCGA-CH-5789-01	PRAD	-0.256524
TCGA-62-8395-01	LUAD	-0.244909
TCGA-TK-A8OK-01	PRAD	-0.246267
TCGA-24-2261-01	OV	-0.421083
TCGA-AN-A0AT-01	BRCA	-0.318606
TCGA-13-0800-01	OV	-0.507497
TCGA-3U-A98H-01	MESO	-0.324587
TCGA-77-8136-01	LUSC	-0.201721
TCGA-D1-A2G0-01	UCEC	-0.367269
TCGA-ET-A40P-01	THCA	-0.295182
TCGA-13-0765-01	OV	-0.276616
TCGA-CW-5589-01	KIRC	-0.326138
TCGA-VQ-A8E0-01	STAD	-0.297605
TCGA-66-2756-01	LUSC	-0.269496
TCGA-2G-AAHG-01	TGCT	-0.0946609
TCGA-61-1998-01	OV	-0.312262
TCGA-23-1029-01	OV	-0.38592
TCGA-EE-A3J4-06	SKCM	-1.3966
TCGA-95-7567-01	LUAD	-0.356151
TCGA-E2-A14U-01	BRCA	-0.276632
TCGA-AD-6888-01	COAD	-0.447407
TCGA-F4-6809-01	COAD	-0.485162
TCGA-A3-3385-01	KIRC	-0.352381
TCGA-50-5051-01	LUAD	-0.293788
TCGA-BP-5000-01	KIRC	-0.347248
TCGA-B0-5108-01	KIRC	-0.362243
TCGA-CK-5914-01	COAD	-0.498266
TCGA-HT-7478-01	LGG	-0.208874
TCGA-23-1030-01	OV	-0.270494
TCGA-5P-A9K6-01	KIRP	-0.273199
TCGA-H2-A26U-01	THCA	-0.342979
TCGA-D1-A3JP-01	UCEC	-0.301263
TCGA-IZ-8195-01	KIRP	-0.267163
TCGA-43-8116-01	LUSC	-0.158724
TCGA-18-3410-01	LUSC	-0.214255
TCGA-BR-7704-01	STAD	-0.412302
TCGA-61-2003-01	OV	-0.329037
TCGA-MW-A4EC-01	KIRC	-0.36747
TCGA-A3-3343-01	KIRC	-0.367452
TCGA-L5-A4OM-01	ESCA	-0.222447
TCGA-WB-A80Q-01	PCPG	-0.284905
TCGA-BK-A13B-01	UCEC	-0.353103
TCGA-EX-A69L-01	CESC	-0.338936
TCGA-WB-A817-01	PCPG	-0.433353
TCGA-55-A48Y-01	LUAD	-0.31998
TCGA-BJ-A45F-01	THCA	-0.289237
TCGA-AK-3447-01	KIRC	-0.348863
TCGA-Q1-A73O-01	CESC	-0.243144
TCGA-D5-6532-01	COAD	-0.546733
TCGA-QR-A70J-01	PCPG	-0.407054
TCGA-CH-5752-01	PRAD	-0.479106
TCGA-5P-A9KE-01	KIRP	-0.263828
TCGA-VS-A8QC-01	CESC	-0.310176
TCGA-86-A456-01	LUAD	-0.37002
TCGA-33-AASB-01	LUSC	-0.281723
TCGA-EA-A5ZE-01	CESC	-0.254856
TCGA-XT-AASU-01	MESO	-0.346917
TCGA-FE-A22Z-01	THCA	-0.2891
TCGA-XQ-A8TB-01	PRAD	-0.351139
TCGA-RW-A8AZ-01	PCPG	-0.419256
TCGA-50-5068-01	LUAD	-0.345605
TCGA-NK-A5CR-01	LUSC	-0.314354
TCGA-NJ-A55A-01	LUAD	-0.23713
TCGA-ZS-A9CF-02	LIHC	-0.517339
TCGA-ZS-A9CF-01	LIHC	-0.53438
TCGA-69-7973-01	LUAD	-0.39956
TCGA-D3-A2J7-06	SKCM	-1.58092
TCGA-DK-AA6T-01	BLCA	-0.325846
TCGA-56-7580-01	LUSC	-0.140556
TCGA-AR-A0U0-01	BRCA	-0.250186
TCGA-S4-A8RM-01	PAAD	-0.558994
TCGA-DU-A5TW-01	LGG	-0.184436
TCGA-DX-AB2S-01	SARC	-0.382626
TCGA-G9-6329-01	PRAD	-0.295113
TCGA-GD-A3OP-01	BLCA	-0.331526
TCGA-90-7769-01	LUSC	-0.23618
TCGA-CR-6467-01	HNSC	-0.177772
TCGA-S9-A6TX-01	LGG	-0.155
TCGA-22-4613-01	LUSC	-0.257244
TCGA-GS-A9TV-01	DLBC	-0.569428
TCGA-IG-A97H-01	ESCA	-0.374144
TCGA-37-4135-01	LUSC	-0.384193
TCGA-RY-A83Z-01	LGG	-0.146848
TCGA-IG-A5B8-01	ESCA	-0.28919
TCGA-BP-5196-01	KIRC	-0.295501
TCGA-BD-A3EP-01	LIHC	-0.59385
TCGA-DX-A8BQ-01	SARC	-0.390717
TCGA-EW-A1P5-01	BRCA	-0.485209
TCGA-37-3792-01	LUSC	-0.312125
TCGA-QR-A6GS-01	PCPG	-0.39142
TCGA-FD-A3SL-01	BLCA	-0.383145
TCGA-ET-A39L-01	THCA	-0.265881
TCGA-BH-A1FN-01	BRCA	-0.200114
TCGA-TS-A8AF-01	MESO	-0.365526
TCGA-J8-A3YH-06	THCA	-0.286358
TCGA-EK-A2GZ-01	CESC	-0.196182
TCGA-N5-A4RM-01	UCS	-0.294187
TCGA-AZ-6600-01	COAD	-0.46929
TCGA-MM-A564-01	KIRC	-0.317404
TCGA-XJ-A9DX-01	PRAD	-0.289168
TCGA-E9-A3X8-01	BRCA	-0.244393
TCGA-51-4079-01	LUSC	-0.302473
TCGA-HZ-8002-01	PAAD	-0.385757
TCGA-3A-A9IH-01	PAAD	-0.477403
TCGA-B5-A3FC-01	UCEC	-0.262295
TCGA-98-8020-01	LUSC	-0.472451
TCGA-CV-5970-01	HNSC	-0.646584
TCGA-DX-AB2G-01	SARC	-0.370879
TCGA-A1-A0SJ-01	BRCA	-0.349502
TCGA-J2-A4AG-01	LUAD	-0.287822
TCGA-EI-6510-01	READ	-0.45938
TCGA-G4-6588-01	COAD	-0.43806
TCGA-GS-A9TZ-01	DLBC	-0.337684
TCGA-22-5471-01	LUSC	-0.285565
TCGA-VQ-A91V-01	STAD	-0.405976
TCGA-CV-7425-01	HNSC	-0.186703
TCGA-EK-A2R9-01	CESC	-0.198152
TCGA-QR-A6H4-01	PCPG	-0.420133
TCGA-BH-A201-01	BRCA	-0.322128
TCGA-66-2744-01	LUSC	-0.317928
TCGA-CN-4733-01	HNSC	-0.33639
TCGA-IR-A3LL-01	CESC	-0.22946
TCGA-05-4405-01	LUAD	-0.386602
TCGA-99-8033-01	LUAD	-0.248988
TCGA-DD-AA3A-01	LIHC	-0.302694
TCGA-13-0885-01	OV	-0.327332
TCGA-DU-8165-01	LGG	-0.167197
TCGA-E9-A22H-01	BRCA	-0.278436
TCGA-FP-A4BF-01	STAD	-0.505614
TCGA-ZB-A964-01	THYM	-0.0920486
TCGA-49-AARE-01	LUAD	-0.291497
TCGA-Y8-A8RZ-01	KIRP	-0.315358
TCGA-76-4925-01	GBM	-0.209834
TCGA-CZ-5469-01	KIRC	-0.25651
TCGA-B6-A0RP-01	BRCA	-0.338243
TCGA-ZB-A96C-01	THYM	-0.158034
TCGA-D8-A27V-01	BRCA	-0.348791
TCGA-ZF-AA4V-01	BLCA	-0.345208
TCGA-TM-A7C5-01	LGG	-0.151571
TCGA-RD-A8N1-01	STAD	-0.361803
TCGA-BR-8687-01	STAD	-0.395511
TCGA-OR-A5JV-01	ACC	-0.332554
TCGA-EM-A2CO-01	THCA	-0.277657
TCGA-50-6673-01	LUAD	-0.422185
TCGA-V1-A9OQ-01	PRAD	-0.278855
TCGA-FG-A6IZ-01	LGG	-0.202755
TCGA-C5-A1M5-01	CESC	-0.264109
TCGA-CR-7372-01	HNSC	-0.508975
TCGA-EM-A3AN-01	THCA	-0.312056
TCGA-F2-A44H-01	PAAD	-0.482987
TCGA-EM-A2OZ-01	THCA	-0.26069
TCGA-55-7727-01	LUAD	-0.373751
TCGA-TQ-A7RP-01	LGG	-0.179023
TCGA-24-2020-01	OV	-0.243649
TCGA-A1-A0SE-01	BRCA	-0.234209
TCGA-OU-A5PI-01	ACC	-0.38285
TCGA-XU-A92Q-01	THYM	-0.276391
TCGA-77-8153-01	LUSC	-0.158484
TCGA-L5-A88Y-01	ESCA	-0.459566
TCGA-A8-A06Y-01	BRCA	-0.332752
TCGA-QS-A8F1-01	UCEC	-0.39277
TCGA-G3-A25S-01	LIHC	-0.573111
TCGA-ER-A19K-01	SKCM	-1.15451
TCGA-EL-A3ZM-01	THCA	-0.358196
TCGA-DJ-A13X-01	THCA	-0.218288
TCGA-DX-A1L3-01	SARC	-0.423689
TCGA-2Z-A9JN-01	KIRP	-0.32288
TCGA-AR-A1AM-01	BRCA	-0.269089
TCGA-HT-8113-01	LGG	-0.210397
TCGA-VF-A8AE-01	TGCT	-0.256407
TCGA-DH-A7UT-01	LGG	-0.168184
TCGA-A6-6138-01	COAD	-0.61576
TCGA-CV-7238-01	HNSC	-0.324707
TCGA-AB-2841-03	LAML	-0.481365
TCGA-EL-A3T7-01	THCA	-0.537906
TCGA-SN-A6IS-01	TGCT	-0.275179
TCGA-AN-A041-01	BRCA	-0.409481
TCGA-CN-5367-01	HNSC	-0.379112
TCGA-MP-A4T8-01	LUAD	-0.293484
TCGA-D6-A74Q-01	HNSC	-0.252883
TCGA-86-8279-01	LUAD	-0.343852
TCGA-W2-A7HB-01	PCPG	-0.47537
TCGA-E7-A6MD-01	BLCA	-0.290446
TCGA-CR-5250-01	HNSC	-0.276496
TCGA-B0-5100-01	KIRC	-0.344977
TCGA-EJ-7218-01	PRAD	-0.261884
TCGA-XK-AAJR-01	PRAD	-0.298352
TCGA-BH-A28Q-01	BRCA	-0.27138
TCGA-2A-AAYF-01	PRAD	-0.297648
TCGA-BP-4775-01	KIRC	-0.404421
TCGA-44-3917-01	LUAD	-0.32069
TCGA-61-2000-01	OV	-0.493197
TCGA-A4-7288-01	KIRP	-0.247027
TCGA-75-5125-01	LUAD	-0.361226
TCGA-BR-4369-01	STAD	-0.469077
TCGA-B0-5400-01	KIRC	-0.284478
TCGA-G4-6317-02	COAD	-0.46429
TCGA-G4-6317-01	COAD	-0.499051
TCGA-HU-8244-01	STAD	-0.393041
TCGA-25-2404-01	OV	-0.281314
TCGA-CV-7437-01	HNSC	-0.221937
TCGA-55-7913-01	LUAD	-0.300966
TCGA-K7-A5RG-01	LIHC	-0.607818
TCGA-ZG-A9LU-01	PRAD	-0.34664
TCGA-13-0768-01	OV	-0.306052
TCGA-B6-A409-01	BRCA	-0.317915
TCGA-B8-5552-01	KIRC	-0.343531
TCGA-C5-A7X8-01	CESC	-0.319513
TCGA-BP-4330-01	KIRC	-0.383572
TCGA-21-1078-01	LUSC	-0.356312
TCGA-34-2600-01	LUSC	-0.184208
TCGA-AB-2950-03	LAML	-0.456283
TCGA-SG-A6Z4-01	SARC	-0.402007
TCGA-VD-AA8R-01	UVM	-0.746297
TCGA-3B-A9HZ-01	SARC	-0.378435
TCGA-CJ-4873-01	KIRC	-0.339013
TCGA-SX-A7SL-01	KIRP	-0.19993
TCGA-BH-A1EX-01	BRCA	-0.390143
TCGA-HW-8321-01	LGG	-0.166893
TCGA-CK-4952-01	COAD	-0.360613
TCGA-G4-6309-01	COAD	-0.462448
TCGA-EZ-7264-01	LGG	-0.242191
TCGA-X7-A8M0-01	THYM	-0.196473
TCGA-E8-A433-01	THCA	-0.343048
TCGA-55-8615-01	LUAD	-0.26228
TCGA-HZ-A4BK-01	PAAD	-0.484267
TCGA-BK-A26L-01	UCEC	-0.372263
TCGA-A2-A0CT-01	BRCA	-0.297498
TCGA-56-7823-01	LUSC	-0.210072
TCGA-G2-A2EO-01	BLCA	-0.451454
TCGA-D6-A6EO-01	HNSC	-0.223446
TCGA-29-1778-01	OV	-0.329195
TCGA-EB-A24C-01	SKCM	-1.64615
TCGA-AK-3443-01	KIRC	-0.222684
TCGA-A7-A0CJ-01	BRCA	-0.276024
TCGA-CS-6666-01	LGG	-0.188663
TCGA-B5-A3FB-01	UCEC	-0.22105
TCGA-BP-4776-01	KIRC	-0.353264
TCGA-CM-5868-01	COAD	-0.573392
TCGA-WC-A885-01	UVM	-0.863441
TCGA-55-6979-01	LUAD	-0.414094
TCGA-P4-AAVO-01	KIRP	-0.324468
TCGA-VQ-A91Z-01	STAD	-0.351181
TCGA-A2-A4S2-01	BRCA	-0.235649
TCGA-61-2092-01	OV	-0.260746
TCGA-W5-AA2X-01	CHOL	-0.357744
TCGA-BJ-A291-01	THCA	-0.302652
TCGA-IR-A3LH-01	CESC	-0.242661
TCGA-KO-8410-01	KICH	-0.261011
TCGA-BH-A0H0-01	BRCA	-0.2219
TCGA-LN-A4A9-01	ESCA	-0.402604
TCGA-LL-A5YO-01	BRCA	-0.279658
TCGA-86-A4JF-01	LUAD	-0.3375
TCGA-DC-6156-01	READ	-0.496531
TCGA-QU-A6IP-01	PRAD	-0.223752
TCGA-FI-A3PV-01	UCEC	-0.206779
TCGA-V1-A9O9-01	PRAD	-0.363276
TCGA-FS-A1Z3-06	SKCM	-1.656
TCGA-AN-A0FW-01	BRCA	-0.270932
TCGA-VQ-A8PH-01	STAD	-0.281513
TCGA-AC-A6IX-06	BRCA	-0.24891
TCGA-AC-A6IX-01	BRCA	-0.275004
TCGA-XF-A8HH-01	BLCA	-0.312708
TCGA-EB-A551-01	SKCM	-1.53786
TCGA-EL-A4K2-01	THCA	-0.304319
TCGA-HW-7491-01	LGG	-0.20686
TCGA-FS-A1ZD-06	SKCM	-1.67149
TCGA-86-7701-01	LUAD	-0.297795
TCGA-EJ-A8FO-01	PRAD	-0.287811
TCGA-GN-A267-06	SKCM	-1.03726
TCGA-A3-3320-01	KIRC	-0.322506
TCGA-FT-A3EE-01	BLCA	-0.366478
TCGA-D3-A8GP-06	SKCM	-1.60667
TCGA-L9-A443-01	LUAD	-0.241626
TCGA-DJ-A2PN-01	THCA	-0.257493
TCGA-S9-A6U1-01	LGG	-0.191327
TCGA-ZB-A96E-01	THYM	-0.258763
TCGA-D3-A2JF-06	SKCM	-1.37521
TCGA-66-2767-01	LUSC	-0.337061
TCGA-MR-A520-01	LIHC	-0.587237
TCGA-X7-A8M4-01	THYM	-0.280073
TCGA-AB-2835-03	LAML	-0.447305
TCGA-E1-5307-01	LGG	-0.200493
TCGA-78-8660-01	LUAD	-0.296532
TCGA-C5-A1M9-01	CESC	-0.384676
TCGA-KL-8325-01	KICH	-0.336759
TCGA-EE-A2MC-06	SKCM	-0.715228
TCGA-K4-A3WU-01	BLCA	-0.400634
TCGA-AG-4021-01	READ	-0.681658
TCGA-E2-A156-01	BRCA	-0.32209
TCGA-CS-6669-01	LGG	-0.24792
TCGA-BH-A0B4-01	BRCA	-0.284135
TCGA-EM-A2CL-01	THCA	-0.303102
TCGA-CF-A47V-01	BLCA	-0.377993
TCGA-AR-A24R-01	BRCA	-0.246358
TCGA-VM-A8CE-01	LGG	-0.194812
TCGA-3B-A9I3-01	SARC	-0.226637
TCGA-3H-AB3O-01	MESO	-0.342139
TCGA-J4-A67L-01	PRAD	-0.32045
TCGA-E2-A1LH-01	BRCA	-0.441181
TCGA-HT-7481-01	LGG	-0.231734
TCGA-AB-2894-03	LAML	-0.472846
TCGA-NC-A5HO-01	LUSC	-0.233119
TCGA-QQ-A5VA-01	SARC	-0.363407
TCGA-G9-6373-01	PRAD	-0.314075
TCGA-A6-6648-01	COAD	-0.478763
TCGA-BF-A1PZ-01	SKCM	-1.62044
TCGA-AB-2828-03	LAML	-0.460243
TCGA-50-6590-01	LUAD	-0.307466
TCGA-78-7148-01	LUAD	-0.211633
TCGA-DU-8163-01	LGG	-0.200758
TCGA-D8-A1JP-01	BRCA	-0.345695
TCGA-24-0970-01	OV	-0.273821
TCGA-13-1501-01	OV	-0.390995
TCGA-AB-2946-03	LAML	-0.367429
TCGA-AN-A0FS-01	BRCA	-0.262396
TCGA-77-8154-01	LUSC	-0.268254
TCGA-2G-AAFM-01	TGCT	-0.344885
TCGA-DJ-A3V5-01	THCA	-0.32037
TCGA-WE-A8ZX-06	SKCM	-1.76799
TCGA-AC-A3TM-01	BRCA	-0.231796
TCGA-DJ-A2Q3-01	THCA	-0.27721
TCGA-D6-8568-01	HNSC	-0.266828
TCGA-CV-7446-01	HNSC	-0.265746
TCGA-G8-6909-01	DLBC	-0.408318
TCGA-DJ-A2PY-01	THCA	-0.300422
TCGA-AB-2890-03	LAML	-0.302501
TCGA-C8-A12K-01	BRCA	-0.396825
TCGA-AR-A2LE-01	BRCA	-0.26769
TCGA-AD-6964-01	COAD	-0.374114
TCGA-37-A5EL-01	LUSC	-0.22012
TCGA-26-1442-01	GBM	-0.195121
TCGA-B0-4688-01	KIRC	-0.451794
TCGA-BH-A0HK-01	BRCA	-0.248119
TCGA-J4-A67O-01	PRAD	-0.283761
TCGA-G4-6295-01	COAD	-0.445766
TCGA-RD-A8NB-01	STAD	-0.43881
TCGA-B2-4101-01	KIRC	-0.41547
TCGA-BQ-7048-01	KIRP	-0.351784
TCGA-DG-A2KJ-01	CESC	-0.452115
TCGA-55-A490-01	LUAD	-0.400985
TCGA-4Z-AA81-01	BLCA	-0.504287
TCGA-CF-A3MG-01	BLCA	-0.433054
TCGA-QR-A708-01	PCPG	-0.363296
TCGA-24-2023-01	OV	-0.480338
TCGA-NH-A50T-01	COAD	-0.511809
TCGA-FE-A237-01	THCA	-0.299146
TCGA-2G-AAFI-01	TGCT	-0.47843
TCGA-ZS-A9CE-01	LIHC	-0.525509
TCGA-AR-A250-01	BRCA	-0.36591
TCGA-HC-7230-01	PRAD	-0.287876
TCGA-G8-6914-01	DLBC	-0.32867
TCGA-HT-8110-01	LGG	-0.146001
TCGA-D8-A1JG-01	BRCA	-0.256901
TCGA-KL-8337-01	KICH	-0.27699
TCGA-FG-7638-01	LGG	-0.220066
TCGA-ZF-A9R4-01	BLCA	-0.323242
TCGA-E2-A152-01	BRCA	-0.453026
TCGA-CV-7097-01	HNSC	-0.390958
TCGA-GN-A26C-01	SKCM	-0.888098
TCGA-AR-A24V-01	BRCA	-0.342288
TCGA-85-8070-01	LUSC	-0.297107
TCGA-ED-A7PZ-01	LIHC	-0.496598
TCGA-AK-3429-01	KIRC	-0.433245
TCGA-PC-A5DL-01	SARC	-0.388866
TCGA-JV-A5VF-01	SARC	-0.390143
TCGA-AH-6903-01	READ	-0.500799
TCGA-D7-6815-01	STAD	-0.542876
TCGA-BS-A0V4-01	UCEC	-0.339181
TCGA-AN-A0FX-01	BRCA	-0.375256
TCGA-Q1-A5R3-01	CESC	-0.319718
TCGA-CV-5966-01	HNSC	-0.330008
TCGA-AC-A62V-01	BRCA	-0.23817
TCGA-CN-6988-01	HNSC	-0.184123
TCGA-ET-A39O-01	THCA	-0.300731
TCGA-FK-A3S3-01	THCA	-0.359612
TCGA-FB-AAQ1-01	PAAD	-0.376353
TCGA-AC-A2QI-01	BRCA	-0.317183
TCGA-HC-7211-01	PRAD	-0.253813
TCGA-2Z-A9J3-01	KIRP	-0.320814
TCGA-GF-A3OT-06	SKCM	-0.713959
TCGA-GM-A3XN-01	BRCA	-0.193365
TCGA-US-A77J-01	PAAD	-0.402554
TCGA-C8-A275-01	BRCA	-0.336925
TCGA-UD-AAC7-01	MESO	-0.293923
TCGA-4L-AA1F-01	PRAD	-0.438289
TCGA-AK-3433-01	KIRC	-0.304094
TCGA-DD-AAD8-01	LIHC	-0.62752
TCGA-AO-A129-01	BRCA	-0.384478
TCGA-P3-A6T3-01	HNSC	-0.428305
TCGA-ER-A19G-06	SKCM	-1.4948
TCGA-22-4601-01	LUSC	-0.213033
TCGA-CV-A468-01	HNSC	-0.304881
TCGA-EJ-5516-01	PRAD	-0.303602
TCGA-DX-A8BV-01	SARC	-0.393526
TCGA-AO-A12E-01	BRCA	-0.284659
TCGA-YF-AA3L-01	BLCA	-0.341782
TCGA-55-A48Z-01	LUAD	-0.287521
TCGA-56-7730-01	LUSC	-0.293334
TCGA-BR-8059-01	STAD	-0.449409
TCGA-EL-A3MZ-01	THCA	-0.311473
TCGA-CD-8527-01	STAD	-0.418906
TCGA-BH-A1F8-01	BRCA	-0.382175
TCGA-G3-AAV3-01	LIHC	-0.669791
TCGA-QK-A6V9-01	HNSC	-0.234306
TCGA-A3-3306-01	KIRC	-0.388868
TCGA-XF-A9SJ-01	BLCA	-0.385289
TCGA-D8-A1JK-01	BRCA	-0.301234
TCGA-WE-A8ZO-06	SKCM	-1.58424
TCGA-ZF-A9R0-01	BLCA	-0.316686
TCGA-DU-7008-01	LGG	-0.280597
TCGA-A8-A08X-01	BRCA	-0.243003
TCGA-AR-A2LN-01	BRCA	-0.204723
TCGA-HJ-7597-01	STAD	-0.516813
TCGA-AB-2949-03	LAML	-0.375859
TCGA-EI-6882-01	READ	-0.440905
TCGA-BP-4975-01	KIRC	-0.339243
TCGA-AZ-4315-01	COAD	-0.499182
TCGA-3M-AB46-01	STAD	-0.514313
TCGA-DX-A48R-01	SARC	-0.317743
TCGA-VM-A8C9-01	LGG	-0.152826
TCGA-EB-A85I-01	SKCM	-1.1544
TCGA-D6-A6EK-01	HNSC	-0.601586
TCGA-CJ-4869-01	KIRC	-0.279796
TCGA-AA-3506-01	COAD	-0.553118
TCGA-3A-A9I9-01	PAAD	-0.493211
TCGA-A4-8098-01	KIRP	-0.274194
TCGA-EA-A3HT-01	CESC	-0.25512
TCGA-IN-A7NT-01	STAD	-0.345928
TCGA-29-1784-01	OV	-0.337506
TCGA-AN-A0FF-01	BRCA	-0.229302
TCGA-ZG-A9LM-01	PRAD	-0.333346
TCGA-EB-A4OZ-01	SKCM	-1.24585
TCGA-J8-A3YD-01	THCA	-0.232146
TCGA-06-0743-01	GBM	-0.22965
TCGA-E9-A1R6-01	BRCA	-0.306654
TCGA-R5-A7ZI-01	STAD	-0.346299
TCGA-23-1119-01	OV	-0.308216
TCGA-AJ-A3NC-01	UCEC	-0.445335
TCGA-4V-A9QI-01	THYM	-0.278212
TCGA-G3-A25X-01	LIHC	-0.446059
TCGA-BP-4983-01	KIRC	-0.510501
TCGA-B4-5378-01	KIRC	-0.263675
TCGA-BR-A4J6-01	STAD	-0.406086
TCGA-DQ-7591-01	HNSC	-0.257636
TCGA-A8-A09A-01	BRCA	-0.329368
TCGA-G3-A3CK-01	LIHC	-0.616836
TCGA-BQ-7056-01	KIRP	-0.276249
TCGA-BR-6801-01	STAD	-0.329283
TCGA-F9-A4JJ-01	KIRP	-0.337026
TCGA-IQ-A61I-01	HNSC	-0.255233
TCGA-29-1694-01	OV	-0.385031
TCGA-D3-A8GE-06	SKCM	-0.699239
TCGA-5P-A9JZ-01	KIRP	-0.310224
TCGA-HD-A6I0-01	HNSC	-0.46213
TCGA-A8-A07W-01	BRCA	-0.358313
TCGA-FA-A82F-01	DLBC	-0.322838
TCGA-EM-A3AR-01	THCA	-0.291374
TCGA-A4-A5Y0-01	KIRP	-0.280885
TCGA-57-1582-01	OV	-0.303595
TCGA-HB-A3L4-01	SARC	-0.302021
TCGA-3A-A9IB-01	PAAD	-0.435427
TCGA-G7-6792-01	KIRP	-0.282188
TCGA-AB-2822-03	LAML	-0.481007
TCGA-31-1946-01	OV	-0.475759
TCGA-02-0055-01	GBM	-0.472658
TCGA-BD-A2L6-01	LIHC	-0.686103
TCGA-B2-5639-01	KIRC	-0.427333
TCGA-GK-A6C7-01	KIRC	-0.38391
TCGA-30-1857-01	OV	-0.341605
TCGA-V1-A9ZK-01	PRAD	-0.336411
TCGA-AB-2818-03	LAML	-0.428589
TCGA-ZG-A9LY-01	PRAD	-0.288239
[truncated: 8,056 more rows]

## Sheet: Fig2I
TCGA.sample	BRAF	BRAF.mut
[truncated: 7,581 more rows]

[truncated: 2 more sheets: Fig2J, Fig2K]
