# Supplementary material for: Building a translational cancer dependency map for The Cancer Genome Atlas
Source: Nat Cancer. 2024 Jul 15;5(8):1176–94. doi: 10.1038/s43018-024-00789-y (PMC11358024; doi:10.1038/s43018-024-00789-y)
Supplement: Supplementary file 8 — Source data for Fig. 3. [file 43018_2024_789_MOESM8_ESM.xlsx]

## Sheet: Figure 3A
	TCGA-A2-A0T2	TCGA-A2-A04P	TCGA-A1-A0SK	TCGA-A2-A0CM	TCGA-AR-A1AR	TCGA-B6-A0WX	TCGA-BH-A1F0	TCGA-B6-A0I6	TCGA-BH-A18V	TCGA-BH-A18Q	TCGA-BH-A18K	TCGA-BH-A0HL	TCGA-BH-A0E0	TCGA-BH-A0RX	TCGA-BH-A0E6	TCGA-AO-A0J4	TCGA-A7-A0CE	TCGA-A7-A0DA	TCGA-D8-A142	TCGA-D8-A143	TCGA-AQ-A04J	TCGA-BH-A0HN	TCGA-A2-A0T0	TCGA-A2-A0YE	TCGA-A2-A0YJ	TCGA-A2-A0D0	TCGA-A2-A04U	TCGA-AO-A0J6	TCGA-A2-A0YM	TCGA-A2-A0D2	TCGA-BH-A0B3	TCGA-A2-A04Q	TCGA-A2-A0SX	TCGA-AO-A0JL	TCGA-AO-A12F	TCGA-BH-A0B9	TCGA-A2-A04T	TCGA-B6-A0RT	TCGA-AO-A128	TCGA-AO-A129	TCGA-AO-A124	TCGA-B6-A0RU	TCGA-B6-A0IQ	TCGA-B6-A0I2	TCGA-B6-A0IJ	TCGA-B6-A0X1	TCGA-B6-A0RE	TCGA-A2-A0ST	TCGA-AR-A0TP
ER	Negative	Negative	Negative	Negative	Negative	Negative	Negative	Negative	Negative	Negative	Positive	Positive	Negative	Negative	Negative	Negative	Negative	Negative	Negative	Negative	Negative	Positive	Negative	Negative	Positive	Negative	Negative	Negative	Negative	Negative	Negative	Negative	Negative	Negative	Negative	Negative	Negative	Negative	Negative	Negative	Negative	Negative	Negative	NA	Positive	Negative	Negative	Negative	Positive
PR	Negative	Negative	Negative	Negative	Negative	Negative	NA	Negative	Negative	Negative	Positive	Positive	Negative	Negative	Negative	Negative	Negative	Negative	Negative	Negative	Negative	Positive	Negative	Negative	Negative	Negative	Negative	Negative	Negative	Negative	Negative	Negative	Negative	Negative	Negative	Negative	Negative	Negative	Negative	Negative	Negative	Negative	Negative	NA	Positive	Negative	Negative	Negative	Negative
HER	Negative	Negative	Negative	Negative	Negative	Negative	Negative	NA	Negative	Negative	Negative	Negative	Negative	Negative	Negative	Negative	Negative	Negative	Negative	Negative	Negative	Negative	Negative	Negative	Negative	Negative	Negative	Negative	Negative	Negative	Negative	Negative	Negative	Negative	Negative	Negative	Negative	Negative	Negative	Negative	Negative	Negative	Negative	Negative	Negative	NA	Negative	Negative	Negative
PAM50	Basal-like	Basal-like	Basal-like	Basal-like	Basal-like	Basal-like	Basal-like	Basal-like	Basal-like	Basal-like	Basal-like	Basal-like	Basal-like	Basal-like	Basal-like	Basal-like	Basal-like	Basal-like	Basal-like	Basal-like	Basal-like	Basal-like	Basal-like	Basal-like	Basal-like	Basal-like	Basal-like	Basal-like	Basal-like	Basal-like	Basal-like	Basal-like	Basal-like	Basal-like	Basal-like	Basal-like	Basal-like	Basal-like	Basal-like	Basal-like	Basal-like	Basal-like	Basal-like	Basal-like	Basal-like	Basal-like	Basal-like	Basal-like	Basal-like
CCND1	2.10318	2.44325	3	1.30791	1.21464	0.830834	2.28018	1.5222	0.535943	2.60111	0.502673	-1.9484	1.4992	2.01629	0.992444	0.365398	1.07375	1.02588	0.873624	2.59096	2.35089	-1.5448	1.05917	1.46307	1.5855	1.73213	0.469831	0.492087	0.849845	1.33313	1.17805	1.83237	1.03638	2.04288	0.65429	2.8369	1.88878	2.8231	1.98132	1.28649	2.78782	2.27198	2.11219	1.89057	1.01121	1.10038	1.63118	2.53615	1.85885
XPR1	-1.15455	-1.31179	0.974776	-0.320243	-1.11739	-0.854877	-0.714418	-0.953542	-1.42906	-0.280896	1.14156	2.1438	-0.225027	-0.640806	-0.723171	0.00535132	-0.521933	-0.524898	0.973407	-1.10854	-1.46644	0.0142524	-0.330711	-1.23487	-0.672512	-0.561092	0.318289	-2.1266	-0.811123	-0.542853	-0.908063	0.102012	-1.15852	-0.158868	1.07486	-1.3783	-0.703872	-0.992556	-2.25815	-0.392794	-0.916984	-0.905225	-0.849308	-0.75004	-1.33526	-1.14691	-1.03786	0.255558	-0.00735919
BCL2L1	0.211518	0.139566	0.0507477	-0.0907096	0.479022	0.314266	0.223876	-0.461709	0.711351	-0.0750816	0.330236	-0.49424	0.202362	0.194487	-0.0648411	-0.152883	0.100651	0.659265	-0.722673	0.650493	0.733208	0.62903	0.797187	0.165598	-0.460137	-0.194323	-0.103437	0.598139	-0.00817396	-0.207309	0.154711	0.121361	0.00666225	0.699481	0.117846	0.177218	0.608211	1.03321	-0.130556	-0.0377665	-0.162829	0.288405	0.958059	0.437012	0.216771	0.0207564	0.141363	0.0340019	0.389825
CDK4	1.89393	1.54079	3	1.56121	1.85253	1.9884	1.95083	1.91407	1.47521	2.33933	0.117577	-1.89379	0.931776	1.7112	1.61831	1.57871	1.91274	1.72212	1.60447	2.04415	1.66396	-0.87297	1.90793	2.27781	1.33386	2.2495	1.72097	1.2555	1.60606	1.99499	1.7616	1.83599	2.0758	1.81858	1.38365	2.28855	1.72446	1.908	1.97387	1.58193	2.34757	1.56346	2.20813	1.71064	1.87161	1.40421	1.70748	2.02353	2.29224
FAM50A	0.576185	1.38777	-0.163111	0.180016	0.61916	0.41646	0.304936	1.80062	1.31223	0.0257366	0.106568	-1.65226	1.55615	1.2843	2.12254	0.299133	1.70359	1.82841	0.757376	2.18198	1.29986	-0.521744	-0.109567	1.2602	1.39592	-0.060365	1.9692	2.16189	1.95745	-0.0722764	2.6268	0.937734	1.59884	0.618928	-0.474675	0.147707	1.31388	1.109	0.471726	0.589455	2.67629	0.560095	0.842812	0.730286	1.96323	1.9027	0.75476	1.01405	1.47607
KIDINS220	-0.564883	-0.561093	0.365742	-0.430644	-0.960769	-0.221693	-0.0775462	-0.466109	-1.2403	0.000990314	0.677533	1.90977	-0.602671	0.101003	0.0367406	0.26069	0.413626	-0.130146	1.06895	-0.0882102	-0.804558	0.166062	0.326176	-0.501898	-0.0665301	-0.402873	1.0884	-1.5121	-0.154929	-0.0121806	-0.539671	0.105464	-0.702707	-0.0607186	0.879969	-1.33727	-0.220148	-0.36946	-1.92317	0.235653	-0.130339	-0.750977	-0.846326	-0.234853	-0.618812	-0.136103	-1.05818	0.669915	0.280949
PTPN11	-0.209989	-0.0638939	0.518062	-0.44252	-1.56602	-1.30907	0.0201292	-0.650802	-0.771068	0.18472	0.325471	2.60701	-0.836669	-0.668899	-0.646565	-0.595686	-0.70204	-0.738393	-0.393554	-0.450625	-1.09469	0.383903	-0.173556	-1.35111	-0.254691	-1.09394	0.544876	-0.645534	-0.226061	-1.09976	-0.942116	-0.764437	-0.572341	-0.117938	-0.960462	-0.980204	-0.424325	-0.668915	-0.260016	-0.123763	-0.60581	-0.83029	-1.5949	-0.742105	-0.803495	-1.08892	-0.956283	-0.212825	-0.162291
CDK6	1.9017	1.51056	2.06744	-0.23598	-0.631151	-0.128667	-0.181079	-0.102829	-2.18439	1.17433	-1.23585	3	0.961762	0.326274	0.391761	-0.954405	0.56102	-0.567864	-1.34363	1.74103	1.84116	-1.2099	-0.981872	0.952944	-0.0668392	0.756633	-0.26334	-2.27195	1.14569	-0.503626	0.0584867	0.39372	-0.157432	0.350598	-1.09878	0.459383	0.441154	0.917445	-1.49018	0.0522841	1.45007	1.21588	0.0954207	-0.258681	-1.60185	0.406816	0.134228	1.74566	-0.276336
NMT1	1.21731	-0.431728	1.60836	0.872115	1.37828	0.73155	0.0490871	0.866632	0.45937	1.51286	-0.720099	3	-0.781867	0.638265	0.609621	0.475597	0.351595	0.432506	1.68267	-0.593366	-0.142537	-0.730799	2.63077	0.862234	1.8486	1.09466	1.11333	1.22781	2.28338	0.996277	0.702932	0.29996	1.14935	2.00967	0.829887	0.721711	2.80221	1.39394	-1.03802	1.64214	-0.772312	0.870681	0.812921	-1.18149	-0.0606194	2.22652	1.63823	0.364124	1.61011
FBXO7	-0.260808	0.082158	0.740613	-0.221964	0.0334853	0.466049	0.121328	0.190873	0.0663817	-0.100124	0.345654	0.767946	0.417175	0.254161	0.230891	0.0859194	0.195911	-0.517059	0.291656	0.526106	0.427995	0.0878275	-0.0298125	0.390034	-0.00196465	-0.225608	-0.109405	0.236746	0.0587552	0.462354	0.0537177	-0.0851802	0.229901	0.317579	0.624235	0.139805	0.0915386	0.288491	-0.452751	0.0684937	0.416024	0.31552	0.652061	0.14574	0.28159	0.141336	0.391933	0.401872	0.0750401
GATA3	1.26522	1.63568	1.83955	1.9952	1.46651	1.69188	2.27022	1.97972	1.54795	1.82453	-0.134186	-0.953278	-0.537472	1.69387	1.57887	1.78927	1.53657	1.62929	1.7266	1.60162	1.75859	-0.862551	1.46882	1.87348	1.9815	2.0298	2.21113	1.78167	1.69827	1.81568	1.72112	1.69402	1.76569	1.63841	1.7514	1.96892	1.5286	1.46914	2.08176	1.39582	1.66036	1.61816	1.39884	2.08514	1.73648	1.50805	1.5567	1.61107	2.41106
VPS37A	1.06453	0.076977	0.228678	1.15942	0.528103	-0.0148944	0.110892	0.518981	1.19201	0.218395	-0.106494	0.640616	0.56338	0.553429	0.773038	-0.453568	0.0871319	0.680608	0.790749	-0.41079	0.71699	0.528273	0.349192	1.57139	0.0890807	0.0819811	0.275074	-0.0748174	0.515917	0.590374	0.63294	0.21417	-0.252163	0.169591	0.995836	0.990034	0.0665421	0.704101	0.806155	-0.0129087	-1.01177	0.233343	1.07516	-0.21246	-0.377485	1.58133	0.758814	-0.32465	-0.238755
PPP2R1A	-2.15431	-1.50725	0.770112	-1.81423	0.419019	-1.23566	0.519961	-2.08674	0.288598	-1.04033	0.255286	-1.23508	2.57651	-0.80467	-1.32731	-1.80176	-1.29095	-1.36412	-1.38686	-0.50342	-0.376807	0.053698	-1.40693	-0.261379	-0.642076	-1.06784	-2.93473	-0.77236	-1.82472	-0.824139	-0.554023	-0.831203	-1.51032	-1.56963	-1.79749	0.392753	-1.16193	0.826526	1.40639	-1.02625	-1.45047	-0.231709	-1.34231	0.322468	-1.11827	-0.283177	0.765969	-0.806112	0.277546
PRKRA	-0.308443	-2.00455	-2.5008	-1.49648	-2.24917	-1.30921	-2.75471	-2.02691	-1.68703	-0.890627	0.418866	-2.66814	1.29938	-0.965948	-0.426454	-0.408988	-1.28143	-0.972806	-0.962885	-1.25086	-2.14572	0.377812	-1.32123	-1.96346	-1.36196	-2.12805	-1.28403	-1.1049	-0.974616	-0.192936	-0.872721	-0.418479	-2.42856	-0.503972	-1.29094	0.395296	-0.406661	-1.96304	-1.16227	-1.84928	-0.846798	-1.93805	-1.19708	-2.55236	-1.24442	-1.3462	-1.98363	-2.12601	0.459198
STX4	1.08533	0.489073	3	0.556678	0.719818	0.630583	0.919215	1.04525	1.16462	0.714652	-0.571872	3	-0.486089	0.734491	0.250388	0.169282	-0.061094	0.579222	0.0208726	-0.685354	0.23509	0.918137	1.90636	0.839974	0.528069	0.985365	0.0565883	0.959151	0.317679	0.381876	0.172047	0.24805	0.347007	1.50342	0.685683	0.825246	0.623682	0.484906	0.0106713	0.445648	0.0567684	0.5128	0.705653	0.0696681	0.601519	0.53783	0.665596	0.648577	0.892552
SNAP23	-0.623338	-1.49609	2.3543	-0.993211	-0.725402	-1.08323	-0.515231	-0.715811	-0.000763393	-0.571663	0.329071	2.54272	-0.880985	-0.0902905	-0.81159	-1.01606	0.144756	-1.66969	-1.44654	0.0708742	0.053237	1.11102	-0.243661	-0.927809	-2.6246	-0.937165	0.236051	-1.77874	-1.43233	-0.212646	-0.793185	-1.00429	-0.960174	-1.04402	-0.954722	-1.05262	-1.29381	-0.254605	-1.29595	-1.34465	-0.978857	-0.278192	-1.00076	-0.993843	-0.463396	0.237916	-1.08172	-1.76598	0.148944
TP53	-1.62836	-0.70209	-1.87027	-1.34815	-1.02754	-0.897526	-0.766941	-0.917635	-1.88806	-2.31016	-0.100067	1.283	-0.784694	-0.843268	-0.507823	-1.58959	-1.58637	-0.802121	-0.421095	-1.44591	-1.16018	1.92314	-0.880507	-1.41521	-1.07242	-1.27772	-0.440532	-0.465452	-1.72814	-1.33927	-0.925813	-0.869518	-1.32738	-1.39753	-0.371458	-2.4846	-0.899678	-1.35867	-1.51154	-1.3436	-1.7059	-0.539691	-2.1152	-1.36016	-0.624217	-0.749117	-0.730447	-1.28228	-1.20279
COPG1	0.762331	0.776012	3	1.09757	0.984933	1.97909	1.0884	2.25151	1.41927	1.03919	-0.450418	1.28037	1.5516	1.21483	2.16047	1.58736	2.25677	1.7694	2.0756	2.68815	0.607857	-0.138541	1.29909	1.65869	0.9847	1.63594	2.31895	1.11111	1.94184	2.62133	0.895917	1.16895	1.14492	1.0441	2.31955	1.39813	0.959132	1.11319	0.709389	1.20418	1.33782	1.74396	2.09745	1.27207	1.49347	1.9607	0.932422	1.42867	1.01441
FOXA1	1.78228	1.75937	1.65612	2.09618	2.21744	1.45783	1.70796	2.03694	2.21203	1.54844	-0.23193	-1.1015	1.66842	1.86863	1.63307	2.13813	2.02687	2.05706	1.85742	1.52662	2.01657	-1.01606	1.40936	2.13259	1.83338	2.20026	2.09007	2.34638	2.16815	1.84758	2.13761	1.66796	2.03944	1.41424	1.96942	2.23379	1.96988	1.90021	1.89183	1.80115	1.96349	1.8003	1.80865	2.36022	2.24075	2.12145	2.01208	1.62429	2.27817
MED14	-0.151093	-0.402269	0.649814	-1.03759	0.00411486	-0.396807	0.0886596	-1.63485	-0.377235	-1.79213	0.793359	-2.65621	0.577371	0.0465734	-1.37808	-2.0773	-2.20329	0.000864854	-0.441557	-0.287841	-0.483886	1.49621	-0.779917	-0.218772	-0.197351	-1.68555	-1.01169	-0.145147	-1.80844	-0.489454	-0.645503	0.0690071	-1.5451	-0.210847	-0.309549	-1.11755	-1.78018	0.131444	-0.24133	-0.128745	0.269879	-0.189085	0.0808507	-0.380266	-0.431638	1.68315	-0.00194842	0.39745	0.170975
HMGCR	1.53353	1.07763	0.678476	1.08826	0.808904	0.847781	0.620918	1.45472	0.967278	1.38387	0.118232	-0.860258	1.59892	1.00699	1.00361	1.88172	1.19199	1.52978	1.24948	0.0274093	0.878351	-0.42321	1.67127	1.22024	0.543784	0.950593	1.071	0.0580764	0.728695	1.21169	0.817854	1.126	1.35066	0.943186	0.937437	1.52837	0.593144	1.24603	0.841574	1.00136	1.6445	1.12246	1.49353	0.63169	1.23401	0.533208	1.52272	0.850475	0.241489
CDAN1	0.583369	-0.93118	0.717048	0.00398811	-0.98971	-0.433455	1.5789	0.0572507	-0.0579828	2.50167	-0.880248	-0.657031	-0.159134	1.13167	0.197887	0.833388	-0.476789	0.990122	0.158339	1.07347	-0.0997398	-0.652048	0.972474	0.516413	1.18367	1.76088	-0.781321	1.30542	1.61298	-0.621041	0.790448	1.07676	0.554562	1.03407	-0.0396299	0.122431	-0.596402	0.482351	1.77921	0.348863	0.0816432	0.419979	-0.575021	0.24103	-0.11965	2.62693	0.567946	0.846263	-0.254798
DERL2	-0.8469	-0.211572	0.374771	0.195603	0.398299	-0.0351749	-0.412318	0.373926	0.555615	-0.251358	-0.500875	2.61166	1.65481	-0.60053	0.334705	-0.351216	-0.861168	-0.473461	0.312453	-0.901277	-0.0196174	1.63484	0.976871	-1.64243	-1.70811	-0.243092	0.522023	-0.991084	-0.0434592	-1.00369	0.290932	-0.271333	1.08363	0.101866	-1.00293	0.377727	1.08647	0.340894	-0.549265	0.0144308	-0.889772	0.0290891	0.564967	-0.0872089	0.0076023	-0.504787	0.757944	0.305447	0.909438
RIC1	0.400389	0.50507	1.36132	-1.25357	0.596013	0.589942	0.273776	-0.876782	-0.0517354	-0.394187	0.233061	3	1.71568	1.03348	0.61776	-0.729683	-0.208867	0.540423	1.94544	1.14378	-0.158757	2.83169	1.20563	2.07222	-0.723207	0.0449766	1.44911	-1.4916	-0.421286	0.206034	-0.582913	0.693705	-0.308351	1.33282	2.10074	0.77519	-0.46886	0.205477	0.131034	0.200373	-0.0425413	0.588316	1.86776	0.537756	0.439458	-0.529662	-0.236148	-0.0544819	0.968938
ARF4	0.784717	0.39452	2.13367	0.0173734	1.09588	1.03341	0.667158	0.781046	1.35439	-0.889808	-0.0120468	0.695783	1.01768	0.639193	2.19897	1.11364	1.51746	0.514483	1.20778	1.05624	-0.026726	1.90705	0.653232	1.27088	-0.019012	0.0972553	-0.311791	0.0438648	1.03342	1.3829	0.667431	-0.56169	0.483278	0.0989477	1.1857	0.889101	1.257	1.18021	0.333552	0.0254422	0.603717	1.34645	1.412	-0.166912	1.27526	1.62244	0.696802	0.710995	0.35015
WDR1	-0.0653452	0.0678745	-1.05419	-0.0289123	-0.337625	-0.977951	0.48729	0.648538	-0.390627	0.993747	-0.752169	0.185948	-0.241131	0.354267	-1.12176	-0.372023	-2.42789	-0.0748485	-0.135534	-2.00898	-0.0159717	-1.58033	-0.319748	0.36053	-0.0126388	-0.945975	-0.794533	-1.41983	-0.392174	1.12136	-0.760528	0.360821	0.500885	-0.660827	-0.749486	0.11833	-0.65655	-0.0134775	-2.09818	-0.657324	-2.08361	-1.04657	-0.130418	-0.0960978	0.234232	0.385743	-0.205101	0.0487067	0.698298
SKP2	-0.381379	-0.436009	-3	0.354	-1.92932	-0.643204	-0.312794	-1.28901	-2.22342	-0.996166	-0.907427	-1.09884	-3	-1.67127	0.298306	0.789487	-1.61187	-0.425361	1.75851	-2.6072	-1.91983	-1.46347	1.12742	-1.34423	0.230614	-0.83015	1.05309	3	-0.806377	-0.191619	-0.0957117	-0.172709	-1.12326	-1.56827	-0.0896744	-2.65422	-1.69467	-1.92731	-1.7187	0.404317	-0.630268	-1.43104	-3	-1.11737	0.636922	-2.39576	-0.561491	-0.470545	-1.26336
MDM2	1.85265	1.64223	1.4137	1.31613	1.39563	0.484318	0.463746	0.588145	1.8576	1.5426	-0.307418	-1.39108	0.285578	0.479395	0.800502	1.45547	0.984176	0.269597	0.420658	1.07638	0.96246	-1.56974	0.204532	1.83521	1.26881	1.21865	0.55372	1.5825	1.55079	1.05703	0.795532	0.890997	1.07044	1.39903	0.23735	2.20453	0.819781	1.33894	1.31736	1.23632	1.89286	0.774447	1.3081	2.04942	0.895114	0.781538	0.652744	1.76175	0.774121
NF2	0.826454	-0.323514	0.456559	0.907177	1.58461	-0.294334	0.349266	0.20637	-0.422619	-1.62556	0.719618	-0.830387	0.868133	1.19994	0.217656	1.27795	0.305879	0.659873	-1.46876	-1.38915	0.714162	-1.87256	1.49105	-1.34879	0.779352	-0.150786	-0.322141	1.4934	-0.596785	0.890699	-0.645991	0.366338	0.505815	-0.0698988	0.0392706	0.718467	-1.0661	0.231787	0.268286	-0.703273	-0.33509	-0.836449	-1.29349	-0.203765	-0.258343	0.103896	0.193783	-0.0552729	-0.118175
MED1	-0.933964	1.12092	1.61155	-1.02824	0.332389	2.53616	0.756247	-1.24424	1.47107	-0.329444	1.47984	1.09448	-0.312447	1.00046	-0.727629	-2.08169	-0.678515	-1.12113	-1.79129	0.240909	0.658515	0.558049	-0.740782	-0.751827	-1.74374	-0.0667893	-1.32844	1.25065	-1.1112	-0.468066	-0.775772	1.31207	-1.16354	0.885794	0.424254	2.38863	-0.691739	0.746433	1.62082	0.671707	-1.95848	0.0483168	1.01439	2.0516	-0.0498207	0.154823	0.3744	0.469728	-2.44025
ACO2	1.49099	0.13342	0.0923173	-0.233027	1.98135	-1.33078	-1.17932	-0.0335474	0.842767	0.834823	0.75599	-0.331486	-0.0066929	-0.4279	-0.586636	-1.1398	-2.16475	0.505268	-0.0806043	-0.626998	-0.55647	0.68992	0.776879	-0.472246	-0.10072	-2.15669	0.108888	0.184832	-2.0931	-0.265721	-0.907906	1.13629	-1.41484	0.228135	1.1586	-0.866707	-1.17394	-0.259975	0.221198	-0.526929	-2.26146	0.163664	0.322999	-1.74225	-0.676553	-0.438004	-0.749144	-1.09811	1.02079
ACTR1A	-0.127962	0.00440179	0.30812	-0.141263	-0.270323	-2.02546	0.430518	0.560001	-0.268167	0.887458	0.556956	3	-2.17789	-1.92644	-1.62634	-0.190454	-3	0.766676	1.43104	-3	0.664419	-0.375185	1.72514	2.15533	1.64529	0.296369	3	-0.29781	-0.15407	-1.09426	-1.61769	0.57718	0.279581	0.15861	1.67996	-0.983057	1.43419	-1.2638	-1.20574	0.830953	1.67476	-0.615227	-0.412348	0.179641	1.27956	-1.03883	-0.718636	0.47024	1.23489
THAP1	0.574085	1.36788	0.365248	1.87874	1.7688	0.130797	0.585942	1.4703	2.17048	1.16175	0.192226	-1.86489	0.123182	0.770911	1.08625	0.740044	1.28494	2.44292	0.270568	0.61903	2.80792	-0.332501	0.792533	1.03514	0.526969	1.92828	-0.649451	0.436081	1.53329	1.39623	2.07897	0.752225	1.53353	0.526741	1.7124	2.01914	0.844449	1.91195	1.39144	0.947694	2.69277	1.66409	1.4361	1.7541	0.304953	0.496607	0.807392	1.27844	1.54169
IGF1R	-0.179933	-0.203616	-1.4132	-0.133441	1.77503	0.477619	-0.637557	-1.11916	1.81905	-1.92461	0.588527	-1.96286	0.474616	0.26536	-0.240943	-1.68785	-1.12664	-1.86363	0.992607	2.69238	0.502684	0.117621	-0.585723	1.28776	0.54306	-0.998369	0.649529	0.888879	-0.428052	0.219644	0.512512	0.37395	-1.51936	-0.211162	0.502303	-0.382078	-0.743319	0.00193693	2.36071	-0.799183	0.783983	0.93234	1.2977	0.647954	-0.229218	1.54922	0.551322	-0.295858	-2.44666
EAF1	0.541285	-0.0111186	0.150634	-1.0064	-2.25808	0.764641	0.410315	-0.626755	-2.96415	0.429689	0.352096	2.22813	-1.11475	-1.17822	-1.73683	-0.787126	-0.979664	0.0586615	-0.69288	1.73302	-0.382437	-0.671214	-2.12337	-2.51902	-0.132722	-1.13961	0.595002	0.9382	-0.905921	-0.88405	-0.978647	-0.0865116	-0.00528869	-1.30328	-2.02131	-0.741714	-1.40695	-1.04175	-0.142535	-0.910977	-1.3026	-0.280604	-2.45621	0.285788	-0.925314	-0.41453	-0.387082	0.0280578	0.922364
AMBRA1	1.63794	1.50166	1.08412	0.540987	0.994023	-0.0284345	1.9653	0.490463	-1.04172	1.10651	0.34086	-2.46275	2.51519	2.15038	1.4306	0.092218	0.339831	1.60062	0.40487	-0.0843016	-0.270759	-0.598792	1.50584	2.7368	2.76036	-0.0760619	0.593079	0.558901	-0.310634	-0.550099	-0.138379	1.36973	-0.249417	2.86707	0.493618	0.581673	1.30464	2.46872	1.9775	1.3657	-0.31749	1.48669	0.269701	0.945367	-0.999183	0.502788	-0.657073	0.907994	2.49486
SNRPB2	1.63329	1.86243	2.48534	0.24609	0.265642	2.21677	2.82075	1.26975	0.898045	3	-1.08705	1.13858	0.482818	1.03828	0.389119	1.66535	0.194214	-0.0318652	1.3759	0.719703	1.11014	-1.14339	2.59888	0.097911	1.40311	1.49671	1.4442	0.042189	0.975575	1.74642	-0.211929	1.10276	1.81806	2.32832	1.88325	0.69508	1.69411	1.32846	0.651126	1.69505	0.0797726	1.79941	1.04545	1.63137	1.56569	0.800289	1.70114	2.23573	1.45218
MAGOH	-1.12416	-1.19139	0.929158	-1.68872	-1.19688	-1.23885	-1.27341	-1.63711	0.0635302	0.303181	1.00173	1.64407	0.0216577	-1.07191	-2.16913	-2.1292	-0.392913	-2.97355	-1.64638	-0.859229	-0.756258	0.213104	-2.3286	-1.24929	-2.0373	-1.81833	-1.03309	-2.36278	-1.34205	-2.27088	-2.11361	0.0241198	-2.61444	-1.19225	0.824861	0.834139	-0.495821	-0.202331	-0.700058	-0.723252	-1.35256	-2.64418	-0.520096	-0.395535	-1.01219	0.627929	-0.327232	-1.24493	-1.72598
GEMIN8	0.0111424	-0.438202	-1.40945	-1.67138	-2.07479	-1.51836	-0.227116	-2.85456	-2.55478	-0.293851	0.259159	-0.200767	-1.34624	-0.478993	-2.52349	-2.83832	-2.69966	0.632694	-1.84986	-2.20845	-1.04602	1.80704	0.714642	-2.54439	-1.04082	-3	-2.54877	0.00328882	-3	-0.618907	-1.96011	-0.703848	-3	-0.631126	-1.77317	-1.99618	-1.55774	-0.886314	-1.46264	-1.22741	-0.350206	-1.2267	-1.95604	-1.81319	-1.86213	-1.56746	-2.05416	-0.407474	0.240289
PPP2CA	0.702631	1.13701	-0.692472	1.1213	1.55271	0.475256	0.393003	1.11605	1.86597	1.68394	-1.75221	1.09175	-0.324485	1.30007	-0.601497	-0.397558	0.947864	1.42769	-0.569922	-1.65288	1.57369	0.105241	-0.465965	0.623569	-0.113512	1.22871	-0.643235	-0.035983	0.653732	0.527024	0.213251	0.0208214	0.633352	1.07906	1.11241	2.05593	0.79947	1.72808	1.7405	-0.501756	-0.901671	0.17069	0.854823	0.473739	-0.639703	3	0.870395	0.383286	0.575277
CHMP3	-0.887648	-0.660066	-2.33366	-2.14548	-1.30293	-1.52268	-0.955125	-1.51795	-1.70595	-1.42551	1.518	0.486219	-0.088386	-1.59349	-0.858642	-2.06463	-1.24946	-1.681	-0.00620204	0.820957	-0.672005	1.77032	-1.56271	-0.354121	-2.1893	-2.57778	-2.08167	-2.00824	-2.65573	-1.41885	0.00257846	-0.715841	-1.46725	-1.92243	-1.5131	-1.11189	-1.04647	-0.968889	-1.19504	-1.10824	0.158399	-0.229999	-1.06288	-0.488496	-0.856358	-1.07203	-1.26044	-1.18958	-0.98214
XRN1	-1.15186	-1.77622	-2.16834	-1.0286	-2.2865	-1.76393	-1.93384	-1.74777	-1.79349	-1.64602	1.1348	-0.0538395	-0.928666	-2.09359	-1.069	-1.61922	-2.03044	-0.965652	-1.16506	-1.42232	-1.7969	1.17372	-0.441528	-2.63164	-1.11404	-2.51962	-1.14887	-2.0077	-1.52967	-1.54542	-2.1423	-1.07475	-2.45837	-1.34952	-0.757164	-1.96951	-1.04377	-2.22704	-1.59994	-1.82843	-2.0172	-1.63876	-2.29667	-2.00981	-1.54351	-2.82023	-1.82486	-1.92903	-1.03482
TRPS1	1.27357	1.43153	2.49255	1.34628	1.8347	1.81618	1.67983	1.62747	1.61191	0.48829	-0.411264	-0.314064	1.46722	1.69425	1.28012	1.26901	0.939571	1.6109	1.17924	1.78584	1.82495	-1.038	0.861369	1.59449	1.25083	1.97647	2.06019	1.70701	2.31354	1.64836	1.38924	1.62487	1.79611	1.35362	1.60284	2.07334	1.09262	1.66571	1.4561	1.38212	1.50607	0.877548	1.78306	2.50522	1.71982	1.71415	1.7406	1.26557	1.82579
YME1L1	0.872825	0.508037	2.60265	0.806904	0.764804	0.427173	-0.0310397	0.932853	0.941841	0.590196	0.281734	1.62601	3	0.616312	0.378032	-0.208778	-0.027042	0.236482	1.04213	-0.368442	0.0534135	-1.71646	0.101615	0.738589	1.18365	0.658656	0.480877	-0.411267	1.06464	0.707259	-0.969782	0.528416	0.285753	1.33484	1.96214	1.32707	0.39564	1.17085	-0.467356	0.802547	-0.012105	-0.596081	2.51892	0.422628	0.0137649	0.683805	0.948482	0.566967	0.94687
TBL1XR1	0.348242	0.0244071	0.331731	-0.155875	0.0462243	-0.459877	0.595579	-0.31006	1.0173	0.0511404	-0.252467	1.7404	-0.461047	0.611305	-0.462593	0.0923669	-0.0860891	1.83252	-0.173266	0.241789	0.0607754	0.845462	1.72605	-0.0614787	-0.180669	-0.959919	-0.521887	1.60668	-0.953676	0.677157	0.557596	0.137358	-0.00821612	0.367467	-0.627117	-0.682721	-0.162879	1.09792	0.96907	-0.145376	-0.0918882	0.855254	0.220411	-0.268342	-0.0946929	0.901056	-1.54089	-0.153909	0.397003
PSMB5	0.62508	0.777432	0.148615	1.65067	2.0075	0.658052	0.802432	0.350476	2.97738	2.36234	-0.728709	-1.3967	0.311088	1.25762	0.530893	1.4762	-0.374136	2.44461	0.704067	0.779184	1.25193	-1.32311	0.530128	1.59831	0.795285	2.17236	0.0930772	1.5546	1.80286	0.879389	2.22223	1.45173	1.20627	1.1398	1.37835	1.71157	0.891857	1.17439	1.58968	1.17052	2.25737	1.32629	1.01031	1.48188	1.46547	2.79134	0.507559	1.77483	1.05692
TGIF1	-0.153599	-0.979265	-0.482719	0.0759447	-0.323037	-0.274114	-2.55594	0.12347	-0.875702	1.4539	0.12403	1.55412	-1.48855	-0.462648	0.0470865	-0.0499936	-0.965606	0.604619	1.70676	2.34679	-1.44807	0.529787	1.53901	-0.0193592	-0.417339	-0.480557	1.96565	-0.194894	-0.981609	-0.575212	-0.499473	0.00598305	-1.10175	0.095226	0.745843	-0.539713	0.736174	-1.3751	-1.65016	-0.538821	-1.12024	-0.575798	0.369378	-2.44003	-0.445121	-2.04094	-0.943316	-1.03265	1.83859
RPP25L	1.92739	1.36126	0.407694	1.81949	0.422262	1.64396	1.76002	2.30669	0.0383199	0.423353	-0.413757	-2.24866	-0.915086	1.33842	2.00447	1.07997	2.33064	2.14942	0.222954	0.610924	0.858089	-1.83419	0.855784	-0.0406813	1.44569	1.89473	2.60053	0.927055	1.96357	1.08957	2.15588	0.354203	0.921046	1.34256	-0.940948	0.390228	1.15558	0.670573	1.24903	1.01868	1.14197	1.54714	-1.67199	-0.623114	1.00805	1.84898	1.59826	0.947591	2.52412
DNM2	0.0630664	0.616084	3	1.11862	0.562388	1.60067	0.24995	2.20204	0.556502	-0.0221729	-0.302807	1.83308	0.35549	0.867606	1.98487	1.68397	0.974453	0.886316	1.22553	1.09465	0.339259	-0.162746	0.734443	1.45891	0.561911	1.40243	2.76144	0.434697	1.81885	1.09232	1.27965	0.432568	1.55107	0.128221	1.30732	0.641593	1.12323	0.60565	-0.00660859	1.01939	1.00663	1.3081	2.19867	0.194883	0.537721	0.748542	1.60928	-0.151193	1.21784
PGD	1.06714	0.700084	1.884	2.07044	2.086	2.35581	0.22765	1.57763	0.360069	0.18572	0.278572	-0.591485	0.0489536	1.39156	1.57131	1.7369	1.21863	1.86045	0.602285	-1.27836	1.42478	-0.751319	0.839644	0.288132	0.0458158	0.765323	1.92943	0.0543275	1.77333	0.759423	1.5651	0.170624	2.08247	-0.480566	0.97848	1.55553	0.782053	1.3218	1.29725	0.777875	0.0809755	1.00587	1.69148	0.500087	0.801021	0.462403	1.31085	0.822548	0.844694
HMGCS1	0.539181	0.272778	1.13879	0.581294	0.259655	0.902856	1.37664	0.945451	0.388434	0.856205	0.10962	0.0566014	0.142643	0.911118	0.297858	1.07145	0.672066	0.980206	1.11887	0.0342228	1.06875	-0.479209	0.658976	0.857033	0.595307	0.782736	0.260358	0.397156	0.834848	1.01105	0.961153	0.855674	0.691648	0.75989	1.10021	1.17901	0.69991	1.03582	0.85578	0.661865	0.338649	0.507811	0.927667	0.76191	1.1561	0.641572	1.49245	1.14423	0.560697
CTNNA1	0.0510544	0.636201	2.51388	0.0453773	-0.037254	-0.110992	0.49233	1.91096	-0.741686	0.320614	0.524308	1.63111	0.155884	-0.334588	1.28513	0.932398	0.32098	1.9154	0.924246	-0.691854	-0.276297	0.378331	1.23838	-1.42597	0.0247493	-0.800617	0.896727	-0.325921	1.01509	-0.109343	-0.0899548	-0.937675	0.788439	0.111191	0.30713	-0.102142	0.979366	0.208598	0.16869	0.557911	-0.405961	-0.0584341	0.250035	-1.46915	0.0114162	0.576987	-0.454908	-0.126064	1.16117
ZNF217	0.464187	1.65303	3	0.934375	1.55049	1.64682	1.16852	0.958098	1.0239	0.176379	-0.359408	1.30407	1.29113	0.955913	2.87642	1.41322	1.90045	1.70618	1.90814	2.36493	2.37913	-0.744755	1.25173	1.90525	0.547991	0.400226	2.72099	1.41259	2.32887	1.12473	1.55013	1.42795	1.74928	0.724285	1.04608	1.82478	0.964806	1.76817	1.16608	1.41573	2.3173	1.17747	1.5153	2.00711	1.37781	1.40432	1.23388	0.644454	1.12103
AKT2	-0.502757	0.11894	0.465585	-3	0.928872	0.685487	0.613627	3	1.89659	-0.878157	-0.370221	0.163759	0.856263	-2.11198	0.711451	3	-0.515029	1.91864	0.0960213	0.599747	1.75063	-0.37508	1.19898	1.38187	2.61647	2.53216	1.35713	1.70037	3	1.54679	1.0252	1.41688	1.95696	-0.111997	2.03495	2.41036	3	1.0442	1.66572	-2.06597	2.8929	1.31724	2.59407	-0.256515	2.96029	1.04677	1.20057	-1.64967	2.81431
EFR3A	-0.170653	-0.18078	0.81056	-1.06339	-2.25947	-0.196342	-0.467077	-0.536005	-1.07035	0.923827	-0.501002	2.74891	-1.9679	0.155666	0.170851	-0.70048	1.5035	2.95832	0.405757	1.29609	-1.18119	1.30833	1.9983	-0.492589	-0.847332	-0.256103	-1.34749	-1.17418	-1.62555	-1.07543	-0.877359	-0.0799053	-1.31188	2.16828	-1.39005	-2.88176	-0.448838	-0.941076	-0.514299	-0.32384	-0.524325	-0.113951	-1.23051	-1.9798	-1.02781	-1.93377	-1.6787	-1.64654	2.09376
TFAP2C	0.851061	0.876007	1.79064	1.6647	1.80349	1.14519	0.479504	1.66806	1.61343	1.8129	-1.04496	-0.226376	-0.0491718	1.21426	1.5641	1.73117	1.31103	1.15193	1.45983	2.98754	1.24777	-1.05374	1.19466	1.84019	1.45209	1.92888	1.57045	1.66135	1.55936	1.60278	1.37253	1.32049	1.735	0.529737	1.0198	1.44107	1.61348	1.23635	1.67204	1.03775	1.31167	1.33636	1.28822	1.05859	1.44361	2.04221	1.93801	0.895331	1.60307
SOX9	-0.197064	-0.470338	-1.08296	-2.0747	-0.686822	-2.09868	-1.02299	-0.50891	0.984109	-1.12126	0.791447	1.38923	0.680784	-1.76587	-2.37616	-2.33499	-1.9252	-1.73051	-2.51368	-0.582924	-1.66678	0.316344	-0.13725	-2.57404	-2.06911	-3	-3	-2.46119	-3	-2.16097	-1.79165	-0.939474	-1.17014	-0.927136	-2.10588	-2.71076	-1.39546	0.102675	0.263404	-1.1594	-1.78416	-2.60614	-0.987822	-0.743158	-1.68938	-0.529793	-3	-1.07536	-3
MARCH5	-0.952818	-0.34036	2.82061	-0.400399	-1.08565	-0.0506236	-0.387674	0.727845	-0.440202	-0.453742	0.17786	0.836156	0.263322	-0.0676946	0.239272	0.58616	0.868618	0.409918	1.08661	0.486083	-0.148981	0.0260371	0.0212713	0.186667	0.469004	-0.185994	0.149479	-0.605035	-0.0791817	-0.0346733	0.521283	-0.0426507	0.0727984	0.164218	0.555556	-0.315056	0.378412	-1.34379	-0.778105	-0.976542	0.428294	-0.366879	-0.997966	-0.423031	-0.608052	-0.764302	-0.224937	-0.596306	1.30096
RAB6A	2.56847	1.56848	2.59441	0.253628	0.594766	2.45546	0.730085	2.12293	1.45166	0.659088	-0.798144	1.49679	1.23692	1.68956	1.53004	1.20178	1.13711	2.38684	2.68851	2.54483	0.308408	0.935534	1.2914	1.81398	-0.227869	1.36747	1.76248	2.38734	1.90304	0.614209	0.481387	1.77771	0.402733	1.95227	1.07087	1.48674	0.617616	0.606001	2.03393	1.33569	0.702596	0.969921	1.85295	1.18776	2.15285	1.56557	0.732741	0.68681	2.39419
FBXW11	0.279891	0.0942797	0.147225	-0.780824	-1.50967	-0.418488	-0.581878	-1.09398	-1.55154	-0.192829	-0.429994	-0.0718676	0.76202	-0.0109216	0.185626	-1.18442	-0.152856	-0.768109	-1.4559	0.596543	-0.024204	-0.826071	-0.620092	-1.31411	-1.38046	-1.07773	-1.24813	1.41786	-0.981369	-0.784009	-1.20593	0.42594	-0.872843	-0.238371	-2.27058	0.631998	-1.30392	0.371752	0.504559	-0.575365	-1.42852	-0.984204	-0.508786	-0.885341	-1.06779	-1.03928	-0.226382	-0.0688031	-0.567819
ICE1	-0.963563	0.771717	-0.333844	0.703875	-0.652705	1.33409	1.77149	0.91166	3	0.795831	0.083769	0.168167	0.257757	1.32826	0.868446	0.386903	-0.268801	0.262993	0.885037	0.290577	1.48375	-1.14633	0.405804	1.58159	-0.0393652	3	-1.86527	0.50165	1.54631	2.22244	2.40907	0.827679	0.603014	0.655204	2.26086	2.09345	1.31313	1.24652	1.44413	-0.303287	-0.493675	0.664018	1.65568	1.01852	2.87593	1.95524	2.75174	0.922042	1.60367
NAPG	-0.756384	-0.610453	0.700677	0.0854389	-1.11055	-1.61215	-1.03192	-0.774772	-0.654644	-0.422345	0.283302	0.486512	-0.707022	-1.69939	-1.08799	-1.19767	-0.145795	-1.15083	-1.43555	0.582484	-0.308536	1.41715	-1.63214	-1.75504	-3	-1.49699	-1.33825	-0.221383	-0.603344	0.513187	-0.114091	-1.26998	-2.9888	-1.97922	-1.65622	-1.77142	-1.5341	-1.26697	-0.612522	-1.98708	-0.556551	-0.236535	-1.94003	-0.362178	-1.36648	-2.49489	-1.21476	-2.03738	-2.22444
ALYREF	-0.00150789	0.122016	-1.37481	1.426	-0.24866	1.29582	0.916801	0.4748	-1.01871	2.28788	-0.0598389	-0.56761	-0.655465	0.215856	1.39239	1.57018	0.453648	0.588874	1.05589	1.47784	0.137914	0.313831	2.42774	0.709202	0.599898	0.083847	2.66916	1.61114	2.03643	0.985856	1.23464	0.854303	0.85011	0.09039	0.427858	0.494137	0.662309	0.10283	-0.854984	1.04287	-0.128905	0.402655	-0.0288528	0.134631	1.03357	0.713096	1.3097	-0.17445	1.27059
PYROXD1	-0.337063	0.284436	3	-1.96872	-0.368424	-1.23715	-0.386025	-0.0699236	0.763899	0.383057	-0.482732	3	0.635619	-0.935052	-2.08613	-1.22614	-0.612865	-0.534859	-1.72928	0.621833	-0.180818	-1.2188	-0.511677	0.181147	-0.812891	-0.262501	-2.29643	-2.62951	-2.23562	-1.86271	-1.47903	-1.33315	0.816701	-0.699077	0.179381	-0.14789	-0.316651	0.384895	1.79726	-0.252959	0.0815365	-0.375985	0.917417	-0.147828	-1.39308	0.0919155	-1.76253	-0.393402	-0.356255
KRAS	2.43014	0.878994	-0.130861	1.69959	1.13609	1.16904	1.58264	1.86488	-0.721721	0.814912	-0.608903	0.45906	1.49568	0.710383	1.4762	1.78637	1.25038	1.4387	0.972935	-0.232105	1.33622	0.750428	1.33132	1.9532	1.09487	0.657733	1.24965	1.9335	1.01659	1.9274	1.6776	0.758783	0.439802	0.721086	0.426075	0.531964	1.50805	1.20985	0.786375	1.01994	1.7052	1.92032	1.14182	1.28551	1.92228	1.25205	0.686621	1.38024	2.28355
NAMPT	1.13764	0.43059	1.10257	0.395257	1.55029	1.32813	0.68768	2.84193	1.37418	0.488194	-0.0667945	-1.64678	2.061	1.24783	1.98205	2.7235	1.41357	1.73252	2.34787	0.960396	1.42238	-0.461003	1.06063	1.49113	2.44972	1.53115	2.48513	1.52527	2.71557	1.60674	1.84075	1.5843	1.68696	0.857595	2.94135	1.43022	2.13326	1.13402	0.738792	0.576926	1.57823	1.81533	1.73831	0.201672	1.84301	1.24306	2.34317	0.162385	3
HUS1	-0.765482	-1.08862	-0.236015	-2.0471	-1.22976	-0.870246	-1.61399	-2.54521	-1.02632	-1.56996	0.890409	0.725201	-0.770853	-0.495029	-2.00623	-2.71959	-1.89235	-0.828478	-2.25907	-0.987378	-0.642769	1.77324	-0.985245	-0.976398	-0.983248	-0.725632	-2.69081	0.118487	-2.72345	-1.35258	-2.03741	-0.94371	-1.9195	-1.37111	-2.34382	0.489281	-2.40422	-1.42985	-1.17293	-3	-0.972048	-1.51349	-1.43958	-0.419043	-1.12195	-2.05319	-0.380382	-1.47579	-2.34617
THAP11	-0.726082	-0.356562	-2.06947	0.116738	-0.477128	-0.218145	0.239633	-0.791253	-0.300419	-0.749138	-0.958264	1.31325	-0.0953845	0.876337	1.11886	-1.46473	-2.04322	-0.404417	0.987029	0.949816	1.76616	0.760515	-0.492836	1.26554	0.421888	-0.0194036	0.272284	0.955968	0.13334	-1.25919	0.2622	-0.162153	-1.83804	-0.25386	-1.44858	0.256647	-0.889718	-0.47689	0.766868	0.0359498	1.17398	0.931468	-0.0314669	0.792276	-0.568334	-1.4949	2.18349	-0.123515	-1.54984
ENO1	-0.838268	-1.47388	2.30737	-1.26608	-1.86371	-0.657887	-1.18442	-0.133492	-2.18959	-0.492072	-0.144936	3	-2.37563	-1.82388	-1.32897	-0.945477	0.129951	-0.91351	-0.831604	-0.367793	-1.60398	1.47029	-1.2981	-1.27641	-1.19227	-0.737781	0.249776	-1.38288	-1.34636	-1.50389	-0.976355	-1.18655	-0.782061	-1.09055	-0.981917	-1.63215	-0.0179792	-1.0242	-1.42538	-0.503574	-1.32024	-1.47675	-2.0644	-1.98548	-1.2848	-0.543321	-1.66065	-1.63956	-0.364732
ESR1	1.41169	1.40942	1.66802	1.31257	1.60334	1.47076	1.51311	1.4146	1.81913	0.806291	0.437582	-2.07379	0.623099	1.33509	1.42366	1.35352	0.53602	1.45612	1.38102	1.45932	1.5183	-0.0135166	1.49802	1.51677	1.46309	1.63732	1.29523	1.27153	1.19761	1.47557	1.20423	1.45226	1.25291	1.38801	1.71225	1.68015	1.48567	1.29878	1.59937	1.2575	1.43429	1.2519	1.67439	1.5555	1.36888	1.60829	1.49153	1.16163	1.4218
SDHB	0.394823	0.565303	1.27525	1.90128	2.33992	2.25485	0.206571	2.20544	0.703553	0.560248	-0.562081	-2.04729	0.123903	1.36839	1.22882	1.74294	2.34596	1.12642	1.41784	0.4461	1.20317	0.0189541	1.05359	1.51933	0.995309	1.52633	2.55073	1.46399	2.20957	1.49238	1.64933	1.09992	1.90132	0.415965	2.00624	1.22606	1.42151	0.880833	0.287877	1.3406	0.805658	1.36107	0.814238	1.46067	1.26464	0.839013	1.64693	0.734369	1.6024
DDX3X	0.402584	0.657699	0.427855	-1.72024	0.27882	-1.08307	-0.708512	-1.19112	-1.61972	-1.18793	0.818368	-1.81084	0.789532	0.440961	-0.644156	-2.23245	-1.74334	-0.00907182	-1.24326	0.00773132	-0.252665	1.96171	-0.250128	-1.51387	-0.452844	-0.700542	-0.973661	-0.304176	-2.74709	-0.0535303	-1.07811	0.737738	-1.41123	-0.121776	-1.71633	-0.827451	-1.54909	1.80914	-1.00151	0.135379	-0.0621257	0.174791	0.592379	0.317833	-0.374871	0.0943764	-0.79947	0.592465	-0.203112
SCAP	-0.213939	-0.723825	3	0.369885	1.42113	1.00719	-0.418149	-0.586799	0.564786	-0.780752	-0.645087	3	0.33048	0.370509	0.12857	0.239951	1.44651	-0.40105	-0.122021	-0.611592	0.0946966	-0.268396	-0.223433	1.90902	0.0684793	0.58904	-0.304184	0.729798	1.31133	-0.504554	0.155175	0.0217153	-0.212762	1.09347	0.284981	1.09966	0.254477	0.383183	0.494253	0.119601	0.497056	-0.306643	1.95252	-0.200604	0.00595925	-0.157452	0.968593	-0.46163	0.644875
PPP1R12A	-0.419185	-0.813186	-0.101512	-1.15024	-0.4034	-1.05479	0.758101	-0.931243	-1.82257	-1.02305	-0.209612	3	-0.645149	-0.491922	-1.24329	-1.79491	-0.153886	-1.18331	-2.94178	-0.883672	-1.39474	0.390908	-0.720528	-1.23265	-1.41202	-1.31018	-1.17176	-0.0492315	-2.0966	-0.870879	-1.95587	-1.11984	-1.64363	-0.287941	-1.80816	2.03933	-1.41613	-0.784138	-0.63821	-1.07797	-1.02557	-0.454207	-1.37382	-0.399788	-1.54842	-0.226109	-1.24864	-0.550524	-1.71975
OGDH	0.14005	-0.4748	-0.467744	1.16587	1.33516	1.6267	0.232713	0.610641	0.631154	-1.11224	0.628115	-0.154199	3	0.835515	-0.185558	0.392152	0.257011	-0.193198	0.606901	-0.954011	0.503271	-0.263389	-0.140596	0.775467	-0.0480813	0.727567	-0.394511	0.448351	0.570169	-0.392778	0.122163	0.459335	-0.00768898	-0.484016	0.745069	0.661433	0.226901	0.711728	-0.198625	0.552255	0.0825668	-0.137097	0.460218	0.640385	-0.192778	-0.147693	1.61426	-0.137962	0.107742
EGFR	-0.713091	-0.604531	1.60708	-1.31918	-1.66628	-1.2066	-2.12243	-1.96158	-1.6966	-0.340537	0.414825	2.31334	-3	-0.831308	-0.828057	-1.24491	-2.33803	-0.0109244	-0.41163	0.295297	-1.71271	1.29002	-0.35771	-0.212803	-2.12065	-1.66163	-1.06869	-2.53845	-2.15291	-0.82434	-2.29418	-0.922083	-1.96986	-0.392446	-0.994918	-1.36984	-0.990328	-0.756988	-0.742049	-2.16999	-1.75672	-0.427202	-0.286567	-2.14892	-1.221	-2.45839	-2.39025	-1.53135	-0.43699
DNAJC9	-1.67923	-1.37407	0.870349	0.316103	-1.48279	0.165035	-1.10379	1.39325	-0.712367	-1.62243	-0.290358	-1.78177	-0.366669	-0.296994	-1.34841	0.39083	-0.477432	-0.644166	0.170329	-0.489007	-0.571888	1.54551	-1.63988	-0.0593311	-2.44278	0.942914	1.47049	0.794102	0.383262	-0.31962	1.15378	-0.435546	-1.09053	-1.7965	-0.564143	-0.217172	0.44983	-1.91614	-1.64714	-0.695825	-0.445761	0.138454	-1.28275	-0.409981	1.13223	0.0684252	0.563959	-1.13611	-0.0116673
UXS1	1.24071	1.24183	2.33228	1.52019	2.13904	1.73795	1.14658	1.42306	1.78981	1.50856	-0.596865	0.465344	1.81805	1.64974	1.41134	1.58878	1.10875	1.87553	1.74567	0.176552	1.64242	-0.137065	1.73168	1.83561	1.47786	1.71631	2.18827	1.41908	1.58414	1.05918	1.0409	1.26704	1.30723	1.38298	2.36834	1.59588	1.39834	1.72244	0.616708	1.38877	1.75094	1.60836	2.21214	1.20481	1.53976	1.06553	1.68533	1.04603	1.26067
MCL1	-1.88642	-1.4659	0.852271	-1.15018	-3	-0.297489	-1.78454	-1.13254	-1.40506	-0.285095	0.164636	-0.900863	-0.821941	-0.985352	-0.326189	0.860332	-0.921833	-2.64646	0.571646	-0.210354	-0.300146	1.18792	-2.00173	0.087671	-0.710418	-1.3201	-0.266975	-0.32383	-0.904606	-0.399155	-0.278736	-0.459785	-1.04055	-1.16888	-0.911363	-0.00877552	-0.673657	-1.88115	-1.45824	-1.08851	0.709021	-2.20468	-1.70115	-0.445915	-1.5548	-1.64236	-0.778889	-1.28261	-0.278643
AIFM1	-0.873675	-1.44248	-1.45509	0.283788	-0.0234643	-0.13989	-1.37347	-1.05109	-2.13054	-1.0342	0.134327	1.00859	-1.06668	-0.905097	0.697778	-0.539578	-1.40209	0.0554628	-1.19977	-1.87569	-0.888658	2.43097	1.36072	-0.967702	-0.609498	-1.30384	-2.6205	0.178971	-0.575158	-1.84823	-1.76001	-1.17541	-2.09659	-0.486645	-0.683518	-2.01438	0.635592	0.316008	0.532741	0.169987	-1.73291	0.0310628	-0.278468	-0.528815	-1.67856	-0.953666	-0.437244	-0.782102	-2.17571
CEP192	1.8791	0.637337	-0.138116	2.73257	2.1191	2.2499	2.18301	1.93962	1.41852	1.12827	-1.54192	-1.50269	1.66087	0.835181	1.03213	1.27679	1.82404	1.75366	0.946066	0.955434	1.80068	0.384688	1.03237	1.06175	1.51617	1.6045	1.66297	1.50909	3	2.44321	1.08598	1.08196	0.796028	2.02547	1.74324	2.32575	1.38136	1.42318	1.71571	2.10211	2.95	1.61216	1.83178	2.31602	0.872936	1.12753	2.59191	1.42782	0.717021
GRB2	0.693487	1.28568	0.511044	-0.686595	-1.79071	-1.46139	0.40281	-0.89794	0.0458399	1.36932	0.832221	1.4996	-1.43129	-0.721127	-1.02357	-0.912482	-1.72454	0.204836	-1.21639	-0.990844	-0.426173	-0.158296	0.977869	-2.09978	-0.487026	-1.29643	-0.699701	-2.1838	-1.16033	-0.356458	-1.71297	-0.302942	-0.407533	0.751995	-1.40448	-0.931588	-0.409076	0.283486	0.766148	0.317791	-1.00237	-0.834877	-0.965147	-0.979475	-0.38345	-1.10877	-0.975266	-0.156998	-0.320949
VPS4A	0.666385	-1.29007	1.3596	-0.483994	0.406543	-0.230639	-0.407143	1.1632	-1.05258	0.137685	-1.61857	-0.439882	-0.26985	-0.792429	-1.20162	0.892311	0.939425	-1.08527	-0.252316	-1.28087	-0.644622	0.926163	0.501943	-1.7162	1.3372	-1.12274	-1.55397	-0.831937	-0.124615	1.47289	-0.215178	-1.24095	-0.593297	-0.714467	-1.39563	-0.788264	-0.723887	0.320079	-1.1418	-0.851573	-1.80495	0.367293	-0.360621	-0.414689	-0.363364	0.928316	-1.13053	-0.0840989	-1.9144
RABIF	-0.522021	1.58043	0.811117	1.40369	3	1.71075	-0.291423	0.179303	1.48301	1.47419	-0.546447	1.10013	0.444878	1.262	0.929791	0.0479815	0.0856957	0.41902	-1.82581	-0.814791	0.404741	1.66909	-0.657388	1.02726	0.5885	0.612178	0.337748	3	0.398619	0.237162	0.754895	0.512013	-0.121943	2.01764	-0.174764	0.644972	0.982659	0.222839	0.839672	-0.558881	1.42207	1.25143	1.51813	-0.695176	-0.274296	1.16922	1.16569	-0.445279	1.26442
IRF4	0.601347	0.182861	1.21212	-0.0968216	-0.103692	0.415018	-1.43635	0.00548705	-0.344377	0.649951	-0.638313	-1.13578	0.669182	-1.01763	0.152857	-0.792541	-3	1.16271	-1.65778	-1.48697	0.624719	-0.577129	1.07316	-1.23898	0.567585	0.113012	-0.0624655	1.17227	-0.374348	-0.212518	-0.57495	-0.97901	-1.55318	0.621866	1.01942	0.644434	0.421228	-1.48451	0.158372	0.174008	-1.74512	-0.331297	0.250709	1.88407	-0.149758	-3	1.24489	-1.36058	-0.921192
ATP1A1	2.33861	1.13531	3	0.455132	-0.170362	0.60225	0.925835	0.281744	-0.180102	0.442806	-0.910777	3	-0.32354	1.39611	0.93489	1.03807	1.9816	3	1.59087	-0.0895649	0.283841	-0.578745	2.22636	0.478151	1.45083	0.666354	1.19986	0.693146	1.05679	1.07877	0.267101	1.23951	1.01232	2.18276	0.628648	-0.148618	1.48543	0.325192	1.11375	0.986812	1.19168	1.3897	0.22556	-0.151224	-0.313301	-0.59403	0.384126	0.705937	0.305805
ZER1	0.623591	0.701153	0.887108	-0.860202	0.0854467	-0.439886	0.157126	-0.632977	0.209925	0.335648	0.264421	0.386642	0.288962	-0.17726	-0.261007	-0.36648	-0.531634	0.365279	-0.718696	-0.43293	-0.329168	0.282924	0.346649	0.0742713	0.804893	-0.18934	-1.41845	-0.128581	0.0262161	-0.351974	-1.01709	0.213074	-0.298847	0.782797	0.583058	-2.38579	-0.0442642	0.402508	0.428338	0.042502	-0.594539	-0.0164924	0.510867	-0.14558	-0.789464	-0.874201	-0.611887	0.158642	-0.514412
WNK1	1.87963	1.61596	2.11581	0.176099	1.06519	1.62636	1.63343	1.58315	0.0403356	-0.160894	-0.324843	1.39873	2.18977	1.61761	2.00461	0.411265	-0.131022	1.4934	3	2.02839	2.62547	0.27208	0.758061	2.17962	0.651614	0.495085	1.52375	1.6884	1.61853	1.92573	1.2742	1.47095	1.0337	1.06435	1.43327	1.49172	2.00581	2.03304	1.89253	1.897	2.06879	2.82089	1.61025	2.0851	1.319	1.37392	1.95468	1.69788	1.02004
IRS4	0.0113439	-0.0159751	0.103249	0.275051	-3	-0.381536	0.110381	-0.123673	-2.66606	0.250019	0.334076	-0.370384	-3	-1.69838	-1.55125	0.158191	-0.280324	-0.0200763	-0.133658	0.155446	-0.325588	0.0587239	0.0271294	-1.34595	-0.414166	-0.681848	0.157403	-0.71729	0.236176	-0.0784385	-0.358878	-0.367539	-1.57349	-0.630956	-0.649461	-1.53118	0.0904981	-2.5514	-1.95222	-0.229598	0.124613	-0.739581	-3	-0.0119223	-0.022558	-1.6641	-0.324371	0.0694212	0.135946
POP7	1.82729	1.50265	0.424929	0.82161	0.763089	0.850366	1.36121	1.46809	0.184051	0.140148	-0.401403	-0.1358	-0.580492	0.746495	1.88331	0.666576	1.66258	2.33213	0.122412	-0.271777	0.702517	-0.468597	0.865798	-0.657727	0.352074	0.849194	1.85091	-0.283925	0.420913	1.14803	0.510052	0.677458	0.135713	1.70378	-0.407596	1.22194	0.909721	1.27568	1.8491	0.947589	0.634865	1.21161	-0.405905	-0.230483	0.798167	2.40955	1.16247	0.541091	2.46941
CTPS1	-1.23525	-1.07824	-0.725627	-2.28174	-0.2205	-0.318127	-0.509965	-2.5686	-0.81649	-1.59136	1.17737	-0.0346343	-1.45985	-0.0787585	-1.73882	-1.58024	-1.70673	-0.548199	-0.44962	-0.607374	-1.30461	2.41174	0.360991	0.264645	-2.50735	-3	-2.23308	-0.567101	-2.39105	-0.441728	-1.22883	-0.412461	-1.0451	-1.33131	-0.460019	0.140153	-2.32509	-0.312372	-2.45621	-1.5441	-1.12363	-0.234586	-0.918045	-2.0966	-1.20607	-1.02666	-1.6747	-0.833792	-0.710725
TXNRD1	-0.227615	-1.14949	-3	-1.75139	-2.17114	-1.79652	-0.329833	-2.64428	-1.70261	-1.00372	0.626314	0.74431	-0.56691	-0.796919	-1.79449	-2.35786	-1.74214	-1.7163	-2.20317	-1.16804	-1.37891	0.598363	-0.855465	-2.1628	-1.25199	-1.611	-2.03855	-1.16414	-2.13377	-1.85272	-2.27872	-0.6008	-1.94749	-0.416485	-1.7636	-0.993629	-1.741	-1.16411	0.108598	-1.35651	-0.946723	-1.29401	-2.39397	-0.849675	-2.07768	-0.232405	-0.786422	-0.37488	-1.29022
MVK	-1.78787	-1.56765	0.926908	-1.67812	-1.16453	-1.318	-1.8507	-1.26756	-1.37332	0.40076	0.159114	0.101478	0.255347	-0.74442	-1.33372	-1.11507	-2.8473	-0.618407	-1.29641	3	-0.923457	-0.210743	-1.0587	-0.319036	-2.11632	-1.8072	-1.90686	-1.87676	-1.39418	-1.36467	-1.37378	-1.59764	-1.03149	-1.72202	-0.863228	-0.459063	-1.54254	-0.605631	-1.40061	-2.21284	-2.04447	-1.50457	-0.0570476	-1.96976	-1.46225	-1.74597	-1.42521	-0.943348	-1.37184
AKT1	1.59971	0.716518	1.91428	1.77909	-0.256228	0.9971	2.01512	1.96292	0.37839	1.77651	-0.700756	0.752503	0.955355	1.06289	1.29256	2.1224	1.38185	1.75852	1.55159	1.24971	0.894635	-1.00698	1.83021	0.809906	1.24988	2.11791	2.08367	1.61444	2.14643	1.49457	1.87806	1.20734	2.29578	0.858201	1.2636	1.1961	1.90037	1.22235	1.00198	1.94095	1.53436	1.40865	0.409082	1.60123	1.91517	1.36172	2.03239	1.7516	1.71688
E2F3	-1.51548	-1.71799	-3	-0.794613	-2.19147	-1.72373	-1.27272	-1.64913	0.149982	-2.09719	-0.321236	0.682201	-1.10405	-1.8436	-1.43407	-0.414428	-1.68394	-0.971972	-0.386537	-1.32044	-2.8451	0.932027	-1.15514	-1.67012	-1.04139	-1.518	-0.97003	0.0591524	-2.0492	-1.61748	-1.30795	-1.24336	-1.18546	-2.28737	-1.55323	-1.7136	-1.99349	-1.86358	-1.5785	-0.628343	-2.74303	-1.92091	-2.27365	-2.00024	-0.941258	-1.74242	-2.18014	-0.951698	-2.25014
NSRP1	-0.115239	-0.289846	1.12777251177891e-05	-0.262913	-0.643717	0.992238	0.582912	-0.0374585	-0.468748	0.024256	-1.20019	-1.32803	-0.0904473	0.475493	0.473036	-0.297574	0.786639	0.0340407	1.09801	1.62566	-0.442702	-0.789713	0.138963	2.05627	-0.358542	-0.502835	1.19783	1.40675	0.62354	-0.488453	0.334325	0.420646	0.224853	0.719897	0.792844	-0.807061	0.274765	-0.764768	-0.151212	-0.829415	1.13607	-0.0806978	-0.38974	-1.01172	0.603192	-0.3113	1.09784	0.515642	-0.297116
BRD7	-1.15685	-0.926081	-1.12257	-0.946747	-3	-1.09288	-0.205726	-2.1234	-1.22761	-1.17241	0.0212761	-0.702535	-1.92817	-0.882604	-0.492455	-0.343501	-0.522622	-1.54396	-0.617898	-0.832294	-0.722775	0.565988	-0.823009	-0.740499	-2.12094	-1.66232	-1.21332	-0.780543	-2.44547	-1.09873	0.0471354	-0.802178	-1.83548	-1.80361	-1.96023	-1.13145	-0.684974	-1.78624	-1.63072	-0.852844	-1.58542	-0.505501	-2.61184	-1.213	-0.454267	-1.79627	-1.21843	-0.821221	-1.26362
EIF1AX	-0.213143	-0.217775	1.47295	-0.623587	-0.171907	-0.655694	0.0138891	-0.941016	-1.08662	-0.559793	-0.116997	-0.930433	-0.094573	-0.0900076	-0.913157	-1.26335	-1.06327	0.498887	-0.86676	-0.343924	-0.30012	0.680812	0.310712	-0.62102	-0.0193095	-0.606891	0.00482844	-0.324292	-1.44757	-0.146272	-0.245583	0.0342978	-0.99335	-0.326706	-0.800532	-0.50368	-0.691207	-0.0296732	-0.297813	-0.5987	-0.942302	-0.29991	-1.02784	-0.31231	-0.455279	-0.265367	0.103181	0.032047	-0.368241
NSMCE4A	-0.742313	-0.83981	0.0468527	-0.734314	-0.613183	-0.610886	-0.304536	-0.991099	-0.562887	0.0770633	-0.00732715	2.85984	-0.199526	0.0213815	0.705538	-0.0908697	1.54399	0.415026	3	-0.735429	-0.708898	-1.62989	-1.73695	-0.834075	-1.01028	0.183608	3	2.10664	0.413797	2.34546	0.350498	0.0909269	0.350539	-0.972499	-1.14318	0.727027	-0.428719	-0.966855	0.0649269	-1.39912	-0.615521	-0.239035	-0.249438	-0.538751	1.3556	0.757392	0.973486	-0.0813554	1.13213
TOE1	1.20915	0.110809	2.68031	0.692362	-1.06675	-0.0195581	0.772832	1.32768	-0.216823	1.60379	-1.69409	3	-1.28747	0.11275	-0.695375	0.935174	1.38464	-0.932502	-1.98735	0.677684	0.0481254	0.424156	-0.173043	-1.53914	-0.441556	0.202907	-1.84217	-0.766695	-0.0146001	0.465134	-0.127882	-0.507703	0.02444	0.140512	-1.4881	0.0781195	1.58022	0.491423	0.843035	0.268228	-0.736982	0.589665	1.10417	-0.353437	0.103683	0.908664	-1.31249	-0.197638	0.194131
[truncated: 463 more columns]

## Sheet: Figure 3B
Basal-like (1-Specificity)	Basal-like(Sensitivity)	HER2 (1-Specificity)	HER2 (Sensitivity)	LuminalA (1-Specificity)	LuminalA (Sensitivity)	Luminal B (1-Specificity)	Luminal B(Sensitivity)
1	1	1	0	1	1	1	1
1	0.989474	0.997802	0	0.996466	1	0.997423	1
0.997602	0.989474	0.995604	0	0.992933	1	0.994845	1
0.995204	0.989474	0.993407	0	0.992933	0.995633	0.992268	1
0.992806	0.989474	0.991209	0	0.989399	0.995633	0.989691	1
0.990408	0.989474	0.989011	0	0.985866	0.995633	0.987113	1
0.98801	0.989474	0.986813	0	0.982332	0.995633	0.984536	1
0.985612	0.989474	0.984615	0	0.978799	0.995633	0.981959	1
0.983213	0.989474	0.982418	0	0.975265	0.995633	0.979381	1
0.980815	0.989474	0.98022	0	0.971731	0.995633	0.976804	1
0.978417	0.989474	0.978022	0	0.971731	0.991266	0.974227	1
0.976019	0.989474	0.975824	0	0.968198	0.991266	0.971649	1
0.973621	0.989474	0.973626	0	0.964664	0.991266	0.969072	1
0.971223	0.989474	0.971429	0	0.961131	0.991266	0.966495	1
0.968825	0.989474	0.969231	0	0.957597	0.991266	0.963918	1
0.966427	0.989474	0.967033	0	0.954064	0.991266	0.96134	1
0.964029	0.989474	0.964835	0	0.95053	0.991266	0.958763	1
0.961631	0.989474	0.962637	0	0.946996	0.991266	0.956186	1
0.959233	0.989474	0.96044	0	0.943463	0.991266	0.953608	1
0.956835	0.989474	0.958242	0	0.939929	0.991266	0.951031	1
0.954436	0.989474	0.956044	0	0.936396	0.991266	0.948454	1
0.952038	0.989474	0.953846	0	0.932862	0.991266	0.945876	1
0.94964	0.989474	0.951648	0	0.929329	0.991266	0.943299	1
0.947242	0.989474	0.949451	0	0.925795	0.991266	0.940722	1
0.944844	0.989474	0.947253	0	0.922261	0.991266	0.938144	1
0.942446	0.989474	0.945055	0	0.918728	0.991266	0.935567	1
0.940048	0.989474	0.942857	0	0.915194	0.991266	0.93299	1
0.93765	0.989474	0.940659	0	0.911661	0.991266	0.930412	1
0.935252	0.989474	0.938462	0	0.908127	0.991266	0.927835	1
0.932854	0.989474	0.936264	0	0.904594	0.991266	0.925258	1
0.930456	0.989474	0.934066	0	0.90106	0.991266	0.92268	1
0.928058	0.989474	0.931868	0	0.897527	0.991266	0.920103	1
0.925659	0.989474	0.92967	0	0.893993	0.991266	0.917526	1
0.923261	0.989474	0.927473	0	0.890459	0.991266	0.914948	1
0.920863	0.989474	0.925275	0	0.886926	0.991266	0.912371	1
0.918465	0.989474	0.923077	0	0.883392	0.991266	0.909794	1
0.916067	0.989474	0.920879	0	0.879859	0.991266	0.907216	1
0.913669	0.989474	0.918681	0	0.876325	0.991266	0.904639	1
0.911271	0.989474	0.916484	0	0.872792	0.991266	0.902062	1
0.908873	0.989474	0.914286	0	0.869258	0.991266	0.899485	1
0.906475	0.989474	0.912088	0	0.865724	0.991266	0.896907	1
0.904077	0.989474	0.90989	0	0.862191	0.991266	0.89433	1
0.901679	0.989474	0.907692	0	0.858657	0.991266	0.891753	1
0.899281	0.989474	0.905495	0	0.855124	0.991266	0.889175	1
0.896882	0.989474	0.903297	0	0.85159	0.991266	0.886598	1
0.894484	0.989474	0.901099	0	0.848057	0.991266	0.884021	1
0.892086	0.989474	0.898901	0	0.844523	0.991266	0.881443	1
0.889688	0.989474	0.896703	0	0.840989	0.991266	0.878866	1
0.88729	0.989474	0.894505	0	0.837456	0.991266	0.876289	1
0.884892	0.989474	0.892308	0	0.833922	0.991266	0.873711	1
0.882494	0.989474	0.89011	0	0.830389	0.991266	0.871134	1
0.880096	0.989474	0.887912	0	0.826855	0.991266	0.868557	1
0.877698	0.989474	0.885714	0	0.823322	0.991266	0.865979	1
0.8753	0.989474	0.883516	0	0.819788	0.991266	0.863402	1
0.872902	0.989474	0.881319	0	0.816254	0.991266	0.860825	1
0.870504	0.989474	0.879121	0	0.812721	0.991266	0.858247	1
0.868106	0.989474	0.876923	0	0.809187	0.991266	0.85567	1
0.865707	0.989474	0.874725	0	0.805654	0.991266	0.853093	1
0.863309	0.989474	0.872527	0	0.80212	0.991266	0.850515	1
0.860911	0.989474	0.87033	0	0.798587	0.991266	0.847938	1
0.858513	0.989474	0.868132	0	0.795053	0.991266	0.845361	1
0.856115	0.989474	0.865934	0	0.791519	0.991266	0.842784	1
0.853717	0.989474	0.863736	0	0.787986	0.991266	0.840206	1
0.851319	0.989474	0.861538	0	0.784452	0.991266	0.837629	1
0.848921	0.989474	0.859341	0	0.780919	0.991266	0.835052	1
0.846523	0.989474	0.857143	0	0.777385	0.991266	0.832474	1
0.844125	0.989474	0.854945	0	0.773852	0.991266	0.829897	1
0.841727	0.989474	0.852747	0	0.770318	0.991266	0.82732	1
0.839329	0.989474	0.850549	0	0.766784	0.991266	0.824742	1
0.83693	0.989474	0.848352	0	0.763251	0.991266	0.822165	1
0.834532	0.989474	0.846154	0	0.759717	0.991266	0.819588	1
0.832134	0.989474	0.843956	0	0.756184	0.991266	0.81701	1
0.832134	0.978947	0.841758	0	0.75265	0.991266	0.814433	1
0.829736	0.978947	0.83956	0	0.749117	0.991266	0.811856	1
0.827338	0.978947	0.837363	0	0.745583	0.991266	0.809278	1
0.82494	0.978947	0.835165	0	0.742049	0.991266	0.806701	1
0.822542	0.978947	0.832967	0	0.738516	0.991266	0.804124	1
0.820144	0.978947	0.830769	0	0.734982	0.991266	0.801546	1
0.817746	0.978947	0.828571	0	0.731449	0.991266	0.798969	1
0.815348	0.978947	0.826374	0	0.727915	0.991266	0.796392	1
0.81295	0.978947	0.824176	0	0.724382	0.991266	0.793814	1
0.810552	0.978947	0.821978	0	0.720848	0.991266	0.791237	1
0.808153	0.978947	0.81978	0	0.717314	0.991266	0.78866	1
0.805755	0.978947	0.817582	0	0.713781	0.991266	0.786082	1
0.803357	0.978947	0.815385	0	0.710247	0.991266	0.786082	0.991935
0.800959	0.978947	0.813187	0	0.706714	0.991266	0.783505	0.991935
0.798561	0.978947	0.810989	0	0.70318	0.991266	0.780928	0.991935
0.796163	0.978947	0.808791	0	0.699647	0.991266	0.778351	0.991935
0.793765	0.978947	0.806593	0	0.696113	0.991266	0.775773	0.991935
0.791367	0.978947	0.804396	0	0.69258	0.991266	0.773196	0.991935
0.788969	0.978947	0.802198	0	0.689046	0.991266	0.770619	0.991935
0.786571	0.978947	0.8	0	0.689046	0.9869	0.768041	0.991935
0.784173	0.978947	0.797802	0	0.685512	0.9869	0.765464	0.991935
0.781775	0.978947	0.795604	0	0.681979	0.9869	0.762887	0.991935
0.779376	0.978947	0.793407	0	0.678445	0.9869	0.760309	0.991935
0.776978	0.978947	0.791209	0	0.674912	0.9869	0.757732	0.991935
0.77458	0.978947	0.789011	0	0.671378	0.9869	0.755155	0.991935
0.772182	0.978947	0.786813	0	0.667845	0.9869	0.752577	0.991935
0.769784	0.978947	0.784615	0	0.664311	0.9869	0.75	0.991935
0.767386	0.978947	0.782418	0	0.660777	0.9869	0.747423	0.991935
0.764988	0.978947	0.78022	0	0.657244	0.9869	0.744845	0.991935
0.76259	0.978947	0.778022	0	0.65371	0.9869	0.744845	0.983871
0.760192	0.978947	0.775824	0	0.650177	0.9869	0.742268	0.983871
0.757794	0.978947	0.773626	0	0.646643	0.9869	0.742268	0.975806
0.755396	0.978947	0.771429	0	0.64311	0.9869	0.739691	0.975806
0.752998	0.978947	0.769231	0	0.639576	0.9869	0.737113	0.975806
0.7506	0.978947	0.767033	0	0.636042	0.9869	0.734536	0.975806
0.748201	0.978947	0.764835	0	0.636042	0.982533	0.731959	0.975806
0.745803	0.978947	0.762637	0	0.632509	0.982533	0.729381	0.975806
0.743405	0.978947	0.76044	0	0.628975	0.982533	0.726804	0.975806
0.741007	0.978947	0.758242	0	0.628975	0.978166	0.724227	0.975806
0.738609	0.978947	0.756044	0	0.625442	0.978166	0.721649	0.975806
0.736211	0.978947	0.753846	0	0.621908	0.978166	0.719072	0.975806
0.733813	0.978947	0.751648	0	0.618375	0.978166	0.716495	0.975806
0.731415	0.978947	0.749451	0	0.614841	0.978166	0.713918	0.975806
0.729017	0.978947	0.747253	0	0.611307	0.978166	0.71134	0.975806
0.726619	0.978947	0.745055	0	0.607774	0.978166	0.708763	0.975806
0.724221	0.978947	0.742857	0	0.60424	0.978166	0.706186	0.975806
0.721823	0.978947	0.740659	0	0.600707	0.978166	0.703608	0.975806
0.719424	0.978947	0.738462	0	0.597173	0.978166	0.701031	0.975806
0.717026	0.978947	0.736264	0	0.59364	0.978166	0.698454	0.975806
0.714628	0.978947	0.734066	0	0.590106	0.978166	0.695876	0.975806
0.71223	0.978947	0.731868	0	0.586572	0.978166	0.695876	0.967742
0.709832	0.978947	0.72967	0	0.583039	0.978166	0.693299	0.967742
0.707434	0.978947	0.727473	0	0.583039	0.973799	0.690722	0.967742
0.705036	0.978947	0.725275	0	0.579505	0.973799	0.688144	0.967742
0.702638	0.978947	0.723077	0	0.575972	0.973799	0.685567	0.967742
0.70024	0.978947	0.720879	0	0.572438	0.973799	0.68299	0.967742
0.697842	0.978947	0.718681	0	0.568905	0.973799	0.680412	0.967742
0.695444	0.978947	0.716484	0	0.565371	0.973799	0.677835	0.967742
0.693046	0.978947	0.714286	0	0.561837	0.973799	0.675258	0.967742
0.690647	0.978947	0.712088	0	0.558304	0.973799	0.67268	0.967742
0.688249	0.978947	0.70989	0	0.558304	0.969432	0.670103	0.967742
0.685851	0.978947	0.707692	0	0.55477	0.969432	0.667526	0.967742
0.683453	0.978947	0.705495	0	0.551237	0.969432	0.664948	0.967742
0.681055	0.978947	0.703297	0	0.547703	0.969432	0.662371	0.967742
0.678657	0.978947	0.701099	0	0.54417	0.969432	0.659794	0.967742
0.676259	0.978947	0.698901	0	0.540636	0.969432	0.657216	0.967742
0.673861	0.978947	0.696703	0	0.540636	0.965066	0.657216	0.959677
0.671463	0.978947	0.696703	0.0175439	0.537102	0.965066	0.657216	0.951613
0.669065	0.978947	0.694505	0.0175439	0.537102	0.960699	0.654639	0.951613
0.666667	0.978947	0.692308	0.0175439	0.533569	0.960699	0.652062	0.951613
0.664269	0.978947	0.69011	0.0175439	0.530035	0.960699	0.649485	0.951613
0.661871	0.978947	0.687912	0.0175439	0.526502	0.960699	0.646907	0.951613
0.659472	0.978947	0.685714	0.0175439	0.522968	0.960699	0.64433	0.951613
0.657074	0.978947	0.683516	0.0175439	0.519435	0.960699	0.641753	0.951613
0.654676	0.978947	0.681319	0.0175439	0.515901	0.960699	0.639175	0.951613
0.652278	0.978947	0.679121	0.0175439	0.515901	0.956332	0.639175	0.943548
0.64988	0.978947	0.676923	0.0175439	0.512367	0.956332	0.636598	0.943548
0.647482	0.978947	0.674725	0.0175439	0.508834	0.956332	0.634021	0.943548
0.645084	0.978947	0.672527	0.0175439	0.5053	0.956332	0.631443	0.943548
0.642686	0.978947	0.67033	0.0175439	0.501767	0.956332	0.628866	0.943548
0.640288	0.978947	0.668132	0.0175439	0.498233	0.956332	0.628866	0.935484
0.63789	0.978947	0.665934	0.0175439	0.4947	0.956332	0.626289	0.935484
0.635492	0.978947	0.663736	0.0175439	0.491166	0.956332	0.623711	0.935484
0.633094	0.978947	0.661538	0.0175439	0.491166	0.951965	0.621134	0.935484
0.630695	0.978947	0.659341	0.0175439	0.487633	0.951965	0.618557	0.935484
0.628297	0.978947	0.657143	0.0175439	0.484099	0.951965	0.615979	0.935484
0.625899	0.978947	0.654945	0.0175439	0.480565	0.951965	0.613402	0.935484
0.623501	0.978947	0.652747	0.0175439	0.477032	0.951965	0.610825	0.935484
0.621103	0.978947	0.650549	0.0175439	0.477032	0.947598	0.610825	0.927419
0.618705	0.978947	0.648352	0.0175439	0.477032	0.943231	0.608247	0.927419
0.616307	0.978947	0.646154	0.0175439	0.477032	0.938865	0.60567	0.927419
0.613909	0.978947	0.643956	0.0175439	0.473498	0.938865	0.603093	0.927419
0.611511	0.978947	0.641758	0.0175439	0.473498	0.934498	0.600515	0.927419
0.609113	0.978947	0.63956	0.0175439	0.469965	0.934498	0.597938	0.927419
0.606715	0.978947	0.637363	0.0175439	0.469965	0.930131	0.595361	0.927419
0.604317	0.978947	0.635165	0.0175439	0.466431	0.930131	0.592784	0.927419
0.601918	0.978947	0.632967	0.0175439	0.462898	0.930131	0.590206	0.927419
0.601918	0.968421	0.630769	0.0175439	0.459364	0.930131	0.587629	0.927419
0.59952	0.968421	0.628571	0.0175439	0.45583	0.930131	0.585052	0.927419
0.597122	0.968421	0.626374	0.0175439	0.452297	0.930131	0.582474	0.927419
0.594724	0.968421	0.624176	0.0175439	0.448763	0.930131	0.579897	0.927419
0.592326	0.968421	0.621978	0.0175439	0.448763	0.925764	0.57732	0.927419
0.589928	0.968421	0.61978	0.0175439	0.44523	0.925764	0.574742	0.927419
0.589928	0.957895	0.617582	0.0175439	0.44523	0.921397	0.572165	0.927419
0.58753	0.957895	0.615385	0.0175439	0.441696	0.921397	0.569588	0.927419
0.585132	0.957895	0.613187	0.0175439	0.441696	0.917031	0.569588	0.919355
0.582734	0.957895	0.610989	0.0175439	0.441696	0.912664	0.56701	0.919355
0.580336	0.957895	0.608791	0.0175439	0.441696	0.908297	0.564433	0.919355
0.577938	0.957895	0.606593	0.0175439	0.438163	0.908297	0.561856	0.919355
0.57554	0.957895	0.604396	0.0175439	0.434629	0.908297	0.561856	0.91129
0.573141	0.957895	0.602198	0.0175439	0.431095	0.908297	0.559278	0.91129
0.570743	0.957895	0.6	0.0175439	0.427562	0.908297	0.559278	0.903226
0.568345	0.957895	0.597802	0.0175439	0.424028	0.908297	0.556701	0.903226
0.565947	0.957895	0.595604	0.0175439	0.420495	0.908297	0.554124	0.903226
0.563549	0.957895	0.593407	0.0175439	0.416961	0.908297	0.551546	0.903226
0.561151	0.957895	0.591209	0.0175439	0.416961	0.90393	0.548969	0.903226
0.558753	0.957895	0.589011	0.0175439	0.416961	0.899563	0.548969	0.895161
0.556355	0.957895	0.586813	0.0175439	0.413428	0.899563	0.548969	0.887097
0.553957	0.957895	0.584615	0.0175439	0.409894	0.899563	0.546392	0.887097
0.551559	0.957895	0.582418	0.0175439	0.40636	0.899563	0.543814	0.887097
0.549161	0.957895	0.58022	0.0175439	0.402827	0.899563	0.541237	0.887097
0.546763	0.957895	0.578022	0.0175439	0.399293	0.899563	0.53866	0.887097
0.544365	0.957895	0.575824	0.0175439	0.39576	0.899563	0.53866	0.879032
0.541966	0.957895	0.573626	0.0175439	0.392226	0.899563	0.536082	0.879032
0.539568	0.957895	0.571429	0.0175439	0.388693	0.899563	0.533505	0.879032
0.53717	0.957895	0.569231	0.0175439	0.385159	0.899563	0.530928	0.879032
0.534772	0.957895	0.567033	0.0175439	0.381625	0.899563	0.528351	0.879032
0.532374	0.957895	0.564835	0.0175439	0.378092	0.899563	0.525773	0.879032
0.529976	0.957895	0.564835	0.0350877	0.378092	0.895197	0.523196	0.879032
0.527578	0.957895	0.562637	0.0350877	0.378092	0.89083	0.523196	0.870968
0.52518	0.957895	0.56044	0.0350877	0.374558	0.89083	0.523196	0.862903
0.522782	0.957895	0.558242	0.0350877	0.371025	0.89083	0.520619	0.862903
0.520384	0.957895	0.556044	0.0350877	0.367491	0.89083	0.518041	0.862903
0.517986	0.957895	0.553846	0.0350877	0.363958	0.89083	0.515464	0.862903
0.515588	0.957895	0.551648	0.0350877	0.360424	0.89083	0.515464	0.854839
0.513189	0.957895	0.549451	0.0350877	0.360424	0.886463	0.512887	0.854839
0.510791	0.957895	0.547253	0.0350877	0.35689	0.886463	0.510309	0.854839
0.508393	0.957895	0.545055	0.0350877	0.35689	0.882096	0.510309	0.846774
0.505995	0.957895	0.542857	0.0350877	0.353357	0.882096	0.507732	0.846774
0.503597	0.957895	0.540659	0.0350877	0.353357	0.877729	0.505155	0.846774
0.501199	0.957895	0.538462	0.0350877	0.353357	0.873362	0.502577	0.846774
0.498801	0.957895	0.536264	0.0350877	0.349823	0.873362	0.5	0.846774
0.496403	0.957895	0.534066	0.0350877	0.349823	0.868996	0.497423	0.846774
0.494005	0.957895	0.531868	0.0350877	0.34629	0.868996	0.494845	0.846774
0.491607	0.957895	0.52967	0.0350877	0.34629	0.864629	0.492268	0.846774
0.489209	0.957895	0.527473	0.0350877	0.342756	0.864629	0.489691	0.846774
0.486811	0.957895	0.525275	0.0350877	0.339223	0.864629	0.487113	0.846774
0.484412	0.957895	0.523077	0.0350877	0.339223	0.860262	0.484536	0.846774
0.482014	0.957895	0.520879	0.0350877	0.335689	0.860262	0.484536	0.83871
0.479616	0.957895	0.518681	0.0350877	0.335689	0.855895	0.481959	0.83871
0.477218	0.957895	0.516484	0.0350877	0.332155	0.855895	0.481959	0.830645
0.47482	0.957895	0.514286	0.0350877	0.332155	0.851528	0.479381	0.830645
0.472422	0.957895	0.512088	0.0350877	0.328622	0.851528	0.476804	0.830645
0.470024	0.957895	0.50989	0.0350877	0.325088	0.851528	0.474227	0.830645
0.467626	0.957895	0.507692	0.0350877	0.325088	0.847162	0.471649	0.830645
0.465228	0.957895	0.505495	0.0350877	0.321555	0.847162	0.471649	0.822581
0.46283	0.957895	0.503297	0.0350877	0.321555	0.842795	0.469072	0.822581
0.460432	0.957895	0.501099	0.0350877	0.318021	0.842795	0.466495	0.822581
0.458034	0.957895	0.498901	0.0350877	0.318021	0.838428	0.463918	0.822581
0.455635	0.957895	0.496703	0.0350877	0.314488	0.838428	0.46134	0.822581
0.453237	0.957895	0.494505	0.0350877	0.314488	0.834061	0.458763	0.822581
0.450839	0.957895	0.492308	0.0350877	0.310954	0.834061	0.456186	0.822581
0.448441	0.957895	0.49011	0.0350877	0.310954	0.829694	0.453608	0.822581
0.446043	0.957895	0.487912	0.0350877	0.310954	0.825328	0.451031	0.822581
0.443645	0.957895	0.485714	0.0350877	0.30742	0.825328	0.448454	0.822581
0.441247	0.957895	0.485714	0.0526316	0.30742	0.820961	0.448454	0.814516
0.438849	0.957895	0.485714	0.0701754	0.30742	0.816594	0.445876	0.814516
0.436451	0.957895	0.483516	0.0701754	0.30742	0.812227	0.443299	0.814516
0.434053	0.957895	0.481319	0.0701754	0.30742	0.80786	0.440722	0.814516
0.431655	0.957895	0.479121	0.0701754	0.30742	0.803493	0.438144	0.814516
0.429257	0.957895	0.476923	0.0701754	0.30742	0.799127	0.435567	0.814516
0.426859	0.957895	0.474725	0.0701754	0.303887	0.799127	0.43299	0.814516
0.42446	0.957895	0.472527	0.0701754	0.300353	0.799127	0.430412	0.814516
0.422062	0.957895	0.47033	0.0701754	0.29682	0.799127	0.427835	0.814516
0.419664	0.957895	0.468132	0.0701754	0.29682	0.79476	0.425258	0.814516
0.417266	0.957895	0.465934	0.0701754	0.29682	0.790393	0.42268	0.814516
0.414868	0.957895	0.463736	0.0701754	0.293286	0.790393	0.420103	0.814516
0.41247	0.957895	0.461538	0.0701754	0.289753	0.790393	0.417526	0.814516
0.410072	0.957895	0.459341	0.0701754	0.286219	0.790393	0.414948	0.814516
0.407674	0.957895	0.457143	0.0701754	0.286219	0.786026	0.412371	0.814516
0.405276	0.957895	0.454945	0.0701754	0.286219	0.781659	0.412371	0.806452
0.402878	0.957895	0.452747	0.0701754	0.282686	0.781659	0.409794	0.806452
0.40048	0.957895	0.450549	0.0701754	0.282686	0.777293	0.407216	0.806452
0.398082	0.957895	0.448352	0.0701754	0.279152	0.777293	0.404639	0.806452
0.395683	0.957895	0.446154	0.0701754	0.279152	0.772926	0.402062	0.806452
0.393285	0.957895	0.443956	0.0701754	0.279152	0.768559	0.399485	0.806452
0.390887	0.957895	0.441758	0.0701754	0.275618	0.768559	0.396907	0.806452
0.388489	0.957895	0.43956	0.0701754	0.272085	0.768559	0.39433	0.806452
0.386091	0.957895	0.437363	0.0701754	0.272085	0.764192	0.391753	0.806452
0.383693	0.957895	0.435165	0.0701754	0.272085	0.759825	0.389175	0.806452
0.381295	0.957895	0.432967	0.0701754	0.268551	0.759825	0.386598	0.806452
0.378897	0.957895	0.432967	0.0877193	0.268551	0.755459	0.384021	0.806452
0.376499	0.957895	0.430769	0.0877193	0.265018	0.755459	0.381443	0.806452
0.374101	0.957895	0.428571	0.0877193	0.261484	0.755459	0.378866	0.806452
0.371703	0.957895	0.426374	0.0877193	0.257951	0.755459	0.378866	0.798387
0.369305	0.957895	0.424176	0.0877193	0.254417	0.755459	0.376289	0.798387
0.366906	0.957895	0.421978	0.0877193	0.254417	0.751092	0.373711	0.798387
0.364508	0.957895	0.41978	0.0877193	0.254417	0.746725	0.373711	0.790323
0.36211	0.957895	0.417582	0.0877193	0.250883	0.746725	0.371134	0.790323
0.359712	0.957895	0.415385	0.0877193	0.250883	0.742358	0.371134	0.782258
0.357314	0.957895	0.413187	0.0877193	0.24735	0.742358	0.371134	0.774194
0.354916	0.957895	0.410989	0.0877193	0.24735	0.737991	0.368557	0.774194
0.352518	0.957895	0.408791	0.0877193	0.24735	0.733624	0.365979	0.774194
0.35012	0.957895	0.406593	0.0877193	0.243816	0.733624	0.363402	0.774194
0.347722	0.957895	0.404396	0.0877193	0.243816	0.729258	0.360825	0.774194
0.345324	0.957895	0.402198	0.0877193	0.240283	0.729258	0.358247	0.774194
0.342926	0.957895	0.4	0.0877193	0.236749	0.729258	0.358247	0.766129
0.340528	0.957895	0.397802	0.0877193	0.233216	0.729258	0.358247	0.758065
0.338129	0.957895	0.395604	0.0877193	0.229682	0.729258	0.35567	0.758065
0.335731	0.957895	0.393407	0.0877193	0.229682	0.724891	0.353093	0.758065
0.333333	0.957895	0.391209	0.0877193	0.229682	0.720524	0.350515	0.758065
0.330935	0.957895	0.391209	0.105263	0.226148	0.720524	0.347938	0.758065
0.328537	0.957895	0.389011	0.105263	0.222615	0.720524	0.345361	0.758065
0.326139	0.957895	0.386813	0.105263	0.219081	0.720524	0.345361	0.75
0.323741	0.957895	0.384615	0.105263	0.219081	0.716157	0.342784	0.75
0.321343	0.957895	0.382418	0.105263	0.219081	0.71179	0.340206	0.75
0.318945	0.957895	0.38022	0.105263	0.215548	0.71179	0.337629	0.75
0.316547	0.957895	0.378022	0.105263	0.215548	0.707424	0.335052	0.75
0.314149	0.957895	0.375824	0.105263	0.212014	0.707424	0.332474	0.75
0.311751	0.957895	0.375824	0.122807	0.212014	0.703057	0.329897	0.75
0.309353	0.957895	0.373626	0.122807	0.208481	0.703057	0.329897	0.741935
0.306954	0.957895	0.371429	0.122807	0.204947	0.703057	0.32732	0.741935
0.304556	0.957895	0.369231	0.122807	0.204947	0.69869	0.324742	0.741935
0.302158	0.957895	0.367033	0.122807	0.204947	0.694323	0.322165	0.741935
0.29976	0.957895	0.364835	0.122807	0.204947	0.689956	0.319588	0.741935
0.297362	0.957895	0.362637	0.122807	0.204947	0.68559	0.319588	0.733871
0.294964	0.957895	0.36044	0.122807	0.201413	0.68559	0.31701	0.733871
0.292566	0.957895	0.358242	0.122807	0.201413	0.681223	0.314433	0.733871
0.290168	0.957895	0.356044	0.122807	0.201413	0.676856	0.311856	0.733871
0.28777	0.957895	0.353846	0.122807	0.19788	0.676856	0.309278	0.733871
0.285372	0.957895	0.351648	0.122807	0.19788	0.672489	0.306701	0.733871
0.282974	0.957895	0.349451	0.122807	0.194346	0.672489	0.304124	0.733871
0.280576	0.957895	0.347253	0.122807	0.190813	0.672489	0.301546	0.733871
0.278177	0.957895	0.345055	0.122807	0.187279	0.672489	0.298969	0.733871
0.275779	0.957895	0.345055	0.140351	0.187279	0.668122	0.298969	0.725806
0.273381	0.957895	0.342857	0.140351	0.187279	0.663755	0.296392	0.725806
0.270983	0.957895	0.342857	0.157895	0.187279	0.659389	0.293814	0.725806
0.268585	0.957895	0.340659	0.157895	0.187279	0.655022	0.291237	0.725806
0.266187	0.957895	0.338462	0.157895	0.183746	0.655022	0.28866	0.725806
0.263789	0.957895	0.336264	0.157895	0.183746	0.650655	0.286082	0.725806
0.261391	0.957895	0.334066	0.157895	0.180212	0.650655	0.283505	0.725806
0.258993	0.957895	0.331868	0.157895	0.180212	0.646288	0.280928	0.725806
0.256595	0.957895	0.32967	0.157895	0.176678	0.646288	0.280928	0.717742
0.254197	0.957895	0.327473	0.157895	0.173145	0.646288	0.278351	0.717742
0.251799	0.957895	0.325275	0.157895	0.173145	0.641921	0.275773	0.717742
0.2494	0.957895	0.323077	0.157895	0.173145	0.637555	0.275773	0.709677
0.247002	0.957895	0.320879	0.157895	0.169611	0.637555	0.275773	0.701613
0.244604	0.957895	0.318681	0.157895	0.169611	0.633188	0.275773	0.693548
0.242206	0.957895	0.316484	0.157895	0.169611	0.628821	0.275773	0.685484
0.239808	0.957895	0.314286	0.157895	0.169611	0.624454	0.273196	0.685484
0.23741	0.957895	0.312088	0.157895	0.166078	0.624454	0.273196	0.677419
0.235012	0.957895	0.30989	0.157895	0.162544	0.624454	0.273196	0.669355
0.232614	0.957895	0.307692	0.157895	0.162544	0.620087	0.270619	0.669355
0.230216	0.957895	0.305495	0.157895	0.162544	0.615721	0.268041	0.669355
0.227818	0.957895	0.303297	0.157895	0.162544	0.611354	0.265464	0.669355
0.22542	0.957895	0.303297	0.175439	0.159011	0.611354	0.262887	0.669355
0.223022	0.957895	0.301099	0.175439	0.155477	0.611354	0.262887	0.66129
0.220624	0.957895	0.298901	0.175439	0.151943	0.611354	0.260309	0.66129
0.218225	0.957895	0.296703	0.175439	0.14841	0.611354	0.257732	0.66129
0.215827	0.957895	0.294505	0.175439	0.14841	0.606987	0.255155	0.66129
0.213429	0.957895	0.292308	0.175439	0.144876	0.606987	0.252577	0.66129
0.211031	0.957895	0.29011	0.175439	0.144876	0.60262	0.25	0.66129
0.208633	0.957895	0.287912	0.175439	0.141343	0.60262	0.247423	0.66129
0.206235	0.957895	0.285714	0.175439	0.141343	0.598253	0.247423	0.653226
0.203837	0.957895	0.283516	0.175439	0.137809	0.598253	0.247423	0.645161
0.201439	0.957895	0.281319	0.175439	0.137809	0.593886	0.244845	0.645161
0.199041	0.957895	0.279121	0.175439	0.137809	0.58952	0.242268	0.645161
0.196643	0.957895	0.276923	0.175439	0.134276	0.58952	0.239691	0.645161
0.194245	0.957895	0.274725	0.175439	0.134276	0.585153	0.237113	0.645161
0.191847	0.957895	0.272527	0.175439	0.130742	0.585153	0.234536	0.645161
0.189448	0.957895	0.272527	0.192982	0.127208	0.585153	0.234536	0.637097
0.18705	0.957895	0.27033	0.192982	0.127208	0.580786	0.231959	0.637097
0.184652	0.957895	0.268132	0.192982	0.127208	0.576419	0.229381	0.637097
0.182254	0.957895	0.265934	0.192982	0.123675	0.576419	0.226804	0.637097
0.179856	0.957895	0.265934	0.210526	0.123675	0.572052	0.226804	0.629032
0.177458	0.957895	0.263736	0.210526	0.123675	0.567686	0.224227	0.629032
0.17506	0.957895	0.261538	0.210526	0.123675	0.563319	0.221649	0.629032
0.172662	0.957895	0.259341	0.210526	0.120141	0.563319	0.219072	0.629032
0.170264	0.957895	0.257143	0.210526	0.116608	0.563319	0.216495	0.629032
0.167866	0.957895	0.254945	0.210526	0.116608	0.558952	0.216495	0.620968
0.165468	0.957895	0.252747	0.210526	0.116608	0.554585	0.213918	0.620968
0.16307	0.957895	0.250549	0.210526	0.116608	0.550218	0.213918	0.612903
0.160671	0.957895	0.248352	0.210526	0.113074	0.550218	0.213918	0.604839
0.158273	0.957895	0.246154	0.210526	0.113074	0.545852	0.213918	0.596774
0.155875	0.957895	0.243956	0.210526	0.113074	0.541485	0.21134	0.596774
0.153477	0.957895	0.241758	0.210526	0.109541	0.541485	0.21134	0.58871
0.151079	0.957895	0.23956	0.210526	0.106007	0.541485	0.21134	0.580645
0.148681	0.957895	0.237363	0.210526	0.102473	0.541485	0.208763	0.580645
0.146283	0.957895	0.235165	0.210526	0.102473	0.537118	0.206186	0.580645
0.143885	0.957895	0.232967	0.210526	0.0989399	0.537118	0.206186	0.572581
0.141487	0.957895	0.230769	0.210526	0.0989399	0.532751	0.206186	0.564516
0.139089	0.957895	0.228571	0.210526	0.0989399	0.528384	0.203608	0.564516
0.136691	0.957895	0.226374	0.210526	0.0989399	0.524017	0.201031	0.564516
0.134293	0.957895	0.224176	0.210526	0.0989399	0.519651	0.198454	0.564516
0.131894	0.957895	0.221978	0.210526	0.0989399	0.515284	0.198454	0.556452
0.129496	0.957895	0.21978	0.210526	0.0954064	0.515284	0.195876	0.556452
0.127098	0.957895	0.217582	0.210526	0.0954064	0.510917	0.193299	0.556452
0.1247	0.957895	0.215385	0.210526	0.0954064	0.50655	0.190722	0.556452
0.122302	0.957895	0.213187	0.210526	0.0918728	0.50655	0.188144	0.556452
0.119904	0.957895	0.210989	0.210526	0.0918728	0.502183	0.185567	0.556452
0.117506	0.957895	0.208791	0.210526	0.0918728	0.497817	0.18299	0.556452
0.117506	0.947368	0.206593	0.210526	0.0918728	0.49345	0.180412	0.556452
0.115108	0.947368	0.204396	0.210526	0.0883392	0.49345	0.177835	0.556452
0.11271	0.947368	0.202198	0.210526	0.0883392	0.489083	0.177835	0.548387
0.110312	0.947368	0.2	0.210526	0.0883392	0.484716	0.177835	0.540323
0.107914	0.947368	0.197802	0.210526	0.0883392	0.480349	0.177835	0.532258
0.105516	0.947368	0.195604	0.210526	0.0848057	0.480349	0.175258	0.532258
0.103118	0.947368	0.193407	0.210526	0.0848057	0.475983	0.175258	0.524194
0.100719	0.947368	0.191209	0.210526	0.0848057	0.471616	0.17268	0.524194
0.0983213	0.947368	0.189011	0.210526	0.0848057	0.467249	0.170103	0.524194
0.0959233	0.947368	0.189011	0.22807	0.0848057	0.462882	0.167526	0.524194
0.0935252	0.947368	0.186813	0.22807	0.0848057	0.458515	0.167526	0.516129
0.0911271	0.947368	0.184615	0.22807	0.0812721	0.458515	0.167526	0.508065
0.088729	0.947368	0.182418	0.22807	0.0777385	0.458515	0.164948	0.508065
0.0863309	0.947368	0.18022	0.22807	0.0777385	0.454148	0.164948	0.5
0.0839329	0.947368	0.178022	0.22807	0.0742049	0.454148	0.164948	0.491935
0.0815348	0.947368	0.175824	0.22807	0.0742049	0.449782	0.162371	0.491935
0.0791367	0.947368	0.173626	0.22807	0.0742049	0.445415	0.159794	0.491935
0.0767386	0.947368	0.171429	0.22807	0.0742049	0.441048	0.157216	0.491935
0.0743405	0.947368	0.169231	0.22807	0.0706714	0.441048	0.154639	0.491935
0.0719424	0.947368	0.167033	0.22807	0.0706714	0.436681	0.154639	0.483871
0.0695444	0.947368	0.164835	0.22807	0.0706714	0.432314	0.152062	0.483871
0.0671463	0.947368	0.162637	0.22807	0.0706714	0.427948	0.152062	0.475806
0.0647482	0.947368	0.16044	0.22807	0.0706714	0.423581	0.149485	0.475806
0.0623501	0.947368	0.158242	0.22807	0.0706714	0.419214	0.146907	0.475806
0.059952	0.947368	0.156044	0.22807	0.0671378	0.419214	0.14433	0.475806
0.057554	0.947368	0.153846	0.22807	0.0671378	0.414847	0.141753	0.475806
0.0551559	0.947368	0.151648	0.22807	0.0671378	0.41048	0.141753	0.467742
0.0527578	0.947368	0.149451	0.22807	0.0671378	0.406114	0.139175	0.467742
0.0503597	0.947368	0.147253	0.22807	0.0671378	0.401747	0.139175	0.459677
0.0479616	0.947368	0.145055	0.22807	0.0671378	0.39738	0.139175	0.451613
0.0455635	0.947368	0.145055	0.245614	0.0671378	0.393013	0.136598	0.451613
0.0431655	0.947368	0.142857	0.245614	0.0636042	0.393013	0.134021	0.451613
0.0407674	0.947368	0.140659	0.245614	0.0636042	0.388646	0.131443	0.451613
0.0383693	0.947368	0.138462	0.245614	0.0636042	0.384279	0.128866	0.451613
0.0359712	0.947368	0.136264	0.245614	0.0636042	0.379913	0.128866	0.443548
0.0335731	0.947368	0.134066	0.245614	0.0600707	0.379913	0.126289	0.443548
0.0311751	0.947368	0.131868	0.245614	0.0600707	0.375546	0.123711	0.443548
0.028777	0.947368	0.12967	0.245614	0.0600707	0.371179	0.121134	0.443548
0.0263789	0.947368	0.12967	0.263158	0.0600707	0.366812	0.121134	0.435484
0.0239808	0.947368	0.127473	0.263158	0.0600707	0.362445	0.118557	0.435484
0.0215827	0.947368	0.125275	0.263158	0.0565371	0.362445	0.115979	0.435484
0.0191847	0.947368	0.123077	0.263158	0.0565371	0.358079	0.115979	0.427419
0.0167866	0.947368	0.123077	0.280702	0.0565371	0.353712	0.115979	0.419355
0.0143885	0.947368	0.120879	0.280702	0.0565371	0.349345	0.113402	0.419355
0.0119904	0.947368	0.118681	0.280702	0.0565371	0.344978	0.113402	0.41129
0.0119904	0.936842	0.116484	0.280702	0.0565371	0.340611	0.110825	0.41129
0.0119904	0.926316	0.114286	0.280702	0.0530035	0.340611	0.108247	0.41129
0.0119904	0.915789	0.112088	0.280702	0.0530035	0.336245	0.10567	0.41129
0.0119904	0.905263	0.10989	0.280702	0.0530035	0.331878	0.103093	0.41129
0.0119904	0.894737	0.107692	0.280702	0.0530035	0.327511	0.100515	0.41129
0.0119904	0.884211	0.105495	0.280702	0.0530035	0.323144	0.0979381	0.41129
0.00959233	0.884211	0.103297	0.280702	0.0530035	0.318777	0.0979381	0.403226
0.00959233	0.873684	0.101099	0.280702	0.04947	0.318777	0.0979381	0.395161
0.00959233	0.863158	0.0989011	0.280702	0.04947	0.31441	0.0953608	0.395161
0.00959233	0.852632	0.0967033	0.280702	0.04947	0.310044	0.0927835	0.395161
0.00959233	0.842105	0.0945055	0.280702	0.0459364	0.310044	0.0902062	0.395161
0.00959233	0.831579	0.0923077	0.280702	0.0424028	0.310044	0.0876289	0.395161
0.00719424	0.831579	0.0901099	0.280702	0.0424028	0.305677	0.0850515	0.395161
0.00719424	0.821053	0.0879121	0.280702	0.0424028	0.30131	0.0850515	0.387097
0.00719424	0.810526	0.0857143	0.280702	0.0424028	0.296943	0.0850515	0.379032
0.00719424	0.8	0.0835165	0.280702	0.0424028	0.292576	0.0824742	0.379032
0.00479616	0.8	0.0813187	0.280702	0.0424028	0.28821	0.0798969	0.379032
0.00479616	0.789474	0.0813187	0.298246	0.0424028	0.283843	0.0773196	0.379032
0.00479616	0.778947	0.0791209	0.298246	0.0424028	0.279476	0.0747423	0.379032
0.00479616	0.768421	0.0769231	0.298246	0.0424028	0.275109	0.0721649	0.379032
0.00479616	0.757895	0.0747253	0.298246	0.0388693	0.275109	0.0695876	0.379032
0.00479616	0.747368	0.0725275	0.298246	0.0388693	0.270742	0.0695876	0.370968
0.00479616	0.736842	0.0725275	0.315789	0.0388693	0.266376	0.0695876	0.362903
0.00479616	0.726316	0.0703297	0.315789	0.0388693	0.262009	0.0695876	0.354839
0.00479616	0.715789	0.0681319	0.315789	0.0353357	0.262009	0.0670103	0.354839
0.00479616	0.705263	0.0659341	0.315789	0.0353357	0.257642	0.064433	0.354839
0.00479616	0.694737	0.0637363	0.315789	0.0353357	0.253275	0.0618557	0.354839
0.00479616	0.684211	0.0615385	0.315789	0.0353357	0.248908	0.0592784	0.354839
0.00479616	0.673684	0.0615385	0.333333	0.0353357	0.244541	0.056701	0.354839
0.00479616	0.663158	0.0593407	0.333333	0.0353357	0.240175	0.056701	0.346774
0.00479616	0.652632	0.0571429	0.333333	0.0353357	0.235808	0.056701	0.33871
0.00479616	0.642105	0.0571429	0.350877	0.0353357	0.231441	0.0541237	0.33871
0.00479616	0.631579	0.0571429	0.368421	0.0353357	0.227074	0.0515464	0.33871
0.00479616	0.621053	0.0549451	0.368421	0.0318021	0.227074	0.0515464	0.330645
0.00479616	0.610526	0.0527473	0.368421	0.0318021	0.222707	0.0515464	0.322581
0.00479616	0.6	0.0527473	0.385965	0.0318021	0.218341	0.0489691	0.322581
0.00479616	0.589474	0.0505495	0.385965	0.0318021	0.213974	0.0489691	0.314516
0.00479616	0.578947	0.0483516	0.385965	0.0282686	0.213974	0.0463918	0.314516
0.00479616	0.568421	0.0461538	0.385965	0.0282686	0.209607	0.0438144	0.314516
0.00479616	0.557895	0.043956	0.385965	0.0282686	0.20524	0.0438144	0.306452
0.00479616	0.547368	0.0417582	0.385965	0.024735	0.20524	0.0412371	0.306452
0.00479616	0.536842	0.0417582	0.403509	0.024735	0.200873	0.0412371	0.298387
0.00479616	0.526316	0.0395604	0.403509	0.0212014	0.200873	0.0412371	0.290323
0.00479616	0.515789	0.0373626	0.403509	0.0212014	0.196507	0.0412371	0.282258
0.00479616	0.505263	0.0351648	0.403509	0.0212014	0.19214	0.0386598	0.282258
0.00479616	0.494737	0.032967	0.403509	0.0212014	0.187773	0.0386598	0.274194
0.00479616	0.484211	0.0307692	0.403509	0.0176678	0.187773	0.0386598	0.266129
0.00479616	0.473684	0.0285714	0.403509	0.0176678	0.183406	0.0386598	0.258065
0.00479616	0.463158	0.0263736	0.403509	0.0176678	0.179039	0.0386598	0.25
0.00479616	0.452632	0.0263736	0.421053	0.0176678	0.174672	0.0386598	0.241935
0.00479616	0.442105	0.0263736	0.438596	0.0176678	0.170306	0.0386598	0.233871
0.00479616	0.431579	0.0241758	0.438596	0.0176678	0.165939	0.0360825	0.233871
0.00239808	0.431579	0.0241758	0.45614	0.0176678	0.161572	0.0360825	0.225806
0.00239808	0.421053	0.0241758	0.473684	0.0176678	0.157205	0.0360825	0.217742
0.00239808	0.410526	0.021978	0.473684	0.0176678	0.152838	0.0335052	0.217742
0.00239808	0.4	0.021978	0.491228	0.0176678	0.148472	0.0335052	0.209677
0.00239808	0.389474	0.021978	0.508772	0.0176678	0.144105	0.0335052	0.201613
0.00239808	0.378947	0.0197802	0.508772	0.0176678	0.139738	0.0309278	0.201613
0.00239808	0.368421	0.0197802	0.526316	0.0176678	0.135371	0.0309278	0.193548
0.00239808	0.357895	0.0197802	0.54386	0.0176678	0.131004	0.0309278	0.185484
0.00239808	0.347368	0.0197802	0.561404	0.0176678	0.126638	0.0283505	0.185484
0.00239808	0.336842	0.0175824	0.561404	0.0141343	0.126638	0.0283505	0.177419
0.00239808	0.326316	0.0153846	0.561404	0.0141343	0.122271	0.0283505	0.169355
0.00239808	0.315789	0.0153846	0.578947	0.0106007	0.122271	0.0257732	0.169355
0.00239808	0.305263	0.0153846	0.596491	0.0106007	0.117904	0.0257732	0.16129
0.00239808	0.294737	0.0153846	0.614035	0.0106007	0.113537	0.0231959	0.16129
0.00239808	0.284211	0.0153846	0.631579	0.0106007	0.10917	0.0206186	0.16129
0.00239808	0.273684	0.0131868	0.631579	0.0106007	0.104803	0.0206186	0.153226
0.00239808	0.263158	0.0131868	0.649123	0.0106007	0.100437	0.0180412	0.153226
0.00239808	0.252632	0.0131868	0.666667	0.00706714	0.100437	0.0180412	0.145161
0.00239808	0.242105	0.010989	0.666667	0.00706714	0.0960699	0.0154639	0.145161
0.00239808	0.231579	0.00879121	0.666667	0.00706714	0.0917031	0.0154639	0.137097
0.00239808	0.221053	0.00659341	0.666667	0.00706714	0.0873362	0.0128866	0.137097
0	0.221053	0.00659341	0.684211	0.00706714	0.0829694	0.0128866	0.129032
0	0.210526	0.00659341	0.701754	0.00706714	0.0786026	0.0128866	0.120968
0	0.2	0.00659341	0.719298	0.00706714	0.0742358	0.0103093	0.120968
0	0.189474	0.00659341	0.736842	0.00706714	0.069869	0.0103093	0.112903
0	0.178947	0.00659341	0.754386	0.00706714	0.0655022	0.0103093	0.104839
0	0.168421	0.00659341	0.77193	0.00706714	0.0611354	0.0103093	0.0967742
0	0.157895	0.00659341	0.789474	0.00706714	0.0567686	0.0103093	0.0887097
0	0.147368	0.00659341	0.807018	0.00706714	0.0524017	0.00773196	0.0887097
0	0.136842	0.00659341	0.824561	0.00706714	0.0480349	0.00773196	0.0806452
0	0.126316	0.0043956	0.824561	0.00706714	0.0436681	0.00773196	0.0725806
0	0.115789	0.0043956	0.842105	0.00706714	0.0393013	0.00773196	0.0645161
0	0.105263	0.0043956	0.859649	0.00706714	0.0349345	0.00773196	0.0564516
0	0.0947368	0.0043956	0.877193	0.00706714	0.0305677	0.00773196	0.0483871
0	0.0842105	0.0043956	0.894737	0.00706714	0.0262009	0.00773196	0.0403226
0	0.0736842	0.0043956	0.912281	0.00706714	0.0218341	0.00515464	0.0403226
0	0.0631579	0.0021978	0.912281	0.00353357	0.0218341	0.00515464	0.0322581
0	0.0526316	0.0021978	0.929825	0.00353357	0.0174672	0.00515464	0.0241935
0	0.0315789	0.0021978	0.947368	0.00353357	0.0131004	0.00257732	0.0241935
0	0.0210526	0.0021978	0.964912	0.00353357	0.00873362	0.00257732	0.016129
0	0	0	0.964912	0.00353357	0.00436681	0.00257732	0.00806452
		0	0.982456	0.00353357	0	0	0.00806452
		0	1	0	0	0	0

## Sheet: Figure 3C
ESR1	subtype
-0.430687	Basal-like
-0.342268	Luminal B
-0.701846	Luminal A
-0.178011	Basal-like
-0.252945	Basal-like
-0.472733	Luminal B
-0.505541	Luminal A
-0.47352	Luminal B
-0.536852	Luminal A
-0.495076	HER2+
-0.52796	Luminal A
-0.693115	Luminal A
-0.697289	Luminal A
-0.931294	Luminal B
-0.637916	Luminal A
-0.398349	Luminal B
-0.579771	Luminal A
-0.358655	HER2+
-0.510088	Luminal A
-0.493154	Luminal A
-0.25034	Basal-like
-0.263953	Basal-like
-0.722741	Luminal A
-0.632238	Luminal A
-0.327137	HER2+
-0.722602	Luminal A
-0.505629	Luminal B
-0.336829	HER2+
-0.36594	HER2+
-0.3352	HER2+
-0.502783	HER2+
-0.393166	HER2+
-0.515124	Luminal A
-0.436721	Luminal B
-0.612552	Luminal A
-0.655377	Luminal A
-0.657621	Luminal A
-0.639197	Luminal A
-0.639931	Luminal A
-0.556038	Luminal A
-0.741072	Luminal A
-0.452649	Normal-like
-0.623073	Luminal B
-0.63299	Luminal B
-0.307259	Basal-like
-0.474161	Luminal B
-0.5762	Luminal A
-0.281569	Basal-like
-0.349619	HER2+
-0.782554	Luminal B
-0.540628	Luminal A
-0.707551	Luminal A
-0.534689	Luminal A
-0.237871	Basal-like
-0.535747	Luminal B
-0.254759	Basal-like
-0.210021	Basal-like
-0.604113	Luminal A
-0.449156	Luminal A
-0.646009	Luminal A
-0.575066	Luminal A
-0.383939	Luminal B
-0.372852	Luminal B
-0.718085	Luminal B
-0.582536	Luminal B
-0.504856	Luminal A
-0.779241	Luminal A
-0.519951	Luminal A
-0.532686	Luminal A
-0.221062	Basal-like
-0.357802	Luminal A
-0.313191	HER2+
-0.293925	Basal-like
-0.280729	Basal-like
-0.650576	Luminal A
-0.313264	HER2+
-0.730328	Luminal B
-0.638045	Luminal A
-0.672986	Luminal B
-0.778365	Luminal A
-0.70841	Luminal A
-0.278164	Basal-like
-0.345416	Normal-like
-0.455651	Luminal A
-0.368691	HER2+
-0.691966	Luminal B
-0.604174	Luminal A
-0.204482	Basal-like
-0.248981	Basal-like
-0.270657	Basal-like
-0.77466	Luminal B
-0.66053	Luminal B
-0.371821	Luminal A
-0.779079	Luminal A
-0.245109	Basal-like
-0.598265	Luminal A
-0.434375	Luminal B
-0.270577	Basal-like
-0.508898	Luminal B
-0.514235	Luminal A
-0.645624	Luminal A
-0.35676	Basal-like
-0.737977	Luminal A
-0.205648	Basal-like
-0.684236	Luminal A
-0.69746	Luminal B
-0.513919	Luminal B
-0.465854	Luminal A
-0.68177	Luminal B
-0.416345	Luminal A
-0.55316	Luminal A
-0.81797	Luminal A
-0.7443	Luminal A
-0.530452	Luminal A
-0.23674	Basal-like
-0.537277	Luminal A
-0.556056	Luminal B
-0.221473	Basal-like
-0.440719	HER2+
-0.558521	HER2+
-0.592454	Luminal A
-0.289409	HER2+
-0.629695	Luminal A
-0.545525	Luminal A
-0.822446	Luminal B
-0.626422	Luminal B
-0.473612	Luminal B
-0.56053	Luminal A
-0.596679	Luminal A
-0.488652	Luminal B
-1.0361	Luminal A
-0.408358	Luminal B
-0.304332	HER2+
-0.213845	Basal-like
-0.563389	Luminal A
-0.233032	Basal-like
-0.720305	Luminal A
-0.301384	Luminal B
-0.220623	Basal-like
-0.529829	Luminal A
-0.485921	Luminal A
-0.566538	Luminal A
-0.827553	Luminal A
-0.528604	Luminal A
-0.616823	Luminal A
-0.658139	Luminal A
-0.565724	Luminal A
-0.602674	Luminal B
-0.60144	Luminal A
-0.622381	Luminal A
-0.63271	Luminal B
-0.664763	Luminal A
-0.60004	Luminal B
-0.676184	Luminal A
-0.624251	Luminal A
-0.248396	Basal-like
-0.505577	Luminal B
-0.493787	Luminal A
-0.339507	HER2+
-0.696113	Luminal B
-0.6231	Luminal B
-0.991718	Luminal A
-0.921861	Luminal A
-0.449462	Luminal B
-0.27318	Basal-like
-0.230046	Basal-like
-0.588395	Luminal A
-0.644143	Luminal A
-0.606382	Luminal A
-0.435561	Luminal B
-0.379939	HER2+
-0.48392	Luminal A
-0.63731	Luminal B
-0.243819	Basal-like
-0.553475	Luminal B
-0.635825	Luminal B
-0.652114	Luminal B
-0.624046	Luminal A
-0.226228	Basal-like
-0.417426	Luminal B
-0.520934	Luminal B
-0.726199	Luminal A
-0.25189	Basal-like
-0.57064	Luminal A
-0.678223	Luminal B
-0.479926	Luminal B
-0.552954	Luminal B
-0.429765	Luminal B
-0.918308	Luminal A
-0.340085	Luminal A
-0.534002	Luminal B
-0.619654	Luminal A
-0.886794	Luminal B
-0.622037	Luminal B
-0.602368	HER2+
-0.363253	Basal-like
-0.75756	Luminal B
-0.197559	Basal-like
-0.238667	Basal-like
-0.631934	Luminal B
-0.471159	Luminal B
-0.525863	Luminal B
-0.243129	Basal-like
-0.54947	Luminal A
-0.365304	HER2+
-0.39389	HER2+
-0.537079	Luminal A
-0.185712	Normal-like
-0.241961	Basal-like
-0.226457	Basal-like
-0.453707	Luminal A
-0.565121	Luminal A
-0.20343	Basal-like
-0.228174	Basal-like
-0.781228	Luminal A
-0.589675	Luminal B
-0.273597	Basal-like
-0.239564	Basal-like
-0.567238	Luminal B
-0.273219	Basal-like
-0.539234	Luminal B
-0.395224	HER2+
-0.559377	Luminal B
-0.892106	Luminal A
-0.236918	Basal-like
-0.479913	HER2+
-0.570018	Luminal A
-0.608425	Luminal A
-0.296686	HER2+
-0.89	Basal-like
-0.911123	Luminal A
-0.573802	Luminal A
-0.480015	Luminal B
-0.45999	Luminal B
-0.233979	Basal-like
-0.559266	Luminal A
-0.27966	HER2+
-0.635483	Luminal B
-0.578	Luminal B
-0.56177	Luminal A
-0.28761	Luminal A
-0.260359	Basal-like
-0.49372	Luminal B
-0.654398	Luminal A
-0.572463	Luminal A
-0.635853	Luminal B
-0.616211	Luminal B
-0.493921	Luminal A
-0.456858	Luminal A
-0.449964	Luminal A
-0.498153	Luminal A
-0.297745	HER2+
-0.549941	Luminal A
-0.555687	Luminal A
-0.753244	Luminal B
-0.703205	Luminal A
-0.346685	Luminal B
-0.218299	Basal-like
-0.456018	Luminal A
-0.519163	Luminal A
-0.460033	Luminal B
-0.48952	Luminal B
-0.711125	Luminal A
-0.619995	Luminal A
-0.593958	Luminal A
-0.228172	Basal-like
-0.768395	Luminal B
-0.766257	Normal-like
-0.685425	Luminal B
-0.557526	Luminal B
-0.617215	Luminal B
-0.507107	Luminal A
-0.418704	HER2+
-0.545638	HER2+
-0.879598	Luminal B
-0.526961	Luminal A
-0.576699	HER2+
-0.251997	Basal-like
-0.663613	Luminal A
-0.608014	Luminal A
-0.672152	Luminal B
-0.519257	Luminal A
-0.252132	Basal-like
-0.374857	HER2+
-0.714087	Luminal A
-0.550707	Luminal B
-0.269219	Basal-like
-0.306116	HER2+
-0.58955	Luminal A
-0.403784	Luminal A
-0.266538	Basal-like
-0.612779	Luminal A
-0.461672	Luminal A
-0.313082	Luminal B
-0.402844	Luminal B
-0.262039	HER2+
-0.605331	Luminal A
-0.300355	Luminal B
-0.797543	Luminal A
-0.693139	Luminal A
-0.484594	Luminal B
-0.707912	Luminal B
-0.238999	Basal-like
-0.567687	Luminal A
-0.486135	Luminal A
-0.719044	Luminal A
-0.21525	Basal-like
-0.473025	Luminal B
-0.7019	Luminal B
-0.574515	Luminal B
-0.604928	Luminal A
-0.47023	Luminal A
-0.616357	Luminal A
-0.424635	HER2+
-0.249432	Basal-like
-0.500116	Luminal B
-0.289086	HER2+
-0.266992	HER2+
-0.25068	Basal-like
-0.427182	HER2+
-0.391455	Luminal B
-0.726865	Luminal A
-0.673672	Luminal A
-0.25686	Basal-like
-0.627949	Luminal B
-0.689323	Luminal A
-0.504764	Luminal A
-0.615582	Luminal A
-0.661773	Luminal A
-0.439406	Luminal A
-0.291684	Basal-like
-0.51751	HER2+
-0.539487	Luminal A
-0.511825	Luminal A
-0.571985	Luminal B
-0.742521	Luminal A
-0.658776	Luminal A
-0.250644	Basal-like
-0.743544	Luminal B
-0.8612	Luminal A
-0.329056	HER2+
-0.708456	Luminal A
-0.494826	HER2+
-0.795147	Luminal A
-0.217477	Basal-like
-0.692399	Luminal A
-0.227732	Luminal A
-0.245257	Luminal A
-0.554243	Luminal B
-0.244404	Basal-like
-0.501187	HER2+
-0.740215	Luminal A
-0.583583	Luminal A
-0.353325	Luminal A
-0.64301	Luminal B
-0.412683	Basal-like
-0.262959	Basal-like
-0.508272	Luminal A
-1.0082	Luminal A
-0.899823	Luminal A
-0.590382	Luminal B
-0.77776	Luminal A
-0.267896	Basal-like
-0.566609	HER2+
-0.418411	Luminal A
-0.587818	Luminal B
-0.568974	Luminal A
-0.610674	Luminal A
-0.734784	Luminal A
-0.298263	Basal-like
-0.44877	Luminal A
-0.747283	Luminal A
-0.66474	Luminal A
-0.423762	Luminal A
-0.546558	Luminal A
-0.829906	Luminal A
-0.629775	Luminal A
-0.245356	Basal-like
-0.403691	Luminal A
-0.631016	Luminal A
-0.73557	Luminal A
-0.368234	Basal-like
-0.696882	Luminal A
-0.431514	Luminal B
-0.334752	HER2+
-0.264444	Basal-like
-0.585011	Luminal A
-0.815344	Luminal B
-0.558471	Luminal A
-0.417981	HER2+
-0.523064	Normal-like
-0.281754	Basal-like
-0.592918	Luminal A
-0.63502	Luminal B
-0.609431	Luminal A
-0.273828	Basal-like
-0.477426	Luminal A
-0.335628	HER2+
-0.637545	Luminal A
-0.418843	HER2+
-0.518754	Luminal A
-0.512633	HER2+
-0.82026	Luminal B
-0.651786	Luminal B
-0.51319	Basal-like
-0.289893	Normal-like
-0.391095	HER2+
-0.634696	Luminal A
-0.708664	Luminal B
-0.218205	Basal-like
-0.222041	Basal-like
-0.584365	HER2+
-0.231133	Basal-like
-0.748573	Luminal A
-0.65092	Luminal A
-0.240846	Basal-like
-0.666153	Luminal B
-0.536391	Luminal B
-0.656192	Luminal A
-0.565943	Luminal A
-0.570255	Luminal B
-0.780066	Luminal A
-0.539048	Luminal A
-0.623886	Luminal A
-0.534369	Luminal A
-0.310725	HER2+
-0.31156	Luminal B
-0.477831	Luminal B
-0.596479	Luminal A
-0.237312	Basal-like
-0.631208	Luminal B
-0.419575	Luminal A
-0.614068	Luminal A
-0.606539	Luminal A
-0.888537	Luminal B
-0.692668	Luminal A
-0.488638	Luminal A
-0.575443	Luminal A
-0.616851	Luminal A
-0.261443	Basal-like
-0.72431	Luminal A
-0.52705	Luminal B
-0.810846	Luminal A
-0.594416	Luminal A
-0.355262	Luminal B
-1.00844	Luminal A
-0.252529	Basal-like
-1.01157	Luminal A
-0.658442	Luminal A
-0.367339	Luminal A
-0.251175	Basal-like
-0.492505	Luminal B
-0.604808	Luminal A
-0.433492	Luminal B
-0.622139	Luminal A
-0.731312	Luminal B
-0.855597	Luminal B
-0.44773	Luminal A
-0.451384	Luminal A
-0.451187	Luminal A
-0.249816	Basal-like
-0.398001	HER2+
-0.696956	Luminal B
-0.237927	Basal-like
-0.348878	HER2+
-0.443058	Luminal A
-0.523337	Luminal B
-0.661807	Luminal B
-0.216572	Basal-like
-0.274834	Basal-like
-0.249507	Basal-like
-0.253643	Basal-like
-0.211264	Basal-like
-0.679964	Luminal A
-0.536998	Luminal A
-0.344231	Luminal A
-0.541059	Luminal B
-0.888684	Luminal A
-0.396757	Basal-like
-0.23331	Basal-like
-0.242823	Basal-like
-0.455651	Luminal A
-0.653038	Luminal A
-0.316782	HER2+
-0.432211	Luminal B
-0.241725	Basal-like
-0.224376	Basal-like
-0.589647	Luminal A
-0.258139	Basal-like
-0.459005	Luminal A
-0.553111	Luminal A
-0.612952	Luminal A
-0.508109	Luminal A
-0.563753	Luminal A
-0.794535	Luminal B
-0.424236	Luminal A
-0.679765	Luminal B
-0.527533	HER2+
-0.5196	HER2+
-0.320135	HER2+
-0.577546	Luminal B
-0.709653	Luminal B
-0.424509	Luminal A
-0.394605	Luminal A
-0.31476	HER2+
-0.566283	Luminal A
-0.732325	Luminal B
-0.472838	HER2+
-0.290473	Basal-like
-0.94285	Luminal A
-0.605173	Luminal A
-0.241846	Basal-like
-0.499778	Luminal A
-0.711805	Luminal A
-0.417378	Luminal A
-0.263167	Basal-like
-0.478986	Normal-like

## Sheet: Figure 3D
ERBB2	subtype
-0.662322	Basal-like
-0.645723	Luminal B
-0.624688	Luminal A
-0.490461	Basal-like
-0.32263	Basal-like
-0.491383	Luminal B
-0.552393	Luminal A
-0.687701	Luminal B
-0.653651	Luminal A
-0.893393	HER2+
-0.626203	Luminal A
-0.546155	Luminal A
-0.680855	Luminal A
-0.466826	Luminal B
-0.641693	Luminal A
-0.605747	Luminal B
-0.433813	Luminal A
-0.960904	HER2+
-0.676007	Luminal A
-0.846993	Luminal A
-0.36013	Basal-like
-0.691428	Basal-like
-0.648108	Luminal A
-0.625612	Luminal A
-0.706391	HER2+
-0.489751	Luminal A
-0.644434	Luminal B
-0.249299	HER2+
-0.745376	HER2+
-0.51307	HER2+
-0.914506	HER2+
-0.323758	HER2+
-0.61632	Luminal A
-0.689294	Luminal B
-0.757127	Luminal A
-0.698914	Luminal A
-0.44562	Luminal A
-0.629286	Luminal A
-0.789729	Luminal A
-0.745412	Luminal A
-0.576204	Luminal A
-0.438618	Normal-like
-0.479223	Luminal B
-0.432433	Luminal B
-0.485312	Basal-like
-0.44121	Luminal B
-0.594575	Luminal A
-0.455002	Basal-like
-1.02428	HER2+
-0.522764	Luminal B
-0.978662	Luminal A
-0.75386	Luminal A
-0.519424	Luminal A
-0.664546	Basal-like
-0.595414	Luminal B
-0.476399	Basal-like
-0.336198	Basal-like
-0.671335	Luminal A
-0.713565	Luminal A
-0.786961	Luminal A
-0.500854	Luminal A
-0.876139	Luminal B
-0.9313	Luminal B
-0.513718	Luminal B
-0.780504	Luminal B
-0.608343	Luminal A
-0.394337	Luminal A
-0.516828	Luminal A
-0.538133	Luminal A
-0.267892	Basal-like
-0.565183	Luminal A
-0.495332	HER2+
-0.476044	Basal-like
-0.323796	Basal-like
-0.773579	Luminal A
-0.623746	HER2+
-0.334343	Luminal B
-0.624616	Luminal A
-0.794947	Luminal B
-0.565219	Luminal A
-0.637309	Luminal A
-0.412844	Basal-like
-0.423476	Normal-like
-0.794271	Luminal A
-0.537965	HER2+
-0.64138	Luminal B
-0.611833	Luminal A
-0.139238	Basal-like
-0.531066	Basal-like
-0.374935	Basal-like
-0.29323	Luminal B
-0.520466	Luminal B
-0.120197	Luminal A
-0.704403	Luminal A
-0.268021	Basal-like
-0.542347	Luminal A
-0.534284	Luminal B
-0.419295	Basal-like
-0.488914	Luminal B
-0.55316	Luminal A
-0.804896	Luminal A
-0.293372	Basal-like
-0.369405	Luminal A
-0.204577	Basal-like
-0.401144	Luminal A
-0.626304	Luminal B
-0.941449	Luminal B
-0.41163	Luminal A
-0.743329	Luminal B
-1.01832	Luminal A
-0.504992	Luminal A
-0.524856	Luminal A
-0.587846	Luminal A
-0.730319	Luminal A
-0.321536	Basal-like
-0.675401	Luminal A
-0.48523	Luminal B
-0.433286	Basal-like
-1.07083	HER2+
-0.286477	HER2+
-0.706918	Luminal A
-0.55233	HER2+
-0.667307	Luminal A
-0.534795	Luminal A
-0.490312	Luminal B
-0.617065	Luminal B
-0.760744	Luminal B
-0.576519	Luminal A
-0.668915	Luminal A
-0.61335	Luminal B
-0.785013	Luminal A
-0.94772	Luminal B
-0.417694	HER2+
-0.473517	Basal-like
-0.571716	Luminal A
-0.252619	Basal-like
-0.485709	Luminal A
-0.101751	Luminal B
-0.344747	Basal-like
-0.676231	Luminal A
-0.663076	Luminal A
-0.58446	Luminal A
-0.6366	Luminal A
-0.692546	Luminal A
-0.552609	Luminal A
-0.562785	Luminal A
-0.707275	Luminal A
-0.741924	Luminal B
-0.590534	Luminal A
-0.587968	Luminal A
-0.468619	Luminal B
-0.337054	Luminal A
-0.403056	Luminal B
-0.763642	Luminal A
-0.849723	Luminal A
-0.619367	Basal-like
-0.300036	Luminal B
-0.750653	Luminal A
-0.544158	HER2+
-0.207803	Luminal B
-0.733235	Luminal B
-0.275261	Luminal A
-0.582183	Luminal A
-0.397817	Luminal B
-0.293505	Basal-like
-0.638625	Basal-like
-0.811728	Luminal A
-0.639164	Luminal A
-0.945459	Luminal A
-0.456425	Luminal B
-0.778674	HER2+
-0.612904	Luminal A
-0.616801	Luminal B
-0.262668	Basal-like
-0.765194	Luminal B
-0.667588	Luminal B
-0.587422	Luminal B
-0.808152	Luminal A
-0.24212	Basal-like
-0.708909	Luminal B
-0.533275	Luminal B
-0.467205	Luminal A
-0.661993	Basal-like
-0.569047	Luminal A
-0.575532	Luminal B
-1.20114	Luminal B
-1.01703	Luminal B
-1.03124	Luminal B
-0.362962	Luminal A
-0.783	Luminal A
-0.745664	Luminal B
-0.448448	Luminal A
-0.290017	Luminal B
-0.624012	Luminal B
-0.959629	HER2+
-0.478365	Basal-like
-0.207984	Luminal B
-0.436755	Basal-like
-0.416742	Basal-like
-0.715489	Luminal B
-0.415288	Luminal B
-0.670573	Luminal B
-0.749899	Basal-like
-0.586733	Luminal A
-0.630409	HER2+
-1.04929	HER2+
-1.11568	Luminal A
-0.462122	Normal-like
-0.269105	Basal-like
-0.480949	Basal-like
-0.754424	Luminal A
-0.5704	Luminal A
-0.0533772	Basal-like
-0.427289	Basal-like
-0.552697	Luminal A
-0.753543	Luminal B
-0.908187	Basal-like
-0.0988479	Basal-like
-0.951213	Luminal B
-0.465928	Basal-like
-0.499035	Luminal B
-0.61413	HER2+
-0.479375	Luminal B
-0.711284	Luminal A
-0.266483	Basal-like
-0.836471	HER2+
-0.341492	Luminal A
-0.703246	Luminal A
-0.16415	HER2+
-0.277435	Basal-like
-1.0237	Luminal A
-0.489235	Luminal A
-0.680337	Luminal B
-0.474935	Luminal B
-0.333771	Basal-like
-0.482322	Luminal A
-0.741209	HER2+
-0.338518	Luminal B
-0.605439	Luminal B
-0.62048	Luminal A
-0.190502	Luminal A
-0.370963	Basal-like
-0.386442	Luminal B
-0.55582	Luminal A
-0.617978	Luminal A
-0.530969	Luminal B
-0.486475	Luminal B
-0.579788	Luminal A
-0.732932	Luminal A
-0.677088	Luminal A
-0.45212	Luminal A
-0.514756	HER2+
-0.601387	Luminal A
-0.56479	Luminal A
-0.374586	Luminal B
-0.781416	Luminal A
-0.317734	Luminal B
-0.286408	Basal-like
-0.694763	Luminal A
-0.663059	Luminal A
-0.827196	Luminal B
-0.552398	Luminal B
-0.553012	Luminal A
-0.476118	Luminal A
-0.712605	Luminal A
-0.42434	Basal-like
-0.46206	Luminal B
-0.669514	Normal-like
-0.535607	Luminal B
-0.819542	Luminal B
-0.726685	Luminal B
-0.327013	Luminal A
-0.744042	HER2+
-0.783427	HER2+
-0.442073	Luminal B
-0.234613	Luminal A
-0.640117	HER2+
-0.408156	Basal-like
-0.267813	Luminal A
-0.916515	Luminal A
-0.518081	Luminal B
-0.719677	Luminal A
-0.564634	Basal-like
-0.840148	HER2+
-0.698167	Luminal A
-0.915247	Luminal B
-0.132837	Basal-like
0.00429354	HER2+
-0.560244	Luminal A
-0.65132	Luminal A
-0.432011	Basal-like
-0.65066	Luminal A
-0.774754	Luminal A
-0.586525	Luminal B
-0.310441	Luminal B
-0.368465	HER2+
-0.740138	Luminal A
-0.588275	Luminal B
-0.645747	Luminal A
-0.596838	Luminal A
-0.338287	Luminal B
-0.509153	Luminal B
-0.525813	Basal-like
-0.664199	Luminal A
-0.400378	Luminal A
-0.516624	Luminal A
-0.361564	Basal-like
-0.625386	Luminal B
-0.823568	Luminal B
-0.605155	Luminal B
-0.334638	Luminal A
-0.625697	Luminal A
-0.809469	Luminal A
-1.04415	HER2+
-0.229311	Basal-like
-0.547648	Luminal B
-0.257499	HER2+
-0.689358	HER2+
-0.428401	Basal-like
-0.913266	HER2+
-0.975621	Luminal B
-0.827917	Luminal A
-0.551889	Luminal A
-0.638308	Basal-like
-0.549197	Luminal B
-0.555427	Luminal A
-0.910272	Luminal A
-0.795625	Luminal A
-0.535875	Luminal A
-0.698436	Luminal A
-0.502811	Basal-like
-0.489289	HER2+
-0.782437	Luminal A
-0.49427	Luminal A
-0.701005	Luminal B
-0.70048	Luminal A
-0.656873	Luminal A
-0.458297	Basal-like
-0.330175	Luminal B
-0.630293	Luminal A
-0.872931	HER2+
-0.603234	Luminal A
-0.758316	HER2+
-0.623027	Luminal A
-0.278597	Basal-like
-0.488014	Luminal A
-0.206109	Luminal A
-0.496938	Luminal A
-0.524192	Luminal B
-0.152486	Basal-like
-1.04556	HER2+
-0.394853	Luminal A
-0.598024	Luminal A
-0.990131	Luminal A
-0.483312	Luminal B
-0.265246	Basal-like
-0.338596	Basal-like
-0.495693	Luminal A
-0.752044	Luminal A
-0.50335	Luminal A
-0.519174	Luminal B
-0.535959	Luminal A
-0.404161	Basal-like
-1.07179	HER2+
-0.395607	Luminal A
-0.602796	Luminal B
-1.01439	Luminal A
-0.838589	Luminal A
-0.423859	Luminal A
-0.373317	Basal-like
-0.325843	Luminal A
-0.609581	Luminal A
-0.494096	Luminal A
-0.711676	Luminal A
-0.706821	Luminal A
-0.670633	Luminal A
-0.74123	Luminal A
-0.393111	Basal-like
-0.729143	Luminal A
-0.626504	Luminal A
-0.642768	Luminal A
-0.311847	Basal-like
-0.703098	Luminal A
-0.846102	Luminal B
-0.787273	HER2+
-0.509576	Basal-like
-0.797417	Luminal A
-0.391356	Luminal B
-0.824438	Luminal A
-0.618288	HER2+
-0.560313	Normal-like
-0.357773	Basal-like
-0.686484	Luminal A
-0.89616	Luminal B
-0.253065	Luminal A
-0.375548	Basal-like
-0.870261	Luminal A
-0.402461	HER2+
-0.645402	Luminal A
-0.825462	HER2+
-0.71663	Luminal A
-0.510019	HER2+
-0.466516	Luminal B
-0.489856	Luminal B
-0.510424	Basal-like
-0.568498	Normal-like
-0.925127	HER2+
-0.483274	Luminal A
-0.504996	Luminal B
-0.323259	Basal-like
-0.365966	Basal-like
-1.02337	HER2+
-1.08352	Basal-like
-0.79919	Luminal A
-0.543611	Luminal A
-0.321587	Basal-like
-0.655939	Luminal B
-0.596919	Luminal B
-0.501293	Luminal A
-0.76899	Luminal A
-0.863836	Luminal B
-0.536074	Luminal A
-0.712032	Luminal A
-0.677108	Luminal A
-0.723987	Luminal A
-0.737936	HER2+
-0.863836	Luminal B
-0.713207	Luminal B
-0.619025	Luminal A
-0.257046	Basal-like
-0.808407	Luminal B
-0.547732	Luminal A
-0.685051	Luminal A
-0.59445	Luminal A
-0.487431	Luminal B
-0.568983	Luminal A
-0.361175	Luminal A
-0.50057	Luminal A
-0.796722	Luminal A
-0.602586	Basal-like
-0.430541	Luminal A
-0.647934	Luminal B
-0.797205	Luminal A
-0.593131	Luminal A
-0.281331	Luminal B
-0.439068	Luminal A
-0.359042	Basal-like
-0.444345	Luminal A
-0.604738	Luminal A
-0.392732	Luminal A
-0.291932	Basal-like
-0.687927	Luminal B
-0.58362	Luminal A
-0.327696	Luminal B
-0.533902	Luminal A
-0.688866	Luminal B
-0.216531	Luminal B
-0.593025	Luminal A
-1.18696	Luminal A
-0.988896	Luminal A
-0.480453	Basal-like
-0.41607	HER2+
-0.706693	Luminal B
-0.389118	Basal-like
-0.408493	HER2+
-0.733513	Luminal A
-0.456769	Luminal B
-0.612605	Luminal B
-0.533666	Basal-like
-0.382318	Basal-like
-0.3592	Basal-like
-0.413358	Basal-like
-0.329046	Basal-like
-0.204437	Luminal A
-0.741023	Luminal A
0.0610115	Luminal A
-0.87081	Luminal B
-0.827955	Luminal A
-0.31596	Basal-like
-0.440778	Basal-like
-0.471358	Basal-like
-0.569658	Luminal A
-0.489016	Luminal A
-0.553709	HER2+
-0.721633	Luminal B
-0.46928	Basal-like
-0.283962	Basal-like
-0.661471	Luminal A
-0.454703	Basal-like
-0.64756	Luminal A
-0.743263	Luminal A
-0.962003	Luminal A
-0.65441	Luminal A
-0.756635	Luminal A
-0.260971	Luminal B
-0.867172	Luminal A
-0.74977	Luminal B
-1.07144	HER2+
-0.61352	HER2+
-0.848411	HER2+
-0.586321	Luminal B
-0.521256	Luminal B
-0.637214	Luminal A
-0.593986	Luminal A
-0.690668	HER2+
-0.512314	Luminal A
-0.958135	Luminal B
-0.8069	HER2+
-0.460366	Basal-like
-0.609691	Luminal A
-0.436834	Luminal A
-0.469342	Basal-like
-0.392571	Luminal A
-0.443187	Luminal A
-0.785944	Luminal A
-0.514416	Basal-like
-0.715699	Normal-like

## Sheet: Figure 3E
geo_accession	ERBB2	Response
GSM1982110	-0.704048	NOR
GSM1982112	-0.384269	OBJR
GSM1982114	-0.330273	OBJR
GSM1982116	-0.58004	OBJR
GSM1982118	-0.447706	NOR
GSM1982120	-0.22322	OBJR
GSM1982122	-0.183072	OBJR
GSM1982124	-0.320936	OBJR
GSM1982126	-0.37303	OBJR
GSM1982128	-0.342617	OBJR
GSM1982130	-0.431333	OBJR
GSM1982132	-0.785474	OBJR
GSM1982134	-0.632563	pCR
GSM1982138	-0.0112178	OBJR
GSM1982140	-0.0264298	OBJR
GSM1982142	-0.208109	NOR
GSM1982144	-0.294289	NOR
GSM1982146	-0.418148	pCR
GSM1982148	-0.340495	OBJR
GSM1982150	-0.0994895	OBJR
GSM1982152	-0.193822	OBJR
GSM1982154	-0.170381	OBJR
GSM1982156	-0.100441	OBJR
GSM1982158	-0.354407	OBJR
GSM1982160	-0.487448	OBJR
GSM1982162	-0.360318	pCR
GSM1982164	-0.413145	OBJR
GSM1982166	-0.229625	OBJR
GSM1982168	-0.252361	OBJR
GSM1982170	-0.52272	OBJR
GSM1982172	-0.20916	pCR
GSM1982174	-0.342789	NOR
GSM1982176	-0.696053	pCR
GSM1982178	-0.431526	OBJR
GSM1982180	-0.162709	OBJR
GSM1982182	-0.436333	OBJR
GSM1982184	-0.385792	pCR
GSM1982186	-0.203633	OBJR
GSM1982188	-0.397156	NOR
GSM1982190	-0.392763	pCR
GSM1982192	-0.582295	pCR
GSM1982194	-0.0758631	OBJR
GSM1982196	-0.512145	OBJR
GSM1982198	-0.41811	OBJR
GSM1982202	-0.216388	OBJR
GSM1982204	-0.397236	pCR
GSM1982206	-0.261985	OBJR
GSM1982208	-0.504032	OBJR

## Sheet: Figure 3F
sample	BRAF	Response
GSM2935279	-0.340664	Responder
GSM2935280	-0.360785	Responder
GSM2935281	-0.138161	Responder
GSM2935282	-0.464686	Responder
GSM2935285	-0.306202	Responder
GSM2935288	-0.222012	Responder
GSM2935289	-0.150358	Non-responder
GSM2935292	-0.268307	Non-responder
GSM2935296	-0.0795682	Non-responder
GSM2935297	-0.215577	Non-responder
GSM2935300	-0.136543	Responder
GSM2935301	-0.167406	Non-responder
GSM2935302	-0.177966	Non-responder
GSM2935303	-0.189991	Non-responder
GSM2935304	-0.234354	Non-responder
GSM2935305	-0.152225	Non-responder
GSM2935307	-0.142836	Non-responder
GSM2935310	-0.133943	Responder
GSM2935311	-0.229581	Non-responder
GSM2935313	-0.160527	Responder
GSM2935314	-0.141265	Non-responder
GSM2935317	-0.176328	Non-responder
GSM2935320	-0.162045	Non-responder
GSM2935323	-0.163645	Non-responder
GSM2935326	-0.219499	Non-responder
GSM2935327	-0.124964	Non-responder
GSM2935328	-0.146159	Non-responder
GSM2935329	-0.236195	Non-responder
GSM2935330	-0.309508	Non-responder
GSM2935331	-0.24436	Non-responder
GSM2935333	-0.233223	Responder
GSM2935338	-0.246576	Non-responder
GSM2935340	-0.0739898	Non-responder
GSM2935342	-0.283154	Non-responder
GSM2935350	-0.130182	Non-responder
GSM2935351	-0.213598	Non-responder
GSM2935353	-0.0316833	Non-responder
GSM2935355	-0.148749	Non-responder
GSM2935356	-0.270012	Non-responder
GSM2935360	-0.245277	Non-responder
GSM2935361	-0.241306	Responder
GSM2935362	-0.260712	Non-responder
GSM2935365	-0.182426	Non-responder
GSM2935370	-0.162157	Non-responder
GSM2935378	-0.211859	Non-responder
GSM2935380	-0.223126	Non-responder
GSM2935384	-0.118522	Non-responder
GSM2935385	-0.258059	Responder
GSM2935386	-0.206703	Non-responder
GSM2935389	-0.109689	Non-responder
GSM2935392	-0.56738	Responder
GSM2935394	-0.256123	Responder
GSM2935395	-0.0709296	Non-responder
GSM2935396	-0.649792	Responder
GSM2935397	-0.0483526	Non-responder
GSM2935401	-0.326709	Non-responder
GSM2935402	-0.158974	Non-responder
GSM2935403	-0.272214	Non-responder
GSM2935405	-0.3016	Responder
GSM2935406	-0.538469	Responder
GSM2935407	-0.290349	Non-responder
GSM2935409	-0.38218	Responder
GSM2935411	-0.142371	Responder
GSM2935413	-0.355943	Responder
GSM2935414	-0.121362	Non-responder
GSM2935415	-0.449434	Responder
GSM2935416	0.102681	Non-responder

## Sheet: Figure 3G
sample	EGFR	Response
GSM1585940	-0.137776	Responder
GSM1585941	0.195932	Non-responder
GSM1585942	-0.229363	Responder
GSM1585943	-0.0422073	Responder
GSM1585944	-0.152601	Non-responder
GSM1585945	0.07783	Non-responder
GSM1585946	-0.31879	Responder
GSM1585947	-0.0346271	Non-responder
GSM1585948	-0.245753	Responder
GSM1585949	-0.154017	Non-responder
GSM1585950	0.260127	Non-responder
GSM1585951	0.143426	Non-responder
GSM1585952	0.0158512	Non-responder
GSM1585953	-0.27901	Responder
GSM1585954	-0.177095	Non-responder
GSM1585955	0.122564	Non-responder
GSM1585956	-0.24037	Non-responder
GSM1585957	-0.19051	Non-responder
GSM1585958	-0.219179	Responder
GSM1585959	-0.164179	Responder
GSM1585960	-0.187057	Responder
GSM1585961	-0.0141929	Non-responder
GSM1585962	-0.195709	Responder
GSM1585963	-0.230427	Non-responder
GSM1585964	0.0409072	Non-responder
GSM1585965	-0.0694069	Non-responder
GSM1585966	0.0190573	Non-responder
GSM1585967	0.0997751	Non-responder
GSM1585968	-0.0170292	Non-responder
GSM1585969	0.068343	Non-responder
GSM1585970	-0.278226	Responder
GSM1585971	-0.414447	Responder
GSM1585972	-0.151793	Non-responder
GSM1585973	-0.154029	Responder
GSM1585974	0.223148	Non-responder
GSM1585975	0.0925478	Non-responder
GSM1585976	0.0126185	Non-responder
GSM1585977	-0.0160746	Responder
GSM1585978	-0.0482045	Non-responder
GSM1585979	-0.0433265	Non-responder

## Sheet: Figure 3H
Treatment	Essentiality AUC	Essentiality random AUC	Expression AUC
Trastuzumab.csv	0.5635	0.496	0.5897
Cetuximab.csv	0.8936	0.5055	0.8901
Sorafenib.csv	0.766	0.5153	0.561
Trastuzumab_2345.csv	0.6698	0.5048	0.5789
Trastuzumab_5.csv	0.7033	0.5037	0.627
Vismodegib.csv	0.9167	0.5694	0.25
Trastuzumab_4.csv	0.75	0.5096	0.7885
Trastuzumab_2.csv	0.5686	0.5196	0.7549
Trastuzumab_0.csv	0.7473	0.5098	0.7021

## Sheet: Figure 3I
	Adverse	Protective
CTNNB1	1	3
ATP1A1	1	3
SDHB	1	3
SMARCD1	1	3
MED12	1	3
CEBPA	1	3
TOP1	1	3
PAX8	2	2
CCNC	2	2
GATA3	2	2
CDX2	2	2
CDK6	2	2
PPP6C	2	2
CTNNA1	2	2
WWTR1	3	1
SMARCA4	3	1
SYK	3	1
CCND3	3	1
TP53	3	1
MITF	3	1
AKT2	3	1
RAD51B	3	1
APC	4	0
PDGFRA	4	0
NFE2L2	3	2
KMT2D	1	5
MYH9	3	3
PAX5	5	1
STAT3	6	0

## Sheet: Figure 3J
	ACC	BLCA	BRCA	CESC	CHOL	COAD	ESCA	GBM	HNSC	KIRC	KIRP	LGG	LIHC	LUAD	LUSC	MESO	OV	PAAD	PRAD	READ	SARC	SKCM	STAD	TGCT	THCA	THYM	UCEC	UCS	UVM
STAT3	2.32682	0.910077	0.901672	1.28735	1.77989	1.01828	1.44354	1.0188	0.90343	0.788961	0.835346	1.51571	1.29343	1.07866	1.2913	0.968346	0.987241	0.798664	1.48538	1.35576	0.770762	1.11331	1.70422	1.69809	1.13711	3	3	1.77616	3
PAX5	2.4424	1.42579	0.833455	1.08649	0.797705	2.39449	0.95497	0.924874	1.36221	1.63141	1.05107	1.24766	1.06683	0.919862	0.83585	1.2782	1.08461	1.29668	0.568643	3.69171	1.4055	0.930139	1.65389	0.856394	0.965784	0.586721	1.6038	1.55218	0.857182
MYH9	0.33	0.55303	0.753498	0.990565	0.741892	0.963291	1.2279	1.43334	0.935584	0.945994	1.99501	1.25426	0.789267	0.866432	0.851758	0.595505	1.09326	1.91462	0.554819	0.83056	0.828883	0.928078	0.801675	0.572076	1.37643	2.7801	1.22958	0.897282	1.16056
KMT2D	0.510271	0.734028	1.11038	1.09059	0.969802	1.14478	1.13472	1.4673	0.740173	0.586518	1.93414	0.92147	0.673384	1.02061	0.952786	1.01769	0.847868	0.652368	0.603555	1.82854	0.667607	0.953749	1.36261	2.0227	0.768795	2.52785	2.05286	1.35113	1.16979
NFE2L2	0.329819	1.34833	1.33023	0.5522	0.572413	0.92338	1.0023	1.28878	1.04854	1.80137	1.61792	1.34467	1.24743	0.987166	1.16661	0.717185	1.07754	0.82996	0.510199	1.18369	0.946058	0.926743	1.68861	0.745392	0.649288	1.81194	1.26608	1.10195	0.732371
PDGFRA	1.71992	1.48511	1.28769	1.1991	0.664078	0.692907	0.815044	0.870127	0.800974	1.604	2.39884	2.03232	0.945924	1.31066	0.910894	2.16004	1.30219	1.22158	0.861103	1.16781	1.20772	1.07156	0.923576	1.27742	2.17284	1.3136	1.12147	0.777765	1.78369
APC	2.46539	1.10771	0.845147	1.06196	0.964272	0.941665	1.01396	0.958662	1.02523	2.02074	1.21521	2.1826	1.12373	1.15789	0.86437	0.856336	0.839299	1.30136	1.57237	2.3909	0.849523	1.02365	0.748731	1.05688	1.6576	1.56859	1.06176	1.30201	0.908096
RAD51B	0.614996	0.895192	1.61969	1.64336	1.51811	1.21339	0.882142	1.0873	1.18959	0.751784	0.915982	1.76757	0.897739	1.06179	1.17622	1.50659	1.00883	1.51445	0.968252	0.914163	0.967366	1.07269	0.845118	1.14397	1.2738	1.89757	1.69017	1.28306	0.465506
AKT2	0.757506	0.987304	0.720832	0.879255	1.01435	1.06735	0.760849	1.139	0.789097	1.64461	1.53638	1.07685	0.977654	1.0897	0.763214	0.921321	1.11357	1.68859	0.487704	0.58043	0.92247	0.812625	1.69864	1.68712	0.747743	0.831846	1.06499	1.24168	1.84362
MITF	0.764029	0.857467	1.07257	0.839088	1.14128	1.29989	0.988839	1.09316	0.900775	1.796	1.05193	2.417	0.855616	1.08698	1.14595	1.35129	1.01192	0.65152	1.95176	1.41926	1.24631	1.12982	1.31601	1.91871	0.750691	1.83404	1.03486	1.44063	0.577602
TP53	2.03559	1.15701	0.962795	0.916232	1.26462	1.13974	1.27767	0.589605	0.765755	1.95512	1.49749	1.01041	1.41271	1.02163	0.984242	1.10352	1.01065	0.789563	2.53603	1.73479	1.02908	1.24497	1.34117	1.62396	1.25874	0.491015	2.12223	1.14683	1.38102
CCND3	0.491834	1.01388	0.968062	0.836246	0.786565	0.983441	1.04334	2.19213	1.09866	0.911851	0.696811	2.01031	1.05707	0.995735	1.02005	0.752953	1.0459	1.16	0.752525	1.09732	1.82795	0.892183	1.4037	0.896051	0.969306	1.06344	1.52394	0.626496	0.759139
SYK	2.95018	1.07256	1.08224	0.790726	0.983528	1.13862	0.897466	0.747391	0.752495	0.877201	1.17415	1.93501	1.20439	1.08448	1.01087	1.35805	1.36551	0.565846	1.65088	1.25997	0.972827	0.991563	1.52558	0.94883	0.812359	0.527781	1.7346	1.13792	0.851157
SMARCA4	0.714333	1.58924	1.38109	1.12649	0.422492	1.4093	1.09404	1.26567	1.02469	0.879225	1.27942	0.960502	1.15582	1.23517	0.974318	1.02816	1.18653	0.624155	1.05078	0.89651	0.810266	1.1146	1.61303	1.50879	0.631035	1.91636	2.89591	1.10463	0.912658
WWTR1	0.33	1.18492	0.90128	1.05107	1.65909	1.10898	0.950817	1.49498	1.02226	1.48786	0.920621	1.66537	0.764539	1.06935	0.92314	1.6337	1.1606	1.67051	1.18959	1.08466	1.27691	0.936279	1.05858	0.703948	1.05972	0.812515	1.25393	1.03246	0.909389
CTNNA1	1.11955	0.86029	0.945199	0.96477	1.84531	0.942822	0.900923	1.06527	1.10907	1.83045	0.840455	0.630729	0.924557	1.18189	1.00392	0.842531	0.906582	2.88062	0.656802	1.6273	1.00206	1.21389	1.23087	1.35593	0.790587	0.315752	1.14881	1.18774	2.25114
PPP6C	0.554799	0.645123	0.848443	1.2905	0.743242	1.19037	0.882398	1.20246	0.862811	1.47476	0.816646	1.10782	0.963765	0.729221	1.05358	0.571057	0.962072	1.7587	0.567905	2.06613	0.827263	0.904527	1.15374	0.659493	1.54196	0.777568	1.57038	1.08065	1.55435
CDK6	0.738845	1.12483	0.937233	1.08291	1.16566	0.745963	0.9879	1.02989	1.26614	0.83941	0.89168	1.51757	0.661639	1.02519	0.736106	0.818364	0.828654	2.16866	1.0142	1.0143	0.942037	0.882352	1.11244	0.437338	1.10801	1.16433	0.356918	0.744014	1.43948
CDX2	1.19461	1.20131	1.02123	0.826778	0.442731	0.880891	0.902035	1.23279	1.07139	0.380054	0.625429	1.41377	0.979744	1.05266	0.801025	1.72091	1.16284	0.969512	0.667889	0.377439	0.973264	1.26499	0.663412	3	1.10116	1.92891	0.836895	1.10552	0.743244
GATA3	1.47613	0.808893	0.979286	0.733238	0.977817	0.85096	1.23602	0.811733	1.00198	1.35846	1.04955	1.92393	0.792585	1.21306	1.10412	1.26906	1.14083	0.547648	0.571338	1.3229	0.876326	1.09424	1.43322	1.39148	0.597158	0.851661	0.915867	0.979567	0.512539
CCNC	1.24286	1.13445	0.76447	0.816895	0.642209	1.0638	1.06592	0.869396	0.839974	1.38777	0.615234	0.75689	0.714642	0.979249	0.698581	0.616943	0.993057	2.42216	0.631882	2.02256	1.07339	1.10359	0.918785	1.08488	1.75715	0.738196	0.981661	0.635123	1.0948
PAX8	0.444075	1.06094	0.819178	1.04718	0.623456	1.10654	0.663225	1.02693	0.852045	1.43991	0.675111	1.80425	0.938244	1.14244	0.978115	0.61744	0.927015	1.04102	0.558396	0.397161	0.679029	1.05077	0.724157	0.829129	0.783673	1.08065	1.61935	1.52842	0.831059
TOP1	0.577305	1.18672	1.20484	0.902312	1.62276	1.11397	0.78352	1.35514	0.971469	0.510955	1.07275	1.35808	0.80538	1.00553	0.885982	0.727809	1.06782	1.30331	0.505998	0.256918	1.1727	0.722662	0.94662	0.56609	1.66687	0.614056	0.970507	1.2934	0.550997
CEBPA	1.91852	0.790572	0.832506	1.60282	1.32397	0.826294	0.994306	1.29544	0.935723	0.620052	1.17484	0.770684	0.976111	1.16733	1.32939	1.0208	1.03792	0.548007	0.93483	0.63722	0.828509	0.807985	1.21963	1.78186	1.23253	1.61158	0.761956	1.53159	0.626815
MED12	1.23173	0.928438	0.678136	0.880396	0.444816	1.14478	0.531542	0.95215	0.906989	0.692286	0.31734	1.35884	0.813583	0.65964	0.647551	0.814736	1.08439	1.14637	0.510763	1.99706	1.05039	1.07446	1.26241	1.39513	1.28129	0.752618	0.783782	0.872081	0.652843
SMARCD1	3	0.974076	1.00222	0.958572	0.816235	0.830934	0.913486	0.873433	1.0528	0.597806	1.04743	0.631555	1.08667	0.948972	1.21879	0.602337	0.905738	0.600786	0.778873	2.08389	0.661711	0.945608	1.44626	1.59851	1.02128	0.997516	0.907761	1.02846	0.655598
SDHB	0.901727	0.835332	0.983318	1.26318	0.809533	1.21448	1.2938	0.843038	0.874823	0.545263	0.921763	0.704259	0.823468	0.590755	1.08936	0.997256	0.919517	0.504517	1.34254	0.719757	0.654022	1.02181	0.780844	1.03383	1.36339	0.721094	0.946927	1.28162	1.39163
ATP1A1	0.33	0.758917	1.01581	0.726719	1.69007	1.60937	1.17695	1.20735	1.08483	0.78965	0.571104	1.49852	0.999073	0.853557	0.90821	0.50239	1.06069	1.16887	0.553091	1.30525	0.923119	1.19657	0.900665	0.90622	1.06668	0.593258	1.20855	0.824641	1.36206
CTNNB1	2.27165	0.918515	0.852535	1.17589	0.985485	1.37072	0.953546	1.04897	1.20821	1.19589	0.510616	1.18619	1.04156	0.688783	1.15285	0.464773	0.883316	1.04417	0.556171	0.527159	0.873795	0.953521	0.749176	2.40543	0.620841	0.414883	0.33	0.699987	0.709802
