# Supplementary material for: Building a translational cancer dependency map for The Cancer Genome Atlas
Source: Nat Cancer. 2024 Jul 15;5(8):1176–94. doi: 10.1038/s43018-024-00789-y (PMC11358024; doi:10.1038/s43018-024-00789-y)
Supplement: Supplementary file 9 — Source data for Fig. 4. [file 43018_2024_789_MOESM9_ESM.xlsx]

## Sheet: Fig. 4C 
Neg CTRL	Single KO CTRL	Double KO CTRL	Single KO	Double KO
0.0195214	-4.17941	-3.83797	-4.17941	-3.0464
0.777532	-0.0593907	-4.07907	-2.6121	-3.91616
0.948127	-2.6121	-3.0464	-3.53278	-2.08877
-1.49538	-3.53278	-3.91616	-2.37381	-2.79617
0.0237334	-2.37381	-2.08877	-2.47313	-2.35248
0.192021	-2.47313	-2.79617	-5.86905	-4.15819
-0.591506	-5.86905	-2.35248	-4.38606	-2.13636
0.899161	-4.38606	-4.15819	-1.36422	-1.92462
0.412169	-0.880304	-3.63284	-0.694724	-3.59898
0.706269	-3.52727	-4.63651	-1.83755	-1.13409
0.31193	-1.36422	-2.13636	-2.17086	-2.79997
0.342732	-0.694724	-1.92462	-2.43579	0.0365662
0.707458	-1.83755	-3.59898	-1.8101	-2.21569
-0.351987	-2.17086	-3.41118	-1.38161	-2.51613
-0.490816	-2.43579	-1.13409	-0.508317	-0.144762
0.093609	-1.8101	-2.79997	-1.00255	-1.94567
0.198929	-1.38161	0.0365662	-2.36591	-6.0701
0.585244	-0.508317	-3.91686	-1.37623	-5.69345
0.889895	-1.00255	-2.69549	-3.29916	-2.59629
0.353686	-2.36591	-2.21569	-4.13924	-3.62049
0.193617	-4.1334	-2.51613	-3.40765	-3.21521
0.298784	-1.37623	-1.80567	-4.3936	-1.04727
0.585134	-3.29916	-0.144762	-1.9285	-1.13087
-0.779533	-4.13924	-1.94567	-2.81363	-0.693235
-0.0989609	-3.55996	-6.0701	-1.78427	-1.1181
-0.745508	-2.62418	-5.69345	-2.55869	-4.65166
0.116991	-2.27688	-1.75219	-2.46338	-0.51287
-0.175615	-3.40765	-0.306349	-2.99707	-1.71784
0.449785	-4.3936	-1.57241	-3.37373	-0.229682
-0.168723	-1.9285	-2.7307	-2.61796	-2.06899
0.105276	-2.81363	-2.59629	-3.036	-2.60968
-0.194937	-1.78427	-3.82469	-2.94623	-2.91372
0.66028	-2.55869	-3.62049	-2.42236	-1.53046
-0.0335323	-2.46338	-3.21521	-2.79155	-1.46786
0.158773	-0.949551	-1.04727	-2.99173	-2.59531
-0.139826	-1.48688	-1.13087	-3.24262	-0.38857
-0.124239	-2.99707	-0.693235	-3.89294	-3.328
0.301287	-3.37373	-1.1181	-3.27459	-5.12947
1.29985	-2.61796	-4.65166	-3.32462	-1.28837
0.343781	-3.036	-0.51287	-3.19282	-3.75397
1.20346	-2.94623	-1.71784	0.151624	-0.698358
-0.109002	-2.42236	-0.229682	-1.16415	-4.12573
-0.137234	-2.79155	-2.06899	-0.551245	-0.790296
-0.945604	-2.99173	-0.834554	-4.49617	-1.60676
0.181598	-3.24262	-1.23955	-2.24886	-1.84644
0.109301	-3.89294	-2.60968	-0.538766	-1.75193
0.561111	-3.27459	-2.91372	-0.60701	0.0431938
-0.292278	-3.32462	-1.53046	-0.0924203	0.0319323
-0.13329	-3.19282	-2.57459	-0.586419	-0.432846
-0.527982	0.151624	-1.46786	-0.766828	-1.05341
0.378584	-1.01877	-3.70592	-0.163669	-0.0653845
-0.586017	-1.16415	-2.59531	-0.660361	-3.08395
0.123712	-0.551245	-0.38857	-0.160368	-0.52912
-0.351129	-4.49617	-3.0666	-0.85557	-2.01834
0.918036	-2.24886	-1.4021	-1.16446	-0.415163
0.107148	-0.538766	-3.21127	-0.586351	-2.51895
1.13406	-0.60701	-3.328	-0.452855	-2.4929
-0.83142	-0.0924203	-5.12947	-0.872424	-5.09446
-0.303483	-0.586419	-2.00676	-4.03365	-1.65098
-0.1177	-0.766828	-1.28837	-1.11032	-2.85825
-0.47737	-0.163669	-3.75397	-2.38906	-2.53666
0.115965	-0.660361	-0.698358	-0.477902	-1.55933
0.713402	-0.160368	-3.09178	-1.25458	-0.371108
-0.520619	-0.85557	-4.12573	-0.692721	-1.23618
0.980006	-1.16446	-0.510718	-1.49322	-2.12101
-0.0965632	-0.586351	-2.59993	-0.901109	-1.87754
0.0623011	-0.452855	-1.6133	-0.372461	-1.23974
-0.0112279	-0.872424	-0.790296	-2.51687	-2.26349
0.0498382	-4.03365	-1.60676	-0.608075	-2.19474
0.225591	-1.11032	-1.84644	-3.23905	-1.66486
0.239021	-2.38906	-1.75193	0.479204	-2.20542
-1.08761	-0.623478	-3.41274	0.270059	-3.93417
-1.50327	-0.477902	0.0431938	-5.573	-0.315071
0.0671274	-1.25458	0.0319323	0.310648	-0.308014
0.740396	-0.692721	-0.432846	-4.36066	-0.197883
-0.749029	-1.49322	-1.05341	-0.785698	-2.69442
-0.229691	-0.901109	-0.0653845	-1.40671	-1.14757
0.108215	-0.372461	-3.08395	-1.84265	-3.09973
0.830867	-2.51687	-0.653974	-0.718453	-2.11249
-0.192957	-0.608075	-0.52912	-0.720236	-1.46638
0.225869	-0.38953	0.511125	-0.574926	-1.81802
0.129607	-3.23905	-2.11162	-1.09384	-0.929116
-0.998462	0.479204	-2.01834	-0.47836	-0.539164
-0.349751	0.270059	-0.415163	-0.51041	-2.45406
0.0765281	-2.5512	0.627525	-0.897555	-0.538552
-0.728367	-5.573	-2.51895	-1.78077	-1.7108
0.019347	-4.25352	-2.4929	-3.67186	0.363787
-0.786253	-2.18669	-5.09446	-2.39777	0.504465
-0.10132	0.310648	-2.87203	-2.98507	-0.651697
0.165336	-4.36066	-3.13886	-4.41373	-3.17882
-0.0283157	-0.590384	-1.65098	-3.29349	-2.18634
0.722661	-0.785698	-0.454826	-3.33225	0.0526046
0.165658	-1.25058	-2.85825	-3.36136	-1.11018
-0.133867	-1.40671	-1.00626	-3.02548	-3.43567
0.716394	-1.84265	-2.53666	-2.28292	-0.0175046
0.635682	-0.718453	-1.46669	-1.2488	0.160178
0.0171424	-0.720236	-1.38249	-1.40062	-0.115963
0.289836	-0.574926	-1.55933	-0.75736	-0.204849
-0.119495	-1.09384	-1.663	-0.340157	-0.587048
0.0474293	-0.47836	-5.22004	-0.766036	-4.12397
-0.191644	-0.51041	-0.371108	-0.55851	-1.56311
0.447916	-2.24966	-1.23618	-2.17792	-1.81263
-0.115083	-0.897555	-1.53716	-0.670775	-0.397513
0.470033	-1.78077	-2.45412	-2.83844	-0.124503
0.470311	-3.67186	-1.95154	-2.09746	-0.64152
-0.258844	-2.39777	-2.12101	-1.98148	-0.901906
0.257101	-2.98507	-1.87754	-0.950716	-0.770822
-0.267888	-4.41373	-1.39005	-1.39243	-2.98082
0.121813	-3.29349	-1.23974	-0.166642	-1.78742
0.448793	-3.33225	0.0882911	-0.355276	-1.94744
0.733497	-3.36136	-1.43306	-1.9108	-1.45773
0.498752	-3.02548	-2.23428	-4.35943	-2.05504
0.118764	-2.28292	-1.95035	-0.697607	-2.59176
0.879687	-1.2488	-2.26349	-1.48692	-2.58331
-0.0105929	-1.40062	-2.19474	0.246732	-3.74785
0.243373	-0.75736	-2.07178	-0.651605	0.0958518
0.448132	-0.340157	-2.89463	-0.632251	-0.610764
0.283049	-0.766036	-2.11933	-2.5087	-1.88491
1.06439	-0.55851	-3.56753	-0.251879	-2.13794
-0.499605	-2.17792	-1.66486	-4.22314	-2.3027
0.950463	-0.670775	-3.21955	-2.05445	-3.12237
0.354374	-2.83844	-2.20542	-2.89534	-0.246536
0.413484	-2.09746	-1.19542	-2.66059	-0.160302
1.3575	-1.98148	-3.93417	-1.1254	-1.04723
0.497605	-0.950716	-0.315071	-1.93541	0.323333
0.409275	-1.39243	-0.308014	-1.81418	0.323874
-0.0726116	-0.166642	-0.197883	-2.3954	-5.46369
1.48168	-1.73302	-1.32842	-1.95805	-0.26819
1.12213	-0.355276	-1.99862	-0.995313	-1.45042
0.141037	-1.9108	-2.69442	-2.75395	-0.463962
-0.314555	-0.424227	-1.46017	-0.232032	-1.76461
0.182913	-4.35943	-0.646992	-0.742126	-2.67256
-0.599779	-3.11879	-1.80738	-0.657526	-2.29722
0.322085	-0.697607	-1.14757	-2.07987	-1.92919
0.722383	-1.23275	-0.710806	-1.34409	-2.70019
-0.0764784	-0.840344	-3.09973	-0.256145	-1.9745
-0.367903	-1.48692	-2.11249	-0.94309	-2.69235
0.40486	-0.924774	-1.46638	-2.22633	-0.552582
0.407573	0.246732	-1.77467	-1.44144	-0.805579
0.205731	-0.651605	-0.974996	-2.57758	-2.8118
0.418098	-0.632251	-3.13873	-2.1371	-2.23274
0.157113	-2.5087	-2.1905	-0.432763	-1.38865
-0.685663	-0.251879	-1.81802	-0.824889	-1.47233
-0.940253	-5.55219	-0.929116	-1.60621	-0.078531
0.444824	-4.22314	-1.8426	-0.565073	0.366993
0.550069	-2.05445	-0.774277	-1.77423	-1.76426
0.818525	-2.89534	-1.32336	-2.91085	-1.26456
0.453383	-2.66059	-0.539164	-2.01775	-1.3401
0.0324727	-1.1254	-2.69007	-2.24496	0.126914
0.955037	-3.09075	-2.45406	-1.85796	-1.07974
0.314948	-1.93541	-2.53983	-3.73984	-2.47355
0.575578	-5.81551	-0.538552	-2.32076	-2.01289
1.67078	-1.81418	-0.934797	-2.20968	-0.254847
0.749266	-2.3954	-1.7108	-0.374571	-0.268568
0.208944	-1.95805	0.90016	-1.58231	-3.41657
0.868972	-0.995313	0.363787	-3.90713	-2.3187
-0.394377	-2.75395	0.504465	-0.704684	-3.01694
0.80563	-0.232032	-0.675414	-5.12481	-0.126064
1.3565	-0.742126	-0.651697	-0.309743	-2.34633
0.769115	-0.657526	-0.358334	-0.662515	0.360678
-0.666129	-2.64541	-3.17882	-2.39712	-2.22215
-0.092906	0.124231	-0.928719	-2.70336	-0.374073
-0.262204	-0.157616	-2.18634	-0.669356	0.590833
0.164216	-1.53486	0.0526046	-3.0972	0.195448
-0.246323	-2.07987	-1.11018	-1.8231	-0.168901
0.42505	-1.81567	-2.79817	-1.34619	0.58966
-0.0991606	-1.6485	-3.43567	-0.639912	0.256813
0.12393	-1.34409	-3.02115	-2.57772	-0.884911
0.893945	-0.256145	-2.36991	-0.29003	-2.55483
-0.453455	-1.31716	-2.37715	-0.275158	-2.0936
-0.0334927	-0.4557	-0.0175046	0.382445	-0.471564
0.585184	-0.335268	-1.00511	-1.54356	0.034889
0.168105	-1.37192	0.160178	-2.06537	0.0644926
-0.638363	-0.413624	-0.509879	-0.485249	0.639603
0.308372	-0.94309	0.0512983	-2.92015	-1.50356
-0.204858	-4.69051	-3.96163	0.194246	-1.79537
-0.556051	-2.22633	0.112336	-2.07385	0.296455
0.224836	-1.44144	-2.60036	-0.740413	0.573658
-0.730616	-2.57758	-1.28061	-0.708194	0.724726
-0.209442	-2.1371	-0.115963	0.172723	0.244655
0.232266	-0.432763	-0.354718	-0.375494	-0.555294
0.938167	-0.824889	-0.204849	-1.32003	-2.98825
0.661457	-1.60621	-0.587048	-0.567953	0.0771053
0.0297674	-1.76843	-4.19082	-3.76222	0.688747
0.292526	-0.565073	-4.12397	-2.80148	-0.579895
0.316539	-2.09187	-1.01113	-1.71448	-0.314374
-0.138786	-1.77423	-1.56311	-0.426551	0.30482
-0.181142	-2.91085	-0.373228	-3.24939	-0.361016
0.0426923	-2.01775	-1.81263	-1.56287	-1.13308
-0.974504	-2.24496	-2.30196	-0.256088	0.00163165
0.130941	-1.85796	-0.397513	-0.282753	-2.96093
1.22057	-3.73984	-1.42389	-3.35861	-3.15431
0.01426	-2.32076	-0.1611	-0.55035	-0.0253357
0.833378	-2.90699	-0.124503	-0.823158	0.730402
0.56083	-2.20968	-2.13427	-2.41728	0.869903
0.0166988	-2.69239	-0.64152	-0.953039	0.748175
0.745113	0.140968	-0.901906	-2.20768	-1.00816
0.421586	-0.374571	-2.07288	-1.77536	-2.8383
0.844513	-2.01838	-1.53512	-0.76993	-0.222305
-0.302908	-1.58231	-0.305334	-0.33477	0.0857646
-0.691322	-2.24012	0.929048	-1.05184	0.192192
0.849227	-3.90713	-0.287286	-1.27834	0.622663
0.533907	-1.66082	-0.770822	-2.00495	-0.366131
-0.170206	-0.704684	-2.68701	-2.28686	0.886073
-1.11833	-5.12481	-1.55681	-1.02833	-0.111718
-0.0269952	-0.309743	-4.082	-1.5054	0.597137
0.289288	-1.87221	-2.98082	-1.88541	-1.43316
-0.452555	-0.662515	-1.78742	-1.6431	1.00168
0.644261	-2.39712	-1.94744	-2.12161	-0.280523
1.02146	-2.70336	-1.45773	-1.21985	0.371969
0.884635	-0.669356	-2.05504	-1.55395	-0.12968
-1.09996	-3.0972	-2.59176	-2.42628	-0.126067
-0.234967	-1.8231	-1.36873	-0.79009	0.528105
0.673852	-1.34619	-2.58331	-3.46264	0.339141
-0.342068	-0.639912	-3.74785	-1.30414	1.08219
0.712666	-1.5029	-1.50447	-1.64686	0.331583
0.563279	-6.03822	-0.413216	-0.960748	-2.18137
0.848701	-3.46133	0.0958518	-1.53571	0.884288
-0.48497	-3.85896	-0.610764	0.0600695	-1.31873
-0.04303	-2.57772	-1.88491	-0.37194	-1.39185
0.143448	-2.97762	-0.121853	-0.667309	-1.24502
-0.400817	-0.29003	-0.363466	0.22514	-0.704281
1.26823	-0.275158	-0.426002	-1.50118	-0.505055
0.0479532	0.382445	-2.13794	-3.20926	-0.157042
0.624942	-1.54356	-0.865101	-2.54206	-0.212023
0.964705	-2.06537	-2.3027	-1.78063	0.405614
0.268342	-0.485249	-3.12237	-4.26838	-1.05483
0.239054	-2.92015	-0.246536	-3.9746	-0.671141
-0.379221	0.194246	-1.2304	-5.24152	-0.548437
0.685136	-2.07385	-0.160302	-1.62205	0.160355
-0.153382	-0.740413	-1.04723	-2.26598	-0.175813
0.380973	-0.708194	-2.12015	-2.06921	0.1027
-0.208305	0.172723	-0.353817	-2.8208	0.667685
-0.542949	-0.375494	-0.106103	-0.403138	-0.339415
-0.238774	-1.32003	-3.10253	-1.83913	-0.479509
0.170173	-0.567953	-0.642089	-0.543971	-0.0270357
-0.114897	-3.76222	0.323333	-0.144319	0.413206
0.301855	-2.80148	0.323874	-2.28534	0.284637
-0.280592	-1.71448	-0.245576	-0.395767	0.13705
0.7748	-0.426551	-5.46369	-5.79554	-0.334685
0.661999	-3.24939	-0.784416	-1.0865	0.367609
0.322106	-1.56287	-0.196306	-0.653587	-2.40226
0.42168	-0.256088	-5.00364	-0.437426	-1.43196
0.585326	-2.41856	-0.26819	-0.745808	0.855321
0.825398	-0.282753	-1.45042	-1.58567	-1.55079
0.698427	-3.35861	-3.3202	-1.88926	0.0137981
0.0703456	-0.55035	-0.463962	-1.18681	-0.187306
0.730038	-0.823158	-3.90617	-0.346058	-0.407316
0.221274	-2.41728	-3.44919	-0.854667	0.386009
-0.463608	-0.953039	-1.76461	-1.69961	0.612923
0.296102	-2.20768	-2.67256	-2.75921	0.811848
0.168061	-1.77536	-1.8537	-0.440048	-0.743384
0.892476	-0.76993	-3.01234	-2.16879	0.792633
0.390664	-0.33477	-2.29722	-4.52366	0.179219
0.370879	-1.05184	-3.15036	-3.92362	-0.33544
0.779236	-1.02187	-1.92919	-1.89456	0.566136
-0.0757107	-3.81253	-2.70019	-2.94464	-0.352644
0.120599	-1.27834	-2.25521	-2.27986	0.0295902
0.60977	-2.00495	-1.9745	-3.48343	-0.257409
0.203886	-2.28686	-3.23295	-2.51514	0.398333
-0.762603	-1.02833	-2.09767	-2.68509	0.164074
1.05249	-1.5054	-2.69235	-1.6696	-0.161674
1.85703	-2.35628	-0.552582	-0.418315	0.110629
0.288722	-1.88541	-0.883458	-2.54897	-2.06441
0.0530179	-1.6431	-1.30132	-2.68221	0.207865
0.661794	-2.12161	0.400065	0.125179	0.581754
-0.0818558	-1.21985	-2.56483	-2.78312	-2.00075
-0.277978	-1.55395	-0.805579	-0.624819	0.306072
0.273	-2.42628	-2.8118	-0.856711	0.690289
-0.227627	-2.24821	-0.500058	-2.43873	-0.196313
-0.114714	-3.0341	0.0144451	-2.08234	0.932243
0.632696	-0.79009	-2.23274	0.108291	1.1526
0.0553952	-2.69465	-1.38865	-1.43903	-2.41306
-0.149274	-3.46264	-0.788062	-2.52799	0.091181
-0.272606	-0.759033	-2.99946	-3.04666	0.491901
0.451008	-1.30414	-1.47233	-1.93067	0.3339
-0.928349	-2.86207	-0.078531	-1.28017	0.387832
1.06873	-1.64686	0.366993	-0.863943	0.175706
-0.181794	-0.960748	-1.42084	-3.26852	-1.62244
0.71381	-1.53571	-0.876809	-1.35731	-0.565959
0.435998	-4.58152	-0.0311239	-1.00291	-0.269167
0.0768267	0.0600695	-1.76426	-4.22753	-1.5321
0.744446	-4.45326	-2.5575	-0.00372459	-0.0145292
0.532896	-0.37194	-1.26456	-0.729113	1.03773
0.244426	-2.21643	-1.3401	0.448412	0.495869
1.11508	-0.667309	0.265414	3.55386	-2.50156
-0.874037	0.22514	0.126914	-0.788658	0.305949
0.884919	-1.5159	-1.87507	0.682105	-1.23384
0.34549	-1.50118	-1.07974	0.0710229	-0.999708
0.819469	-3.20926	-1.85211	0.535208	0.962912
-0.772929	-2.54206	-2.47355	-0.185073	-2.27901
-0.279211	-1.78063	0.0202644	0.260385	0.587189
0.200104	1.56008	0.225594	-0.0853748	0.0547428
0.743672	-4.26838	-1.10583	-0.756547	0.649842
0.570624	-2.01488	-2.01289	-0.619608	0.282587
0.387971	-0.715878	-1.04535	-0.634221	1.08884
0.0117126	0.0575822	-1.3502	0.347068	0.276644
0.555298	-1.71366	-2.57708	0.0480263	0.809871
0.0188957	-3.9746	-0.362638	-1.75717	0.421791
-0.00649498	-0.665228	-3.95919	-0.507001	0.417721
0.945079	-5.24152	-0.254847	0.0703787	-1.72432
0.0815116	-0.154029	-0.268568	-0.531698	0.471251
0.38402	-1.62205	-3.41657	0.322874	-0.340513
0.941521	-2.2844	-2.3187	0.396605	-1.5039
0.518442	-3.12518	-3.01694	-0.32249	-0.18514
0.916812	-3.92749	-0.190946	-0.870904	-0.44432
0.446907	-2.26598	-0.126064	1.19153	0.670238
0.109911	0.209028	0.528841	0.905747	-0.437068
0.225685	-2.06921	-1.19516	-0.496694	0.353858
-0.607534	-2.8208	-2.34633	-0.65167	-0.341683
-0.400591	-0.403138		-0.922765	0.143674
0.748812	-1.83913		0.00254741	-0.289562
-0.287676	-0.543971		-0.09295	-0.0833148
-0.59825	-0.144319		-0.525845	-1.2514
-0.764026	-2.19849		-0.372163	-3.62842
0.630505	-1.43009		0.270914	-1.45664
0.434204	-2.28534		-0.476326	-0.12328
0.111771	-0.395767		0.613547	-5.43341
0.757561	-5.79554		0.0794998	-1.0845
1.1185	-1.32909		0.202594	0.19227
-0.513469	-2.09659		0.810053	0.0113746
-0.151353	-2.61979		0.516313	-0.959936
-0.435773	-1.0865		-0.00969605	0.304356
-0.184235	0.315998		-1.13467	-0.144034
-0.524065	-0.653587		-1.10512	0.404066
-0.858849	-1.77032		0.283605	-1.01703
0.369233	-0.437426		0.91578	0.406564
-0.644381	-0.745808		-0.625122	0.22021
0.350592	-1.58567		-1.06369	0.260046
0.949683	-1.41533		0.10709	0.135055
0.628252	-1.88926		-0.273739	0.389133
0.275382	-1.18681		0.89916	0.380793
-0.751512	-1.47644		-0.669935	0.332021
-0.857287	-0.346058		0.341965	-2.67702
0.527639	-0.854667		0.379595	0.369526
1.17936	-2.17078		-0.00411747	-1.03177
1.26093	-2.42146		1.07829	-0.127965
0.481683	-1.69961		0.176517	0.554527
0.247207	-2.75921		0.487974	-3.4169
-0.303962	-0.440048		0.199052	-0.0876845
1.07043	-2.16879		-0.0393394	0.742031
0.13438	-4.52366		1.7676	1.07025
0.287931	-3.92362		-0.17123	0.197009
0.982529	-1.89456		0.207506	0.195553
-0.553648	-4.57827		0.472746	-0.149948
0.833354	-2.94464		0.269348	-0.287391
0.72592	-2.27986		0.151034	0.169619
0.317858	-3.48343		-0.867654	0.330516
1.46439	-2.51514		0.152009	-0.151937
0.596906	-2.68509		-0.719725	-0.320317
0.744057	-1.6696		-0.00976833	-3.15781
0.375458	-1.37621		0.211662	0.266462
-0.214646	-0.418315		0.241258	0.134716
0.498205	-2.54897		-0.241132	-1.28849
-0.49305	-2.68221		-0.445503	0.391501
0.705682	0.125179		-0.0858061	-0.191369
-0.0882801	-2.78312		0.734685	0.803701
-0.525239	-0.624819		0.628501	0.204428
0.583137	-3.00851		0.408971	0.931751
-0.413242	-0.856711		0.462523	-0.317393
0.951557	-2.43873		0.0232612	0.335416
0.729333	-3.02789		-0.157853	0.66467
0.155092	-2.08234		-0.487825	0.446101
1.40593	-1.66813		0.659331	0.587019
-0.0820266	0.705708		-0.219398	0.766174
0.594866	-2.10195		-0.34474	-0.987687
-0.295373	-2.91141		1.27198	0.21615
0.394003	0.108291		0.674123	-0.865569
-0.299175	-1.43903		0.367029	0.0620967
1.11542	-2.52799		0.574178	-2.56031
0.440569	-3.04666		0.0109891	-0.391808
-0.409465	-1.93067		0.688545	0.682534
0.898942	-1.28017		0.487589	0.26009
0.717195	-0.863943		-0.250135	0.214517
0.511515	-3.26852		0.330954	0.339997
-0.23476	-1.35731		0.0920461	-0.154533
-0.684167	-1.00291		0.837365	0.220111
0.441984			-0.474779	0.450308
0.247029			-0.279054	-0.431256
-0.232736			0.491697	-0.511585
-0.311943			-3.41563	0.121256
0.639291			-0.184403	-1.34867
0.0673512			0.233275	-1.3232
-0.807415			0.568222	-3.83797
0.75827			0.399851	-4.07907
0.401017			-0.392498	-3.63284
0.339785			0.557264	-4.63651
0.213365			-0.393911	-3.41118
0.27469			0.617864	-3.91686
0.262278			-0.31837	-2.69549
0.767648			-0.417681	-1.80567
0.202982			0.0755511	-1.75219
0.324312			0.417056	-0.306349
0.857253			-0.940511	-1.57241
0.614147			-0.297044	-2.7307
-0.220728			-0.19817	-3.82469
-0.742893			1.1328	-0.834554
-0.21575			-1.13428	-1.23955
0.547692			-0.330891	-3.70592
-1.12792			0.357461	-1.4021
1.6578			-0.247746	-0.510718
-0.190514			0.603892	-2.59993
-0.0132483			0.731185	-1.6133
0.0625822			-0.86866	-3.41274
0.26161			-0.406626	0.511125
0.466689			0.571349	-2.11162
0.212168			-0.319972	0.627525
0.167478			-0.218082	-2.87203
-0.501137			0.333886	-3.13886
0.605064			0.475091	-0.454826
0.762584			-0.458378	-1.46669
-0.340479			0.731653	-1.38249
-0.0853855			0.18532	-1.663
0.335214			-0.75234	-5.22004
-0.510993			0.181087	-1.53716
0.376525			-0.57249	-2.45412
0.313855			-0.71029	-1.95154
0.410427			-1.17159	-1.39005
0.8431			-1.01553	0.0882911
0.415856			0.217627	-1.43306
0.214003			-0.599104	-2.23428
-0.867749			-0.726589	-2.07178
0.456255			0.0126634	-2.89463
0.00375168			0.740322	-2.11933
-0.0577354			-0.222567	-3.56753
0.752567			0.589013	-3.21955
-0.117431			0.132506	-1.19542
0.868672			-0.19216	-1.99862
0.0878915			-0.420387	-1.46017
0.0002751			0.145097	-0.646992
1.1068			0.39991	-1.80738
-0.82454			0.347385	-0.710806
-0.474087			0.604853	-1.77467
0.175271			0.701248	-0.974996
-0.93173			-3.14627	-3.13873
0.279885			-1.56438	-2.1905
0.149983			-0.309883	-1.8426
0.509733			-0.0834757	-0.774277
0.670974			0.100026	-1.32336
0.53074			0.356088	-2.69007
0.459853			0.868435	-2.53983
0.0503922			-0.328324	-0.934797
0.435217			0.555736	0.90016
0.659839			0.491272	-0.675414
0.0654754			0.648117	-0.358334
0.575446			-0.69037	-0.928719
0.732661			-0.350896	-2.79817
0.479085			-0.523206	-3.02115
0.711862			0.877198	-2.36991
-0.170534			0.102668	-2.37715
0.500904			-0.383448	-1.00511
0.683127			-0.655998	-0.509879
-0.744924			0.0607292	0.0512983
-1.19535			-0.804703	-3.96163
0.860989			0.0222486	0.112336
0.602847			-1.00404	-1.28061
0.166071			-0.143018	-0.354718
0.395532			-0.927283	-4.19082
0.652019			-0.194533	-1.01113
0.343263			-0.880168	-0.373228
0.455146			-0.361906	-2.30196
0.138455			-0.731512	-1.42389
0.336896			-0.538145	-0.1611
0.571545			-0.331346	-2.13427
0.185153			-0.173188	-2.07288
-0.483679			-0.289156	-1.53512
0.70307			-0.543227	-0.305334
-0.62791			0.506355	0.929048
0.0656999			-0.281616	-0.287286
0.231076			0.261526	-2.68701
0.600553			0.332254	-1.55681
0.189121			-0.234016	-4.082
0.651792			0.393773	-1.36873
-0.282242			-0.604544	-1.50447
0.715545			-0.905685	-0.413216
0.305658			0.102201	-0.426002
-0.972887			-0.225082	-0.865101
-1.29688			0.262207	-1.2304
0.537293			-0.13226	-0.353817
-0.275803			0.281273	-0.106103
0.67961			-0.307405	-3.10253
-0.605344			-0.791412	-0.642089
0.251043			0.480013	-0.245576
0.718944			0.289091	-0.196306
0.641705			0.0572514	-3.3202
0.202087			-0.783536	-3.90617
0.398339			0.0905929	-3.44919
0.157562			0.0308353	-3.01234
0.00540357			0.231943	-3.15036
0.132377			0.0689124	-2.25521
-0.519404			0.325209	-3.23295
0.747913			0.181937	-2.09767
0.493714			0.321852	-1.30132
0.405562			-1.42893	0.400065
0.14755			0.578907	-2.56483
-0.0161022			0.732724	-0.500058
0.690369			0.268244	0.0144451
0.691415			0.0110033	-0.788062
0.651909			0.715044	-1.42084
0.631599			0.700355	-0.876809
			0.804115	-0.0311239
			0.417449	0.265414
			-1.07516	-1.87507
			-0.932123	-1.85211
			-0.63863	0.0202644
			-0.261511	0.225594
			-1.13305	-1.10583
			0.082951	-1.3502
			-0.868883	-2.57708
			-0.875873	-0.362638
			1.02471	-3.95919
			-0.502787	-0.190946
			0.0249992	0.528841
			-0.346561	0.482823
			0.40337	-2.74044
			-0.653636	-0.503585
			0.622737	0.0559738
			-1.75876	0.543463
			-1.91194	-0.464288
			-1.85481	-0.570198
			-1.05404	0.85742
			-0.578816	0.209894
			-0.481054	0.114694
			-0.1411	0.15146
			-1.12836	-0.638719
			-0.615409	0.322985
			0.241499	0.665285
			-1.02426	-0.739125
			0.11231	0.194712
			0.553148	0.193827
			0.328108	0.309671
			0.563082	0.366023
			0.1954	0.916359
			-0.127502	0.712949
			-0.573986	-0.187372
			-0.658442	0.371325
			-0.61677	0.975979
			1.08834	0.38803
			0.882069	0.97999
			-0.647243	0.668423
			-0.804401	-0.829195
			-0.685953	-1.2946
			-0.155101	-0.266615
			0.100699	-1.18366
			-0.00470502	-0.680597
			-1.00084	-0.133801
			-0.929915	0.632188
			-0.560547	1.17194
			0.332594	-1.62191
			-0.522201	-0.616161
			-0.886405	0.0583266
			-0.535478	0.848129
			-0.181084	0.688437
			-0.485766	0.955795
			-0.509629	0.153072
			0.548387	-0.762535
			0.291044	0.647287
			0.448061	-0.902832
			-1.07053	0.634466
			-1.3692	-0.563706
			0.752494	0.525819
			0.503656	-0.668854
			0.0149471	-0.707704
			-1.27623	0.678855
			-0.956814	-0.233498
			-0.326895	-0.146248
			0.663705	0.893602
			-0.183575	0.516985
			-0.63566	-0.817251
			-0.239567	-0.00410914
			-0.917852	0.290664
			-2.71746	1.26079
			0.143268	-0.181129
			0.0025742	-0.385582
			-0.719979	0.658473
			0.209101	0.268933
			0.350399	0.68993
			-0.246565	0.259258
			0.176169	-0.0877039
			-0.830668	-0.8192
			0.389262	0.0491052
			-0.439922	0.459982
			0.332829	-0.497604
			-0.709559	0.0875458
			0.0595595	-0.677614
			-0.918266	0.466854
			-0.914693	0.0654953
			0.884088	-2.94558
			-1.14328	0.628617
			-0.250624	0.187542
			-0.430774	0.0177804
			-0.0710847	-0.1762
			-0.644382	0.779998
			-0.425219	-0.284196
			1.63421	-1.09825
			0.849871	-0.813839
			-0.25642	0.602162
			1.34904	0.383071
			0.415493	-2.37552
			0.28	0.125115
			0.0403666	-0.281497
			-0.611857	-0.80835
			0.564132	-0.0968577
			0.331515	-2.43611
			-1.40341	0.689312
			-1.09342	0.781432
			0.951882	0.313937
			0.0828623	-0.584662
			-1.87589	0.440443
			-1.54316	-0.479406
			0.251741	-0.310793
			0.637777	-0.590901
			-0.179815	-0.465021
			0.308485	0.768472
			0.439953	0.558599
			0.42806	0.759828
			-0.320905	0.917566
			-0.515615	0.243309
			0.144156	-0.569849
			0.0854244	-0.583581
			-0.394718	0.167389
			-2.23843	0.124702
			0.216	0.173984
			0.137736	-0.11058
			0.374717	-0.782609
			0.65592	0.310306
			-0.0682612	-0.579954
			0.172977	-0.643067
			0.213085	-0.614517
			-0.171365	-0.276073
			-0.221892	0.209642
			0.844769	0.429094
			-0.253936	-0.0488104
			-0.567073	0.586412
			-0.239457	0.744753
			0.794441	0.0913304
			-1.21363	-0.256642
			-1.73012	-0.532482
			0.242071	0.190179
			-0.898653	-0.290446
			-0.480377	-0.576079
			-0.729574	0.740993
			-0.0131454	-0.506426
			-0.273636	0.708856
			-0.644714	0.325862
			-0.809212	0.782704
			-0.626235	0.0788599
			0.224749	0.500902
			0.970709	-0.322791
			0.286484	-0.0115009
			0.735369	0.435913
			0.292274	1.20639
			-0.842886	-0.276213
			0.70772	0.727318
			1.29928	1.12667
			0.793634	-0.162194
			0.201395	0.734525
			0.585445	0.18677
			-0.1228	0.0145098
			0.541859	-0.204358
			-0.658151	0.326936
			0.771999	0.350753
			0.375147	0.819982
			0.00267434	1.18083
			-0.19088	-0.265587
			-0.131856	0.339997
			-3.41049	0.340134
			0.150669	2.79525
			-0.141809	0.218818
			0.323021	0.487605
			0.570729	0.350722
			0.814138	-0.389012
			0.0832061	-0.0750786
			0.460567	0.14521
			-0.800721	0.0719519
			0.0730491	-0.593347
			0.425973	-0.943337
			0.0474394	0.799101
			-0.438745	1.07645
			0.648454	0.802065
			0.734852	0.493998
			-0.117971	-0.868276
			0.390349	0.405822
			0.559441	-0.826751
			-0.964384	0.642203
			-0.571223	0.0891778
			0.234883	0.210619
			1.68137	-0.199175
			0.167142	0.0129916
			0.856805	-0.301589
			-0.141577	0.527736
			0.586724	0.291494
			-0.073276	0.199693
			0.302696	0.382329
			0.790038	-1.45252
			-0.833171	-0.997104
			-0.0585718	0.582037
			1.0505	0.695894
			-0.297735	0.480758
			0.350691	-0.0440402
			0.0353989	0.113794
			-0.812325	0.217024
			0.824865	-0.049404
			0.231195	-2.60073
			0.0315441	0.924173
			1.30248	1.12132
			0.769111	0.0508617
			1.12929	-0.947657
			-0.451829	0.241447
			0.910006	-0.121008
			-0.636971	0.318785
			0.165998	0.483651
			-0.0138662	0.95997
			0.230567	0.585255
			0.0197457	-0.489079
			-0.499655	0.251492
			0.983712	0.407721
			0.324224	-0.710392
			0.324421	-0.0492917
			0.23091	-0.582964
			-0.123394	0.859095
			0.43676	-0.196432
			0.107992	-0.0159259
			0.32391	0.061245
			0.52881	-0.013949
			0.62746	-0.0394381
			0.48981	0.0228429
			-0.0504453	-0.494622
			1.031	-0.339992
			-0.245016	-0.30625
			-0.861123	0.485417
			-0.0754876	0.251291
			-1.16305	-2.62547
			-0.137286	0.495425
			0.763958	-4.40424
			0.527623	-1.00206
			-0.154281	0.494267
			0.152219	-0.274377
			-1.07445	0.417824
			-0.260469	-0.313265
			-0.0698208	-0.735699
			0.0166179	0.734055
			0.0276205	-0.420103
			0.209681	-0.534768
			-0.0578634	-0.308217
			-0.0517056	-0.549073
			0.636015	-1.05559
			-0.208313	-1.06145
			0.879256	0.149197
			0.737741	0.224205
			0.664062	-0.67301
			0.152122	0.648311
			-1.07807	0.844713
			-1.03153	-0.551933
			0.40292	0.491119
			-0.633874	-0.766519
			-1.27519	-0.405251
			0.584103	0.330233
			-0.00652088	-0.90873
			0.645653	1.20187
			-0.205883	0.455469
			0.404098	1.07889
			-0.108637	0.286042
			0.217378	-1.55491
			-0.890896
			-0.118397
			0.412714
			0.217716
			0.252165
			-0.902181
			0.779714
			0.225087
			0.272413
			-0.602971
			-0.374885
			0.262641
			0.482977
			0.0136923
			0.696712
			0.563793
			0.389395
			-0.496284
			0.8277
			0.1651
			-0.165963
			-0.126512
			-0.571669
			0.0224946
			0.573579
			-0.0641149
			0.491849
			-0.04716
			-0.249849
			-0.225486
			0.441712
			0.393228
			0.311886
			0.215528
			-0.751897
			-0.336823
			0.113071
			-0.1618
			0.583963
			-1.13306
			-0.393211
			-0.531432
			0.623933
			0.333511
			0.618964
			-0.274613
			0.815935
			-0.251291
			-0.0847081
			-0.776356
			0.494072
			0.150858
			0.424561
			0.0886351
			0.134988
			0.401631
			-0.719813
			0.0263931
			-0.107733
			0.893382
			0.407275
			0.114546
			0.569282
			0.199181
			-0.710624
			0.326569
			-0.826758
			0.504029
			-1.11041
			-0.206082
			0.0619007
			0.144023
			0.33754
			0.0979938
			0.755971
			-0.160799
			0.015158
			-0.433198
			-0.31308
			-0.455812
			-1.00964
			-0.500656
			-0.428812
			-0.0042175
			-0.0602711
			0.879185
			0.155027
			-0.594252
			0.0527455
			-0.024898
			0.41152
			-0.375925
			0.293003
			-0.604586
			0.918699
			-0.214661
			0.331369
			-0.410513
			2.11277
			0.0739659
			0.403326
			0.17494
			0.00863212
			-0.0162878
			0.371736
			-0.394978
			-1.13192
			-0.0679623
			-0.916906
			-0.321468
			-0.208009
			-1.6823
			-0.843658
			0.184654
			0.399315
			-0.637031
			-0.504935
			-0.00451868
			0.0146904
			-0.685858
			-0.833978
			-0.287596
			-1.01556
			0.340752
			0.298709
			-1.68942
			-0.0712443
			-0.433504
			0.355688
			0.111897
			-1.13268
			0.215038
			-0.696452
			-0.997128
			-0.380749
			0.485234
			-0.627736
			0.157661
			-0.0795659
			-0.0864201
			-0.364095
			-0.717636
			0.762698
			0.553852
			-1.83515
			-0.169944
			-0.937426
			-0.314398
			-0.594831
			-0.937342
			-0.645352
			-0.812536
			-0.0313438
			-1.02343
			0.211218
			-1.24567
			-0.0444504
			0.969568
			-0.71475
			0.286823
			0.255206
			0.409704
			-0.205384
			-0.325889
			0.540569
			-0.164939
			0.432762
			-0.329344
			0.709425
			0.126404
			0.398571
			-1.6208
			-1.10839
			-0.309221
			-0.535373
			-0.126262
			-0.957864
			-0.341918
			-0.328622
			-0.292864
			-0.911648
			0.149796
			0.189416
			-0.709381
			-0.632843
			-0.46555
			0.0277213
			0.247592
			-0.0464605
			1.58543
			0.785996
			0.53523
			0.611168
			-0.415465
			-0.352603
			0.274101
			-0.120167
			1.04727
			0.130645
			-0.81311
			0.0282801
			0.180076
			0.380583
			-0.345164
			0.161487
			0.771097
			0.403324
			0.687404
			-1.92121
			-0.0939392
			0.0829927
			-0.343534
			0.436895
			-0.934049
			-0.244255
			0.646032
			0.201547
			-1.08228
			-0.152352
			-0.964282
			0.786979
			-0.0629344
			0.681616
			-0.29827
			-0.223676
			-0.979036
			-0.890308
			0.13131
			0.576232
			0.363812
			0.628317
			0.36605
			0.366005
			0.299196
			-0.244951
			-1.70194
			-0.917637
			-0.0957994
			0.280194
			0.0668146
			0.165417
			0.549416
			0.0896236
			0.68719
			0.454227
			-0.306365
			0.507342
			0.648781
			0.407465
			0.520806
			0.353075
			0.482907
			-1.40394
			-0.606743
			-0.611587
			-0.449839
			-0.255459
			0.0243702
			0.614434
			0.0441067
			0.46082
			-0.254021
			0.281771
			-0.0448595
			-0.169123
			0.240107
			0.641461
			-0.513177
			0.676564
			0.340549
			-0.706156
			-0.55496
			0.0262241
			0.340385
			-0.107803
			0.734446
			0.343061
			-0.0476666
			-0.111309
			-0.169951
			-0.331082
			-0.301321
			0.425837
			-0.0550354
			-0.48387
			-0.2818
			-0.120537
			0.919333
			-0.298696
			-0.381787
			-0.297331
			0.283629
			1.37646
			-0.771371
			-0.0762947
			0.342446
			-0.013754
			0.301965
			-0.0211312
			-1.31089
			-0.1522
			0.279028
			-0.0677932
			-0.0410433
			-0.00686104
			-0.729906
			-0.79195
			0.518628
			0.59286
			-0.779174
			-0.781301
			-0.824552
			-0.815436
			0.918092
			-1.32683
			0.194151
			0.556917
			0.802277
			0.372359
			0.735737
			-0.973102
			0.612717
			-0.966132
			-0.895727
			0.140717
			0.4514
			-0.121463
			0.000115857
			-0.478587
			0.888877
			0.325161
			-0.124958
			0.576136
			0.187401
			-0.144208
			0.170875
			-1.00934
			0.503045
			-0.454791
			0.817304
			0.56996
			-0.829072
			0.666617
			-0.638024
			0.565285
			-0.543602
			0.294694
			-0.618428
			0.244972
			-0.13716
			0.0938856
			0.101541
			-0.908287
			-0.119755
			-0.176763
			0.580576
			-0.146684
			-0.0925722
			0.633366
			-0.145942
			0.0838576
			0.540335
			0.679529
			-1.50718
			0.380139
			0.683786
			0.994218
			-0.855142
			0.259894
			0.195577
			-0.357406
			-0.00700446
			0.58307
			0.670641
			-0.494081
			0.183928
			0.891598
			-0.446845
			0.28404
			-0.194687
			0.830803
			-0.176724
			-0.0304265
			-0.45249
			-0.335898
			1.35052
			-1.66605
			0.928064
			0.133546
			-0.1935
			0.187741
			0.553971
			-0.259276
			0.607491
			-0.348389
			0.335081
			0.272114
			0.905469
			2.40557
			2.40049
			-0.194797
			0.054479
			-0.305808
			0.0318601
			0.347748
			-0.392395
			-0.399552
			0.828096
			0.0547827
			0.972071
			-0.579554
			-0.59311
			0.92195
			0.952458
			-0.256831
			-0.314047
			-0.988715
			-0.986315
			0.182347
			0.0253519
			-3.39461
			-2.51062
			-0.305985
			0.337905
			-0.0932422
			-0.128092
			0.661438
			-0.474415
			0.181188
			-0.438505
			-1.08166
			0.260514
			-0.356532
			0.579317
			-0.35084
			-1.83634
			0.272757
			-1.08362
			-0.303427
			0.0370084
			0.401877
			-0.569469
			-1.01984
			-1.27896
			-0.191438
			-0.175624
			-0.076694
			0.660131
			0.871745
			-0.334422
			1.0525
			0.657626
			-0.085494

## Sheet: Fig. 4D
Pair	RANK	Average Gene Interaction Score (n=14 screens)
HSP90AA1_HSP90AB1	1	-1.66263	0.31644	-5.13266	-2.70272	-3.87217	-4.131	-0.90501	-2.43296	-5.5726	-2.93592	-4.22042	-3.18775	-7.87421	-6.52903
PAPOLA_PAPOLG	2	1.6767	-1.77976	-3.423	-3.0537	-5.39538	-2.18161	-0.47038	-4.03603	-1.87252	-2.05512	-5.75715	-3.80798	-1.7248	-2.87656
CNOT7_CNOT8	3	-3.01017	0.225628	-2.94696	-3.50085	-3.10827	-4.77754	-0.58159	-2.3028	-3.47947	-2.98862	-1.54675	-3.57499	-2.28682	-2.02157
CAPZA1_CAPZA2	4	-3.46651	-1.24928	-1.2669	-1.41992	-1.50893	-0.57456	-2.00225	-2.25045	-3.29724	-2.89599	-2.31932	-5.95758	-2.91393	-4.13817
CSNK2A1_CSNK2A2	5	0.329095	-1.85206	-4.89729	-2.43336	-3.2389	-2.73743	-1.18388	-3.76592	-3.11367	-2.80517	-1.72882	-2.64529	-2.37172	-2.76639
SAR1A_SAR1B	6	-0.46066	-2.64278	-3.53543	-1.47752	-5.49705	-1.00105	-1.19478	-2.76891	-1.61825	-2.65338	-2.27887	-5.38821	-1.82319	-2.11163
PITPNA_PITPNB	7	-1.13676	0.260005	-3.86372	-1.93681	-3.34413	-0.17031	-1.75773	-3.75414	-2.41424	-3.37927	-2.88572	-3.38235	-2.57775	-2.76312
STAG1_STAG2	8	-2.41475	-1.39398	-1.73233	-0.78091	-4.44447	-3.25021	-0.9789	-2.61556	-1.53234	-2.38163	-1.59491	-2.26116	-2.36179	-2.42783
MYL12A_MYL12B	9	-0.93089	-2.4218	-1.65172	-3.58944	-0.97793	-4.34929	-2.46518	-1.02858	-2.63277	-0.98018	-1.81257	-2.43444	-2.1977	-2.17509
SLC25A28_SLC25A37	10	-2.25743	-1.17699	-1.01742	-2.52017	-1.63754	-3.35555	-0.95553	-2.29431	-0.98627	-2.6571	-1.90661	-5.53132	-1.41939	-1.56854
PIP5K1A_PIP5K1C	11	0.224831	-2.26467	-1.46973	-1.99555	-3.36928	-2.9428	-1.48673	-2.67738	-1.84488	-1.74051	-1.90772	-1.83139	-2.20512	-1.9227
CREBBP_EP300	12	-1.51163	-3.11613	-3.55205	-2.70272	-1.89479	-2.69202	-0.03542	-3.37872	-2.06907	-1.95786	0.115438	-1.6224	-1.91746	0.43636
PTPRD_SLC31A1	13	-1.39365	-3.20012	-1.73751	-2.18236	-1.59943	-0.78017	-2.06483	-1.40958	-2.90677	-1.408	-1.90759	-1.61144	-1.56674	-1.71916
MAP2K1_MAP2K2	14	-0.94077	-0.62083	-1.34356	-2.29922	-2.24321	-0.42475	-2.22611	-2.24402	-1.15827	-2.7539	-2.10724	-2.37196	-2.70659	-1.65554
HDAC1_HDAC2	15	-2.7562	-1.86718	-1.78359	-1.3375	-2.17822	-1.38346	-1.86532	-3.13828	-0.32708	-2.27406	-1.84935	-1.29551	-1.40601	-1.27462
DDX19A_DDX19B	16	-1.75136	-2.38114	-3.26221	-2.22724	-3.7407	-0.9334	0.397999	-2.62059	-0.7908	-1.09389	-1.87457	-1.66256	-1.57886	-0.60238
TOR1A_TOR1B	17	-0.11741	-0.67417	-1.90363	-1.88255	-1.58852	-0.51714	-2.51454	-1.4571	-2.76599	-1.3956	-2.82918	-1.95225	-2.17739	-2.09202
GSK3A_GSK3B	18	-0.62459	-1.54679	-1.27759	-0.60539	-2.99156	-2.78412	-0.22915	-3.14818	-1.96366	-2.12472	-1.9865	-1.93042	-1.02437	-1.57364
SHMT1_SHMT2	19	-0.72462	-0.69665	-1.24554	-1.20964	-1.25316	-0.73846	-2.41668	-2.10896	-2.65048	-2.85709	-2.17048	-1.20029	-1.73727	-2.54105
KDM3A_KDM3B	20	0.941423	-2.04465	-1.06398	-1.12626	-0.56346	-3.89849	-2.0846	-1.60137	-2.79234	-1.56819	-2.73639	-1.79049	-1.23346	-1.91379
TNPO1_TNPO2	21	-0.18481	-2.54811	-0.68963	-1.96414	-2.58938	-1.8839	-1.88041	-1.83222	-1.86086	-1.26503	-1.74015	-1.24927	-1.1672	-2.3914
VPS4A_VPS4B	22	-1.70418	-2.25918	-2.28507	-2.05938	-2.83247	-0.36565	-1.77457	-1.41944	-1.64991	-4.27522	-1.84142	-2.11269	2.39852	-0.10835
MAPK1_MAPK3	23	1.2137	-1.29553	-0.63943	-1.43504	-1.23199	0.247548	-0.30389	-2.11747	-3.50773	-4.46243	-2.05871	-1.77361	-3.10822	-1.1202
CHD1_CHD2	24	-1.31772	-0.07605	-2.02193	-3.1024	-1.51245	-0.66045	2.34804	-1.26411	-4.0536	-1.52715	-1.37187	-2.23094	-1.9024	-2.33265
CHD8_PITPNC1	25	-1.28931	-0.68391	-1.70648	-1.06836	-1.26146	-0.83793	-2.2444	-1.34174	-2.55433	-1.15979	-1.93445	-1.09761	-1.72188	-1.7493
PLIN3_TP53	26	-0.58578	-0.54912	-1.70151	-1.31773	-1.28215	-0.90379	-2.32328	-1.48597	-2.1488	-1.33411	-1.70832	-1.23003	-2.01112	-1.93416
ARPP19_ENSA	27	-1.25546	-2.07774	-0.07697	-2.83038	-1.90981	0.69092	-1.39935	-4.69723	-1.9517	0.978706	-0.42144	-2.75463	-1.50102	-0.80168
ARPC1A_ARPC1B	28	-0.47458	-0.46232	-1.07755	-1.00898	-1.63491	-0.81514	-1.98203	-1.77714	-1.3907	-1.24364	-2.02039	-2.03222	-2.30698	-1.69842
TFCP2_UBP1	29	-1.01037	-1.68621	-1.68517	-0.96487	-1.04452	0.63518	-2.53872	-1.57853	-1.67489	-1.96203	-2.15204	-1.2941	-1.47519	-1.46873
TIA1_TIAL1	30	0.769727	1.09869	-0.55796	-1.09432	-0.57717	-3.65114	-1.47372	-1.77457	-2.12404	-2.13528	-1.99069	-2.0235	-2.17344	-1.63725
COPS7A_COPS7B	31	-0.75476	0.009736	-0.87285	-1.25645	-1.67994	-0.37266	-1.25577	-1.89887	-2.24499	-1.73563	-1.63724	-1.49264	-1.93521	-2.20233
GIT1_GIT2	32	0.178522	0.085671	-0.534	-0.54761	-0.84848	-1.52414	-1.16542	-1.52789	-1.76417	-1.3036	-1.02936	-4.40345	-3.01106	-1.47051
CDH1_NEUROD2	33	-1.05852	-1.22995	-1.43283	-1.75449	-0.94039	-0.35956	-1.90077	-0.97557	-2.08821	-1.13674	-1.49595	-1.01676	-1.59324	-1.84569
CSNK1D_CSNK1E	34	-0.30985	-1.17486	-1.93416	-1.66672	-1.30925	-1.87112	-1.56948	-0.91432	-0.72149	-3.25735	-1.41346	-1.34286	-1.12561	-0.07201
DMXL1_DMXL2	35	-0.7274	-1.05935	-0.60787	-1.33103	-2.74191	-0.28558	0.519805	-1.96306	-0.99711	-1.67368	-1.51234	-4.61476	-0.85898	0.012195
ERLIN1_ERLIN2	36	-0.8202	-0.42272	-0.91723	-0.41714	-1.12302	-0.98133	-2.56986	-1.24439	-1.81859	-1.08004	-1.92127	-1.12744	-1.25338	-1.67153
GOT1_GOT2	37	-1.9839	-0.07715	-0.81298	-0.31451	-2.122	-0.34668	-1.80136	-1.23908	-1.38435	-2.17154	-1.59722	-0.54596	-1.72522	-1.11609
CDH1_RELL1	38	-1.33598	-1.06697	-1.20837	-0.99863	-0.97243	-2.41672	-1.33558	-1.31968	-1.02759	-0.78123	-1.02472	-0.95612	-1.2547	-1.459
MAP2K1_VHL	39	-0.24857	-0.5055	-1.32941	-1.22871	-1.16186	-0.73195	-2.04682	-1.05436	-2.17123	-0.59555	-1.53186	-1.00662	-1.47854	-1.93697
CRYGB_LOC100506422	40	-0.12433	-0.4721	-0.79395	-0.90028	-0.63922	-0.6375	-2.08258	-1.28011	-2.17474	-1.37255	-1.6305	-0.9331	-1.66042	-1.72859
CREBBP_TEF	41	-1.53851	1.05754	-0.84714	-1.47234	-1.15505	-0.15923	-1.84616	-1.38891	-1.9293	-0.80861	-1.62971	-0.92957	-1.57638	-1.89237
GGA1_GGA2	42	-0.79172	-0.5249	-1.59381	-1.33092	-0.60555	-0.28521	-1.55156	-1.23448	-1.55775	-0.77831	-1.42972	-0.96855	-1.12804	-1.80902
UGGT1_UGGT2	43	-0.59754	-0.58656	-0.65591	-1.15838	-0.79565	-0.52564	-1.39196	-0.98417	-1.68885	-0.91523	-1.1982	-1.16695	-1.63153	-1.92211
PTP4A1_PTP4A2	44	-3.07935	0.466347	-1.49655	-2.45846	-3.51914	-0.39895	0.91249	-1.3655	0.018758	-1.34303	-1.24261	-1.15966	-0.17404	-0.36028
RBL1_RBL2	45	-1.12039	0.52916	-1.7006	-1.36906	-0.35157	-0.62881	-1.12693	-1.28324	-1.59774	-0.91192	-1.64065	-0.90561	-1.08363	-1.75645
CDH1_CDH15	46	0.130086	-0.60284	-1.11851	-1.61996	-0.61478	-0.73155	-1.75608	-0.75747	-1.26389	-0.90305	-1.24174	-0.92562	-1.48283	-1.46915
FBXO25_LEMD2	47	-2.27212	0.283309	-3.70702	-0.64681	-0.54065	-1.50512	-0.58315	-1.013	-0.4494	-0.777	-0.57617	-0.50618	-0.86135	-1.07578
UBE2V1_UBE2V2	48	-0.34771	-0.96018	-1.25211	-0.70285	-0.98335	-0.34273	-1.46508	-0.78192	-1.23947	-0.80486	-1.24213	-1.02643	-1.35489	-1.67814
STX10_STX6	49	-0.08245	-0.72745	-1.11544	-0.80844	-0.352	-0.19526	-1.64231	-1.08541	-1.88385	-1.01953	-1.34577	-0.68413	-1.21979	-1.72565
KDELR1_KDELR2	50	-3.1784	0.60079	-1.10624	-0.15802	-1.74899	1.09833	-0.54473	-1.18042	-0.16368	-1.72328	-0.78786	-3.38811	-0.66333	-0.8238
BCL2_CDK4	51	-0.54692	-0.44504	-1.11304	-1.63812	-1.29839	-0.73526	-1.28847	-0.98019	-1.63979	-0.41903	-0.5862	-0.81744	-1.15477	-1.07089
BEX4_CIC	52	-0.59413	0.286648	-1.35267	-0.74686	-0.72626	-0.72317	-1.56107	-0.80002	-1.40141	-1.10884	-1.14261	-0.85973	-1.20085	-1.79778
BRD4_MAP2K1	53	-0.2374	-0.33436	-1.17906	-1.46208	-0.68474	-0.60336	-1.98384	-0.77641	-1.44086	-0.83161	-1.16737	-0.51826	-1.20691	-1.06857
HDAC2_MAP2K1	54	-0.35039	-0.09087	-1.14251	-1.14246	-0.74366	-0.69023	-1.74749	-0.84598	-1.45837	-0.79479	-0.98244	-0.80341	-1.00019	-1.54018
GPA33_TP53	55	0.043616	-0.23992	-1.46259	-1.36738	-0.77084	-0.30938	-1.76562	-0.62123	-1.1555	-0.9839	-1.18155	-0.90892	-1.18591	-1.40853
CDH1_KRT6B	56	-0.04152	-0.59775	-0.89772	-1.24988	-0.69592	-0.31716	-1.17974	-0.98214	-1.23084	-1.14974	-1.3366	-0.78969	-1.27235	-1.45862
MOAP1_PNMA1	57	-0.53776	-3.21189	-0.92922	-1.48344	-0.38488	0.572495	-0.76941	-0.69972	-1.13609	-0.96977	-1.31802	-0.66461	-1.21829	-0.42814
DYNC1LI1_DYNC1LI2	58	-2.24062	1.20281	-0.39164	-1.55294	-0.79395	-0.54966	-0.90902	-1.03986	-0.68811	-2.32265	-0.97212	-1.78617	-0.32365	-0.78132
CDKN2A_HJURP	59	-1.73272	-0.60111	-0.47615	-0.9605	-0.9314	-0.14389	-1.58825	-0.10896	-2.22893	-0.98248	-0.42662	0.012698	-1.19145	-1.66243
CHEK1_SMO	60	-0.50631	-0.0479	-0.07136	-0.34426	-1.56963	-0.16314	-1.41847	-1.06898	-1.11432	-0.01282	-1.55631	-3.08736	-0.81498	-1.00957
PYCR1_PYCR2	61	0.586056	-0.54025	-1.6839	-1.63658	-1.44029	-0.17238	-1.12382	-0.92271	-1.09251	-1.25455	-1.01733	-0.16656	-0.73426	-1.56325
ZKSCAN3_ZKSCAN4	62	-1.02639	0.339345	-0.87476	-0.52216	-0.48868	-0.05326	-1.36498	-1.14305	-1.70156	-0.98073	-1.25928	-0.6758	-0.99007	-1.72593
HSD17B11_WWOX	63	-1.03761	-0.4955	-0.92882	-0.64187	-0.46483	-0.59299	-1.58835	-1.15748	-1.02843	-1.03372	-0.72366	-0.54087	-1.13119	-0.94738
FBXW7_PEMT	64	-0.84082	-0.06295	-1.33964	-0.7669	-0.72539	-0.44486	-1.21119	-0.73204	-1.42097	-0.65432	-1.00591	-0.6686	-0.98486	-1.44129
RNF19A_RNF19B	65	-0.61956	-0.01739	-0.63578	-0.11148	0.18576	-0.1337	-1.53878	-0.82309	-1.09431	-1.21005	-2.17388	-1.001	-1.07502	-1.9843
MED12_MED24	66	-1.6539	-1.16722	-0.61022	-1.2277	-0.90916	0.283557	-1.78184	-0.25701	-1.03522	-0.65492	-1.19903	-0.94199	-0.36811	-0.56381
NOTCH1_SIRPD	67	-0.02833	-0.14381	-0.79695	-0.81319	-0.6485	-0.15653	-1.67647	-1.02452	-1.50924	-0.71612	-1.36648	-0.78832	-1.06456	-1.24764
ALG10_ALG10B	68	-0.3505	-0.68807	-0.09339	-0.68109	-1.01189	-0.53597	-1.17427	-0.67319	-1.22052	-0.45091	-1.41257	-1.01917	-1.27923	-1.38305
CHD8_SYNJ2BP-COX16	69	-0.3275	0.27362	-0.30666	-0.25222	-0.60438	-0.12592	-1.80654	-1.13393	-1.41716	-0.77838	-1.40911	-0.85785	-1.56906	-1.63934
SEC24A_SEC24B	70	-1.43559	-1.10867	-0.31719	-1.27279	-1.54297	0.079689	-0.49597	-1.16646	-0.87319	-1.33387	-0.78858	-0.21916	-0.86975	-0.51018
HERC3_HERC4	71	-1.11405	0.109567	-1.25025	-0.99262	-0.7277	-0.45179	-1.5794	-0.38503	-1.53588	-1.00644	-1.07564	-0.18294	-0.98206	-0.51026
CDH1_TPD52	72	-1.45176	-2.1411	-1.61728	-1.32074	-0.42263	-0.74076	-0.93254	-0.46598	0.037526	-0.25639	-0.89665	-0.15846	-0.80175	-0.50329
NOTCH1_ZDHHC12	73	-0.20234	-0.40902	-0.63368	-0.54935	-0.63849	-0.38074	-1.56486	-0.87052	-1.31632	-0.74121	-1.28567	-0.71443	-1.18804	-1.10548
CTSB_EIF4EBP1	74	0.012203	0.147899	-0.63048	-0.81521	-0.70794	-0.22579	-1.66607	-1.06875	-1.14465	-0.8957	-1.28421	-0.89559	-1.20266	-1.22221
AP1B1_AP2B1	75	0.017195	-0.27941	-0.45808	-0.96735	-0.44587	-0.64948	-0.74634	-1.65128	-0.81013	-1.78181	-1.20512	-1.28599	-0.08583	-1.14714
PTGDR_TP53	76	-0.06649	-0.64833	-0.88097	-1.02814	-1.01672	-0.52231	-1.3995	-0.68985	-1.0818	-0.73589	-0.99053	-0.50368	-0.97289	-0.89543
RING1_RNF2	77	-0.735	-0.47393	-1.66533	-0.64657	-1.14679	-0.56977	-0.86205	-0.65958	-0.43806	0.084878	-1.12084	-0.52662	-0.84469	-1.62045
ATP6V0A1_ATP6V0A2	78	0.237252	0.977898	-1.21352	-1.64937	0.396213	-0.33614	-1.3655	-1.27971	-1.40312	-1.72168	-0.67674	-1.5025	-0.86876	-0.64697
LRP1_LRP1B	79	-0.36075	-0.3362	-0.77975	-0.84603	-0.1934	-0.41085	-1.19641	-0.88758	-1.16698	-0.75448	-1.1977	-0.71813	-0.86983	-1.30846
ROCK1_ROCK2	80	-3.54554	-0.41371	0.377802	1.68445	-1.14782	0.320295	-1.67579	-1.00936	-0.74068	-0.84106	-0.92073	-0.91586	-1.37536	-0.79894
EDN3_NOTCH1	81	-0.09041	-0.47529	-0.65994	-0.99161	-0.71562	-0.20676	-1.27629	-0.57409	-1.38567	-0.53623	-0.94183	-0.80459	-1.01184	-1.24257
OR2K2_TP53	82	-0.34328	-0.10831	-0.89932	-0.47486	-1.09391	-0.91181	-1.31028	-0.71471	-1.007	-0.732	-1.09284	-0.61027	-0.65207	-0.94063
CD40_MAP2K4	83	-0.05418	0.522538	-1.04252	-1.17971	-0.1889	-0.66625	-1.89889	-0.65453	-1.45359	-0.87635	-0.93089	-0.25404	-1.0918	-1.06188
CCNE1_CCNE2	84	0.713963	-0.99074	-0.73028	-0.09895	-1.34128	-3.19197	-1.02545	-0.87083	-0.47226	-0.35508	-1.18392	-0.90755	-0.32094	0.237929
GPX4_PB1	85	-0.07193	-0.43062	0.046482	-0.24502	-1.19586	-0.84338	-1.24168	-0.57372	-1.54069	0.085963	-0.60773	-1.10819	-0.74045	-2.01138
MED13_MED13L	86	-0.66597	0.168486	-0.50015	-1.21209	-0.69149	0.192252	-0.67926	-0.99096	-0.327	-0.67897	-1.50199	-1.30602	-1.14552	-1.07179
SCRN2_SCRN3	87	-0.74232	-0.46082	-0.84584	-0.40892	-0.52726	-0.58713	-1.28998	-1.05757	-1.2186	-0.63235	-0.56196	-0.29698	-1.01146	-0.76562
IFNA4_N4BP2	88	-1.13195	-0.04252	-0.96683	-0.22872	-0.76953	-0.67442	-1.15768	-0.61081	-1.01297	-0.63909	-0.82405	-0.47411	-0.91754	-0.95583
TBC1D22A_TBC1D22B	89	-1.16714	-0.06123	-0.99351	-0.38158	-1.1392	-0.61779	-0.9287	-0.32609	-0.31846	-0.79593	-0.95122	-1.00612	-0.82207	-0.82996
PTPRD_TIGIT	90	-1.68627	-2.10496	-0.64444	-0.66407	-0.33493	-0.44973	-0.91082	-0.67698	-0.64066	-0.47735	-0.4765	-0.31996	-0.39806	-0.49552
HSD17B4_WWOX	91	-1.05342	-1.90582	0.129009	-1.06557	-0.20214	-0.05714	-0.90615	-0.49767	-0.68039	-0.75605	-0.85446	-0.60347	-0.57867	-1.07643
CDH1_S100A11	92	-0.08107	-0.55998	-0.60924	-0.98344	-0.95005	-0.38685	-1.31249	-0.90557	-0.93985	-0.5309	-1.02609	-0.63945	-0.3429	-0.80474
CLEC4E_TP53	93	0.372064	-1.51295	-0.57069	-1.47817	-0.69997	0.551483	-1.13601	-0.81184	-1.13086	-0.73285	-0.41311	-0.81678	-0.71973	-0.95456
MUC6_ZNF74	94	-0.43071	-0.65748	-0.14744	-0.62412	-0.59201	-0.36448	-0.89013	-0.91123	-0.99183	-0.64895	-1.14475	-0.76444	-0.67269	-1.03557
NCOR1_TBL1X	95	-0.04199	-1.7744	-1.0397	-1.07441	0.152529	-0.6405	-1.41928	-0.55161	-0.16466	-0.86325	-0.84253	-0.22316	-0.57401	-0.81777
PTPRD_STAT3	96	-0.66208	0.131828	-0.88614	-1.97812	-0.15732	-0.5076	-0.86378	-0.63392	-1.01683	-0.58875	-0.58458	-0.66957	-0.76794	-0.67031
MED12_MED15	97	-0.45835	-0.6215	-1.35429	-0.86985	-0.42255	-0.37406	-1.6655	-1.21043	-0.66114	-0.1916	-0.74398	0.514361	-0.98916	-0.80485
CBLB_CREBBP	98	-1.91509	0.887242	-0.44625	-0.25629	-0.61202	0.115599	-1.26092	-1.23019	-0.80997	-0.19239	-1.35652	-0.56408	-1.19526	-0.92614
PIK3R1_PIK3R2	99	-0.18139	0.308826	-1.14447	-0.78519	-0.33817	0.143627	-1.13828	-1.34275	-0.49709	-0.03863	-1.64452	-1.72611	-1.16315	-0.16767
TP53_USP28	100	-0.01333	-0.36943	-0.55953	0.092496	0.005506	-1.09353	-1.86082	-0.41207	-1.02002	-0.56933	-1.2395	-0.73749	-0.7654	-1.10881
CHUK_IKBKB	101	-1.85622	0.284237	-0.16094	-0.70917	-0.5736	0.221307	-0.68698	-0.12235	-0.4727	-0.89366	-0.8722	-0.87816	-1.70352	-1.00314
CDH1_NKD1	102	-0.20987	-0.16444	-0.12542	-0.96727	-0.29308	0.100699	-1.23783	-0.65748	-0.69118	-1.1283	-1.19807	-0.73497	-0.91615	-1.1259
RALGAPA1_RALGAPA2	103	0.153408	-1.68393	-0.72028	-0.99938	-0.41152	0.23998	-0.85552	-1.06154	-1.29172	-0.49636	-0.90322	-0.15467	-0.82196	-0.30715
CDH1_OR1N1	104	0.072288	-0.0636	-0.49893	-0.41817	-0.30199	-0.62015	-1.17699	-0.59283	-1.20762	-0.78302	-0.95234	-0.73307	-1.02095	-0.98415
LRP1B_RASGRF2	105	-0.1558	0.043442	-0.88525	-0.33175	-0.15629	-0.37421	-1.40995	-0.88965	-0.85904	-0.8136	-0.99445	-0.78049	-0.56058	-1.06942
STAMBP_STAMBPL1	106	0.238933	-0.27006	-0.47728	0.464951	-0.11267	-0.37132	-1.48949	-1.08424	-1.49249	-0.76136	-1.11788	-0.49335	-0.99118	-1.19082
SMARCA2_SMARCA4	107	-1.02539	0.029756	-0.46257	-1.48933	-0.72406	-0.15345	-0.41549	-0.73344	-0.24198	-0.54605	-0.80916	-0.59666	-1.15536	-0.81761
FBXW7_GPN2	108	-0.96186	-1.78075	-0.60202	-0.54775	-0.93919	-0.47031	-0.80931	-0.49459	-0.27049	-0.2535	-0.34625	-0.06627	-0.95521	-0.53093
GDF9_TP53	109	0.093594	-0.2537	-1.01433	-0.39917	-0.62908	-0.11363	-0.69668	-0.85031	-1.10869	-0.39527	-0.7749	-0.41768	-0.93919	-1.31328
CDKN2A_UPK3B	110	-1.17117	0.481695	-0.69444	-0.32872	-0.36216	-0.32604	-1.39419	-0.686	-0.46266	-0.34519	-1.20225	-0.39739	-0.7011	-1.15395
MCM4_NF1	111	0.144135	-0.23018	0.18092	0.834016	0.640896	-3.58435	-0.62518	-0.18436	-0.84851	-0.57215	-0.54706	-2.7586	-0.36569	-0.77963
CENPL_TP53	112	-0.64108	-1.4951	-1.95397	3.04438	0.994816	2.31493	-0.14222	1.41158	-1.59031	-2.24524	-0.81525	-0.27386	-5.47896	-1.69967
CHEK1_MAP2K1	113	0.419892	-2.23565	-1.33614	-1.08742	-0.0074	0.418951	-1.27181	-0.13946	-1.13178	-0.67639	-0.31218	0.016404	-0.28631	-0.93283
GATA3_TRPS1	114	-0.78487	-0.08175	-0.4164	-0.8947	-0.66689	-0.81646	-0.87131	-0.4213	-0.39246	-0.61744	-0.60659	-0.3928	-0.63674	-0.95769
CDKN2A_DRAP1	115	-0.23642	-0.45621	-0.42929	-1.0268	-0.62894	0.192986	-0.77986	-0.56433	-1.25055	-0.63709	-0.9372	-0.79073	-0.4525	-0.45902
GTF2F2_LPAR6	116	-0.50092	-0.43669	-2.72533	-0.64478	-1.89472	0.372979	-1.1041	-0.44402	0.178765	0.287336	-0.17516	0.139871	-0.52971	-0.95457
AP3M1_AP3M2	117	-0.8338	-0.39754	-0.76132	-1.41018	-0.78927	0.257866	-0.45982	-0.63657	-0.5336	-0.38803	-0.69675	-0.4138	-0.42155	-0.92513
CDKN2A_CXXC1	118	-0.50677	0.213825	-0.64798	-0.0267	-0.50339	-1.54619	-0.89357	-0.31842	-1.31456	-0.31992	-0.37031	-0.45734	-0.51779	-1.16851
HSD17B6_WWOX	119	-0.84805	-0.16137	-0.07192	-1.17959	-0.31724	0.517836	-1.03286	-0.86634	-0.54571	-0.88537	-0.75524	-0.72816	-0.63732	-0.85437
FASTKD5_KMT2B	120	-0.46507	-0.25079	-0.83798	-1.0343	-0.36419	0.069472	-0.8073	-0.93542	-0.65496	-0.64887	-1.07186	-0.5014	-0.44012	-0.39913
DGCR6_MYOM2	121	-0.05127	0.007316	-1.07389	-0.8277	-0.49333	-0.22639	-0.95761	-0.58689	-0.90802	-0.65614	-0.63597	-0.49565	-0.73282	-0.63373
ADAT3_FBXW7	122	0.162482	-0.15346	-0.83759	-0.19209	-0.41583	-0.10019	-1.13869	-0.82816	-0.92066	-0.78885	-0.89241	-0.47742	-0.7907	-0.84225
CDKN2A_SYCE1L	123	-0.55503	-0.51282	-0.63039	-1.07485	-0.91585	0.092632	-0.77249	-0.2593	-0.8277	-0.39551	-0.45528	-0.47794	-0.88604	-0.51549
ARFGEF1_ARFGEF2	124	1.99056	1.19139	-1.23827	-1.74677	-0.64768	-0.20329	-0.92386	-0.5309	-1.1575	-2.09604	-0.50939	-0.6473	-0.69546	-0.75421
ARID1A_ARID1B	125	0.217454	-0.56913	-0.5951	-0.30158	-0.86179	-1.12645	-0.10221	-0.90352	-0.33854	0.018738	-0.22553	-0.86652	-1.13769	-1.13664
FBXW7_GATB	126	-0.13285	0.236665	-1.12487	-0.60795	-0.59935	-0.18351	-0.72129	-0.39576	-0.94586	-0.67534	-0.62054	-0.45535	-0.79875	-0.90189
TMED4_TMED9	127	0.131215	0.363132	-1.96096	0.292289	0.112484	-0.11452	-0.50001	-1.39855	-1.14316	-0.28455	-1.30935	-0.77379	-1.03098	-0.25924
CHD4_PRDM6	128	1.45516	2.82542	-1.24894	-1.74976	-0.04599	-0.10612	-2.23052	-0.22223	-1.15552	-0.69678	-1.79644	-0.65261	-0.90947	-1.32953
PTPRD_TMEM150A	129	-0.08673	-0.28215	-0.73843	-0.47225	-0.37232	-0.44913	-1.03417	-0.43	-0.68143	-0.9495	-0.3729	-0.5071	-0.72354	-0.74091
CCR2_TP53	130	-0.23662	-0.81986	-0.70424	-0.11385	-0.34016	-0.36172	-0.6629	-0.56437	-0.92122	-0.5703	-0.70814	-0.52274	-0.54817	-0.72419
CDK9_RUNX1	131	-0.48707	-1.67989	0.428554	-0.57669	-0.65737	-0.79078	0.222328	0.141652	0.299033	-0.55835	-0.4503	-2.82723	-0.13597	-0.72231
PCBP1_PIK3R1	132	-0.76773	-1.01957	0.374015	-0.70037	-2.1628	-0.67041	-0.96146	-0.87996	-0.66229	-0.29919	-0.09101	0.592776	-0.34056	-0.20147
CDKN2A_TMEM123	133	-0.86276	-0.53219	-0.81184	-1.21689	0.100609	-0.58816	-0.47433	-0.52596	-0.28377	-0.29504	-0.51487	-0.58926	-0.53812	-0.63432
YIF1A_YIF1B	134	-0.38339	0.286132	-0.28074	-0.28014	-1.18471	-0.88677	-0.50572	-0.29782	-0.00344	-1.24515	-0.28333	-1.55032	-0.64017	-0.49421
CDKN2A_FAM71A	135	-0.00476	-0.49164	-0.50525	-0.50171	-0.55633	0.253277	-1.02009	-0.7225	-0.84199	-0.5258	-0.65874	-0.5227	-0.55267	-0.98936
ABTB2_NOTCH1	136	-0.25355	-0.13201	-0.34471	-0.52257	-0.31493	0.259619	-1.00419	-0.78173	-0.79522	-0.45025	-0.84378	-0.63387	-0.67552	-1.0091
ARL8A_ARL8B	137	-0.50082	-1.95478	-0.23037	-1.04104	-0.08653	0.237436	-0.98915	-0.62595	-0.04148	-0.24383	-0.7769	-0.31925	-0.41597	-0.50029
MKNK1_MKNK2	138	0.158365	1.52083	-0.76992	-0.93227	-0.18206	-0.20208	-1.08422	-1.04374	-1.1522	-0.37716	-0.88003	-0.24732	-1.14199	-1.13448
HSD17B2_WWOX	139	0.057928	0.013721	-0.86865	-0.76766	-0.97345	-0.90725	-0.56245	-0.83898	-0.15394	-0.74639	-0.37851	-0.52102	-0.25367	-0.56515
CDKN2A_CMYA5	140	-0.94829	-0.03911	-0.42195	-0.6069	-0.46951	-0.00249	-1.20238	-0.49763	-0.51382	-0.27866	-0.51703	-0.58267	-0.66179	-0.67112
SUV39H1_TP53	141	-0.07714	0.15838	-0.6018	-0.58057	-1.00148	0.25233	-1.01132	-0.67456	-0.68546	-0.68572	-0.5662	-0.34725	-0.86011	-0.71097
GON4L_YY1AP1	142	-2.61975	0.159924	0.666975	-0.01706	-0.69163	0.989702	-0.66317	-0.70989	-0.86206	-1.21928	-0.81855	-0.96914	-0.29471	-0.28537
FBXW7_NOP2	143	-2.62653	-1.19108	-0.31486	0.287769	-1.77447	0.291903	-0.92299	-0.27121	-0.13067	-0.39515	-0.58627	0.261567	0.136351	-0.08816
LEO1_SDHC	144	-0.57916	-0.56142	0.154808	-0.21104	-0.61625	0.362131	-0.60469	-0.86479	-0.59894	-0.54966	-0.96383	-0.54346	-0.8283	-0.91698
PPP2CA_PURG	145	-0.03885	-0.15796	-0.19613	-1.48944	-0.64166	-0.42872	-0.98932	0.542849	-1.14272	-0.38569	-0.64492	-0.55255	-0.95975	-0.18706
MED12_MED14	146	-1.49279	-1.71797	-0.15915	-0.11674	-0.78106	-1.81965	0.815304	1.98198	-0.28226	-1.94426	-0.22908	0.504295	-0.81634	-1.19703
FOXM1_RB1	147	-0.05804	-0.39069	-0.50037	-0.73781	-0.03371	-0.04119	-0.60408	-0.24305	-0.58996	-0.504	-1.0036	-0.44863	-0.97407	-1.11074
NCOR1_NR1D1	148	0.222222	-1.06821	-0.71143	-0.30226	0.016143	-0.0004	-1.00309	-0.62637	-0.32661	-0.32422	-0.93606	-0.49937	-0.72493	-0.9329
ANKRD26P1_PTPRD	149	-1.51052	-2.93315	-0.34307	0.563882	-0.71094	-0.00241	0.119437	-0.08122	-0.53806	-0.179	-0.53636	-0.36906	-0.30817	-0.37187
FDPS_HUS1	150	-1.72831	-1.46195	-1.08552	2.74831	-0.11183	-0.64666	-0.19161	-0.52143	-1.04274	0.779671	-2.95782	-0.56059	-0.05545	-0.323
RC3H1_RC3H2	151	-1.9461	-0.9586	0.10722	-0.91953	0.069096	0.708731	-0.56248	-0.08039	-0.29711	-0.6039	-0.84771	-0.75122	-0.83903	-0.20195
PTPN22_PTPRD	152	-1.15561	-1.79434	-0.15498	0.102312	0.047362	0.199337	-0.27446	-0.50277	-1.00016	-0.46569	-0.52232	-0.49551	-0.24699	-0.83211
C3orf22_CDKN2A	153	-0.31463	-0.45912	-0.53117	-0.15503	-0.78768	0.085673	-0.84234	-0.29677	-0.8334	-0.62198	-0.73364	-0.30324	-0.73274	-0.56734
AMOTL2_TP53	154	-0.22498	-0.00761	-0.36619	-0.8619	-0.30268	-0.37908	-1.07613	-0.60093	-0.51963	-0.38026	-0.58053	-0.38306	-0.77685	-0.62945
NOTCH1_PRG2	155	-0.2092	-0.19764	-0.52782	-0.12322	-0.0904	-0.02227	-0.83092	-0.6726	-1.05448	-0.70622	-0.69434	-0.69382	-0.68261	-0.54911
OR7C1_TP53	156	-0.1984	-0.69042	-0.58261	-0.61051	-0.41199	-0.30574	-1.27011	-0.24029	-0.74871	-0.28259	-0.55345	-0.24464	-0.50876	-0.37518
CDKN2A_SPN	157	-0.74841	0.101039	-0.21993	-0.42622	-0.48873	0.107414	-1.0834	-0.50323	-0.93432	-0.23142	-0.63882	-0.37601	-0.71228	-0.86816
TP53_ZIC5	158	0.07662	-0.29362	-0.31395	-0.9887	-0.63115	0.165427	-0.83183	-0.67991	-0.39356	-0.35333	-0.74083	-0.40249	-0.82664	-0.67335
CDKN2A_SAMD14	159	0.275636	-0.37341	-0.06038	-1.10462	-0.49426	-0.19198	-0.27059	-0.73468	-0.55426	-0.525	-0.84538	-0.78617	-0.54644	-0.65141
FLRT1_PIK3R1	160	-0.50188	0.420141	-0.70273	-0.41394	-0.11771	-0.33006	-0.7421	-0.67281	-0.95778	-0.55446	-0.6482	-0.48905	-0.57946	-0.54717
DUSP8_SSH2	161	-0.42534	0.11397	-0.26467	-0.56031	-0.58761	-0.08745	-0.73073	-0.54723	-0.58641	-0.66626	-0.87134	-0.51548	-0.49542	-0.57769
MYC_NCOR1	162	-1.67439	-0.91571	-0.801	0.23313	-1.71999	-0.23938	-0.40318	-1.46737	-0.30094	0.704612	-0.12004	0.495941	-0.70112	0.144112
CDH1_SLC7A6OS	163	0.04643	-0.70572	0.202771	0.170937	1.6675	-3.71556	-1.50483	0.629756	-0.60074	-0.67654	0.344768	-1.6893	-0.00879	-0.85901
NFE2L2_TP53	164	1.49445	-0.27609	-0.93168	-0.19848	-0.37948	-0.02431	-1.44847	-0.60164	-0.42529	-0.81076	-0.93246	-0.50169	-0.83659	-0.65238
LGALS1_NOTCH1	165	0.042352	0.800198	-0.52341	-0.16373	-0.19477	-0.1177	-0.84903	-0.47916	-1.06029	-0.61169	-1.00323	-0.4678	-0.89185	-0.93823
CHEK1_PARP1	166	0.050023	0.465391	-0.11836	0.615451	-3.05731	-0.61069	0.226029	-0.74499	0.131564	-3.27959	-0.5615	1.14675	-0.80384	0.09622
PUM1_PUM2	167	0.28954	0.558422	-0.26917	-0.76506	-1.01706	0.200199	-0.91401	-0.97565	-0.14064	-0.92025	-0.8148	-0.25482	-0.46739	-0.93561
CDH1_TPMT	168	-0.28301	-1.8642	-0.02955	-1.67223	-0.40199	-0.27219	-0.45758	0.059301	-0.14679	-0.35512	-0.51326	-0.15992	-0.26472	-0.06307
MAP2K4_MAP3K1	169	-0.603	0.20452	-0.52267	-1.00737	0.000207	0.2069	-0.73417	-0.83339	-0.78193	-0.37265	-0.3332	-0.26814	-0.47789	-0.89534
FBXW7_RELB	170	0.268836	-0.01441	-0.34526	-0.8553	-0.32239	-0.16455	-0.5835	-0.17433	-0.75562	-0.51054	-0.75439	-0.4963	-0.82036	-0.81464
HEYL_TP53	171	0.790315	-0.08138	-0.50634	-0.54644	-0.45376	0.122912	-1.03449	-0.43183	-0.98779	-0.6603	-0.86251	-0.19146	-0.94958	-0.44704
BACH1_KEAP1	172	0.839081	-0.59063	-0.25533	-1.53566	-0.6424	-0.15092	-0.66509	-0.97146	-0.74614	-0.04781	-0.13357	-0.18532	-0.69006	-0.44384
CDKN2A_EFR3A	173	-0.63173	-0.5151	-0.24932	-0.81147	0.02234	-0.25744	-1.56232	0.077334	-0.93198	-0.20498	-0.7516	0.574668	-0.5657	-0.40132
NDFIP1_NDFIP2	174	-1.10338	-0.13831	0.094003	-0.03994	-0.44291	-0.15469	-1.02201	-0.75268	-0.58088	-0.22498	-0.744	-0.50869	-0.15792	-0.40542
SMARCA4_THAP11	175	-0.1354	-0.00488	-0.54553	-0.70662	-0.27959	0.081891	-0.73699	-0.50471	-0.30366	-0.10067	-1.04264	-0.24798	-0.8464	-0.79545
RB1_TFDP1	176	-2.67803	-1.95465	-0.35926	0.069118	-0.13407	-0.52604	0.019175	-0.45919	0.145613	-0.13269	-0.1805	0.029121	-0.14031	0.164608
CDH1_OR52E2	177	-0.35905	-0.67996	-0.62022	-0.16477	-0.71357	-0.14937	-0.71063	-0.08887	-1.06432	-0.31617	-0.30274	-0.52799	-0.14116	-0.27662
FBXW7_PIF1	178	-0.00627	0.059204	-0.33449	-0.66477	-0.53517	-0.19848	-0.86836	-0.4945	-0.64683	-0.38638	-0.62882	-0.38263	-0.51194	-0.50265
MET_PTEN	179	-0.12037	0.414833	-0.39486	-0.86682	-0.55318	0.001592	-0.364	-0.51203	-0.83998	-0.73102	-0.5855	-0.3078	-0.51926	-0.66428
RB1_RBL1	180	0.177004	0.588655	-0.12921	-0.18013	-0.30076	-0.29637	-0.57581	-0.70912	-0.45136	-0.66128	-1.10766	-0.52783	-0.76551	-1.10031
COA6_POLQ	181	-1.99031	1.52136	0.265153	-1.09929	-0.25845	-0.59807	-1.20798	-0.90831	-1.59125	-0.92351	0.354369	0.102165	0.017499	0.277272
LITAF_PTPRD	182	0.26416	-0.37848	-1.08633	-0.45635	-0.91134	-0.19404	-0.2066	-0.47366	-0.05353	-0.48668	-0.52651	-0.32599	-0.61391	-0.54122
PTPRD_SCN2B	183	-0.77742	0.176975	-0.41446	-0.18657	-0.35293	-0.52147	-0.87121	-0.60237	-0.63105	-0.46878	-0.26595	-0.26717	-0.46391	-0.32317
ILF3_TP53	184	0.155841	-0.50555	-0.79862	-0.74409	-0.02113	-1.14983	-0.45123	0.067385	-0.35845	-0.74412	-0.38411	0.089296	-0.25009	-0.79344
DLK2_NOTCH1	185	0.088581	-0.09847	0.073076	0.072495	-0.07276	0.022608	-0.89629	-0.61804	-1.04933	-0.69072	-0.52936	-0.60957	-0.67104	-0.89602
RORC_TP53	186	0.248277	0.58134	-0.46959	-0.43399	-0.3852	0.102389	-1.0266	-0.51555	-0.61565	-0.52952	-0.4359	-0.40022	-0.77016	-1.22295
OR10J5_TP53	187	-0.07741	-1.46746	-0.18903	0.121645	0.098449	-0.38428	-0.83307	-0.22444	-0.56411	-0.63436	-0.15909	-0.43087	-0.80494	-0.30786
ATM_SMO	188	0.166498	-0.13942	-0.54056	-0.15456	0.036199	0.073748	-1.1826	-0.49795	-0.76783	-0.55427	-0.49975	-0.37836	-0.5165	-0.89412
PRKRA_TP53	189	-0.12427	-1.21505	-0.67439	0.590489	-0.4403	-0.55968	-0.17049	-0.01563	-0.32358	0.134567	-0.19214	-1.52837	-0.22001	-1.08658
IFNA10_IFNA17	190	-0.00548	-0.44902	-0.04464	-0.36034	-0.54281	-0.08047	-1.14531	-0.26098	-0.73396	-0.596	-0.20759	-0.08541	-0.56847	-0.69581
DHODH_HUS1	191	-0.66869	-0.6427	0.43244	-0.60502	0.394742	-1.13849	-1.1725	-0.35873	0.703585	0.210846	-2.23853	-0.06942	-0.87445	0.255714
PTEN_UBALD1	192	0.060515	-0.26549	-0.15679	-0.67803	-0.28909	0.092921	-0.62154	-0.50416	-0.38542	-0.59667	-0.59209	-0.46103	-0.67562	-0.63092
CDKN2A_RLN2	193	-0.18081	0.511065	-0.51699	-0.29747	-0.06776	0.251752	-0.86957	-0.59315	-1.00796	-0.42109	-0.64375	-0.3225	-0.82939	-0.71113
KIT_SMO	194	0.34526	0.344802	-0.84216	0.089391	-0.12708	-0.45075	-0.96906	-0.73718	-1.01238	-0.45662	-0.62475	-0.46012	-0.41622	-0.3572
E2F1_RB1	195	-0.49638	-0.00189	-0.53085	-0.26395	-0.25834	-0.19138	-0.63196	-0.60112	-0.45539	-0.42862	-0.74066	-0.17849	-0.64969	-0.17486
HDAC6_IGF1R	196	-0.03995	-0.36468	-0.07776	-0.40745	-0.31162	0.245589	-0.99121	-0.35282	-0.59857	-0.50357	-0.67279	-0.30882	-0.77292	-0.44405
SSH2_TP53	197	-0.11941	0.428495	0.023359	-0.19253	-0.21331	-0.44522	-0.55384	-0.6102	-0.63023	-0.59561	-0.77617	-0.21075	-0.52808	-1.13785
RB1_RBL2	198	-0.92237	-0.83466	-0.49804	-0.5875	-0.32259	-0.07092	-0.10578	-0.47687	-0.23369	-0.43309	-0.63356	0.103664	-0.32626	-0.1941
HDAC6_PBRM1	199	0.193313	-0.01943	-0.65845	-0.19215	0.264062	-0.66286	-0.67683	-0.46801	-0.80978	-0.6899	-0.48847	-0.33975	-0.39243	-0.56835
C1QTNF1_MUC6	200	0.384855	0.232023	-0.11717	-0.42224	-0.17056	-0.26644	-0.76968	-0.59362	-0.77013	-0.69133	-0.6857	-0.22797	-0.58141	-0.82684
HGF_NOTCH1	201	0.896304	-0.52068	-0.22457	-0.78074	-0.1948	-0.30772	-0.75859	-0.25004	-0.57421	-0.47545	-0.32851	-0.39851	-0.56178	-0.9995
PPP2CB_USE1	202	0.077974	-0.22982	-0.34536	-0.12448	-0.99655	0.292658	-0.6128	-0.45815	-0.37537	-0.49185	-0.80959	-0.13074	-0.72291	-0.51448
CDH1_TCTN1	203	-0.70084	0.045211	-0.7278	-0.58066	-0.27522	-0.7262	-0.60255	0.067842	-0.68364	-0.14512	-0.29919	0.16278	-0.49834	-0.46731
PPP2CA_WRN	204	-0.04405	0.288027	-0.52258	-1.14668	-0.79652	0.21878	0.359335	-0.63489	-0.88788	-0.49294	0.650669	-0.72579	-1.06733	-0.62451
TP53_TRAF4	205	0.463868	-0.03074	-0.48332	-0.55514	-0.43574	0.015006	-0.77458	-0.69615	-0.56088	-0.85682	-0.23346	-0.19812	-0.62397	-0.44612
CDH1_S1PR4	206	-0.13393	-0.03605	-0.19292	-0.09567	-0.31261	0.031	-0.8057	-0.5852	-0.5542	-0.34316	-0.49511	-0.38234	-0.77515	-0.72363
LPAR2_NOTCH1	207	0.144465	-0.34256	-0.16489	-0.37213	-0.4532	0.074883	-0.56289	-0.53493	-0.65436	-0.44487	-0.5007	-0.38616	-0.54682	-0.6122
KDM5C_TSC1	208	0.232323	-0.30218	-0.46251	-1.14813	-0.48694	-0.2061	-0.91515	0.020683	-0.4818	-0.21392	-0.58603	-0.26842	-0.35841	-0.16612
CDH1_CDH17	209	-0.51215	0.510083	-0.44166	-0.60336	-0.27179	-0.30233	-0.9463	-0.02523	-0.88948	-0.31755	-0.31062	-0.10754	-0.51731	-0.60053
AP2A1_AP2A2	210	0.864778	-0.45661	-0.42113	-1.5685	-0.85448	-1.00281	-0.06609	-1.20071	1.3373	-1.25116	-1.09418	0.011492	0.431068	-0.05485
FGFR2_MAP3K1	211	-1.27044	0.330523	-0.7173	0.060582	0.180454	0.126686	-0.88444	-0.33607	-0.58796	-0.32481	-0.18643	-0.67719	-0.47775	-0.49143
CDH1_NDFIP2	212	-0.82344	-2.34137	-0.30203	-0.27856	0.280347	0.175926	-0.88799	-0.26258	-0.20512	0.043264	-0.23374	-0.38105	-0.09582	0.116432
HDAC6_KDM5C	213	0.164374	-0.18749	-0.37592	-0.57599	-0.36681	-0.21791	-0.78095	-0.21767	-0.5344	-0.26145	-0.54656	-0.32362	-0.4679	-0.49542
CDKN2A_PYROXD1	214	-0.61411	0.610274	-0.72343	0.019904	0.132904	0.339145	-0.36915	-0.51106	-0.47603	-0.82001	-1.05356	0.134542	-0.58437	-1.271
DNAJA1_DNAJA2	215	-0.97394	-1.25014	-0.90491	-0.13055	-0.71046	-0.42774	0.136166	-0.30857	0.065886	-0.53395	-0.24268	-0.30149	-0.02051	0.426063
NPTX1_TP53	216	0.440077	0.036972	-0.43957	-0.58745	-0.32473	-0.2527	-0.8808	-0.38644	-0.55425	-0.45161	-0.48836	-0.268	-0.52891	-0.49093
DCPS_TP53	217	-0.31117	0.243008	-0.21259	-0.04254	-0.1513	-0.46055	-0.49761	-0.84105	-0.45222	-0.65556	-0.54856	-0.20689	-0.46624	-0.52408
OPALIN_PTPRD	218	-1.17344	0.093656	-0.89213	-1.09192	-0.42357	-0.53949	-0.64968	-0.06549	0.118388	-0.2989	-0.0155	0.06809	-0.33507	0.126483
CDKN2A_NPFF	219	-0.35788	-0.1733	-0.32274	-0.5296	-0.48983	0.481852	-1.37541	-0.38065	-0.50107	-0.27093	-0.30673	-0.08172	-0.57669	-0.19035
CDH1_DEPDC1	220	-0.64373	0.105978	-0.93601	-0.6984	0.157926	-1.28611	-0.52224	0.212181	-0.52957	-0.44368	-0.53156	-0.18064	0.108489	0.123974
SMARCC1_SMARCC2	221	1.28463	1.7226	0.673146	-0.36062	-1.38607	-0.4631	-0.28566	-1.97555	0.871971	-1.88332	-0.24446	-1.03275	-1.60291	-0.29344
CDKN2A_LEMD1	222	-0.26496	-0.18331	-0.34391	-0.24471	0.08594	0.04357	-0.38552	-0.47431	-0.77697	-0.38995	-0.66617	-0.10851	-0.68621	-0.57721
AP1B1_PTEN	223	0.096321	0.015459	-0.59507	-0.74077	-0.19285	-0.02792	-0.63267	-0.48664	-0.60693	-0.40766	-0.43988	-0.35297	-0.0177	-0.55921
LRP1B_RAD23A	224	-0.29985	0.191355	0.057999	0.181556	0.05584	0.419519	-1.29001	-0.66288	-0.55647	-0.62624	-0.73777	-0.33549	-0.48369	-0.84674
CDKN2A_LILRB5	225	0.259645	-0.43553	-0.39856	-0.06509	-0.22866	0.248435	-0.70475	-0.45392	-0.54781	-0.51236	-0.81816	-0.44737	-0.42087	-0.40608
DCPS_FHIT	226	-1.33325	-0.97762	0.26709	0.130922	0.41132	-0.08977	-0.73344	-0.54918	-0.75244	-0.2259	-0.21526	0.21093	-0.54504	-0.47904
B4GALT1_SMAD4	227	-0.2507	-0.57179	-0.02409	-0.07802	-0.4136	0.027446	-0.77518	-0.58279	-0.57365	-0.30527	-0.21436	-0.41115	-0.48348	-0.19457
FAM117B_GLCCI1	228	-0.67734	0.050479	0.171643	-0.9721	-0.72543	-0.09948	-0.39132	-0.5005	-0.6419	-0.56655	0.054521	0.337027	0.058408	-0.92177
MFRP_TP53	229	0.295313	0.209531	-0.64629	-0.05823	-0.28066	-0.44939	-0.72048	-0.40687	-0.54189	-0.35889	-0.45655	-0.26702	-0.54516	-0.59516
SELE_TP53	230	0.211336	0.134075	-0.19373	-0.55842	-0.25853	-0.46434	-0.66212	-0.31843	-0.80038	-0.19103	-0.41739	-0.26194	-0.64457	-0.37689
INTS10_PSD3	231	0.186126	-1.4507	0.120463	-0.31123	-0.19393	-3.21307	0.353332	-0.20614	0.135078	-0.19069	-0.00512	-0.07767	0.37884	-0.31726
NOTCH1_ZNF74	232	0.152154	-0.29225	0.119062	0.236487	-0.04197	-0.42889	-0.74835	-0.24502	-1.01695	-0.22799	-0.66889	-0.49785	-0.31328	-0.8008
PGR_RB1	233	-0.07506	-0.19369	-0.14201	-0.0093	-0.24548	-0.22052	-0.86857	-0.54013	-0.22994	-0.29944	-0.49454	-0.26196	-0.56303	-0.6107
NOTCH1_ZNF707	234	0.288864	-0.08624	-0.45374	-0.44331	-0.07586	0.10097	-0.83188	-0.33143	-0.4625	-0.40911	-0.57888	-0.25064	-0.674	-0.43038
PCDHGA12_TP53	235	-0.06711	0.274605	-0.40582	-0.61145	-0.00374	0.251524	-0.72116	-0.37449	-0.44397	-0.56557	-0.57997	-0.21597	-0.46227	-0.67663
TP53_WFDC3	236	0.114911	-0.14435	-0.27988	-0.53213	-0.12437	-0.0868	-0.82507	-0.44204	-0.13093	-0.39094	-0.5193	-0.21681	-0.38846	-0.6313
KAT6A_KAT6B	237	-0.23543	0.522094	0.722456	-0.12395	-0.48225	0.564644	-1.4335	-0.79456	-0.60206	-0.72813	-0.09215	-0.09428	-0.7827	-1.03289
TM4SF5_TP53	238	0.424735	-0.01483	-0.20252	-0.30835	-0.3338	-0.42406	-0.32207	-0.48111	-0.65496	-0.52152	-0.4764	-0.35982	-0.54073	-0.37284
PTK2_PTK2B	239	-1.9031	0.096444	-0.44021	-0.92654	0.253881	0.304995	0.040491	-0.95713	-0.01897	-0.53946	-0.39026	-0.84074	0.076914	0.67378
MAF_NOTCH1	240	2.36368	0.04171	-0.75326	-1.16943	-0.26752	-0.10381	-0.68364	-0.30491	-0.72938	-0.46704	-0.23657	-0.413	-0.74508	-1.01721
KIT_RPS6KB1	241	-3.0947	-1.59358	0.643535	0.591118	0.417876	-2.76581	0.162997	-0.12319	-0.17181	0.751535	-0.01037	0.164898	0.197686	0.348164
KMT2B_MRPS28	242	-0.11893	-0.45347	-0.67487	-0.75829	-0.39184	1.169	-1.13675	-0.13714	-0.95681	-0.38835	-0.54234	0.111439	-0.06809	-0.12417
CCND1_CDKN2A	243	-0.71817	1.36767	0.288204	-0.1816	-0.26013	-1.39532	0.489031	-0.2476	-0.72602	0.067487	-0.71797	-0.35276	-0.57728	-1.50069
FAT1_OIP5	244	-0.24909	0.200966	0.124216	-1.0217	-0.65007	-0.01215	-0.36902	0.070595	-0.75246	-0.3498	-1.07115	0.282043	-0.44697	-0.2202
KATNAL2_VPS4A	245	-0.17755	0.357282	-0.36134	-1.19506	-0.82816	-0.04577	-0.34072	-0.34403	-0.25024	-0.14187	-0.19223	-0.83674	-0.11423	0.078552
CCDC107_CDKN2A	246	-0.69545	0.20998	-0.46437	-0.097	0.148753	0.309955	-0.8024	-0.2351	-0.35127	-0.4098	-0.63796	-0.04077	-0.62289	-0.6925
BCL2L1_MCL1	247	-0.65278	-0.48915	0.281532	0.021605	-0.12223	0.266367	0.508821	-1.14479	-0.97066	-1.05828	0.008575	0.519772	-0.79225	-0.75379
CDH1_NPTXR	248	0.12288	-1.45632	0.179578	-0.25615	-0.15279	0.081602	-0.57174	-0.18186	-0.29896	-0.4581	-0.53563	-0.22538	-0.19865	-0.40633
MYOM2_UCK1	249	0.281164	0.010368	-0.65363	-0.78768	-0.18628	0.232304	-0.3057	-0.25261	-0.42543	-0.2187	-0.54982	-0.40207	-0.48476	-0.58537
LEMD3_PTEN	250	-0.00149	-0.26519	-0.21767	-0.37813	-0.45745	0.119624	-0.88158	-0.36955	-0.1821	-0.33907	-0.16133	-0.18821	-0.52919	-0.29211
C7orf31_FAT1	251	-0.38517	-0.56489	-0.91839	-1.27739	0.114076	-0.55038	0.015888	-0.07679	0.270391	0.332606	-0.64869	-0.161	-0.11781	-0.15712
FBXW7_PIGO	252	-0.14666	0.004903	0.24679	-0.24764	-0.12511	-0.13983	-0.16004	-0.25338	-0.6844	-0.37855	-0.819	-0.37018	-0.6097	-0.35938
OR7C2_TP53	253	0.059001	-0.70827	-0.23179	-0.5679	-0.58914	0.111871	-0.44359	0.028884	-0.18943	-0.32848	-0.31873	-0.20884	-0.39833	-0.20216
FH_NSD1	254	-0.37261	-0.60258	-0.66073	-1.23385	0.094478	-1.462	0.014376	0.313897	0.412768	-0.26044	-0.20412	-0.16411	-0.44101	0.596504
GATA3_WEE1	255	0.630999	-1.26509	0.814711	-0.09824	0.690114	-2.70485	0.225114	-0.41211	0.374979	-0.38989	-0.94791	-0.34541	-0.62057	0.09397
PRKAR1A_PTEN	256	-0.15348	-0.16336	-0.49774	-0.88073	-0.16983	-0.48465	0.098139	-0.43113	-0.31612	-0.2706	0.284098	-0.0302	-0.64204	-0.2815
BRCA1_PARP1	257	-2.23335	-1.15827	-0.23088	-0.45596	-0.14426	-0.21914	-0.32479	0.391417	-0.02037	-0.39597	0.365312	0.053159	-0.20629	0.672732
COQ8A_COQ8B	258	0.97191	0.061221	-0.09196	0.64868	-0.55049	-0.14578	0.250432	-0.70283	-0.06012	-1.37017	-0.17783	-1.37474	-1.03384	-0.33113
CDKN2A_FAM71B	259	1.46201	-0.05222	0.174279	-0.46817	-0.52772	-0.146	-0.66038	-0.43244	-0.67344	-0.30368	-0.56563	-0.25688	-0.7608	-0.6674
CDH1_CLIP1	260	-0.22633	-0.22363	0.3292	0.095783	-0.61986	-0.40597	-0.56267	-0.25716	-0.30381	-0.43295	-0.80443	-0.23599	-0.54861	0.317982
FGFR3_VHL	261	-0.06144	0.042107	-0.29582	-0.46116	-0.23898	-0.21605	-0.81263	-0.23965	-0.29961	0.535775	-0.47754	-0.34604	-0.4283	-0.53095
TCF12_TCF3	262	-0.28789	0.56961	-0.44355	-0.28278	-0.18334	0.311817	-0.38858	-0.65949	-0.23867	0.026508	-0.65272	-0.20262	-0.64092	-0.74812
CSMD1_PRF1	263	0.649025	0.044215	-0.8365	-0.67743	-0.16211	0.094659	-0.26584	-0.27748	-0.34008	-0.51689	-0.50147	-0.08462	-0.44543	-0.49982
KDM6A_MSH6	264	-0.10047	-0.39804	0.133508	-0.58564	0.170827	-0.13417	-1.04033	-0.24884	0.006817	-0.25407	-0.5031	-0.44558	0.068067	-0.47949
MAP2K4_MAPK9	265	0.375998	0.260918	0.578057	-0.3876	0.05905	-0.6705	-0.41684	-0.19009	-0.86141	-0.18221	-0.45306	-0.20735	-0.32754	-1.38105
GSX2_RB1	266	-0.12575	0.047962	-0.16889	-0.45948	-0.00159	-0.28262	-0.21604	-0.41994	-0.35661	-0.21514	-0.7384	-0.08199	-0.57966	-0.19002
APC_NCKAP1	267	0.218454	-1.41119	-0.08206	-0.57653	0.326587	0.583451	-0.85876	-0.3596	-0.3934	-0.05594	-0.36724	0.545049	-0.42896	-0.91552
ZNF133_ZNF169	268	-0.1268	0.843925	-0.38322	-0.42305	0.129368	-0.80884	-0.46564	-0.04695	-0.4988	-0.12202	-0.68501	-0.29469	-0.45159	-0.43823
EP300_MPPE1	269	-1.55364	-0.06919	-0.55664	0.267808	-0.34149	-1.11449	-0.03174	0.04892	0.13008	-0.21578	-0.22878	-0.2529	-0.05822	0.295133
VAMP1_VAMP2	270	0.122123	0.204493	-0.38869	-1.13878	-0.33903	0.141194	-0.37925	-0.37286	-0.03277	-0.18828	-0.47334	-0.35898	-0.29003	-0.1761
TLR6_TP53	271	1.63343	0.193702	-0.61475	-0.90936	0.008537	0.082481	-0.46585	-0.48323	-0.70486	-0.69115	-0.38579	-0.32429	-0.67349	-0.32153
IFNB1_PELO	272	0.545927	-0.5923	-0.37868	-0.85083	-1.34519	0.051969	0.81662	-0.7497	0.543894	-0.55774	0.883115	-0.32624	-0.51511	-1.07585
KRT4_TP53	273	0.448716	0.485543	-0.64367	-0.43768	-0.21237	-0.42119	-0.84861	-0.43795	-0.30468	-0.36495	-0.32459	0.208241	-0.32668	-0.31917
CCDC6_TP53	274	0.224189	-0.46922	-0.24371	0.562821	0.200683	-0.37568	-1.46966	-0.37862	-0.25366	-0.32887	-0.5696	0.159924	-0.20579	-0.3479
KLF2_MCPH1	275	-0.11073	-0.43459	-0.22837	-0.49079	0.072444	0.620735	-0.20386	-0.28111	-0.5248	-0.33784	-0.26437	-0.33312	-0.62066	-0.34288
MYOC_TP53	276	-0.45954	-0.11226	-0.22762	0.21293	-0.02659	0.169012	-0.41337	-0.36045	-0.34358	-0.36106	-0.66802	-0.0083	-0.21412	-0.66195
BRAF_MAP2K4	277	-0.09562	-0.34083	0.175847	-0.45336	-0.2215	-0.28649	-0.29065	-0.00477	-0.62231	-0.37806	-0.2628	-0.12677	-0.17663	-0.38052
KEAP1_KLHDC8A	278	0.915125	-0.59162	-0.14428	-0.86443	-0.77061	0.001032	-0.57866	-0.4414	-0.45949	-0.16676	0.830968	-0.04499	-0.70997	-0.43623
ING4_ING5	279	0.673792	1.41507	-1.10737	-0.47433	-0.71499	0.433508	-0.43385	-1.18193	-0.80693	-0.60574	-0.18057	-0.08906	-0.0916	-0.27051
LRRN2_PTPRD	280	0.188045	0.379533	-0.02506	-0.20705	0.034997	-0.15984	-0.69749	-0.54761	-0.63209	-0.31917	-0.18334	-0.29766	-0.28515	-0.67477
FBXW7_MPPE1	281	-0.39238	-0.0876	-0.54786	-0.36341	-0.00749	-0.09064	-0.28984	0.02901	-0.32863	-0.12057	-0.43761	-0.10816	-0.18241	-0.44622
NCOR1_RARA	282	-0.88737	-1.5349	-0.4095	1.01548	-0.91079	0.414281	0.447086	0.045733	-0.04115	-0.24634	-0.07575	-0.66529	-0.31084	-0.20637
HUS1_TIPIN	283	-2.37552	-2.29575	-1.19127	2.18404	1.56469	-1.53654	1.86244	-1.28957	-0.31366	0.591486	0.310692	-1.21506	-0.39795	0.741727
ATMIN_CDKN2A	284	-0.31741	0.380481	0.229492	-0.5423	-0.09157	0.198334	-0.6741	-0.51843	-0.27512	-0.30686	-0.55548	-0.10896	-0.54636	-0.2296
HSD17B14_WWOX	285	0.013721	-0.4741	0.396832	-0.70296	0.146996	0.285001	-0.59639	-0.22551	-0.28809	-0.48048	-0.57572	-0.02991	-0.48564	-0.3062
FAM66E_ZNF705B	286	0.385825	0.640076	-0.57876	-0.44283	0.017128	0.100775	-0.81992	-0.4807	-0.12329	0.017807	-0.45485	-0.28147	-0.75225	-0.53838
GATA3_KDM6A	287	0.151851	0.17914	0.585982	-0.70948	-0.67842	-0.08237	-0.43611	-0.48762	0.056744	-0.32733	-0.55177	0.029019	-0.44853	-0.57371
NF1_PTEN	288	-0.17105	-0.13006	-0.1987	0.356702	-0.3393	-0.22549	-0.18599	-0.42214	-0.50584	-0.77059	-0.42225	-0.12608	-0.14865	-0.00029
CDH1_PRSS12	289	0.204988	-1.1375	-0.09371	-0.45883	0.117915	0.246239	-0.04544	-0.26511	-0.54143	-0.09027	-0.62998	-0.22552	-0.19519	-0.15449
ASXL1_DPH5	290	0.008129	-1.18143	-0.45764	-0.23128	0.305515	-0.00141	-0.44375	-0.45426	0.007022	0.086238	-0.3245	-3.8e-05	-0.06889	-0.50759
CREBBP_LRP8	291	0.188776	-0.71962	-1.55823	-0.92163	-0.27648	-0.1959	0.411309	0.116827	-0.03679	0.028175	-0.75163	0.130148	0.050252	0.321029
HDAC2_SMARCA4	292	-2.155	-1.02504	0.406912	-0.06302	0.25059	0.459649	0.236463	-0.14365	-0.34283	-0.12356	-0.27082	0.131474	-0.22961	-0.32406
IGFL3_NOTCH1	293	0.839223	-0.53666	-0.12694	0.207351	-0.09759	0.031966	-0.79366	0.091677	-0.43239	-0.31482	-0.5498	-0.38933	-0.52567	-0.55542
PPP4R2_VHL	294	-1.11783	-1.77026	0.52502	1.89927	-0.60625	-0.11899	-0.95359	-0.09065	-0.28494	0.270126	-0.11994	-0.24289	-0.44242	-0.06251
C9orf163_NOTCH1	295	0.155433	0.047162	-0.09018	-0.39132	-0.25185	-0.11494	-0.46665	-0.33834	-0.15686	-0.15034	-0.34401	-0.20232	-0.33932	-0.45003
CDK9_SMAD4	296	-3.00839	-0.15787	0.688251	0.492607	-1.22916	1.14696	0.840192	-0.9866	1.25441	-1.00019	0.918512	-2.78275	0.265035	0.482635
KDM5C_MAP3K1	297	0.076839	0.156919	-0.15119	-0.54202	0.062352	-0.28804	-0.61704	-0.36795	-0.24307	-0.08139	-0.33088	-0.26858	-0.18123	-0.29065
CDKN2A_PTEN	298	0.099173	-0.64832	-0.1668	0.357601	-0.38873	-0.033	-0.40951	-0.38942	0.064973	-0.05911	-0.56386	-0.20949	-0.30089	-0.3223
HEXIM1_TSC2	299	0.432536	-0.70463	0.035113	-0.28019	0.070444	-0.1283	-0.44259	-0.01577	-0.49205	-0.51467	-0.63366	0.221549	-0.32671	-0.173
CISD1_CISD2	300	0.070742	1.04473	0.254017	0.131493	0.003273	0.134837	-0.87194	-0.49229	-1.16	-0.09824	-0.58937	-0.21449	-0.77364	-0.37822
CDK4_CHEK2	301	-0.26828	0.446812	-0.18576	-0.2188	-0.25274	-3.43207	0.853462	0.21232	0.029204	0.291103	-1.59198	-0.19932	0.709419	0.71687
PB1_SEPHS2	302	-0.32976	0.38774	-0.56006	-0.6445	-0.39241	-0.23991	-0.03406	-0.99318	-0.40441	1.00458	0.261908	-0.16959	-0.31904	-0.3902
UCK1_UCK2	303	-0.4484	0.484565	0.065197	-0.29456	0.035471	-0.38167	-0.09779	-0.42916	-0.79833	-0.25935	0.025015	-0.27011	-0.15062	-0.29262
CDKN2A_IGF1R	304	0.151078	0.350652	-0.2875	-0.64161	-0.24671	-0.17086	-0.11988	0.274644	-0.24688	-0.37914	-0.34432	-0.26359	-0.46346	-0.3982
PTPRD_TGFBR2	305	-0.41414	-0.71651	-0.50947	-0.48494	-0.06378	0.219146	-0.58852	-0.10574	0.091244	-0.13738	-0.18489	0.155045	-0.20764	0.168376
CDK4_HDAC1	306	-0.87281	-0.05245	0.857021	0.234405	-0.69134	-2.14057	-0.48451	0.003127	0.408197	-0.1298	0.563901	0.017694	0.012454	-0.50344
CCNE2_RB1	307	0.025015	-1.3595	-0.08451	0.139692	-0.81302	0.152833	-0.19005	-0.09167	0.127142	0.166304	-0.48215	-0.14773	-0.18247	-0.03562
MED12_MED13	308	-0.01763	0.250474	-0.63127	-0.30599	-0.10303	0.346079	0.023429	-0.37154	-0.47667	-0.51058	-0.29606	0.256671	-0.53396	-0.35211
KCNK7_TP53	309	0.287697	-0.48057	0.05717	-0.37178	-0.17395	-0.33353	0.133811	-0.11293	-0.12109	-0.16873	-0.43947	-0.09744	-0.41595	-0.46066
BRD4_KDM5C	310	0.677859	-0.01745	-0.27933	-0.55497	-0.49612	-0.42599	-0.70958	0.137503	0.063563	-0.29093	-0.21427	-0.12855	-0.05367	-0.36405
ALOXE3_TP53	311	0.083895	-0.11565	-0.70914	-0.31579	-0.6064	0.257989	-0.05245	-0.37556	-0.12381	0.06666	-0.27214	-0.28154	-0.05505	-0.13279
CDKN2A_FXYD5	312	0.127702	0.215931	-0.09305	0.01539	-0.206	-0.15296	-0.63581	-0.37882	-0.24763	-0.12928	-0.35634	-0.13619	-0.30246	-0.32631
KMT2D_MBOAT7	313	-0.23661	0.583443	-0.47478	0.304231	0.268793	-0.61937	-0.574	-0.29289	-0.17141	-0.35445	-0.29449	-0.24302	-0.18327	-0.29912
ASL_KMT2D	314	0.768501	-0.42347	-0.06926	-0.18384	0.33617	-0.12733	-0.62602	-0.21344	-0.23865	-0.38022	-0.07966	-0.38367	-0.52648	-0.4136
FBXW7_TP53	315	-0.19398	0.437143	-0.27511	-0.31663	-0.4679	-0.18801	-0.43472	-0.07825	0.034878	-0.27028	-0.14808	0.083279	-0.19922	-0.54203
FBXW7_MYCBP2	316	-0.05898	-0.60419	-0.28203	-0.38246	0.111659	-0.06099	-0.83616	-0.40128	0.191486	-0.33429	-0.14807	-0.07037	0.450995	-0.11365
CDH1_FGF4	317	0.298154	0.002969	-0.0667	-0.49476	-0.30961	0.019022	-0.48857	-0.22292	-0.30242	-0.22083	-0.29756	-0.29366	-0.06439	-0.06179
MAP2K4_MAPK8	318	1.10123	-1.12825	-0.19492	-0.3671	0.453172	0.222676	-0.43395	-0.38504	-0.243	-0.15631	-0.32011	-0.11203	-0.50548	-0.40351
NR1I3_TP53	319	0.45269	-0.51422	0.173564	-0.34141	0.277481	-0.17879	-0.20484	-0.22352	-0.62498	-0.18567	-0.3768	-0.3335	-0.28013	-0.10898
NR0B1_TP53	320	0.198701	0.40889	-0.1907	-0.53512	-0.18971	-0.03088	-0.43649	-0.01236	0.02695	-0.25213	-0.34677	-0.15536	-0.35219	-0.59195
PTPRD_ZDHHC11	321	0.046228	0.386117	-0.21413	-0.61852	0.043083	-0.6183	-0.73248	-0.15008	-0.27449	-0.20905	-0.0025	0.139713	-0.25256	0.011819
CHEK1_PTEN	322	-1.01192	-1.66893	-0.42385	0.649874	-1.05368	1.49428	-0.24121	0.247776	-0.69052	0.461067	-0.65723	0.45391	-0.13155	0.173569
BIN3_FBXW7	323	-0.05617	-1.15185	-0.21407	-0.2366	0.047517	0.493718	-0.02096	-0.34627	-0.02143	-0.16038	-0.0078	0.050165	-0.17441	-0.56209
MAP2K4_MAPK10	324	0.224166	-0.10461	0.047513	-0.47274	-0.25945	-0.54732	0.097962	-0.01586	-0.55017	0.03608	-0.19573	-0.05698	-0.24302	-0.30926
EPHA3_FGFR2	325	-0.56504	0.098502	-0.29969	-0.42804	-0.13864	0.0579	-0.13493	-0.18115	0.334444	-0.10654	-0.17529	-0.12863	-0.24027	-0.41292
TNKS_TNKS2	326	2.29191	0.798139	-1.5492	0.822509	0.708929	-1.12325	-1.03903	-0.13395	0.037963	-0.56932	-1.3238	-0.33687	-0.21726	-0.64969
CDH1_PSMG1	327	-0.98321	-2.20397	-0.32529	-0.33204	-0.03997	0.002366	-0.0032	-0.65309	0.95598	0.125661	0.225641	-0.36438	0.427686	0.889462
KCNK18_PTPRD	328	-1.04317	0.948005	-0.72359	0.096352	-0.34048	0.787833	-0.45946	0.023451	-0.30866	-0.37887	0.09637	-0.36851	-0.17556	-0.3704
ARF4_MTAP	329	-1.80058	0.289609	-0.86826	0.22489	0.876497	-0.48153	0.20084	-0.29719	-0.18493	-0.08935	-0.02974	0.675201	-0.37202	-0.30332
CDH1_PROS1	330	-0.50149	-0.13648	-0.57535	-0.26767	-0.28454	0.312497	0.083116	-0.34905	-0.30941	-0.3185	-0.09133	0.039681	0.177119	0.111813
KCNE3_PIK3R1	331	-0.19476	0.094363	-0.23964	-0.72333	0.017109	0.29798	-0.19376	-0.23491	0.041079	-0.24947	-0.2558	-0.09343	-0.18234	-0.16921
FBXW7_TRAF2	332	0.005375	0.25228	-0.00498	-0.08075	-0.10283	-0.01442	-0.7082	0.034137	-0.23002	-0.39205	-0.31442	0.081037	-0.07623	-0.52988
KDM5C_VHL	333	0.396321	-0.42608	0.008322	0.156223	-0.17592	-0.12929	-0.82878	-0.04527	-0.19891	0.103724	-0.2114	-0.3114	-0.1445	-0.23443
CHEK1_SRC	334	0.407803	0.343804	-0.22106	-1.85117	0.914738	-1.49728	-0.696	0.082943	0.062967	-0.83121	-0.09096	0.525686	0.340681	0.471471
CLEC2B_NOTCH1	335	-0.05668	-0.15213	-0.26824	0.236868	0.168113	-0.12004	-0.08939	-0.17484	-0.09289	-0.22205	-0.44564	-0.16573	-0.03228	-0.54274
TOP1_TSC1	336	0.345801	0.373328	-0.86861	-0.53148	0.050502	-0.10678	0.197035	0.52649	0.255911	-0.16113	-0.67015	-0.56576	-0.2314	-0.56446
ARID1A_TTC37	337	-1.14354	-1.25988	0.377268	0.347622	-0.06441	-0.57575	0.832332	0.051167	0.268045	-0.31623	0.840934	-0.56198	-0.66713	-0.07691
PTPN14_PTPRD	338	-0.36255	0.170228	0.185927	0.224197	-0.1258	-0.30258	-0.56333	-0.49249	-0.19046	-0.32091	0.225376	-0.1361	-0.11552	-0.11426
CDKN2A_STT3A	339	0.209928	-0.19378	-0.0202	-0.00054	-0.11962	-0.03862	-0.26279	0.227554	-0.42609	-0.24026	-0.3518	-0.13439	-0.2352	-0.32008
NRG1_TAF1B	340	0.248109	0.206682	0.202432	-0.26451	-0.23891	-2.81733	-0.24722	-0.65414	0.188448	0.696592	-0.06089	0.367783	0.452755	0.029779
PTPRD_RYK	341	-0.97871	1.57773	-0.27822	0.257175	0.365218	-1.19418	-0.44119	-0.24529	-0.06919	-0.06376	-0.3847	-0.06918	-0.16901	-0.18472
CR1_CSMD1	342	-0.51689	0.54203	-0.19286	-0.673	0.363391	-1.12811	-0.18076	-0.22917	-0.33358	0.347498	-0.04019	0.343627	-0.37471	0.250494
FBXW7_TGIF2	343	-0.17417	0.335296	-0.07261	0.25364	-0.02494	-0.23544	-0.20763	-0.45703	-0.2347	-0.22781	-0.3218	-0.06501	-0.04888	-0.29961
DCTN6_WRN	344	0.006349	-1.72306	0.744522	-1.13921	-0.62349	1.06209	0.304651	-0.76102	0.140013	-0.1252	1.86704	-0.54828	-0.23866	-0.74345
MAP3K1_STK25	345	0.291036	0.164499	-0.8623	-0.22163	-0.04716	-0.80816	0.01294	-0.38296	0.327147	-0.20442	-0.06823	0.11747	0.164164	-0.23935
PTPRD_RELT	346	0.552954	0.28623	0.028403	0.216626	-0.0341	-0.29491	-0.51214	-0.3991	-0.26508	-0.19323	-0.13376	-0.31307	-0.14351	-0.5421
FLT3_VHL	347	0.242187	0.037614	-0.83355	-0.06965	-0.3018	0.33545	-0.27667	-0.17319	-0.59219	-0.32495	-0.1792	0.21819	0.325991	-0.12949
PIK3R1_TGFBR2	348	-0.89816	1.23619	-0.5467	-0.26758	-0.15743	-0.2684	0.016458	-0.00124	0.245035	-0.30913	-0.05059	-0.04401	-0.55157	-0.12018
LGALS1_PTPRD	349	0.326754	1.41386	-0.01223	-0.18986	-0.00465	0.263507	-0.81094	-0.36954	-0.71964	-0.42065	-0.16008	-0.29073	-0.50022	-0.19742
CST9L_NOTCH1	350	-0.21244	0.075031	-0.049	-0.41562	-0.02787	0.090659	0.041118	-0.25211	-0.0427	-0.18644	-0.35465	-0.21156	-0.17654	0.060874
CDH1_MCF2	351	-0.47187	-1.36258	0.02185	0.236974	0.363117	0.796094	0.001599	0.086202	-0.43243	0.019631	-0.14565	-0.25781	-0.23911	-0.2663
CDKN2A_GSDMB	352	-0.3518	0.529246	0.14214	0.047999	-0.32141	-0.01805	-0.30342	-0.19708	-0.30652	-0.21021	-0.319	0.139156	-0.28211	-0.18384
CDH1_KRT75	353	1.4081	0.014906	0.125375	-0.5213	-0.14043	0.33402	-0.90782	0.011634	-0.24199	-0.52486	-0.57251	-0.24607	-0.16944	-0.14761
BICC1_FAT1	354	-0.99962	0.846859	-0.02378	-0.51138	0.288074	-0.10208	0.044146	0.080023	0.330725	-0.09621	-0.71959	-0.30916	-0.38713	-0.01432
CDH2_VHL	355	0.163312	-0.78604	-0.50933	-0.48254	-0.2243	0.579603	0.355868	0.002615	-0.75197	0.191239	0.211096	0.304753	-0.17204	-0.45373
BCL7A_CDH1	356	0.387051	-0.07179	0.824787	-0.56627	0.069685	-0.1372	-0.75571	0.012281	-0.2633	-0.5706	0.064525	-0.03412	-0.41695	-0.11357
OR7A5_TP53	357	0.11718	0.022294	-0.48268	-0.68715	-0.53491	0.098019	-0.24359	0.006533	0.433649	0.064927	-0.15691	-0.24629	-0.13105	0.185748
ADA_FBXW7	358	-0.96019	0.369986	-0.16345	-0.24257	0.156002	-0.15127	-0.40125	0.067524	-0.34822	0.163313	0.058833	0.039785	0.077362	-0.2112
IL32_PTPRD	359	-0.32971	-1.11644	0.071958	-0.53191	0.282649	-0.38052	0.255325	0.031382	-0.15389	0.071208	0.123217	0.065807	-0.28947	0.374008
CDH1_GLE1	360	-0.18037	-0.53373	-0.06745	-0.64186	-0.26381	0.3675	0.076592	0.285944	0.193439	-0.28253	-0.02573	-0.09495	-0.21627	-0.12339
PCDHB16_PTPRD	361	0.172721	-1.49505	-0.03668	0.065176	-0.50576	-0.00022	0.012669	0.038037	0.002071	-0.22431	0.060758	0.076788	0.287675	0.069982
MAP2K4_MAP3K3	362	-1.07292	-0.6487	-0.07388	0.204758	-0.54528	0.582149	0.046791	0.087408	-0.07806	-0.09531	0.124303	0.013083	-0.11817	0.100798
CRX_FAT1	363	-0.04336	0.517412	-0.37403	-0.77507	-0.13598	0.156153	-0.28479	0.652444	0.016877	-0.07052	-0.10505	-0.09995	-0.57837	-0.3118
PIANP_PTPRD	364	0.616056	0.688376	-0.24097	-0.99635	0.006819	0.147265	-0.51704	-0.16696	-0.08556	-0.1801	-0.07157	-0.15514	-0.24878	-0.21869
CDKN2A_KLF5	365	0.233817	0.823885	0.592268	-0.50147	-0.24468	-0.43604	-0.54103	0.29525	-0.39399	-0.18151	-0.20066	-0.06586	-0.29138	-0.50607
NOTCH1_NTN5	366	0.476219	0.083305	-0.57328	0.062393	-0.02461	0.222922	-0.38016	-0.32696	0.086157	-0.07066	-0.38705	-0.16823	-0.46877	0.064797
DKK4_FDFT1	367	0.139428	-1.66755	0.056458	0.192776	0.117006	0.715085	-0.80651	-0.27375	0.159791	0.011747	-0.16486	-0.08741	0.046056	0.177136
RASSF6_TP53	368	-0.07171	-0.06823	-0.16251	-0.11642	-0.06375	0.361749	-0.02571	-0.14686	-0.27334	-0.07819	-0.40307	-0.00941	-0.15984	-0.15652
LMTK2_NSD1	369	0.28072	-0.33326	-0.84423	0.452769	0.336819	-0.00015	-0.13771	-0.42221	0.340981	-0.19843	-0.17669	-0.43058	0.102853	-0.30753
BRAF_HDAC2	370	-1.5206	-0.91263	-0.45485	0.22659	0.499596	-0.20748	0.559495	0.480085	-0.1441	-0.12923	0.288148	0.023865	0.062264	-0.02448
C1orf162_CDKN2A	371	-0.33335	-0.16924	-0.16016	-0.63696	-0.44562	0.571047	-0.27074	0.015874	0.159775	-0.1789	0.251139	-0.02572	0.009786	-0.03901
NR0B2_TP53	372	-0.21074	-0.35598	-0.08591	-0.26968	0.167184	-0.14332	0.21776	-0.20286	0.137324	-0.08988	-0.29774	-0.18864	0.080565	-0.00701
CKS1B_RB1	373	-1.54981	1.1214	-0.62552	-0.78025	-0.24783	0.944857	-0.41514	0.044033	0.879821	-0.12284	0.056955	-0.72922	0.001293	0.182809
CHEK1_TYMS	374	-1.1042	-0.0827	0.270993	1.06921	-1.2675	0.379325	0.114527	0.002123	-0.43542	-1.87641	1.46449	0.467401	-0.48299	0.246774
ARPC5_ARPC5L	375	-0.20081	-2.00276	-0.00066	1.12338	-0.42407	-0.77252	1.82579	0.010788	1.40577	-0.24125	-0.67938	-0.7598	-0.50912	0.005884
KRT79_TP53	376	0.638863	-0.40219	0.078668	0.182679	-0.19193	-0.02754	-0.26633	-0.19689	0.082502	0.020804	-0.31446	-0.03549	-0.43973	-0.33788
AVPR1B_PTPRD	377	-0.12137	0.444354	0.224764	0.094526	-0.20106	0.087456	-0.18729	-0.12668	-0.13878	-0.26657	-0.14909	-0.11832	-0.49933	-0.24953
HDAC2_NCOR1	378	-1.15701	1.05371	0.368294	-0.89189	0.825243	1.17866	-0.49753	-0.43248	-0.0053	-0.69377	-0.68636	-0.26341	-0.11847	0.116344
EVI5_EVI5L	379	0.249051	0.621347	-0.29389	0.232119	-0.08352	0.0346	0.312345	-0.34318	-0.05261	-0.34054	-0.01497	-0.38262	-0.42391	-0.67857
ERBB2_SRC	380	-0.83075	-0.06125	-0.04605	0.012833	-0.80152	0.135038	-0.00512	0.13855	0.143825	0.017017	0.190719	0.361907	0.130713	-0.54339
PCDHGA6_TP53	381	-0.25791	0.19409	-0.18044	-0.32796	0.162673	-0.04661	-0.31066	0.04986	0.090515	0.013601	-0.15236	-0.24602	0.166039	-0.31102
KMT2D_SBNO1	382	0.995059	1.72598	-0.34817	-0.00734	-0.79367	-0.11929	-0.31174	-1.05518	-0.49799	-0.13057	0.962529	-0.66952	0.016383	-0.89999
IFNA10_IFNA6	383	-0.0111	0.082952	0.213865	0.663412	0.028116	-0.75589	-0.54937	0.713516	-0.29148	-0.12635	-0.31038	0.030056	-0.40029	-0.41048
CDH1_GLP2R	384	-0.20106	-0.15246	-0.33243	0.491887	-0.08448	-0.21939	-0.52454	0.09241	0.139642	-0.07669	0.024886	-0.00566	-0.43862	0.180341
BRCA2_KDM5C	385	-0.51259	0.575445	-0.47468	0.097016	-0.32038	-0.09067	0.125408	-0.01458	-0.13138	-0.02456	-0.05651	-0.36528	0.009405	0.095148
HDAC3_NCOR1	386	-0.19532	-0.10259	0.472277	-0.13116	0.083104	0.328809	-0.1767	-0.24873	-0.05968	0.037473	-0.17311	-0.34088	-0.35763	-0.15696
SESN1_SESN2	387	-0.36441	0.951439	-0.84871	-0.50078	0.275381	-0.41941	0.647232	0.055933	0.463055	-0.39527	-0.48345	-0.05654	-0.38549	0.078076
CDH1_CDK13	388	0.218625	0.519475	0.260696	-0.08239	-0.18912	-0.39746	-0.31335	-0.44998	0.346946	-0.0951	-0.15072	-0.33493	-0.34975	0.039273
KMT2A_RAB19	389	0.424104	0.442688	-0.62638	-1.06388	-0.6007	-0.71903	0.852989	-0.14156	1.09848	-0.27889	-0.0491	-0.50973	0.220063	-0.0099
CDH1_DCHS2	390	-0.53191	-1.40787	0.493681	-0.23359	-0.00822	-0.37487	0.2024	0.020026	0.612626	-0.21674	0.279206	-0.04824	-0.12687	0.3855
CDK19_MED12	391	0.970598	0.043117	0.180183	-0.36266	-0.07133	-1.12486	-0.42732	0.082322	0.042018	-0.04787	-0.27514	-0.4664	0.122504	0.382455
PPP3CC_RB1	392	-1.40478	-0.35291	0.121704	0.485099	0.277748	-0.03845	-0.14122	0.157387	-0.10595	-0.03956	0.299802	-0.04793	-0.06915	-0.06228
KRT84_TP53	393	0.304567	-0.11757	0.151236	-0.28142	0.19842	0.059778	-0.3681	-0.2333	0.054464	-0.39954	-0.16175	0.058111	-0.17099	-0.00451
BOD1L1_LEO1	394	1.32336	-1.59661	0.18893	-0.14639	0.000522	-0.74832	0.547691	-0.35888	0.369278	-0.54508	0.549092	-0.25698	0.268853	-0.50395
KIT_TP53	395	0.161272	0.945221	0.012443	-0.04752	0.194461	-0.99212	-0.37283	-0.49111	-0.35851	-0.10007	-0.05717	0.11497	-0.35921	0.47835
CDKN2A_TP63	396	0.134631	-0.76776	-0.3589	-0.04327	-0.22607	0.174299	0.050817	-0.31984	-0.07811	-0.32255	-0.20955	0.979344	0.152533	-0.03656
CCN6_NOTCH1	397	0.793616	0.667124	0.210325	-0.11117	-0.25698	-0.00897	0.04808	-0.35977	-0.51386	-0.48083	-0.52044	-0.04834	-0.30172	0.028424
CHEK1_MET	398	0.827545	-1.16675	-0.35393	0.350002	0.76954	1.12637	-0.33851	-0.28929	-0.4238	0.703875	-1.64505	-0.78231	0.004331	0.375392
KDM6A_PDS5B	399	-0.94403	0.783135	0.430981	0.437954	0.006595	-0.86781	0.434283	-0.4576	-0.20298	-0.07151	-0.16621	-0.07817	0.106095	-0.23163
MAFG_MAFK	400	0.372541	-1.1944	-0.49104	0.077348	0.230541	0.494438	0.181955	-0.30494	-0.261	0.075251	-0.2752	0.249116	0.217826	-0.17452
PIK3CB_PIK3R1	401	0.710707	-1.32323	0.759379	-0.79128	0.183976	-0.09084	-0.21245	-0.18777	0.134135	0.008388	0.026024	0.071017	0.030095	-0.05217
CNOT7_VPS37A	402	-2.90453	1.0311	0.636048	0.049174	-0.47659	-0.68163	1.39801	0.401127	0.325945	-0.40098	-0.24286	2.12039	-1.41653	-0.55535
ADA_PTEN	403	-0.06468	-0.52516	-0.31128	-0.06682	0.196963	0.097564	-0.37771	-0.14524	0.228048	0.117186	0.151421	-0.09695	0.109166	-0.02176
IDH3A_NF1	404	0.715552	0.721307	0.132602	0.159955	0.201115	0.102095	-0.36778	-0.68233	-0.18357	-0.53987	-0.16123	-0.45448	-0.09441	-0.24981
GATA3_SLC16A3	405	0.947636	-0.03938	-0.05199	0.132853	-0.88609	0.009087	0.031412	-0.34155	0.101884	-0.23002	-0.17819	-0.07074	-0.16973	0.051811
CMC4_KMT2D	406	-0.0564	-0.27052	-0.51682	-0.58787	0.125948	-0.1397	0.05937	-0.12471	0.023037	0.045328	0.290784	0.076333	0.474723	-0.06754
PDGFRA_VHL	407	-1.50184	0.42201	0.048758	0.439876	0.240746	0.148103	-0.03257	-0.45173	-0.21176	0.17067	-0.17479	-0.03424	0.002007	0.278727
BRAT1_VHL	408	0.424294	-0.24382	-0.0057	0.260281	0.100381	-0.05556	-0.97443	-0.02593	-0.45084	0.634079	0.076577	0.10191	0.01998	-0.51253
PARP1_RRM2	409	-1.42103	-1.7551	-0.36507	0.849855	0.775461	-0.06968	-0.40471	1.18751	-0.39155	-0.15218	-0.57511	0.109117	0.593002	0.98951
FBXW7_PEX10	410	-0.07799	-0.33476	-0.2723	-0.10626	0.136553	-0.13993	0.43294	-0.0253	-0.37688	0.064085	0.086826	0.020902	-0.10652	0.07405
SMAD4_VPS4B	411	-0.80895	-1.0142	0.173011	0.737114	-0.28452	-0.1174	0.160524	0.05158	-0.19762	-0.12015	-0.06262	0.189275	0.197751	0.472846
LRP1B_NID2	412	0.323253	0.427211	-0.07583	-0.20877	-0.0063	0.629525	-0.3557	-0.17617	-0.37215	-0.31375	-0.07369	0.000842	-0.02071	-0.37899
DPP8_DPP9	413	-0.15437	-1.65971	-0.03197	-0.35968	0.19051	0.615376	0.285625	0.087508	0.310264	-0.06426	0.048719	-0.43841	0.328255	0.299848
NR2C1_NR2C2	414	-3.15053	-0.14731	0.12077	-0.68198	0.429079	0.313459	0.616265	-0.30896	0.837259	-0.04279	0.144448	0.184125	0.331075	0.844239
DIAPH1_DIAPH3	415	-0.20694	0.261351	-0.31809	-0.72389	0.033905	0.356897	0.287175	0.066029	0.526002	-1.74463	0.274684	-0.47297	1.03137	0.133014
RB1_SKP2	416	-0.41981	-0.94204	-0.03782	0.361244	-0.59329	-0.0919	0.617772	-0.06293	0.41862	0.215177	0.33077	-0.0813	-0.16109	-0.04562
CDH1_HEPACAM	417	0.269071	0.304557	-0.06509	0.022356	-0.16797	0.393219	-0.40385	0.124576	0.075017	-0.26596	-0.23094	-0.27216	-0.03757	-0.23613
CDH1_SPIRE2	418	0.525049	-0.23291	-0.55119	0.008417	0.054815	0.204652	-0.32551	-0.04074	0.095162	-0.21429	0.114341	-0.02774	-0.19937	0.112385
CCR8_TP53	419	0.391225	-0.01796	-0.51783	-0.03363	-0.14493	0.551589	-0.13758	-0.209	0.411022	-0.31716	0.006042	-0.1372	-0.0303	-0.27702
CD83_PTPRD	420	0.171382	-0.13025	0.322845	-0.11695	0.213288	-0.49819	0.35748	-0.39474	0.078817	-0.19759	0.090874	0.202639	-0.38672	-0.12928
RP1L1_SPOCD1	421	0.002143	0.769694	-0.27912	-0.50299	0.030682	0.195434	-0.01342	-0.12339	0.029375	-0.44199	-0.18129	0.236258	-0.20084	0.065446
LRRN1_PTPRD	422	0.684447	-0.31901	0.512347	-0.39274	0.732411	-0.23399	0.162722	-0.25493	-0.10537	-0.13098	-0.07068	-0.16724	-0.16404	-0.66338
CDKN2A_IGF2BP2	423	0.061884	-0.52293	-0.19863	0.104215	-0.07682	0.09947	0.144201	-0.03851	0.132201	-0.08111	0.008206	0.278579	-0.12109	-0.19034
APC_LOC341056	424	0.126353	0.505525	0.157008	-0.34655	0.167274	-1.73868	-0.04062	0.172519	0.355844	0.050923	0.27188	-0.3759	0.069714	0.243134
NEU3_TP53	425	0.287765	0.176954	-0.21567	0.212399	0.108467	0.133041	-0.06418	0.072687	-0.3792	-0.0876	-0.00531	-0.35609	0.241346	-0.46713
CSMD1_SRPX2	426	0.398313	-2.30381	0.270472	-0.16658	-0.23174	0.214133	-0.1657	0.20415	0.560948	0.405828	-0.0808	0.095088	0.273521	0.205646
PAPSS1_PAPSS2	427	0.140574	-2.66043	-0.96087	-0.06252	-0.68425	-0.24137	0.674392	0.484081	0.920736	-0.0613	0.568028	0.031243	0.287125	1.26061
SFXN1_SFXN2	428	0.461697	1.04932	-0.98062	0.600952	0.164967	-0.35995	0.023584	-0.17699	-0.38449	-0.4079	0.225194	-0.08078	-0.07537	-0.36332
CASP8_CDKN1B	429	0.495339	1.01146	0.081153	-0.09819	0.07875	-0.16358	0.252957	-0.36058	0.050659	-0.59525	-0.60385	-0.32871	-0.29166	0.16816
HUS1_POLD1	430	-0.01807	0.725672	-0.31252	0.651998	-0.23737	0.176675	0.388648	-0.12851	-0.43201	0.918008	-0.29661	-0.66065	-0.33303	-0.73449
CDH1_CDH11	431	-0.67535	-0.35312	0.571338	-0.61424	-0.53785	0.023635	0.145938	-0.07551	-0.01648	0.124989	0.557913	-0.03431	-0.00498	0.636044
GATA3_LHX8	432	0.69129	0.079378	0.46507	-0.25491	-0.26966	0.354747	0.022417	-0.47532	-0.41342	-0.33861	0.021015	0.071125	-0.127	-0.06569
CFC1_NOTCH1	433	0.332076	0.101751	0.243613	0.092021	0.246922	-0.13616	-0.09558	-0.2225	-0.3141	-0.21365	0.102586	-0.05147	-0.04557	-0.27645
MAP3K1_VHL	434	0.206306	-0.3576	-0.09476	0.259359	0.032443	0.373562	-0.13841	-0.23085	-0.49043	0.082351	0.336762	-0.06434	0.423467	-0.55689
TAF2_USE1	435	-1.32062	-0.32852	-0.77919	0.40607	1.06256	-0.15768	-0.25038	0.5685	-0.19246	0.149922	0.61583	0.03521	0.090777	-0.07283
SMAD4_STT3A	436	-0.90364	-0.92535	0.147617	0.251791	-0.16296	-0.08331	0.33233	0.283197	0.22742	0.513737	-0.07409	0.159834	0.083834	-0.00735
AREL1_HUWE1	437	0.331325	-1.39632	0.107592	0.996477	-0.18086	-0.37736	-0.66502	-0.16538	0.467238	0.27452	0.209342	0.090794	-0.33382	0.488975
TMED10_VHL	438	0.539864	1.66854	-1.37881	-0.09561	0.148007	-0.11974	-0.10692	-0.10121	-0.11471	-0.1872	-0.46595	-0.05662	0.37903	-0.24859
HSP90AA1_VHL	439	0.151233	0.484084	-0.42819	0.105373	0.512702	0.227574	-0.07606	0.086256	-0.21916	-0.44586	0.06778	-0.14919	-0.15428	-0.24954
FAHD2A_FAHD2B	440	0.915813	0.248441	0.283708	0.288206	0.543871	-0.24928	-0.37759	-0.07467	-0.64275	0.472599	-0.31106	-0.17951	-0.36974	-0.61761
FBXW7_GLE1	441	0.235577	-0.18391	0.034265	0.047252	-0.21963	0.216364	0.334689	-0.16384	-0.08432	-0.11548	0.1603	-0.3238	0.035737	-0.02647
BRCA1_RB1	442	-0.40633	-0.54258	0.060144	0.220147	0.331292	0.364432	-0.46991	0.267692	0.267533	-0.06115	0.281683	-0.64857	0.014716	0.27068
JAK2_PIK3R1	443	0.122859	-2.27952	-0.08975	-0.06356	-0.44908	1.11245	0.844837	0.03473	0.148957	0.186445	-0.17328	0.254033	0.222754	0.083953
PBRM1_VHL	444	0.384805	-0.57827	-0.60891	0.915966	0.259709	-0.00526	-0.54877	0.013548	-0.72497	0.696	-0.11689	0.263154	0.333857	-0.3276
CDH1_OR7A5	445	-0.97048	-0.97222	0.275124	-0.55237	-0.3897	0.386463	0.130061	0.221946	0.396732	0.161388	0.003144	0.211842	0.133817	0.926402
FBXW7_PRR36	446	0.078882	-0.32499	-0.71258	-0.0837	0.133813	0.943204	0.223892	0.045973	-0.28499	-0.21832	-0.10408	-0.11572	0.338916	0.052499
CDH1_IGDCC4	447	1.01549	-0.58974	-0.24467	-0.28496	-0.04592	0.128426	-0.32429	-0.09623	0.028872	-0.16007	0.236612	0.061263	0.258334	0.001439
LEO1_PDRG1	448	-1.17952	0.350305	0.269564	-0.5298	-0.66061	-0.75704	-0.2769	0.704021	-0.35816	2.79756	-1.05507	1.13874	-0.0567	-0.38729
IGFBP4_NOTCH1	449	0.348435	-0.50356	0.164068	0.063154	-0.09881	0.327174	-0.23991	-0.14659	0.191967	0.020585	0.142677	-0.07328	-0.14288	-0.04822
CDH1_USP53	450	-0.3691	0.503398	-0.12263	0.134149	-0.17799	0.148728	0.4105	-0.15285	0.005713	-0.00441	0.109175	-0.21164	-0.11802	-0.12825
NOTCH1_PPP1R12B	451	1.47489	0.187139	-0.36406	-0.09987	-0.01424	0.129042	-0.03378	-0.23371	-0.09325	0.000752	-0.25152	-0.31539	-0.25147	-0.0946
LEO1_NAMPT	452	0.321062	-0.27071	-0.29729	-0.29234	0.321781	0.558716	0.118988	-0.39524	-0.1046	-0.12941	0.673026	-0.28483	-0.13048	-0.04093
PHACTR2_TP53	453	0.846472	-0.25864	0.064429	-0.58751	0.008598	-0.21479	-0.02878	-0.11058	0.097641	-0.26015	0.310874	0.259071	-0.35268	0.295618
BRD4_RB1	454	0.645862	0.255289	0.418882	-0.32218	-0.46356	0.25517	-1.10079	0.267163	-0.33536	0.15392	-0.02008	0.331848	-0.20711	0.195322
INTS3_LEO1	455	1.39678	-1.94631	1.4024	-1.04322	-1.04367	-0.86713	0.332605	0.290265	-0.47273	0.299152	-0.00534	0.270466	0.678578	0.791544
PCDHB1_PTPRD	456	-0.06768	0.667627	-0.063	0.098367	0.074348	-0.29594	0.408699	0.024459	0.126521	-0.07709	-0.20284	-0.14398	-0.20193	-0.25992
NOTCH1_RBPJ	457	2.71174	-0.18655	-0.26326	0.295115	-0.0829	0.2903	-0.53365	0.021909	-0.59564	-0.07009	-0.63975	-0.32168	-0.23639	-0.23383
NIPAL1_PTPRD	458	-0.68008	-1.1833	0.064943	-0.28318	0.028905	0.360206	0.175198	0.108031	0.001581	0.404942	0.384405	0.330762	0.179178	0.273093
DIAPH1_TP53	459	0.118576	0.452718	-0.39878	-0.09786	0.136813	-0.35897	0.056999	-0.09403	0.467474	0.151733	-0.1733	0.049966	0.079389	-0.19618
PIK3R1_PIK3R3	460	-0.39001	0.359275	0.326526	-0.16716	0.286212	-0.03638	-0.31567	-0.1641	0.117153	-0.02348	0.144853	0.141433	-0.14808	0.066256
KDM6A_PTEN	461	0.017954	-0.24823	-0.0687	0.625252	-0.22944	-0.19884	-0.19426	0.393652	0.540038	-0.00263	-0.0544	-0.10527	-0.22759	-0.03086
KRT32_TP53	462	0.637784	-0.3171	0.012542	0.373347	0.341048	-0.15381	-0.03001	0.040443	-0.21156	0.059914	-0.22236	0.14372	-0.24282	-0.20402
HDAC6_PIK3CA	463	-1.4855	0.491723	0.147275	0.425842	-0.10498	0.182514	-0.05529	0.144671	0.236655	0.010696	-0.03887	-0.15092	-0.16262	0.637494
CDKN2A_KRT1	464	0.529281	-0.183	0.070261	0.125086	-0.63987	-0.56447	0.267499	0.115874	0.359419	-0.2465	-0.11116	0.19769	0.173098	0.188655
RPS6KB1_RPS6KB2	465	0.827604	0.466128	0.048834	0.11677	-0.24474	0.069833	0.228504	-0.36367	0.190192	-0.13887	-0.5282	-0.06753	0.022785	-0.32716
KLC1_KLC4	466	1.2208	1.31041	-0.68797	-0.27815	0.214089	-0.29567	-0.28645	-0.14853	0.215892	0.390749	-0.51089	-0.40335	-0.1733	-0.19323
BRAF_FGFR2	467	0.084781	0.634857	0.297343	-0.51979	0.334226	-0.15338	0.182136	0.061214	0.040766	-0.16114	0.180968	-0.23418	0.086696	-0.41565
METAP2_RPL36A	468	1.36107	-0.41975	-1.01136	-0.11309	-0.21268	0.842472	1.51203	0.342228	-0.72536	0.341644	1.53598	-0.89945	-0.10859	-2.01409
NSD1_RAB11FIP5	469	0.490464	0.142875	-0.22892	-0.12974	0.035727	0.266944	-0.28849	-0.47162	0.287074	0.073381	0.062627	-0.03758	-0.04104	0.281609
HDAC1_NCOR1	470	-1.84121	0.597126	0.165828	-1.12542	0.437503	0.369054	0.612285	0.455708	0.533006	0.215029	0.178056	-0.39639	-0.08697	0.375242
LEO1_WDR61	471	-1.108	0.179977	0.930574	-0.69251	0.282647	-0.26972	0.315757	-0.20279	0.204001	-0.31954	0.655727	0.299175	0.452118	-0.22656
TP53_TP53BP1	472	0.491188	-1.07591	0.117159	0.368557	0.354387	0.409652	0.087951	-0.2088	0.194738	0.450826	-0.40793	-0.29532	-0.03077	0.049458
MAP3K10_MAP3K9	473	1.12244	-1.82544	0.564617	-0.57573	-0.00223	1.24383	0.143176	0.271665	-0.44304	-0.10313	-0.43298	0.376088	-0.05386	0.236429
DAP3_KMT2B	474	-1.90938	-1.39564	0.497555	0.028796	-0.23672	0.729828	-0.80379	-0.39857	0.187448	-0.90808	0.543713	3.00635	0.490983	0.69462
CDH1_TAF1B	475	-0.76185	-0.89365	-0.37142	0.323161	0.192337	0.36128	-0.51991	0.917098	-0.10593	1.13107	0.190468	-0.00576	-0.05028	0.129853
CSMD1_SRPX	476	0.550887	-0.17333	-0.26174	-1.12434	-0.16917	-0.29482	0.055831	-0.27236	0.780014	0.021851	0.355694	0.132365	0.341398	0.611223
E2F3_RB1	477	-1.07473	-0.32463	-0.04014	0.724728	0.342858	0.538528	0.164568	0.254191	-0.03967	-0.32144	0.375727	-0.08964	-0.20386	0.250241
NOTCH2_NOTCH2NLB	478	-0.09596	-0.02097	0.311716	0.678002	0.452364	0.063725	0.094807	-0.24423	-0.02156	0.084174	-0.34647	-0.10114	-0.13297	-0.14999
GLP2R_TP53	479	0.798149	0.469158	-0.17396	0.202093	0.067577	0.110871	-0.34809	0.018114	0.475613	-0.18506	-0.13564	-0.11669	-0.53246	-0.07641
CDH1_KRT20	480	0.562349	0.070813	-0.13585	-0.20098	-0.23064	0.308847	-0.19244	0.128116	-0.00187	-0.01971	-0.14573	-0.02013	-0.02791	0.479112
CDH1_TCF4	481	0.022081	-0.00195	-0.00152	-0.4415	0.303234	0.006348	0.240489	0.15879	-0.25986	-0.04782	0.255579	-0.20779	0.184396	0.400879
NSD1_PTPRJ	482	-0.07851	0.292424	-0.09301	0.280174	0.226744	-0.22865	0.121223	-0.30438	0.529775	-0.25753	-0.04157	0.307219	-0.1017	-0.03839
ARID1A_GCLC	483	-0.41721	-0.23764	0.110609	-0.5898	0.646396	0.298671	0.274822	-0.15951	0.034147	0.038495	1.09327	-0.15427	0.175934	-0.46113
FBXW7_HDHD5	484	0.411418	-0.07851	0.304564	0.31203	0.151757	-0.21735	0.239922	0.006914	0.07961	0.066196	-0.07317	0.030054	-0.01992	-0.49955
HSP90AA1_PTEN	485	0.490248	0.913346	0.230171	-0.3598	0.498531	-0.0447	-0.36664	-0.33301	-0.11401	0.327739	-0.08168	-0.18066	-0.26359	0.01827
PB1_SECISBP2	486	-1.13865	0.818999	1.41748	-0.67238	-0.03125	0.175111	0.060967	-0.30174	0.040047	-0.27879	0.042578	0.116064	0.130092	0.35852
MTOR_PRKDC	487	0.584488	0.536051	-0.00263	-0.46516	0.261022	0.104813	0.270645	-0.44127	-0.23108	0.294865	-0.41385	0.229484	-0.024	0.034236
CR1L_CSMD1	488	-1.49097	-1.02109	0.409052	0.069483	-0.40443	1.18838	0.255341	0.063401	0.583466	0.231755	-0.28764	0.487384	0.159519	0.50263
CREB3L1_FBXW7	489	-0.95625	-0.48627	0.069125	0.618792	0.630992	-0.07322	-0.06053	0.184225	0.36221	-0.18024	0.550492	0.263658	-0.11698	-0.05972
APC_DCLRE1C	490	0.064408	2.43369	0.484156	-0.22982	-0.47277	-0.374	-0.25894	0.081292	-0.14391	-0.15912	-0.12293	0.299447	-0.39331	-0.42545
GCLC_KEAP1	491	0.486055	-1.38888	0.391452	0.527292	-0.50673	0.057888	-0.01613	-0.63165	0.433753	0.53444	1.70408	0.094408	-0.48791	-0.40771
FFAR1_PTPRD	492	0.482868	0.299833	0.062183	0.242577	0.034019	-0.1032	0.293123	-0.32248	-0.1014	-0.24366	-0.02911	0.037364	0.062994	0.082271
PB1_PSTK	493	-0.13676	0.360842	0.184633	0.524216	0.478646	0.397242	0.031646	-0.08109	-0.06047	0.498425	-0.01042	-0.63387	-0.38577	-0.34434
CDKN2A_VRK1	494	0.516872	0.685792	0.391116	0.968626	0.250314	-0.20294	-0.00401	0.165568	-0.99244	0.259224	-0.32677	0.58651	0.004999	-1.4669
NCOR1_NR1H3	495	0.996928	-0.46572	0.203771	0.968359	-0.64643	0.560523	-0.37458	-0.28774	0.226624	-0.4482	-0.09677	0.606059	-0.09367	-0.31168
BRAF_PTEN	496	-0.12891	0.154899	-0.15882	-0.26996	-0.31814	-0.33294	0.43477	0.560728	0.299042	0.065964	-0.01611	0.074197	0.166364	0.342881
CD7_PIK3R1	497	0.137195	0.665425	-0.18619	-0.29424	0.108684	0.241552	0.030903	-0.06625	-0.02864	-0.00984	-0.06092	0.232438	-0.20492	0.31767
CDKN2A_TNPO1	498	-1.15382	0.640437	1.60626	-0.32273	-0.19349	0.326963	-0.8388	0.324025	-0.55395	0.81932	-0.23457	0.572161	0.52012	-0.58194
CCNC_MED12	499	1.16007	-0.26652	0.358432	0.144717	-0.11736	-0.15101	0.466365	-0.16188	-1.10607	0.219936	0.277271	0.675639	0.131755	-0.65518
ANKRD13A_ANKRD13D	500	0.519951	0.200749	-0.01197	0.713535	-0.12251	1.16558	-0.79054	-0.49853	-0.04087	-0.1302	-0.49172	0.002915	0.449589	0.01453
CDK12_LEO1	501	0.320317	-0.85277	0.823873	-1.74536	-0.11016	-0.45062	1.40949	0.292837	0.85928	-0.17123	0.641045	-0.41682	0.614587	-0.2128
GNAI3_SMARCA4	502	-0.23387	-0.13861	0.185648	0.679309	0.096726	0.12568	0.66842	0.059207	-0.12186	0.287118	-0.13008	-0.12387	0.056417	-0.3959
BRAF_BRCA2	503	-1.98372	0.89241	-0.53496	0.877823	0.732128	-1.65092	0.945381	-0.25252	0.464666	0.674945	-0.11363	0.106976	0.5794	0.300609
DCTN4_LEO1	504	0.737531	0.491898	1.2356	0.518917	-0.42479	0.256896	-0.66989	0.032414	-0.15876	-0.46306	-0.7252	0.043787	-0.61596	0.783026
BRCA1_BRD4	505	0.988849	-1.62713	-0.69788	1.28432	0.420892	-1.37026	-0.29286	0.508387	0.399201	0.377713	0.383155	0.101773	0.143964	0.447038
FBXW7_TSG101	506	0.854318	0.931679	0.075523	1.22018	1.07205	-0.12941	-0.80434	-0.143	-0.34568	-0.44957	-0.25034	-0.09525	-0.19873	-0.66631
H2BC17_KMT2D	507	-0.01438	0.014797	-0.08799	-0.06572	0.033349	0.144706	0.251123	-0.34052	0.10459	-0.06012	0.744224	0.051412	0.281124	0.026743
PRKDC_VHL	508	0.390922	-0.06007	-0.19827	0.179614	-0.04955	0.263425	0.283786	0.189762	-0.33237	0.242523	-0.08441	0.120889	0.059857	0.080258
CDKN1B_IGF1R	509	0.742888	0.890011	-0.17066	0.176618	-0.26334	0.027202	0.508678	-0.17314	-0.07857	-0.13831	0.159605	-0.17571	-0.65027	0.260993
BRAF_EGFR	510	0.836283	0.483651	0.305998	0.033401	-0.66111	0.209953	0.092774	-0.92752	0.590505	-0.21669	-0.18182	0.350754	-0.36646	0.571735
PARP1_PARP2	511	-2.12458	2.7894	0.2861	0.128341	-0.07379	-0.41998	-0.17996	0.160012	0.202299	-0.36099	-0.06689	0.21587	-0.17177	0.75597
TP53_TP63	512	0.399898	-0.14668	-0.22734	-0.05973	0.142117	-0.14011	-0.07794	-0.23985	0.294323	0.130763	0.00845	0.544035	0.261311	0.26659
ROR1_SMARCB1	513	-1.90185	1.7114	0.038304	0.654962	0.823865	0.917326	-0.56591	-0.02514	0.064785	0.268224	-1.00179	-0.13645	-0.49987	0.824
BRCA1_FLT3	514	0.905305	0.670507	0.183181	-0.40417	0.309057	-0.0123	-0.36696	-0.14199	-0.14212	-0.10752	-0.17577	0.102735	-0.08201	0.439785
LAMTOR1_PTPRD	515	0.433414	-0.65365	-0.02265	0.018343	0.352026	-0.67171	0.388282	0.365685	0.037959	0.348396	0.219778	0.103178	0.320676	-0.02788
CDKN2A_METAP1	516	-0.7321	0.248644	0.254029	0.790685	0.043449	-0.89062	0.53231	0.395178	0.088442	0.042203	0.221836	0.35263	-0.13073	-0.00385
BRD4_PTEN	517	0.701654	-1.14418	-0.72861	0.705507	0.587827	0.310639	-0.61949	-0.24095	0.334348	0.136252	0.08955	0.674019	0.159702	0.272957
NAV3_RB1	518	-0.85737	0.482354	0.287715	0.150474	0.108567	0.011636	-0.12177	0.17412	0.611779	0.116077	-0.05123	0.270452	0.112714	-0.03169
LONP1_PITRM1	519	0.124793	-0.37801	0.287211	0.613859	0.106867	0.114965	0.152719	-0.17342	-0.00034	-0.68081	0.48361	-0.1466	-0.31633	1.07761
GTF2E2_SMIM18	520	0.399148	0.175941	-0.56584	0.115868	0.69988	1.55398	-0.68803	-1.36138	-0.88419	1.68397	-0.08285	-0.08251	0.0924	0.21309
BRD4_FGFR3	521	0.452498	-0.09426	0.202704	-0.60817	0.589565	-0.0309	-0.19012	0.061954	0.584369	0.006352	0.216409	-0.11617	0.003876	0.223942
CTDNEP1_PTEN	522	0.013543	0.496531	0.221997	1.28205	0.083684	0.103611	-0.10417	-0.23997	-0.20907	0.136506	-0.04857	0.204886	-0.16455	-0.45848
PTEN_VHL	523	0.355464	-0.33489	-0.32496	0.508167	-0.08864	0.139046	0.066309	-0.02906	-0.08273	0.350756	0.077529	0.427019	0.307848	-0.05201
PIK3R1_WEE1	524	-0.31406	-0.14756	1.3629	-0.06209	1.65853	-0.30685	0.37683	-0.08929	0.340425	-0.31378	-2.26475	-0.09591	0.339366	0.871473
G3BP1_G3BP2	525	-0.49767	-0.47975	0.098317	-0.33077	-0.51483	0.013821	1.73075	0.468781	0.530632	-0.58896	-0.12663	0.439299	0.482616	0.137259
PRKDC_RRM2	526	-1.7873	-0.01561	-0.52397	0.932525	0.486489	0.060091	0.32823	0.19391	0.317373	-0.00847	0.095627	-0.62802	0.457514	1.54285
PCDHGB2_TP53	527	0.114314	0.424762	0.075066	-0.10956	-0.2002	-0.12331	0.309419	0.171792	0.308876	0.071454	-0.1973	0.22702	0.221908	0.178081
ATPAF2_FBXW7	528	0.553328	0.597287	-0.16791	0.163049	-0.00803	-0.11478	0.172035	-0.20277	-0.25481	0.171535	-0.29398	0.831205	0.414091	-0.33031
CDK4_PTEN	529	0.408918	-0.08439	0.352857	-0.06943	-0.03489	0.750606	0.225918	-0.31697	-0.00356	0.939236	0.496992	-0.31072	-0.57405	-0.23973
ATM_L1TD1	530	-1.59959	-1.3241	0.537937	0.277386	0.05849	0.47818	0.572194	0.211884	0.199497	0.556234	0.390892	0.590008	0.281103	0.370293
FBXW7_NUDC	531	-0.68271	0.34726	0.213803	0.224156	-0.1411	-0.07492	0.487089	-0.24894	0.58619	-0.14012	0.177967	0.226086	0.231319	0.436574
IFNAR1_NOTCH1	532	0.535359	0.109715	0.04123	-0.02946	0.396465	0.164388	-0.04341	-0.0795	0.150644	0.229671	-0.2398	0.00457	0.059889	0.37153
AKT1_PRKDC	533	1.4279	0.243619	0.210494	-0.13029	0.139956	0.405694	0.180987	-0.30935	-0.15771	-0.04444	-0.30925	0.304042	-0.15006	-0.10119
FBXW2_FBXW7	534	-0.34521	2.01263	-0.60009	-0.26285	0.26571	0.363137	-0.24446	-0.14174	0.332107	0.011535	-0.13773	0.192121	-0.16316	0.454058
GMNN_TP53	535	0.848395	2.83514	1.15838	0.170533	-2.48593	-1.09397	0.196861	-0.16873	0.458684	0.091992	0.612328	-0.25102	-0.51798	-0.09781
FBXW7_RPE	536	-0.3104	-0.22998	-0.05904	0.593478	0.58515	0.220369	0.289701	0.419152	0.016193	-0.27711	0.39093	-0.16852	0.429422	-0.11609
CDH1_MSC	537	0.243954	0.577175	-0.21437	-0.21213	0.071812	0.098567	-0.0059	0.286556	0.311733	0.055265	0.273019	0.010191	0.072871	0.219984
GCLC_GPX4	538	0.510044	-0.0142	0.25457	1.05435	0.980992	-0.25661	0.063584	-1.75887	0.286831	0.161689	0.763433	0.02549	-0.03457	-0.22113
HSD17B10_HUWE1	539	-0.90478	-0.49238	-0.36787	0.261434	0.052111	-0.06991	-0.25681	0.423472	-0.28033	1.52697	0.481799	-0.80649	1.13213	1.15774
EEFSEC_PB1	540	0.41177	0.433277	0.217209	0.371414	-0.26604	-0.54603	0.060999	0.567918	-0.12376	0.732969	0.462573	-0.26174	0.052832	-0.24244
CA5A_VHL	541	0.381728	0.590522	-0.08233	0.130781	0.462451	0.525653	-0.04367	-0.18494	-0.12445	0.181377	-0.10743	0.185035	-0.09318	0.10711
PCDHGA6_PTPRD	542	0.080926	0.006255	0.0747	-0.1409	0.45074	-0.6453	0.360514	0.152994	0.337717	0.185563	0.387098	-0.01066	0.475366	0.263447
FBXW7_USP14	543	-0.4096	-0.35081	-0.14566	0.189726	0.083137	2.27096	-0.2992	0.333829	-0.08904	-0.04747	-0.20722	0.53283	0.562134	-0.4406
BRCA1_HDAC2	544	-0.10301	0.16644	-0.16838	0.360682	0.673424	0.530844	0.227837	0.461168	-0.06482	-0.26284	0.351585	-0.32085	0.11232	0.042261
SMAP1_SMAP2	545	0.221579	0.970603	-0.6365	0.151158	0.233045	0.168943	0.255297	-0.37838	0.121632	0.202983	0.49186	0.207361	-0.16042	0.169309
SELL_TP53	546	0.895063	0.562818	-0.34099	0.052631	-0.17809	-0.30558	0.430328	0.033112	0.035027	0.135852	0.186228	0.355496	-0.03581	0.228023
ROR1_VHL	547	0.850803	-0.41804	-0.20856	0.205101	-0.05192	0.251443	0.228878	-0.10028	0.211405	0.31644	-0.20885	0.549966	0.017108	0.418826
MYOM2_ZNF696	548	0.297737	0.749362	-0.02259	0.240581	0.156523	0.408207	-0.4999	0.023089	0.48541	0.027223	0.155107	-0.15332	-0.08785	0.30014
BRCA2_CDK9	549	-1.24767	-2.33825	0.711667	-0.93148	0.804589	-1.62894	2.23526	1.59658	0.834694	2.70347	0.607732	-2.62239	1.09953	0.26376
CDH1_OR13C4	550	-0.88214	1.63461	0.599426	-0.79554	0.036875	0.094111	-0.67546	0.245887	0.074833	0.221818	0.120307	0.292453	0.359734	0.829987
CENPK_ZWINT	551	0.542332	0.808494	0.153797	1.48066	1.03731	-0.33015	0.161934	0.247698	-0.61214	0.463793	-0.77007	0.584843	-0.54042	-1.07115
NUDC_WDR61	552	-0.98114	-3.11376	0.868445	0.245256	-1.69242	-0.55217	0.918153	1.04758	-0.236	2.52151	2.00023	-0.71098	1.43551	0.42023
FBXW7_TRAPPC1	553	-0.40913	-1.41578	-0.68432	0.302946	0.840686	2.51234	1.3307	0.285941	-0.02579	0.110986	-0.32845	0.859853	-1.02804	-0.17815
NCOR1_RXRA	554	0.446405	0.352594	-0.12908	0.413321	0.215617	0.040882	0.285985	0.167931	0.353322	-0.05705	0.065112	0.142623	-0.31659	0.198988
KMT2B_TSFM	555	1.03977	0.226568	0.739541	-0.37987	0.491377	0.146004	-0.34659	0.471044	-0.58854	0.056279	0.402528	0.451678	0.26014	-0.7439
CDH1_PCDHA7	556	0.122688	0.296816	0.608729	0.018568	0.4126	0.278449	-0.27309	0.55708	0.080768	0.365608	-0.32299	-0.19152	0.125813	0.189908
LPA_VHL	557	0.728202	-0.30864	0.224043	0.54554	0.288026	0.474086	-0.37953	0.0269	-0.43564	0.436811	0.109213	0.339407	0.445341	-0.21084
IGSF5_NOTCH1	558	0.73705	1.22598	0.629762	0.07238	-0.17216	-0.22317	0.492509	-0.04267	-0.13189	-0.11523	0.05526	0.225961	-0.16108	-0.23904
FBXW7_SSRP1	559	-0.02315	0.713932	-1.41557	0.836224	-0.00134	0.463639	0.529839	0.015994	-0.22639	0.06797	0.255221	1.16496	0.310941	-0.3322
ATM_TP53	560	0.035807	0.667819	0.207109	0.061806	0.204775	0.221327	-0.14653	0.013419	0.493402	0.238186	-0.48364	0.276628	0.114142	0.456782
NOTCH1_VEGFD	561	1.37049	-0.08077	0.651513	0.417509	0.105291	0.067189	-0.25984	0.070044	0.160267	0.102204	-0.26103	-0.29633	0.10043	0.217461
STAG2_TSPYL5	562	0.315913	0.206397	0.378381	-0.13075	-0.51813	-0.19371	0.448889	-0.01929	0.527182	0.228251	0.137604	0.189532	0.354642	0.46182
CDH1_F2RL1	563	0.302215	0.120033	0.274007	-0.11766	0.078012	0.361465	0.484479	0.013697	0.492824	0.187696	-0.32187	0.054435	0.173241	0.312142
FBXW7_NOC3L	564	0.735021	-1.74102	-0.64484	0.680585	-0.1344	0.882413	0.651838	-0.00514	0.439868	0.275925	0.852966	0.66601	-0.35367	0.151213
CDH1_REL	565	-0.47408	1.1819	-0.11811	-0.04269	0.150152	-0.09544	0.106891	0.039957	0.863495	-0.2412	0.432907	0.038704	0.145526	0.51287
FAT1_LTBP3	566	2.97326	-0.07063	-0.67516	-0.29028	0.282091	-0.07643	0.193496	-0.12186	-0.01934	0.358275	0.051156	-0.12151	-0.07621	0.167242
CENPK_WDR61	567	-2.21451	0.965068	0.695601	-1.83499	-0.44466	-0.933	1.67136	-0.34122	0.860042	1.65825	1.45679	1.99575	-0.83489	-0.1211
ARID1A_TOP1	568	-0.51217	0.983049	0.51174	-0.16877	-1.71716	0.903219	0.459789	0.595354	0.34703	0.302174	-0.00109	0.389044	0.617437	-0.11918
KDM5C_MTOR	569	0.544953	0.239809	0.173196	0.344444	0.112026	0.294646	-0.25925	0.18601	0.295063	0.107449	0.005951	0.072336	0.271307	0.291615
CEP192_SEH1L	570	0.512042	-2.04845	0.943571	1.93138	-2.10301	-0.38335	1.57057	-0.11968	0.337753	1.19701	1.39971	-0.38792	0.642324	-0.75472
CHEK2_KMT2D	571	-0.50084	-0.5472	-0.72032	-0.78573	0.442526	-0.16621	1.37207	0.903445	0.058048	0.332733	0.43008	0.049001	1.18499	0.694606
HUS1_RRM1	572	0.664407	0.240091	0.40916	0.415486	-2.079	0.510291	1.29676	0.117638	-0.33461	1.0472	0.200809	0.658357	-0.31759	-0.07643
ATM_KDM6A	573	0.107284	0.378265	0.091563	0.214366	0.265586	-0.01559	0.074684	-0.119	0.559585	0.124539	0.270495	0.343966	-0.21041	0.681469
CDK6_FGFR3	574	0.593896	0.03518	0.233744	-0.12749	0.180155	0.609513	0.176991	0.219032	0.680978	0.108733	-0.00566	-0.04858	-0.13664	0.247274
ARID1A_VHL	575	0.54558	-0.12313	-0.11562	0.988605	0.164578	0.497779	0.259857	0.228367	-0.28235	0.265003	0.148541	0.146709	0.360561	-0.30757
SEPHS2_VHL	576	-1.49753	0.064305	0.064521	0.397613	-0.04593	0.28145	0.325171	0.92612	0.11588	1.7507	0.362081	0.065788	0.099445	-0.12591
KDM5C_WEE1	577	0.880759	-1.17003	1.31383	1.06256	1.51336	-2.09386	-0.04277	0.641065	0.110021	0.363233	0.036094	-0.10802	0.013332	0.278056
CDK9_ROR1	578	-1.55948	-1.08222	-0.83787	0.75206	-0.12597	1.83307	-0.75796	0.4214	-0.04541	0.996327	-0.05933	1.01472	0.64421	1.63686
ARID1A_CHEK1	579	0.50142	-0.08551	1.44893	0.17911	-0.21936	-0.54899	0.017068	-0.13611	0.355193	0.187059	-0.02112	0.735708	-0.2106	0.667697
HDAC2_VHL	580	0.098604	-0.84686	0.025527	0.551798	0.145176	-0.68208	0.088894	0.49076	0.080149	0.787768	0.375625	0.858904	1.0144	-0.11712
CHEK2_ERBB2	581	0.162191	-1.98368	0.192288	0.23652	0.413023	-2.52621	1.04815	0.404783	1.1114	0.328781	0.40556	0.313649	1.30545	1.49516
PIK3R1_VHL	582	0.177735	0.040553	-0.10234	0.580492	0.091904	-0.02026	-0.00786	-0.07899	0.296899	0.4731	-0.07132	0.555321	0.625051	0.392898
OR10J1_TP53	583	0.307665	0.266725	-0.0509	0.633586	-0.30177	-0.26368	0.636248	-0.12966	0.274407	-0.03374	0.267103	0.275066	0.148521	0.948885
REL_TP53	584	0.107351	1.41036	-0.49448	-0.38156	0.11849	0.18627	0.14385	0.236798	0.551204	-0.10182	0.203934	0.297014	0.072477	0.706027
FBXW7_GAK	585	0.548926	-1.46626	0.768927	0.559825	0.667343	-0.16247	0.185945	-0.09835	0.245143	0.452588	0.138613	0.536611	-0.007	0.752167
BUB3_SMAD4	586	-0.63176	0.413825	1.2572	0.400052	-0.33564	0.424419	0.16528	-2.12798	1.82486	-1.72757	0.838457	-0.89738	1.98913	1.53566
CASP8_VHL	587	0.658966	-0.74343	0.091495	0.614161	0.310196	-0.00977	-0.00344	0.297993	-0.19876	0.671405	0.096661	0.717158	0.739114	-0.0748
HNF1B_VHL	588	2.2038	-0.53358	-0.21787	0.836357	0.652793	-0.59164	-0.42519	1.07997	-0.16847	-0.53689	0.094402	0.281453	0.299831	0.199729
AKT1_CHEK1	589	0.961949	0.178935	-0.1127	1.06943	-0.05761	-1.32752	0.725392	0.061278	-0.19595	0.087488	-0.37004	1.54063	0.236346	0.392101
CDH1_PCDHGB2	590	-0.70191	-0.5693	-0.04111	0.003111	0.199749	0.144706	1.14247	1.30899	0.503871	0.116948	-0.02215	0.287329	0.330814	0.52149
COX6B1_KMT2B	591	1.64726	0.974063	-0.72517	-0.47233	0.000268	0.596489	-0.17725	0.323229	-0.21909	0.179779	0.389782	-0.12176	0.659134	0.174426
APC_CTNNB1	592	0.029651	-0.19465	-0.05736	0.090862	0.346341	0.391965	-0.13958	2.28249	-0.10091	0.183715	0.078944	0.356911	0.358711	-0.39411
ADA_CHEK1	593	1.29886	2.31556	-1.7841	0.310598	-0.09386	-1.65438	0.227144	0.634298	0.020127	-0.30657	0.864839	0.537018	-0.06176	0.936796
STAG2_THOC2	594	-1.14127	0.275123	1.06128	2.88246	1.55375	-3.17418	0.125003	-0.57065	0.202285	0.581005	0.510375	0.290319	0.689269	-0.03096
ABL1_RPS6KB1	595	0.26467	-0.88658	0.257134	-0.04347	0.289562	0.053018	0.181506	0.008772	0.951803	0.3104	0.294557	0.561646	0.40448	0.628228
CUL1_FBXW7	596	-0.3813	1.71726	-0.32276	0.450494	0.719872	0.157451	0.269595	-0.08709	1.06791	-0.11931	-0.96921	1.68054	-0.75476	-0.12236
MRAP2_PTPRD	597	0.565968	1.83749	0.3648	0.318679	0.409718	-0.76427	0.104855	0.034365	0.236126	0.058826	-0.20981	-0.01003	-0.11415	0.486731
CDKN1B_VHL	598	0.420325	0.4609	-0.1046	1.32305	0.255307	0.133992	0.827062	-0.11207	-0.41296	0.081347	0.035755	0.225776	0.150602	0.044531
FIP1L1_TIPIN	599	-3.22771	-0.20416	2.1839	0.48044	1.78428	-0.2833	0.912545	0.003371	-0.126	0.797342	0.955331	0.031093	-0.24484	0.340505
SMARCA4_SMARCB1	600	-0.5695	1.73941	0.375672	0.726138	-0.70239	0.717429	0.80429	0.052618	0.336651	-0.42841	-0.37079	-0.26689	0.352823	0.642906
LEO1_RRM1	601	-0.79206	1.58682	0.781146	-0.22555	1.05271	-0.63473	0.100654	0.584804	0.236415	-0.0572	0.481759	0.309017	-0.04923	0.055907
KRT78_TP53	602	0.23071	0.287793	0.618155	0.243525	0.009838	0.115044	0.19506	0.013876	0.428317	0.103411	0.299938	0.086008	0.164453	0.649523
BRAF_DUSP4	603	-0.94563	1.93613	0.49469	0.24629	0.817784	0.337904	0.107598	0.303085	0.180992	-0.36189	0.587764	-0.05723	-0.3708	0.17992
CCNK_LEO1	604	-0.09336	0.013069	2.31346	1.70746	2.17294	-3.90727	0.640941	-0.54711	1.21315	1.02569	0.828809	-2.52175	0.028104	0.583774
THOC7_TP53	605	-0.22873	0.20475	0.415148	0.644558	0.561775	3.86957	-0.8738	0.489945	0.189765	-1.8889	-0.33041	0.292561	0.36125	-0.22528
ELAVL2_USP40	606	3.0792	-1.29341	-0.04051	-0.76191	-0.59717	-0.16075	-0.75661	0.199123	1.50278	0.279807	-0.18274	1.14779	0.390055	0.685228
FBXW7_RPS20	607	-1.17497	2.0459	-0.03403	-0.8869	-0.75826	0.075575	0.419015	-0.51314	0.950875	0.543046	1.68881	0.49125	-0.09397	0.753039
LEO1_NFYC	608	-0.93182	-1.21205	0.623916	1.23751	0.636892	0.97135	0.770854	-0.19395	0.539989	0.191745	0.127815	0.367411	0.254876	0.124611
ICOSLG_PTPRD	609	-0.69107	0.089973	-0.37932	0.681011	0.772411	0.181156	0.381432	-0.00959	0.666695	0.31341	0.3596	0.211645	0.612063	0.340356
APC_MYBL2	610	0.040674	0.01676	0.393675	0.579246	-0.04193	-0.15731	-0.24167	0.944882	-0.51074	-0.49359	1.4461	-0.0234	0.620489	0.968089
PBRM1_TOP1	611	-0.56767	-0.40831	-0.58547	1.42672	0.355215	0.541523	-0.03762	0.292524	0.901056	0.477064	0.549304	0.213413	0.746068	-0.3368
TAF2_WDR61	612	-1.90598	-0.12115	1.39984	0.205266	1.15705	-1.8642	0.846325	0.142497	0.846816	0.453754	1.10903	0.866667	0.667722	-0.2129
VEGFA_VHL	613	0.393179	0.257313	-0.26525	0.712439	0.310038	0.190202	-0.08514	0.172611	-0.05372	0.430584	0.245494	0.719775	0.521445	0.047059
BRCA1_RUNX1	614	0.041619	0.698146	0.03685	0.047928	-0.21411	0.483328	0.386441	0.321249	0.772403	0.197689	0.461672	-0.05587	0.289807	0.208214
ATM_SETD2	615	-0.43571	0.240233	-0.39332	0.169093	-0.12761	0.291934	0.522558	0.791066	0.909337	0.529269	0.270192	0.18192	0.439824	0.303772
CDH1_TLR3	616	0.612227	-0.35742	-0.0445	0.294141	-0.21545	0.280184	0.75538	0.019181	0.545282	0.545576	0.29761	0.258156	0.158468	0.557382
GIGYF1_GIGYF2	617	0.277857	0.159674	-0.19416	0.132616	0.972943	-0.33361	1.02424	0.066854	-0.06525	-0.07419	0.807952	0.293518	0.130193	0.539048
NUP50_TP53	618	0.272507	1.15057	1.57669	0.997169	0.493423	-0.00066	-0.23017	-0.25982	0.163006	-0.07731	-0.25869	-0.05439	-0.01355	0.020233
ERI1_FAM66E	619	1.36177	0.136561	0.029766	-0.19438	0.558186	0.543383	0.284681	-0.21106	0.637342	0.203573	0.201222	0.238816	0.279639	-0.21849
PPIP5K2_SMARCA4	620	0.090728	-1.20508	0.537634	1.20876	-0.371	0.443948	0.957091	0.203684	0.840523	-0.16222	0.413021	0.556152	0.130233	0.22564
B2M_TP53	621	1.33309	0.200025	0.273231	0.001459	-0.2008	-0.3295	-0.07846	0.530869	0.612587	0.15697	0.291542	0.431612	0.505693	0.160132
HSP90AA1_WEE1	622	0.275279	0.92849	0.060569	1.4697	-0.04807	-1.91793	1.0159	-0.89467	-0.11256	0.961175	0.561427	0.555071	-0.00308	1.07382
CENPK_PPP2R1A	623	-0.67271	1.28545	1.26652	0.329839	0.88156	0.229243	1.05323	0.130223	-0.12937	0.916564	-0.31096	-0.46594	0.139561	-0.66832
ADAM7_RPL35A	624	1.00225	3.40525	-0.55112	-0.43752	-2.43069	1.33657	-0.28218	0.551754	0.76766	-0.68961	0.038795	0.146812	-0.18918	1.31848
MED12_MED19	625	-1.80771	0.384353	0.743426	0.434195	-0.34716	1.15629	1.2739	0.684152	-0.60521	0.330981	0.122279	0.591804	0.748389	0.309293
NAP1L1_NAP1L4	626	0.442115	-0.80295	1.10762	-0.40859	-1.22851	0.129787	0.577556	0.458168	1.38055	0.245557	0.256046	0.422206	0.587028	0.855704
ATP1A1_KEAP1	627	1.254	-0.1592	-0.82007	0.634422	1.08397	0.037459	0.416762	0.443681	-0.11464	0.599683	1.4446	0.170419	-0.56856	-0.3948
CFHR5_CSMD1	628	0.826373	-0.23762	-0.16136	0.33451	0.133531	0.359704	0.62487	-0.06592	0.253655	-0.00676	0.586652	0.325766	0.271032	0.784507
BRCA1_VEGFA	629	-0.46664	1.35653	0.461588	0.165125	0.197751	0.005644	0.431225	0.061587	0.648306	0.030867	0.360638	0.354483	0.074274	0.389604
CDK9_SMARCB1	630	-0.43606	-0.01904	-0.42963	-0.08802	0.098171	0.393165	1.587	0.55894	0.339026	0.642789	-1.57495	0.864617	0.781887	1.39971
GPX4_VHL	631	0.254301	-0.05853	0.349706	-0.84494	1.06826	-0.69337	-0.42886	1.51006	-0.16452	1.76952	0.011794	0.962699	0.835058	-0.44711
BRCA2_HDAC6	632	0.687122	0.296854	0.080521	1.49235	0.405189	-0.04701	-0.01441	0.14545	-0.03874	0.393762	0.138335	0.138748	0.16796	0.289286
ANKRD44_NOTCH1	633	0.305596	0.322082	0.293017	-0.23372	0.034212	0.289846	0.858369	0.236756	0.457057	0.524182	0.349709	0.178211	0.213576	0.307698
TF_TP53	634	0.34648	0.498744	0.220775	0.491919	0.275615	0.207367	0.187549	0.228072	0.506649	0.148937	0.01109	0.313207	0.325884	0.418736
MAPK8IP3_SPAG9	635	-0.75772	-1.09195	-0.04879	0.546212	0.834305	0.175262	0.830949	0.279318	0.707339	0.279826	0.426599	0.765362	0.748097	0.501249
AMER1_RBM12B	636	-0.87461	-0.12406	1.60687	0.924999	0.384311	-0.85314	0.065867	-0.44378	1.09176	0.566588	-0.00847	0.599708	0.325467	0.955076
FBXW7_SC5D	637	-0.38443	0.898052	0.225191	0.16172	-0.04148	-0.10035	0.447869	0.765186	0.683372	-0.08733	0.537828	0.255912	0.305397	0.551572
DNAJC16_MCPH1	638	-0.1268	-0.18353	0.103026	0.946712	-0.30357	1.16878	0.390903	0.084324	0.867758	0.352294	0.22489	0.261011	-0.08977	0.579016
PTPRD_SEZ6L	639	-0.20789	1.37055	0.618532	-0.05689	0.329062	-0.14515	0.827517	-0.18411	0.478611	0.139713	0.373445	0.38775	0.492577	-0.08731
CDH1_GOLGA1	640	1.01875	0.62953	0.273481	-0.17977	0.086726	0.421243	0.646677	0.311397	0.506902	0.158905	-0.06144	0.121439	-0.05676	0.55474
GSR_GTF2E2	641	0.923932	0.301856	-0.09571	0.169912	-0.09136	1.42812	-0.268	-0.18162	-0.08783	1.54581	0.224475	1.72586	-1.00953	-0.12964
SMAD4_WEE1	642	0.257424	0.012139	-0.19019	1.54252	0.032482	-0.08212	0.925524	-0.1087	0.219496	-0.23637	0.54978	0.37763	0.34986	0.86656
LRP10_LRP1B	643	1.29023	0.277471	0.170086	0.211318	0.492929	0.56123	0.147213	0.069471	0.615565	-0.01077	0.096857	0.003418	0.348823	0.32999
VPS4A_ZCCHC2	644	0.218431	0.037436	0.446432	0.637959	-0.16995	-0.52105	0.243013	0.110087	0.565109	0.030283	0.898689	-0.04084	0.844974	1.35556
FBXW7_MRPL46	645	0.347516	-0.19129	-0.01148	0.214957	-0.08076	-0.48046	0.559276	0.674976	-0.26125	0.790273	1.14367	0.243862	0.925884	0.815915
TSC1_VHL	646	0.874108	-0.11524	-0.32813	0.44893	0.216665	0.013155	0.293617	1.09068	-0.26445	0.328339	0.423563	0.636171	0.855253	0.295335
ATM_VHL	647	0.504337	0.310256	0.100578	0.630065	0.116645	-0.15419	0.380845	0.36389	-0.25494	0.319745	0.486057	0.943009	0.721516	0.324384
MED1_TAF2	648	0.485641	-0.34776	-0.77345	0.547414	0.168159	-0.54201	1.16171	1.08353	1.24864	0.411753	1.24341	-0.66076	0.183103	0.641696
CDK4_PRKDC	649	0.858882	0.03911	0.14752	0.064616	0.425001	0.438112	0.363098	-0.25086	0.091087	1.00072	1.35522	0.383703	-0.33658	0.290991
DEFB4B_SFRP1	650	0.245704	0.562421	-0.49447	0.325827	0.526115	0.255361	0.72728	0.208459	0.310346	0.100053	0.451658	0.427329	0.362441	0.954854
ETNK1_SMAD4	651	-2.13901	-0.148	0.434395	1.00064	0.005884	-0.17991	1.07249	0.474142	1.00518	0.775908	0.816718	0.569462	-0.0875	1.36766
MTOR_PTEN	652	-0.88027	-0.03047	0.182991	0.575088	0.293646	0.683804	0.426875	0.261369	0.751287	0.697927	0.283125	0.54271	0.684942	0.498184
CDK4_ERBB2	653	0.119179	-0.29871	0.140266	0.547505	0.556814	0.281642	0.540563	0.100179	0.277047	0.485201	1.51119	0.165114	0.31199	0.242396
CXCL16_SMARCA4	654	-1.27932	1.2446	-0.17479	0.513394	-0.61456	-0.03015	1.12461	0.279356	1.46259	0.555889	0.26975	0.487761	0.370055	0.791335
BRCA1_TOP1	655	-0.57402	0.171514	0.624991	0.700679	1.16152	-2.56169	1.12383	0.828562	0.505478	0.426715	1.37611	0.350628	0.998783	0.048407
CDK1_LEO1	656	-0.28815	0.191876	2.20483	0.071179	0.85915	4.16503	-0.36752	1.67987	-2.22551	1.50801	1.04421	0.54952	-0.32312	-3.82312
BAG6_FAT1	657	0.630918	-0.01449	0.640939	-0.88165	0.339501	-0.71697	0.645781	0.925916	0.381256	0.882439	0.270522	0.657184	0.416979	1.07408
CDKN2A_SNAI2	658	1.97781	0.17152	-0.60772	0.033382	-0.00705	0.143503	0.938323	0.229383	0.469422	0.310968	0.705544	0.757039	0.047524	0.0834
LTN1_POLE	659	2.3522	-0.33358	2.85801	0.691337	2.17287	-0.03526	-0.76966	-0.64003	0.284531	-0.38715	0.689967	-0.63169	-0.35325	-0.60193
CCAR2_POLR3D	660	0.270481	1.20945	1.16723	0.544447	0.021204	0.696832	0.193667	0.221471	-0.34048	0.650325	0.246087	0.204694	0.161341	0.053104
FBXW7_PDCD6IP	661	-0.16872	3.1593	0.313032	-0.78067	0.325987	0.26637	0.264278	0.133302	0.357223	0.475196	0.42634	0.112148	-0.08267	0.522684
POLR3B_SMAD4	662	-0.95196	2.10198	0.446406	-0.2116	0.70847	1.23085	1.83545	-0.82552	0.158799	1.55007	0.407836	-2.28785	0.92912	0.273817
KMT2D_POLR2K	663	0.877804	-0.19709	0.710642	-0.01962	0.648936	0.434047	0.266597	0.94595	0.084472	0.773964	0.506332	0.140389	0.133151	0.120792
ROR1_TOP1	664	0.261018	-0.21149	0.299424	0.182023	0.344	0.769527	0.649501	0.730156	0.476207	0.053143	0.167423	0.630623	0.323004	0.76939
CAB39_KMT2D	665	-1.43141	0.949374	-0.04498	-0.08153	0.558904	-0.43944	0.978863	0.543243	1.64619	0.433082	0.393579	0.404625	0.596864	0.9413
LEO1_PPWD1	666	0.897311	-0.49592	1.5814	0.676109	-0.05952	1.18732	-0.51608	0.14525	0.808219	-0.4388	0.653069	0.33295	0.266368	0.450369
CHEK1_VEGFA	667	-0.8448	0.388115	-0.32734	0.539732	0.882441	1.61676	0.147947	0.121532	0.347069	-0.32109	0.687302	1.10679	0.535679	0.626823
PAM16_SMAD4	668	-1.77651	0.864264	0.669989	-0.41213	0.075335	4.20858	0.869705	0.931571	0.877777	-2.01775	-0.33851	-0.9576	-0.31547	2.83229
FOXD4L6_NOTCH1	669	0.946783	-0.07789	0.339011	-0.21956	1.05525	0.227243	0.828808	0.758008	0.683747	0.348712	-0.20179	0.705956	0.408851	-0.27608
KDM5B_KMT2D	670	0.963382	0.544816	0.03239	0.690742	0.013325	-0.77444	0.014846	0.116518	0.680534	0.827798	0.678591	0.269459	0.568063	0.987324
FBXW7_SNX8	671	0.016131	0.523502	0.657244	0.301143	0.346419	0.217131	0.806205	0.470698	0.624931	0.352618	0.165369	0.320062	0.2949	0.525006
ICAM1_PTEN	672	0.549654	0.113956	0.300272	-0.00292	0.306168	0.890559	0.963883	0.157661	0.69981	0.346425	0.16365	0.419983	0.064576	0.689175
LEO1_ZNF830	673	0.900269	0.620084	0.035007	0.753803	0.089029	0.223315	0.882024	-0.11588	0.513674	-0.08468	0.466927	0.36064	0.571034	0.513099
ARL2_KDM1A	674	0.79277	-0.27193	0.035246	-0.50968	0.614721	1.88099	0.136951	0.732588	0.297815	0.193229	1.35049	-0.02677	0.349054	0.208928
IGF1R_PRKDC	675	1.3472	0.084127	0.289901	0.343977	0.100305	0.347627	0.557924	0.543587	0.214931	0.045906	0.511581	0.261495	0.143682	1.00641
CDH1_OR13C8	676	0.035119	-0.59587	0.516134	0.279247	0.576138	0.322385	0.354953	0.701725	1.15017	0.325751	0.291653	0.521054	0.483291	0.918136
BRAF_VHL	677	0.60237	0.243108	0.147097	0.460849	0.500825	0.023258	0.397281	1.37296	-0.00215	0.571701	0.504816	0.42777	0.542373	0.107974
PAX8_VHL	678	0.196981	1.46095	0.458252	0.809802	0.669429	0.018302	0.243992	0.201921	-0.00919	0.185922	0.384846	0.7015	0.695953	-0.09778
SCAMP2_SCAMP3	679	-0.32063	1.02544	1.23816	0.269676	-0.25848	-0.46848	1.36878	0.129639	0.96256	0.187795	0.633359	0.561229	0.353751	0.258828
APC_CDX2	680	0.464498	0.561712	-0.00121	0.229554	0.596528	0.464504	0.431093	0.443004	0.469233	0.254235	0.522117	0.238007	0.863842	0.415145
KDM5A_KMT2D	681	0.898281	0.246685	0.055993	0.243738	0.041211	0.20682	0.649083	0.593701	0.712162	0.366889	0.790438	-0.04499	0.57069	0.622087
BRCA1_CDH1	682	0.355904	0.513165	0.4841	0.948039	0.403158	0.655966	0.767541	0.828639	0.054944	0.092037	0.225445	0.102465	0.299071	0.232605
APC_TCF7L2	683	-0.58865	0.086315	-0.16241	-0.29436	0.526914	0.461943	0.362777	1.65555	0.867195	1.14269	0.200603	-0.00116	0.694661	1.01103
FBXW7_MED10	684	0.15453	0.359522	-0.35523	0.432345	0.442585	0.738366	1.21869	0.506155	0.02759	0.125929	0.573805	0.365156	1.00306	0.39495
MRP63_SKA3	685	1.11685	2.28526	-1.51392	0.217053	-0.0426	-0.80477	-0.15422	0.475972	1.05374	0.696294	1.09569	1.19015	0.355649	0.038023
APC_GATA6	686	-0.78752	-0.42699	0.176445	0.322959	0.225964	0.613094	0.743251	0.302937	1.40669	-0.02264	1.44766	0.224939	0.658939	1.13978
KRT13_TP53	687	1.231	0.880084	0.58534	0.369586	0.089361	-0.21256	0.699372	0.33193	0.775265	0.273672	0.300055	0.317303	0.098694	0.31206
CHEK1_IGF1R	688	1.84802	1.64481	-2.75737	-0.38562	0.488288	1.43629	0.112714	1.64805	0.041815	0.865306	0.325202	0.736024	0.09881	-0.04657
CCAR2_SLC20A2	689	1.91541	0.301459	0.777697	0.865717	-0.01748	0.364018	0.271437	0.057779	0.044266	0.164093	-0.14644	0.224368	0.069524	1.21999
NF1_WDR33	690	-0.82125	1.94293	-0.15229	0.817269	1.85838	-0.32293	-0.76495	-0.59696	1.11895	0.5906	0.934066	1.52124	1.37162	-1.37873
EEFSEC_VHL	691	0.347126	0.512068	-0.21175	0.36606	1.04682	0.288162	-0.05448	0.951722	-0.29313	2.6266	0.49206	-0.14307	0.411009	-0.17364
CDK6_VHL	692	0.989275	0.331581	-0.0355	0.544557	0.590524	0.40765	0.119876	0.302365	0.675339	0.317626	0.114401	1.13992	0.440864	0.231694
BRD4_DHFR	693	1.77666	0.771753	-0.66158	1.69315	-1.93712	-0.39403	-0.84562	1.67565	0.749111	1.56829	1.87573	0.372383	-0.11082	-0.28898
ERBB2_TOP1	694	0.584138	0.475276	-0.53832	-0.37848	0.236621	0.507529	0.55803	0.924242	1.07286	0.467897	0.283444	0.853716	0.941909	0.269833
MAP2K4_MAP3K7	695	0.181957	-0.501	0.459371	0.11528	0.76193	3.91431	0.033897	-0.28418	-0.09447	0.883046	0.70653	-0.18551	0.131565	0.153499
APC_DIABLO	696	-0.64471	-0.23618	0.011145	-0.60189	0.739807	-0.56369	2.12421	0.270013	1.04619	0.785246	0.640136	0.623588	0.721811	1.39828
MED12_MED6	697	2.39863	0.35031	-0.17123	0.00678	-0.31567	-0.06659	0.520982	2.53551	-0.0481	0.754833	0.505868	-0.45816	0.559549	-0.22482
CDK4_VHL	698	0.724342	-0.30789	0.158812	0.515219	0.401941	0.687759	0.345312	0.125987	-0.31878	1.28607	1.75352	0.57615	0.613122	-0.21356
CYP2W1_EP300	699	0.195145	-1.07303	-0.42242	0.352016	0.174268	1.18164	0.862125	0.761833	0.763124	1.04074	0.878527	0.501935	0.529636	0.688054
MTMR3_MTMR4	700	0.372291	0.353149	-0.13858	0.444681	0.389611	-0.39236	1.4633	0.595622	1.12464	0.123712	0.196058	0.213282	0.922657	0.780158
MTOR_SMAD4	701	-0.39304	0.788276	1.00276	0.399675	0.078677	1.02569	0.239348	0.242559	0.667234	0.406019	1.00853	0.223824	0.611949	0.159461
CHEK1_MTOR	702	-0.91812	0.573542	1.08894	0.000432	-0.85964	2.0137	0.590355	0.894403	0.469961	-0.50434	0.563952	1.28002	0.680946	0.695576
MARK3_MARK4	703	0.743749	-0.54255	0.408874	0.981337	0.491303	0.226652	0.676815	0.196665	0.410126	0.383694	0.611419	0.388516	0.849068	0.782439
KMT2D_MRGPRE	704	0.605602	0.192867	0.044272	-0.09565	-0.14638	0.719369	1.16263	0.409487	0.955089	0.827182	0.232799	0.675247	0.561493	0.50377
CENPW_SKA3	705	-0.08743	0.248367	1.2279	-1.54656	-1.17138	0.643942	-0.00093	3.27619	0.666145	1.20184	1.07497	-2.07588	5.11255	-1.89557
MED12_MED17	706	1.46859	1.78462	0.606713	-2.53958	-0.0224	-0.939	0.480217	1.82398	0.079526	-1.31229	1.13187	1.82947	0.824682	1.49616
MTOR_PDGFRA	707	-0.82958	1.02488	0.464053	0.851696	0.332501	0.754461	0.646728	0.106254	0.676264	-0.13969	0.889395	0.597267	0.640589	0.735957
ATP6V1D_NOTCH1	708	0.876588	-0.46567	0.390156	0.569199	1.14874	0.516363	-0.00977	0.861168	0.248182	0.547068	0.625467	0.480731	0.628517	0.396857
FBXW7_MCL1	709	0.284017	0.491969	0.592629	0.308173	0.468094	0.624925	0.406606	0.213936	0.462604	0.341807	0.742587	0.787697	0.524673	0.576826
BRAF_PIK3CA	710	0.321352	-0.34574	0.329709	0.302251	0.161145	0.09056	0.747204	1.51292	0.55871	0.191776	0.627319	0.962983	0.51308	0.896376
FBXW7_PSMB3	711	1.00572	1.26738	-0.36677	-1.18628	1.435	4.06569	0.366146	-0.23172	1.23127	-0.59811	-0.22556	-0.79208	-0.71537	1.71268
ETNK1_VHL	712	0.506105	0.99532	-0.41647	0.607904	-0.14237	0.337609	0.769374	0.577569	0.648329	-0.08298	1.08296	0.681615	0.37611	1.07331
CDK4_TOP1	713	-1.07498	-0.57918	0.587265	0.461172	0.859081	-0.04653	0.734002	0.716845	1.22699	1.33957	1.33346	0.208788	0.818933	0.444333
RPS6KB1_VHL	714	0.047382	-0.81894	0.463355	1.09443	0.144366	0.702377	1.15313	0.697975	0.39708	0.773297	0.524043	0.866062	0.649331	0.367033
ARL2_POLN	715	0.65526	0.314822	1.04941	0.6075	0.212991	0.427048	-0.12213	0.545489	0.812865	0.203667	0.82764	0.749839	0.43042	0.39789
ATM_CHEK1	716	-0.96533	0.852376	-0.75991	-0.34745	1.36785	1.62359	1.43083	0.046002	0.627447	-0.62356	0.474961	1.50069	0.585745	1.33199
CASP8_MTOR	717	0.204942	0.256242	0.943595	0.815367	0.668887	0.113036	0.397319	0.722014	0.542505	0.399032	0.571255	0.406775	0.792296	0.341383
CACTIN_POLD3	718	0.215934	-0.3354	2.52993	0.306177	0.336836	0.590048	0.287555	0.598244	-0.89902	1.32796	-0.43726	1.18784	0.849835	0.6206
APC_CDK9	719	-1.13469	-0.11446	0.138444	0.648418	1.23449	-0.73997	1.23379	-0.46391	1.62823	-0.46762	0.594115	1.18819	1.37571	2.05892
KEAP1_KLHL30	720	0.444051	0.036228	0.454976	0.412821	-0.07223	0.46245	0.505183	-0.05267	0.769381	0.345521	1.64086	1.09059	0.375061	0.802417
HLA-DPB1_VHL	721	0.728312	1.6658	-0.11641	0.204053	0.423734	0.477271	0.862969	0.367111	0.224034	0.86338	0.702684	0.323539	0.508771	-5.7e-06
KMT2B_SETD1A	722	0.546763	1.67012	0.082943	1.09344	0.262532	0.421733	0.185932	0.084512	0.323564	0.097721	1.00002	0.611225	0.418982	0.46169
FBXW7_PIGB	723	-0.13445	1.74132	1.52253	0.058872	-0.1877	-0.01794	1.92629	0.148685	0.415167	0.193649	0.336976	0.263995	0.284	0.722983
PDGFRA_TOP1	724	0.297684	-2.19209	1.68243	0.599016	0.586055	0.427482	0.678239	0.725611	0.738366	0.709646	0.941671	1.00779	0.4937	0.610376
ATP1B3_EP300	725	-1.65699	-0.62806	0.536775	0.662449	0.751571	0.840354	0.390638	0.31011	1.6163	0.685947	2.48808	0.252712	0.257296	0.803097
CDKN2A_RPP40	726	-1.60797	0.744583	-0.20717	1.42007	1.02504	0.479962	0.877636	0.58826	1.54794	2.40016	-0.26707	0.361818	0.291577	-0.28369
BRCA1_PDGFRA	727	-1.08483	0.792049	0.95524	0.691059	0.620651	0.113099	1.46663	0.311992	0.873167	0.208807	0.883003	0.226058	0.39608	0.926505
SAFB_SAFB2	728	-1.3027	0.074047	0.572235	0.047608	-0.40955	0.996786	2.67389	-0.31003	1.41922	0.856517	1.53977	0.475446	0.803465	0.019773
NCOR1_SIN3A	729	1.54153	-0.80909	1.35911	1.02277	-0.31982	-0.98882	0.875557	0.611155	1.03015	1.7512	0.523943	0.025619	0.34797	0.486972
MCOLN2_PTPRD	730	0.151594	0.889349	-0.39693	0.696352	0.653459	0.562712	0.176147	0.190978	1.14661	0.069622	0.775925	0.532736	0.751106	1.28527
SGTA_SGTB	731	1.56322	0.298782	0.180904	0.327796	0.351149	0.362506	1.13041	0.310035	0.677696	0.38746	0.058594	0.518863	0.57343	0.858699
MED12_MED23	732	0.944813	1.21524	-0.10281	0.18016	0.550209	0.798126	1.47213	0.050545	1.06226	0.322818	0.196968	-0.37325	0.917867	0.428149
KYAT1_KYAT3	733	0.660801	0.291393	0.170832	0.490327	0.942525	0.136801	-0.23661	-0.0975	1.42002	0.450014	0.699222	0.321082	0.97171	1.45367
PSMD4_SSBP1	734	0.553283	-1.19687	0.328363	0.896037	-0.71539	0.440112	0.393367	1.28093	0.193414	1.00034	1.90525	-0.65311	2.42185	0.927824
FBXW7_MED28	735	0.093991	-0.45567	0.518081	1.63023	0.878055	0.476456	-0.45166	0.99773	0.50006	0.260665	0.891353	1.04645	0.776923	0.61665
ALK_CDK9	736	-1.2488	-0.5245	1.73045	0.696458	0.085487	2.39034	0.72414	-0.49105	0.436088	0.562566	0.859581	0.046116	0.944265	1.65659
FBXW7_RBX1	737	-0.30571	0.014353	-0.1143	0.367153	0.661518	2.68504	-0.03081	0.902082	0.620565	-1.16171	0.642751	1.80933	0.611405	1.18907
CDK9_PRKDC	738	1.37379	0.221684	1.02678	-1.04616	-0.95707	-0.46305	1.21221	0.583533	1.29337	1.36663	1.52166	-0.03019	0.434794	1.41579
CLDND1_PTPRD	739	-1.79292	0.766467	0.254762	0.286657	1.01658	0.396141	0.834716	0.893843	1.1242	0.592871	1.50491	0.54634	0.67879	1.06069
FBXW7_PIGM	740	0.08126	0.510238	-0.06193	0.100144	0.037638	1.09889	0.800255	0.350673	0.968083	1.01391	0.693837	0.593685	1.09838	0.924838
APC_VHL	741	0.308343	-0.53969	0.293967	0.702632	0.452823	0.538171	0.397072	1.30088	0.332423	0.78843	0.84386	0.851201	1.25981	0.748563
AFG3L2_PITRM1	742	1.65613	0.909193	0.902424	-0.32922	-0.95017	0.520824	0.859977	1.44068	1.12012	-0.22092	0.261528	1.12671	0.389086	0.857144
FOCAD_GRHPR	743	1.95937	-0.32555	-0.17942	0.449931	0.373567	0.072098	0.312399	0.288006	2.31155	0.608363	0.975871	0.401672	1.00049	0.335623
SKA3_TRA2B	744	-0.52753	-0.37158	0.137437	0.315205	0.691383	0.074264	1.74487	0.104126	1.74256	0.997134	0.772151	0.91358	0.238193	1.76969
KMT2D_OGDH	745	-0.43119	-0.52147	1.04984	1.14491	2.05128	-0.88348	0.339147	0.84705	1.41227	0.704157	0.988272	0.298416	0.645628	1.03747
CHEK1_SMARCA4	746	-0.21918	1.28277	0.783726	0.466591	-0.8475	0.499793	1.83689	0.155549	0.646912	1.40307	0.132825	1.1547	0.08886	1.33913
RALGPS1_RALGPS2	747	0.237927	0.443635	-0.15483	1.15693	1.26575	0.492024	0.329962	0.586924	1.11066	0.125776	1.38068	0.210016	1.02418	0.66345
GTF2H4_SCO1	748	0.369354	0.643511	0.822601	0.89519	-0.13024	0.673709	0.059754	0.337668	0.088408	0.900397	0.90059	1.35489	1.05782	0.901267
APC_FAM210A	749	0.653925	0.524684	-0.39451	0.070067	-0.01135	0.726887	0.762062	1.58352	0.854682	0.769374	0.609203	0.166572	1.20022	1.58817
BRCA2_SMARCB1	750	-2.69472	1.02697	0.973452	3.02946	2.68434	0.374352	1.32679	0.389032	0.483913	0.650661	0.17255	-0.59147	0.91603	0.418054
SECISBP2_VHL	751	0.217686	1.3008	1.15223	0.614725	0.418356	0.404024	0.614514	0.346322	0.27535	1.12228	0.399328	0.966601	0.937871	0.41571
APC_SMARCB1	752	-0.34104	-0.29311	1.10733	2.0683	-0.25186	0.87541	0.395752	1.14325	1.00428	0.321049	0.273602	0.998334	0.609669	1.28038
FBXW7_PSMB4	753	0.96936	-0.07591	0.307404	0.058437	0.633512	0.803844	1.28428	0.818068	1.40753	0.209499	1.18434	-0.00345	0.306664	1.38733
ADAM7_LIN52	754	-1.57657	0.336613	0.748036	1.69842	-0.90724	1.09232	1.41411	0.695336	1.58811	0.722335	0.820352	0.789189	0.897574	0.973832
PCDHGA7_TP53	755	0.241933	2.26519	1.27446	0.050391	0.392047	0.018493	0.42316	0.848289	1.21868	0.87965	0.24039	0.530597	0.27275	0.644167
ACTR6_ATM	756	-0.90704	1.76262	-0.50363	-0.00032	0.042543	-0.32112	1.18713	1.39431	2.05457	3.14899	0.049566	0.737113	0.207373	0.468438
HAS2_TP53	757	1.05564	0.201401	0.460538	0.46411	0.31884	0.246668	0.934292	0.866333	0.966931	0.791358	0.594869	0.814497	0.563492	1.26117
CSMD1_SELL	758	1.09956	0.190603	0.290877	0.350787	-0.01888	1.2339	1.08119	0.450211	1.13513	0.603299	0.968657	0.673404	0.453651	1.207
SMARCA4_TFAM	759	-0.70432	-1.28782	-0.58011	1.54966	-0.04532	2.62748	1.01266	1.06872	0.588451	0.649738	1.96219	1.10748	0.877478	1.03757
ALK_UBB	760	1.48123	0.854178	0.814715	1.1041	1.02004	1.1137	0.383057	0.118579	0.20693	-0.10068	0.391508	0.550989	0.732378	1.25894
ARID2_VHL	761	0.577115	0.912174	0.824698	1.08041	0.403503	0.516913	0.11821	0.883949	0.810844	0.582854	1.37915	0.636087	0.973593	0.325874
NOL9_XRN2	762	2.12037	-0.63781	0.851844	-2.20229	0.551095	-0.46947	1.71802	0.687924	-0.07048	2.18506	1.56208	1.78171	1.17613	0.78153
SMARCA4_UQCC1	763	0.574463	0.700859	1.06002	0.335822	1.07383	0.765957	0.807547	-0.1243	0.532246	-0.20964	0.294661	2.77327	0.664938	0.813846
SCARA3_WDR73	764	0.48081	-0.77464	0.584176	0.396446	0.094374	0.016143	1.67819	0.385373	1.45732	0.507641	2.03722	0.839585	1.18551	1.26018
CDH1_DNASE1	765	1.42646	0.749196	0.828579	0.874839	0.570797	0.443596	0.34641	0.541143	1.21007	0.527082	0.957632	0.520882	0.493229	0.686152
FBXO45_FBXW7	766	1.09097	1.23457	0.460581	0.713076	0.52009	1.3854	0.801125	0.510141	0.8918	0.267433	0.790159	0.643658	0.455204	0.46149
MED23_MRPL15	767	2.02832	0.527414	0.393771	0.680581	0.102482	1.34162	2.03948	-0.89757	0.708711	0.922797	0.639886	0.524934	0.617179	0.601625
IGF1R_MTOR	768	1.25463	0.907492	0.906959	0.67401	0.704867	0.522064	0.218712	1.1822	0.360307	0.574462	0.934681	0.630441	0.886515	0.590579
FBXW7_SNRPD2	769	0.949007	2.19409	2.48136	0.22463	1.20584	-2.19562	0.220632	0.542913	-0.91367	0.003235	-0.31697	2.80051	2.29895	0.867607
EMC1_FDPS	770	0.997689	-0.32708	-0.24398	0.865728	0.173098	0.370781	1.00231	1.84151	0.477321	1.44306	1.27684	0.088805	1.19512	1.27949
PSTK_VHL	771	0.360603	0.354218	0.386194	1.27834	0.55376	0.386078	0.899173	1.3321	-0.24746	1.86751	0.951712	1.18467	1.19554	0.026534
FERMT2_VHL	772	1.48552	0.593178	0.386199	0.8937	1.51752	0.843138	0.842252	0.417965	0.648906	0.763033	0.742322	0.37563	1.0682	0.38119
CASP8_CHEK1	773	1.89032	-1.5326	1.06218	0.426986	1.17793	0.523584	0.613513	0.268496	0.772575	0.795422	0.580514	1.56572	0.993513	1.88918
LEO1_RPL24	774	-0.44185	-1.79906	2.91052	-2.78734	-1.42928	1.55768	0.627506	1.81253	1.36321	1.5533	2.49398	2.26055	1.71417	1.19281
GRSF1_SMARCA4	775	0.174928	-0.94528	1.52167	1.6735	0.185012	1.06011	1.52782	0.344295	1.37021	0.571865	1.00505	0.380649	0.883185	1.27757
RAB10_SMAD4	776	-1.68832	-0.11217	0.69632	0.88579	0.257587	0.255017	2.99387	2.48291	1.28144	0.641738	1.26294	-0.18424	0.678147	1.58311
APC_FDPS	777	0.206312	0.619547	0.733861	0.574222	0.771514	0.109558	0.473294	1.54054	1.2476	0.635707	0.962573	0.419433	1.23798	1.51819
EXOSC4_ZCCHC9	778	0.619775	0.506447	1.67644	1.30298	0.859878	0.727065	-0.25891	0.308068	1.22106	0.882706	1.07516	0.198711	1.13282	1.0477
CDK9_PDGFRA	779	0.410241	-1.77774	3.68611	0.554852	1.66601	0.894711	0.546907	0.368807	1.21147	0.360839	1.38045	-0.25716	0.839679	1.49034
BOD1L1_WDR61	780	0.570792	0.339391	0.23459	-1.38122	0.186471	0.90247	1.2559	0.515378	1.40954	1.78753	1.195	2.1299	1.60138	0.679358
LARS_LEO1	781	2.36471	1.14917	-0.10616	0.079468	-0.94935	1.37387	0.845179	1.76272	1.10248	0.811866	0.083805	1.33636	0.821823	0.863255
CDKN2A_RRM2	782	0.983028	1.32178	0.894098	1.40409	1.29153	0.475898	0.273912	0.740916	0.552601	-0.30352	0.641472	0.764363	0.892321	1.71656
RRM2_WEE1	783	0.450667	0.846296	2.17016	1.81966	2.39132	-0.85856	1.88473	0.212945	1.06037	-0.50738	-1.21805	-0.00664	0.728146	2.68854
MTOR_TOP1	784	0.818695	1.28923	0.046776	1.29977	0.638545	0.717486	1.01563	0.68557	0.833216	0.624886	1.44084	0.41222	1.09978	0.755925
DHX29_TP53	785	0.699093	0.531599	0.225705	1.82917	0.574398	-0.73612	1.34768	0.558965	1.38296	0.774239	1.57276	0.796112	0.796461	1.44531
BRCA1_WEE1	786	1.61317	-0.53434	1.49104	2.35088	1.1182	0.431987	0.713398	1.05319	0.326153	0.044431	0.968385	0.568639	0.025104	1.85776
BRCA1_CHEK1	787	-0.12733	1.15147	0.421698	1.40302	0.61009	1.46335	1.51023	0.485711	0.670832	0.75317	0.932114	1.16472	0.317865	1.27837
PIK3CA_RRM2	788	1.22946	-0.74648	-0.76648	2.76776	0.399037	-0.18501	0.946654	0.961152	1.26234	-0.11116	1.06921	2.27833	1.25626	1.70162
APC_CAB39	789	-0.75819	-0.18978	0.18105	-0.02588	0.773771	0.52005	1.12675	1.86296	2.6679	1.18365	1.15501	1.12168	0.938217	1.88543
ZNF143_ZNF76	790	0.537522	0.630257	1.48705	0.871903	0.281536	0.677224	2.59847	0.146252	1.5025	0.188196	1.34407	-0.37594	1.44955	1.15624
ACR_USP9X	791	1.59613	2.79521	0.647149	0.096664	0.741316	0.632108	1.72841	0.236159	1.04068	0.42978	0.381827	1.28213	0.376861	0.613578
ERBB2_RRM2	792	2.14725	-1.68894	0.496155	1.79898	-0.13809	1.03002	1.2403	0.465816	1.34975	0.248975	1.2588	0.606954	1.55034	2.35284
PDGFRA_RRM2	793	-0.67032	-0.77345	2.83334	0.61746	0.114024	0.984366	1.17859	0.953798	1.41747	0.450565	1.82648	0.264274	1.51737	2.24932
CHEK1_PRKDC	794	1.33008	0.207798	0.175686	0.743804	2.01657	1.75169	1.01831	-0.31158	0.099605	0.705412	1.01599	1.629	0.9085	1.68917
GPX4_TXNRD1	795	0.091049	-0.40293	2.37154	0.539958	2.02068	-0.2984	-0.27899	1.43297	2.06695	1.15278	1.00101	1.81997	1.48229	0.043335
FGFR3_FNTA	796	0.433151	0.789144	0.406512	0.892255	1.85876	1.2701	0.556022	2.36425	-0.25289	0.989094	1.7837	1.78156	0.265598	-0.06803
KMT2D_TUBG1	797	0.83675	0.928478	1.29341	2.18631	1.3286	0.17837	0.917471	0.416664	0.795833	0.954101	0.769499	1.60551	0.305244	0.561545
AURKA_SMARCA4	798	-0.61554	2.36948	2.84122	-0.11738	2.32547	-2.56441	1.12636	-0.61905	2.42554	1.16634	-0.09401	0.488369	2.74839	1.65985
GEMIN2_GEMIN4	799	-0.99608	0.313448	0.002467	2.96065	0.522985	-0.79874	1.50195	2.4924	0.822324	2.72493	1.63603	0.933435	0.721475	0.305865
TINF2_VHL	800	1.41791	0.581313	0.740391	0.961307	0.923526	0.658298	0.819957	0.955295	0.821057	2.18435	1.01275	0.922095	1.11015	0.064714
SMARCB1_VHL	801	0.724389	1.58062	0.380825	2.6134	0.70549	0.706796	1.14505	1.40493	0.626803	0.944355	0.66401	0.556577	0.657338	0.582424
APC_RAD52	802	1.63207	0.027026	0.157239	-0.04174	0.487832	-0.18412	2.62089	1.20661	2.02282	1.14822	1.26592	0.351141	1.05338	1.59168
OR1D5_SMARCA4	803	0.570461	1.05678	1.07682	1.3188	0.899761	0.566072	1.7966	1.37635	0.815991	0.471131	1.06113	0.77251	0.635411	0.922609
FBXW7_GFM2	804	2.07327	1.40341	0.786171	0.422628	0.666788	0.311529	1.66784	0.604459	0.574199	0.581882	1.06309	0.903553	1.35491	0.937609
LEO1_PMF1	805	0.884096	0.484088	1.63506	0.570612	1.34589	0.459431	1.51252	0.73668	0.966078	1.50589	0.775894	0.346625	0.834424	1.38386
FNTA_KDM6A	806	1.17812	1.09349	-0.16319	1.68712	2.9449	-1.94228	0.10056	0.935909	1.94996	-1.19446	2.35418	3.0667	0.558367	0.995586
NSMCE1_UBA2	807	0.443789	0.853952	0.659467	0.039582	-0.30503	0.705237	0.984141	2.21973	1.40787	1.65361	2.13588	1.08069	1.14436	0.662424
MED1_MED12	808	1.50936	2.2828	-0.1653	0.753414	0.409652	0.767594	1.63574	0.966045	1.02511	-0.12126	0.988076	1.09661	1.47821	1.22908
CENPK_PPWD1	809	-1.41365	2.2981	1.42658	-1.41727	2.90302	0.291284	1.33958	2.51998	0.315498	1.25776	1.17574	1.37349	1.8723	-0.08128
EMC2_FDPS	810	-0.13367	0.52425	0.735101	1.69287	1.87455	-1.04635	1.30886	1.13951	1.17793	2.13647	1.1441	0.112873	1.69582	1.56772
CASP8_CDK9	811	-1.20207	-0.49177	2.22925	-0.00806	1.73869	1.01178	1.68437	1.09094	1.65617	1.14903	1.25526	0.784845	1.64765	1.82113
DCUN1D4_DCUN1D5	812	-0.18139	2.6529	1.00397	0.243172	0.488126	-0.49636	1.94621	1.12283	2.61209	1.51823	0.085405	1.20684	1.60218	0.721424
KMT2D_MRE11	813	1.86705	-2.1589	0.641418	0.959253	0.584295	1.21503	1.08138	1.13753	0.667484	3.68196	1.72894	0.45273	1.69863	1.11326
CELF1_SMARCA4	814	1.34568	0.365816	2.2594	1.05871	-0.07102	0.795703	2.24918	1.16365	1.119	1.75841	0.284019	0.43003	1.20054	1.22063
ARID2_RRM2	815	-0.71015	1.47691	0.716295	0.607119	-0.4682	0.029094	1.31511	1.23501	1.94823	0.690693	2.76826	1.77974	1.89311	1.96485
C16orf72_VHL	816	1.56169	0.451556	0.318836	1.77876	0.598753	0.140203	0.773311	1.09911	0.992887	1.48907	1.51742	1.55048	2.19205	0.912331
ATRX_ERCC6	817	0.847822	5.35741	0.361404	0.18266	0.270109	1.45819	1.09571	0.464183	0.640891	1.1497	0.691276	0.929837	0.420616	1.77034
CHMP2A_WDR61	818	-0.17065	3.12087	3.61798	-0.60995	0.020492	1.6423	0.7254	2.14958	0.439093	0.427734	-0.59304	3.74878	1.8136	-0.58803
CDK9_PIK3CA	819	0.59476	-1.45412	1.97995	1.40731	1.1469	2.05914	2.392	2.05408	1.16331	1.20965	1.89945	-0.97705	0.732926	1.82964
CENPM_WDR61	820	0.073172	0.825025	3.06892	-0.21997	0.004413	2.09201	2.02711	0.365492	1.9033	2.30888	-0.05556	0.920282	1.63235	1.3681
CDC23_NFYC	821	1.19948	1.21577	-1.07671	4.30345	0.625401	-1.91169	2.19301	3.98566	4.19269	-0.19175	1.78084	-1.81566	0.910158	1.32056
NCBP1_NUDC	822	0.945686	-0.40307	1.38086	1.10721	-0.4405	2.311	2.35005	1.82464	1.00419	1.63446	0.479733	1.59049	2.00332	0.953866
GEMIN4_GTF2H4	823	0.474744	0.69602	2.23316	1.33907	1.30438	1.23322	0.853161	2.30465	0.973821	1.96056	1.38697	0.183829	1.2569	0.614007
PTTG1_UBA2	824	0.680559	0.293787	1.58918	1.07028	1.63583	2.4696	1.15263	1.9606	0.616957	2.02377	1.64163	0.469258	1.15481	0.13262
COPS4_NUDC	825	-0.46634	2.72831	1.43517	-0.67598	2.07467	0.65041	0.355829	1.81093	2.01267	-1.76503	1.99368	1.41732	2.7174	2.66444
APC_RPS10	826	0.702552	0.88709	-0.10548	0.586336	1.81548	1.07022	2.02391	1.95132	1.15766	1.36207	2.01295	1.46626	1.42599	0.658663
CENPK_PMF1	827	0.168551	-0.4661	1.88423	0.479333	2.2454	-0.9711	1.69215	-0.55932	1.36385	3.43245	1.60215	3.12865	1.71194	1.32529
CDKN2A_GNL3	828	2.54176	-0.59582	0.391084	1.81663	1.92393	3.18879	0.608821	2.22127	-0.14745	3.20589	-1.1447	3.2835	0.327498	-0.42055
CBX3_CBX5	829	2.52532	1.57546	0.635669	1.05614	0.898292	-1.26317	1.94895	0.826868	2.42879	1.37586	0.936047	0.498727	1.78976	2.06537
ATR_NSUN2	830	2.25464	1.70191	2.42041	1.53977	0.872426	0.77578	1.65403	0.721269	1.15394	0.095286	1.38232	0.551203	1.4009	1.30507
CDK9_RRM2	831	-1.39445	-1.4039	5.15043	1.48875	1.76811	0.981132	2.21718	0.345455	2.33306	0.389938	2.37514	1.86538	-0.95917	2.86643
APC_SCD	832	0.473741	3.07803	0.283362	0.610796	0.194425	-1.31792	1.85017	3.77585	1.18964	0.946583	1.08474	0.845079	1.93651	3.29375
RPL24_WDR61	833	-0.13034	-0.46204	3.68486	-0.56254	0.196646	0.686679	-0.00283	2.40077	1.08308	1.50276	3.2643	3.68291	2.41163	0.639774
FBXW7_RAE1	834	1.6119	3.73221	0.022594	1.84225	1.05293	1.25137	0.671236	0.655814	1.19855	0.904664	1.91665	1.98575	1.34166	0.934006
APC_PLRG1	835	-0.3171	1.11167	1.43316	2.25864	1.53511	2.33003	1.47139	1.0635	4.04271	-2.514	0.823403	1.91486	2.36522	1.63691
UBA2_ZCCHC9	836	1.15588	-0.59488	1.47689	2.10602	1.98753	1.82552	1.23085	2.17237	1.46415	1.36067	1.79286	1.10461	1.29107	0.881818
RRM2_VHL	837	0.864066	0.210465	1.73787	2.15035	1.33154	1.03078	0.895809	1.29407	0.79442	2.15327	1.54474	1.12987	2.13927	2.02899
RPS6KB1_RRM2	838	0.597375	-0.15371	1.56501	0.943048	1.26493	1.59014	1.20096	1.55319	1.78912	1.14806	2.00932	1.64864	2.43107	2.37174
CDK9_CHEK1	839	-0.08406	0.771503	2.44442	2.71467	2.49386	0.707485	1.08293	0.694157	1.01245	3.67922	-0.4266	1.33577	1.48699	2.18924
CHEK1_PIK3CA	840	1.314	0.055562	0.673871	2.5077	0.444289	1.89143	0.913085	1.63658	1.21712	1.32098	1.34992	3.47298	0.987572	2.33725
FDPS_UBA2	841	0.487428	1.23958	1.14648	2.51622	1.3994	1.67032	1.32565	2.15997	1.67247	1.01475	2.09972	0.480085	1.7657	1.88099
TUBGCP3_XRN2	842	1.49518	0.100684	1.17986	0.120488	2.75742	1.46065	2.18591	0.266964	1.72919	1.45954	2.44618	2.66024	1.86874	1.25192
ARL2_CEP192	843	0.998307	0.539457	3.15745	1.23567	1.15086	0.715461	2.25834	1.42978	1.83292	1.8973	1.43359	1.35385	1.32005	1.72822
ATP6V1G1_FDPS	844	0.916586	0.369263	1.39302	2.58762	1.07522	1.02939	1.60324	2.8072	1.90708	1.64023	1.43656	1.16511	1.61721	2.11575
FBXW7_PSMD2	845	0.196052	1.43167	4.52803	0.067145	1.03332	1.59074	0.036196	1.74695	2.42241	0.558802	0.772673	2.29384	1.05795	4.03476
BUB3_CENPK	846	2.94122	3.02583	0.979675	1.42733	2.12257	1.37501	2.55937	-1.10519	1.10223	1.02516	2.28438	-1.53391	2.87201	3.44054
CHEK1_VHL	847	1.94369	1.18926	0.922423	2.92214	0.166669	1.79826	1.00506	1.8664	0.648492	1.57147	1.78785	2.40388	2.37525	1.92379
MCM4_TIPIN	848	0.679283	1.23724	1.61581	2.51262	4.7915	1.72231	0.246004	2.34182	1.21246	-0.45642	2.56122	2.06954	1.96213	1.43124
FNTA_TOP1	849	0.539417	-0.26073	0.620308	3.32448	2.98795	-1.82027	2.04796	2.77427	2.56364	0.257956	3.91096	2.72039	2.33131	2.14271
CENPM_PMF1	850	0.485352	0.030361	2.38284	2.66037	1.51549	-1.09178	2.89672	3.2196	2.28786	4.57217	2.27585	-0.36253	0.564825	2.96737
BRAF_FNTA	851	0.85574	0.131835	1.80453	2.05764	4.03165	-0.9856	1.04677	3.14906	1.96987	1.44234	2.43799	3.55946	1.34579	1.89879
NUBP1_ORAOV1	852	2.13164	2.21059	3.80588	0.986482	1.87459	-1.97616	2.28926	3.23464	0.612351	4.67785	1.1845	1.0233	2.34394	1.02774
AURKA_RPL35	853	0.678745	2.86862	4.37014	4.39658	1.09354	-1.95684	1.48768	1.29616	2.84751	0.89	2.19802	-0.32306	3.40284	2.17979
GTF3C3_POLR3B	854	1.33984	1.02572	3.68811	2.25962	2.88475	-1.78139	3.93221	4.32869	-0.15911	2.07773	3.75487	2.27762	1.4051	0.420861
MASTL_PTTG1	855	1.33802	0.671154	0.749336	2.93791	3.72101	3.7263	1.92185	6.43577	-0.90803	2.65938	1.43781	0.609044	3.0161	-0.52912
EIF3H_EIF4G1	856	2.47845	2.08683	-0.42748	0.883539	0.571343	1.54165	2.7639	3.7815	1.70611	2.74377	4.22503	0.954374	2.13053	3.31419
BRCA1_FNTA	857	2.99262	0.972769	1.45909	0.572407	3.96636	1.49416	2.12583	2.37256	2.49833	-0.1253	3.59957	3.09968	1.82021	1.93781
MRPL13_MTBP	858	2.40487	-0.48935	1.96866	0.974418	2.62597	0.608149	2.32453	3.29312	1.95418	2.51816	2.12666	3.96891	2.61908	3.52607
ASCC3_RPLP1	859	2.92803	1.40641	1.82323	0.566534	3.57354	2.17604	4.55477	2.18388	1.63945	4.19207	-0.93265	0.934224	2.96291	4.53923
ARL2_AURKA	860	2.09318	0.872707	5.01155	5.02016	3.8984	0.248601	1.57168	2.87976	1.96387	3.33408	2.55922	-0.41417	2.97072	1.64133
AURKA_UBA2	861	0.508291	1.41779	2.92016	5.74417	4.02472	0.711756	3.07497	1.58842	4.71926	0.797176	4.77003	2.34162	3.78171	2.75033
PRIM2_UBA2	862	2.50009	-0.01351	2.80055	1.33971	2.29039	5.80613	1.83908	3.12739	4.58312	5.27141	2.38616	0.744751	4.01132	3.03649
FBXW7_PSMD7	863	1.94779	3.79302	0.1467	3.50384	4.23917	-0.27252	3.12948	2.32782	6.07791	3.68642	2.10856	3.02069	3.80399	4.01145
SRFBP1_ZNHIT6	864	3.66779	0.017226	3.08998	-0.26587	4.14611	4.32675	4.09633	3.31675	2.61353	5.06247	6.04753	2.04554	3.92414	1.91381
NOP58_ZNHIT6	865	2.4681	-0.52315	3.23476	4.62139	4.31077	2.86187	6.04907	5.69516	-1.24696	4.57607	2.3277	5.43062	7.11352	0.627944

## Sheet: Fig 4E
	H1299	A549	H1703	DETROIT562	MDAMB231	PC3M	HT29	HCT116	PANC1	MIAPACA2	SNU1	HSC2	HSC3	FADU
HSP90AA1/HSP90AB1	0	0	1	1	1	1	0	1	1	1	1	1	1	1
CNOT7/CNOT8	0	1	1	1	1	1	0	1	1	1	0	1	1	1
CSNK2A1/CSNK2A2	0	0	1	1	1	1	0	1	1	1	0	1	1	1
PAPOLA/PAPOLG	0	0	1	1	1	1	0	1	0	1	1	1	0	1
PITPNA/PITPNB	0	0	1	0	1	0	0	1	1	1	1	1	1	1
SAR1A/SAR1B	1	0	1	0	1	0	0	1	0	1	1	1	0	1
STAG1/STAG2	0	1	0	0	1	1	0	1	0	1	0	1	1	1
MAP2K1/MAP2K2	0	0	0	1	1	0	1	1	0	1	1	1	1	0
CREBBP/EP300	1	0	1	1	0	1	0	1	1	0	0	0	0	0
VPS4A/VPS4B	1	0	1	1	1	0	0	0	0	1	0	1	0	0
SLC25A28/SLC25A37	0	1	0	1	0	1	0	1	0	1	0	1	0	0
DDX19A/DDX19B	1	0	1	1	1	0	0	1	0	0	0	0	0	0
PIP5K1A/PIP5K1C	1	0	0	0	1	1	0	1	0	0	0	0	1	0
MAPK1/MAPK3	0	0	0	0	0	0	0	1	1	1	1	0	1	0
TOR1A/TOR1B	0	0	0	0	0	0	1	0	1	0	1	0	1	1
TIA1/TIAL1	0	0	0	0	0	1	0	0	1	1	0	1	1	0
ARPP19/ENSA	1	0	0	1	0	0	0	1	0	0	0	1	0	0
HDAC1/HDAC2	0	1	0	0	1	0	0	1	0	1	0	0	0	0
TNPO1/TNPO2	1	0	0	0	1	0	0	0	0	0	0	0	0	1
PLIN3/TP53	0	0	0	0	0	0	1	0	1	0	0	0	1	0
PTP4A1/PTP4A2	0	1	0	1	1	0	0	0	0	0	0	0	0	0
BRCA2/CDK9	1	0	0	0	0	0	0	0	0	0	0	1	0	0
CEP192/SEH1L	1	0	0	0	1	0	0	0	0	0	0	0	0	0
TFCP2/UBP1	0	0	0	0	0	0	1	0	0	0	1	0	0	0
KIT/RPS6KB1	0	1	0	0	0	1	0	0	0	0	0	0	0	0
DMXL1/DMXL2	0	0	0	0	1	0	0	0	0	0	0	1	0	0
CHD8/PITPNC1	0	0	0	0	0	0	1	0	1	0	0	0	0	0
MCM4/NF1	0	0	0	0	0	1	0	0	0	0	0	1	0	0
GOT1/GOT2	0	0	0	0	1	0	0	0	0	1	0	0	0	0
COPS7A/COPS7B	0	0	0	0	0	0	0	0	1	0	0	0	0	1
CCNK/LEO1	0	0	0	0	0	1	0	0	0	0	0	1	0	0
FBXO25/LEMD2	0	1	1	0	0	0	0	0	0	0	0	0	0	0
KDELR1/KDELR2	0	1	0	0	0	0	0	0	0	0	0	1	0	0
DYNC1LI1/DYNC1LI2	0	1	0	0	0	0	0	0	0	1	0	0	0	0
PAPSS1/PAPSS2	1	0	0	0	0	0	0	0	0	0	0	0	0	0
CSMD1/SRPX2	1	0	0	0	0	0	0	0	0	0	0	0	0	0
CHEK2/ERBB2	0	0	0	0	0	1	0	0	0	0	0	0	0	0
RB1/TFDP1	0	1	0	0	0	0	0	0	0	0	0	0	0	0
CDK9/RUNX1	0	0	0	0	0	0	0	0	0	0	0	1	0	0
INTS10/PSD3	0	0	0	0	0	1	0	0	0	0	0	0	0	0
GATA3/WEE1	0	0	0	0	0	1	0	0	0	0	0	0	0	0
CDH1/PSMG1	1	0	0	0	0	0	0	0	0	0	0	0	0	0
KMT2D/MRE11	1	0	0	0	0	0	0	0	0	0	0	0	0	0
CDH1/NEUROD2	0	0	0	0	0	0	0	0	1	0	0	0	0	0
CSNK1D/CSNK1E	0	0	0	0	0	0	0	0	0	1	0	0	0	0
KDM5C/WEE1	0	0	0	0	0	1	0	0	0	0	0	0	0	0
BRCA1/PARP1	0	1	0	0	0	0	0	0	0	0	0	0	0	0
CDH1/RELL1	0	0	0	0	0	1	0	0	0	0	0	0	0	0
CCNE1/CCNE2	0	0	0	0	0	1	0	0	0	0	0	0	0	0
CHEK1/MAP2K1	1	0	0	0	0	0	0	0	0	0	0	0	0	0
CDH1/SLC7A6OS	0	0	0	0	0	1	0	0	0	0	0	0	0	0
NOL9/XRN2	0	0	0	1	0	0	0	0	0	0	0	0	0	0
PTPRD/TIGIT	1	0	0	0	0	0	0	0	0	0	0	0	0	0
CDKN2A/HJURP	0	0	0	0	0	0	0	0	1	0	0	0	0	0
GTF2F2/LPAR6	0	0	1	0	0	0	0	0	0	0	0	0	0	0
METAP2/RPL36A	0	0	0	0	0	0	0	0	0	0	0	0	0	1
ROCK1/ROCK2	0	1	0	0	0	0	0	0	0	0	0	0	0	0
FIP1L1/TIPIN	0	1	0	0	0	0	0	0	0	0	0	0	0	0
ARPC5/ARPC5L	1	0	0	0	0	0	0	0	0	0	0	0	0	0
ETNK1/SMAD4	0	1	0	0	0	0	0	0	0	0	0	0	0	0
PIK3R1/WEE1	0	0	0	0	0	0	0	0	0	0	1	0	0	0
CDK4/HDAC1	0	0	0	0	0	1	0	0	0	0	0	0	0	0
JAK2/PIK3R1	1	0	0	0	0	0	0	0	0	0	0	0	0	0
GON4L/YY1AP1	0	1	0	0	0	0	0	0	0	0	0	0	0	0
NRG1/TAF1B	0	0	0	0	0	1	0	0	0	0	0	0	0	0
HUS1/RRM1	0	0	0	0	1	0	0	0	0	0	0	0	0	0
CENPW/SKA3	0	0	0	0	0	0	0	0	0	0	0	1	0	0
BUB3/SMAD4	0	0	0	0	0	0	0	1	0	0	0	0	0	0
CDK4/CHEK2	0	0	0	0	0	1	0	0	0	0	0	0	0	0
BRCA2/SMARCB1	0	1	0	0	0	0	0	0	0	0	0	0	0	0
CNOT7/VPS37A	0	1	0	0	0	0	0	0	0	0	0	0	0	0
APC/PLRG1	0	0	0	0	0	0	0	0	0	1	0	0	0	0
CHEK1/IGF1R	0	0	1	0	0	0	0	0	0	0	0	0	0	0
MED12/MED17	0	0	0	1	0	0	0	0	0	0	0	0	0	0
POLR3B/SMAD4	0	0	0	0	0	0	0	0	0	0	0	1	0	0
FBXW7/SNRPD2	0	0	0	0	0	1	0	0	0	0	0	0	0	0
AURKA/SMARCA4	0	0	0	0	0	1	0	0	0	0	0	0	0	0
GMNN/TP53	0	0	0	0	1	0	0	0	0	0	0	0	0	0

## Sheet: Fig. 4F
HT29	CNOT7-KO	CNOT8-KO	DKO
	0.929512	0.940057	0.054924
	0.989547	0.92054	0.053983
	0.957065	0.923859	0.165575
HCT116	CNOT7-KO	CNOT8-KO	DKO
	0.982819	0.969026	0.469841
	1.00324	1.02573	0.606936
	0.922552	0.876104	0.465562
H1299	CNOT7-KO	CNOT8-KO	DKO
	0.990089	1.01854	0.021349
	0.997403	0.963417	0.035171
	0.990137	0.965689	0.042143
MDAMB231	CNOT7-KO	CNOT8-KO	DKO
	0.740499	0.971823	0.235618
	0.775372	1.03408	0.312602
	0.745954	1.01297	0.04542
Hs578T	CNOT7-KO	CNOT8-KO	DKO
	1.25233	1.34287	0.27324
	1.48952	1.36891	0.385056
	1.18192	1.09509	0.50068
	0.893503	0.823756	0.458478
	1.06697	0.989968	0.328024

## Sheet: Fig. 4G
HT29	CNOT7-KO	CNOT8-KO	DKO
	1.06379	0.991747	0.108051
	1.05083	0.888125	0.086429
	1.11251	1.05106	0.237727
HCT116	CNOT7-KO	CNOT8-KO	DKO
	0.895092	0.900445	0.279486
	0.853712	0.90694	0.338
	0.880758	0.762818	0.298113
H1299	CNOT7-KO	CNOT8-KO	DKO
	0.829537	0.949336	0.569773
	1.03361	1.03661	0.298345
	1.06975	1.05407	0.732946
MDAMB231	CNOT7-KO	CNOT8-KO	DKO
	1.49017	0.880094	0.173026
	0.860678	1.10742	0.539277
	0.901029	1.0477	0.089941
Hs578T	CNOT7-KO	CNOT8-KO	DKO
	1.17214	1.30264	0.33238
	0.884057	0.809932	0.312997
	1.13772	1.13424	0.346704

## Sheet: Fig. 4I
Days	NT#1 +dox d0					CNOT8#1 +dox d0					CNOT8#1 +dox d19					NT#2 +dox d0					CNOT8#2 +dox d0					CNOT8#2 +dox d19
0	0	0	0	0	0	0	0	0	0	0	0	0	0	0	0	0	0	0	0	0	0	0	0	0	0	0	0	0	0	0
10	103.1	64.5	123.1	99.7	121.7	0	60.6	19.3	9	12.9	65.2	84.8	131.6	53	181.8	55.1	102.1	92.6	112.2	96.2	37.5	21.2	26.4	10.8	32.4	53.5	160.7	55.5	88.9	102.6
17	177.1	144.6	274.6	210.5	232.5	0	24.4	7.6	4.4	8.2	302.2	158.6	299.3	127.6	291.9	189.2	271.9	167.9	268.8	168.3	18.8	17	0	0	0	394.8	120.6	130.5	177.4	201.4
25	306	172.8	360	424.6	397	2.8	52.9	5.8	0	6.4	383	123.6	327.7	114.6	283.9	495.8	629.8	232.3	436.6	453	18.7	5.6	0	14.1	0	252.3	262.8	219.6	229	323.2
31	536.1	319.7	684.6	697	871.3	15.1	80.7	24	16.7	18.9	151.3	85.9	163.2	81.5	119.8	574.6	787.6	364.5	769.9	564.4	0	21.9	12.7	28.7	6.2	179.9	202.8	131.7	163.7	266.8
38	795.1	451.2	999.1	948.4	979.4	114.1	222.7	65.7	76.1	111.2	135.5	94.3	133.6	86.9	121.8	901.1	1209.2	615.3	1094.3	837.2	5.3	36	40.1	125.6	40.9	93.4	146.6	134.5	137.1	198.1
