# Supplementary material for: Building a translational cancer dependency map for The Cancer Genome Atlas
Source: Nat Cancer. 2024 Jul 15;5(8):1176–94. doi: 10.1038/s43018-024-00789-y (PMC11358024; doi:10.1038/s43018-024-00789-y)
Supplement: Supplementary file 10 — Source data for Fig. 5. [file 43018_2024_789_MOESM10_ESM.xlsx]

## Sheet: Figure 5A
Gene_Pair	RANK	Gene Interaction Score
MOAP1_PNMA1	1	-3.21189
PTPRD_SLC31A1	2	-3.20012
CREBBP_EP300	3	-3.11613
NUDC_WDR61	4	-3.11376
ANKRD26P1_PTPRD	5	-2.93315
PAPSS1_PAPSS2	6	-2.66043
SAR1A_SAR1B	7	-2.64278
TNPO1_TNPO2	8	-2.54811
MYL12A_MYL12B	9	-2.4218
DDX19A_DDX19B	10	-2.38114
CDH1_NDFIP2	11	-2.34137
BRCA2_CDK9	12	-2.33825
CSMD1_SRPX2	13	-2.30381
HUS1_TIPIN	14	-2.29575
JAK2_PIK3R1	15	-2.27952
PIP5K1A_PIP5K1C	16	-2.26467
VPS4A_VPS4B	17	-2.25918
CHEK1_MAP2K1	18	-2.23565
CDH1_PSMG1	19	-2.20397
PDGFRA_TOP1	20	-2.19209
KMT2D_MRE11	21	-2.1589
CDH1_TPD52	22	-2.1411
PTPRD_TIGIT	23	-2.10496
ARPP19_ENSA	24	-2.07774
CEP192_SEH1L	25	-2.04845
KDM3A_KDM3B	26	-2.04465
ARPC5_ARPC5L	27	-2.00276
CHEK2_ERBB2	28	-1.98368
ARL8A_ARL8B	29	-1.95478
RB1_TFDP1	30	-1.95465
INTS3_LEO1	31	-1.94631
HSD17B4_WWOX	32	-1.90582
HDAC1_HDAC2	33	-1.86718
CDH1_TPMT	34	-1.8642
CSNK2A1_CSNK2A2	35	-1.85206
MAP3K10_MAP3K9	36	-1.82544
LEO1_RPL24	37	-1.79906
PTPN22_PTPRD	38	-1.79434
FBXW7_GPN2	39	-1.78075
PAPOLA_PAPOLG	40	-1.77976
CDK9_PDGFRA	41	-1.77774
NCOR1_TBL1X	42	-1.7744
PPP4R2_VHL	43	-1.77026
PARP1_RRM2	44	-1.7551
FBXW7_NOC3L	45	-1.74102
DCTN6_WRN	46	-1.72306
MED12_MED14	47	-1.71797
ERBB2_RRM2	48	-1.68894
TFCP2_UBP1	49	-1.68621
RALGAPA1_RALGAPA2	50	-1.68393
CDK9_RUNX1	51	-1.67989
CHEK1_PTEN	52	-1.66893
DKK4_FDFT1	53	-1.66755
DPP8_DPP9	54	-1.65971
BRCA1_BRD4	55	-1.62713
BOD1L1_LEO1	56	-1.59661
KIT_RPS6KB1	57	-1.59358
GSK3A_GSK3B	58	-1.54679
NCOR1_RARA	59	-1.5349
CASP8_CHEK1	60	-1.5326
CLEC4E_TP53	61	-1.51295
CENPL_TP53	62	-1.4951
PCDHB16_PTPRD	63	-1.49505
OR10J5_TP53	64	-1.46746
FBXW7_GAK	65	-1.46626
FDPS_HUS1	66	-1.46195
CDH1_NPTXR	67	-1.45632
CDK9_PIK3CA	68	-1.45412
INTS10_PSD3	69	-1.4507
FBXW7_TRAPPC1	70	-1.41578
APC_NCKAP1	71	-1.41119
CDH1_DCHS2	72	-1.40787
CDK9_RRM2	73	-1.4039
AREL1_HUWE1	74	-1.39632
DAP3_KMT2B	75	-1.39564
STAG1_STAG2	76	-1.39398
GCLC_KEAP1	77	-1.38888
CDH1_MCF2	78	-1.36258
CCNE2_RB1	79	-1.3595
ATM_L1TD1	80	-1.3241
PIK3CB_PIK3R1	81	-1.32323
MAPK1_MAPK3	82	-1.29553
ELAVL2_USP40	83	-1.29341
SMARCA4_TFAM	84	-1.28782
GATA3_WEE1	85	-1.26509
ARID1A_TTC37	86	-1.25988
DNAJA1_DNAJA2	87	-1.25014
CAPZA1_CAPZA2	88	-1.24928
CDH1_NEUROD2	89	-1.22995
PRKRA_TP53	90	-1.21505
LEO1_NFYC	91	-1.21205
PPIP5K2_SMARCA4	92	-1.20508
PSMD4_SSBP1	93	-1.19687
MAFG_MAFK	94	-1.1944
FBXW7_NOP2	95	-1.19108
NIPAL1_PTPRD	96	-1.1833
ASXL1_DPH5	97	-1.18143
SLC25A28_SLC25A37	98	-1.17699
CSNK1D_CSNK1E	99	-1.17486
KDM5C_WEE1	100	-1.17003
MED12_MED24	101	-1.16722
CHEK1_MET	102	-1.16675
BRCA1_PARP1	103	-1.15827
BIN3_FBXW7	104	-1.15185
BRD4_PTEN	105	-1.14418
CDH1_PRSS12	106	-1.1375
MAP2K4_MAPK8	107	-1.12825
IL32_PTPRD	108	-1.11644
SEC24A_SEC24B	109	-1.10867
MAPK8IP3_SPAG9	110	-1.09195
CDK9_ROR1	111	-1.08222
TP53_TP53BP1	112	-1.07591
CYP2W1_EP300	113	-1.07303
NCOR1_NR1D1	114	-1.06821
CDH1_RELL1	115	-1.06697
DMXL1_DMXL2	116	-1.05935
HDAC2_SMARCA4	117	-1.02504
CR1L_CSMD1	118	-1.02109
PCBP1_PIK3R1	119	-1.01957
SMAD4_VPS4B	120	-1.0142
CCNE1_CCNE2	121	-0.99074
DCPS_FHIT	122	-0.97762
CDH1_OR7A5	123	-0.97222
UBE2V1_UBE2V2	124	-0.96018
RC3H1_RC3H2	125	-0.9586
GRSF1_SMARCA4	126	-0.94528
RB1_SKP2	127	-0.94204
SMAD4_STT3A	128	-0.92535
MYC_NCOR1	129	-0.91571
BRAF_HDAC2	130	-0.91263
CDH1_TAF1B	131	-0.89365
ABL1_RPS6KB1	132	-0.88658
CDK12_LEO1	133	-0.85277
HDAC2_VHL	134	-0.84686
RB1_RBL2	135	-0.83466
CCR2_TP53	136	-0.81986
RPS6KB1_VHL	137	-0.81894
NCOR1_SIN3A	138	-0.80909
NAP1L1_NAP1L4	139	-0.80295
CDH2_VHL	140	-0.78604
SCARA3_WDR73	141	-0.77464
PDGFRA_RRM2	142	-0.77345
CDKN2A_TP63	143	-0.76776
PIK3CA_RRM2	144	-0.74648
CASP8_VHL	145	-0.74343
STX10_STX6	146	-0.72745
CREBBP_LRP8	147	-0.71962
PTPRD_TGFBR2	148	-0.71651
OR7C2_TP53	149	-0.70827
CDH1_SLC7A6OS	150	-0.70572
HEXIM1_TSC2	151	-0.70463
SHMT1_SHMT2	152	-0.69665
OR7C1_TP53	153	-0.69042
ALG10_ALG10B	154	-0.68807
CHD8_PITPNC1	155	-0.68391
CDH1_OR52E2	156	-0.67996
TOR1A_TOR1B	157	-0.67417
MUC6_ZNF74	158	-0.65748
LAMTOR1_PTPRD	159	-0.65365
MAP2K4_MAP3K3	160	-0.6487
PTGDR_TP53	161	-0.64833
CDKN2A_PTEN	162	-0.64832
DHODH_HUS1	163	-0.6427
NOL9_XRN2	164	-0.63781
ATP1B3_EP300	165	-0.62806
MED12_MED15	166	-0.6215
MAP2K1_MAP2K2	167	-0.62083
FBXW7_MYCBP2	168	-0.60419
CDH1_CDH15	169	-0.60284
FH_NSD1	170	-0.60258
CDKN2A_HJURP	171	-0.60111
CDH1_KRT6B	172	-0.59775
CDH1_OR13C8	173	-0.59587
CDKN2A_GNL3	174	-0.59582
UBA2_ZCCHC9	175	-0.59488
IFNB1_PELO	176	-0.5923
KEAP1_KLHDC8A	177	-0.59162
BACH1_KEAP1	178	-0.59063
CDH1_IGDCC4	179	-0.58974
UGGT1_UGGT2	180	-0.58656
CDK4_TOP1	181	-0.57918
PBRM1_VHL	182	-0.57827
B4GALT1_SMAD4	183	-0.57179
CDH1_PCDHGB2	184	-0.5693
ARID1A_ARID1B	185	-0.56913
C7orf31_FAT1	186	-0.56489
LEO1_SDHC	187	-0.56142
CDH1_S100A11	188	-0.55998
PLIN3_TP53	189	-0.54912
CHEK2_KMT2D	190	-0.5472
BRCA1_RB1	191	-0.54258
MARK3_MARK4	192	-0.54255
PYCR1_PYCR2	193	-0.54025
APC_VHL	194	-0.53969
IGFL3_NOTCH1	195	-0.53666
BRCA1_WEE1	196	-0.53434
CDH1_GLE1	197	-0.53373
HNF1B_VHL	198	-0.53358
CDKN2A_TMEM123	199	-0.53219
ADA_PTEN	200	-0.52516
GGA1_GGA2	201	-0.5249
ALK_CDK9	202	-0.5245
NOP58_ZNHIT6	203	-0.52315
CDKN2A_IGF2BP2	204	-0.52293
KMT2D_OGDH	205	-0.52147
HGF_NOTCH1	206	-0.52068
CDKN2A_EFR3A	207	-0.5151
NR1I3_TP53	208	-0.51422
CDKN2A_SYCE1L	209	-0.51282
ILF3_TP53	210	-0.50555
MAP2K1_VHL	211	-0.5055
IGFBP4_NOTCH1	212	-0.50356
MAP2K4_MAP3K7	213	-0.501
LEO1_PPWD1	214	-0.49592
HSD17B11_WWOX	215	-0.4955
HSD17B10_HUWE1	216	-0.49238
CASP8_CDK9	217	-0.49177
CDKN2A_FAM71A	218	-0.49164
MRPL13_MTBP	219	-0.48935
BCL2L1_MCL1	220	-0.48915
CREB3L1_FBXW7	221	-0.48627
KCNK7_TP53	222	-0.48057
G3BP1_G3BP2	223	-0.47975
EDN3_NOTCH1	224	-0.47529
HSD17B14_WWOX	225	-0.4741
RING1_RNF2	226	-0.47393
CRYGB_LOC100506422	227	-0.4721
CCDC6_TP53	228	-0.46922
CENPK_PMF1	229	-0.4661
NCOR1_NR1H3	230	-0.46572
ATP6V1D_NOTCH1	231	-0.46567
ARPC1A_ARPC1B	232	-0.46232
RPL24_WDR61	233	-0.46204
SCRN2_SCRN3	234	-0.46082
C3orf22_CDKN2A	235	-0.45912
AP2A1_AP2A2	236	-0.45661
CDKN2A_DRAP1	237	-0.45621
FBXW7_MED28	238	-0.45567
KMT2B_MRPS28	239	-0.45347
IFNA10_IFNA17	240	-0.44902
BCL2_CDK4	241	-0.44504
GTF2F2_LPAR6	242	-0.43669
CDKN2A_LILRB5	243	-0.43553
KLF2_MCPH1	244	-0.43459
GPX4_PB1	245	-0.43062
APC_GATA6	246	-0.42699
KDM5C_VHL	247	-0.42608
ASL_KMT2D	248	-0.42347
ERLIN1_ERLIN2	249	-0.42272
METAP2_RPL36A	250	-0.41975
ROR1_VHL	251	-0.41804
ROCK1_ROCK2	252	-0.41371
NOTCH1_ZDHHC12	253	-0.40902
PBRM1_TOP1	254	-0.40831
NCBP1_NUDC	255	-0.40307
GPX4_TXNRD1	256	-0.40293
KRT79_TP53	257	-0.40219
KDM6A_MSH6	258	-0.39804
AP3M1_AP3M2	259	-0.39754
FOXM1_RB1	260	-0.39069
LITAF_PTPRD	261	-0.37848
LONP1_PITRM1	262	-0.37801
CDKN2A_SAMD14	263	-0.37341
SKA3_TRA2B	264	-0.37158
TP53_USP28	265	-0.36943
HDAC6_IGF1R	266	-0.36468
MAP3K1_VHL	267	-0.3576
CDH1_TLR3	268	-0.35742
NR0B2_TP53	269	-0.35598
CDH1_CDH11	270	-0.35312
PPP3CC_RB1	271	-0.35291
FBXW7_USP14	272	-0.35081
MED1_TAF2	273	-0.34776
BRAF_PIK3CA	274	-0.34574
LPAR2_NOTCH1	275	-0.34256
BRAF_MAP2K4	276	-0.34083
LRP1_LRP1B	277	-0.3362
CACTIN_POLD3	278	-0.3354
PTEN_VHL	279	-0.33489
FBXW7_PEX10	280	-0.33476
BRD4_MAP2K1	281	-0.33436
LTN1_POLE	282	-0.33358
LMTK2_NSD1	283	-0.33326
TAF2_USE1	284	-0.32852
EMC1_FDPS	285	-0.32708
FOCAD_GRHPR	286	-0.32555
FBXW7_PRR36	287	-0.32499
E2F3_RB1	288	-0.32463
LRRN1_PTPRD	289	-0.31901
KRT32_TP53	290	-0.3171
LPA_VHL	291	-0.30864
CDK4_VHL	292	-0.30789
KDM5C_TSC1	293	-0.30218
CDK4_ERBB2	294	-0.29871
TP53_ZIC5	295	-0.29362
APC_SMARCB1	296	-0.29311
NOTCH1_ZNF74	297	-0.29225
PTPRD_TMEM150A	298	-0.28215
AP1B1_AP2B1	299	-0.27941
NFE2L2_TP53	300	-0.27609
ARL2_KDM1A	301	-0.27193
LEO1_NAMPT	302	-0.27071
CMC4_KMT2D	303	-0.27052
STAMBP_STAMBPL1	304	-0.27006
CCNC_MED12	305	-0.26652
PTEN_UBALD1	306	-0.26549
LEMD3_PTEN	307	-0.26519
FNTA_TOP1	308	-0.26073
PHACTR2_TP53	309	-0.25864
GDF9_TP53	310	-0.2537
FASTKD5_KMT2B	311	-0.25079
KDM6A_PTEN	312	-0.24823
BRAT1_VHL	313	-0.24382
GPA33_TP53	314	-0.23992
ARID1A_GCLC	315	-0.23764
CFHR5_CSMD1	316	-0.23762
APC_DIABLO	317	-0.23618
CDH1_SPIRE2	318	-0.23291
MCM4_NF1	319	-0.23018
FBXW7_RPE	320	-0.22998
PPP2CB_USE1	321	-0.22982
CDH1_CLIP1	322	-0.22363
ROR1_TOP1	323	-0.21149
FIP1L1_TIPIN	324	-0.20416
NOTCH1_PRG2	325	-0.19764
KMT2D_POLR2K	326	-0.19709
APC_CTNNB1	327	-0.19465
CDKN2A_STT3A	328	-0.19378
PGR_RB1	329	-0.19369
FBXW7_MRPL46	330	-0.19129
APC_CAB39	331	-0.18978
HDAC6_KDM5C	332	-0.18749
NOTCH1_RBPJ	333	-0.18655
FBXW7_GLE1	334	-0.18391
DNAJC16_MCPH1	335	-0.18353
CDKN2A_LEMD1	336	-0.18331
CDKN2A_KRT1	337	-0.183
CSMD1_SRPX	338	-0.17333
CDKN2A_NPFF	339	-0.1733
C1orf162_CDKN2A	340	-0.16924
CDH1_NKD1	341	-0.16444
PRKAR1A_PTEN	342	-0.16336
HSD17B6_WWOX	343	-0.16137
ATP1A1_KEAP1	344	-0.1592
PPP2CA_PURG	345	-0.15796
CDK9_SMAD4	346	-0.15787
RPS6KB1_RRM2	347	-0.15371
ADAT3_FBXW7	348	-0.15346
CDH1_GLP2R	349	-0.15246
CLEC2B_NOTCH1	350	-0.15213
ETNK1_SMAD4	351	-0.148
PIK3R1_WEE1	352	-0.14756
NR2C1_NR2C2	353	-0.14731
TP53_TP63	354	-0.14668
TP53_WFDC3	355	-0.14435
NOTCH1_SIRPD	356	-0.14381
ATM_SMO	357	-0.13942
GNAI3_SMARCA4	358	-0.13861
NDFIP1_NDFIP2	359	-0.13831
CDH1_PROS1	360	-0.13648
ABTB2_NOTCH1	361	-0.13201
CD83_PTPRD	362	-0.13025
NF1_PTEN	363	-0.13006
AMER1_RBM12B	364	-0.12406
ARID1A_VHL	365	-0.12313
TAF2_WDR61	366	-0.12115
KRT84_TP53	367	-0.11757
ALOXE3_TP53	368	-0.11565
TSC1_VHL	369	-0.11524
APC_CDK9	370	-0.11446
MYOC_TP53	371	-0.11226
RAB10_SMAD4	372	-0.11217
OR2K2_TP53	373	-0.10831
MAP2K4_MAPK10	374	-0.10461
HDAC3_NCOR1	375	-0.10259
DLK2_NOTCH1	376	-0.09847
BRD4_FGFR3	377	-0.09426
HDAC2_MAP2K1	378	-0.09087
FBXW7_MPPE1	379	-0.0876
NOTCH1_ZNF707	380	-0.08624
ARID1A_CHEK1	381	-0.08551
CDK4_PTEN	382	-0.08439
CHEK1_TYMS	383	-0.0827
GATA3_TRPS1	384	-0.08175
HEYL_TP53	385	-0.08138
NOTCH1_VEGFD	386	-0.08077
FBXW7_HDHD5	387	-0.07851
FOXD4L6_NOTCH1	388	-0.07789
GOT1_GOT2	389	-0.07715
CHD1_CHD2	390	-0.07605
FBXW7_PSMB4	391	-0.07591
BCL7A_CDH1	392	-0.07179
FAT1_LTBP3	393	-0.07063
EP300_MPPE1	394	-0.06919
RASSF6_TP53	395	-0.06823
CDH1_OR1N1	396	-0.0636
FBXW7_PEMT	397	-0.06295
ERBB2_SRC	398	-0.06125
TBC1D22A_TBC1D22B	399	-0.06123
PRKDC_VHL	400	-0.06007
GPX4_VHL	401	-0.05853
CDK4_HDAC1	402	-0.05245
CDKN2A_FAM71B	403	-0.05222
CHEK1_SMO	404	-0.0479
IFNA4_N4BP2	405	-0.04252
GATA3_SLC16A3	406	-0.03938
CDKN2A_CMYA5	407	-0.03911
CDH1_S1PR4	408	-0.03605
TP53_TRAF4	409	-0.03074
MTOR_PTEN	410	-0.03047
NOTCH2_NOTCH2NLB	411	-0.02097
HDAC6_PBRM1	412	-0.01943
CDK9_SMARCB1	413	-0.01904
CCR8_TP53	414	-0.01796
BRD4_KDM5C	415	-0.01745
RNF19A_RNF19B	416	-0.01739
PRKDC_RRM2	417	-0.01561
TM4SF5_TP53	418	-0.01483
BAG6_FAT1	419	-0.01449
FBXW7_RELB	420	-0.01441
GCLC_GPX4	421	-0.0142
PRIM2_UBA2	422	-0.01351
AMOTL2_TP53	423	-0.00761
SMARCA4_THAP11	424	-0.00488
CDH1_TCF4	425	-0.00195
E2F1_RB1	426	-0.00189
CDH1_FGF4	427	0.002969
FBXW7_PIGO	428	0.004903
PCDHGA6_PTPRD	429	0.006255
DGCR6_MYOM2	430	0.007316
COPS7A_COPS7B	431	0.009736
MYOM2_UCK1	432	0.010368
SMAD4_WEE1	433	0.012139
CCNK_LEO1	434	0.013069
HSD17B2_WWOX	435	0.013721
FBXW7_RBX1	436	0.014353
H2BC17_KMT2D	437	0.014797
CDH1_KRT75	438	0.014906
AP1B1_PTEN	439	0.015459
APC_MYBL2	440	0.01676
SRFBP1_ZNHIT6	441	0.017226
OR7A5_TP53	442	0.022294
APC_RAD52	443	0.027026
SMARCA2_SMARCA4	444	0.029756
CENPM_PMF1	445	0.030361
CDK6_FGFR3	446	0.03518
KEAP1_KLHL30	447	0.036228
NPTX1_TP53	448	0.036972
VPS4A_ZCCHC2	449	0.037436
FLT3_VHL	450	0.037614
CDK4_PRKDC	451	0.03911
PIK3R1_VHL	452	0.040553
MAF_NOTCH1	453	0.04171
FGFR3_VHL	454	0.042107
CDK19_MED12	455	0.043117
LRP1B_RASGRF2	456	0.043442
CSMD1_PRF1	457	0.044215
CDH1_TCTN1	458	0.045211
C9orf163_NOTCH1	459	0.047162
GSX2_RB1	460	0.047962
FAM117B_GLCCI1	461	0.050479
CHEK1_PIK3CA	462	0.055562
FBXW7_PIF1	463	0.059204
COQ8A_COQ8B	464	0.061221
SEPHS2_VHL	465	0.064305
CDH1_KRT20	466	0.070813
SAFB_SAFB2	467	0.074047
CST9L_NOTCH1	468	0.075031
GATA3_LHX8	469	0.079378
IFNA10_IFNA6	470	0.082952
NOTCH1_NTN5	471	0.083305
IGF1R_PRKDC	472	0.084127
GIT1_GIT2	473	0.085671
APC_TCF7L2	474	0.086315
ICOSLG_PTPRD	475	0.089973
OPALIN_PTPRD	476	0.093656
KCNE3_PIK3R1	477	0.094363
PTK2_PTK2B	478	0.096444
EPHA3_FGFR2	479	0.098502
TUBGCP3_XRN2	480	0.100684
CDKN2A_SPN	481	0.101039
CFC1_NOTCH1	482	0.101751
CDH1_DEPDC1	483	0.105978
HERC3_HERC4	484	0.109567
IFNAR1_NOTCH1	485	0.109715
ICAM1_PTEN	486	0.113956
DUSP8_SSH2	487	0.11397
CDH1_F2RL1	488	0.120033
PTPRD_STAT3	489	0.131828
BRAF_FNTA	490	0.131835
SELE_TP53	491	0.134075
ERI1_FAM66E	492	0.136561
NSD1_RAB11FIP5	493	0.142875
CTSB_EIF4EBP1	494	0.147899
BRAF_PTEN	495	0.154899
KDM5C_MAP3K1	496	0.156919
SUV39H1_TP53	497	0.15838
GIGYF1_GIGYF2	498	0.159674
GON4L_YY1AP1	499	0.159924
MAP3K1_STK25	500	0.164499
BRCA1_HDAC2	501	0.16644
MED13_MED13L	502	0.168486
PTPN14_PTPRD	503	0.170228
BRCA1_TOP1	504	0.171514
CDKN2A_SNAI2	505	0.17152
GTF2E2_SMIM18	506	0.175941
NEU3_TP53	507	0.176954
PTPRD_SCN2B	508	0.176975
AKT1_CHEK1	509	0.178935
GATA3_KDM6A	510	0.17914
LEO1_WDR61	511	0.179977
NOTCH1_PPP1R12B	512	0.187139
CSMD1_SELL	513	0.190603
LRP1B_RAD23A	514	0.191355
CDK1_LEO1	515	0.191876
KMT2D_MRGPRE	516	0.192867
TLR6_TP53	517	0.193702
PCDHGA6_TP53	518	0.19409
B2M_TP53	519	0.200025
ANKRD13A_ANKRD13D	520	0.200749
FAT1_OIP5	521	0.200966
HAS2_TP53	522	0.201401
VAMP1_VAMP2	523	0.204493
MAP2K4_MAP3K1	524	0.20452
THOC7_TP53	525	0.20475
STAG2_TSPYL5	526	0.206397
NRG1_TAF1B	527	0.206682
CHEK1_PRKDC	528	0.207798
MFRP_TP53	529	0.209531
CCDC107_CDKN2A	530	0.20998
RRM2_VHL	531	0.210465
CDKN2A_CXXC1	532	0.213825
CDKN2A_FXYD5	533	0.215931
CDK9_PRKDC	534	0.221684
CNOT7_CNOT8	535	0.225628
KMT2B_TSFM	536	0.226568
C1QTNF1_MUC6	537	0.232023
FBXW7_GATB	538	0.236665
KDM5C_MTOR	539	0.239809
HUS1_RRM1	540	0.240091
ATM_SETD2	541	0.240233
DCPS_TP53	542	0.243008
BRAF_VHL	543	0.243108
AKT1_PRKDC	544	0.243619
KDM5A_KMT2D	545	0.246685
CENPW_SKA3	546	0.248367
FAHD2A_FAHD2B	547	0.248441
CDKN2A_METAP1	548	0.248644
MED12_MED13	549	0.250474
FBXW7_TRAF2	550	0.25228
BRD4_RB1	551	0.255289
CASP8_MTOR	552	0.256242
VEGFA_VHL	553	0.257313
PITPNA_PITPNB	554	0.260005
MAP2K4_MAPK9	555	0.260918
DIAPH1_DIAPH3	556	0.261351
OR10J1_TP53	557	0.266725
CHD8_SYNJ2BP-COX16	558	0.27362
PCDHGA12_TP53	559	0.274605
STAG2_THOC2	560	0.275123
LRP10_LRP1B	561	0.277471
FBXO25_LEMD2	562	0.283309
CHUK_IKBKB	563	0.284237
YIF1A_YIF1B	564	0.286132
PTPRD_RELT	565	0.28623
BEX4_CIC	566	0.286648
KRT78_TP53	567	0.287793
PPP2CA_WRN	568	0.288027
ARF4_MTAP	569	0.289609
KYAT1_KYAT3	570	0.291393
NSD1_PTPRJ	571	0.292424
PTTG1_UBA2	572	0.293787
CDH1_PCDHA7	573	0.296816
BRCA2_HDAC6	574	0.296854
SGTA_SGTB	575	0.298782
FFAR1_PTPRD	576	0.299833
CCAR2_SLC20A2	577	0.301459
GSR_GTF2E2	578	0.301856
CDH1_HEPACAM	579	0.304557
PIK3R1_PIK3R2	580	0.308826
ATM_VHL	581	0.310256
GEMIN2_GEMIN4	582	0.313448
ARL2_POLN	583	0.314822
HSP90AA1_HSP90AB1	584	0.31644
ANKRD44_NOTCH1	585	0.322082
FGFR2_MAP3K1	586	0.330523
CDK6_VHL	587	0.331581
FBXW7_TGIF2	588	0.335296
ADAM7_LIN52	589	0.336613
ZKSCAN3_ZKSCAN4	590	0.339345
BOD1L1_WDR61	591	0.339391
CHEK1_SRC	592	0.343804
KIT_SMO	593	0.344802
FBXW7_NUDC	594	0.34726
LEO1_PDRG1	595	0.350305
MED12_MED6	596	0.35031
CDKN2A_IGF1R	597	0.350652
NCOR1_RXRA	598	0.352594
MTMR3_MTMR4	599	0.353149
PSTK_VHL	600	0.354218
KATNAL2_VPS4A	601	0.357282
PIK3R1_PIK3R3	602	0.359275
FBXW7_MED10	603	0.359522
PB1_PSTK	604	0.360842
TMED4_TMED9	605	0.363132
CELF1_SMARCA4	606	0.365816
ATP6V1G1_FDPS	607	0.369263
ADA_FBXW7	608	0.369986
TOP1_TSC1	609	0.373328
ATM_KDM6A	610	0.378265
LRRN2_PTPRD	611	0.379533
ATMIN_CDKN2A	612	0.380481
MED12_MED19	613	0.384353
PTPRD_ZDHHC11	614	0.386117
PB1_SEPHS2	615	0.38774
CHEK1_VEGFA	616	0.388115
NR0B1_TP53	617	0.40889
BUB3_SMAD4	618	0.413825
MET_PTEN	619	0.414833
FLRT1_PIK3R1	620	0.420141
PDGFRA_VHL	621	0.42201
PCDHGB2_TP53	622	0.424762
LRP1B_NID2	623	0.427211
SSH2_TP53	624	0.428495
EEFSEC_PB1	625	0.433277
FBXW7_TP53	626	0.437143
KMT2A_RAB19	627	0.442688
RALGPS1_RALGPS2	628	0.443635
AVPR1B_PTPRD	629	0.444354
CDK4_CHEK2	630	0.446812
C16orf72_VHL	631	0.451556
DIAPH1_TP53	632	0.452718
CDKN1B_VHL	633	0.4609
CHEK1_PARP1	634	0.465391
RPS6KB1_RPS6KB2	635	0.466128
PTP4A1_PTP4A2	636	0.466347
GLP2R_TP53	637	0.469158
ERBB2_TOP1	638	0.475276
CDKN2A_UPK3B	639	0.481695
NAV3_RB1	640	0.482354
BRAF_EGFR	641	0.483651
HSP90AA1_VHL	642	0.484084
LEO1_PMF1	643	0.484088
UCK1_UCK2	644	0.484565
KRT4_TP53	645	0.485543
HDAC6_PIK3CA	646	0.491723
DCTN4_LEO1	647	0.491898
FBXW7_MCL1	648	0.491969
CTDNEP1_PTEN	649	0.496531
TF_TP53	650	0.498744
CDH1_USP53	651	0.503398
APC_LOC341056	652	0.505525
EXOSC4_ZCCHC9	653	0.506447
CDH1_CDH17	654	0.510083
FBXW7_PIGM	655	0.510238
CDKN2A_RLN2	656	0.511065
EEFSEC_VHL	657	0.512068
BRCA1_CDH1	658	0.513165
CRX_FAT1	659	0.517412
CDH1_CDK13	660	0.519475
KAT6A_KAT6B	661	0.522094
CD40_MAP2K4	662	0.522538
FBXW7_SNX8	663	0.523502
EMC2_FDPS	664	0.52425
APC_FAM210A	665	0.524684
MED23_MRPL15	666	0.527414
RBL1_RBL2	667	0.52916
CDKN2A_GSDMB	668	0.529246
DHX29_TP53	669	0.531599
MTOR_PRKDC	670	0.536051
ARL2_CEP192	671	0.539457
CR1_CSMD1	672	0.54203
KDM5B_KMT2D	673	0.544816
PUM1_PUM2	674	0.558422
APC_CDX2	675	0.561712
DEFB4B_SFRP1	676	0.562421
SELL_TP53	677	0.562818
TCF12_TCF3	678	0.56961
CHEK1_MTOR	679	0.573542
BRCA2_KDM5C	680	0.575445
CDH1_MSC	681	0.577175
TINF2_VHL	682	0.581313
RORC_TP53	683	0.58134
KMT2D_MBOAT7	684	0.583443
RB1_RBL1	685	0.588655
CA5A_VHL	686	0.590522
FERMT2_VHL	687	0.593178
HDAC1_NCOR1	688	0.597126
ATPAF2_FBXW7	689	0.597287
KDELR1_KDELR2	690	0.60079
CDKN2A_PYROXD1	691	0.610274
APC_FDPS	692	0.619547
LEO1_ZNF830	693	0.620084
EVI5_EVI5L	694	0.621347
CDH1_GOLGA1	695	0.62953
ZNF143_ZNF76	696	0.630257
BRAF_FGFR2	697	0.634857
FAM66E_ZNF705B	698	0.640076
CDKN2A_TNPO1	699	0.640437
GTF2H4_SCO1	700	0.643511
CD7_PIK3R1	701	0.665425
CCN6_NOTCH1	702	0.667124
PCDHB1_PTPRD	703	0.667627
ATM_TP53	704	0.667819
BRCA1_FLT3	705	0.670507
MASTL_PTTG1	706	0.671154
CDKN2A_VRK1	707	0.685792
PIANP_PTPRD	708	0.688376
GEMIN4_GTF2H4	709	0.69602
BRCA1_RUNX1	710	0.698146
SMARCA4_UQCC1	711	0.700859
FBXW7_SSRP1	712	0.713932
IDH3A_NF1	713	0.721307
HUS1_POLD1	714	0.725672
CDKN2A_RPP40	715	0.744583
CDH1_DNASE1	716	0.749196
MYOM2_ZNF696	717	0.749362
CLDND1_PTPRD	718	0.766467
RP1L1_SPOCD1	719	0.769694
CDK9_CHEK1	720	0.771503
BRD4_DHFR	721	0.771753
KDM6A_PDS5B	722	0.783135
MTOR_SMAD4	723	0.788276
FGFR3_FNTA	724	0.789144
BRCA1_PDGFRA	725	0.792049
TNKS_TNKS2	726	0.798139
LGALS1_NOTCH1	727	0.800198
CENPK_ZWINT	728	0.808494
PB1_SECISBP2	729	0.818999
CDKN2A_KLF5	730	0.823885
CENPM_WDR61	731	0.825025
ZNF133_ZNF169	732	0.843925
RRM2_WEE1	733	0.846296
BICC1_FAT1	734	0.846859
ATM_CHEK1	735	0.852376
NSMCE1_UBA2	736	0.853952
ALK_UBB	737	0.854178
PAM16_SMAD4	738	0.864264
ARL2_AURKA	739	0.872707
KRT13_TP53	740	0.880084
APC_RPS10	741	0.88709
CBLB_CREBBP	742	0.887242
MCOLN2_PTPRD	743	0.889349
CDKN1B_IGF1R	744	0.890011
BRAF_BRCA2	745	0.89241
FBXW7_SC5D	746	0.898052
IGF1R_MTOR	747	0.907492
AFG3L2_PITRM1	748	0.909193
ARID2_VHL	749	0.912174
HSP90AA1_PTEN	750	0.913346
KMT2D_TUBG1	751	0.928478
HSP90AA1_WEE1	752	0.92849
FBXW7_TSG101	753	0.931679
KIT_TP53	754	0.945221
KCNK18_PTPRD	755	0.948005
CAB39_KMT2D	756	0.949374
SESN1_SESN2	757	0.951439
CENPK_WDR61	758	0.965068
SMAP1_SMAP2	759	0.970603
BRCA1_FNTA	760	0.972769
COX6B1_KMT2B	761	0.974063
ATP6V0A1_ATP6V0A2	762	0.977898
ARID1A_TOP1	763	0.983049
ETNK1_VHL	764	0.99532
CASP8_CDKN1B	765	1.01146
MTOR_PDGFRA	766	1.02488
SCAMP2_SCAMP3	767	1.02544
GTF3C3_POLR3B	768	1.02572
BRCA2_SMARCB1	769	1.02697
CNOT7_VPS37A	770	1.0311
CISD1_CISD2	771	1.04473
SFXN1_SFXN2	772	1.04932
HDAC2_NCOR1	773	1.05371
OR1D5_SMARCA4	774	1.05678
CREBBP_TEF	775	1.05754
FNTA_KDM6A	776	1.09349
TIA1_TIAL1	777	1.09869
APC_PLRG1	778	1.11167
CKS1B_RB1	779	1.1214
LARS_LEO1	780	1.14917
NUP50_TP53	781	1.15057
BRCA1_CHEK1	782	1.15147
CDH1_REL	783	1.1819
CHEK1_VHL	784	1.18926
ARFGEF1_ARFGEF2	785	1.19139
DYNC1LI1_DYNC1LI2	786	1.20281
CCAR2_POLR3D	787	1.20945
MED12_MED23	788	1.21524
CDC23_NFYC	789	1.21577
IGSF5_NOTCH1	790	1.22598
FBXO45_FBXW7	791	1.23457
PIK3R1_TGFBR2	792	1.23619
MCM4_TIPIN	793	1.23724
FDPS_UBA2	794	1.23958
CXCL16_SMARCA4	795	1.2446
FBXW7_PSMB3	796	1.26738
CHEK1_SMARCA4	797	1.28277
CENPK_PPP2R1A	798	1.28545
MTOR_TOP1	799	1.28923
SECISBP2_VHL	800	1.3008
KLC1_KLC4	801	1.31041
CDKN2A_RRM2	802	1.32178
BRCA1_VEGFA	803	1.35653
CCND1_CDKN2A	804	1.36767
PTPRD_SEZ6L	805	1.37055
FBXW7_GFM2	806	1.40341
ASCC3_RPLP1	807	1.40641
REL_TP53	808	1.41036
LGALS1_PTPRD	809	1.41386
ING4_ING5	810	1.41507
AURKA_UBA2	811	1.41779
FBXW7_PSMD2	812	1.43167
PAX8_VHL	813	1.46095
ARID2_RRM2	814	1.47691
MKNK1_MKNK2	815	1.52083
COA6_POLQ	816	1.52136
CBX3_CBX5	817	1.57546
PTPRD_RYK	818	1.57773
SMARCB1_VHL	819	1.58062
LEO1_RRM1	820	1.58682
CDH1_OR13C4	821	1.63461
CHEK1_IGF1R	822	1.64481
HLA-DPB1_VHL	823	1.6658
TMED10_VHL	824	1.66854
KMT2B_SETD1A	825	1.67012
ATR_NSUN2	826	1.70191
ROR1_SMARCB1	827	1.7114
CUL1_FBXW7	828	1.71726
SMARCC1_SMARCC2	829	1.7226
KMT2D_SBNO1	830	1.72598
SMARCA4_SMARCB1	831	1.73941
FBXW7_PIGB	832	1.74132
ACTR6_ATM	833	1.76262
MED12_MED17	834	1.78462
MRAP2_PTPRD	835	1.83749
BRAF_DUSP4	836	1.93613
NF1_WDR33	837	1.94293
FBXW2_FBXW7	838	2.01263
FBXW7_RPS20	839	2.0459
EIF3H_EIF4G1	840	2.08683
POLR3B_SMAD4	841	2.10198
FBXW7_SNRPD2	842	2.19409
NUBP1_ORAOV1	843	2.21059
PCDHGA7_TP53	844	2.26519
MED1_MED12	845	2.2828
MRP63_SKA3	846	2.28526
CENPK_PPWD1	847	2.2981
ADA_CHEK1	848	2.31556
AURKA_SMARCA4	849	2.36948
APC_DCLRE1C	850	2.43369
DCUN1D4_DCUN1D5	851	2.6529
COPS4_NUDC	852	2.72831
PARP1_PARP2	853	2.7894
ACR_USP9X	854	2.79521
CHD4_PRDM6	855	2.82542
GMNN_TP53	856	2.83514
AURKA_RPL35	857	2.86862
BUB3_CENPK	858	3.02583
APC_SCD	859	3.07803
CHMP2A_WDR61	860	3.12087
FBXW7_PDCD6IP	861	3.1593
ADAM7_RPL35A	862	3.40525
FBXW7_RAE1	863	3.73221
FBXW7_PSMD7	864	3.79302
ATRX_ERCC6	865	5.35741

## Sheet: Figure 5B
	PAPSS1	PAPSS2	PAPSS1/2
Exp1	0.914467	0.916945	0.676679
Exp2	1.16014	1.11057	0.678979
Exp3	0.870135	1.01322	0.758135
Exp4	0.839267	0.787864	0.532424

## Sheet: Figure 5C-D
https://figshare.com/s/d2e6ebc44a1c2c46579b

## Sheet: Figure 4E
	UMUC3 PAPSS1-KO
Untreated	0.284654	0.575709	0.446605	0.624637
HS 10ug/mL		0.667797	0.630251	0.662414
HS 50ug/mL		0.995739	0.802858	0.74627

## Sheet: Figure 5F
Days	UMUC3 NT					UMUC3 PAPSS1-KO
0	0	0	0	0	0	0	0	0	0	0
1	0	0	0	0	0	0	0	0	0	0
5	32.8	14.2	24.7	34.8	36.2	27.9	37.3	29.7	22.2	25.2
8	77.7	68.6	42.3	73.9	64.3	44.1	42.2	37	41.1	29.7
12	88.3	83.9	79.8	88.1	83.2	90.7	76.9	73.7	85.6	69.1
15	268.7	232.8	164.9	159.4	217.8	126.5	116	86.3	119.6	97.7
19	461.6	506.9	404	431.3	485	273.6	270.4	185.5	188.4	279.7
22	878.3	1075	825.8	717.5	858.8	413.4	357.7	334.1	310	510.6

## Sheet: Figure 5G
OS	Group
562+	SL-group
731+	SL-group
213	SL-group
1110+	SL-group
580+	SL-group
474+	SL-group
262	SL-group
441+	SL-group
0+	SL-group
227+	SL-group
1742+	SL-group
383+	SL-group
762+	SL-group
2108+	SL-group
1106+	SL-group
348	SL-group
636	SL-group
621+	SL-group
471	SL-group
837	SL-group
202+	SL-group
619+	SL-group
2032	SL-group
623+	SL-group
259+	SL-group
986+	SL-group
793+	SL-group
179	SL-group
567	SL-group
1361	SL-group
705+	SL-group
379+	SL-group
768+	SL-group
320+	SL-group
466+	SL-group
470+	SL-group
1448	SL-group
1024	SL-group
375	SL-group
97	SL-group
329	SL-group
598	SL-group
98	SL-group
828	SL-group
317	SL-group
225	SL-group
360	SL-group
22	SL-group
405	SL-group
384	SL-group
175	SL-group
64	SL-group
803	SL-group
1426	SL-group
239	SL-group
82	SL-group
82	SL-group
28	SL-group
218+	SL-group
632	SL-group
414	SL-group
380	SL-group
150	SL-group
537	SL-group
382	SL-group
181+	SL-group
506	SL-group
133	SL-group
357	SL-group
254	SL-group
268+	SL-group
273+	SL-group
83	SL-group
548	SL-group
448	SL-group
395	SL-group
1062	SL-group
323	SL-group
333	SL-group
1062	SL-group
442	SL-group
454	SL-group
98	SL-group
460	SL-group
68	SL-group
342	SL-group
419	SL-group
164	SL-group
485	SL-group
975	SL-group
543	SL-group
232	SL-group
218+	SL-group
532	SL-group
419	SL-group
666	SL-group
294+	SL-group
148	SL-group
5	SL-group
124	SL-group
737	SL-group
455	SL-group
286+	SL-group
452+	SL-group
167+	SL-group
270	SL-group
577	SL-group
48+	SL-group
154	SL-group
505	SL-group
300	SL-group
1233	SL-group
648	SL-group
427	SL-group
550	SL-group
489	SL-group
231	SL-group
480	SL-group
77	SL-group
37+	SL-group
160+	SL-group
454	SL-group
343	SL-group
544	SL-group
442+	SL-group
335	SL-group
415+	SL-group
388	SL-group
468	SL-group
485	SL-group
269	SL-group
693+	SL-group
604+	SL-group
585	SL-group
26	SL-group
406	SL-group
460	SL-group
146	SL-group
138	SL-group
94	SL-group
111	SL-group
279	SL-group
276	SL-group
2169+	SL-group
276	SL-group
964+	SL-group
362+	SL-group
30+	SL-group
862	SL-group
76	SL-group
1748	SL-group
389+	SL-group
637+	SL-group
360+	SL-group
579+	SL-group
586+	SL-group
1559+	SL-group
578+	SL-group
653+	SL-group
833+	SL-group
216+	SL-group
1971+	SL-group
234	SL-group
639	SL-group
194	SL-group
538	SL-group
814	SL-group
1547	SL-group
775	SL-group
417+	SL-group
548+	SL-group
205	SL-group
257+	SL-group
214	SL-group
354	SL-group
605	SL-group
512	SL-group
349	SL-group
456	SL-group
199	SL-group
269	SL-group
315	SL-group
242	SL-group
155	SL-group
722	SL-group
582+	SL-group
1033	SL-group
347	SL-group
814	SL-group
228	SL-group
17+	SL-group
435	SL-group
592	SL-group
492	SL-group
987	SL-group
398	SL-group
571+	SL-group
561	SL-group
326+	SL-group
559	SL-group
328+	SL-group
174+	SL-group
351	SL-group
15+	SL-group
718+	SL-group
494+	SL-group
372+	SL-group
419+	SL-group
832+	SL-group
162	SL-group
537	SL-group
438+	SL-group
72+	SL-group
442+	SL-group
508+	SL-group
939+	SL-group
604+	SL-group
819	SL-group
1666	SL-group
758	SL-group
240	SL-group
245	SL-group
1147+	SL-group
724	SL-group
1452+	SL-group
20+	SL-group
711	SL-group
1351+	SL-group
680+	SL-group
547	SL-group
562+	SL-group
1363+	SL-group
20+	SL-group
304	SL-group
2542	SL-group
432	SL-group
1531+	SL-group
137+	SL-group
1219+	SL-group
636+	SL-group
555+	SL-group
296	SL-group
427+	SL-group
581	SL-group
10+	SL-group
1636+	SL-group
1147	SL-group
1791	SL-group
639	SL-group
94+	SL-group
601+	SL-group
52	SL-group
345+	SL-group
1030+	SL-group
1531	SL-group
146	SL-group
2803	SL-group
1519+	SL-group
2134+	SL-group
3644+	SL-group
1656	SL-group
9	SL-group
1114	SL-group
3376	SL-group
826	SL-group
1361+	SL-group
4053+	SL-group
3108+	SL-group
2378	SL-group
324+	SL-group
12	SL-group
608+	SL-group
1011+	SL-group
543	SL-group
440+	SL-group
501	SL-group
2024+	SL-group
1731+	SL-group
1297+	SL-group
516	SL-group
61+	SL-group
1338	SL-group
123	SL-group
306	SL-group
244+	SL-group
448+	SL-group
632	SL-group
1695	SL-group
4570+	SL-group
NA	SL-group
995+	SL-group
468+	SL-group
550	SL-group
111+	SL-group
538+	SL-group
552	SL-group
392+	SL-group
490	SL-group
804+	SL-group
2542+	SL-group
340	SL-group
243	SL-group
1336	SL-group
2329+	SL-group
1069	SL-group
377	SL-group
2661+	SL-group
1319	SL-group
4077+	SL-group
1785+	SL-group
2154	SL-group
2553	SL-group
3819	SL-group
2012	SL-group
1314	SL-group
1359	SL-group
837+	SL-group
1511	SL-group
1018	SL-group
1264	SL-group
1933	SL-group
820	SL-group
1947	SL-group
1470	SL-group
741+	SL-group
255+	SL-group
783+	SL-group
145+	SL-group
2741+	SL-group
978+	SL-group
314+	SL-group
456	SL-group
1399+	SL-group
1143+	SL-group
485	SL-group
850	SL-group
35	SL-group
618+	SL-group
1013+	SL-group
819+	SL-group
42+	SL-group
1590+	SL-group
858	SL-group
32	SL-group
158+	SL-group
1941	SL-group
1073	SL-group
773+	SL-group
537+	SL-group
576+	SL-group
694	SL-group
550	SL-group
938+	SL-group
831+	SL-group
1766	SL-group
2644+	SL-group
4414+	SL-group
551+	SL-group
766+	SL-group
1136+	SL-group
396+	SL-group
79	SL-group
545	SL-group
2884+	SL-group
6225	SL-group
7563+	SL-group
875	SL-group
4222	SL-group
394	SL-group
1628	SL-group
3080+	SL-group
347	SL-group
874	SL-group
813	SL-group
531+	SL-group
4255+	SL-group
308	SL-group
9061	SL-group
1917	SL-group
1923+	SL-group
651+	SL-group
1154	SL-group
1072+	SL-group
0+	SL-group
457	SL-group
678+	SL-group
2645+	SL-group
293+	SL-group
843+	SL-group
419+	SL-group
831+	SL-group
1645+	SL-group
970+	SL-group
386+	SL-group
1249+	SL-group
560+	SL-group
1099	SL-group
624	SL-group
12+	SL-group
681+	SL-group
130	SL-group
427	SL-group
1591	SL-group
550	SL-group
291	SL-group
810	SL-group
667	SL-group
849+	SL-group
344+	SL-group
217	SL-group
344	SL-group
376+	SL-group
1633+	SL-group
1133	SL-group
2465+	SL-group
1147+	SL-group
351	SL-group
782+	SL-group
385	Non-SL-group
62+	Non-SL-group
16+	Non-SL-group
31	Non-SL-group
499+	Non-SL-group
907	Non-SL-group
912+	Non-SL-group
1353+	Non-SL-group
138	Non-SL-group
841+	Non-SL-group
303	Non-SL-group
2850+	Non-SL-group
105	Non-SL-group
248+	Non-SL-group
NA	Non-SL-group
8+	Non-SL-group
532+	Non-SL-group
111	Non-SL-group
193	Non-SL-group
491	Non-SL-group
1065+	Non-SL-group
1439	Non-SL-group
1778+	Non-SL-group
899+	Non-SL-group
773	Non-SL-group
138	Non-SL-group
57+	Non-SL-group
118+	Non-SL-group
163+	Non-SL-group
1683+	Non-SL-group
1864+	Non-SL-group
794+	Non-SL-group
421	Non-SL-group
2763	Non-SL-group
392+	Non-SL-group
2015+	Non-SL-group
212+	Non-SL-group
3287+	Non-SL-group
1841	Non-SL-group
94+	Non-SL-group
1834+	Non-SL-group
345+	Non-SL-group
317+	Non-SL-group
538+	Non-SL-group
328+	Non-SL-group
578+	Non-SL-group
784	Non-SL-group
4+	Non-SL-group
2301+	Non-SL-group
1349+	Non-SL-group
718+	Non-SL-group
629	Non-SL-group
455+	Non-SL-group
524+	Non-SL-group
1183	Non-SL-group
951+	Non-SL-group
938+	Non-SL-group
2488+	Non-SL-group
1478+	Non-SL-group
1583	Non-SL-group
2513+	Non-SL-group
3094+	Non-SL-group
70+	Non-SL-group
375+	Non-SL-group
1289	Non-SL-group
359+	Non-SL-group
1625	Non-SL-group
1699	Non-SL-group
4254+	Non-SL-group
433+	Non-SL-group
1683+	Non-SL-group
395+	Non-SL-group
913	Non-SL-group
977+	Non-SL-group
416+	Non-SL-group
575+	Non-SL-group
450+	Non-SL-group
1922+	Non-SL-group
732	Non-SL-group
804+	Non-SL-group
262+	Non-SL-group
470	Non-SL-group
995	Non-SL-group
375+	Non-SL-group
2182	Non-SL-group
883+	Non-SL-group
1756+	Non-SL-group
1082	Non-SL-group
1051+	Non-SL-group
1856+	Non-SL-group
1060+	Non-SL-group
606+	Non-SL-group
442+	Non-SL-group
278+	Non-SL-group
541+	Non-SL-group
1832	Non-SL-group
528	Non-SL-group
1280+	Non-SL-group
243+	Non-SL-group
342+	Non-SL-group
95+	Non-SL-group
860+	Non-SL-group
342+	Non-SL-group
1158+	Non-SL-group
1881	Non-SL-group
910+	Non-SL-group
1556	Non-SL-group
1703+	Non-SL-group
577+	Non-SL-group
861+	Non-SL-group
711+	Non-SL-group
4	Non-SL-group
664+	Non-SL-group
284+	Non-SL-group
1314	Non-SL-group
1803+	Non-SL-group
3059+	Non-SL-group
548	Non-SL-group
451	Non-SL-group
800+	Non-SL-group
410+	Non-SL-group
678	Non-SL-group
2184+	Non-SL-group
821+	Non-SL-group
405+	Non-SL-group
34	Non-SL-group
14+	Non-SL-group
919+	Non-SL-group
334	Non-SL-group
480	Non-SL-group
449+	Non-SL-group
506	Non-SL-group
641	Non-SL-group
969+	Non-SL-group
2650+	Non-SL-group
728	Non-SL-group
1088	Non-SL-group
0	Non-SL-group
2470+	Non-SL-group
242+	Non-SL-group
1900+	Non-SL-group
1316+	Non-SL-group
1608+	Non-SL-group
565+	Non-SL-group
676	Non-SL-group
536	Non-SL-group
1617+	Non-SL-group
212	Non-SL-group
441+	Non-SL-group
361	Non-SL-group
176+	Non-SL-group
2255+	Non-SL-group
24	Non-SL-group
952	Non-SL-group
3941+	Non-SL-group
423+	Non-SL-group
597	Non-SL-group
119	Non-SL-group
394+	Non-SL-group
1217+	Non-SL-group
1876+	Non-SL-group
792+	Non-SL-group
3641+	Non-SL-group
543+	Non-SL-group
608+	Non-SL-group
81+	Non-SL-group
2589+	Non-SL-group
3733+	Non-SL-group
2347+	Non-SL-group
1579	Non-SL-group
173	Non-SL-group
103	Non-SL-group
2455+	Non-SL-group
2056+	Non-SL-group
238+	Non-SL-group
3189+	Non-SL-group
9+	Non-SL-group
6445+	Non-SL-group
58	Non-SL-group
2190	Non-SL-group
2515+	Non-SL-group
860	Non-SL-group
3+	Non-SL-group
1660+	Non-SL-group
1309+	Non-SL-group
602	Non-SL-group
3467	Non-SL-group
1324	Non-SL-group
1120+	Non-SL-group
393	Non-SL-group
216	Non-SL-group
1514+	Non-SL-group
2330+	Non-SL-group
1200	Non-SL-group
1600+	Non-SL-group
353	Non-SL-group
350+	Non-SL-group
2227+	Non-SL-group
812+	Non-SL-group
1590+	Non-SL-group
446+	Non-SL-group
17	Non-SL-group
1639+	Non-SL-group
510+	Non-SL-group
727	Non-SL-group
388+	Non-SL-group
747+	Non-SL-group
849+	Non-SL-group
568+	Non-SL-group
3420+	Non-SL-group
215+	Non-SL-group
1227+	Non-SL-group
2177+	Non-SL-group
0+	Non-SL-group
30+	Non-SL-group
1254+	Non-SL-group
803+	Non-SL-group
1483+	Non-SL-group
637	Non-SL-group
3379	Non-SL-group
573+	Non-SL-group
2071	Non-SL-group
512+	Non-SL-group
829+	Non-SL-group
212+	Non-SL-group
481	Non-SL-group
411+	Non-SL-group
1302+	Non-SL-group
2120	Non-SL-group
463+	Non-SL-group
1511+	Non-SL-group
2393	Non-SL-group
223+	Non-SL-group
1099+	Non-SL-group
1190	Non-SL-group
599	Non-SL-group
2359+	Non-SL-group
2900+	Non-SL-group
699+	Non-SL-group
1171	Non-SL-group
1528+	Non-SL-group
904	Non-SL-group
49	Non-SL-group
1251+	Non-SL-group
1026+	Non-SL-group
676	Non-SL-group
826	Non-SL-group
456+	Non-SL-group
105+	Non-SL-group
403+	Non-SL-group
6456	Non-SL-group
2724+	Non-SL-group
233	Non-SL-group
32+	Non-SL-group
1178+	Non-SL-group
1611+	Non-SL-group
479+	Non-SL-group
658+	Non-SL-group
232	Non-SL-group
1186+	Non-SL-group
36+	Non-SL-group
3465+	Non-SL-group
943+	Non-SL-group
1150+	Non-SL-group
138	Non-SL-group
3	Non-SL-group
131+	Non-SL-group
908+	Non-SL-group
469+	Non-SL-group
NA	Non-SL-group
915	Non-SL-group
1491	Non-SL-group
0+	Non-SL-group
1790+	Non-SL-group
793	Non-SL-group
327+	Non-SL-group
747+	Non-SL-group
1434+	Non-SL-group
585+	Non-SL-group
517+	Non-SL-group
5481+	Non-SL-group
217	Non-SL-group
214	Non-SL-group
105+	Non-SL-group
737	Non-SL-group
1003+	Non-SL-group
1210+	Non-SL-group
1090	Non-SL-group
525+	Non-SL-group
418+	Non-SL-group
455+	Non-SL-group
1202+	Non-SL-group
790+	Non-SL-group
1251+	Non-SL-group
84+	Non-SL-group
3808+	Non-SL-group
3817+	Non-SL-group
222	Non-SL-group
3307+	Non-SL-group
399	Non-SL-group
864+	Non-SL-group
176+	Non-SL-group
567+	Non-SL-group
2988	Non-SL-group
792+	Non-SL-group
1512+	Non-SL-group
1103	Non-SL-group
1665+	Non-SL-group
932+	Non-SL-group
1229+	Non-SL-group
174	Non-SL-group
1677	Non-SL-group
987+	Non-SL-group
479+	Non-SL-group
220	Non-SL-group
187+	Non-SL-group
125+	Non-SL-group
3936+	Non-SL-group
1079+	Non-SL-group
395+	Non-SL-group
904	Non-SL-group
1243+	Non-SL-group
1016+	Non-SL-group
738+	Non-SL-group
1093+	Non-SL-group
13+	Non-SL-group
1895+	Non-SL-group
1201+	Non-SL-group
466+	Non-SL-group
2417	Non-SL-group
741+	Non-SL-group
7437+	Non-SL-group
2492+	Non-SL-group
1431+	Non-SL-group
866+	Non-SL-group
2083	Non-SL-group
2535+	Non-SL-group
518+	Non-SL-group
2082+	Non-SL-group
3491+	Non-SL-group
631+	Non-SL-group
616+	Non-SL-group
1384	Non-SL-group
243+	Non-SL-group
469	Non-SL-group
911+	Non-SL-group
1130+	Non-SL-group
911+	Non-SL-group
198	Non-SL-group
1486	Non-SL-group
906+	Non-SL-group
28+	Non-SL-group
1423	Non-SL-group
571+	Non-SL-group
160+	Non-SL-group
2422+	Non-SL-group
1992	Non-SL-group
544	Non-SL-group
370	Non-SL-group
NA	Non-SL-group
0+	Non-SL-group
2203+	Non-SL-group
1559+	Non-SL-group
226	Non-SL-group
1900	Non-SL-group
1309+	Non-SL-group
626+	Non-SL-group
116	Non-SL-group
2437+	Non-SL-group
84+	Non-SL-group
827	Non-SL-group
11+	Non-SL-group
363	Non-SL-group
1076+	Non-SL-group
1531+	Non-SL-group
1002+	Non-SL-group
771	Non-SL-group
785+	Non-SL-group
2228+	Non-SL-group
459+	Non-SL-group
2492+	Non-SL-group
7	Non-SL-group
930+	Non-SL-group
356	Non-SL-group
666+	Non-SL-group
949	Non-SL-group
506	Non-SL-group
1330+	Non-SL-group
1102	Non-SL-group
3227+	Non-SL-group
1101+	Non-SL-group
362	Non-SL-group
281	Non-SL-group
950+	Non-SL-group
1140+	Non-SL-group
1240+	Non-SL-group
90	Non-SL-group
598+	Non-SL-group
174	Non-SL-group
397+	Non-SL-group
1181+	Non-SL-group
267	Non-SL-group
2169+	Non-SL-group
1343	Non-SL-group
2856+	Non-SL-group
1026	Non-SL-group
1503	Non-SL-group
742+	Non-SL-group
185	Non-SL-group
588+	Non-SL-group
587	Non-SL-group
1620+	Non-SL-group
64+	Non-SL-group
409	Non-SL-group
639+	Non-SL-group
293+	Non-SL-group
502+	Non-SL-group
176	Non-SL-group
420+	Non-SL-group
855	Non-SL-group
313	Non-SL-group
242+	Non-SL-group
344	Non-SL-group
112+	Non-SL-group
44+	Non-SL-group
2371+	Non-SL-group
445+	Non-SL-group
3400+	Non-SL-group
906+	Non-SL-group
2342+	Non-SL-group
806+	Non-SL-group
1229	Non-SL-group
659+	Non-SL-group
1610+	Non-SL-group
1163+	Non-SL-group
51	Non-SL-group
554	Non-SL-group
96	Non-SL-group
606	Non-SL-group
1223+	Non-SL-group
1060+	Non-SL-group
371	Non-SL-group
335+	Non-SL-group
801	Non-SL-group
1419+	Non-SL-group
97+	Non-SL-group
31	Non-SL-group
489	Non-SL-group
1303+	Non-SL-group
679	Non-SL-group
1001+	Non-SL-group
40	Non-SL-group
874+	Non-SL-group
1897+	Non-SL-group
1023	Non-SL-group
2954	Non-SL-group
1094+	Non-SL-group
1462+	Non-SL-group
1562+	Non-SL-group
721+	Non-SL-group
6292+	Non-SL-group
393+	Non-SL-group
3279+	Non-SL-group
1955	Non-SL-group
916	Non-SL-group
1046+	Non-SL-group
1589	Non-SL-group
590+	Non-SL-group
3583+	Non-SL-group
881+	Non-SL-group
660+	Non-SL-group
1174	Non-SL-group
561	Non-SL-group
239+	Non-SL-group
1256+	Non-SL-group
341+	Non-SL-group
2143+	Non-SL-group
230	Non-SL-group
1394+	Non-SL-group
947+	Non-SL-group
1314	Non-SL-group
626+	Non-SL-group
885+	Non-SL-group
2043	Non-SL-group
2031+	Non-SL-group
1830+	Non-SL-group
1072+	Non-SL-group
2877+	Non-SL-group
705+	Non-SL-group
645+	Non-SL-group
813+	Non-SL-group
782+	Non-SL-group
1581+	Non-SL-group
426+	Non-SL-group
627+	Non-SL-group
2767+	Non-SL-group
189	Non-SL-group
916+	Non-SL-group
1097	Non-SL-group
494	Non-SL-group
3728+	Non-SL-group
889+	Non-SL-group
1199+	Non-SL-group
574+	Non-SL-group
424+	Non-SL-group
788	Non-SL-group
184+	Non-SL-group
595+	Non-SL-group
635+	Non-SL-group
1288+	Non-SL-group
810+	Non-SL-group
1857	Non-SL-group
927+	Non-SL-group
694+	Non-SL-group
284	Non-SL-group
1461+	Non-SL-group
2661+	Non-SL-group
317+	Non-SL-group
1630+	Non-SL-group
605+	Non-SL-group
562	Non-SL-group
420	Non-SL-group
546+	Non-SL-group
465+	Non-SL-group
559+	Non-SL-group
95+	Non-SL-group
478+	Non-SL-group
808	Non-SL-group
1148+	Non-SL-group
549+	Non-SL-group
761+	Non-SL-group
2161+	Non-SL-group
1737+	Non-SL-group
455	Non-SL-group
593	Non-SL-group
360	Non-SL-group
1272	Non-SL-group
1326+	Non-SL-group
7081+	Non-SL-group
1482+	Non-SL-group
192	Non-SL-group
430	Non-SL-group
189+	Non-SL-group
1311+	Non-SL-group
1964+	Non-SL-group
919	Non-SL-group
1121+	Non-SL-group
2073	Non-SL-group
750+	Non-SL-group
700+	Non-SL-group
2741	Non-SL-group
1631+	Non-SL-group
81+	Non-SL-group
5667+	Non-SL-group
1602+	Non-SL-group
405+	Non-SL-group
6953	Non-SL-group
396+	Non-SL-group
129	Non-SL-group
1362+	Non-SL-group
1723+	Non-SL-group
2718+	Non-SL-group
1721+	Non-SL-group
765	Non-SL-group
1142	Non-SL-group
1273+	Non-SL-group
170+	Non-SL-group
2365+	Non-SL-group
389+	Non-SL-group
283	Non-SL-group
890+	Non-SL-group
179+	Non-SL-group
467+	Non-SL-group
466	Non-SL-group
3063	Non-SL-group
4894+	Non-SL-group
931+	Non-SL-group
217	Non-SL-group
3200	Non-SL-group
386+	Non-SL-group
864	Non-SL-group
540+	Non-SL-group
304+	Non-SL-group
306+	Non-SL-group
2248+	Non-SL-group
595	Non-SL-group
881	Non-SL-group
1581+	Non-SL-group
0+	Non-SL-group
442+	Non-SL-group
699+	Non-SL-group
116+	Non-SL-group
474+	Non-SL-group
320	Non-SL-group
692+	Non-SL-group
819+	Non-SL-group
185	Non-SL-group
941	Non-SL-group
2486	Non-SL-group
3498+	Non-SL-group
1743+	Non-SL-group
0+	Non-SL-group
624	Non-SL-group
513+	Non-SL-group
1804+	Non-SL-group
1320+	Non-SL-group
352	Non-SL-group
845+	Non-SL-group
1147	Non-SL-group
21+	Non-SL-group
273+	Non-SL-group
5050+	Non-SL-group
827+	Non-SL-group
1210	Non-SL-group
643+	Non-SL-group
82	Non-SL-group
35+	Non-SL-group
761	Non-SL-group
8008+	Non-SL-group
418+	Non-SL-group
986+	Non-SL-group
204	Non-SL-group
2107+	Non-SL-group
97	Non-SL-group
2526+	Non-SL-group
1202	Non-SL-group
411+	Non-SL-group
409+	Non-SL-group
3841+	Non-SL-group
146	Non-SL-group
103+	Non-SL-group
2761+	Non-SL-group
709	Non-SL-group
919+	Non-SL-group
3097	Non-SL-group
671+	Non-SL-group
2057+	Non-SL-group
921	Non-SL-group
2126	Non-SL-group
1124+	Non-SL-group
377	Non-SL-group
444	Non-SL-group
1011	Non-SL-group
334	Non-SL-group
1691	Non-SL-group
1050+	Non-SL-group
1661	Non-SL-group
639+	Non-SL-group
540+	Non-SL-group
619+	Non-SL-group
1665+	Non-SL-group
214	Non-SL-group
397	Non-SL-group
542+	Non-SL-group
1927	Non-SL-group
NA	Non-SL-group
170+	Non-SL-group
7062+	Non-SL-group
1091+	Non-SL-group
320+	Non-SL-group
408+	Non-SL-group
1025+	Non-SL-group
529+	Non-SL-group
1425+	Non-SL-group
274	Non-SL-group
365+	Non-SL-group
1531+	Non-SL-group
1807	Non-SL-group
685+	Non-SL-group
1185+	Non-SL-group
684+	Non-SL-group
452+	Non-SL-group
555+	Non-SL-group
698	Non-SL-group
847+	Non-SL-group
607	Non-SL-group
1233+	Non-SL-group
1026+	Non-SL-group
838+	Non-SL-group
496+	Non-SL-group
3196+	Non-SL-group
620+	Non-SL-group
1041+	Non-SL-group
183+	Non-SL-group
334	Non-SL-group
1111	Non-SL-group
1071+	Non-SL-group
2343	Non-SL-group
1031+	Non-SL-group
3622	Non-SL-group
1655	Non-SL-group
2997+	Non-SL-group
1351+	Non-SL-group
2348	Non-SL-group
222+	Non-SL-group
2184	Non-SL-group
1165+	Non-SL-group
540	Non-SL-group
432+	Non-SL-group
428+	Non-SL-group
949	Non-SL-group
1618	Non-SL-group
595+	Non-SL-group
4601	Non-SL-group
487+	Non-SL-group
136+	Non-SL-group
96	Non-SL-group
396	Non-SL-group
1398	Non-SL-group
1062+	Non-SL-group
816+	Non-SL-group
292	Non-SL-group
483+	Non-SL-group
805+	Non-SL-group
1107+	Non-SL-group
459	Non-SL-group
566+	Non-SL-group
605+	Non-SL-group
1045+	Non-SL-group
292+	Non-SL-group
1798+	Non-SL-group
2470+	Non-SL-group
174	Non-SL-group
365+	Non-SL-group
3079+	Non-SL-group
700+	Non-SL-group
559	Non-SL-group
473	Non-SL-group
409+	Non-SL-group
968+	Non-SL-group
3+	Non-SL-group
192+	Non-SL-group
188	Non-SL-group
500+	Non-SL-group
NA	Non-SL-group
393	Non-SL-group
546	Non-SL-group
153	Non-SL-group
30+	Non-SL-group
381+	Non-SL-group
1100+	Non-SL-group
347+	Non-SL-group
1500	Non-SL-group
536+	Non-SL-group
750+	Non-SL-group
415+	Non-SL-group
921+	Non-SL-group
357+	Non-SL-group
1620+	Non-SL-group
487+	Non-SL-group
1001+	Non-SL-group
407+	Non-SL-group
1037+	Non-SL-group
328+	Non-SL-group
610+	Non-SL-group
483+	Non-SL-group
389	Non-SL-group
184+	Non-SL-group
1429	Non-SL-group
912+	Non-SL-group
961	Non-SL-group
108	Non-SL-group
853	Non-SL-group
365+	Non-SL-group
255	Non-SL-group
1070	Non-SL-group
1942+	Non-SL-group
802	Non-SL-group
2412+	Non-SL-group
1365+	Non-SL-group
1288+	Non-SL-group
3039+	Non-SL-group
353+	Non-SL-group
503+	Non-SL-group
175	Non-SL-group
731	Non-SL-group
1344	Non-SL-group
436+	Non-SL-group
228	Non-SL-group
623+	Non-SL-group
440+	Non-SL-group
817+	Non-SL-group
NA	Non-SL-group
368+	Non-SL-group
1966+	Non-SL-group
31	Non-SL-group
404	Non-SL-group
681+	Non-SL-group
448+	Non-SL-group
999	Non-SL-group
2782+	Non-SL-group
270	Non-SL-group
2091+	Non-SL-group
794	Non-SL-group
963+	Non-SL-group
2821	Non-SL-group
2263+	Non-SL-group
142	Non-SL-group
1054+	Non-SL-group
1014+	Non-SL-group
3364+	Non-SL-group
1529+	Non-SL-group
460	Non-SL-group
1752+	Non-SL-group
60+	Non-SL-group
563	Non-SL-group
36+	Non-SL-group
60+	Non-SL-group
1162	Non-SL-group
1275	Non-SL-group
1306	Non-SL-group
1011	Non-SL-group
238+	Non-SL-group
1106+	Non-SL-group
2964+	Non-SL-group
171	Non-SL-group
89	Non-SL-group
1021+	Non-SL-group
1731+	Non-SL-group
619+	Non-SL-group
483+	Non-SL-group
395	Non-SL-group
153	Non-SL-group
552+	Non-SL-group
1496+	Non-SL-group
19	Non-SL-group
366+	Non-SL-group
1610+	Non-SL-group
938+	Non-SL-group
2448	Non-SL-group
1575+	Non-SL-group
471+	Non-SL-group
278	Non-SL-group
911+	Non-SL-group
537+	Non-SL-group
974	Non-SL-group
1396	Non-SL-group
230+	Non-SL-group
2257+	Non-SL-group
1212+	Non-SL-group
244	Non-SL-group
6210+	Non-SL-group
573+	Non-SL-group
1721+	Non-SL-group
2572+	Non-SL-group
657+	Non-SL-group
822+	Non-SL-group
762+	Non-SL-group
768+	Non-SL-group
223	Non-SL-group
214+	Non-SL-group
2456	Non-SL-group
52+	Non-SL-group
1065+	Non-SL-group
7+	Non-SL-group
3669	Non-SL-group
285+	Non-SL-group
4665+	Non-SL-group
909+	Non-SL-group
2372+	Non-SL-group
622+	Non-SL-group
25	Non-SL-group
599+	Non-SL-group
555+	Non-SL-group
144	Non-SL-group
338	Non-SL-group
688+	Non-SL-group
636+	Non-SL-group
608	Non-SL-group
468+	Non-SL-group
4845+	Non-SL-group
1632	Non-SL-group
1504+	Non-SL-group
2020+	Non-SL-group
1130+	Non-SL-group
1085+	Non-SL-group
469+	Non-SL-group
299	Non-SL-group
330+	Non-SL-group
758+	Non-SL-group
1589+	Non-SL-group
1158+	Non-SL-group
1036+	Non-SL-group
170+	Non-SL-group
93	Non-SL-group
365+	Non-SL-group
882+	Non-SL-group
348	Non-SL-group
1534+	Non-SL-group
761+	Non-SL-group
32+	Non-SL-group
2259+	Non-SL-group
3811+	Non-SL-group
1525+	Non-SL-group
1216+	Non-SL-group
766	Non-SL-group
705+	Non-SL-group
1456+	Non-SL-group
690+	Non-SL-group
91	Non-SL-group
2030+	Non-SL-group
2616+	Non-SL-group
1700+	Non-SL-group
303	Non-SL-group
2562+	Non-SL-group
1105+	Non-SL-group
493+	Non-SL-group
1617+	Non-SL-group
992+	Non-SL-group
515+	Non-SL-group
3253	Non-SL-group
1348+	Non-SL-group
719+	Non-SL-group
435+	Non-SL-group
501+	Non-SL-group
564	Non-SL-group
622+	Non-SL-group
52	Non-SL-group
31	Non-SL-group
395+	Non-SL-group
17+	Non-SL-group
612+	Non-SL-group
99+	Non-SL-group
401	Non-SL-group
2483+	Non-SL-group
92	Non-SL-group
848+	Non-SL-group
1559+	Non-SL-group
1631+	Non-SL-group
2754+	Non-SL-group
243+	Non-SL-group
67+	Non-SL-group
836+	Non-SL-group
484+	Non-SL-group
365+	Non-SL-group
2612+	Non-SL-group
652	Non-SL-group
939+	Non-SL-group
183	Non-SL-group
353	Non-SL-group
751+	Non-SL-group
563	Non-SL-group
NA	Non-SL-group
519+	Non-SL-group
0+	Non-SL-group
4456	Non-SL-group
720+	Non-SL-group
547+	Non-SL-group
114+	Non-SL-group
31+	Non-SL-group
377+	Non-SL-group
88	Non-SL-group
484+	Non-SL-group
1709+	Non-SL-group
1333	Non-SL-group
204+	Non-SL-group
445	Non-SL-group
826+	Non-SL-group
1533+	Non-SL-group
344+	Non-SL-group
214+	Non-SL-group
5329+	Non-SL-group
404+	Non-SL-group
1899+	Non-SL-group
2963+	Non-SL-group
1167+	Non-SL-group
758+	Non-SL-group
2601	Non-SL-group
275	Non-SL-group
1224+	Non-SL-group
1927	Non-SL-group
2703+	Non-SL-group
1891	Non-SL-group
92	Non-SL-group
1023+	Non-SL-group
1644+	Non-SL-group
290+	Non-SL-group
3846+	Non-SL-group
3648+	Non-SL-group
2918+	Non-SL-group
520+	Non-SL-group
2523+	Non-SL-group
1031+	Non-SL-group
404+	Non-SL-group
768	Non-SL-group
2271+	Non-SL-group
887+	Non-SL-group
5+	Non-SL-group
462+	Non-SL-group
799+	Non-SL-group
640+	Non-SL-group
236	Non-SL-group
980	Non-SL-group
532	Non-SL-group
681	Non-SL-group
477+	Non-SL-group
770	Non-SL-group
690	Non-SL-group
423+	Non-SL-group
15+	Non-SL-group
278	Non-SL-group
627	Non-SL-group
942+	Non-SL-group
910+	Non-SL-group
1158	Non-SL-group
603+	Non-SL-group
816+	Non-SL-group
661	Non-SL-group
452+	Non-SL-group
1263+	Non-SL-group
1871+	Non-SL-group
439	Non-SL-group
555	Non-SL-group
376+	Non-SL-group
578+	Non-SL-group
534+	Non-SL-group
605+	Non-SL-group
4816+	Non-SL-group
1876+	Non-SL-group
31+	Non-SL-group
288+	Non-SL-group
556	Non-SL-group
304+	Non-SL-group
1216+	Non-SL-group
27+	Non-SL-group
24	Non-SL-group
10+	Non-SL-group
1156	Non-SL-group
1189	Non-SL-group
1484+	Non-SL-group
1338+	Non-SL-group
1389	Non-SL-group
2378+	Non-SL-group
562	Non-SL-group
30+	Non-SL-group
1819+	Non-SL-group
168+	Non-SL-group
268+	Non-SL-group
3869	Non-SL-group
568+	Non-SL-group
1318+	Non-SL-group
472	Non-SL-group
403	Non-SL-group
1993+	Non-SL-group
478	Non-SL-group
563+	Non-SL-group
1782+	Non-SL-group
669+	Non-SL-group
194+	Non-SL-group
886+	Non-SL-group
1914+	Non-SL-group
517+	Non-SL-group
515+	Non-SL-group
677+	Non-SL-group
358+	Non-SL-group
122+	Non-SL-group
498+	Non-SL-group
945+	Non-SL-group
1458	Non-SL-group
3880+	Non-SL-group
966+	Non-SL-group
602+	Non-SL-group
1310+	Non-SL-group
630+	Non-SL-group
105+	Non-SL-group
1217+	Non-SL-group
428+	Non-SL-group
555+	Non-SL-group
399+	Non-SL-group
943+	Non-SL-group
824+	Non-SL-group
350	Non-SL-group
896+	Non-SL-group
211	Non-SL-group
829+	Non-SL-group
142	Non-SL-group
2243+	Non-SL-group
770+	Non-SL-group
88	Non-SL-group
1499	Non-SL-group
15+	Non-SL-group
2412+	Non-SL-group
2412+	Non-SL-group
230+	Non-SL-group
3136	Non-SL-group
572+	Non-SL-group
925+	Non-SL-group
1988+	Non-SL-group
737+	Non-SL-group
760+	Non-SL-group
280+	Non-SL-group
1266+	Non-SL-group
64+	Non-SL-group
358+	Non-SL-group
1777+	Non-SL-group
1245+	Non-SL-group
358	Non-SL-group
730+	Non-SL-group
441+	Non-SL-group
207+	Non-SL-group
301+	Non-SL-group
24	Non-SL-group
1018+	Non-SL-group
409+	Non-SL-group
1579+	Non-SL-group
703+	Non-SL-group
12+	Non-SL-group
38+	Non-SL-group
712	Non-SL-group
3299+	Non-SL-group
2192	Non-SL-group
358	Non-SL-group
175+	Non-SL-group
383+	Non-SL-group
148	Non-SL-group
368	Non-SL-group
607+	Non-SL-group
973+	Non-SL-group
926+	Non-SL-group
366	Non-SL-group
1021+	Non-SL-group
2185+	Non-SL-group
84	Non-SL-group
406	Non-SL-group
478+	Non-SL-group
416+	Non-SL-group
988+	Non-SL-group
556+	Non-SL-group
796+	Non-SL-group
765+	Non-SL-group
1845+	Non-SL-group
1297+	Non-SL-group
1718	Non-SL-group
4+	Non-SL-group
2661+	Non-SL-group
856+	Non-SL-group
30+	Non-SL-group
1586+	Non-SL-group
1106+	Non-SL-group
610+	Non-SL-group
656	Non-SL-group
410	Non-SL-group
3388+	Non-SL-group
1232+	Non-SL-group
168	Non-SL-group
1287+	Non-SL-group
1229	Non-SL-group
205+	Non-SL-group
946	Non-SL-group
3126	Non-SL-group
2163+	Non-SL-group
381+	Non-SL-group
1806+	Non-SL-group
1500+	Non-SL-group
3519+	Non-SL-group
250	Non-SL-group
2023+	Non-SL-group
184+	Non-SL-group
22	Non-SL-group
371+	Non-SL-group
457+	Non-SL-group
2052	Non-SL-group
759+	Non-SL-group
1006+	Non-SL-group
586+	Non-SL-group
1033+	Non-SL-group
119+	Non-SL-group
914+	Non-SL-group
4624	Non-SL-group
1321+	Non-SL-group
1171+	Non-SL-group
1092+	Non-SL-group
1992+	Non-SL-group
11+	Non-SL-group
791+	Non-SL-group
135	Non-SL-group
416	Non-SL-group
469	Non-SL-group
1096+	Non-SL-group
253+	Non-SL-group
1020	Non-SL-group
740+	Non-SL-group
2991+	Non-SL-group
900+	Non-SL-group
727+	Non-SL-group
531	Non-SL-group
685+	Non-SL-group
2727+	Non-SL-group
1401	Non-SL-group
1256+	Non-SL-group
496+	Non-SL-group
7+	Non-SL-group
352	Non-SL-group
161	Non-SL-group
710+	Non-SL-group
949+	Non-SL-group
604+	Non-SL-group
129+	Non-SL-group
799+	Non-SL-group
1913	Non-SL-group
2542+	Non-SL-group
1124+	Non-SL-group
1119+	Non-SL-group
1364+	Non-SL-group
1843+	Non-SL-group
1183+	Non-SL-group
441+	Non-SL-group
1857+	Non-SL-group
2027	Non-SL-group
0+	Non-SL-group
1733+	Non-SL-group
1095+	Non-SL-group
1095+	Non-SL-group
742+	Non-SL-group
883	Non-SL-group
506	Non-SL-group
561	Non-SL-group
519+	Non-SL-group
579+	Non-SL-group
1784	Non-SL-group
573	Non-SL-group
1046+	Non-SL-group
83+	Non-SL-group
1888+	Non-SL-group
474	Non-SL-group
1874	Non-SL-group
306+	Non-SL-group
6+	Non-SL-group
1170+	Non-SL-group
2259+	Non-SL-group
823+	Non-SL-group
1508	Non-SL-group
1294+	Non-SL-group
475+	Non-SL-group
2600+	Non-SL-group
1201+	Non-SL-group
441+	Non-SL-group
951+	Non-SL-group
446+	Non-SL-group
657+	Non-SL-group
734+	Non-SL-group
2289+	Non-SL-group
1804	Non-SL-group
759+	Non-SL-group
454+	Non-SL-group
632+	Non-SL-group
1423+	Non-SL-group
931+	Non-SL-group
1428+	Non-SL-group
2844+	Non-SL-group
411+	Non-SL-group
518+	Non-SL-group
686+	Non-SL-group
237	Non-SL-group
2400+	Non-SL-group
1690+	Non-SL-group
643+	Non-SL-group
1573+	Non-SL-group
271	Non-SL-group
696+	Non-SL-group
2394+	Non-SL-group
3136+	Non-SL-group
461+	Non-SL-group
440+	Non-SL-group
737	Non-SL-group
943+	Non-SL-group
2620+	Non-SL-group
1249	Non-SL-group
2870+	Non-SL-group
636	Non-SL-group
11+	Non-SL-group
389	Non-SL-group
373+	Non-SL-group
373+	Non-SL-group
57	Non-SL-group
590+	Non-SL-group
928+	Non-SL-group
2078+	Non-SL-group
947+	Non-SL-group
282+	Non-SL-group
1960	Non-SL-group
1508+	Non-SL-group
99	Non-SL-group
4646+	Non-SL-group
193	Non-SL-group
307+	Non-SL-group
785+	Non-SL-group
1819+	Non-SL-group
1888+	Non-SL-group
61+	Non-SL-group
229+	Non-SL-group
3808+	Non-SL-group
1673+	Non-SL-group
1762	Non-SL-group
321	Non-SL-group
1065	Non-SL-group
725	Non-SL-group
1871	Non-SL-group
105+	Non-SL-group
121	Non-SL-group
726+	Non-SL-group
1494+	Non-SL-group
1191+	Non-SL-group
401+	Non-SL-group
379+	Non-SL-group
3430+	Non-SL-group
1191+	Non-SL-group
808+	Non-SL-group
1302	Non-SL-group
770+	Non-SL-group
3247+	Non-SL-group
2918+	Non-SL-group
181	Non-SL-group
1336+	Non-SL-group
550	Non-SL-group
811+	Non-SL-group
766+	Non-SL-group
853+	Non-SL-group
2284+	Non-SL-group
1288	Non-SL-group
626	Non-SL-group
629+	Non-SL-group
639+	Non-SL-group
354	Non-SL-group
NA	Non-SL-group
210+	Non-SL-group
1841+	Non-SL-group
503+	Non-SL-group
584+	Non-SL-group
1089+	Non-SL-group
762+	Non-SL-group
1224+	Non-SL-group
759+	Non-SL-group
1093	Non-SL-group
3553	Non-SL-group
267+	Non-SL-group
0	Non-SL-group
0+	Non-SL-group
5062+	Non-SL-group
331	Non-SL-group
1143	Non-SL-group
953+	Non-SL-group
101	Non-SL-group
178+	Non-SL-group
839+	Non-SL-group
254+	Non-SL-group
513	Non-SL-group
648+	Non-SL-group
2839+	Non-SL-group
2893+	Non-SL-group
99	Non-SL-group
1270	Non-SL-group
369+	Non-SL-group
35+	Non-SL-group
1364	Non-SL-group
553+	Non-SL-group
3431+	Non-SL-group
675+	Non-SL-group
1241+	Non-SL-group
2707+	Non-SL-group
1001+	Non-SL-group
5980+	Non-SL-group
1612+	Non-SL-group
1364+	Non-SL-group
686+	Non-SL-group
921+	Non-SL-group
2128+	Non-SL-group
385	Non-SL-group
821	Non-SL-group
3203+	Non-SL-group
960+	Non-SL-group
6+	Non-SL-group
3328+	Non-SL-group
1142	Non-SL-group
592+	Non-SL-group
486+	Non-SL-group
1810+	Non-SL-group
10+	Non-SL-group
485+	Non-SL-group
545	Non-SL-group
348	Non-SL-group
318+	Non-SL-group
3059+	Non-SL-group
2162+	Non-SL-group
123	Non-SL-group
588+	Non-SL-group
1221+	Non-SL-group
1771	Non-SL-group
301+	Non-SL-group
2019+	Non-SL-group
568	Non-SL-group
1+	Non-SL-group
406	Non-SL-group
350+	Non-SL-group
3409+	Non-SL-group
3286+	Non-SL-group
577	Non-SL-group
9188+	Non-SL-group
1057	Non-SL-group
464	Non-SL-group
1889+	Non-SL-group
1845	Non-SL-group
2142+	Non-SL-group
364+	Non-SL-group
651+	Non-SL-group
198	Non-SL-group
439	Non-SL-group
1597	Non-SL-group
218	Non-SL-group
763	Non-SL-group
412+	Non-SL-group
1120+	Non-SL-group
98	Non-SL-group
612+	Non-SL-group
2145+	Non-SL-group
680	Non-SL-group
4752+	Non-SL-group
1308+	Non-SL-group
1161+	Non-SL-group
805	Non-SL-group
699+	Non-SL-group
262+	Non-SL-group
1433+	Non-SL-group
1776+	Non-SL-group
1765+	Non-SL-group
805+	Non-SL-group
1314+	Non-SL-group
362+	Non-SL-group
875+	Non-SL-group
2554+	Non-SL-group
1765+	Non-SL-group
634	Non-SL-group
896+	Non-SL-group
954+	Non-SL-group
323+	Non-SL-group
163+	Non-SL-group
172+	Non-SL-group
378+	Non-SL-group
620+	Non-SL-group
968+	Non-SL-group
339+	Non-SL-group
2267+	Non-SL-group
3953+	Non-SL-group
1125+	Non-SL-group
2936+	Non-SL-group
1779+	Non-SL-group
1413+	Non-SL-group
175+	Non-SL-group
20+	Non-SL-group
622+	Non-SL-group
304+	Non-SL-group
585+	Non-SL-group
612+	Non-SL-group
1223+	Non-SL-group
325	Non-SL-group
2	Non-SL-group
1187	Non-SL-group
804+	Non-SL-group
2744+	Non-SL-group
210+	Non-SL-group
304+	Non-SL-group
427+	Non-SL-group
1133+	Non-SL-group
252+	Non-SL-group
731	Non-SL-group
1061	Non-SL-group
224	Non-SL-group
2765+	Non-SL-group
973	Non-SL-group
918+	Non-SL-group
76	Non-SL-group
1003	Non-SL-group
61+	Non-SL-group
8	Non-SL-group
1383+	Non-SL-group
303	Non-SL-group
370+	Non-SL-group
455+	Non-SL-group
447+	Non-SL-group
1077+	Non-SL-group
1414+	Non-SL-group
943+	Non-SL-group
1355	Non-SL-group
442+	Non-SL-group
1004+	Non-SL-group
2504+	Non-SL-group
3253+	Non-SL-group
126	Non-SL-group
227	Non-SL-group
182+	Non-SL-group
648+	Non-SL-group
877	Non-SL-group
993	Non-SL-group
978	Non-SL-group
293	Non-SL-group
281	Non-SL-group
1347+	Non-SL-group
614+	Non-SL-group
0	Non-SL-group
630+	Non-SL-group
4229	Non-SL-group
2573+	Non-SL-group
2186+	Non-SL-group
91+	Non-SL-group
1560	Non-SL-group
5546+	Non-SL-group
1140+	Non-SL-group
5546+	Non-SL-group
562	Non-SL-group
596+	Non-SL-group
9+	Non-SL-group
488+	Non-SL-group
1409+	Non-SL-group
518	Non-SL-group
951	Non-SL-group
453+	Non-SL-group
547+	Non-SL-group
3437+	Non-SL-group
540+	Non-SL-group
824+	Non-SL-group
218+	Non-SL-group
370	Non-SL-group
455+	Non-SL-group
394	Non-SL-group
1824+	Non-SL-group
788+	Non-SL-group
808	Non-SL-group
571+	Non-SL-group
542+	Non-SL-group
607+	Non-SL-group
454+	Non-SL-group
238	Non-SL-group
2979	Non-SL-group
332	Non-SL-group
2173+	Non-SL-group
727+	Non-SL-group
1542+	Non-SL-group
364	Non-SL-group
584+	Non-SL-group
504+	Non-SL-group
1020+	Non-SL-group
931+	Non-SL-group
781+	Non-SL-group
2633+	Non-SL-group
992+	Non-SL-group
1488+	Non-SL-group
383+	Non-SL-group
1429+	Non-SL-group
2135+	Non-SL-group
718+	Non-SL-group
1211+	Non-SL-group
1427+	Non-SL-group
139	Non-SL-group
742+	Non-SL-group
361+	Non-SL-group
158+	Non-SL-group
383	Non-SL-group
5+	Non-SL-group
232+	Non-SL-group
197	Non-SL-group
3+	Non-SL-group
302	Non-SL-group
813+	Non-SL-group
1059	Non-SL-group
596+	Non-SL-group
1620	Non-SL-group
413	Non-SL-group
770	Non-SL-group
573+	Non-SL-group
1832+	Non-SL-group
535	Non-SL-group
416+	Non-SL-group
979+	Non-SL-group
1584+	Non-SL-group
206	Non-SL-group
1436+	Non-SL-group
319+	Non-SL-group
628	Non-SL-group
1726+	Non-SL-group
739+	Non-SL-group
14+	Non-SL-group
[truncated: 7,588 more rows]
