# Supplementary material for: Building a translational cancer dependency map for The Cancer Genome Atlas
Source: Nat Cancer. 2024 Jul 15;5(8):1176–94. doi: 10.1038/s43018-024-00789-y (PMC11358024; doi:10.1038/s43018-024-00789-y)
Supplement: Supplementary file 12 — Source data for Fig. 7. [file 43018_2024_789_MOESM12_ESM.xlsx]

## Sheet: Figure 7B
sample	liver.avg	blood.avg	liver.blood.avg	lineage
GTEX.1117F.0226.SM.5GZZ7	-0.31406	-0.518494	-0.402368	Adipose Tissue
GTEX.1117F.0426.SM.5EGHI	-0.346846	-0.591858	-0.538345	Muscle
GTEX.1117F.0526.SM.5EGHJ	-0.315848	-0.548858	-0.38253	Blood Vessel
GTEX.1117F.0626.SM.5N9CS	-0.333991	-0.481704	-0.410971	Blood Vessel
GTEX.1117F.0726.SM.5GIEN	-0.304058	-0.529049	-0.432822	Heart
GTEX.1117F.1326.SM.5EGHH	-0.330464	-0.522755	-0.491406	Adipose Tissue
GTEX.1117F.2426.SM.5EGGH	-0.362524	-0.504582	-0.38024	Uterus
GTEX.1117F.2526.SM.5GZY6	-0.32834	-0.558415	-0.574977	Vagina
GTEX.1117F.2826.SM.5GZXL	-0.337386	-0.534175	-0.458176	Breast
GTEX.1117F.2926.SM.5GZYI	-0.324977	-0.497228	-0.485987	Skin
GTEX.1117F.3026.SM.5GZYU	-0.360674	-0.515591	-0.554228	Salivary Gland
GTEX.1117F.3226.SM.5N9CT	-0.328066	-0.494998	-0.377829	Brain
GTEX.111CU.0126.SM.5GZWZ	-0.362664	-0.422856	-0.404679	Adrenal Gland
GTEX.111CU.0226.SM.5GZXC	-0.319201	-0.464993	-0.417736	Thyroid
GTEX.111CU.0326.SM.5GZXO	-0.39083	-0.541821	-0.517827	Lung
GTEX.111CU.0426.SM.5GZY1	-0.322455	-0.58432	-0.628639	Spleen
GTEX.111CU.0526.SM.5EGHK	-0.369603	-0.516887	-0.526181	Pancreas
GTEX.111CU.0626.SM.5EGHL	-0.310954	-0.499761	-0.37905	Esophagus
GTEX.111CU.0726.SM.5GZYD	-0.386503	-0.506086	-0.586386	Esophagus
GTEX.111CU.0826.SM.5EGIJ	-0.324954	-0.494812	-0.412725	Esophagus
GTEX.111CU.0926.SM.5EGIK	-0.432601	-0.502141	-0.624412	Stomach
GTEX.111CU.1026.SM.5EGIL	-0.362863	-0.512011	-0.524451	Adipose Tissue
GTEX.111CU.1126.SM.5EGIM	-0.353914	-0.48844	-0.50217	Skin
GTEX.111CU.1226.SM.5EGIN	-0.33842	-0.481869	-0.412117	Colon
GTEX.111CU.1326.SM.5NQ8L	-0.377009	-0.477929	-0.433059	Small Intestine
GTEX.111CU.1426.SM.5GZYP	-0.519484	-0.474429	-0.658818	Colon
GTEX.111CU.1526.SM.5N9FS	-0.336364	-0.452708	-0.382195	Prostate
GTEX.111CU.1726.SM.5EGHM	-0.367539	-0.726901	-0.436297	Testis
GTEX.111CU.1826.SM.5GZYN	-0.339621	-0.536377	-0.501555	Adipose Tissue
GTEX.111CU.2026.SM.5GZZC	-0.38387	-0.604414	-0.569234	Muscle
GTEX.111CU.2226.SM.5N9G5	-0.356009	-0.517361	-0.435835	Nerve
GTEX.111FC.0126.SM.5N9DL	-0.391185	-0.454396	-0.504618	Skin
GTEX.111FC.0226.SM.5N9B8	-0.344694	-0.503729	-0.417614	Adipose Tissue
GTEX.111FC.0326.SM.5GZZ1	-0.370082	-0.59514	-0.545396	Muscle
GTEX.111FC.0426.SM.5N9CV	-0.347095	-0.467544	-0.361458	Blood Vessel
GTEX.111FC.0526.SM.5GZZ8	-0.379613	-0.498645	-0.435126	Nerve
GTEX.111FC.0626.SM.5N9CU	-0.330295	-0.508299	-0.383235	Heart
GTEX.111FC.0826.SM.5GZWO	-0.291935	-0.53146	-0.401729	Heart
GTEX.111FC.1026.SM.5GZX1	-0.2926	-0.487198	-0.424206	Thyroid
GTEX.111FC.1126.SM.5GZWU	-0.390306	-0.500302	-0.578554	Lung
GTEX.111FC.1326.SM.5N9D9	-0.29922	-0.580367	-0.50197	Spleen
GTEX.111FC.1926.SM.5GZYC	-0.402145	-0.739491	-0.478915	Testis
GTEX.111FC.2026.SM.5GZYO	-0.356199	-0.474332	-0.43441	Prostate
GTEX.111FC.2526.SM.5GZXU	-0.447348	-0.515873	-0.473439	Skin
GTEX.111FC.2926.SM.5GZY7	-0.406905	-0.485303	-0.534117	Salivary Gland
GTEX.111FC.3126.SM.5GZZ2	-0.334178	-0.481042	-0.412428	Brain
GTEX.111FC.3326.SM.5GZYV	-0.344603	-0.544442	-0.440245	Brain
GTEX.111VG.0008.SM.5Q5BG	-0.402165	-0.456818	-0.374588	Skin
GTEX.111VG.0326.SM.5GZX7	-0.3316	-0.504859	-0.422105	Heart
GTEX.111VG.0526.SM.5N9BW	-0.284835	-0.493566	-0.445725	Thyroid
GTEX.111VG.0726.SM.5GIDC	-0.395285	-0.508626	-0.559315	Lung
GTEX.111VG.1626.SM.5EGIO	-0.368332	-0.479108	-0.55906	Skin
GTEX.111VG.1926.SM.5GIDO	-0.452722	-0.800714	-0.489675	Testis
GTEX.111VG.2226.SM.5N9DU	-0.355175	-0.466734	-0.417758	Colon
GTEX.111VG.2326.SM.5N9BK	-0.320623	-0.500815	-0.497622	Adipose Tissue
GTEX.111VG.2426.SM.5GZXD	-0.40623	-0.457149	-0.519633	Skin
GTEX.111VG.2526.SM.5GZXP	-0.370111	-0.478816	-0.430131	Nerve
GTEX.111VG.2626.SM.5GZY2	-0.360215	-0.576025	-0.574448	Muscle
GTEX.111YS.0006.SM.5NQBE	-0.341615	-0.740276	-0.778348	Blood
GTEX.111YS.0008.SM.5Q5BH	-0.391486	-0.471521	-0.342343	Skin
GTEX.111YS.0126.SM.5987T	-0.365047	-0.479148	-0.38628	Adrenal Gland
GTEX.111YS.0326.SM.5GZZ3	-0.332827	-0.522959	-0.448199	Heart
GTEX.111YS.0426.SM.5987O	-0.287151	-0.53918	-0.431204	Heart
GTEX.111YS.0526.SM.5GZXJ	-0.36047	-0.466837	-0.356943	Blood Vessel
GTEX.111YS.0626.SM.5GZXV	-0.407195	-0.532281	-0.609066	Lung
GTEX.111YS.0726.SM.5GZY8	-0.327407	-0.47182	-0.443288	Thyroid
GTEX.111YS.0826.SM.5GZYK	-0.334988	-0.474479	-0.397231	Esophagus
GTEX.111YS.0926.SM.5EGGI	-0.419535	-0.491268	-0.634284	Esophagus
GTEX.111YS.1026.SM.5GZYE	-0.364359	-0.492013	-0.36794	Esophagus
GTEX.111YS.1126.SM.5GZYQ	-0.410638	-0.494537	-0.598008	Stomach
GTEX.111YS.1226.SM.5EGGJ	-0.368688	-0.50757	-0.531692	Pancreas
GTEX.111YS.1326.SM.5EGGK	-0.369292	-0.537218	-0.506466	Adipose Tissue
GTEX.111YS.1426.SM.5GID8	-0.448098	-0.586394	-0.640468	Small Intestine
GTEX.111YS.1526.SM.5GZYW	-0.389843	-0.467088	-0.528362	Skin
GTEX.111YS.1626.SM.5GZZ9	-0.34035	-0.466252	-0.409479	Colon
GTEX.111YS.1726.SM.5GIED	-0.328763	-0.456361	-0.387254	Prostate
GTEX.111YS.1826.SM.5GIEP	-0.351195	-0.477883	-0.414498	Colon
GTEX.111YS.1926.SM.5GICC	-0.372753	-0.562171	-0.496854	Breast
GTEX.111YS.2026.SM.5EGGL	-0.407388	-0.738908	-0.482168	Testis
GTEX.111YS.2126.SM.5EGGM	-0.391136	-0.518295	-0.443649	Nerve
GTEX.111YS.2226.SM.5987P	-0.347639	-0.486084	-0.382819	Blood Vessel
GTEX.111YS.2326.SM.5987L	-0.425679	-0.646701	-0.599892	Muscle
GTEX.111YS.2426.SM.5GZZQ	-0.357443	-0.55584	-0.518724	Adipose Tissue
GTEX.1122O.0003.SM.5Q5DL	-0.322941	-0.655576	-0.699761	Blood
GTEX.1122O.0005.SM.5O99J	-0.367704	-0.80528	-0.819708	Blood
GTEX.1122O.0008.SM.5QGR2	-0.393739	-0.447829	-0.410846	Skin
GTEX.1122O.0126.SM.5GICA	-0.37504	-0.540389	-0.59602	Lung
GTEX.1122O.0226.SM.5N9DA	-0.316733	-0.486386	-0.420411	Thyroid
GTEX.1122O.0326.SM.5H124	-0.373641	-0.447499	-0.396773	Adrenal Gland
GTEX.1122O.0426.SM.5H12G	-0.343602	-0.488237	-0.359717	Blood Vessel
GTEX.1122O.0526.SM.5N9DM	-0.297505	-0.626436	-0.59896	Spleen
GTEX.1122O.0626.SM.5N9B9	-0.35577	-0.508635	-0.427821	Heart
GTEX.1122O.0726.SM.5GIEV	-0.359611	-0.522138	-0.511835	Pancreas
GTEX.1122O.0826.SM.5GICV	-0.313592	-0.554565	-0.42748	Heart
GTEX.1122O.0926.SM.9YFLC	-0.340815	-0.540721	-0.49311	Adipose Tissue
GTEX.1122O.1026.SM.9WYSF	-0.352204	-0.495784	-0.533735	Skin
GTEX.1122O.1126.SM.5NQ8X	-0.350457	-0.472367	-0.348334	Blood Vessel
GTEX.1122O.1226.SM.5H113	-0.379989	-0.529828	-0.464606	Breast
GTEX.1122O.1326.SM.5H11F	-0.467582	-0.575885	-0.664247	Small Intestine
GTEX.1122O.1426.SM.5H11R	-0.345157	-0.480407	-0.425688	Colon
GTEX.1122O.1526.SM.5N9CL	-0.478797	-0.529161	-0.640609	Colon
GTEX.1122O.1626.SM.5N9CX	-0.363495	-0.491206	-0.381913	Esophagus
GTEX.1122O.1726.SM.5GICM	-0.40745	-0.513968	-0.607755	Esophagus
GTEX.1122O.1826.SM.5EGIP	-0.350028	-0.502976	-0.408814	Esophagus
GTEX.1122O.1926.SM.5EGIQ	-0.39819	-0.517096	-0.615895	Stomach
GTEX.1122O.2026.SM.9YFMG	-0.341247	-0.559099	-0.506192	Adipose Tissue
GTEX.1122O.2126.SM.5EGIR	-0.392809	-0.454116	-0.558294	Skin
GTEX.1122O.2326.SM.9YFL9	-0.331483	-0.479639	-0.359642	Blood Vessel
GTEX.1122O.2426.SM.5GIDN	-0.387383	-0.608078	-0.549134	Muscle
GTEX.1128S.0005.SM.5P9HI	-0.28668	-0.771112	-0.736291	Blood
GTEX.1128S.0008.SM.5Q5DP	-0.389408	-0.46713	-0.31827	Skin
GTEX.1128S.0126.SM.5H12S	-0.308162	-0.484202	-0.437856	Thyroid
GTEX.1128S.0326.SM.5GZZF	-0.325597	-0.498222	-0.354019	Blood Vessel
GTEX.1128S.0726.SM.5N9D6	-0.349507	-0.540638	-0.594195	Lung
GTEX.1128S.0826.SM.5GZZI	-0.370291	-0.509427	-0.537421	Pancreas
GTEX.1128S.0926.SM.5GZZU	-0.327017	-0.498901	-0.448134	Adipose Tissue
GTEX.1128S.1626.SM.5H12O	-0.415789	-0.445744	-0.525888	Colon
GTEX.1128S.2126.SM.5H12U	-0.355655	-0.529682	-0.510792	Adipose Tissue
GTEX.1128S.2326.SM.5GZZY	-0.35899	-0.517605	-0.524981	Skin
GTEX.1128S.2426.SM.5H11B	-0.375773	-0.578712	-0.548215	Muscle
GTEX.1128S.2526.SM.5H11N	-0.322549	-0.481625	-0.397565	Blood Vessel
GTEX.1128S.2626.SM.5H11Z	-0.355133	-0.51521	-0.391223	Pituitary
GTEX.1128S.2726.SM.5H12C	-0.324156	-0.486929	-0.384118	Brain
GTEX.1128S.2826.SM.5N9DI	-0.331676	-0.571213	-0.420929	Brain
GTEX.113IC.0006.SM.5NQ9C	-0.307174	-0.707781	-0.775639	Blood
GTEX.113IC.0008.SM.5QGRF	-0.380805	-0.453115	-0.315121	Skin
GTEX.113IC.0126.SM.5HL6T	-0.349356	-0.54002	-0.433304	Skin
GTEX.113IC.0226.SM.5HL5C	-0.347078	-0.522095	-0.443552	Adipose Tissue
GTEX.113IC.0426.SM.5HL5O	-0.324184	-0.463559	-0.41353	Blood Vessel
GTEX.113IC.0526.SM.5HL76	-0.343026	-0.508943	-0.440204	Nerve
GTEX.113JC.0006.SM.5O997	-0.362324	-0.779923	-0.803157	Blood
GTEX.113JC.0008.SM.5QGR6	-0.400325	-0.435578	-0.337436	Skin
GTEX.113JC.0126.SM.5EGJW	-0.367575	-0.516995	-0.425447	Thyroid
GTEX.113JC.0726.SM.5GZZR	-0.351725	-0.530473	-0.486536	Adipose Tissue
GTEX.113JC.0926.SM.5H114	-0.353891	-0.526735	-0.420196	Esophagus
GTEX.113JC.1026.SM.5H117	-0.330954	-0.512694	-0.416267	Esophagus
GTEX.113JC.1926.SM.5N9GE	-0.40709	-0.531407	-0.505386	Vagina
GTEX.113JC.2226.SM.5EGJG	-0.354536	-0.520905	-0.400978	Uterus
GTEX.113JC.2326.SM.5EQ4E	-0.374481	-0.501012	-0.50323	Skin
GTEX.113JC.2726.SM.5EGIS	-0.366443	-0.586146	-0.558592	Muscle
GTEX.113JC.2826.SM.5EGIT	-0.33403	-0.517387	-0.406875	Pituitary
GTEX.117XS.0005.SM.5PNU6	-0.315121	-0.785754	-0.715658	Blood
GTEX.117XS.0008.SM.5Q5DQ	-0.396953	-0.480417	-0.366079	Skin
GTEX.117XS.0426.SM.5GZZN	-0.311733	-0.510476	-0.341641	Blood Vessel
GTEX.117XS.0526.SM.5987Q	-0.288157	-0.490754	-0.408468	Thyroid
GTEX.117XS.0726.SM.5H131	-0.294792	-0.532171	-0.434005	Heart
GTEX.117XS.1926.SM.5GICO	-0.335291	-0.551752	-0.495958	Breast
GTEX.117XS.2026.SM.5GID1	-0.420056	-0.747458	-0.506284	Testis
GTEX.117XS.2226.SM.5GIE1	-0.334174	-0.479856	-0.413114	Colon
GTEX.117XS.2526.SM.5H11G	-0.356589	-0.59499	-0.536994	Muscle
GTEX.117XS.2726.SM.5N9BL	-0.365139	-0.49546	-0.508816	Skin
GTEX.117XS.2926.SM.5N9BX	-0.361751	-0.46973	-0.393056	Pituitary
GTEX.117XS.3026.SM.5N9CA	-0.319899	-0.472679	-0.400163	Brain
GTEX.117XS.3126.SM.5GIDP	-0.337449	-0.570261	-0.445387	Brain
GTEX.117YW.0005.SM.5NQ8Z	-0.354694	-0.810389	-0.743651	Blood
GTEX.117YW.0008.SM.5QGRD	-0.389592	-0.450816	-0.357474	Skin
GTEX.117YW.0126.SM.5EGGN	-0.310066	-0.504508	-0.443248	Thyroid
GTEX.117YW.0226.SM.5N9CM	-0.321113	-0.483994	-0.32675	Blood Vessel
GTEX.117YW.0326.SM.5N9CY	-0.281149	-0.538372	-0.417143	Heart
GTEX.117YW.0426.SM.5GZZZ	-0.30577	-0.518825	-0.437642	Heart
GTEX.117YW.0526.SM.5H11C	-0.360243	-0.543725	-0.538456	Lung
GTEX.117YW.0826.SM.5H11O	-0.35705	-0.525232	-0.507771	Adipose Tissue
GTEX.117YW.1426.SM.5EGGO	-0.358779	-0.477843	-0.472338	Prostate
GTEX.117YW.1526.SM.5EGGP	-0.418848	-0.752892	-0.544924	Testis
GTEX.117YW.1826.SM.5PNY5	-0.550497	-0.455253	-0.639954	Colon
GTEX.117YW.1926.SM.5H121	-0.439979	-0.554043	-0.612511	Esophagus
GTEX.117YW.2026.SM.5N9BH	-0.322789	-0.495209	-0.412842	Esophagus
GTEX.117YW.2226.SM.5N9DB	-0.459593	-0.511307	-0.548975	Stomach
GTEX.117YW.2426.SM.5Q5AE	-0.368139	-0.594685	-0.581592	Muscle
GTEX.117YW.2626.SM.5GZZH	-0.410349	-0.486666	-0.475158	Skin
GTEX.117YW.2726.SM.5GZZT	-0.37207	-0.456219	-0.419635	Blood Vessel
GTEX.117YW.2826.SM.5H116	-0.351693	-0.515981	-0.446022	Pituitary
GTEX.117YX.0126.SM.5EGH5	-0.369577	-0.476806	-0.408961	Adrenal Gland
GTEX.117YX.0226.SM.5EGH6	-0.365118	-0.523139	-0.550273	Pancreas
GTEX.117YX.0326.SM.5GICL	-0.342658	-0.472735	-0.412769	Small Intestine
GTEX.117YX.0526.SM.5EGJH	-0.342333	-0.485332	-0.444004	Colon
GTEX.117YX.0626.SM.5EGJI	-0.322833	-0.551358	-0.417785	Heart
GTEX.117YX.0726.SM.5GIET	-0.361308	-0.458302	-0.472309	Adipose Tissue
GTEX.117YX.0826.SM.5H11J	-0.337078	-0.466564	-0.412228	Colon
GTEX.117YX.1026.SM.5H11V	-0.450311	-0.502181	-0.668358	Stomach
GTEX.117YX.1126.SM.5H128	-0.292939	-0.559586	-0.419868	Heart
GTEX.117YX.1226.SM.5H11S	-0.32047	-0.482281	-0.444282	Thyroid
GTEX.117YX.1326.SM.5H125	-0.399288	-0.537991	-0.602801	Lung
GTEX.117YX.1426.SM.5H12H	-0.344078	-0.53919	-0.460195	Breast
GTEX.117YX.1526.SM.5H12T	-0.351849	-0.475292	-0.422794	Prostate
GTEX.117YX.1726.SM.5GZZS	-0.328064	-0.517432	-0.422655	Blood Vessel
GTEX.117YX.1826.SM.5H12K	-0.344217	-0.455324	-0.392336	Esophagus
GTEX.117YX.1926.SM.5GIEC	-0.354443	-0.512819	-0.50295	Skin
GTEX.117YX.2026.SM.5GIEF	-0.317457	-0.605481	-0.344957	Testis
GTEX.117YX.2126.SM.5GIEL	-0.286486	-0.629111	-0.595001	Spleen
GTEX.117YX.2226.SM.5EGJJ	-0.327042	-0.547542	-0.453813	Adipose Tissue
GTEX.117YX.2326.SM.5H12W	-0.376382	-0.496453	-0.494742	Skin
GTEX.117YX.2426.SM.5GZZJ	-0.379331	-0.515154	-0.42191	Nerve
GTEX.117YX.2526.SM.5EQ4Q	-0.373802	-0.594512	-0.56551	Muscle
GTEX.117YX.2626.SM.5EQ53	-0.346285	-0.502099	-0.383831	Blood Vessel
GTEX.1192W.0005.SM.5NQBQ	-0.298606	-0.784819	-0.748014	Blood
GTEX.1192W.0008.SM.5QGRE	-0.403723	-0.484457	-0.363711	Skin
GTEX.1192W.0126.SM.5EGGS	-0.306049	-0.508946	-0.441049	Thyroid
GTEX.1192W.0226.SM.5EGGT	-0.317599	-0.497171	-0.414366	Heart
GTEX.1192W.2626.SM.5Q5AF	-0.383891	-0.501529	-0.572642	Skin
GTEX.1192W.3026.SM.5GZZV	-0.361662	-0.520603	-0.411884	Pituitary
GTEX.1192X.0005.SM.5NQC3	-0.361554	-0.745666	-0.73495	Blood
GTEX.1192X.0008.SM.5Q5B7	-0.414332	-0.450282	-0.337823	Skin
GTEX.1192X.0011.R10a.SM.DO941	-0.320751	-0.473652	-0.402251	Brain
GTEX.1192X.0011.R5a.SM.DNZZA	-0.329517	-0.451246	-0.439142	Brain
GTEX.1192X.0011.R6a.SM.DNZZB	-0.335168	-0.447116	-0.418479	Brain
GTEX.1192X.0011.R7b.SM.DNZZC	-0.309954	-0.472567	-0.426229	Brain
GTEX.1192X.0011.R8b.SM.DO11U	-0.350458	-0.393067	-0.492588	Brain
GTEX.1192X.0011.R9b.SM.DO934	-0.316751	-0.460385	-0.478317	Brain
GTEX.1192X.0226.SM.5H12D	-0.371066	-0.499958	-0.486787	Skin
GTEX.1192X.0326.SM.5H11U	-0.355712	-0.488135	-0.429468	Nerve
GTEX.1192X.0426.SM.5GIEE	-0.399163	-0.567691	-0.565255	Muscle
GTEX.1192X.0726.SM.5987R	-0.347918	-0.497038	-0.440735	Heart
GTEX.1192X.1126.SM.5EGGU	-0.303113	-0.478574	-0.427966	Thyroid
GTEX.1192X.1526.SM.5H11I	-0.303468	-0.52902	-0.48246	Adipose Tissue
GTEX.1192X.1826.SM.5GIE2	-0.322301	-0.483279	-0.387291	Esophagus
GTEX.1192X.2326.SM.5987X	-0.339137	-0.532816	-0.482995	Breast
GTEX.1192X.2526.SM.59868	-0.314723	-0.46539	-0.415393	Small Intestine
GTEX.1192X.2726.SM.5N9DN	-0.378741	-0.494694	-0.494733	Skin
GTEX.1192X.2926.SM.5N9BA	-0.397615	-0.485292	-0.639159	Salivary Gland
GTEX.1192X.3026.SM.5N9BM	-0.317309	-0.464219	-0.40975	Pituitary
GTEX.1192X.3126.SM.5N9BY	-0.327638	-0.487361	-0.387045	Brain
GTEX.1192X.3226.SM.5987D	-0.334403	-0.569252	-0.462596	Brain
GTEX.11DXW.0006.SM.5NQ7Y	-0.337928	-0.760863	-0.757158	Blood
GTEX.11DXW.0008.SM.5Q59V	-0.423552	-0.452378	-0.365213	Skin
GTEX.11DXW.0011.R1a.SM.DNZZD	-0.327216	-0.464758	-0.405685	Brain
GTEX.11DXW.0011.R3b.SM.DNZZE	-0.31363	-0.468999	-0.371737	Brain
GTEX.11DXW.0011.R5b.SM.DO11D	-0.325791	-0.480148	-0.386969	Brain
GTEX.11DXW.0011.R6a.SM.DO11N	-0.330422	-0.440492	-0.407819	Brain
GTEX.11DXW.0011.R7b.SM.DO119	-0.33201	-0.484364	-0.408146	Brain
GTEX.11DXW.0226.SM.5H122	-0.369622	-0.478322	-0.478439	Skin
GTEX.11DXW.0326.SM.5H11W	-0.336339	-0.522008	-0.414541	Adipose Tissue
GTEX.11DXW.0426.SM.5H12E	-0.380926	-0.507941	-0.432203	Nerve
GTEX.11DXW.0526.SM.5H127	-0.355864	-0.483926	-0.383253	Blood Vessel
GTEX.11DXW.0626.SM.5N9ER	-0.361455	-0.529144	-0.488637	Breast
GTEX.11DXW.0726.SM.5H12J	-0.362911	-0.593932	-0.581261	Muscle
GTEX.11DXW.0826.SM.5H118	-0.421099	-0.498954	-0.50263	Skin
GTEX.11DXW.1026.SM.5H11K	-0.338301	-0.569687	-0.432732	Brain
GTEX.11DXW.1126.SM.5H12Q	-0.334287	-0.496107	-0.368738	Brain
GTEX.11DXW.1226.SM.5H133	-0.352601	-0.505872	-0.432852	Pituitary
GTEX.11DXX.0005.SM.5NQ8B	-0.335439	-0.777494	-0.878415	Blood
GTEX.11DXX.0008.SM.5Q5B8	-0.39477	-0.46328	-0.403058	Skin
GTEX.11DXX.0126.SM.5EGH7	-0.356676	-0.424383	-0.414268	Adrenal Gland
GTEX.11DXX.0226.SM.5P9HL	-0.318542	-0.469747	-0.420598	Thyroid
GTEX.11DXX.0326.SM.5PNWC	-0.301447	-0.537629	-0.403084	Heart
GTEX.11DXX.0426.SM.5EQ5F	-0.358232	-0.492724	-0.388442	Blood Vessel
GTEX.11DXX.0526.SM.5PNVR	-0.364005	-0.510393	-0.441842	Heart
GTEX.11DXX.0626.SM.5Q5AG	-0.39912	-0.530664	-0.556253	Lung
GTEX.11DXX.0726.SM.5H12X	-0.286054	-0.644051	-0.654835	Spleen
GTEX.11DXX.0826.SM.5GZZP	-0.340274	-0.460088	-0.414237	Blood Vessel
GTEX.11DXX.0926.SM.5H112	-0.376567	-0.543053	-0.521612	Pancreas
GTEX.11DXX.1026.SM.5H11E	-0.335437	-0.502488	-0.41235	Esophagus
GTEX.11DXX.1126.SM.5GZZK	-0.435206	-0.469954	-0.643542	Esophagus
GTEX.11DXX.1226.SM.5GICD	-0.328389	-0.462528	-0.405541	Esophagus
GTEX.11DXX.1326.SM.5GIDZ	-0.471386	-0.507634	-0.684935	Stomach
GTEX.11DXX.1426.SM.5GIDU	-0.3732	-0.471565	-0.416323	Ovary
GTEX.11DXX.1526.SM.5H115	-0.371445	-0.492661	-0.382992	Uterus
GTEX.11DXX.1626.SM.5H11H	-0.441482	-0.606386	-0.667146	Small Intestine
GTEX.11DXX.1726.SM.5H11T	-0.395034	-0.471423	-0.506368	Vagina
GTEX.11DXX.1826.SM.5H126	-0.478665	-0.508673	-0.615066	Colon
GTEX.11DXX.1926.SM.5EGJK	-0.335132	-0.480614	-0.404449	Colon
GTEX.11DXX.2026.SM.5EGJL	-0.357148	-0.489877	-0.464522	Adipose Tissue
GTEX.11DXX.2126.SM.5PNYR	-0.389166	-0.488522	-0.528547	Skin
GTEX.11DXX.2326.SM.9YFKS	-0.356807	-0.553646	-0.517069	Adipose Tissue
GTEX.11DXX.2426.SM.5GZZW	-0.38413	-0.507084	-0.502923	Skin
GTEX.11DXX.2526.SM.5H119	-0.333239	-0.43966	-0.450689	Nerve
GTEX.11DXX.2626.SM.5Q5A3	-0.33375	-0.470479	-0.374395	Blood Vessel
GTEX.11DXX.2726.SM.5PNXO	-0.360791	-0.616075	-0.566563	Muscle
GTEX.11DXY.0006.SM.5NQ8N	-0.31606	-0.784272	-0.744134	Blood
GTEX.11DXY.0008.SM.5QGR4	-0.398954	-0.464106	-0.333289	Skin
GTEX.11DXY.0011.R10b.SM.DO12C	-0.317466	-0.459792	-0.440043	Brain
GTEX.11DXY.0011.R11a.SM.DNZZN	-0.339565	-0.558078	-0.470446	Brain
GTEX.11DXY.0011.R5b.SM.DNZZL	-0.318347	-0.452543	-0.4284	Brain
GTEX.11DXY.0011.R6a.SM.DNZZF	-0.336561	-0.457796	-0.435779	Brain
GTEX.11DXY.0011.R7a.SM.DO11L	-0.310364	-0.469287	-0.437751	Brain
GTEX.11DXY.0011.R8a.SM.DO11M	-0.329873	-0.406197	-0.434687	Brain
GTEX.11DXY.0126.SM.5H11Q	-0.362944	-0.49449	-0.525653	Skin
GTEX.11DXY.0226.SM.5H123	-0.339325	-0.550068	-0.343613	Testis
GTEX.11DXY.0326.SM.5H12F	-0.341424	-0.495725	-0.449661	Adipose Tissue
GTEX.11DXY.0426.SM.5H12R	-0.297728	-0.467331	-0.412978	Thyroid
GTEX.11DXY.0526.SM.5EGGQ	-0.405846	-0.647819	-0.705294	Liver
GTEX.11DXY.0826.SM.5EGGR	-0.297627	-0.575924	-0.462804	Heart
GTEX.11DXY.1026.SM.5987V	-0.332054	-0.516862	-0.395317	Heart
GTEX.11DXY.1126.SM.5987W	-0.293111	-0.469049	-0.416509	Blood Vessel
GTEX.11DXY.1326.SM.5987Z	-0.306772	-0.467022	-0.391534	Esophagus
GTEX.11DXY.1426.SM.5N9CN	-0.430145	-0.517514	-0.65718	Esophagus
GTEX.11DXY.1526.SM.5H129	-0.326785	-0.476143	-0.402522	Esophagus
GTEX.11DXY.1626.SM.5H12L	-0.381252	-0.514321	-0.395283	Adrenal Gland
GTEX.11DXY.2026.SM.5N9CZ	-0.33104	-0.474408	-0.402826	Colon
GTEX.11DXY.2326.SM.5GICW	-0.326452	-0.521135	-0.482465	Breast
GTEX.11DXY.2626.SM.5GIE7	-0.373151	-0.501989	-0.500341	Skin
GTEX.11DXY.2726.SM.5GID2	-0.364948	-0.587023	-0.586608	Muscle
GTEX.11DXY.3026.SM.5N9CB	-0.339564	-0.520693	-0.422237	Pituitary
GTEX.11DXY.3126.SM.5N9BT	-0.338251	-0.547137	-0.433842	Brain
GTEX.11DXY.3226.SM.5GIDE	-0.336783	-0.463113	-0.401952	Brain
GTEX.11DXZ.0006.SM.5LZZH	-0.318538	-0.762636	-0.735025	Blood
GTEX.11DXZ.0126.SM.5EGGY	-0.390939	-0.580108	-0.652125	Liver
GTEX.11DXZ.0226.SM.5EGGZ	-0.365562	-0.492123	-0.428236	Adrenal Gland
GTEX.11DXZ.0326.SM.5EGH1	-0.337155	-0.517184	-0.430333	Heart
GTEX.11DXZ.0426.SM.5987Y	-0.340649	-0.481093	-0.32289	Blood Vessel
GTEX.11DXZ.0526.SM.5GU7J	-0.322178	-0.488472	-0.404708	Blood Vessel
GTEX.11DXZ.0626.SM.5GU77	-0.275328	-0.553733	-0.402449	Heart
GTEX.11DXZ.0726.SM.5N9C4	-0.405461	-0.503324	-0.555849	Lung
GTEX.11DXZ.0926.SM.5N9CG	-0.302651	-0.500422	-0.399884	Thyroid
GTEX.11DXZ.1026.SM.5N9D5	-0.323608	-0.475196	-0.387341	Esophagus
GTEX.11DXZ.1226.SM.5H11L	-0.398664	-0.516502	-0.629428	Esophagus
GTEX.11DXZ.1326.SM.5H11X	-0.436477	-0.547663	-0.621324	Small Intestine
GTEX.11DXZ.1426.SM.5H12A	-0.326825	-0.521243	-0.453185	Adipose Tissue
GTEX.11DXZ.1626.SM.5GIDI	-0.336389	-0.476713	-0.406928	Colon
GTEX.11DXZ.1726.SM.5H12M	-0.499078	-0.515108	-0.629803	Colon
GTEX.11DXZ.1826.SM.5H12Y	-0.353185	-0.46212	-0.378794	Prostate
GTEX.11DXZ.1926.SM.5GZZL	-0.343133	-0.53625	-0.448646	Breast
GTEX.11DXZ.2026.SM.5987S	-0.383457	-0.53686	-0.494138	Skin
GTEX.11DXZ.2126.SM.59881	-0.419114	-0.75329	-0.477401	Testis
GTEX.11DXZ.2326.SM.5EGGV	-0.39284	-0.502242	-0.520332	Skin
GTEX.11DXZ.2426.SM.5N9DT	-0.380944	-0.630669	-0.602685	Muscle
GTEX.11DXZ.2526.SM.5N9BG	-0.392681	-0.513522	-0.450785	Nerve
GTEX.11DXZ.2626.SM.59882	-0.343328	-0.49247	-0.35095	Blood Vessel
GTEX.11DYG.0006.SM.5NQB2	-0.280302	-0.758726	-0.699001	Blood
GTEX.11DYG.0008.SM.5QGR5	-0.400393	-0.472581	-0.298461	Skin
GTEX.11DYG.0011.R10b.SM.DNZZO	-0.31624	-0.466162	-0.430074	Brain
GTEX.11DYG.0011.R11a.SM.DNZZP	-0.327448	-0.580173	-0.461905	Brain
GTEX.11DYG.0011.R5a.SM.DO928	-0.330198	-0.435692	-0.42102	Brain
GTEX.11DYG.0011.R6a.SM.DO936	-0.321425	-0.426091	-0.417894	Brain
GTEX.11DYG.0011.R7b.SM.EXUS6	-0.318361	-0.460472	-0.418447	Brain
GTEX.11DYG.0011.R8a.SM.DO93F	-0.358607	-0.454371	-0.390856	Brain
GTEX.11DYG.0126.SM.59883	-0.425494	-0.488114	-0.493102	Skin
GTEX.11DYG.0426.SM.5987J	-0.386132	-0.502062	-0.420868	Nerve
GTEX.11DYG.0826.SM.5N9GH	-0.295175	-0.490469	-0.405652	Thyroid
GTEX.11DYG.0926.SM.5EGGW	-0.322868	-0.538657	-0.41907	Blood Vessel
GTEX.11DYG.1026.SM.5A5JQ	-0.33265	-0.524606	-0.422392	Heart
GTEX.11DYG.1226.SM.5N9DC	-0.348092	-0.497542	-0.356019	Blood Vessel
GTEX.11DYG.1326.SM.5N9DO	-0.386486	-0.484031	-0.560385	Esophagus
GTEX.11DYG.1426.SM.5A5JR	-0.345655	-0.487826	-0.369354	Esophagus
GTEX.11DYG.1526.SM.5A5JS	-0.388176	-0.477986	-0.465522	Skin
GTEX.11DYG.1926.SM.5H12I	-0.349269	-0.490431	-0.399949	Esophagus
GTEX.11DYG.2026.SM.5EGGX	-0.34315	-0.497629	-0.432249	Adipose Tissue
GTEX.11DYG.2526.SM.5N9BB	-0.334252	-0.490466	-0.425193	Prostate
GTEX.11DYG.2926.SM.5H132	-0.331812	-0.576071	-0.45136	Brain
GTEX.11DYG.3126.SM.5A5L6	-0.349539	-0.528242	-0.394176	Pituitary
GTEX.11DZ1.0008.SM.5QGR3	-0.414557	-0.446145	-0.33698	Skin
GTEX.11DZ1.0011.R10b.SM.DO943	-0.311474	-0.469388	-0.438561	Brain
GTEX.11DZ1.0011.R11b.SM.DO11W	-0.314785	-0.551549	-0.465492	Brain
GTEX.11DZ1.0011.R2a.SM.DNZZM	-0.340217	-0.450255	-0.503392	Brain
GTEX.11DZ1.0011.R3a.SM.DNZYY	-0.305519	-0.466446	-0.436891	Brain
GTEX.11DZ1.0011.R5a.SM.DO11J	-0.30201	-0.456892	-0.463994	Brain
GTEX.11DZ1.0011.R6b.SM.DNZZG	-0.317076	-0.422092	-0.452094	Brain
GTEX.11DZ1.0011.R7a.SM.DNZZH	-0.327673	-0.458053	-0.44173	Brain
GTEX.11DZ1.0011.R8b.SM.DNZZI	-0.308636	-0.440257	-0.455643	Brain
GTEX.11DZ1.0011.R9a.SM.DO933	-0.284803	-0.478531	-0.541968	Brain
GTEX.11DZ1.0126.SM.5985Q	-0.390933	-0.473937	-0.489591	Skin
GTEX.11DZ1.0226.SM.5A5KF	-0.338019	-0.500172	-0.476093	Adipose Tissue
GTEX.11DZ1.0326.SM.5N9BN	-0.319808	-0.514259	-0.508577	Breast
GTEX.11DZ1.0426.SM.5H11A	-0.354798	-0.503818	-0.518792	Lung
GTEX.11DZ1.0926.SM.5EQ5R	-0.365906	-0.571506	-0.556554	Muscle
GTEX.11DZ1.2026.SM.5A5KG	-0.341043	-0.465884	-0.584285	Esophagus
GTEX.11DZ1.2426.SM.5GZZX	-0.378095	-0.486701	-0.522074	Skin
GTEX.11DZ1.2726.SM.5A5KH	-0.283599	-0.451471	-0.42704	Thyroid
GTEX.11DZ1.2926.SM.5A5KI	-0.319488	-0.55114	-0.459562	Brain
GTEX.11EI6.0005.SM.5N9GN	-0.342443	-0.742274	-0.810045	Blood
GTEX.11EI6.0008.SM.5QGR7	-0.427807	-0.477916	-0.307427	Skin
GTEX.11EI6.0011.R10a.SM.DO93R	-0.325888	-0.449075	-0.394068	Brain
GTEX.11EI6.0011.R11a.SM.DO11V	-0.337485	-0.574607	-0.488815	Brain
GTEX.11EI6.0011.R1a.SM.DO93L	-0.320863	-0.440098	-0.45169	Brain
GTEX.11EI6.0011.R8a.SM.DO93M	-0.328169	-0.463515	-0.472451	Brain
GTEX.11EI6.0126.SM.5985R	-0.394232	-0.463219	-0.528825	Skin
GTEX.11EI6.0226.SM.5EQ64	-0.346093	-0.528721	-0.475117	Adipose Tissue
GTEX.11EI6.0326.SM.5EQ6G	-0.386774	-0.586405	-0.577293	Muscle
GTEX.11EI6.0426.SM.5EQ43	-0.373973	-0.455803	-0.46761	Nerve
GTEX.11EI6.0526.SM.5985S	-0.348603	-0.471772	-0.426618	Blood Vessel
GTEX.11EI6.0626.SM.5985T	-0.343139	-0.509784	-0.489867	Breast
GTEX.11EI6.0726.SM.59866	-0.288811	-0.477599	-0.397721	Thyroid
GTEX.11EI6.0826.SM.5985V	-0.376873	-0.556313	-0.580181	Lung
GTEX.11EI6.1526.SM.5P9GL	-0.384409	-0.530581	-0.547646	Esophagus
GTEX.11EI6.2226.SM.5EGJM	-0.379339	-0.70449	-0.424178	Testis
GTEX.11EI6.2426.SM.5PNVS	-0.322152	-0.481583	-0.436464	Stomach
GTEX.11EI6.2626.SM.5PNVT	-0.324869	-0.483796	-0.416862	Colon
GTEX.11EI6.2826.SM.5H11D	-0.40371	-0.477506	-0.494476	Skin
GTEX.11EI6.2926.SM.5985U	-0.337242	-0.553754	-0.448707	Brain
GTEX.11EI6.3026.SM.5GZZO	-0.333733	-0.468307	-0.389623	Brain
GTEX.11EI6.3126.SM.5H111	-0.343175	-0.474375	-0.418799	Pituitary
GTEX.11EM3.0001.SM.5Q5BD	-0.277123	-0.691808	-0.730824	Blood
GTEX.11EM3.0005.SM.5N9DK	-0.313972	-0.813324	-0.855414	Blood
GTEX.11EM3.0126.SM.5985K	-0.323675	-0.482416	-0.412764	Thyroid
GTEX.11EM3.0226.SM.5985Y	-0.34089	-0.476314	-0.361715	Blood Vessel
GTEX.11EM3.0326.SM.5A5KJ	-0.344432	-0.47924	-0.387502	Adrenal Gland
GTEX.11EM3.0426.SM.5N9BZ	-0.340801	-0.523115	-0.452721	Heart
GTEX.11EM3.0526.SM.5H12N	-0.347107	-0.49584	-0.397097	Blood Vessel
GTEX.11EM3.0626.SM.5H12Z	-0.320292	-0.564173	-0.445069	Heart
GTEX.11EM3.0726.SM.5GZZM	-0.341654	-0.452915	-0.367397	Esophagus
GTEX.11EM3.0826.SM.5N9CC	-0.384694	-0.49438	-0.608947	Esophagus
GTEX.11EM3.0926.SM.5A5KK	-0.320535	-0.510853	-0.410672	Esophagus
GTEX.11EM3.1026.SM.5A5KL	-0.422142	-0.515325	-0.622459	Stomach
GTEX.11EM3.1126.SM.5A5KM	-0.355318	-0.547661	-0.475782	Adipose Tissue
GTEX.11EM3.1226.SM.5N9DD	-0.358734	-0.525316	-0.495672	Skin
GTEX.11EM3.1326.SM.5N9C6	-0.315978	-0.543416	-0.434843	Breast
GTEX.11EM3.1526.SM.5A5KN	-0.499365	-0.488812	-0.642103	Colon
GTEX.11EM3.1626.SM.5N9CO	-0.347542	-0.465037	-0.388369	Colon
GTEX.11EM3.1726.SM.5N9D1	-0.355648	-0.518237	-0.347922	Ovary
GTEX.11EM3.1826.SM.5A5KO	-0.340602	-0.505007	-0.369725	Vagina
GTEX.11EM3.1926.SM.5987U	-0.344445	-0.507431	-0.353337	Uterus
GTEX.11EM3.2126.SM.5H11M	-0.369908	-0.599913	-0.5537	Muscle
GTEX.11EM3.2226.SM.5H11Y	-0.361776	-0.513544	-0.38352	Blood Vessel
GTEX.11EM3.2326.SM.5H12B	-0.346053	-0.562414	-0.478674	Adipose Tissue
GTEX.11EM3.2426.SM.59861	-0.398973	-0.487958	-0.499822	Skin
GTEX.11EMC.0002.SM.5Q5DO	-0.269642	-0.668527	-0.718823	Blood
GTEX.11EMC.0006.SM.5O9DN	-0.275326	-0.74837	-0.717079	Blood
GTEX.11EMC.0008.SM.5Q5DR	-0.385688	-0.438153	-0.365368	Skin
GTEX.11EMC.0011.R10a.SM.DNZZJ	-0.321607	-0.480726	-0.403865	Brain
GTEX.11EMC.0011.R11b.SM.DNZZK	-0.330784	-0.574028	-0.468297	Brain
GTEX.11EMC.0011.R2b.SM.DO114	-0.338833	-0.431137	-0.458725	Brain
GTEX.11EMC.0011.R8b.SM.DO91Z	-0.331952	-0.462046	-0.462345	Brain
GTEX.11EMC.0011.R9b.SM.DO921	-0.3058	-0.460069	-0.470311	Brain
GTEX.11EMC.0126.SM.5EGKV	-0.397551	-0.552134	-0.567704	Lung
GTEX.11EMC.0226.SM.5EGLP	-0.297831	-0.47506	-0.418146	Thyroid
GTEX.11EMC.0526.SM.5EGJN	-0.381538	-0.495363	-0.498937	Adrenal Gland
GTEX.11EMC.0726.SM.5EGJO	-0.257632	-0.53037	-0.429446	Heart
GTEX.11EMC.0826.SM.59862	-0.330022	-0.52426	-0.419295	Heart
GTEX.11EMC.0926.SM.59863	-0.328226	-0.472391	-0.385382	Blood Vessel
GTEX.11EMC.1426.SM.5N9E4	-0.324569	-0.494427	-0.395845	Colon
GTEX.11EMC.1726.SM.5H11P	-0.35214	-0.489112	-0.383515	Ovary
GTEX.11EMC.1826.SM.5A5JT	-0.353918	-0.517283	-0.372538	Uterus
GTEX.11EMC.1926.SM.5A5JU	-0.404572	-0.506379	-0.528052	Vagina
GTEX.11EMC.2026.SM.5A5JV	-0.37598	-0.535623	-0.513175	Breast
GTEX.11EMC.2226.SM.5A5JW	-0.384173	-0.50907	-0.649589	Esophagus
GTEX.11EMC.2526.SM.5PNVU	-0.40864	-0.482274	-0.595926	Salivary Gland
GTEX.11EMC.2626.SM.59864	-0.397496	-0.570778	-0.557698	Muscle
GTEX.11EMC.2826.SM.5PNY6	-0.336019	-0.527602	-0.449017	Adipose Tissue
GTEX.11EMC.2926.SM.5EQ4F	-0.38751	-0.507198	-0.462935	Skin
GTEX.11EMC.3026.SM.5EQ4R	-0.354119	-0.506147	-0.413762	Blood Vessel
GTEX.11EMC.3126.SM.5EGJP	-0.331065	-0.483853	-0.393628	Pituitary
GTEX.11EMC.3226.SM.5EGKW	-0.334474	-0.482167	-0.380935	Brain
GTEX.11EMC.3326.SM.5P9JH	-0.340862	-0.54945	-0.41271	Brain
GTEX.11EQ8.0006.SM.5P9HJ	-0.263577	-0.732114	-0.662697	Blood
GTEX.11EQ8.0008.SM.5Q5DJ	-0.390574	-0.434019	-0.311506	Skin
GTEX.11EQ8.0226.SM.5EQ5G	-0.347817	-0.486257	-0.488408	Adipose Tissue
GTEX.11EQ8.0426.SM.5N9DP	-0.315212	-0.482808	-0.410609	Blood Vessel
GTEX.11EQ8.0526.SM.5N9BC	-0.377461	-0.567997	-0.60277	Muscle
GTEX.11EQ8.0826.SM.5N9FG	-0.245383	-0.515743	-0.489545	Thyroid
GTEX.11EQ8.0926.SM.5H12V	-0.37011	-0.451356	-0.557853	Skin
GTEX.11EQ8.1326.SM.5EGJQ	-0.297936	-0.523896	-0.458204	Heart
GTEX.11EQ8.1426.SM.5EGJR	-0.429852	-0.721442	-0.483265	Testis
GTEX.11EQ8.2626.SM.5N9BO	-0.258033	-0.485214	-0.439838	Colon
GTEX.11EQ9.0002.SM.5QGQ1	-0.313625	-0.658782	-0.709527	Blood
GTEX.11EQ9.0006.SM.5LUB6	-0.315285	-0.755304	-0.69296	Blood
GTEX.11EQ9.0008.SM.5Q5DK	-0.382969	-0.439083	-0.333269	Skin
GTEX.11EQ9.0126.SM.5986I	-0.35739	-0.485713	-0.364927	Adrenal Gland
GTEX.11EQ9.0226.SM.5A5JX	-0.383874	-0.550943	-0.581223	Lung
GTEX.11EQ9.0426.SM.5A5JY	-0.311881	-0.648873	-0.635925	Spleen
GTEX.11EQ9.0526.SM.5A5JZ	-0.421554	-0.560841	-0.65016	Liver
GTEX.11EQ9.0626.SM.5A5K1	-0.313044	-0.482247	-0.425033	Thyroid
GTEX.11EQ9.0726.SM.5A5K2	-0.406352	-0.508906	-0.604667	Esophagus
GTEX.11EQ9.0826.SM.5986Y	-0.357599	-0.492968	-0.372327	Esophagus
GTEX.11EQ9.0926.SM.5HL6I	-0.357427	-0.520435	-0.411829	Esophagus
GTEX.11EQ9.1026.SM.5H134	-0.388473	-0.536039	-0.530299	Pancreas
GTEX.11EQ9.1126.SM.5987I	-0.318892	-0.526599	-0.54952	Adipose Tissue
GTEX.11EQ9.1226.SM.5987E	-0.349668	-0.470592	-0.402235	Stomach
GTEX.11EQ9.1326.SM.5985X	-0.451098	-0.569347	-0.65274	Small Intestine
GTEX.11EQ9.1426.SM.5987G	-0.340025	-0.47962	-0.426723	Colon
GTEX.11EQ9.1526.SM.5PNY7	-0.364224	-0.465881	-0.432535	Colon
GTEX.11EQ9.1626.SM.5PNY8	-0.414924	-0.482706	-0.509868	Skin
GTEX.11EQ9.1726.SM.5HL6U	-0.359331	-0.452747	-0.372177	Prostate
GTEX.11EQ9.1826.SM.5Q5AJ	-0.345745	-0.504452	-0.471021	Breast
GTEX.11EQ9.1926.SM.5PNVV	-0.436722	-0.755379	-0.476774	Testis
GTEX.11EQ9.2026.SM.5P9JI	-0.357967	-0.520109	-0.558858	Salivary Gland
GTEX.11EQ9.2126.SM.5PNVW	-0.387568	-0.571115	-0.554576	Muscle
GTEX.11EQ9.2226.SM.5987H	-0.334406	-0.503847	-0.381885	Blood Vessel
GTEX.11EQ9.2326.SM.5HL5H	-0.382721	-0.517925	-0.432175	Nerve
GTEX.11EQ9.2426.SM.5HL5T	-0.361606	-0.491371	-0.538098	Skin
GTEX.11EQ9.2526.SM.5HL66	-0.333036	-0.535045	-0.497276	Adipose Tissue
GTEX.11GS4.0006.SM.5SI9M	-0.370613	-0.76971	-0.834231	Blood
GTEX.11GS4.0008.SM.5QGRA	-0.413453	-0.43231	-0.357806	Skin
GTEX.11GS4.0011.R1a.SM.DO129	-0.309517	-0.450868	-0.404918	Brain
GTEX.11GS4.0011.R2a.SM.DO942	-0.311189	-0.473393	-0.414167	Brain
GTEX.11GS4.0226.SM.5HL77	-0.351647	-0.506885	-0.538271	Skin
GTEX.11GS4.0326.SM.5N9F7	-0.337807	-0.532914	-0.398497	Blood Vessel
GTEX.11GS4.0426.SM.5N9CD	-0.327014	-0.511795	-0.414033	Heart
GTEX.11GS4.0526.SM.5A5KQ	-0.306325	-0.540467	-0.429888	Heart
GTEX.11GS4.0626.SM.5A5LC	-0.295513	-0.492239	-0.415848	Blood Vessel
GTEX.11GS4.0826.SM.5986J	-0.304492	-0.480842	-0.4167	Thyroid
GTEX.11GS4.1026.SM.5N9DE	-0.341573	-0.563965	-0.493909	Adipose Tissue
GTEX.11GS4.1426.SM.5N9D2	-0.331576	-0.517648	-0.416499	Esophagus
GTEX.11GS4.1826.SM.5HL4T	-0.327386	-0.478637	-0.405494	Colon
GTEX.11GS4.2026.SM.5N9CP	-0.406872	-0.751994	-0.464101	Testis
GTEX.11GS4.2126.SM.5A5KR	-0.388405	-0.552386	-0.486775	Breast
GTEX.11GS4.2326.SM.5A5KS	-0.25795	-0.531811	-0.542028	Kidney
GTEX.11GS4.2526.SM.5A5KT	-0.367557	-0.605614	-0.573481	Muscle
GTEX.11GS4.2626.SM.5A5LD	-0.364363	-0.539896	-0.478995	Adipose Tissue
GTEX.11GS4.2726.SM.5A5LE	-0.373386	-0.493603	-0.475602	Skin
GTEX.11GS4.2826.SM.5HL56	-0.401144	-0.49924	-0.461258	Nerve
GTEX.11GS4.2926.SM.5A5LF	-0.309038	-0.505887	-0.411596	Blood Vessel
GTEX.11GS4.3026.SM.5A5LG	-0.342465	-0.543905	-0.430023	Pituitary
GTEX.11GS4.3126.SM.5A5LH	-0.322085	-0.500197	-0.381266	Brain
GTEX.11GSO.0005.SM.5O9CA	-0.325442	-0.741321	-0.739072	Blood
GTEX.11GSO.0011.R1b.SM.57WD3	-0.332291	-0.45896	-0.460122	Brain
GTEX.11GSO.0011.R2a.SM.57WDF	-0.334783	-0.455326	-0.412818	Brain
GTEX.11GSO.0011.R3b.SM.57WB2	-0.320531	-0.462741	-0.389449	Brain
GTEX.11GSO.0226.SM.5A5LV	-0.33344	-0.527657	-0.462443	Adipose Tissue
GTEX.11GSO.0626.SM.5A5LW	-0.262416	-0.535285	-0.447445	Thyroid
GTEX.11GSO.1926.SM.5A5K3	-0.298663	-0.591577	-0.495331	Breast
GTEX.11GSO.2326.SM.5A5LX	-0.31695	-0.545768	-0.476449	Adipose Tissue
GTEX.11GSO.2426.SM.5A5LY	-0.393332	-0.533409	-0.509305	Skin
GTEX.11GSO.2526.SM.5PNVX	-0.398513	-0.597219	-0.580027	Muscle
GTEX.11GSO.2626.SM.5Q5AK	-0.393234	-0.517391	-0.441922	Nerve
GTEX.11GSO.2826.SM.5HL6Q	-0.335795	-0.457261	-0.418219	Pituitary
GTEX.11GSO.2926.SM.5HL73	-0.321374	-0.488378	-0.388655	Brain
GTEX.11GSO.3026.SM.5Q5AL	-0.346208	-0.571686	-0.465149	Brain
GTEX.11GSP.0006.SM.5N9EL	-0.329779	-0.773889	-0.815046	Blood
GTEX.11GSP.0008.SM.5Q5DM	-0.412678	-0.469842	-0.402324	Skin
GTEX.11GSP.0011.R10a.SM.5NQ7J	-0.334959	-0.478559	-0.407367	Brain
GTEX.11GSP.0011.R11b.SM.5NQ7V	-0.327249	-0.59807	-0.467641	Brain
GTEX.11GSP.0011.R1a.SM.9QEJ3	-0.318363	-0.481344	-0.436857	Brain
GTEX.11GSP.0011.R2b.SM.9QEGE	-0.347704	-0.447356	-0.395198	Brain
GTEX.11GSP.0011.R3a.SM.9QEGF	-0.335233	-0.465806	-0.388529	Brain
GTEX.11GSP.0011.R5a.SM.57WBE	-0.338621	-0.465361	-0.434295	Brain
GTEX.11GSP.0011.R6b.SM.57WBQ	-0.335849	-0.446203	-0.393581	Brain
GTEX.11GSP.0011.R7b.SM.57WC3	-0.345491	-0.477084	-0.421493	Brain
GTEX.11GSP.0011.R8b.SM.5NQ79	-0.346516	-0.416179	-0.43663	Brain
GTEX.11GSP.0011.R9b.SM.5NQ77	-0.34773	-0.427104	-0.473867	Brain
GTEX.11GSP.0126.SM.5A5KU	-0.323725	-0.51133	-0.451752	Thyroid
GTEX.11GSP.0226.SM.5A5KV	-0.360914	-0.502878	-0.34861	Ovary
GTEX.11GSP.0326.SM.5A5KW	-0.382506	-0.495601	-0.471619	Adrenal Gland
GTEX.11GSP.0426.SM.5A5KX	-0.383874	-0.54747	-0.529788	Pancreas
GTEX.11GSP.0626.SM.5986T	-0.408901	-0.589312	-0.66464	Liver
GTEX.11GSP.0726.SM.5986L	-0.360451	-0.547886	-0.542643	Lung
GTEX.11GSP.0926.SM.9WYSG	-0.36261	-0.508117	-0.468249	Breast
GTEX.11GSP.1026.SM.9WYSH	-0.328968	-0.501716	-0.475062	Adipose Tissue
GTEX.11GSP.1126.SM.5A5LM	-0.354893	-0.498773	-0.353181	Blood Vessel
GTEX.11GSP.1226.SM.5985M	-0.319972	-0.509188	-0.417733	Heart
GTEX.11GSP.1326.SM.5A5KY	-0.285065	-0.560569	-0.444967	Heart
GTEX.11GSP.1626.SM.5986N	-0.350262	-0.475285	-0.401578	Colon
GTEX.11GSP.1726.SM.5A5LI	-0.332895	-0.494701	-0.417656	Esophagus
GTEX.11GSP.1826.SM.5N9DQ	-0.401152	-0.505347	-0.554762	Esophagus
GTEX.11GSP.2126.SM.5HL5E	-0.486689	-0.49938	-0.637736	Stomach
GTEX.11GSP.2226.SM.5HL5Q	-0.345581	-0.513214	-0.400156	Vagina
GTEX.11GSP.2326.SM.5HL63	-0.378266	-0.523007	-0.529183	Skin
GTEX.11GSP.2426.SM.5N9BD	-0.340024	-0.528334	-0.406201	Uterus
GTEX.11GSP.2526.SM.5N9BP	-0.401904	-0.503974	-0.444502	Skin
GTEX.11GSP.2726.SM.5A5LJ	-0.354522	-0.591742	-0.578648	Muscle
GTEX.11GSP.2826.SM.5A5LK	-0.38623	-0.51323	-0.433941	Nerve
GTEX.11GSP.2926.SM.5N9C2	-0.360427	-0.468083	-0.386193	Blood Vessel
GTEX.11GSP.3026.SM.5N9CE	-0.350768	-0.467759	-0.410073	Pituitary
GTEX.11GSP.3126.SM.5A5LL	-0.327538	-0.579614	-0.427842	Brain
GTEX.11GSP.3226.SM.5986O	-0.33373	-0.475252	-0.402428	Brain
GTEX.11H98.0008.SM.5QGR8	-0.40027	-0.468505	-0.350711	Skin
GTEX.11H98.0011.R10b.SM.5NQ98	-0.320484	-0.464421	-0.377108	Brain
GTEX.11H98.0011.R11b.SM.5NQ6U	-0.338702	-0.584486	-0.432929	Brain
GTEX.11H98.0011.R5b.SM.57WCF	-0.316939	-0.443247	-0.386688	Brain
GTEX.11H98.0011.R8a.SM.5NQ8V	-0.329469	-0.442312	-0.453155	Brain
GTEX.11H98.0126.SM.5EGHG	-0.335607	-0.504834	-0.505522	Skin
GTEX.11H98.0226.SM.5NQ89	-0.331005	-0.517546	-0.448558	Adipose Tissue
GTEX.11H98.0326.SM.5HL4S	-0.317513	-0.581134	-0.526822	Muscle
GTEX.11H98.0426.SM.5HL55	-0.375668	-0.525972	-0.422182	Nerve
GTEX.11I78.0001.SM.5Q5BE	-0.310831	-0.685771	-0.737901	Blood
GTEX.11I78.0005.SM.5N9GB	-0.361566	-0.780535	-0.812564	Blood
GTEX.11I78.0008.SM.5Q5DI	-0.403365	-0.479194	-0.377866	Skin
GTEX.11I78.0126.SM.5HL6F	-0.392445	-0.520037	-0.586962	Lung
GTEX.11I78.0226.SM.5HL6R	-0.348575	-0.522448	-0.472335	Adipose Tissue
GTEX.11I78.0526.SM.5986A	-0.322775	-0.478454	-0.419006	Thyroid
GTEX.11I78.0626.SM.5A5LZ	-0.380878	-0.509975	-0.535201	Pancreas
GTEX.11I78.0726.SM.5A5M1	-0.363083	-0.471707	-0.402416	Blood Vessel
GTEX.11I78.0826.SM.5A5K4	-0.324268	-0.529148	-0.423768	Heart
GTEX.11I78.1026.SM.5HL74	-0.350534	-0.500799	-0.431484	Blood Vessel
GTEX.11I78.1126.SM.5A5K5	-0.429476	-0.590414	-0.637239	Small Intestine
GTEX.11I78.1226.SM.5A5K6	-0.490849	-0.478499	-0.600127	Colon
GTEX.11I78.1326.SM.5PNY9	-0.363665	-0.477447	-0.39297	Colon
GTEX.11I78.1426.SM.5PNVY	-0.359782	-0.495877	-0.411121	Esophagus
GTEX.11I78.1526.SM.5A5K7	-0.433024	-0.497559	-0.641537	Esophagus
GTEX.11I78.1726.SM.5A5M3	-0.450942	-0.49396	-0.701613	Stomach
GTEX.11I78.1826.SM.5A5M4	-0.35952	-0.446476	-0.386047	Adrenal Gland
GTEX.11I78.1926.SM.59878	-0.354147	-0.503378	-0.376688	Ovary
GTEX.11I78.2026.SM.5987C	-0.413861	-0.523064	-0.584013	Vagina
GTEX.11I78.2126.SM.5A5K8	-0.358866	-0.493397	-0.31434	Uterus
GTEX.11I78.2226.SM.5PNYA	-0.36723	-0.534906	-0.47255	Breast
GTEX.11I78.2326.SM.5Q5AH	-0.335083	-0.526173	-0.376088	Blood Vessel
GTEX.11I78.2426.SM.5A5K9	-0.392549	-0.667393	-0.553997	Muscle
GTEX.11I78.2626.SM.5Q5AI	-0.353788	-0.526854	-0.493831	Adipose Tissue
GTEX.11LCK.0005.SM.5O98U	-0.364958	-0.76948	-0.78389	Blood
GTEX.11LCK.0008.SM.5Q5BB	-0.384355	-0.479008	-0.307432	Skin
GTEX.11LCK.0126.SM.5A5M5	-0.292591	-0.651934	-0.648898	Spleen
GTEX.11LCK.0226.SM.5A5M6	-0.343954	-0.525225	-0.514514	Pancreas
GTEX.11LCK.0326.SM.5A5M7	-0.34652	-0.525717	-0.531035	Adipose Tissue
GTEX.11LCK.0426.SM.5A5M8	-0.405345	-0.52722	-0.597024	Lung
GTEX.11LCK.0526.SM.5A5M9	-0.311614	-0.501326	-0.43816	Thyroid
GTEX.11LCK.0726.SM.5PNYC	-0.339645	-0.458859	-0.351589	Blood Vessel
GTEX.11LCK.0826.SM.5PNYD	-0.328976	-0.522775	-0.426227	Heart
GTEX.11LCK.0926.SM.5A5KA	-0.265044	-0.559781	-0.415178	Heart
GTEX.11LCK.1026.SM.5A5KB	-0.363084	-0.500171	-0.531362	Skin
GTEX.11LCK.1126.SM.5A5KC	-0.34924	-0.564507	-0.476021	Adipose Tissue
GTEX.11LCK.1226.SM.5Q5AM	-0.397173	-0.603039	-0.566706	Muscle
GTEX.11LCK.1326.SM.5Q5AN	-0.387995	-0.525515	-0.454263	Nerve
GTEX.11LCK.1426.SM.5HL5R	-0.334188	-0.513814	-0.411732	Blood Vessel
GTEX.11LCK.1526.SM.5HL64	-0.325288	-0.516015	-0.400214	Esophagus
GTEX.11LCK.1626.SM.5PNYB	-0.316376	-0.513621	-0.379598	Esophagus
GTEX.11LCK.1726.SM.5S2OQ	-0.392753	-0.500752	-0.659488	Esophagus
GTEX.11LCK.1926.SM.5A5KE	-0.329112	-0.477593	-0.405716	Small Intestine
GTEX.11LCK.2026.SM.5A5MA	-0.443906	-0.483409	-0.599414	Colon
GTEX.11LCK.2226.SM.5HL4Q	-0.349788	-0.518839	-0.554155	Skin
GTEX.11LCK.2326.SM.5HL53	-0.406464	-0.775004	-0.481451	Testis
GTEX.11LCK.2426.SM.5HL5F	-0.358941	-0.552195	-0.491419	Breast
GTEX.11NSD.0008.SM.5Q5BC	-0.408966	-0.513982	-0.349318	Skin
GTEX.11NSD.0126.SM.5987F	-0.276326	-0.500406	-0.417112	Thyroid
GTEX.11NSD.0226.SM.5A5LR	-0.380099	-0.47409	-0.412604	Adrenal Gland
GTEX.11NSD.0326.SM.5A5LS	-0.41738	-0.492862	-0.627724	Lung
GTEX.11NSD.0426.SM.5N9CR	-0.275166	-0.636533	-0.616722	Spleen
GTEX.11NSD.0526.SM.5A5LT	-0.360217	-0.568013	-0.531233	Pancreas
GTEX.11NSD.0626.SM.5A5LU	-0.371305	-0.516581	-0.492927	Skin
GTEX.11NSD.0826.SM.5986S	-0.331958	-0.491346	-0.431728	Prostate
GTEX.11NSD.0926.SM.5N9DR	-0.326872	-0.499752	-0.469641	Breast
GTEX.11NSD.1026.SM.5N9BE	-0.417423	-0.729093	-0.431611	Testis
GTEX.11NSD.1126.SM.5N9BQ	-0.392761	-0.500456	-0.663176	Esophagus
GTEX.11NSD.1226.SM.5986Q	-0.334049	-0.48227	-0.393492	Esophagus
GTEX.11NSD.1426.SM.5HL67	-0.389072	-0.516177	-0.627558	Stomach
GTEX.11NSD.1626.SM.5986U	-0.419432	-0.478103	-0.526696	Colon
GTEX.11NSD.1726.SM.5N9C3	-0.343888	-0.596075	-0.640688	Small Intestine
GTEX.11NSD.1826.SM.5N9CF	-0.397853	-0.522545	-0.419881	Nerve
GTEX.11NSD.2026.SM.5HL5U	-0.396506	-0.602839	-0.537173	Muscle
GTEX.11NSD.2226.SM.5986V	-0.416845	-0.509975	-0.543762	Skin
GTEX.11NUK.0005.SM.5MR5F	-0.33107	-0.770817	-0.756589	Blood
GTEX.11NUK.0008.SM.5Q5B9	-0.397104	-0.524365	-0.274637	Skin
GTEX.11NUK.0011.R4a.SM.DO12B	-0.316887	-0.443599	-0.397817	Brain
GTEX.11NUK.0011.R5a.SM.DO93N	-0.328603	-0.457122	-0.399445	Brain
GTEX.11NUK.0011.R6a.SM.DO93O	-0.333757	-0.437624	-0.390883	Brain
GTEX.11NUK.0011.R7a.SM.DO93P	-0.310298	-0.484437	-0.382432	Brain
GTEX.11NUK.0126.SM.5A5L3	-0.392002	-0.503332	-0.513627	Skin
GTEX.11NUK.0226.SM.5A5L4	-0.39145	-0.596637	-0.569417	Muscle
GTEX.11NUK.0326.SM.5HL5K	-0.368853	-0.5335	-0.462022	Adipose Tissue
GTEX.11NUK.0426.SM.5HL5V	-0.397112	-0.499778	-0.431286	Nerve
GTEX.11NUK.0526.SM.5A5L5	-0.364056	-0.530439	-0.410829	Blood Vessel
GTEX.11NUK.0726.SM.5A5ME	-0.335988	-0.502595	-0.358739	Blood Vessel
GTEX.11NUK.0826.SM.5HL4U	-0.371806	-0.526747	-0.532906	Lung
GTEX.11NUK.0926.SM.5HL57	-0.337585	-0.526636	-0.407485	Heart
GTEX.11NUK.1026.SM.5HL5J	-0.305826	-0.504996	-0.42072	Thyroid
GTEX.11NUK.1226.SM.5P9GM	-0.429173	-0.634961	-0.663026	Liver
GTEX.11NUK.1326.SM.5P9GN	-0.390104	-0.562275	-0.586547	Esophagus
GTEX.11NUK.1426.SM.5HL68	-0.329069	-0.538619	-0.412128	Esophagus
GTEX.11NUK.1726.SM.5A5L2	-0.32447	-0.524182	-0.407546	Esophagus
GTEX.11NUK.2026.SM.5PNVZ	-0.339933	-0.518726	-0.434613	Adipose Tissue
GTEX.11NUK.2426.SM.5BC4U	-0.506849	-0.531165	-0.661033	Stomach
GTEX.11NUK.2626.SM.5A5MB	-0.427975	-0.751629	-0.489638	Testis
GTEX.11NUK.2726.SM.5A5MC	-0.358823	-0.488873	-0.526217	Skin
GTEX.11NUK.2926.SM.5A5MD	-0.332722	-0.493414	-0.383895	Brain
GTEX.11NUK.3026.SM.5986K	-0.348569	-0.571611	-0.437198	Brain
GTEX.11NUK.3126.SM.5986M	-0.350303	-0.484111	-0.380209	Pituitary
GTEX.11NV4.0005.SM.5N9EX	-0.322368	-0.722366	-0.761647	Blood
GTEX.11NV4.0008.SM.5Q5BA	-0.410545	-0.504703	-0.350025	Skin
GTEX.11NV4.0011.R5a.SM.5NQ88	-0.32218	-0.479993	-0.465512	Brain
GTEX.11NV4.0011.R6a.SM.57WD5	-0.329535	-0.474095	-0.431093	Brain
GTEX.11NV4.0011.R7a.SM.57WDH	-0.319172	-0.493584	-0.445929	Brain
GTEX.11NV4.0326.SM.5HL58	-0.37582	-0.614961	-0.575479	Muscle
GTEX.11NV4.0526.SM.5N9BF	-0.322061	-0.488246	-0.375382	Blood Vessel
GTEX.11NV4.0626.SM.5N9BR	-0.277114	-0.544785	-0.516062	Thyroid
GTEX.11NV4.0826.SM.5BC4S	-0.333729	-0.511144	-0.418584	Heart
GTEX.11NV4.1126.SM.5HL6J	-0.367585	-0.623763	-0.581335	Lung
GTEX.11NV4.1326.SM.5HL6V	-0.438418	-0.653157	-0.673317	Liver
GTEX.11NV4.1426.SM.5BC4W	-0.3461	-0.523737	-0.473174	Adipose Tissue
GTEX.11NV4.1726.SM.5N9FC	-0.48005	-0.817272	-0.538488	Testis
GTEX.11NV4.1926.SM.5N9D4	-0.379645	-0.490128	-0.525399	Salivary Gland
GTEX.11NV4.2026.SM.5N9DG	-0.33191	-0.542852	-0.451239	Breast
GTEX.11NV4.2126.SM.5N9DS	-0.336929	-0.49524	-0.433442	Brain
GTEX.11NV4.2226.SM.5BC4T	-0.344985	-0.599224	-0.498717	Brain
GTEX.11NV4.2326.SM.5BC4X	-0.348009	-0.49474	-0.433863	Pituitary
GTEX.11O72.0006.SM.5O9DB	-0.302851	-0.76927	-0.781124	Blood
GTEX.11O72.0008.SM.5Q5DN	-0.405617	-0.444517	-0.349532	Skin
GTEX.11O72.0011.R5a.SM.DO922	-0.32119	-0.439365	-0.46744	Brain
GTEX.11O72.0011.R6a.SM.DNZZQ	-0.329904	-0.450566	-0.466225	Brain
GTEX.11O72.0126.SM.59887	-0.36745	-0.457771	-0.532322	Skin
GTEX.11O72.0226.SM.59869	-0.334668	-0.498102	-0.501181	Adipose Tissue
GTEX.11O72.0326.SM.5986D	-0.373401	-0.598688	-0.545893	Muscle
GTEX.11O72.0426.SM.5BC5B	-0.342461	-0.481811	-0.433748	Blood Vessel
GTEX.11O72.0526.SM.5Q5AO	-0.354618	-0.455463	-0.458902	Nerve
GTEX.11O72.0626.SM.5PNYE	-0.425166	-0.505566	-0.501072	Skin
GTEX.11O72.0726.SM.5P9GO	-0.401097	-0.72793	-0.487339	Testis
GTEX.11O72.1026.SM.5986B	-0.329102	-0.485648	-0.421742	Heart
GTEX.11O72.1126.SM.5N9E2	-0.27749	-0.559849	-0.464115	Heart
GTEX.11O72.1326.SM.5BC5A	-0.365016	-0.556104	-0.544293	Lung
GTEX.11O72.1926.SM.5PNW1	-0.32041	-0.484974	-0.441738	Esophagus
GTEX.11O72.2026.SM.5N9G8	-0.31395	-0.504906	-0.437839	Esophagus
GTEX.11O72.2126.SM.5N9FO	-0.330055	-0.539896	-0.541021	Breast
GTEX.11O72.2226.SM.5PNW2	-0.32144	-0.493062	-0.462711	Colon
GTEX.11O72.2326.SM.5BC7H	-0.309374	-0.464599	-0.45075	Thyroid
GTEX.11O72.2726.SM.5HL6K	-0.325704	-0.464963	-0.474916	Prostate
GTEX.11O72.2826.SM.5HL6W	-0.313336	-0.607549	-0.471809	Brain
GTEX.11O72.2926.SM.5BC4V	-0.325468	-0.49245	-0.462132	Brain
GTEX.11O72.3026.SM.5986R	-0.336432	-0.462907	-0.444453	Pituitary
GTEX.11OC5.0004.SM.5S2O6	-0.300617	-0.632079	-0.681658	Blood
GTEX.11OC5.0006.SM.5N9FA	-0.331038	-0.773712	-0.741629	Blood
GTEX.11OC5.0008.SM.5S2OH	-0.403422	-0.48645	-0.36787	Skin
GTEX.11OC5.0126.SM.5HL6A	-0.350348	-0.468997	-0.492715	Skin
GTEX.11OC5.0326.SM.5PNW5	-0.384957	-0.600553	-0.540233	Muscle
GTEX.11OC5.0426.SM.5Q5AR	-0.32664	-0.479684	-0.366863	Blood Vessel
GTEX.11OC5.0526.SM.5N9EE	-0.371372	-0.505976	-0.43908	Nerve
GTEX.11OC5.0626.SM.5HL6M	-0.325958	-0.556874	-0.471115	Brain
GTEX.11OC5.0726.SM.5P9JK	-0.300334	-0.471126	-0.413468	Brain
GTEX.11OF3.0006.SM.5O9CM	-0.326841	-0.793264	-0.729621	Blood
GTEX.11OF3.0008.SM.5S2NH	-0.370413	-0.451791	-0.361218	Skin
GTEX.11OF3.0011.R11a.SM.57WCR	-0.33944	-0.594695	-0.518542	Brain
GTEX.11OF3.0011.R5a.SM.57WB4	-0.325118	-0.450748	-0.428523	Brain
GTEX.11OF3.0011.R6b.SM.57WBG	-0.335555	-0.446846	-0.406207	Brain
GTEX.11OF3.0011.R7a.SM.57WCG	-0.321362	-0.474041	-0.447261	Brain
GTEX.11OF3.0011.R8b.SM.57WCS	-0.329431	-0.41675	-0.410985	Brain
GTEX.11OF3.0126.SM.5PNYF	-0.323887	-0.460321	-0.512959	Skin
GTEX.11OF3.0626.SM.5BC4Y	-0.309655	-0.491341	-0.450502	Thyroid
GTEX.11OF3.0726.SM.5BC4Z	-0.431062	-0.621437	-0.717276	Liver
GTEX.11OF3.0826.SM.5BC51	-0.356681	-0.524387	-0.489685	Adipose Tissue
GTEX.11OF3.1126.SM.5986C	-0.375181	-0.608644	-0.599608	Lung
GTEX.11OF3.1326.SM.5N9FJ	-0.265374	-0.595859	-0.473972	Kidney
GTEX.11OF3.1726.SM.5GU5Q	-0.326347	-0.490971	-0.402518	Prostate
GTEX.11OF3.1826.SM.5987N	-0.420776	-0.751874	-0.501061	Testis
GTEX.11OF3.1926.SM.59889	-0.314328	-0.539736	-0.452253	Breast
GTEX.11OF3.2226.SM.5986F	-0.318266	-0.491455	-0.425037	Esophagus
GTEX.11OF3.2326.SM.5GU73	-0.308765	-0.513647	-0.412276	Esophagus
GTEX.11OF3.2426.SM.5Q5AS	-0.34997	-0.50686	-0.465787	Adipose Tissue
GTEX.11OF3.2526.SM.5P9JL	-0.360379	-0.59602	-0.5714	Muscle
GTEX.11OF3.2626.SM.5GU7F	-0.378222	-0.487201	-0.51427	Skin
GTEX.11OF3.2926.SM.5HL78	-0.339532	-0.594696	-0.496312	Brain
GTEX.11OF3.3026.SM.5GU52	-0.355064	-0.477097	-0.395263	Pituitary
GTEX.11ONC.0005.SM.5O9CY	-0.25688	-0.760043	-0.743294	Blood
GTEX.11ONC.0008.SM.5S2MG	-0.404309	-0.470184	-0.32617	Skin
GTEX.11ONC.0011.R1a.SM.57WD4	-0.310103	-0.466982	-0.448269	Brain
GTEX.11ONC.0011.R4b.SM.DO93H	-0.322844	-0.473945	-0.401863	Brain
GTEX.11ONC.0011.R5b.SM.DO93I	-0.325154	-0.468869	-0.433105	Brain
GTEX.11ONC.0011.R6a.SM.DO12A	-0.328216	-0.460916	-0.422448	Brain
GTEX.11ONC.0011.R7b.SM.DO93J	-0.314652	-0.467229	-0.438994	Brain
GTEX.11ONC.0011.R8b.SM.5NQ87	-0.345738	-0.453121	-0.443553	Brain
GTEX.11ONC.0011.R9b.SM.5NQ8J	-0.326448	-0.472904	-0.475632	Brain
GTEX.11ONC.0126.SM.5PNW6	-0.247529	-0.529443	-0.441349	Heart
GTEX.11ONC.0526.SM.5BC57	-0.37777	-0.54252	-0.530267	Pancreas
GTEX.11ONC.0926.SM.5BC5E	-0.331833	-0.519603	-0.430726	Blood Vessel
GTEX.11ONC.1026.SM.5GU64	-0.286159	-0.50217	-0.444203	Heart
GTEX.11ONC.1126.SM.5GU6G	-0.303703	-0.465903	-0.412811	Blood Vessel
GTEX.11ONC.1426.SM.5N9F4	-0.315174	-0.50567	-0.451212	Esophagus
GTEX.11ONC.1526.SM.5GU6S	-0.404123	-0.528013	-0.64865	Esophagus
GTEX.11ONC.1926.SM.5GU75	-0.352589	-0.494866	-0.486663	Colon
GTEX.11ONC.2026.SM.5HL61	-0.339854	-0.478551	-0.450194	Colon
GTEX.11ONC.2126.SM.5HL6E	-0.314529	-0.540802	-0.505597	Breast
GTEX.11ONC.2226.SM.5HL6D	-0.36714	-0.65836	-0.424474	Testis
GTEX.11ONC.2326.SM.5HL6P	-0.3565	-0.478845	-0.450056	Nerve
GTEX.11ONC.2426.SM.5GU7H	-0.393886	-0.574498	-0.580363	Muscle
GTEX.11ONC.2526.SM.5986W	-0.351996	-0.500987	-0.448066	Adipose Tissue
GTEX.11ONC.2726.SM.5N9DZ	-0.316656	-0.467829	-0.437706	Blood Vessel
GTEX.11ONC.2826.SM.5P9GQ	-0.345143	-0.459663	-0.420415	Pituitary
GTEX.11ONC.2926.SM.5P9JM	-0.324966	-0.468184	-0.405557	Brain
GTEX.11ONC.3026.SM.5985W	-0.331541	-0.543613	-0.407753	Brain
GTEX.11P7K.0003.SM.5S2OU	-0.300116	-0.662353	-0.686979	Blood
GTEX.11P7K.0006.SM.5N9FM	-0.29551	-0.736752	-0.701225	Blood
GTEX.11P7K.0008.SM.5S2O5	-0.397712	-0.452775	-0.349939	Skin
GTEX.11P7K.0126.SM.5986E	-0.354716	-0.480353	-0.397009	Adrenal Gland
GTEX.11P7K.0226.SM.5986Z	-0.29543	-0.494085	-0.428559	Thyroid
GTEX.11P7K.0326.SM.59871	-0.375852	-0.537964	-0.591004	Lung
GTEX.11P7K.0426.SM.5BC5H	-0.326568	-0.662173	-0.660943	Spleen
GTEX.11P7K.0526.SM.5BC5I	-0.388111	-0.496379	-0.514987	Pancreas
GTEX.11P7K.0626.SM.5985Z	-0.348469	-0.469834	-0.418294	Prostate
GTEX.11P7K.0726.SM.5EGKX	-0.360313	-0.524723	-0.462141	Breast
GTEX.11P7K.0826.SM.5BC5F	-0.346896	-0.512474	-0.481776	Adipose Tissue
GTEX.11P7K.1026.SM.5HL6Y	-0.409016	-0.684892	-0.421384	Testis
GTEX.11P7K.1126.SM.5HL4L	-0.389589	-0.489689	-0.504963	Skin
GTEX.11P7K.1226.SM.5HL4X	-0.332157	-0.478106	-0.401358	Esophagus
GTEX.11P7K.1326.SM.5BC5G	-0.422019	-0.536037	-0.688577	Esophagus
GTEX.11P7K.1426.SM.5EGKY	-0.33626	-0.484561	-0.404022	Esophagus
GTEX.11P7K.1526.SM.5EGI7	-0.493316	-0.491002	-0.600934	Colon
GTEX.11P7K.1626.SM.5GU63	-0.422307	-0.597392	-0.652145	Small Intestine
GTEX.11P7K.1726.SM.5GU6F	-0.341341	-0.494585	-0.413301	Stomach
GTEX.11P7K.1826.SM.5HL5A	-0.320919	-0.472776	-0.419349	Colon
GTEX.11P7K.1926.SM.5GU6R	-0.386858	-0.598275	-0.559908	Muscle
GTEX.11P7K.2026.SM.5GU74	-0.326086	-0.569127	-0.472693	Adipose Tissue
GTEX.11P7K.2126.SM.5GU7G	-0.356319	-0.557703	-0.467514	Skin
GTEX.11P7K.2226.SM.5GU56	-0.388725	-0.510303	-0.446319	Nerve
GTEX.11P7K.2326.SM.5EGKZ	-0.321727	-0.484329	-0.359157	Blood Vessel
GTEX.11P81.0006.SM.5NQ7A	-0.32742	-0.760187	-0.814368	Blood
GTEX.11P81.0008.SM.5S2OT	-0.377554	-0.451166	-0.408376	Skin
GTEX.11P81.0126.SM.5HL5Y	-0.29826	-0.503726	-0.429361	Thyroid
GTEX.11P81.0226.SM.5HL5M	-0.372751	-0.488623	-0.567558	Lung
GTEX.11P81.0326.SM.5HL6B	-0.33235	-0.502516	-0.350347	Blood Vessel
GTEX.11P81.0526.SM.59873	-0.327747	-0.525716	-0.420731	Heart
GTEX.11P81.0726.SM.5PNYH	-0.333463	-0.4897	-0.480953	Adipose Tissue
GTEX.11P81.0826.SM.5P9GR	-0.392243	-0.498822	-0.64124	Esophagus
GTEX.11P81.0926.SM.59874	-0.332881	-0.475068	-0.367658	Esophagus
GTEX.11P81.1026.SM.5GU54	-0.322112	-0.501097	-0.383141	Esophagus
GTEX.11P81.1126.SM.5GU5G	-0.327405	-0.49094	-0.41477	Colon
GTEX.11P81.1326.SM.5GU5S	-0.277256	-0.628626	-0.644901	Spleen
GTEX.11P81.1426.SM.5P9JN	-0.313301	-0.484941	-0.374345	Colon
GTEX.11P81.1526.SM.5P9GS	-0.320927	-0.476097	-0.372388	Ovary
GTEX.11P81.1626.SM.5BC52	-0.371627	-0.489502	-0.356544	Uterus
GTEX.11P81.1926.SM.5BC53	-0.33873	-0.523249	-0.498731	Breast
GTEX.11P81.2026.SM.5P9GT	-0.330268	-0.498443	-0.562818	Salivary Gland
GTEX.11P81.2126.SM.5HL6N	-0.361912	-0.504032	-0.535515	Vagina
GTEX.11P81.2226.SM.5PNYI	-0.336747	-0.491774	-0.503076	Skin
GTEX.11P81.2326.SM.59875	-0.372564	-0.513536	-0.511621	Skin
GTEX.11P81.2426.SM.5GU65	-0.330359	-0.539743	-0.489977	Adipose Tissue
GTEX.11P81.2526.SM.5GU6H	-0.371899	-0.592301	-0.540316	Muscle
GTEX.11P81.2626.SM.5GU6T	-0.383156	-0.50912	-0.44433	Nerve
GTEX.11P81.2726.SM.59876	-0.33652	-0.483646	-0.404608	Blood Vessel
GTEX.11P82.0006.SM.5N9FY	-0.319296	-0.763824	-0.761778	Blood
GTEX.11P82.0008.SM.5S2MS	-0.400379	-0.506858	-0.326498	Skin
GTEX.11P82.0126.SM.5HL72	-0.346274	-0.488576	-0.324711	Blood Vessel
GTEX.11P82.0226.SM.5HL4O	-0.320311	-0.482108	-0.4119	Thyroid
GTEX.11P82.0326.SM.5HL51	-0.352708	-0.51469	-0.471931	Adipose Tissue
GTEX.11P82.0426.SM.5HL5D	-0.345398	-0.510466	-0.40885	Esophagus
GTEX.11P82.0526.SM.5986P	-0.372734	-0.527665	-0.624223	Esophagus
GTEX.11P82.0626.SM.5PNYK	-0.325412	-0.476299	-0.383691	Esophagus
GTEX.11P82.0726.SM.5PNYL	-0.32144	-0.476822	-0.445391	Stomach
GTEX.11P82.0826.SM.5P9GU	-0.393594	-0.588346	-0.647944	Small Intestine
GTEX.11P82.0926.SM.5986X	-0.351125	-0.49459	-0.544795	Salivary Gland
GTEX.11P82.1026.SM.5BC5J	-0.537484	-0.505012	-0.681828	Colon
GTEX.11P82.1126.SM.5BC5K	-0.368299	-0.450958	-0.423425	Prostate
GTEX.11P82.1326.SM.5HL62	-0.342577	-0.551408	-0.463649	Breast
GTEX.11P82.1426.SM.DTXFY	-0.3459	-0.52517	-0.495785	Skin
GTEX.11P82.1526.SM.5BC5M	-0.417144	-0.726115	-0.450691	Testis
GTEX.11P82.1626.SM.59879	-0.353377	-0.507556	-0.472865	Skin
GTEX.11P82.1726.SM.5Q5AT	-0.342768	-0.534868	-0.457061	Adipose Tissue
GTEX.11P82.1826.SM.5PNYJ	-0.34483	-0.565563	-0.512874	Muscle
GTEX.11P82.1926.SM.5Q5AU	-0.376993	-0.524071	-0.464225	Nerve
GTEX.11PRG.0005.SM.5NQ6X	-0.321558	-0.819936	-0.657146	Blood
GTEX.11PRG.0008.SM.5S2N5	-0.378127	-0.459161	-0.336261	Skin
GTEX.11PRG.0011.R10b.SM.DO93G	-0.32047	-0.480731	-0.411627	Brain
GTEX.11PRG.0011.R11b.SM.DNZZY	-0.334021	-0.553592	-0.456525	Brain
GTEX.11PRG.0011.R2a.SM.69LQ5	-0.343357	-0.444235	-0.425356	Brain
GTEX.11PRG.0011.R4a.SM.DNZZR	-0.322486	-0.450413	-0.394828	Brain
GTEX.11PRG.0011.R5b.SM.DNZZS	-0.326419	-0.456544	-0.411487	Brain
GTEX.11PRG.0011.R6b.SM.DO923	-0.308512	-0.422666	-0.432017	Brain
GTEX.11PRG.0011.R7a.SM.DNZZT	-0.316016	-0.457057	-0.422274	Brain
GTEX.11PRG.0126.SM.5BC55	-0.410098	-0.52681	-0.444199	Nerve
GTEX.11PRG.0326.SM.5GU53	-0.394609	-0.584492	-0.566592	Muscle
GTEX.11PRG.0626.SM.5BC56	-0.343416	-0.533394	-0.459734	Adipose Tissue
GTEX.11PRG.0726.SM.5EGL1	-0.347808	-0.508076	-0.571304	Skin
GTEX.11PRG.0826.SM.5EQ6A	-0.369731	-0.521645	-0.429728	Breast
GTEX.11PRG.0926.SM.5EGI8	-0.321998	-0.515591	-0.502437	Lung
GTEX.11PRG.1526.SM.5HL6Z	-0.31323	-0.527644	-0.458392	Adipose Tissue
GTEX.11PRG.2026.SM.5GU5F	-0.324867	-0.513974	-0.443045	Colon
GTEX.11PRG.2826.SM.5BC54	-0.33214	-0.573328	-0.433972	Brain
GTEX.11PRG.2926.SM.5987A	-0.335656	-0.477484	-0.387993	Brain
GTEX.11TT1.0004.SM.5S2NT	-0.30814	-0.657293	-0.689567	Blood
GTEX.11TT1.0005.SM.5NQ8Y	-0.309129	-0.773094	-0.802453	Blood
GTEX.11TT1.0008.SM.5S2P8	-0.438663	-0.388246	-0.435092	Skin
GTEX.11TT1.0126.SM.5LUAA	-0.349153	-0.440808	-0.428562	Adrenal Gland
GTEX.11TT1.0326.SM.5LUAY	-0.378549	-0.530226	-0.535005	Pancreas
GTEX.11TT1.0426.SM.5EGI9	-0.332415	-0.488573	-0.381906	Esophagus
GTEX.11TT1.0526.SM.5P9JO	-0.41899	-0.526695	-0.638235	Esophagus
GTEX.11TT1.0626.SM.5GU4X	-0.300553	-0.479318	-0.389969	Esophagus
GTEX.11TT1.0726.SM.5GU5A	-0.389212	-0.497944	-0.583766	Stomach
GTEX.11TT1.0926.SM.5GU5M	-0.342472	-0.466489	-0.43244	Colon
GTEX.11TT1.1026.SM.5PNW7	-0.505111	-0.503785	-0.644864	Colon
GTEX.11TT1.1126.SM.5P9GV	-0.343654	-0.482961	-0.461628	Thyroid
GTEX.11TT1.1226.SM.5Q5AV	-0.333504	-0.477142	-0.371261	Blood Vessel
GTEX.11TT1.1326.SM.5PNYM	-0.312286	-0.543198	-0.445125	Heart
GTEX.11TT1.1426.SM.5EGIA	-0.342558	-0.527461	-0.418885	Heart
GTEX.11TT1.1526.SM.5EQKU	-0.330831	-0.485606	-0.375396	Blood Vessel
GTEX.11TT1.1626.SM.5EQL7	-0.385075	-0.567064	-0.621026	Lung
GTEX.11TT1.1726.SM.5EQLJ	-0.406875	-0.577208	-0.615759	Liver
GTEX.11TT1.1826.SM.5EQLV	-0.353479	-0.52594	-0.534494	Skin
GTEX.11TT1.1926.SM.5PNYN	-0.370337	-0.519621	-0.481133	Adipose Tissue
GTEX.11TT1.2026.SM.5EQM8	-0.343669	-0.497471	-0.443656	Prostate
GTEX.11TT1.2126.SM.5GU5Y	-0.336809	-0.487822	-0.455287	Breast
GTEX.11TT1.2226.SM.5GU6B	-0.378695	-0.672343	-0.420638	Testis
GTEX.11TT1.2326.SM.5GU6N	-0.366666	-0.619191	-0.542983	Muscle
GTEX.11TT1.2426.SM.5EQMK	-0.387609	-0.560876	-0.492316	Adipose Tissue
GTEX.11TT1.2526.SM.5EGIB	-0.390341	-0.524202	-0.546796	Skin
GTEX.11TT1.2626.SM.5EGL2	-0.373921	-0.520442	-0.438646	Nerve
GTEX.11TT1.2726.SM.5LU8L	-0.292605	-0.440761	-0.371824	Blood Vessel
GTEX.11TTK.0005.SM.5O9BX	-0.309959	-0.750715	-0.71208	Blood
GTEX.11TTK.0008.SM.5S2RU	-0.389835	-0.437609	-0.37616	Skin
GTEX.11TTK.0011.R10b.SM.DO925	-0.314377	-0.460361	-0.471765	Brain
GTEX.11TTK.0011.R11b.SM.DO112	-0.330801	-0.57908	-0.473992	Brain
GTEX.11TTK.0011.R4a.SM.DNZZU	-0.291671	-0.452985	-0.446385	Brain
GTEX.11TTK.0011.R5a.SM.DNZZV	-0.30992	-0.431434	-0.424566	Brain
GTEX.11TTK.0011.R6b.SM.DNZZW	-0.308988	-0.430284	-0.435458	Brain
GTEX.11TTK.0011.R7b.SM.DNZZZ	-0.322272	-0.443266	-0.441831	Brain
GTEX.11TTK.0011.R8b.SM.DO111	-0.311089	-0.467546	-0.434422	Brain
GTEX.11TTK.0126.SM.5987B	-0.356292	-0.514703	-0.436811	Skin
GTEX.11TTK.0226.SM.5N9EC	-0.334504	-0.538741	-0.45806	Adipose Tissue
GTEX.11TTK.0326.SM.5BC5N	-0.37208	-0.61588	-0.59266	Muscle
GTEX.11TTK.0426.SM.5EQLT	-0.372417	-0.505907	-0.482068	Nerve
GTEX.11TTK.0826.SM.5N9EG	-0.271279	-0.493074	-0.415051	Thyroid
GTEX.11TTK.1926.SM.5PNW8	-0.264261	-0.535369	-0.47622	Kidney
GTEX.11TTK.2426.SM.5PNYO	-0.309319	-0.477161	-0.413769	Colon
GTEX.11TTK.2726.SM.5GU58	-0.336042	-0.579454	-0.584867	Vagina
GTEX.11TTK.2826.SM.5GU5K	-0.332275	-0.553493	-0.432358	Brain
GTEX.11TTK.2926.SM.5PNYP	-0.33356	-0.454408	-0.428957	Brain
GTEX.11TUW.0006.SM.5LZW2	-0.285511	-0.737307	-0.77117	Blood
GTEX.11TUW.0008.SM.5SI6S	-0.384282	-0.480227	-0.325141	Skin
GTEX.11TUW.0011.R10a.SM.DO924	-0.327157	-0.472282	-0.407555	Brain
GTEX.11TUW.0011.R1a.SM.DO92S	-0.325261	-0.487482	-0.462156	Brain
GTEX.11TUW.0011.R2b.SM.DO92T	-0.31567	-0.449735	-0.455035	Brain
GTEX.11TUW.0226.SM.5LU8X	-0.317164	-0.50282	-0.404908	Thyroid
GTEX.11TUW.0526.SM.5LU9A	-0.372624	-0.525351	-0.525329	Lung
GTEX.11TUW.0626.SM.5LU9M	-0.34656	-0.51366	-0.563321	Skin
GTEX.11TUW.0926.SM.5EQMW	-0.32203	-0.494492	-0.306998	Blood Vessel
GTEX.11TUW.1026.SM.5GU7D	-0.277967	-0.564301	-0.404121	Heart
GTEX.11TUW.1126.SM.5EQKJ	-0.327683	-0.515625	-0.388167	Heart
GTEX.11TUW.1226.SM.5GU7C	-0.323538	-0.514479	-0.366346	Esophagus
GTEX.11TUW.1326.SM.5EQKV	-0.417531	-0.528689	-0.561357	Esophagus
GTEX.11TUW.1726.SM.5BC5C	-0.4313	-0.577142	-0.613246	Liver
GTEX.11TUW.1826.SM.5BC5D	-0.360145	-0.550034	-0.449472	Breast
GTEX.11TUW.1926.SM.5BC58	-0.339236	-0.611823	-0.578572	Small Intestine
GTEX.11TUW.2026.SM.5EQL8	-0.364694	-0.493532	-0.373535	Colon
GTEX.11TUW.2126.SM.5GU7B	-0.345387	-0.445355	-0.436523	Prostate
GTEX.11TUW.2226.SM.5EQL9	-0.405491	-0.775727	-0.485311	Testis
GTEX.11TUW.2326.SM.5EQMO	-0.344887	-0.507285	-0.370916	Colon
GTEX.11TUW.2426.SM.5EQKB	-0.370111	-0.543072	-0.518174	Salivary Gland
GTEX.11TUW.2526.SM.5EQKN	-0.340753	-0.595369	-0.549349	Muscle
GTEX.11TUW.2626.SM.5EQKZ	-0.367272	-0.525898	-0.51688	Adipose Tissue
GTEX.11TUW.2726.SM.E9J4M	-0.379528	-0.47765	-0.539881	Skin
GTEX.11TUW.2926.SM.5BC59	-0.349308	-0.511498	-0.378052	Blood Vessel
GTEX.11TUW.3026.SM.5EGKM	-0.346739	-0.505054	-0.409566	Pituitary
GTEX.11UD1.0008.SM.5S2P6	-0.3888	-0.463377	-0.365336	Skin
GTEX.11UD1.0011.R1b.SM.5BC7D	-0.338526	-0.45022	-0.456143	Brain
GTEX.11UD1.0011.R2b.SM.5BC6O	-0.339695	-0.450548	-0.448061	Brain
GTEX.11UD1.0011.R3a.SM.5BC6S	-0.3509	-0.453117	-0.417178	Brain
GTEX.11UD1.0011.R5b.SM.5P9FP	-0.327916	-0.47722	-0.402992	Brain
GTEX.11UD1.0126.SM.5PNYG	-0.390978	-0.51039	-0.466592	Skin
GTEX.11UD1.0226.SM.5EQKL	-0.333377	-0.51453	-0.465422	Adipose Tissue
GTEX.11UD1.0326.SM.5EQKX	-0.378956	-0.606241	-0.530993	Muscle
GTEX.11UD2.0005.SM.5NQ9B	-0.325874	-0.76561	-0.746096	Blood
GTEX.11UD2.0008.SM.5S2P7	-0.386414	-0.47997	-0.374802	Skin
GTEX.11UD2.0011.R9b.SM.DO926	-0.331178	-0.514646	-0.480207	Brain
GTEX.11UD2.0126.SM.5EQL2	-0.34589	-0.540039	-0.457231	Adipose Tissue
GTEX.11UD2.0226.SM.5EQKY	-0.359405	-0.484317	-0.500022	Skin
GTEX.11UD2.0326.SM.5EQLE	-0.33674	-0.594501	-0.561222	Muscle
GTEX.11UD2.0426.SM.5EQ5W	-0.37086	-0.488163	-0.411188	Nerve
GTEX.11UD2.0526.SM.5GU69	-0.333789	-0.480797	-0.389116	Blood Vessel
GTEX.11UD2.0626.SM.5GU6L	-0.293841	-0.482042	-0.411506	Thyroid
GTEX.11UD2.0726.SM.5EQ69	-0.382043	-0.529641	-0.562555	Lung
GTEX.11UD2.0826.SM.5EQKS	-0.341037	-0.497943	-0.337876	Blood Vessel
GTEX.11UD2.0926.SM.5CVL6	-0.33029	-0.513261	-0.442397	Heart
GTEX.11UD2.1126.SM.5EQM6	-0.320766	-0.478579	-0.352356	Blood Vessel
GTEX.11UD2.1226.SM.5EQMI	-0.329339	-0.522163	-0.389009	Esophagus
GTEX.11UD2.1526.SM.5EQLQ	-0.319011	-0.533614	-0.380592	Esophagus
GTEX.11UD2.2526.SM.5CVNU	-0.358669	-0.495848	-0.512161	Skin
GTEX.11VI4.0001.SM.5S2OI	-0.330176	-0.651886	-0.722975	Blood
GTEX.11VI4.0006.SM.5N9D8	-0.330997	-0.784169	-0.803657	Blood
GTEX.11VI4.0126.SM.5GU6Z	-0.30008	-0.664559	-0.647464	Spleen
GTEX.11VI4.0226.SM.5GU6C	-0.31843	-0.498706	-0.418145	Thyroid
GTEX.11VI4.0326.SM.5EQ6L	-0.340793	-0.480045	-0.403973	Stomach
GTEX.11VI4.0426.SM.5EGHZ	-0.384689	-0.527466	-0.530318	Pancreas
GTEX.11VI4.0526.SM.5EQ48	-0.395061	-0.506895	-0.564131	Esophagus
GTEX.11VI4.0626.SM.5EQLO	-0.343255	-0.479199	-0.372576	Esophagus
GTEX.11VI4.0726.SM.5GU5B	-0.406864	-0.486988	-0.578636	Vagina
GTEX.11VI4.0826.SM.5GU5N	-0.353411	-0.490161	-0.440124	Esophagus
GTEX.11VI4.1026.SM.5EQM1	-0.350165	-0.50903	-0.384715	Ovary
GTEX.11VI4.1126.SM.5EQMD	-0.389975	-0.51215	-0.527953	Skin
GTEX.11VI4.1226.SM.5EQMP	-0.340366	-0.548568	-0.478609	Adipose Tissue
GTEX.11VI4.1426.SM.5GU6O	-0.431978	-0.470387	-0.515273	Colon
GTEX.11VI4.1526.SM.5EQKC	-0.468863	-0.470044	-0.579464	Colon
GTEX.11VI4.1626.SM.5EQKO	-0.358736	-0.613426	-0.643907	Small Intestine
GTEX.11VI4.1726.SM.5CVLH	-0.377286	-0.504034	-0.493567	Skin
GTEX.11VI4.1926.SM.5CVLI	-0.385803	-0.614828	-0.570602	Muscle
GTEX.11VI4.2026.SM.5CVLJ	-0.339008	-0.501254	-0.416784	Blood Vessel
GTEX.11VI4.2126.SM.5EGI1	-0.373969	-0.515766	-0.44587	Nerve
GTEX.11WQC.0006.SM.5LZVP	-0.330159	-0.723083	-0.799423	Blood
GTEX.11WQC.0008.SM.5SI6R	-0.366756	-0.43908	-0.369377	Skin
GTEX.11WQC.0011.R10a.SM.57WCT	-0.323663	-0.48887	-0.377251	Brain
GTEX.11WQC.0011.R11b.SM.57WD6	-0.338817	-0.586554	-0.457309	Brain
GTEX.11WQC.0011.R1b.SM.DO932	-0.352396	-0.474184	-0.492198	Brain
GTEX.11WQC.0011.R2a.SM.DO927	-0.33781	-0.446596	-0.421087	Brain
GTEX.11WQC.0011.R3a.SM.DO11T	-0.341378	-0.482084	-0.407643	Brain
GTEX.11WQC.0011.R5a.SM.5BC74	-0.345498	-0.459907	-0.446436	Brain
GTEX.11WQC.0011.R6a.SM.5BC77	-0.342342	-0.47975	-0.438998	Brain
GTEX.11WQC.0011.R7b.SM.5BC7A	-0.352626	-0.495926	-0.460458	Brain
GTEX.11WQC.0011.R8b.SM.57WCH	-0.331644	-0.450294	-0.422391	Brain
GTEX.11WQC.0626.SM.5EQMF	-0.352158	-0.586742	-0.594793	Lung
GTEX.11WQC.0726.SM.5EQMR	-0.416931	-0.587097	-0.686721	Liver
GTEX.11WQC.1726.SM.5GU4W	-0.36681	-0.477372	-0.431801	Breast
GTEX.11WQC.1826.SM.5GU59	-0.37959	-0.480882	-0.517077	Skin
GTEX.11WQC.2326.SM.5EQKE	-0.506618	-0.807805	-0.530771	Testis
GTEX.11WQC.2426.SM.5EQKQ	-0.335697	-0.542019	-0.518176	Adipose Tissue
GTEX.11WQC.2526.SM.5CVLE	-0.404676	-0.488998	-0.500917	Skin
GTEX.11WQC.2626.SM.5CVLF	-0.386548	-0.550519	-0.554226	Muscle
GTEX.11WQC.2726.SM.5CVLG	-0.353002	-0.495856	-0.407685	Blood Vessel
GTEX.11WQC.2826.SM.5GU7A	-0.364589	-0.486564	-0.40545	Nerve
GTEX.11WQK.0005.SM.5O9AV	-0.364177	-0.73778	-0.717293	Blood
GTEX.11WQK.0008.SM.5SI6T	-0.405369	-0.46575	-0.336371	Skin
GTEX.11WQK.0011.R10a.SM.5BC6R	-0.318851	-0.455541	-0.474357	Brain
GTEX.11WQK.0011.R3b.SM.DO93K	-0.314086	-0.462022	-0.411902	Brain
GTEX.11WQK.0011.R8a.SM.5BC7C	-0.342479	-0.450533	-0.446655	Brain
GTEX.11WQK.0011.R9b.SM.5BC6N	-0.328578	-0.482552	-0.5095	Brain
GTEX.11WQK.0226.SM.5EQLI	-0.348516	-0.515508	-0.412038	Heart
GTEX.11WQK.0326.SM.5EQL1	-0.327576	-0.503135	-0.335128	Blood Vessel
GTEX.11WQK.0526.SM.5EQLD	-0.357119	-0.506874	-0.582818	Skin
GTEX.11WQK.0726.SM.5GU71	-0.354975	-0.591519	-0.551264	Muscle
GTEX.11WQK.1026.SM.5EQLX	-0.406176	-0.496019	-0.566559	Skin
GTEX.11WQK.1226.SM.5GU5Z	-0.385796	-0.559076	-0.570916	Lung
GTEX.11WQK.1526.SM.5EGKN	-0.354077	-0.521837	-0.424299	Adipose Tissue
GTEX.11WQK.1826.SM.5EQM2	-0.330554	-0.483162	-0.374488	Esophagus
GTEX.11WQK.2226.SM.5CVL7	-0.34029	-0.479831	-0.397183	Esophagus
GTEX.11WQK.2426.SM.5GU5C	-0.357245	-0.540854	-0.434325	Breast
GTEX.11WQK.2626.SM.5EQ4K	-0.326416	-0.472147	-0.365553	Stomach
GTEX.11WQK.2726.SM.5EQMU	-0.33036	-0.459126	-0.406499	Prostate
GTEX.11WQK.2826.SM.5EQKH	-0.37516	-0.658743	-0.408589	Testis
GTEX.11WQK.2926.SM.5EQKT	-0.392268	-0.514384	-0.557565	Salivary Gland
GTEX.11WQK.3026.SM.5EQL6	-0.325955	-0.478874	-0.43181	Brain
GTEX.11WQK.3226.SM.5EGI3	-0.319189	-0.528353	-0.425036	Pituitary
GTEX.11XUK.0005.SM.5LU9F	-0.298873	-0.712834	-0.819375	Blood
GTEX.11XUK.0008.SM.5S2WD	-0.394314	-0.46928	-0.331753	Skin
GTEX.11XUK.0126.SM.5CVLK	-0.368492	-0.492348	-0.420548	Adrenal Gland
GTEX.11XUK.0226.SM.5EQLW	-0.324354	-0.560963	-0.551343	Thyroid
GTEX.11XUK.0426.SM.5EQML	-0.27158	-0.624571	-0.618612	Spleen
GTEX.11XUK.0626.SM.5N9ES	-0.350791	-0.512325	-0.503717	Pancreas
GTEX.11XUK.0726.SM.5EQMX	-0.352522	-0.49263	-0.377214	Esophagus
GTEX.11XUK.0826.SM.5GU6P	-0.414264	-0.498166	-0.625002	Esophagus
GTEX.11XUK.0926.SM.5EQL3	-0.33429	-0.47692	-0.397934	Esophagus
GTEX.11XUK.1326.SM.5EQM4	-0.413947	-0.505778	-0.569553	Vagina
GTEX.11XUK.1426.SM.5EQMG	-0.371648	-0.621706	-0.637114	Small Intestine
GTEX.11XUK.1626.SM.5GU5O	-0.394117	-0.514097	-0.409652	Ovary
GTEX.11XUK.1726.SM.5GU61	-0.38418	-0.509632	-0.500839	Adipose Tissue
GTEX.11XUK.2026.SM.5EQLF	-0.379559	-0.481172	-0.512508	Skin
GTEX.11XUK.2126.SM.5EQLR	-0.370273	-0.516479	-0.495733	Adipose Tissue
GTEX.11XUK.2226.SM.5CVLL	-0.395881	-0.585029	-0.593164	Muscle
GTEX.11XUK.2326.SM.5CVLM	-0.381299	-0.510153	-0.452532	Nerve
GTEX.11XUK.2426.SM.5GU72	-0.341963	-0.481649	-0.382033	Blood Vessel
GTEX.11ZTS.0005.SM.5NQ8A	-0.291577	-0.758017	-0.735785	Blood
GTEX.11ZTS.0008.SM.5S2VC	-0.384893	-0.463535	-0.391805	Skin
GTEX.11ZTS.0011.R10a.SM.DO93S	-0.31907	-0.460017	-0.405177	Brain
GTEX.11ZTS.0011.R11a.SM.DO113	-0.319567	-0.53154	-0.430868	Brain
GTEX.11ZTS.0011.R1a.SM.5BC71	-0.322149	-0.459252	-0.437715	Brain
GTEX.11ZTS.0011.R2b.SM.5BC75	-0.338952	-0.491916	-0.47764	Brain
GTEX.11ZTS.0011.R3a.SM.5BC78	-0.344334	-0.463999	-0.418922	Brain
GTEX.11ZTS.0011.R8a.SM.57WDI	-0.345677	-0.434495	-0.408344	Brain
GTEX.11ZTS.0011.R9b.SM.DO93Q	-0.337657	-0.448182	-0.472405	Brain
GTEX.11ZTS.0126.SM.5EQ6M	-0.391477	-0.489504	-0.483935	Skin
GTEX.11ZTS.0226.SM.5EQKD	-0.337028	-0.529231	-0.476271	Adipose Tissue
GTEX.11ZTS.0326.SM.5EQKP	-0.349574	-0.464439	-0.367981	Blood Vessel
GTEX.11ZTS.0526.SM.5CVL9	-0.34729	-0.633205	-0.600137	Muscle
GTEX.11ZTS.0826.SM.5EQ49	-0.335279	-0.482818	-0.347392	Blood Vessel
GTEX.11ZTS.1026.SM.5LU8O	-0.330546	-0.472454	-0.386735	Blood Vessel
GTEX.11ZTS.1126.SM.5LU9X	-0.301636	-0.510009	-0.456246	Thyroid
GTEX.11ZTS.1226.SM.5EQMQ	-0.398924	-0.564345	-0.587983	Lung
GTEX.11ZTS.1326.SM.5EQMA	-0.352605	-0.503116	-0.496362	Adipose Tissue
GTEX.11ZTS.1426.SM.5EQMM	-0.421173	-0.616553	-0.692956	Liver
GTEX.11ZTS.1526.SM.5N9G7	-0.340011	-0.511351	-0.409765	Colon
GTEX.11ZTS.1926.SM.5CVLA	-0.366132	-0.505941	-0.370474	Ovary
GTEX.11ZTS.2326.SM.5EQMY	-0.362419	-0.515456	-0.382343	Uterus
GTEX.11ZTS.2626.SM.5EGIC	-0.3805	-0.516436	-0.613734	Esophagus
GTEX.11ZTS.2726.SM.5EQLU	-0.332186	-0.509347	-0.44581	Esophagus
GTEX.11ZTS.3026.SM.5EQM7	-0.402296	-0.491712	-0.606834	Salivary Gland
GTEX.11ZTS.3226.SM.5EGID	-0.33321	-0.562357	-0.425764	Brain
GTEX.11ZTS.3326.SM.5LU9Y	-0.359314	-0.490327	-0.390372	Pituitary
GTEX.11ZTT.0002.SM.5S2PA	-0.275375	-0.630131	-0.703038	Blood
GTEX.11ZTT.0006.SM.5N9FX	-0.354387	-0.76359	-0.754285	Blood
GTEX.11ZTT.0008.SM.5S2TZ	-0.378746	-0.450162	-0.303115	Skin
GTEX.11ZTT.0426.SM.5EQLK	-0.348846	-0.486313	-0.43724	Blood Vessel
GTEX.11ZTT.0526.SM.5EQLA	-0.326482	-0.556992	-0.43801	Heart
GTEX.11ZTT.0626.SM.5EQLM	-0.410491	-0.493447	-0.569011	Lung
GTEX.11ZTT.0926.SM.5EQMS	-0.349008	-0.483295	-0.389902	Esophagus
GTEX.11ZTT.1026.SM.5EQKF	-0.33071	-0.492477	-0.421441	Thyroid
GTEX.11ZTT.1626.SM.5EQKR	-0.347023	-0.48211	-0.405908	Colon
GTEX.11ZTT.1726.SM.5EQL4	-0.346735	-0.514192	-0.35451	Uterus
GTEX.11ZTT.1826.SM.5CVLN	-0.368847	-0.500694	-0.430575	Ovary
GTEX.11ZTT.2126.SM.5CVLO	-0.381984	-0.498367	-0.493331	Skin
GTEX.11ZTT.2226.SM.5CVLP	-0.351348	-0.522498	-0.547052	Salivary Gland
GTEX.11ZTT.2326.SM.5EQLG	-0.343833	-0.554706	-0.500541	Breast
GTEX.11ZTT.2426.SM.5EQLS	-0.377464	-0.502129	-0.479373	Skin
GTEX.11ZTT.2526.SM.5EQM9	-0.348418	-0.553293	-0.483527	Adipose Tissue
GTEX.11ZTT.2626.SM.5EQKK	-0.388692	-0.620317	-0.543221	Muscle
GTEX.11ZU8.0005.SM.5PNU5	-0.36954	-0.771101	-0.696239	Blood
GTEX.11ZU8.0008.SM.5S2VO	-0.376641	-0.470852	-0.368861	Skin
GTEX.11ZU8.0011.R4a.SM.5BC6Y	-0.343045	-0.46972	-0.417054	Brain
GTEX.11ZU8.0126.SM.5EQ58	-0.342026	-0.553797	-0.509583	Skin
GTEX.11ZU8.1126.SM.5EQ5K	-0.351618	-0.484864	-0.422558	Colon
GTEX.11ZU8.1526.SM.5EGHX	-0.387633	-0.54791	-0.65301	Esophagus
GTEX.11ZU8.2326.SM.5EQMJ	-0.366426	-0.575438	-0.54146	Muscle
GTEX.11ZU8.2426.SM.5EQMV	-0.333261	-0.528219	-0.471337	Adipose Tissue
GTEX.11ZU8.2526.SM.5EQKI	-0.352662	-0.509275	-0.517395	Skin
GTEX.11ZU8.2626.SM.5EQLL	-0.36513	-0.539818	-0.493289	Nerve
GTEX.11ZUS.0006.SM.5O9AJ	-0.327049	-0.763174	-0.780388	Blood
GTEX.11ZUS.0008.SM.5S2UO	-0.382976	-0.465724	-0.323576	Skin
GTEX.11ZUS.0011.R11b.SM.5BC7B	-0.331249	-0.563964	-0.50164	Brain
GTEX.11ZUS.0011.R8a.SM.5BC73	-0.39666	-0.431056	-0.476798	Brain
GTEX.11ZUS.0011.R9b.SM.5BC76	-0.329768	-0.442879	-0.527735	Brain
GTEX.11ZUS.0126.SM.5EQM5	-0.383979	-0.524641	-0.51659	Lung
GTEX.11ZUS.0226.SM.5FQT8	-0.267876	-0.549678	-0.403202	Heart
GTEX.11ZUS.0326.SM.5EQ4W	-0.31207	-0.520057	-0.404016	Heart
GTEX.11ZUS.0526.SM.59884	-0.329627	-0.488096	-0.410835	Blood Vessel
GTEX.11ZUS.0626.SM.59885	-0.354579	-0.516031	-0.461951	Skin
GTEX.11ZUS.0726.SM.59886	-0.325483	-0.524646	-0.439501	Adipose Tissue
GTEX.11ZUS.0826.SM.5FQUY	-0.322262	-0.540846	-0.494434	Breast
GTEX.11ZUS.0926.SM.5FQSY	-0.325052	-0.522856	-0.375795	Esophagus
GTEX.11ZUS.1226.SM.5FQU8	-0.377528	-0.5075	-0.39734	Nerve
GTEX.11ZUS.1326.SM.5FQUC	-0.335743	-0.487845	-0.365976	Blood Vessel
GTEX.11ZUS.1426.SM.5FQSP	-0.346904	-0.615281	-0.571546	Muscle
GTEX.11ZUS.1826.SM.5FQTR	-0.349275	-0.498609	-0.444263	Adipose Tissue
GTEX.11ZUS.2126.SM.5N9E6	-0.317858	-0.47403	-0.398801	Prostate
GTEX.11ZUS.2526.SM.59872	-0.40232	-0.654116	-0.630633	Liver
GTEX.11ZUS.2626.SM.5FQUR	-0.349605	-0.483865	-0.542078	Skin
GTEX.11ZUS.2726.SM.5FQUA	-0.458688	-0.803918	-0.528674	Testis
GTEX.11ZUS.2826.SM.5EQKW	-0.332653	-0.586136	-0.458169	Brain
GTEX.11ZUS.2926.SM.5FQSL	-0.321285	-0.48129	-0.416476	Brain
GTEX.11ZUS.3026.SM.5EGI4	-0.351941	-0.523571	-0.441648	Pituitary
GTEX.11ZVC.0006.SM.5N9GA	-0.374015	-0.769148	-0.845955	Blood
GTEX.11ZVC.0011.R1b.SM.5BC6M	-0.366923	-0.456618	-0.473385	Brain
GTEX.11ZVC.0011.R3a.SM.5BC6V	-0.36062	-0.463026	-0.446958	Brain
GTEX.11ZVC.0011.R4a.SM.5BC6Z	-0.364991	-0.453548	-0.463143	Brain
GTEX.11ZVC.0011.R9a.SM.57WC5	-0.319117	-0.463084	-0.456649	Brain
GTEX.11ZVC.0126.SM.5986G	-0.294629	-0.48388	-0.431285	Thyroid
GTEX.11ZVC.0226.SM.731E8	-0.385462	-0.528325	-0.607151	Lung
GTEX.11ZVC.0326.SM.5CVLC	-0.328518	-0.499373	-0.369418	Blood Vessel
GTEX.11ZVC.0426.SM.5CVLD	-0.274053	-0.580947	-0.421159	Heart
GTEX.11ZVC.0526.SM.5N9G1	-0.321378	-0.521648	-0.466529	Heart
GTEX.11ZVC.0726.SM.5FQT9	-0.399658	-0.61713	-0.674726	Liver
GTEX.11ZVC.1426.SM.5EGGA	-0.366596	-0.520998	-0.39393	Ovary
GTEX.11ZVC.2126.SM.5EGJ1	-0.354524	-0.476612	-0.449374	Colon
GTEX.11ZVC.2526.SM.5FQTE	-0.355064	-0.493685	-0.491654	Skin
GTEX.11ZVC.2626.SM.5FQTA	-0.326668	-0.557552	-0.51176	Adipose Tissue
GTEX.11ZVC.2726.SM.5FQSZ	-0.379843	-0.574612	-0.571229	Muscle
GTEX.11ZVC.2826.SM.5FQTC	-0.376899	-0.506859	-0.442006	Nerve
GTEX.11ZVC.2926.SM.5986H	-0.341578	-0.495015	-0.37324	Blood Vessel
GTEX.11ZVC.3026.SM.59HJM	-0.350512	-0.555559	-0.435141	Brain
GTEX.11ZVC.3226.SM.5FQV1	-0.330853	-0.542996	-0.413295	Pituitary
GTEX.1211K.0001.SM.5S2P9	-0.298523	-0.653383	-0.71109	Blood
GTEX.1211K.0006.SM.5MR53	-0.374204	-0.802776	-0.860441	Blood
GTEX.1211K.0008.SM.5S2W1	-0.387092	-0.447281	-0.345871	Skin
GTEX.1211K.0126.SM.59HJE	-0.351268	-0.466295	-0.41582	Adrenal Gland
GTEX.1211K.0226.SM.59HJY	-0.364528	-0.531591	-0.442655	Heart
GTEX.1211K.0326.SM.5FQT1	-0.343028	-0.393791	-0.32896	Blood Vessel
GTEX.1211K.0426.SM.5FQTP	-0.300669	-0.612265	-0.63391	Spleen
GTEX.1211K.0626.SM.5FQUZ	-0.302418	-0.551959	-0.387947	Heart
GTEX.1211K.0726.SM.5FQUW	-0.314832	-0.51323	-0.395487	Thyroid
GTEX.1211K.0826.SM.5FQUP	-0.39399	-0.491178	-0.560525	Lung
GTEX.1211K.0926.SM.5FQTL	-0.388983	-0.510062	-0.608771	Esophagus
GTEX.1211K.1026.SM.5EQ4B	-0.337488	-0.456804	-0.350989	Esophagus
GTEX.1211K.1126.SM.5EGGB	-0.381965	-0.533586	-0.515533	Pancreas
GTEX.1211K.1226.SM.5EQ4N	-0.360634	-0.521043	-0.478687	Adipose Tissue
GTEX.1211K.1326.SM.5FQV2	-0.347379	-0.498397	-0.366994	Esophagus
GTEX.1211K.1426.SM.5FQTF	-0.345142	-0.481372	-0.395791	Stomach
GTEX.1211K.1526.SM.5FQU4	-0.381057	-0.505431	-0.481903	Skin
GTEX.1211K.1726.SM.5FQUJ	-0.446823	-0.521263	-0.588993	Colon
GTEX.1211K.1826.SM.5EGJ2	-0.343153	-0.485762	-0.398465	Colon
GTEX.1211K.1926.SM.5EQLB	-0.377237	-0.518032	-0.470546	Breast
GTEX.1211K.2026.SM.5EQ4Z	-0.363707	-0.510826	-0.487135	Skin
GTEX.1211K.2126.SM.59HJZ	-0.403905	-0.616802	-0.565161	Muscle
GTEX.1211K.2226.SM.5FQU6	-0.360438	-0.530577	-0.441534	Adipose Tissue
GTEX.1211K.2326.SM.5FQU7	-0.374667	-0.50609	-0.425918	Nerve
GTEX.1211K.2426.SM.59HL8	-0.357806	-0.503517	-0.392566	Blood Vessel
GTEX.12126.0006.SM.5O9B8	-0.360342	-0.76331	-0.772373	Blood
GTEX.12126.0008.SM.5S2UC	-0.367897	-0.450187	-0.331014	Skin
GTEX.12126.0011.R10b.SM.5BC6T	-0.318964	-0.485172	-0.464888	Brain
GTEX.12126.0011.R11a.SM.5BC6X	-0.338807	-0.543756	-0.498243	Brain
GTEX.12126.0011.R9b.SM.5BC6P	-0.354745	-0.443408	-0.499689	Brain
GTEX.12126.0326.SM.5PNW3	-0.39316	-0.508568	-0.488735	Skin
GTEX.12126.0426.SM.5Q5AP	-0.337573	-0.530004	-0.514305	Adipose Tissue
GTEX.12126.0526.SM.5PNW4	-0.381911	-0.614161	-0.601536	Muscle
GTEX.12126.0626.SM.5Q5AQ	-0.385576	-0.53192	-0.438809	Nerve
GTEX.12126.0726.SM.5FQTX	-0.359494	-0.47967	-0.393339	Blood Vessel
GTEX.12126.0826.SM.5FQTZ	-0.34057	-0.484119	-0.50302	Skin
GTEX.12126.0926.SM.5FQTW	-0.330557	-0.549537	-0.454294	Brain
GTEX.12126.1026.SM.5P9JJ	-0.315214	-0.481676	-0.416778	Brain
GTEX.12126.1126.SM.5P9GP	-0.359239	-0.504299	-0.437939	Pituitary
GTEX.1212Z.0002.SM.5SI6W	-0.275424	-0.604697	-0.64949	Blood
GTEX.1212Z.0006.SM.5NQ8M	-0.373669	-0.752871	-0.807336	Blood
GTEX.1212Z.0008.SM.5TDBW	-0.3661	-0.460415	-0.360517	Skin
GTEX.1212Z.0011.R1b.SM.5BC72	-0.356931	-0.454047	-0.478364	Brain
GTEX.1212Z.0126.SM.59HK4	-0.348706	-0.514131	-0.51435	Skin
GTEX.1212Z.0226.SM.59HLF	-0.429693	-0.586802	-0.657376	Liver
GTEX.1212Z.0326.SM.5FQSJ	-0.462586	-0.729435	-0.463186	Testis
GTEX.1212Z.0426.SM.5FQT6	-0.303547	-0.48041	-0.420551	Thyroid
GTEX.1212Z.0526.SM.5FQSQ	-0.321817	-0.461077	-0.405586	Adipose Tissue
GTEX.1212Z.0626.SM.5FQTB	-0.27598	-0.530148	-0.410813	Heart
GTEX.1212Z.0726.SM.5EGI5	-0.287278	-0.533745	-0.409121	Heart
GTEX.1212Z.0826.SM.5EQ51	-0.324574	-0.493159	-0.3482	Blood Vessel
GTEX.1212Z.1026.SM.5EGJ8	-0.364302	-0.543884	-0.577011	Lung
GTEX.1212Z.1826.SM.5FQSH	-0.338533	-0.487501	-0.412286	Colon
GTEX.1212Z.2026.SM.5N9EA	-0.303632	-0.485624	-0.367487	Esophagus
GTEX.1212Z.2126.SM.5FQTM	-0.400683	-0.486213	-0.555579	Esophagus
GTEX.1212Z.2426.SM.5EQ5D	-0.341462	-0.518326	-0.426119	Adipose Tissue
GTEX.1212Z.2526.SM.5EGKP	-0.374267	-0.468099	-0.52214	Skin
GTEX.1212Z.2626.SM.5YY8P	-0.381108	-0.596151	-0.551038	Muscle
GTEX.1212Z.2726.SM.5EQ59	-0.380222	-0.491076	-0.433592	Nerve
GTEX.1212Z.2826.SM.59HJ5	-0.327514	-0.508754	-0.398582	Blood Vessel
GTEX.1212Z.2926.SM.59HKV	-0.350706	-0.509112	-0.419797	Pituitary
GTEX.12584.0005.SM.5N9GM	-0.381555	-0.755295	-0.748064	Blood
GTEX.12584.0008.SM.664MB	-0.38022	-0.473067	-0.347359	Skin
GTEX.12584.0011.R6a.SM.5NQ7C	-0.344278	-0.46861	-0.407075	Brain
GTEX.12584.0126.SM.5EGKQ	-0.373828	-0.501351	-0.494578	Skin
GTEX.12584.0226.SM.5EQL5	-0.342075	-0.533518	-0.488757	Adipose Tissue
GTEX.12584.0326.SM.59HK2	-0.388297	-0.508386	-0.434946	Nerve
GTEX.12584.0426.SM.5FQTT	-0.329341	-0.487916	-0.373168	Blood Vessel
GTEX.12584.0526.SM.5FQTS	-0.370042	-0.591379	-0.535226	Muscle
GTEX.12584.0726.SM.5FQTK	-0.396703	-0.511654	-0.518002	Skin
GTEX.12584.0826.SM.5FQSK	-0.341082	-0.517601	-0.432869	Thyroid
GTEX.12584.0926.SM.5FQTN	-0.265578	-0.57007	-0.436075	Heart
GTEX.12584.1026.SM.59HK3	-0.330297	-0.525293	-0.46748	Heart
GTEX.12584.1426.SM.5EGJ9	-0.38286	-0.582231	-0.590927	Lung
GTEX.12584.2126.SM.5FQUM	-0.308724	-0.512259	-0.496403	Adipose Tissue
GTEX.12584.3126.SM.5EGKR	-0.315493	-0.50552	-0.413341	Pituitary
GTEX.12696.0002.SM.5SI6U	-0.3044	-0.629233	-0.704104	Blood
GTEX.12696.0005.SM.5LZYS	-0.342107	-0.730262	-0.789982	Blood
GTEX.12696.0008.SM.5TDBX	-0.370272	-0.461597	-0.39145	Skin
GTEX.12696.0126.SM.5EQ4L	-0.340743	-0.522674	-0.497846	Skin
GTEX.12696.0226.SM.5EGL3	-0.402918	-0.741533	-0.465337	Testis
GTEX.12696.0326.SM.5EGL4	-0.314254	-0.485176	-0.390382	Thyroid
GTEX.12696.0426.SM.5EGL5	-0.330656	-0.50177	-0.343008	Blood Vessel
GTEX.12696.0526.SM.5EQ3Z	-0.316038	-0.503389	-0.373554	Blood Vessel
GTEX.12696.0626.SM.5EGGD	-0.392453	-0.445975	-0.41593	Adrenal Gland
GTEX.12696.0826.SM.5EGGE	-0.414867	-0.590951	-0.63129	Liver
GTEX.12696.0926.SM.5FQTV	-0.337213	-0.572303	-0.528698	Kidney
GTEX.12696.1026.SM.5FQUV	-0.357755	-0.513419	-0.482382	Lung
GTEX.12696.1126.SM.5FQTI	-0.307793	-0.577935	-0.409118	Heart
GTEX.12696.1226.SM.5FQSM	-0.34599	-0.499852	-0.390101	Heart
GTEX.12696.1326.SM.5FQTJ	-0.376055	-0.519035	-0.580422	Esophagus
GTEX.12696.1426.SM.5EGJ6	-0.321956	-0.515236	-0.384742	Esophagus
GTEX.12696.1526.SM.5EGL6	-0.300818	-0.494366	-0.378332	Esophagus
GTEX.12696.1726.SM.5EQLH	-0.385916	-0.528827	-0.563279	Stomach
GTEX.12696.1826.SM.5EGJS	-0.329802	-0.522483	-0.43458	Adipose Tissue
GTEX.12696.1926.SM.5EGJT	-0.334964	-0.488335	-0.396054	Colon
GTEX.12696.2226.SM.5EQ65	-0.337297	-0.462967	-0.351766	Prostate
GTEX.12696.2426.SM.5EQ6H	-0.360053	-0.522104	-0.503541	Skin
GTEX.12696.2526.SM.5EQLN	-0.350877	-0.544253	-0.448097	Adipose Tissue
GTEX.12696.2626.SM.5EQ44	-0.394542	-0.536109	-0.432311	Nerve
GTEX.12696.2726.SM.5FQUL	-0.348551	-0.463775	-0.365609	Blood Vessel
GTEX.12696.2826.SM.5FQTY	-0.374758	-0.597181	-0.544411	Muscle
GTEX.12696.3126.SM.5FQUX	-0.324843	-0.460439	-0.385155	Pituitary
GTEX.1269C.0003.SM.5S2PB	-0.285892	-0.640324	-0.673199	Blood
GTEX.1269C.0005.SM.5N9CJ	-0.299254	-0.746442	-0.755465	Blood
GTEX.1269C.0008.SM.5TDBY	-0.401094	-0.441541	-0.388439	Skin
GTEX.1269C.0126.SM.5EQ5L	-0.344975	-0.497185	-0.513774	Skin
GTEX.1269C.0226.SM.5EGKS	-0.31153	-0.484942	-0.44801	Thyroid
GTEX.1269C.0626.SM.5FQSS	-0.411975	-0.566565	-0.680882	Liver
GTEX.1269C.0826.SM.5N9EM	-0.275578	-0.619088	-0.45494	Heart
GTEX.1269C.0926.SM.5FQSR	-0.418786	-0.525328	-0.571217	Lung
GTEX.1269C.1026.SM.5N9EY	-0.379187	-0.530844	-0.573274	Esophagus
GTEX.1269C.1826.SM.5N9E1	-0.32984	-0.515643	-0.381658	Ovary
GTEX.1269C.2426.SM.5FQSN	-0.331401	-0.517518	-0.495322	Breast
GTEX.1269C.2526.SM.5EGJ3	-0.369713	-0.497336	-0.458231	Skin
GTEX.1269C.2626.SM.5EQ5C	-0.361033	-0.586023	-0.549846	Muscle
GTEX.1269C.2726.SM.5EGJ4	-0.314604	-0.528165	-0.468873	Adipose Tissue
GTEX.1269C.2826.SM.5EQ5O	-0.334236	-0.456083	-0.381286	Blood Vessel
GTEX.1269C.3126.SM.5EGI6	-0.342714	-0.544193	-0.425211	Brain
GTEX.1269C.3226.SM.5EGKT	-0.293085	-0.48647	-0.40099	Pituitary
GTEX.12BJ1.0003.SM.5SI6V	-0.303263	-0.640043	-0.717481	Blood
GTEX.12BJ1.0006.SM.5SIB5	-0.328662	-0.764811	-0.786717	Blood
GTEX.12BJ1.0008.SM.5TDBZ	-0.383346	-0.468996	-0.386436	Skin
GTEX.12BJ1.0226.SM.5LUA2	-0.28659	-0.580877	-0.432393	Heart
GTEX.12BJ1.0326.SM.5FQUB	-0.344657	-0.52834	-0.392817	Heart
GTEX.12BJ1.0426.SM.5FQSO	-0.359046	-0.510436	-0.424799	Thyroid
GTEX.12BJ1.0526.SM.5FQUD	-0.366346	-0.455547	-0.418471	Adrenal Gland
GTEX.12BJ1.0726.SM.5EGGF	-0.283965	-0.650756	-0.621288	Spleen
GTEX.12BJ1.0826.SM.5EQ5P	-0.363643	-0.524856	-0.47415	Adipose Tissue
GTEX.12BJ1.0926.SM.5EQ62	-0.362103	-0.535206	-0.498395	Skin
GTEX.12BJ1.1026.SM.5EGJA	-0.389963	-0.579515	-0.606152	Lung
GTEX.12BJ1.1126.SM.5EGGG	-0.363989	-0.518371	-0.520973	Pancreas
GTEX.12BJ1.1226.SM.5LUAE	-0.353702	-0.464626	-0.422877	Prostate
GTEX.12BJ1.1326.SM.5BC5P	-0.356628	-0.629723	-0.379183	Testis
GTEX.12BJ1.1426.SM.5BC5Q	-0.353715	-0.463965	-0.407807	Esophagus
GTEX.12BJ1.1526.SM.5LUAQ	-0.333354	-0.499317	-0.406992	Esophagus
GTEX.12BJ1.1626.SM.5HL8Y	-0.412614	-0.545353	-0.626554	Esophagus
GTEX.12BJ1.1726.SM.5HL9B	-0.437144	-0.482538	-0.654253	Stomach
GTEX.12BJ1.1826.SM.5HL9N	-0.373679	-0.555253	-0.495469	Breast
GTEX.12BJ1.1926.SM.5HL9Z	-0.389699	-0.624064	-0.623965	Small Intestine
GTEX.12BJ1.2026.SM.5FQUH	-0.341943	-0.48496	-0.394173	Colon
GTEX.12BJ1.2126.SM.5BC5O	-0.503524	-0.523892	-0.637713	Colon
GTEX.12BJ1.2226.SM.5BC6G	-0.388464	-0.514564	-0.620131	Salivary Gland
GTEX.12BJ1.2526.SM.5FQUE	-0.378326	-0.601572	-0.555016	Muscle
GTEX.12BJ1.2626.SM.5FQUF	-0.370951	-0.530789	-0.429253	Nerve
GTEX.12BJ1.2726.SM.5HL9M	-0.323984	-0.52233	-0.394658	Blood Vessel
GTEX.12C56.0002.SM.5S2PC	-0.329985	-0.656201	-0.656576	Blood
GTEX.12C56.0006.SM.5N9E9	-0.33366	-0.790853	-0.753149	Blood
GTEX.12C56.0008.SM.5TDC1	-0.397837	-0.459822	-0.403844	Skin
GTEX.12C56.0226.SM.5N9FB	-0.344461	-0.502085	-0.359347	Blood Vessel
GTEX.12C56.0426.SM.5FQU1	-0.33608	-0.508207	-0.364763	Esophagus
GTEX.12C56.0526.SM.5FQST	-0.314996	-0.485649	-0.422713	Stomach
GTEX.12C56.0626.SM.5EGGC	-0.449459	-0.518401	-0.576918	Colon
GTEX.12C56.0826.SM.5EGJ5	-0.351969	-0.535971	-0.462053	Adipose Tissue
GTEX.12C56.1126.SM.5FQTO	-0.342691	-0.519419	-0.368841	Esophagus
GTEX.12C56.1226.SM.5FQSU	-0.405582	-0.531145	-0.645061	Esophagus
GTEX.12C56.1326.SM.5FQSV	-0.36181	-0.484097	-0.432047	Prostate
GTEX.12C56.1426.SM.5FQSW	-0.41682	-0.739668	-0.458542	Testis
GTEX.12C56.1526.SM.5FQUQ	-0.387113	-0.473447	-0.491752	Skin
GTEX.12C56.1626.SM.5FQUO	-0.343573	-0.527178	-0.45221	Adipose Tissue
GTEX.12C56.1726.SM.5EQ61	-0.380288	-0.534799	-0.477143	Skin
GTEX.12C56.1826.SM.5EQ6D	-0.379425	-0.538148	-0.439429	Nerve
GTEX.12C56.1926.SM.5FQUG	-0.386474	-0.597472	-0.54449	Muscle
GTEX.12C56.2026.SM.5FQSI	-0.332268	-0.485774	-0.383818	Blood Vessel
GTEX.12KS4.0005.SM.5SI94	-0.332295	-0.749256	-0.820913	Blood
GTEX.12KS4.0008.SM.664MC	-0.379511	-0.484345	-0.382616	Skin
GTEX.12KS4.0126.SM.5Q5A5	-0.314412	-0.522007	-0.478107	Breast
GTEX.12KS4.0326.SM.5EQ41	-0.373171	-0.488322	-0.495298	Skin
GTEX.12KS4.0426.SM.5EQMC	-0.321405	-0.544068	-0.52621	Adipose Tissue
GTEX.12KS4.0626.SM.5PNY4	-0.325873	-0.491187	-0.363017	Blood Vessel
GTEX.12KS4.0726.SM.5FQSX	-0.364661	-0.492139	-0.527875	Lung
GTEX.12KS4.0826.SM.5BC5R	-0.376442	-0.608664	-0.603843	Muscle
GTEX.12KS4.0926.SM.5BC5S	-0.379647	-0.508262	-0.654315	Esophagus
GTEX.12KS4.1026.SM.5FQTD	-0.346044	-0.512337	-0.486069	Esophagus
GTEX.12KS4.1126.SM.5FQUI	-0.37072	-0.502232	-0.422433	Nerve
GTEX.12KS4.1326.SM.5LUB3	-0.397132	-0.54477	-0.65888	Liver
GTEX.12KS4.1526.SM.5EQ6E	-0.354757	-0.48898	-0.480917	Adipose Tissue
GTEX.12KS4.2126.SM.5FQUT	-0.427631	-0.484584	-0.537769	Skin
GTEX.12KS4.2326.SM.5EGJB	-0.314288	-0.477362	-0.439396	Colon
GTEX.12KS4.2426.SM.5LU8P	-0.381276	-0.492905	-0.538081	Colon
GTEX.12WSA.0008.SM.5TDC3	-0.390228	-0.468671	-0.394415	Skin
GTEX.12WSA.0011.R10b.SM.5P9ET	-0.343805	-0.472548	-0.394109	Brain
GTEX.12WSA.0011.R2a.SM.57WDK	-0.307321	-0.526246	-0.437716	Brain
GTEX.12WSA.0011.R4a.SM.57WB7	-0.314612	-0.498064	-0.390943	Brain
GTEX.12WSA.0011.R5b.SM.5GU5I	-0.321438	-0.437799	-0.405039	Brain
GTEX.12WSA.0011.R7b.SM.5GU5U	-0.334161	-0.449599	-0.387613	Brain
GTEX.12WSA.0011.R8a.SM.5P9EX	-0.324314	-0.472282	-0.409509	Brain
GTEX.12WSA.0226.SM.5BC5V	-0.379211	-0.502825	-0.537979	Skin
GTEX.12WSA.0326.SM.5BC6I	-0.349628	-0.534312	-0.462046	Adipose Tissue
GTEX.12WSA.0426.SM.5EQ5X	-0.357209	-0.51559	-0.507375	Skin
GTEX.12WSA.0726.SM.5FQU2	-0.411681	-0.559369	-0.556776	Muscle
GTEX.12WSA.1026.SM.5EGHN	-0.385397	-0.547417	-0.541015	Lung
GTEX.12WSA.1126.SM.5EGKU	-0.312377	-0.546722	-0.414692	Heart
GTEX.12WSA.1426.SM.5EGJU	-0.363408	-0.537211	-0.579722	Esophagus
GTEX.12WSA.1626.SM.5EGJV	-0.332483	-0.520944	-0.455009	Adipose Tissue
GTEX.12WSA.2926.SM.5EQ4D	-0.343231	-0.493384	-0.390686	Brain
GTEX.12WSC.0005.SM.5MR3H	-0.347963	-0.72934	-0.776598	Blood
GTEX.12WSC.0008.SM.664MK	-0.388957	-0.491971	-0.355123	Skin
GTEX.12WSC.0011.R10a.SM.5GU57	-0.312174	-0.463223	-0.452366	Brain
GTEX.12WSC.0011.R11a.SM.5GU5J	-0.329385	-0.526426	-0.502497	Brain
GTEX.12WSC.0011.R3a.SM.5P9F1	-0.309214	-0.466347	-0.414649	Brain
GTEX.12WSC.0011.R5b.SM.5CVNS	-0.330224	-0.454433	-0.422432	Brain
GTEX.12WSC.0011.R6b.SM.5LU99	-0.332405	-0.455369	-0.441393	Brain
GTEX.12WSC.0011.R7b.SM.5LU9L	-0.330683	-0.462583	-0.432344	Brain
GTEX.12WSC.0011.R9a.SM.5GU4U	-0.372748	-0.393733	-0.503214	Brain
GTEX.12WSC.0126.SM.5EQ4P	-0.381711	-0.476954	-0.506126	Skin
GTEX.12WSC.0226.SM.5EQ52	-0.340279	-0.556615	-0.510017	Adipose Tissue
GTEX.12WSC.0326.SM.5EQ5E	-0.378105	-0.571535	-0.564475	Muscle
GTEX.12WSC.0526.SM.5BC5X	-0.370183	-0.502494	-0.409944	Blood Vessel
GTEX.12WSC.0826.SM.5EQ5Q	-0.274499	-0.479259	-0.401696	Thyroid
GTEX.12WSC.0926.SM.5EQ63	-0.335225	-0.474531	-0.364462	Blood Vessel
GTEX.12WSC.1026.SM.5EQ5Y	-0.314942	-0.499134	-0.399097	Heart
GTEX.12WSC.1126.SM.5EQ4G	-0.265502	-0.529385	-0.415845	Heart
GTEX.12WSC.1726.SM.5GCN3	-0.355325	-0.493794	-0.448727	Adipose Tissue
GTEX.12WSC.2826.SM.5BC5Y	-0.428614	-0.470924	-0.548382	Skin
GTEX.12WSC.2926.SM.5BC5Z	-0.342455	-0.579134	-0.502215	Brain
GTEX.12WSC.3026.SM.5GCNF	-0.320462	-0.483045	-0.398614	Brain
GTEX.12WSC.3126.SM.5GCNB	-0.348253	-0.440433	-0.371911	Pituitary
GTEX.12WSD.0005.SM.5N9FZ	-0.319211	-0.771475	-0.767553	Blood
GTEX.12WSD.0008.SM.664ME	-0.403616	-0.492184	-0.415529	Skin
GTEX.12WSD.0011.R11a.SM.9OSVC	-0.324147	-0.584992	-0.446365	Brain
GTEX.12WSD.0011.R1b.SM.5LZVY	-0.329948	-0.454659	-0.438549	Brain
GTEX.12WSD.0011.R2a.SM.5LZWB	-0.352644	-0.467108	-0.426063	Brain
GTEX.12WSD.0011.R3b.SM.5LZWN	-0.337393	-0.471147	-0.38037	Brain
GTEX.12WSD.0011.R4b.SM.5LZUA	-0.329304	-0.459961	-0.376898	Brain
GTEX.12WSD.0011.R5b.SM.5CVNG	-0.332181	-0.458208	-0.453447	Brain
GTEX.12WSD.0011.R6b.SM.5P9JU	-0.325185	-0.452031	-0.425414	Brain
GTEX.12WSD.0011.R7b.SM.5PNWE	-0.348991	-0.467922	-0.429426	Brain
GTEX.12WSD.0011.R9a.SM.5GU6W	-0.33198	-0.441586	-0.502896	Brain
GTEX.12WSD.0126.SM.59HKN	-0.387892	-0.512185	-0.465637	Skin
GTEX.12WSD.0226.SM.59HKO	-0.342103	-0.541637	-0.444556	Adipose Tissue
GTEX.12WSD.0326.SM.59HKP	-0.359682	-0.493598	-0.430871	Nerve
GTEX.12WSD.0526.SM.5EQ6F	-0.341604	-0.60749	-0.557334	Muscle
GTEX.12WSD.0626.SM.5GCMW	-0.383922	-0.472478	-0.526765	Skin
GTEX.12WSD.0826.SM.5GCNE	-0.359528	-0.508658	-0.559897	Lung
GTEX.12WSD.0926.SM.5GCNL	-0.319003	-0.496778	-0.441073	Thyroid
GTEX.12WSD.1026.SM.5EQ42	-0.301915	-0.499489	-0.374977	Blood Vessel
GTEX.12WSD.1126.SM.5EGJD	-0.287268	-0.57009	-0.406899	Heart
GTEX.12WSD.1226.SM.5HL9Q	-0.326973	-0.511978	-0.427832	Heart
GTEX.12WSD.1326.SM.5GCNU	-0.349771	-0.469404	-0.343062	Blood Vessel
GTEX.12WSD.1426.SM.5GCN9	-0.408489	-0.628919	-0.678939	Liver
GTEX.12WSD.1626.SM.5GCNR	-0.396306	-0.578043	-0.492769	Pancreas
GTEX.12WSD.1726.SM.5GCN4	-0.281602	-0.635657	-0.602239	Spleen
GTEX.12WSD.1826.SM.5GCOA	-0.406959	-0.520092	-0.614741	Esophagus
GTEX.12WSD.1926.SM.5GCOV	-0.347459	-0.484374	-0.409858	Esophagus
GTEX.12WSD.2026.SM.5HL7D	-0.309771	-0.49023	-0.422849	Esophagus
GTEX.12WSD.2126.SM.5LZWK	-0.347167	-0.480233	-0.42477	Adrenal Gland
GTEX.12WSD.2326.SM.59HKQ	-0.435186	-0.474919	-0.601167	Stomach
GTEX.12WSD.2626.SM.5EGJE	-0.330455	-0.477617	-0.407409	Colon
GTEX.12WSD.2726.SM.59HLR	-0.382838	-0.518728	-0.398155	Ovary
GTEX.12WSD.2826.SM.59HKT	-0.365916	-0.519957	-0.386422	Uterus
GTEX.12WSD.2926.SM.5LZUH	-0.338389	-0.475203	-0.330888	Vagina
GTEX.12WSD.3026.SM.5LZU7	-0.330056	-0.560514	-0.409709	Brain
GTEX.12WSD.3126.SM.5HL7P	-0.322682	-0.476089	-0.38381	Brain
GTEX.12WSD.3226.SM.5HL9G	-0.369109	-0.559978	-0.428625	Pituitary
GTEX.12WSE.0005.SM.5NQAE	-0.346122	-0.746962	-0.792733	Blood
GTEX.12WSE.0008.SM.5YY9P	-0.406878	-0.461592	-0.394096	Skin
GTEX.12WSE.0011.R10b.SM.5P9JV	-0.325057	-0.505104	-0.425906	Brain
GTEX.12WSE.0011.R11b.SM.5P9JW	-0.329334	-0.600767	-0.48657	Brain
GTEX.12WSE.0011.R1b.SM.5GU4V	-0.325586	-0.443138	-0.430447	Brain
GTEX.12WSE.0011.R6b.SM.5LZV5	-0.325073	-0.455351	-0.388023	Brain
GTEX.12WSE.0011.R7a.SM.5PNWF	-0.341021	-0.465567	-0.447604	Brain
GTEX.12WSE.0526.SM.793B2	-0.358638	-0.473323	-0.549823	Skin
GTEX.12WSE.0826.SM.5S2VL	-0.363922	-0.518748	-0.537006	Lung
GTEX.12WSE.0926.SM.5S2VX	-0.327358	-0.527389	-0.394663	Heart
GTEX.12WSE.1126.SM.7DUEH	-0.350166	-0.509835	-0.416241	Blood Vessel
GTEX.12WSE.1226.SM.73KUF	-0.293929	-0.480283	-0.38576	Thyroid
GTEX.12WSE.2926.SM.5RQJ9	-0.345661	-0.579397	-0.470882	Brain
GTEX.12WSE.3126.SM.5YY9F	-0.344911	-0.462502	-0.381362	Pituitary
GTEX.12WSF.0005.SM.5NQAQ	-0.332046	-0.790648	-0.747227	Blood
GTEX.12WSF.0008.SM.5YY8S	-0.39312	-0.47047	-0.315617	Skin
GTEX.12WSF.0011.R10a.SM.5LZVH	-0.322091	-0.491431	-0.440594	Brain
GTEX.12WSF.0011.R11a.SM.5LZVT	-0.326266	-0.59616	-0.481518	Brain
GTEX.12WSF.0011.R1a.SM.5DUVI	-0.33072	-0.441488	-0.477209	Brain
GTEX.12WSF.0011.R2a.SM.5DUVU	-0.311791	-0.435494	-0.471595	Brain
GTEX.12WSF.0011.R3a.SM.5DUW7	-0.317499	-0.465438	-0.468943	Brain
GTEX.12WSF.0011.R4b.SM.5HL88	-0.307663	-0.485882	-0.44845	Brain
GTEX.12WSF.0011.R5a.SM.5HL8K	-0.338801	-0.460084	-0.479078	Brain
GTEX.12WSF.0011.R6b.SM.5HL8W	-0.331721	-0.455489	-0.447123	Brain
GTEX.12WSF.0011.R7b.SM.5HL99	-0.296965	-0.482896	-0.449066	Brain
GTEX.12WSF.0426.SM.7KUMT	-0.368851	-0.494208	-0.430098	Nerve
GTEX.12WSF.0926.SM.6PALU	-0.366117	-0.566702	-0.544281	Muscle
GTEX.12WSF.1526.SM.6PAN6	-0.387448	-0.518869	-0.443044	Adipose Tissue
GTEX.12WSF.1626.SM.7KUG5	-0.415084	-0.487863	-0.507015	Skin
GTEX.12WSF.3026.SM.6LPIU	-0.3331	-0.462694	-0.401003	Pituitary
GTEX.12WSF.3126.SM.6M478	-0.31804	-0.494641	-0.40572	Brain
GTEX.12WSG.0005.SM.5NQA2	-0.336471	-0.746105	-0.70559	Blood
GTEX.12WSG.0008.SM.5TDC4	-0.372847	-0.444655	-0.343456	Skin
GTEX.12WSG.0226.SM.5EGIF	-0.272442	-0.4871	-0.416512	Thyroid
GTEX.12WSG.0426.SM.5FQSE	-0.313017	-0.529808	-0.458063	Adipose Tissue
GTEX.12WSG.0526.SM.5FQTH	-0.275327	-0.529027	-0.396871	Heart
GTEX.12WSG.0626.SM.5FQTQ	-0.396076	-0.559405	-0.642094	Liver
GTEX.12WSG.0726.SM.5EGIG	-0.339198	-0.48768	-0.448038	Adrenal Gland
GTEX.12WSG.0826.SM.5EQ5A	-0.30179	-0.578333	-0.531012	Kidney
GTEX.12WSG.0926.SM.5EGIH	-0.274727	-0.60961	-0.592346	Spleen
GTEX.12WSG.1026.SM.5EGII	-0.369766	-0.529415	-0.493727	Pancreas
GTEX.12WSG.1226.SM.5EQ4C	-0.326005	-0.511736	-0.4216	Heart
GTEX.12WSG.1426.SM.5FQUK	-0.363052	-0.526025	-0.400073	Ovary
GTEX.12WSG.2026.SM.5FQUU	-0.381145	-0.495867	-0.546631	Stomach
GTEX.12WSG.2126.SM.5EGJ7	-0.355038	-0.511428	-0.325357	Uterus
GTEX.12WSG.2426.SM.5EQLZ	-0.319848	-0.47934	-0.407568	Colon
GTEX.12WSG.2726.SM.5EQ5M	-0.388571	-0.501903	-0.429212	Nerve
GTEX.12WSG.2826.SM.E9J4H	-0.377528	-0.49475	-0.485082	Skin
GTEX.12WSG.5004.SM.7EPG9	-0.34838	-0.528782	-0.565093	Lung
GTEX.12WSG.5007.SM.7DUGZ	-0.372658	-0.448587	-0.589721	Esophagus
GTEX.12WSG.5016.SM.7SB84	-0.355192	-0.589033	-0.548161	Muscle
GTEX.12WSH.0005.SM.5NQ9P	-0.284325	-0.776901	-0.83485	Blood
GTEX.12WSH.0008.SM.5S2V1	-0.387141	-0.492628	-0.326419	Skin
GTEX.12WSH.0011.R10a.SM.5LZUS	-0.334317	-0.509239	-0.444313	Brain
GTEX.12WSH.0011.R11a.SM.5LZVM	-0.316707	-0.592464	-0.506053	Brain
GTEX.12WSH.0011.R1a.SM.5GU5V	-0.321375	-0.43737	-0.460847	Brain
GTEX.12WSH.0011.R2a.SM.5GU68	-0.306705	-0.469257	-0.46264	Brain
GTEX.12WSH.0011.R4a.SM.5GU6K	-0.338436	-0.425103	-0.460378	Brain
GTEX.12WSH.0011.R5b.SM.5P9F3	-0.33241	-0.470151	-0.448486	Brain
GTEX.12WSH.0011.R6b.SM.5P9F4	-0.326251	-0.477642	-0.4436	Brain
GTEX.12WSH.0011.R9b.SM.5LZUG	-0.300828	-0.499414	-0.464189	Brain
GTEX.12WSH.0126.SM.5GCO3	-0.391422	-0.527351	-0.585203	Lung
GTEX.12WSH.0226.SM.5GCOG	-0.256875	-0.506775	-0.447978	Thyroid
GTEX.12WSH.0326.SM.5GCNH	-0.408723	-0.759185	-0.540302	Testis
GTEX.12WSH.1526.SM.5BC5W	-0.368297	-0.498389	-0.529844	Skin
GTEX.12WSH.2526.SM.5CVNH	-0.404449	-0.64609	-0.591325	Muscle
GTEX.12WSH.2826.SM.5GCP5	-0.32178	-0.495231	-0.44151	Blood Vessel
GTEX.12WSH.2926.SM.5GCMR	-0.303486	-0.469253	-0.467231	Pituitary
GTEX.12WSH.3026.SM.5CVNI	-0.331982	-0.512867	-0.427753	Brain
GTEX.12WSH.3126.SM.5LZW8	-0.322199	-0.593285	-0.489255	Brain
GTEX.12WSI.0005.SM.5O99K	-0.368257	-0.776343	-0.793052	Blood
GTEX.12WSI.0008.SM.664MD	-0.394307	-0.509723	-0.404596	Skin
GTEX.12WSI.0011.R11b.SM.5P9EZ	-0.319855	-0.567682	-0.478965	Brain
GTEX.12WSI.0011.R7b.SM.5GU78	-0.332796	-0.467576	-0.413279	Brain
GTEX.12WSI.0226.SM.5GCNA	-0.422229	-0.580045	-0.660652	Liver
GTEX.12WSI.0426.SM.5EQ5J	-0.3244	-0.494016	-0.405808	Heart
GTEX.12WSI.0826.SM.5EGKD	-0.41015	-0.493898	-0.544282	Lung
GTEX.12WSI.1526.SM.5GCNM	-0.312985	-0.500234	-0.456281	Adipose Tissue
GTEX.12WSI.2126.SM.5GCMV	-0.401005	-0.72904	-0.460785	Testis
GTEX.12WSJ.0002.SM.5TDBV	-0.269988	-0.614872	-0.664008	Blood
GTEX.12WSJ.0005.SM.5LU8S	-0.352955	-0.731864	-0.841029	Blood
GTEX.12WSJ.0008.SM.664ML	-0.393563	-0.547416	-0.339259	Skin
GTEX.12WSJ.0126.SM.5GCOM	-0.358419	-0.478839	-0.414002	Adrenal Gland
GTEX.12WSJ.0226.SM.5GCP7	-0.38904	-0.531133	-0.577748	Lung
GTEX.12WSJ.0326.SM.5GCMT	-0.328011	-0.49017	-0.474958	Thyroid
GTEX.12WSJ.0526.SM.5GCOZ	-0.260248	-0.634879	-0.591295	Spleen
GTEX.12WSJ.0726.SM.5GCN6	-0.344156	-0.480192	-0.371077	Esophagus
GTEX.12WSJ.0826.SM.5PNWV	-0.304349	-0.406457	-0.369003	Esophagus
GTEX.12WSJ.0926.SM.5P9JD	-0.327335	-0.459608	-0.393286	Stomach
GTEX.12WSJ.1126.SM.5LZVJ	-0.341977	-0.53389	-0.483574	Skin
GTEX.12WSJ.1226.SM.5LU91	-0.368307	-0.5072	-0.409405	Ovary
GTEX.12WSJ.1326.SM.5GCOB	-0.308161	-0.472643	-0.365428	Vagina
GTEX.12WSJ.1426.SM.5GCON	-0.311707	-0.475669	-0.405302	Colon
GTEX.12WSJ.1526.SM.5GCNI	-0.343701	-0.47464	-0.467738	Colon
GTEX.12WSJ.1726.SM.5LZVV	-0.353366	-0.625678	-0.533302	Muscle
GTEX.12WSJ.1826.SM.5GCNY	-0.362325	-0.525955	-0.474537	Skin
GTEX.12WSK.0006.SM.5NQA1	-0.339468	-0.75919	-0.745082	Blood
GTEX.12WSK.0008.SM.5YY9R	-0.37096	-0.474657	-0.346517	Skin
GTEX.12WSK.0126.SM.5GCO7	-0.29826	-0.645136	-0.610399	Spleen
GTEX.12WSK.0226.SM.5BC62	-0.386819	-0.527938	-0.535977	Pancreas
GTEX.12WSK.0326.SM.5GCOJ	-0.344072	-0.495121	-0.415765	Adrenal Gland
GTEX.12WSK.0426.SM.5GCNS	-0.363969	-0.482603	-0.369366	Blood Vessel
GTEX.12WSK.0526.SM.5CVNA	-0.357266	-0.536388	-0.434647	Heart
GTEX.12WSK.0626.SM.5LZUJ	-0.301589	-0.540881	-0.40818	Heart
GTEX.12WSK.0726.SM.5LZUV	-0.336696	-0.485681	-0.401615	Blood Vessel
GTEX.12WSK.0826.SM.5CVNP	-0.358121	-0.546442	-0.494663	Lung
GTEX.12WSK.0926.SM.5CVNQ	-0.31189	-0.512561	-0.424997	Thyroid
GTEX.12WSK.1026.SM.5CVNR	-0.357483	-0.500881	-0.480735	Adipose Tissue
GTEX.12WSK.1126.SM.5LZV8	-0.375098	-0.488901	-0.598223	Esophagus
GTEX.12WSK.1326.SM.5CVNM	-0.342073	-0.479697	-0.397172	Esophagus
GTEX.12WSK.1426.SM.5CVNN	-0.449233	-0.512487	-0.601805	Stomach
GTEX.12WSK.1526.SM.5CVNO	-0.395007	-0.492323	-0.465431	Small Intestine
GTEX.12WSK.1926.SM.5LZVK	-0.371376	-0.535257	-0.380374	Ovary
GTEX.12WSK.2026.SM.5CVNB	-0.323445	-0.491175	-0.327098	Uterus
GTEX.12WSK.2126.SM.5CVNC	-0.392882	-0.497442	-0.537259	Skin
GTEX.12WSK.2226.SM.5GCO5	-0.335027	-0.502452	-0.415076	Breast
GTEX.12WSK.2326.SM.5GCOH	-0.361133	-0.520673	-0.494975	Skin
GTEX.12WSK.2626.SM.5GCOT	-0.391001	-0.513295	-0.444471	Nerve
GTEX.12WSK.2726.SM.5CVND	-0.349557	-0.501071	-0.397864	Blood Vessel
GTEX.12WSL.0002.SM.664MF	-0.316667	-0.675112	-0.674553	Blood
GTEX.12WSL.0005.SM.5NQAD	-0.312131	-0.770704	-0.755427	Blood
GTEX.12WSL.0008.SM.664MM	-0.409975	-0.497799	-0.404951	Skin
GTEX.12WSL.0226.SM.5CVMJ	-0.417893	-0.544772	-0.653628	Liver
GTEX.12WSL.0326.SM.5CVMK	-0.362333	-0.465478	-0.431639	Adrenal Gland
GTEX.12WSL.0426.SM.5GCNX	-0.387008	-0.511615	-0.56182	Pancreas
GTEX.12WSL.0626.SM.5GCOY	-0.321453	-0.496888	-0.435132	Thyroid
GTEX.12WSL.0926.SM.5N9EK	-0.337755	-0.472179	-0.418919	Blood Vessel
GTEX.12WSL.1026.SM.5CVNJ	-0.384407	-0.513471	-0.494087	Lung
GTEX.12WSL.1126.SM.5CVNK	-0.386784	-0.507655	-0.502742	Adipose Tissue
GTEX.12WSL.1226.SM.5DUXE	-0.338591	-0.491189	-0.376673	Esophagus
GTEX.12WSL.1326.SM.5LZVW	-0.342778	-0.472816	-0.374194	Esophagus
GTEX.12WSL.1526.SM.5GCP8	-0.399139	-0.503865	-0.639001	Esophagus
GTEX.12WSL.1626.SM.5GCMU	-0.327515	-0.477295	-0.403514	Colon
GTEX.12WSL.1826.SM.5LZW9	-0.315707	-0.45155	-0.401046	Colon
GTEX.12WSL.2026.SM.5GCML	-0.349535	-0.470956	-0.479423	Skin
GTEX.12WSL.2126.SM.5GCNG	-0.308077	-0.505453	-0.581605	Salivary Gland
GTEX.12WSL.2326.SM.5DUXQ	-0.391816	-0.750312	-0.478126	Testis
GTEX.12WSL.2426.SM.5GCN7	-0.382788	-0.513927	-0.395938	Adipose Tissue
GTEX.12WSL.2526.SM.5GCNJ	-0.396529	-0.502833	-0.497507	Skin
GTEX.12WSL.2626.SM.5GCNV	-0.337035	-0.473004	-0.395992	Blood Vessel
GTEX.12WSL.2726.SM.5CVNL	-0.410006	-0.63754	-0.572056	Muscle
GTEX.12WSL.2826.SM.5LZWL	-0.349316	-0.496303	-0.410823	Nerve
GTEX.12WSM.0005.SM.5NQB3	-0.298443	-0.773384	-0.771521	Blood
GTEX.12WSM.0008.SM.5S2VD	-0.383442	-0.476184	-0.333938	Skin
GTEX.12WSM.0011.R10a.SM.5DUWV	-0.345521	-0.481277	-0.397887	Brain
GTEX.12WSM.0011.R11a.SM.5DUX8	-0.335326	-0.571326	-0.442785	Brain
GTEX.12WSM.0011.R1a.SM.5LZW6	-0.324146	-0.446081	-0.390066	Brain
GTEX.12WSM.0011.R3b.SM.5LZWI	-0.320249	-0.478009	-0.376852	Brain
GTEX.12WSM.0011.R5a.SM.5EQ4Y	-0.350045	-0.450901	-0.400194	Brain
GTEX.12WSM.0011.R6b.SM.5EQ6N	-0.340614	-0.487646	-0.398893	Brain
GTEX.12WSM.0011.R7b.SM.5EGLD	-0.333071	-0.475007	-0.40834	Brain
GTEX.12WSM.0011.R8a.SM.5DUWJ	-0.370412	-0.417187	-0.435328	Brain
GTEX.12WSM.0226.SM.5LZV6	-0.349356	-0.543718	-0.435525	Adipose Tissue
GTEX.12WSM.0326.SM.5LZVI	-0.378794	-0.588254	-0.508046	Muscle
GTEX.12WSM.0426.SM.5LZVU	-0.38114	-0.511559	-0.401165	Nerve
GTEX.12WSM.0526.SM.5GCO8	-0.350697	-0.501035	-0.371129	Blood Vessel
GTEX.12WSM.0626.SM.5GCOK	-0.37145	-0.517176	-0.444215	Adipose Tissue
GTEX.12WSM.0726.SM.5GCOW	-0.414153	-0.637238	-0.64589	Liver
GTEX.12WSM.1326.SM.5GCP9	-0.388894	-0.671527	-0.431444	Testis
GTEX.12WSM.1426.SM.5GCPA	-0.344467	-0.504906	-0.407787	Colon
GTEX.12WSM.1726.SM.5BC6J	-0.352047	-0.528185	-0.460286	Breast
GTEX.12WSM.1826.SM.5BC64	-0.366206	-0.511758	-0.538397	Salivary Gland
GTEX.12WSM.1926.SM.5BC65	-0.369977	-0.494392	-0.543746	Skin
GTEX.12WSM.2126.SM.5GCOC	-0.333156	-0.581024	-0.414006	Brain
GTEX.12WSM.2226.SM.5DUVS	-0.34367	-0.444655	-0.405632	Pituitary
GTEX.12WSN.0001.SM.664MG	-0.317717	-0.67753	-0.706986	Blood
GTEX.12WSN.0006.SM.5NQAP	-0.342786	-0.698697	-0.840512	Blood
GTEX.12WSN.0008.SM.664MI	-0.410716	-0.472781	-0.399333	Skin
GTEX.12WSN.0126.SM.5DUX5	-0.284106	-0.62172	-0.627443	Spleen
GTEX.12WSN.0226.SM.5DUXH	-0.366221	-0.511905	-0.414988	Heart
GTEX.12WSN.0326.SM.5GCP6	-0.336464	-0.484814	-0.355919	Blood Vessel
GTEX.12WSN.0726.SM.5GCMS	-0.309628	-0.519064	-0.464123	Thyroid
GTEX.12WSN.0826.SM.5GCOF	-0.35497	-0.516567	-0.514765	Pancreas
GTEX.12WSN.0926.SM.5GCN1	-0.367099	-0.527977	-0.445747	Adrenal Gland
GTEX.12WSN.1326.SM.5GCNT	-0.35537	-0.544347	-0.468584	Breast
GTEX.12WSN.1826.SM.5LZUT	-0.326542	-0.467109	-0.390676	Esophagus
GTEX.12WSN.2226.SM.5DUXT	-0.322487	-0.507698	-0.597783	Salivary Gland
GTEX.12WSN.2526.SM.5LZU8	-0.370028	-0.610369	-0.553746	Muscle
GTEX.12WSN.2726.SM.5LZUK	-0.334102	-0.449895	-0.368717	Blood Vessel
GTEX.12WSN.5001.SM.7DHMK	-0.29052	-0.56699	-0.417255	Heart
GTEX.12WSN.5004.SM.793CE	-0.402668	-0.511672	-0.568023	Lung
GTEX.12WSN.5007.SM.7MGWH	-0.439183	-0.495912	-0.504196	Prostate
GTEX.12WSN.5013.SM.7P8P9	-0.370668	-0.440029	-0.579198	Esophagus
GTEX.12WSN.5016.SM.7DUGY	-0.33319	-0.45717	-0.408225	Esophagus
GTEX.12WSN.5019.SM.79OM6	-0.371608	-0.486865	-0.505561	Skin
GTEX.12ZZW.0005.SM.5O9BY	-0.3258	-0.72335	-0.710172	Blood
GTEX.12ZZW.0008.SM.5YY9L	-0.400777	-0.506015	-0.409939	Skin
GTEX.12ZZW.0011.R10b.SM.5HL9X	-0.326492	-0.466992	-0.379071	Brain
GTEX.12ZZW.0011.R3a.SM.5DUWW	-0.353078	-0.475744	-0.411345	Brain
GTEX.12ZZW.0011.R4a.SM.5DUX9	-0.31932	-0.475698	-0.372286	Brain
GTEX.12ZZW.0011.R5a.SM.5DUVN	-0.328176	-0.48969	-0.394983	Brain
GTEX.12ZZW.0011.R6a.SM.5DUVZ	-0.335016	-0.48694	-0.395225	Brain
GTEX.12ZZW.0011.R7a.SM.5DUWC	-0.335464	-0.486121	-0.407412	Brain
GTEX.12ZZW.0426.SM.5GCO9	-0.338392	-0.540314	-0.412468	Blood Vessel
GTEX.12ZZW.0926.SM.5LZUD	-0.356921	-0.513733	-0.552705	Lung
GTEX.12ZZW.1026.SM.5GCMM	-0.316977	-0.540293	-0.437901	Heart
GTEX.12ZZW.1726.SM.5DUVD	-0.351087	-0.498782	-0.599559	Esophagus
GTEX.12ZZW.2326.SM.5DUW2	-0.35029	-0.485261	-0.461358	Adipose Tissue
GTEX.12ZZW.2426.SM.5DUWE	-0.322283	-0.456774	-0.422742	Colon
GTEX.12ZZW.2926.SM.5LZUP	-0.314935	-0.480364	-0.344782	Brain
GTEX.12ZZW.3026.SM.5LZW7	-0.327534	-0.54191	-0.415532	Pituitary
GTEX.12ZZX.0005.SM.5O9A9	-0.330216	-0.806961	-0.753148	Blood
GTEX.12ZZX.0008.SM.5YY9N	-0.362418	-0.452942	-0.334262	Skin
GTEX.12ZZX.0011.R10b.SM.5DUWK	-0.327701	-0.483125	-0.423745	Brain
GTEX.12ZZX.0011.R11a.SM.5DUVJ	-0.331214	-0.553387	-0.461432	Brain
GTEX.12ZZX.0011.R1a.SM.5EQ6B	-0.35141	-0.375256	-0.46788	Brain
GTEX.12ZZX.0011.R2a.SM.5EGLG	-0.353741	-0.427258	-0.387642	Brain
GTEX.12ZZX.0011.R3b.SM.5EGLH	-0.330925	-0.47127	-0.401644	Brain
GTEX.12ZZX.0011.R5a.SM.5HL89	-0.323512	-0.466799	-0.401249	Brain
GTEX.12ZZX.0011.R6a.SM.5HL8L	-0.34629	-0.449111	-0.403434	Brain
GTEX.12ZZX.0011.R7b.SM.5DUVV	-0.332953	-0.456824	-0.424861	Brain
GTEX.12ZZX.0011.R8a.SM.5DUW8	-0.35495	-0.406714	-0.417943	Brain
GTEX.12ZZX.0126.SM.5EGK9	-0.413276	-0.479215	-0.494146	Skin
GTEX.12ZZX.0226.SM.5DUXU	-0.334837	-0.501237	-0.481915	Adipose Tissue
GTEX.12ZZX.0326.SM.5DUVH	-0.368502	-0.624442	-0.559826	Muscle
GTEX.12ZZX.0426.SM.5DUVT	-0.36572	-0.500344	-0.436496	Nerve
GTEX.12ZZX.0526.SM.5DUW6	-0.310875	-0.49443	-0.366489	Blood Vessel
GTEX.12ZZX.0626.SM.5EQ46	-0.335879	-0.504081	-0.409323	Blood Vessel
GTEX.12ZZX.0726.SM.5EGKA	-0.321808	-0.523749	-0.421704	Heart
GTEX.12ZZX.1026.SM.5LZUW	-0.316442	-0.498114	-0.329339	Blood Vessel
GTEX.12ZZX.1126.SM.5EGKB	-0.339301	-0.516591	-0.48826	Breast
GTEX.12ZZX.1226.SM.5EGHS	-0.271372	-0.526218	-0.473068	Thyroid
GTEX.12ZZX.1326.SM.5DUWI	-0.435659	-0.509748	-0.614904	Esophagus
GTEX.12ZZX.1726.SM.5BC63	-0.345082	-0.53101	-0.545396	Adipose Tissue
GTEX.12ZZX.1926.SM.5EGKC	-0.328691	-0.498018	-0.371669	Vagina
GTEX.12ZZX.2026.SM.5LZV9	-0.350528	-0.508018	-0.368832	Ovary
GTEX.12ZZX.2126.SM.5LZVL	-0.338555	-0.523394	-0.346742	Uterus
GTEX.12ZZX.2426.SM.5GCOE	-0.406071	-0.490867	-0.530274	Skin
GTEX.12ZZX.2726.SM.5N9FT	-0.311868	-0.492155	-0.409588	Colon
GTEX.12ZZX.2826.SM.5BC6K	-0.339815	-0.572921	-0.447074	Brain
GTEX.12ZZX.2926.SM.5GCOQ	-0.324781	-0.497905	-0.395067	Brain
GTEX.12ZZX.3026.SM.5GCP3	-0.342195	-0.427372	-0.408779	Pituitary
GTEX.12ZZY.0008.SM.5YY9Q	-0.407365	-0.485632	-0.405351	Skin
GTEX.12ZZY.0011.R10b.SM.5HL7W	-0.305509	-0.442513	-0.405097	Brain
GTEX.12ZZY.0011.R5a.SM.5EGL9	-0.33026	-0.448287	-0.426828	Brain
GTEX.12ZZY.0011.R6b.SM.5EGLA	-0.347371	-0.468014	-0.415965	Brain
GTEX.12ZZY.0011.R7a.SM.5EGLB	-0.327275	-0.470007	-0.422111	Brain
GTEX.12ZZY.0126.SM.5LZV2	-0.429276	-0.776852	-0.471785	Testis
GTEX.12ZZY.0226.SM.5LZVE	-0.394266	-0.475331	-0.509028	Skin
GTEX.12ZZY.0326.SM.5LZVQ	-0.346387	-0.517042	-0.465247	Adipose Tissue
GTEX.12ZZY.0426.SM.5LZW3	-0.352065	-0.498321	-0.420701	Nerve
GTEX.12ZZY.0526.SM.5EQ5H	-0.338354	-0.468539	-0.385982	Blood Vessel
GTEX.12ZZY.0626.SM.5EQ5T	-0.344191	-0.608134	-0.572262	Muscle
GTEX.12ZZY.0726.SM.5EQ66	-0.357174	-0.501908	-0.515466	Skin
GTEX.12ZZY.0826.SM.5EQMT	-0.311243	-0.472516	-0.414139	Thyroid
GTEX.12ZZY.0926.SM.5EQ6I	-0.341326	-0.506997	-0.566664	Lung
GTEX.12ZZY.1126.SM.5DUWQ	-0.28435	-0.558508	-0.420986	Heart
GTEX.12ZZY.1226.SM.5GCNK	-0.325658	-0.491267	-0.417963	Heart
GTEX.12ZZY.1326.SM.5GCNW	-0.326588	-0.495977	-0.343557	Blood Vessel
GTEX.12ZZY.1426.SM.5N9EI	-0.425635	-0.559553	-0.59762	Esophagus
GTEX.12ZZY.1526.SM.5LZWF	-0.326067	-0.48644	-0.397063	Esophagus
GTEX.12ZZY.2726.SM.5EQ45	-0.309639	-0.471874	-0.41126	Colon
GTEX.12ZZY.2926.SM.5DUXO	-0.323444	-0.573197	-0.442538	Brain
GTEX.12ZZY.3026.SM.5GCOU	-0.319582	-0.502965	-0.403772	Brain
GTEX.12ZZY.3126.SM.5DUX3	-0.336069	-0.522731	-0.426166	Pituitary
GTEX.12ZZZ.0008.SM.5YY9S	-0.367934	-0.481842	-0.389313	Skin
GTEX.12ZZZ.0011.R10a.SM.5P9HC	-0.315483	-0.474759	-0.432855	Brain
GTEX.12ZZZ.0011.R11a.SM.5EGLC	-0.321541	-0.564024	-0.474499	Brain
GTEX.12ZZZ.0011.R3b.SM.5DUXK	-0.33077	-0.448205	-0.399302	Brain
GTEX.12ZZZ.0011.R4b.SM.5DUV7	-0.350518	-0.452727	-0.435586	Brain
GTEX.12ZZZ.0011.R5a.SM.5EQ4M	-0.336358	-0.470608	-0.436966	Brain
GTEX.12ZZZ.0011.R6b.SM.5EQ5B	-0.34568	-0.438775	-0.429615	Brain
GTEX.12ZZZ.0011.R7b.SM.5EGLE	-0.331059	-0.467139	-0.422159	Brain
GTEX.12ZZZ.0226.SM.59HKU	-0.375904	-0.596815	-0.540973	Muscle
GTEX.12ZZZ.0526.SM.5DUX6	-0.335574	-0.508858	-0.459563	Adipose Tissue
GTEX.12ZZZ.0626.SM.5DUXI	-0.407333	-0.497763	-0.519049	Skin
GTEX.12ZZZ.0726.SM.5GCNZ	-0.356939	-0.488583	-0.524837	Skin
GTEX.12ZZZ.0926.SM.5N9EQ	-0.357283	-0.516393	-0.436639	Adrenal Gland
GTEX.12ZZZ.1226.SM.59HK1	-0.275439	-0.469331	-0.426411	Thyroid
GTEX.12ZZZ.1326.SM.59HKW	-0.432566	-0.621346	-0.702343	Liver
GTEX.12ZZZ.1726.SM.59HK5	-0.26438	-0.531903	-0.438982	Heart
GTEX.12ZZZ.2026.SM.5LZWJ	-0.327001	-0.47959	-0.422859	Prostate
GTEX.12ZZZ.2426.SM.5GCNN	-0.335021	-0.461235	-0.423888	Colon
GTEX.12ZZZ.3026.SM.5BC67	-0.3444	-0.473868	-0.401303	Brain
GTEX.12ZZZ.3126.SM.5LZU6	-0.349076	-0.571002	-0.473226	Brain
GTEX.13111.0002.SM.5TDBU	-0.235932	-0.60795	-0.647404	Blood
GTEX.13111.0005.SM.5NQ7Z	-0.318099	-0.750824	-0.796448	Blood
GTEX.13111.0008.SM.5YY8R	-0.393821	-0.4884	-0.442142	Skin
GTEX.13111.0126.SM.5EGHO	-0.303557	-0.628164	-0.602376	Spleen
GTEX.13111.0226.SM.5EQ55	-0.337883	-0.461312	-0.414424	Thyroid
GTEX.13111.0326.SM.5DUXF	-0.343416	-0.462458	-0.384814	Adrenal Gland
GTEX.13111.0426.SM.5DUXR	-0.388699	-0.515915	-0.570172	Lung
GTEX.13111.0526.SM.5LZVF	-0.331454	-0.482599	-0.360005	Blood Vessel
GTEX.13111.0626.SM.5LZVR	-0.339001	-0.521371	-0.501913	Adipose Tissue
GTEX.13111.0726.SM.5DUVE	-0.500337	-0.492757	-0.589242	Colon
GTEX.13111.0826.SM.5LZV3	-0.387332	-0.506771	-0.636079	Esophagus
GTEX.13111.0926.SM.5DUVQ	-0.349945	-0.499275	-0.378352	Esophagus
GTEX.13111.1126.SM.5GCMZ	-0.348804	-0.497779	-0.428774	Esophagus
GTEX.13111.1226.SM.5GCNC	-0.305167	-0.488892	-0.403193	Stomach
GTEX.13111.1326.SM.5GCNO	-0.326183	-0.468795	-0.35447	Prostate
GTEX.13111.1426.SM.5DUW3	-0.337359	-0.495263	-0.464977	Small Intestine
GTEX.13111.1526.SM.5EGJX	-0.405292	-0.721005	-0.457089	Testis
GTEX.13111.1626.SM.5EGJY	-0.362137	-0.520191	-0.516884	Skin
GTEX.13111.1726.SM.5EGJZ	-0.357364	-0.521728	-0.380107	Adipose Tissue
GTEX.13111.1926.SM.5GCOL	-0.335415	-0.484568	-0.405705	Colon
GTEX.13111.2026.SM.5GCMN	-0.389431	-0.502515	-0.434412	Nerve
GTEX.13111.2126.SM.5LZU2	-0.338676	-0.485923	-0.378947	Blood Vessel
GTEX.13111.2226.SM.5LZUE	-0.367218	-0.591216	-0.568697	Muscle
GTEX.13111.2326.SM.5LZUQ	-0.352774	-0.504588	-0.522641	Salivary Gland
GTEX.13112.0008.SM.5YY9M	-0.402355	-0.445496	-0.35903	Skin
GTEX.13112.0011.R1b.SM.5HL7K	-0.32457	-0.44616	-0.447365	Brain
GTEX.13112.0011.R3b.SM.5HL9L	-0.339894	-0.431598	-0.384393	Brain
GTEX.13112.0011.R4b.SM.5DUXL	-0.3394	-0.428089	-0.417364	Brain
GTEX.13112.0011.R5b.SM.5DUV8	-0.333448	-0.45169	-0.39195	Brain
GTEX.13112.0011.R6b.SM.5DUVK	-0.354849	-0.453691	-0.40804	Brain
GTEX.13112.0011.R7b.SM.5DUVW	-0.355084	-0.464542	-0.414793	Brain
GTEX.13112.0011.R8b.SM.664OV	-0.359589	-0.422866	-0.491726	Brain
GTEX.13112.0126.SM.5P9IU	-0.359551	-0.46245	-0.504674	Skin
GTEX.13112.0226.SM.5P9IV	-0.429648	-0.74434	-0.45912	Testis
GTEX.13112.0326.SM.5P9IW	-0.305186	-0.474011	-0.41035	Thyroid
GTEX.13112.0426.SM.5PNVC	-0.296746	-0.527162	-0.390552	Heart
GTEX.13112.0526.SM.5EQ4S	-0.334146	-0.495227	-0.403689	Heart
GTEX.13112.1126.SM.5GCMY	-0.32877	-0.472972	-0.448968	Adipose Tissue
GTEX.13112.1426.SM.5EGH8	-0.423366	-0.627887	-0.670779	Liver
GTEX.13112.2126.SM.5GCO4	-0.332484	-0.548602	-0.528172	Kidney
GTEX.13112.2626.SM.5BC66	-0.368557	-0.622026	-0.598529	Muscle
GTEX.13112.2726.SM.5DUW5	-0.320835	-0.521532	-0.450098	Adipose Tissue
GTEX.13112.2826.SM.5DUWH	-0.37027	-0.475909	-0.494425	Skin
GTEX.13112.2926.SM.5DUWT	-0.341712	-0.546328	-0.437698	Brain
GTEX.13112.3126.SM.5IFGP	-0.348956	-0.518818	-0.463333	Pituitary
GTEX.13113.0006.SM.5NQ7X	-0.304777	-0.769705	-0.759023	Blood
GTEX.13113.0008.SM.5YY9T	-0.379569	-0.456143	-0.335002	Skin
GTEX.13113.0126.SM.5LZVX	-0.317319	-0.499168	-0.45297	Thyroid
GTEX.13113.0526.SM.5GCN2	-0.318769	-0.491962	-0.372662	Blood Vessel
GTEX.13113.0626.SM.5GCP2	-0.339145	-0.491451	-0.429407	Esophagus
GTEX.13113.0726.SM.5LZUF	-0.422188	-0.488791	-0.58958	Stomach
GTEX.13113.1126.SM.5LZU9	-0.333481	-0.48435	-0.468125	Adipose Tissue
GTEX.13113.1226.SM.5EGHT	-0.414269	-0.527182	-0.592672	Small Intestine
GTEX.13113.1326.SM.5GCOI	-0.386658	-0.582275	-0.645318	Liver
GTEX.13113.1426.SM.5EGHU	-0.451114	-0.484226	-0.554257	Colon
GTEX.13113.1526.SM.5EGHV	-0.333033	-0.491618	-0.537095	Salivary Gland
GTEX.13113.1626.SM.5EQ4I	-0.353957	-0.504475	-0.471947	Skin
GTEX.13113.1826.SM.5LZW4	-0.336113	-0.528382	-0.491522	Adipose Tissue
GTEX.13113.2026.SM.5LZU3	-0.389524	-0.513747	-0.442339	Nerve
GTEX.13113.2126.SM.5EQ4U	-0.345309	-0.504196	-0.385922	Blood Vessel
GTEX.13113.5004.SM.79ONL	-0.364128	-0.509103	-0.559827	Lung
GTEX.13113.5010.SM.7RHFP	-0.326932	-0.416102	-0.42609	Esophagus
GTEX.13113.5013.SM.7SB7G	-0.334161	-0.511042	-0.478419	Breast
GTEX.13113.5016.SM.7EPIP	-0.357627	-0.478761	-0.539482	Skin
GTEX.13113.5019.SM.7EPH2	-0.353942	-0.564149	-0.563151	Muscle
GTEX.1313W.0006.SM.5O9B1	-0.378813	-0.782677	-0.782179	Blood
GTEX.1313W.0008.SM.5YYAP	-0.416637	-0.491642	-0.37372	Skin
GTEX.1313W.0011.R10b.SM.5DUXA	-0.324099	-0.48674	-0.447981	Brain
GTEX.1313W.0011.R11a.SM.5DUXN	-0.335855	-0.557099	-0.457402	Brain
GTEX.1313W.0011.R1b.SM.5EQ4A	-0.304533	-0.423765	-0.46085	Brain
GTEX.1313W.0011.R2a.SM.5EGLF	-0.343117	-0.412954	-0.445805	Brain
GTEX.1313W.0011.R3a.SM.5EGLI	-0.318684	-0.456846	-0.442627	Brain
GTEX.1313W.0011.R4b.SM.5KLZV	-0.311025	-0.443804	-0.376154	Brain
GTEX.1313W.0011.R5b.SM.5L3EP	-0.330543	-0.465859	-0.437669	Brain
GTEX.1313W.0011.R6a.SM.5K7XO	-0.346541	-0.458058	-0.430022	Brain
GTEX.1313W.0011.R7b.SM.5DUWL	-0.322075	-0.471431	-0.495234	Brain
GTEX.1313W.0011.R8a.SM.5DUVM	-0.337587	-0.423379	-0.439297	Brain
GTEX.1313W.0126.SM.5LZUN	-0.360624	-0.49168	-0.485083	Skin
GTEX.1313W.0226.SM.5LZV7	-0.338085	-0.513354	-0.494391	Adipose Tissue
GTEX.1313W.0326.SM.5LZU5	-0.365562	-0.478032	-0.427565	Nerve
GTEX.1313W.0526.SM.5P9FZ	-0.346249	-0.59133	-0.558474	Muscle
GTEX.1313W.0626.SM.5EQ4H	-0.350357	-0.500173	-0.554222	Skin
GTEX.1313W.0726.SM.5EGK1	-0.27409	-0.483785	-0.427001	Thyroid
GTEX.1313W.0826.SM.5EQ4T	-0.321586	-0.515302	-0.476845	Breast
GTEX.1313W.0926.SM.5EQ56	-0.384084	-0.531823	-0.595241	Lung
GTEX.1313W.1026.SM.5EQ5I	-0.316909	-0.507152	-0.389928	Blood Vessel
GTEX.1313W.1126.SM.5EQ5U	-0.31602	-0.510036	-0.429524	Heart
GTEX.1313W.1426.SM.5KLZU	-0.281591	-0.530316	-0.420065	Heart
GTEX.1313W.1626.SM.5J1OE	-0.312534	-0.507475	-0.492796	Adipose Tissue
GTEX.1313W.2726.SM.5P9IX	-0.352059	-0.520841	-0.350467	Ovary
GTEX.1313W.2826.SM.5P9G1	-0.337712	-0.508599	-0.388142	Uterus
GTEX.1313W.3026.SM.5LZUZ	-0.342824	-0.567313	-0.445355	Brain
GTEX.1313W.3126.SM.5LZUI	-0.326912	-0.484301	-0.403062	Brain
GTEX.1313W.3226.SM.5LZUU	-0.339885	-0.447942	-0.377153	Pituitary
GTEX.1314G.0005.SM.5NQ9O	-0.285135	-0.785971	-0.709614	Blood
GTEX.1314G.0008.SM.5YY9K	-0.424888	-0.478637	-0.390137	Skin
GTEX.1314G.0126.SM.5LZUL	-0.257306	-0.558456	-0.434513	Heart
GTEX.1314G.1226.SM.5BC6D	-0.35673	-0.517032	-0.484414	Breast
GTEX.1314G.1326.SM.5BC6E	-0.385457	-0.46491	-0.552726	Skin
GTEX.1314G.1526.SM.5EGK2	-0.381863	-0.487488	-0.481281	Skin
GTEX.1314G.1626.SM.5EQ67	-0.338472	-0.510116	-0.458849	Adipose Tissue
GTEX.1314G.1726.SM.5LZUX	-0.349952	-0.590115	-0.569784	Muscle
GTEX.1314G.1826.SM.5LZVA	-0.354496	-0.484857	-0.444384	Nerve
GTEX.1314G.1926.SM.5BC6F	-0.359674	-0.5169	-0.427925	Blood Vessel
GTEX.1314G.2026.SM.5LZUM	-0.328954	-0.492177	-0.567946	Salivary Gland
GTEX.131XE.0006.SM.5P9F9	-0.279882	-0.701253	-0.754318	Blood
GTEX.131XE.0126.SM.5LZVC	-0.276437	-0.455241	-0.41163	Thyroid
GTEX.131XE.0326.SM.5LZVO	-0.367426	-0.53113	-0.620259	Liver
GTEX.131XE.0426.SM.5IJF4	-0.392378	-0.728473	-0.481866	Testis
GTEX.131XE.0526.SM.5K7YT	-0.278109	-0.5652	-0.4459	Heart
GTEX.131XE.0626.SM.5HL98	-0.267148	-0.497333	-0.416116	Heart
GTEX.131XE.0726.SM.5HL9K	-0.316159	-0.523782	-0.539821	Lung
GTEX.131XE.0826.SM.5HL9W	-0.427847	-0.470968	-0.591654	Colon
GTEX.131XE.0926.SM.5HL7J	-0.311428	-0.470415	-0.415855	Small Intestine
GTEX.131XE.1026.SM.5EGKE	-0.315787	-0.480936	-0.415844	Colon
GTEX.131XE.1126.SM.5EGHW	-0.265459	-0.621448	-0.64659	Spleen
GTEX.131XE.1226.SM.5EGKF	-0.298264	-0.485148	-0.3762	Esophagus
GTEX.131XE.1426.SM.5HL7V	-0.36395	-0.545461	-0.665469	Esophagus
GTEX.131XE.1526.SM.5KM1A	-0.302744	-0.487993	-0.422152	Esophagus
GTEX.131XE.1926.SM.5IFER	-0.368481	-0.507441	-0.570201	Pancreas
GTEX.131XE.2026.SM.5LZW1	-0.3384	-0.468974	-0.495528	Adipose Tissue
GTEX.131XE.2226.SM.5PNYX	-0.304314	-0.472288	-0.413919	Stomach
GTEX.131XE.2326.SM.5PNZ2	-0.354847	-0.50065	-0.503436	Skin
GTEX.131XE.2426.SM.5EQ5V	-0.351155	-0.513844	-0.457411	Adipose Tissue
GTEX.131XE.2526.SM.5EQ57	-0.36098	-0.467851	-0.459925	Nerve
GTEX.131XE.2626.SM.5PNYY	-0.30577	-0.447393	-0.390243	Blood Vessel
GTEX.131XE.2726.SM.5P9G7	-0.357683	-0.564639	-0.564542	Muscle
GTEX.131XF.0006.SM.5P9HK	-0.308631	-0.775824	-0.695458	Blood
GTEX.131XF.0008.SM.664MH	-0.410559	-0.505399	-0.33512	Skin
GTEX.131XF.0126.SM.5DUVF	-0.368707	-0.48857	-0.394847	Adrenal Gland
GTEX.131XF.0426.SM.5HL7U	-0.325469	-0.518029	-0.423194	Heart
GTEX.131XF.0526.SM.5HL87	-0.327304	-0.501639	-0.466098	Blood Vessel
GTEX.131XF.0626.SM.5GIDS	-0.332898	-0.495266	-0.346221	Blood Vessel
GTEX.131XF.0726.SM.5GIE5	-0.352441	-0.510257	-0.48754	Adipose Tissue
GTEX.131XF.0826.SM.5GICG	-0.398437	-0.499276	-0.638727	Esophagus
GTEX.131XF.1026.SM.5BC6A	-0.394375	-0.547731	-0.565299	Lung
GTEX.131XF.1126.SM.5HL8J	-0.330571	-0.485726	-0.380084	Esophagus
GTEX.131XF.1226.SM.5HL8V	-0.408885	-0.48916	-0.599741	Stomach
GTEX.131XF.1326.SM.5GCMQ	-0.442762	-0.542904	-0.608995	Small Intestine
GTEX.131XF.1426.SM.5BC68	-0.384715	-0.532562	-0.536387	Pancreas
GTEX.131XF.1826.SM.5EGKG	-0.284857	-0.487347	-0.417385	Thyroid
GTEX.131XF.2226.SM.5EQKG	-0.355894	-0.557601	-0.441865	Adipose Tissue
GTEX.131XF.2326.SM.5BC6B	-0.380522	-0.598908	-0.554527	Muscle
GTEX.131XF.2426.SM.5BC6C	-0.395977	-0.53401	-0.454101	Nerve
GTEX.131XF.2526.SM.5EQ68	-0.313264	-0.531299	-0.41811	Blood Vessel
GTEX.131XF.2626.SM.5EQ6K	-0.349958	-0.521799	-0.473174	Skin
GTEX.131XF.2826.SM.5EGKH	-0.351214	-0.535998	-0.515981	Salivary Gland
GTEX.131XF.5001.SM.7DHLY	-0.279341	-0.578938	-0.411918	Heart
GTEX.131XF.5007.SM.7PC34	-0.314407	-0.471631	-0.367523	Esophagus
GTEX.131XF.5013.SM.7EWFI	-0.352839	-0.456224	-0.46733	Prostate
GTEX.131XF.5016.SM.7MGWE	-0.40084	-0.484531	-0.495773	Skin
GTEX.131XG.0006.SM.5O9CE	-0.404029	-0.72686	-0.812971	Blood
GTEX.131XG.0008.SM.5YY9O	-0.399249	-0.47542	-0.419297	Skin
GTEX.131XG.0126.SM.5K7UJ	-0.350222	-0.538006	-0.526456	Adipose Tissue
GTEX.131XG.0226.SM.5IFG1	-0.316097	-0.480125	-0.451047	Thyroid
GTEX.131XG.0326.SM.5L3DX	-0.374528	-0.508664	-0.502082	Skin
GTEX.131XG.0426.SM.5IFGD	-0.303008	-0.597242	-0.61068	Spleen
GTEX.131XG.0526.SM.5DUWF	-0.32715	-0.513188	-0.434548	Heart
GTEX.131XG.0626.SM.5GCMP	-0.330592	-0.568989	-0.411012	Heart
GTEX.131XG.0826.SM.5LZVS	-0.306686	-0.512097	-0.466955	Blood Vessel
GTEX.131XG.0926.SM.5LZW5	-0.332723	-0.475037	-0.37239	Esophagus
GTEX.131XG.1026.SM.5GCMX	-0.400638	-0.513227	-0.605207	Esophagus
GTEX.131XG.1126.SM.5DUWR	-0.330948	-0.493424	-0.378987	Esophagus
GTEX.131XG.1226.SM.5EGH9	-0.466691	-0.486168	-0.659872	Stomach
GTEX.131XG.1326.SM.5DUX4	-0.350119	-0.461767	-0.401412	Adrenal Gland
GTEX.131XG.1426.SM.5GCMO	-0.378345	-0.556474	-0.531528	Pancreas
GTEX.131XG.1526.SM.5GCNQ	-0.326069	-0.480575	-0.40883	Colon
GTEX.131XG.1726.SM.5LZUR	-0.377666	-0.547024	-0.560998	Small Intestine
GTEX.131XG.1826.SM.5LZV4	-0.508246	-0.489207	-0.63852	Colon
GTEX.131XG.1926.SM.5LZVG	-0.346506	-0.473815	-0.389142	Ovary
GTEX.131XG.2026.SM.5GCN5	-0.361868	-0.490502	-0.328965	Uterus
GTEX.131XG.2126.SM.5DUXG	-0.367211	-0.495167	-0.515236	Vagina
GTEX.131XG.2226.SM.5DUXS	-0.335232	-0.475124	-0.393857	Blood Vessel
GTEX.131XG.2326.SM.5HL8F	-0.347512	-0.591027	-0.550083	Muscle
GTEX.131XG.2526.SM.5HL7F	-0.362656	-0.509812	-0.425875	Nerve
GTEX.131XG.2626.SM.5KM17	-0.407512	-0.526419	-0.450978	Skin
GTEX.131XH.0006.SM.5O98V	-0.30105	-0.812467	-0.71216	Blood
GTEX.131XH.0008.SM.5YYAC	-0.384052	-0.470458	-0.353236	Skin
GTEX.131XH.0011.R10a.SM.5EGLJ	-0.330142	-0.500049	-0.396003	Brain
GTEX.131XH.0011.R11a.SM.5EGLN	-0.317428	-0.559045	-0.441724	Brain
GTEX.131XH.0011.R1a.SM.5DUWA	-0.336421	-0.452308	-0.434111	Brain
GTEX.131XH.0011.R2b.SM.5DUVY	-0.322789	-0.45359	-0.453567	Brain
GTEX.131XH.0011.R3b.SM.5DUWM	-0.317877	-0.477225	-0.424019	Brain
GTEX.131XH.0011.R4b.SM.5DUWB	-0.314251	-0.460941	-0.386889	Brain
GTEX.131XH.0011.R6a.SM.5KM2G	-0.352884	-0.469299	-0.410919	Brain
GTEX.131XH.0011.R8a.SM.5EGLL	-0.339551	-0.422932	-0.405317	Brain
GTEX.131XH.0126.SM.5LZUY	-0.323238	-0.503047	-0.458858	Skin
GTEX.131XH.0226.SM.5LZVB	-0.28379	-0.556553	-0.438734	Heart
GTEX.131XH.0426.SM.5DUWU	-0.397125	-0.554931	-0.55842	Lung
GTEX.131XH.0526.SM.5DUX7	-0.287799	-0.466261	-0.392798	Thyroid
GTEX.131XH.0626.SM.5LZWH	-0.429094	-0.622373	-0.619899	Liver
GTEX.131XH.0826.SM.5GCN8	-0.33932	-0.526735	-0.437148	Adipose Tissue
GTEX.131XH.2226.SM.5DUXJ	-0.37204	-0.488744	-0.478295	Skin
GTEX.131XH.2426.SM.5PNZ6	-0.332399	-0.435864	-0.344476	Blood Vessel
GTEX.131XH.2526.SM.5GCND	-0.392848	-0.512042	-0.424632	Nerve
GTEX.131XH.2626.SM.5GCNP	-0.416053	-0.511405	-0.580454	Salivary Gland
GTEX.131XH.2726.SM.5GCO2	-0.378611	-0.578772	-0.544083	Muscle
GTEX.131XH.2926.SM.5LZU4	-0.330336	-0.575477	-0.455462	Brain
GTEX.131XW.0006.SM.5O9AO	-0.26382	-0.747676	-0.780165	Blood
GTEX.131XW.0008.SM.664MJ	-0.395688	-0.466843	-0.3567	Skin
GTEX.131XW.0011.R10a.SM.5DUVA	-0.330252	-0.495707	-0.372325	Brain
GTEX.131XW.0011.R11a.SM.5DUV9	-0.336256	-0.56052	-0.457223	Brain
GTEX.131XW.0011.R6b.SM.5K7XY	-0.343871	-0.463906	-0.379795	Brain
GTEX.131XW.0011.R8a.SM.5DUWY	-0.361918	-0.457745	-0.424752	Brain
GTEX.131XW.0011.R9a.SM.5N9EO	-0.315367	-0.459779	-0.482426	Brain
GTEX.131XW.0126.SM.5LZWD	-0.3594	-0.497666	-0.420444	Nerve
GTEX.131XW.0226.SM.5IJCA	-0.344523	-0.480482	-0.371331	Blood Vessel
GTEX.131XW.0326.SM.5KM1J	-0.360581	-0.616767	-0.563491	Muscle
GTEX.131XW.0426.SM.5LZWP	-0.373812	-0.46652	-0.488121	Skin
GTEX.131XW.0526.SM.5PNXZ	-0.345124	-0.514292	-0.441197	Adipose Tissue
GTEX.131XW.0626.SM.5PNVD	-0.373604	-0.47501	-0.501667	Skin
GTEX.131XW.0726.SM.5EGK3	-0.33942	-0.524021	-0.459831	Breast
GTEX.131XW.1126.SM.5EGK4	-0.342014	-0.541968	-0.516031	Lung
GTEX.131XW.2226.SM.5PNY1	-0.340489	-0.471803	-0.354071	Blood Vessel
GTEX.131XW.3126.SM.5LZUC	-0.314596	-0.485897	-0.36127	Brain
GTEX.131XW.3226.SM.5LZUO	-0.33613	-0.535352	-0.423658	Pituitary
GTEX.131YS.0005.SM.5NQAS	-0.318819	-0.789292	-0.69161	Blood
GTEX.131YS.0008.SM.5YY9Z	-0.394556	-0.448658	-0.397401	Skin
GTEX.131YS.0011.R10b.SM.5EQ5N	-0.322239	-0.461017	-0.44275	Brain
GTEX.131YS.0011.R11b.SM.5EGLM	-0.333633	-0.57315	-0.472496	Brain
GTEX.131YS.0011.R1a.SM.5DUXC	-0.294529	-0.420364	-0.474077	Brain
GTEX.131YS.0011.R3b.SM.5DUXB	-0.320021	-0.447708	-0.405297	Brain
GTEX.131YS.0011.R4a.SM.5DUVL	-0.318854	-0.438747	-0.370011	Brain
GTEX.131YS.0011.R5b.SM.5K7YB	-0.344723	-0.454304	-0.422992	Brain
GTEX.131YS.0011.R7a.SM.5IJDA	-0.346603	-0.435417	-0.422343	Brain
GTEX.131YS.0011.R9b.SM.5EQLY	-0.298765	-0.416871	-0.450996	Brain
GTEX.131YS.0126.SM.5KM1M	-0.3708	-0.490716	-0.488659	Skin
GTEX.131YS.0226.SM.5IJEH	-0.345785	-0.530623	-0.451997	Adipose Tissue
GTEX.131YS.0326.SM.5PNYW	-0.375431	-0.504924	-0.430903	Nerve
GTEX.131YS.0426.SM.5EQ4J	-0.32736	-0.479492	-0.358208	Blood Vessel
GTEX.131YS.0526.SM.5EGKJ	-0.362514	-0.614204	-0.561394	Muscle
GTEX.131YS.0626.SM.5EGKL	-0.342474	-0.508236	-0.444413	Breast
GTEX.131YS.0726.SM.5P9G9	-0.274393	-0.513429	-0.446239	Thyroid
GTEX.131YS.0826.SM.5PNYV	-0.343024	-0.536738	-0.422785	Heart
GTEX.131YS.0926.SM.5IJB9	-0.387096	-0.509423	-0.5703	Lung
GTEX.131YS.1126.SM.5N9FQ	-0.308291	-0.525842	-0.343181	Blood Vessel
GTEX.131YS.1226.SM.5K7VE	-0.306609	-0.490838	-0.376861	Blood Vessel
GTEX.131YS.1426.SM.5IJF7	-0.431507	-0.526915	-0.597001	Esophagus
GTEX.131YS.1626.SM.5HL6C	-0.400671	-0.632702	-0.619832	Liver
GTEX.131YS.1726.SM.5HL7G	-0.319292	-0.519703	-0.421777	Adipose Tissue
GTEX.131YS.2026.SM.5P9J8	-0.363134	-0.51179	-0.402076	Adrenal Gland
GTEX.131YS.2226.SM.5P9G8	-0.37617	-0.534445	-0.368734	Ovary
GTEX.131YS.2326.SM.5IJFJ	-0.357145	-0.50732	-0.346425	Uterus
GTEX.131YS.2426.SM.5J2OD	-0.340728	-0.513149	-0.394271	Vagina
GTEX.131YS.2826.SM.5EQ47	-0.392938	-0.504909	-0.523842	Skin
GTEX.131YS.2926.SM.5EGKI	-0.311549	-0.498319	-0.386844	Colon
GTEX.131YS.3026.SM.5EGHY	-0.320078	-0.58117	-0.446098	Brain
GTEX.131YS.3126.SM.5KLYT	-0.312691	-0.477898	-0.397252	Brain
GTEX.131YS.3226.SM.5IFGV	-0.329108	-0.506242	-0.428905	Pituitary
GTEX.132AR.0006.SM.5NQ7N	-0.324926	-0.712431	-0.763481	Blood
GTEX.132AR.0008.SM.62LDH	-0.380995	-0.515159	-0.411654	Skin
GTEX.132AR.0226.SM.5IJBE	-0.334909	-0.523189	-0.461658	Adipose Tissue
GTEX.132AR.0326.SM.5KM2C	-0.348476	-0.499145	-0.491755	Skin
GTEX.132AR.0426.SM.5IFH8	-0.352632	-0.549779	-0.612792	Liver
GTEX.132AR.0526.SM.5J2MJ	-0.317802	-0.508981	-0.493716	Adipose Tissue
GTEX.132AR.0726.SM.5EQ6J	-0.305561	-0.435657	-0.37427	Blood Vessel
GTEX.132AR.0826.SM.5EGK6	-0.315911	-0.506709	-0.461207	Breast
GTEX.132AR.1026.SM.5PNVL	-0.34896	-0.572316	-0.515918	Muscle
GTEX.132AR.1126.SM.5P9GA	-0.29091	-0.484946	-0.485156	Thyroid
GTEX.132AR.1326.SM.5K7YC	-0.321035	-0.446994	-0.417794	Blood Vessel
GTEX.132AR.1426.SM.5IFF1	-0.336851	-0.484928	-0.445741	Ovary
GTEX.132AR.1526.SM.5KM1L	-0.329908	-0.461325	-0.371092	Uterus
GTEX.132AR.1726.SM.5EGHQ	-0.299814	-0.498829	-0.453981	Adrenal Gland
GTEX.132AR.1826.SM.5EGHR	-0.348594	-0.516913	-0.551185	Pancreas
GTEX.132AR.1926.SM.5EGK5	-0.324439	-0.519401	-0.435525	Heart
GTEX.132AR.2026.SM.5IJG4	-0.256129	-0.560523	-0.462182	Heart
GTEX.132AR.2126.SM.5K7XG	-0.302511	-0.47384	-0.392349	Blood Vessel
GTEX.132AR.2226.SM.5J2NT	-0.384843	-0.52169	-0.638035	Esophagus
GTEX.132AR.2326.SM.5IJDY	-0.292456	-0.460968	-0.392118	Esophagus
GTEX.132AR.2426.SM.5IFFD	-0.361633	-0.486312	-0.579687	Stomach
GTEX.132AR.2526.SM.5PNVM	-0.298062	-0.45278	-0.406107	Esophagus
GTEX.132AR.2726.SM.5PNVN	-0.466483	-0.538243	-0.690308	Colon
GTEX.132AR.2826.SM.5IJFV	-0.306206	-0.462068	-0.457376	Colon
GTEX.132NY.0005.SM.5O9AC	-0.313193	-0.770177	-0.786489	Blood
GTEX.132NY.0008.SM.62LFX	-0.386171	-0.458631	-0.357624	Skin
GTEX.132NY.0326.SM.5IJBL	-0.359441	-0.496782	-0.482934	Skin
GTEX.132NY.0526.SM.5EQ4V	-0.356545	-0.490716	-0.420178	Nerve
GTEX.132NY.0626.SM.5L3D9	-0.331195	-0.485279	-0.379135	Blood Vessel
GTEX.132NY.0726.SM.5KLZM	-0.37051	-0.531436	-0.533016	Muscle
GTEX.132NY.0826.SM.5K7Y7	-0.346844	-0.510131	-0.453218	Breast
GTEX.132NY.0926.SM.5P9G3	-0.398565	-0.588322	-0.645641	Liver
GTEX.132NY.1026.SM.5P9IY	-0.314552	-0.498404	-0.442855	Thyroid
GTEX.132NY.1126.SM.5PNVE	-0.334279	-0.47932	-0.457671	Adipose Tissue
GTEX.132NY.1226.SM.5PNVF	-0.402913	-0.514874	-0.55876	Lung
GTEX.132NY.1426.SM.5J1MJ	-0.335108	-0.491496	-0.426968	Heart
GTEX.132NY.1726.SM.5EGKK	-0.258783	-0.525113	-0.408404	Heart
GTEX.132NY.2026.SM.5L3FM	-0.296463	-0.47676	-0.387667	Esophagus
GTEX.132NY.2226.SM.5J2LZ	-0.383756	-0.488329	-0.453218	Adrenal Gland
GTEX.132NY.2726.SM.5PNY2	-0.312096	-0.48773	-0.391281	Colon
GTEX.132NY.2826.SM.5P9G2	-0.313903	-0.517712	-0.47617	Prostate
GTEX.132Q8.0006.SM.5NQA4	-0.328417	-0.802596	-0.766307	Blood
GTEX.132Q8.0008.SM.5ZZUC	-0.374472	-0.459214	-0.309439	Skin
GTEX.132Q8.0011.R10b.SM.5DUWZ	-0.334485	-0.475433	-0.431741	Brain
GTEX.132Q8.0011.R11b.SM.5DUW9	-0.312029	-0.576382	-0.468534	Brain
GTEX.132Q8.0011.R1a.SM.5EGLK	-0.300338	-0.492639	-0.474922	Brain
GTEX.132Q8.0011.R2b.SM.5EQ5Z	-0.297991	-0.473709	-0.458638	Brain
GTEX.132Q8.0011.R5a.SM.5IJDM	-0.318737	-0.424835	-0.432004	Brain
GTEX.132Q8.0011.R6a.SM.5K7YN	-0.322158	-0.443993	-0.429969	Brain
GTEX.132Q8.0011.R7b.SM.5N9F1	-0.314274	-0.446218	-0.424218	Brain
GTEX.132Q8.0011.R8b.SM.5DUWX	-0.330308	-0.431898	-0.456991	Brain
GTEX.132Q8.0526.SM.5IJBQ	-0.337191	-0.519925	-0.446125	Blood Vessel
GTEX.132Q8.0626.SM.5L3F3	-0.378745	-0.579075	-0.513285	Muscle
GTEX.132Q8.1126.SM.5K7XS	-0.325376	-0.519942	-0.427363	Heart
GTEX.132Q8.1426.SM.5EGK7	-0.320034	-0.596562	-0.489744	Breast
GTEX.132Q8.1726.SM.5EGK8	-0.324007	-0.550918	-0.483473	Adipose Tissue
GTEX.132Q8.1826.SM.5EGIY	-0.385299	-0.507508	-0.637029	Esophagus
GTEX.132Q8.2926.SM.5IFFP	-0.320464	-0.571432	-0.465765	Brain
GTEX.132Q8.3026.SM.5PNVG	-0.32719	-0.483543	-0.416483	Brain
GTEX.132QS.0001.SM.62LDA	-0.325303	-0.672962	-0.687909	Blood
GTEX.132QS.0005.SM.5LZXK	-0.328494	-0.786509	-0.837281	Blood
GTEX.132QS.0008.SM.5ZZUB	-0.407212	-0.481654	-0.369205	Skin
GTEX.132QS.0126.SM.5IFH9	-0.368285	-0.468336	-0.401619	Adrenal Gland
GTEX.132QS.0226.SM.5IFFZ	-0.295081	-0.622294	-0.636707	Spleen
GTEX.132QS.0326.SM.5IJFN	-0.326302	-0.488774	-0.433761	Thyroid
GTEX.132QS.0426.SM.5KLZ6	-0.287424	-0.555185	-0.403654	Heart
GTEX.132QS.0526.SM.5IJC7	-0.324407	-0.508532	-0.38723	Heart
GTEX.132QS.0626.SM.62LFM	-0.34381	-0.465137	-0.343596	Blood Vessel
GTEX.132QS.0726.SM.5IJE9	-0.380783	-0.515762	-0.534595	Lung
GTEX.132QS.0826.SM.5K7WV	-0.336897	-0.495438	-0.460361	Adipose Tissue
GTEX.132QS.0926.SM.5P9GB	-0.352966	-0.49852	-0.502439	Pancreas
GTEX.132QS.1126.SM.5P9GC	-0.361665	-0.449459	-0.418052	Prostate
GTEX.132QS.1226.SM.5P9GD	-0.416976	-0.75324	-0.455935	Testis
GTEX.132QS.1426.SM.5P9GE	-0.405427	-0.491175	-0.543388	Esophagus
GTEX.132QS.1526.SM.5J2MV	-0.324985	-0.465984	-0.363938	Esophagus
GTEX.132QS.1626.SM.5K7YZ	-0.333604	-0.472002	-0.368549	Esophagus
GTEX.132QS.1826.SM.5IFFN	-0.422175	-0.508819	-0.62132	Stomach
GTEX.132QS.2426.SM.62LFI	-0.375568	-0.48232	-0.420341	Nerve
GTEX.132QS.2526.SM.62LFJ	-0.345481	-0.501782	-0.429286	Adipose Tissue
GTEX.1339X.0005.SM.5O9CQ	-0.386986	-0.785472	-0.778685	Blood
GTEX.1339X.0008.SM.5ZZUL	-0.463936	-0.433968	-0.357236	Skin
GTEX.1339X.0326.SM.5K7Z8	-0.318868	-0.521936	-0.405564	Heart
GTEX.1339X.0426.SM.5KLZY	-0.276669	-0.536063	-0.403804	Heart
GTEX.1339X.0526.SM.5KLYW	-0.319219	-0.476486	-0.36349	Blood Vessel
GTEX.1339X.0626.SM.5IJER	-0.384684	-0.586363	-0.586538	Lung
GTEX.1339X.0726.SM.5L3FF	-0.338213	-0.481223	-0.488429	Adipose Tissue
GTEX.1339X.0826.SM.5J2O6	-0.34842	-0.478062	-0.390214	Adrenal Gland
GTEX.1339X.1026.SM.5IFH5	-0.353189	-0.553641	-0.514861	Pancreas
GTEX.1339X.1126.SM.5J2OI	-0.338671	-0.485714	-0.386239	Esophagus
GTEX.1339X.1426.SM.5K7YO	-0.332719	-0.464508	-0.350745	Stomach
GTEX.1339X.1626.SM.5IJDN	-0.332274	-0.466182	-0.438537	Colon
GTEX.1339X.1726.SM.5P9J9	-0.332624	-0.475924	-0.407148	Colon
GTEX.1339X.1926.SM.5PNVP	-0.371995	-0.681664	-0.426907	Testis
GTEX.1339X.2326.SM.5HL5B	-0.335337	-0.507723	-0.573502	Salivary Gland
GTEX.1339X.2426.SM.5KLYU	-0.353124	-0.612863	-0.504041	Muscle
GTEX.1339X.2626.SM.5K7YX	-0.318595	-0.416553	-0.387114	Blood Vessel
GTEX.1339X.2726.SM.5PNYU	-0.360363	-0.496053	-0.418341	Nerve
GTEX.133LE.0008.SM.62LDD	-0.352077	-0.438639	-0.344267	Skin
GTEX.133LE.0226.SM.5PNY3	-0.335954	-0.46926	-0.353765	Blood Vessel
GTEX.133LE.0326.SM.5P9G4	-0.314389	-0.484967	-0.446357	Thyroid
GTEX.133LE.0526.SM.5N9EJ	-0.393387	-0.500196	-0.587906	Lung
GTEX.133LE.0626.SM.5IFFJ	-0.384827	-0.501394	-0.624432	Esophagus
GTEX.133LE.0726.SM.5P9IZ	-0.30514	-0.484065	-0.365748	Esophagus
GTEX.133LE.0926.SM.5P9J1	-0.38257	-0.478797	-0.44488	Adipose Tissue
GTEX.133LE.1226.SM.5IFGC	-0.344942	-0.455794	-0.358443	Ovary
GTEX.133LE.1326.SM.5IFGO	-0.431725	-0.472647	-0.613255	Stomach
GTEX.133LE.1426.SM.5IFH1	-0.440314	-0.525356	-0.641714	Small Intestine
GTEX.133LE.1526.SM.5IFEN	-0.488517	-0.483391	-0.624768	Colon
GTEX.133LE.1726.SM.5K7VQ	-0.324714	-0.509563	-0.448338	Breast
GTEX.133LE.1826.SM.5J1MV	-0.349088	-0.516254	-0.518494	Skin
GTEX.133LE.1926.SM.5N9FV	-0.329473	-0.534338	-0.48815	Adipose Tissue
GTEX.133LE.2026.SM.5K7WM	-0.387203	-0.615654	-0.551455	Muscle
[truncated: 15,383 more rows]

## Sheet: Figure 7C
https://figshare.com/articles/dataset/GTEXDEPMAP_gene_essentiality_scores/21382026

## Sheet: Figure 7D
sample	KRAS	ess	type
TCGA-HZ-7922-01	MUT	-1.62402	Cancer
TCGA-IB-7891-01	WT	-1.0966	Cancer
TCGA-Q3-A5QY-01	WT	-1.0188	Cancer
TCGA-FB-A545-01	MUT	-1.78117	Cancer
TCGA-PZ-A5RE-01	MUT	-1.89911	Cancer
TCGA-2J-AABI-01	MUT	-1.1073	Cancer
TCGA-YB-A89D-01	MUT	-1.77535	Cancer
TCGA-IB-7889-01	MUT	-1.58988	Cancer
TCGA-OE-A75W-01	MUT	-1.99223	Cancer
TCGA-FB-AAQ3-01	MUT	-1.39654	Cancer
TCGA-HZ-7919-01	MUT	-1.78407	Cancer
TCGA-2L-AAQL-01	MUT	-1.33531	Cancer
TCGA-FB-AAQ0-01	MUT	-1.88947	Cancer
TCGA-3A-A9IX-01	WT	-1.03895	Cancer
TCGA-US-A776-01	WT	-1.50124	Cancer
TCGA-XD-AAUH-01	WT	-1.47391	Cancer
TCGA-2J-AABV-01	WT	-1.11428	Cancer
TCGA-XN-A8T5-01	WT	-1.5697	Cancer
TCGA-IB-8126-01	WT	-1.16403	Cancer
TCGA-S4-A8RM-01	MUT	-2.02982	Cancer
TCGA-HZ-8002-01	WT	-1.0554	Cancer
TCGA-3A-A9IH-01	MUT	-1.69282	Cancer
TCGA-F2-A44H-01	WT	-1.08273	Cancer
TCGA-HZ-A4BK-01	MUT	-1.15465	Cancer
TCGA-FB-AAQ1-01	MUT	-1.28347	Cancer
TCGA-3A-A9I9-01	MUT	-1.2874	Cancer
TCGA-3A-A9IB-01	MUT	-1.33209	Cancer
TCGA-FB-AAPZ-01	MUT	-1.63727	Cancer
TCGA-FB-AAPU-01	MUT	-1.80931	Cancer
TCGA-HZ-A49H-01	MUT	-1.35489	Cancer
TCGA-2J-AABK-01	MUT	-1.6373	Cancer
TCGA-3A-A9J0-01	WT	-1.37296	Cancer
TCGA-HZ-A77P-01	WT	-1.28719	Cancer
TCGA-IB-7654-01	MUT	-1.537	Cancer
TCGA-IB-AAUQ-01	MUT	-1.36411	Cancer
TCGA-Z5-AAPL-01	WT	-1.12818	Cancer
TCGA-IB-8127-01	MUT	-1.77135	Cancer
TCGA-IB-7886-01	MUT	-2.02929	Cancer
TCGA-IB-A6UF-01	MUT	-1.49676	Cancer
TCGA-2J-AAB6-01	MUT	-1.46491	Cancer
TCGA-H6-8124-01	MUT	-1.782	Cancer
TCGA-HZ-A8P0-01	MUT	-1.47179	Cancer
TCGA-IB-AAUS-01	WT	-1.13846	Cancer
TCGA-HV-A5A3-01	MUT	-1.68187	Cancer
TCGA-2J-AAB1-01	MUT	-1.7219	Cancer
TCGA-2J-AABU-01	MUT	-1.65632	Cancer
TCGA-HZ-8317-01	WT	-1.15414	Cancer
TCGA-3E-AAAZ-01	MUT	-1.79721	Cancer
TCGA-F2-A8YN-01	MUT	-1.65301	Cancer
TCGA-H6-A45N-01	WT	-1.37226	Cancer
TCGA-HZ-A8P1-01	MUT	-1.91043	Cancer
TCGA-FB-A5VM-01	MUT	-0.910858	Cancer
TCGA-IB-7888-01	WT	-1.68569	Cancer
TCGA-IB-7652-01	MUT	-1.61282	Cancer
TCGA-F2-A7TX-01	MUT	-1.44791	Cancer
TCGA-HZ-8637-01	MUT	-1.27475	Cancer
TCGA-F2-A44G-01	MUT	-1.68754	Cancer
TCGA-M8-A5N4-01	MUT	-1.55975	Cancer
TCGA-IB-AAUU-01	MUT	-1.73132	Cancer
TCGA-RB-A7B8-01	MUT	-1.41164	Cancer
TCGA-HV-A5A4-01	MUT	-1.77711	Cancer
TCGA-3A-A9IZ-01	MUT	-1.66515	Cancer
TCGA-FB-AAQ2-01	MUT	-1.50937	Cancer
TCGA-IB-A7LX-01	MUT	-1.97834	Cancer
TCGA-S4-A8RP-01	MUT	-1.20866	Cancer
TCGA-2J-AAB9-01	WT	-1.12937	Cancer
TCGA-2L-AAQA-01	MUT	-2.33003	Cancer
TCGA-2L-AAQE-01	MUT	-1.93188	Cancer
TCGA-HZ-A49G-01	MUT	-1.11059	Cancer
TCGA-2J-AAB8-01	MUT	-1.71977	Cancer
TCGA-IB-A5ST-01	WT	-1.1396	Cancer
TCGA-FB-A78T-01	MUT	-1.56353	Cancer
TCGA-2J-AABE-01	MUT	-1.81528	Cancer
TCGA-2J-AABF-01	MUT	-1.28668	Cancer
TCGA-IB-7893-01	MUT	-1.08749	Cancer
TCGA-HZ-A77Q-01	MUT	-1.3002	Cancer
TCGA-IB-AAUP-01	WT	-1.23384	Cancer
TCGA-FB-AAPS-01	WT	-0.986726	Cancer
TCGA-YY-A8LH-01	MUT	-1.7108	Cancer
TCGA-3E-AAAY-01	WT	-1.23668	Cancer
TCGA-YH-A8SY-01	MUT	-1.54636	Cancer
TCGA-2J-AAB4-01	MUT	-1.32511	Cancer
TCGA-XD-AAUG-01	WT	-1.28423	Cancer
TCGA-2J-AABO-01	MUT	-1.33207	Cancer
TCGA-IB-A6UG-01	MUT	-1.34045	Cancer
TCGA-IB-7887-01	MUT	-1.49467	Cancer
TCGA-IB-A5SS-01	MUT	-1.57831	Cancer
TCGA-2J-AABH-01	MUT	-1.85717	Cancer
TCGA-HZ-8003-01	WT	-1.23651	Cancer
TCGA-HZ-8315-01	MUT	-1.54818	Cancer
TCGA-HV-A5A5-01	WT	-1.22084	Cancer
TCGA-FB-AAQ6-01	MUT	-1.84237	Cancer
TCGA-RB-AA9M-01	WT	-1.23601	Cancer
TCGA-HZ-7925-01	MUT	-1.33592	Cancer
TCGA-IB-7645-01	MUT	-1.48235	Cancer
TCGA-2J-AABT-01	MUT	-1.29584	Cancer
TCGA-HZ-7926-01	MUT	-1.2332	Cancer
TCGA-XD-AAUI-01	MUT	-1.34644	Cancer
TCGA-2J-AABR-01	WT	-1.24618	Cancer
TCGA-US-A774-01	WT	-1.1894	Cancer
TCGA-XN-A8T3-01	MUT	-1.018	Cancer
TCGA-2L-AAQJ-01	MUT	-1.39919	Cancer
TCGA-IB-AAUM-01	MUT	-1.11691	Cancer
TCGA-FB-A4P5-01	WT	-1.35112	Cancer
TCGA-IB-A5SP-01	MUT	-1.68093	Cancer
TCGA-HV-A7OL-01	MUT	-1.83594	Cancer
TCGA-IB-7890-01	MUT	-1.5118	Cancer
TCGA-S4-A8RO-01	MUT	-2.0048	Cancer
TCGA-US-A77G-01	MUT	-1.78116	Cancer
TCGA-HZ-8636-01	MUT	-1.76569	Cancer
TCGA-HV-A5A6-01	MUT	-1.57642	Cancer
TCGA-IB-A7M4-01	MUT	-1.71238	Cancer
TCGA-IB-AAUR-01	WT	-1.20821	Cancer
TCGA-LB-A8F3-01	WT	-0.994526	Cancer
TCGA-IB-7644-01	MUT	-1.67436	Cancer
TCGA-3A-A9I7-01	MUT	-1.26838	Cancer
TCGA-LB-A7SX-01	WT	-1.44733	Cancer
TCGA-3A-A9IC-01	MUT	-1.54167	Cancer
TCGA-XD-AAUL-01	MUT	-1.6962	Cancer
TCGA-2J-AABA-01	WT	-1.62091	Cancer
TCGA-HZ-A49I-01	MUT	-1.72788	Cancer
TCGA-HZ-8001-01	WT	-1.31984	Cancer
TCGA-F2-6879-01	MUT	-1.71769	Cancer
TCGA-HZ-A4BH-01	MUT	-1.65383	Cancer
TCGA-IB-A5SQ-01	WT	-1.37939	Cancer
TCGA-IB-7897-01	WT	-1.38503	Cancer
TCGA-HV-AA8V-01	MUT	-1.17368	Cancer
TCGA-HZ-8005-01	MUT	-0.979162	Cancer
TCGA-HZ-A9TJ-01	MUT	-1.95901	Cancer
TCGA-FB-AAPY-01	MUT	-1.21807	Cancer
TCGA-IB-AAUO-01	MUT	-1.3474	Cancer
TCGA-Q3-AA2A-01	MUT	-1.77396	Cancer
TCGA-3A-A9IU-01	MUT	-1.50246	Cancer
TCGA-US-A77E-01	WT	-1.54194	Cancer
TCGA-3A-A9I5-01	WT	-1.24643	Cancer
TCGA-IB-7649-01	MUT	-1.40322	Cancer
TCGA-IB-7646-01	MUT	-1.85507	Cancer
TCGA-FB-AAPQ-01	MUT	-1.89873	Cancer
TCGA-US-A779-01	MUT	-1.53962	Cancer
TCGA-LB-A9Q5-01	WT	-1.33274	Cancer
TCGA-IB-A5SO-01	MUT	-1.67182	Cancer
TCGA-HV-AA8X-01	MUT	-1.83612	Cancer
TCGA-HZ-A77O-01	MUT	-1.46099	Cancer
TCGA-IB-AAUN-01	MUT	-1.93731	Cancer
TCGA-2L-AAQI-01	MUT	-1.70476	Cancer
TCGA-IB-7885-01	WT	-1.4503	Cancer
GTEX.111CU.0526.SM.5EGHK	WT	-0.467508	Normal
GTEX.111YS.1226.SM.5EGGJ	WT	-0.432507	Normal
GTEX.1122O.0726.SM.5GIEV	WT	-0.325924	Normal
GTEX.1128S.0826.SM.5GZZI	WT	-0.729438	Normal
GTEX.117YX.0226.SM.5EGH6	WT	-0.627221	Normal
GTEX.11DXX.0926.SM.5H112	WT	-0.461374	Normal
GTEX.11EQ9.1026.SM.5H134	WT	-0.474574	Normal
GTEX.11GSP.0426.SM.5A5KX	WT	-0.441739	Normal
GTEX.11I78.0626.SM.5A5LZ	WT	-0.48603	Normal
GTEX.11LCK.0226.SM.5A5M6	WT	-0.435728	Normal
GTEX.11NSD.0526.SM.5A5LT	WT	-0.365447	Normal
GTEX.11ONC.0526.SM.5BC57	WT	-0.435471	Normal
GTEX.11P7K.0526.SM.5BC5I	WT	-0.410774	Normal
GTEX.11TT1.0326.SM.5LUAY	WT	-0.416038	Normal
GTEX.11VI4.0426.SM.5EGHZ	WT	-0.559792	Normal
GTEX.11XUK.0626.SM.5N9ES	WT	-0.290671	Normal
GTEX.1211K.1126.SM.5EGGB	WT	-0.463428	Normal
GTEX.12BJ1.1126.SM.5EGGG	WT	-0.370952	Normal
GTEX.12WSD.1626.SM.5GCNR	WT	-0.425665	Normal
GTEX.12WSG.1026.SM.5EGII	WT	-0.473307	Normal
GTEX.12WSK.0226.SM.5BC62	WT	-0.494694	Normal
GTEX.12WSL.0426.SM.5GCNX	WT	-0.474036	Normal
GTEX.12WSN.0826.SM.5GCOF	WT	-0.394211	Normal
GTEX.131XE.1926.SM.5IFER	WT	-0.651878	Normal
GTEX.131XF.1426.SM.5BC68	WT	-0.436674	Normal
GTEX.131XG.1426.SM.5GCMO	WT	-0.461328	Normal
GTEX.132AR.1826.SM.5EGHR	WT	-0.651809	Normal
GTEX.132QS.0926.SM.5P9GB	WT	-0.454144	Normal
GTEX.1339X.1026.SM.5IFH5	WT	-0.518591	Normal
GTEX.1399R.0426.SM.5IJE3	WT	-0.57362	Normal
GTEX.1399S.0326.SM.5IFFS	WT	-0.474765	Normal
GTEX.1399U.0926.SM.5IFHA	WT	-0.481706	Normal
GTEX.139YR.1526.SM.5IFJ1	WT	-0.571445	Normal
GTEX.13CF3.1026.SM.5LZWY	WT	-0.480581	Normal
GTEX.13D11.2226.SM.5IFEO	WT	-0.508691	Normal
GTEX.13FH7.1426.SM.5IFIC	WT	-0.492252	Normal
GTEX.13FLV.0626.SM.5IFEY	WT	-0.573938	Normal
GTEX.13FTW.0526.SM.5IFIP	WT	-0.449842	Normal
GTEX.13FTX.1226.SM.5IFGN	WT	-0.498275	Normal
GTEX.13N11.0226.SM.5KM3C	WT	-0.48668	Normal
GTEX.13O1R.1826.SM.5KM3B	WT	-0.532244	Normal
GTEX.13O61.2126.SM.5IJEO	WT	-0.530508	Normal
GTEX.13OVI.0526.SM.5IFFQ	WT	-0.444711	Normal
GTEX.13PL7.2226.SM.5L3IC	WT	-0.476993	Normal
GTEX.13PVR.0726.SM.5S2PX	WT	-0.415661	Normal
GTEX.13SLX.1326.SM.5S2QS	WT	-0.48654	Normal
GTEX.13U4I.1526.SM.5IFFF	WT	-0.621972	Normal
GTEX.13VXT.1226.SM.5LU3M	WT	-0.415108	Normal
GTEX.13W3W.1026.SM.5IFG4	WT	-0.464152	Normal
GTEX.13X6H.0626.SM.5LU53	WT	-0.412515	Normal
GTEX.13YAN.2126.SM.5Q5C4	WT	-0.505504	Normal
GTEX.144FL.1526.SM.5Q5CA	WT	-0.685189	Normal
GTEX.144GM.0726.SM.79OJQ	WT	-0.456162	Normal
GTEX.144GN.0826.SM.5LU5G	WT	-0.427704	Normal
GTEX.145ME.0326.SM.5S2QO	WT	-0.57741	Normal
GTEX.145MN.1426.SM.5SI9H	WT	-0.451939	Normal
GTEX.145MO.2126.SM.5Q5CZ	WT	-0.47691	Normal
GTEX.146FQ.1526.SM.5Q5CX	WT	-0.554754	Normal
GTEX.146FR.0126.SM.5Q5F3	WT	-0.384606	Normal
GTEX.148VI.0826.SM.5TDDI	WT	-0.448763	Normal
GTEX.1497J.0426.SM.5Q5CO	WT	-0.52943	Normal
GTEX.14AS3.0326.SM.5Q5DB	WT	-0.419107	Normal
GTEX.14BMU.0726.SM.73KXS	WT	-0.416882	Normal
GTEX.14C39.1026.SM.73KWG	WT	-0.38268	Normal
GTEX.14DAR.0526.SM.664MX	WT	-0.646905	Normal
GTEX.14E6E.1426.SM.5RQI2	WT	-0.494375	Normal
GTEX.14ICL.1126.SM.5S2RE	WT	-0.489264	Normal
GTEX.14JG6.0426.SM.68715	WT	-0.436483	Normal
GTEX.14PHX.2026.SM.6872C	WT	-0.615771	Normal
GTEX.14PHY.1126.SM.664OR	WT	-0.470431	Normal
GTEX.14PJ2.1526.SM.686Z4	WT	-0.539059	Normal
GTEX.14PJ3.0426.SM.6LLHF	WT	-0.441882	Normal
GTEX.14PJ4.0726.SM.6872E	WT	-0.499678	Normal
GTEX.14PJ6.0926.SM.686ZA	WT	-0.57005	Normal
GTEX.14PJM.2126.SM.6AJAS	WT	-0.433614	Normal
GTEX.14PJN.1526.SM.6AJBP	WT	-0.429774	Normal
GTEX.14PJO.1826.SM.69LPR	WT	-0.54256	Normal
GTEX.14PK6.1026.SM.664NZ	WT	-0.467085	Normal
GTEX.14PKU.0626.SM.6EU1Q	WT	-0.379173	Normal
GTEX.14PKV.0926.SM.6AJB4	WT	-0.40336	Normal
GTEX.14PN3.0126.SM.6AJAU	WT	-0.491112	Normal
GTEX.14PN4.1626.SM.6AJB5	WT	-0.532589	Normal
GTEX.15CHR.2026.SM.7MXU2	WT	-0.602468	Normal
GTEX.15DYW.1626.SM.6LLI1	WT	-0.467866	Normal
GTEX.15ER7.1326.SM.6LPK9	WT	-0.616785	Normal
GTEX.15EU6.1126.SM.68721	WT	-0.469583	Normal
GTEX.15FZZ.0626.SM.7KFTO	WT	-0.555793	Normal
GTEX.15RIF.0626.SM.6LLI3	WT	-0.431191	Normal
GTEX.15RJ7.0826.SM.6LLI8	WT	-0.474393	Normal
GTEX.15SB6.0226.SM.6LLIA	WT	-0.561392	Normal
GTEX.15SDE.0826.SM.6M463	WT	-0.462732	Normal
GTEX.15SHV.1526.SM.6LLIB	WT	-0.455669	Normal
GTEX.15UF6.1826.SM.6LLI9	WT	-0.511458	Normal
GTEX.15UF7.0826.SM.6M46E	WT	-0.54413	Normal
GTEX.15UKP.1326.SM.6LPI8	WT	-0.319192	Normal
GTEX.16MT8.1726.SM.7EWE7	WT	-0.511209	Normal
GTEX.16Z82.1726.SM.7MGX3	WT	-0.468886	Normal
GTEX.178AV.0226.SM.793B7	WT	-0.521051	Normal
GTEX.17F98.0426.SM.79ONZ	WT	-0.538156	Normal
GTEX.17F9E.1426.SM.793BG	WT	-0.410523	Normal
GTEX.17HGU.2026.SM.79OKS	WT	-0.567107	Normal
GTEX.17HHE.0526.SM.7DUGR	WT	-0.451207	Normal
GTEX.17KNJ.1926.SM.7KFRV	WT	-0.346602	Normal
GTEX.17MF6.1426.SM.7IGOX	WT	-0.599751	Normal
GTEX.18A66.2126.SM.7189D	WT	-0.505972	Normal
GTEX.18A67.1726.SM.7KFT9	WT	-0.544175	Normal
GTEX.18A6Q.1726.SM.7LT9A	WT	-0.454363	Normal
GTEX.18A7A.1726.SM.7LT93	WT	-0.5665	Normal
GTEX.18D9U.1626.SM.7KFTW	WT	-0.485771	Normal
GTEX.1A3MW.1926.SM.7IGM8	WT	-0.619087	Normal
GTEX.1A8FM.1826.SM.7MGXO	WT	-0.478765	Normal
GTEX.1AMFI.0726.SM.731D9	WT	-0.495027	Normal
GTEX.1AX8Z.1726.SM.731DE	WT	-0.560891	Normal
GTEX.1AX9J.1726.SM.731FF	WT	-0.448553	Normal
GTEX.1AX9K.2026.SM.731D1	WT	-0.469839	Normal
GTEX.1AYCT.1226.SM.7EPGH	WT	-0.546959	Normal
GTEX.1AYD5.0326.SM.7EWEO	WT	-0.559482	Normal
GTEX.1B8KE.0726.SM.72D7G	WT	-0.489909	Normal
GTEX.1B8KZ.0926.SM.731D7	WT	-0.491559	Normal
GTEX.1B932.1626.SM.731EA	WT	-0.536172	Normal
GTEX.1B933.1726.SM.731FC	WT	-0.443635	Normal
GTEX.1B97J.1526.SM.79ONI	WT	-0.47747	Normal
GTEX.1B996.1326.SM.731EO	WT	-0.39052	Normal
GTEX.1C2JI.0926.SM.731F1	WT	-0.475513	Normal
GTEX.1C4CL.0926.SM.79OL2	WT	-0.498773	Normal
GTEX.1C64O.1426.SM.7EWER	WT	-0.617446	Normal
GTEX.1C6VQ.1726.SM.7IGLQ	WT	-0.649272	Normal
GTEX.1CAMQ.1626.SM.7MGXG	WT	-0.448151	Normal
GTEX.1CAMR.1126.SM.7MGXF	WT	-0.570415	Normal
GTEX.1CAMS.1926.SM.7DUEU	WT	-0.410083	Normal
GTEX.1CB4F.1226.SM.7DHKU	WT	-0.416269	Normal
GTEX.1CB4G.1826.SM.7MKGO	WT	-0.730471	Normal
GTEX.1CB4I.1326.SM.79OLY	WT	-0.452472	Normal
GTEX.1F5PL.0726.SM.7MKH8	WT	-0.475698	Normal
GTEX.1GF9X.1126.SM.7MKHC	WT	-0.51722	Normal
GTEX.1GL5R.0926.SM.9JGFO	WT	-0.463802	Normal
GTEX.1GMR3.1226.SM.7MGY1	WT	-0.57142	Normal
GTEX.1GN1U.1126.SM.9WPPZ	WT	-0.536197	Normal
GTEX.1GN1W.1126.SM.9OSW3	WT	-0.411101	Normal
GTEX.1GZ4H.0626.SM.9OSXJ	WT	-0.501782	Normal
GTEX.1H11D.0926.SM.9OSXO	WT	-0.41792	Normal
GTEX.1H1DG.1426.SM.9OSXP	WT	-0.566022	Normal
GTEX.1H1E6.0826.SM.9WG83	WT	-0.447028	Normal
GTEX.1H23P.2026.SM.9OSXY	WT	-0.533982	Normal
GTEX.1HKZK.1126.SM.9WG82	WT	-0.526614	Normal
GTEX.1HSGN.1426.SM.A8NAA	WT	-0.521057	Normal
GTEX.1HSMO.2026.SM.CNNQO	WT	-0.373163	Normal
GTEX.1I1GQ.2226.SM.B2LX1	WT	-0.370457	Normal
GTEX.1I1GT.0926.SM.AHZ2G	WT	-0.514226	Normal
GTEX.1I1GU.0326.SM.AHZ2K	WT	-0.629327	Normal
GTEX.1I4MK.1026.SM.AHZ2H	WT	-0.442168	Normal
GTEX.1IDJC.0526.SM.AHZ2Q	WT	-0.535683	Normal
GTEX.1IDJD.0126.SM.C1YQZ	WT	-0.451924	Normal
GTEX.1IDJU.0326.SM.CGQEE	WT	-0.435073	Normal
GTEX.1IL2U.2326.SM.CNNQV	WT	-0.434225	Normal
GTEX.1J8EW.1926.SM.CGQGR	WT	-0.4651	Normal
GTEX.1J8Q3.0626.SM.AHZ3V	WT	-0.457176	Normal
GTEX.1JK1U.1026.SM.AHZ44	WT	-0.606336	Normal
GTEX.1JKYN.0426.SM.CGQG2	WT	-0.49411	Normal
GTEX.1JKYR.1026.SM.CGQGI	WT	-0.383794	Normal
GTEX.1JMPZ.1026.SM.CXZJS	WT	-0.599261	Normal
GTEX.1K2DA.0326.SM.CGQGX	WT	-0.468732	Normal
GTEX.1K2DU.1026.SM.DHXKC	WT	-0.494319	Normal
GTEX.1K9T9.1726.SM.CXZK1	WT	-0.690541	Normal
GTEX.1KANA.1526.SM.CXZKG	WT	-0.504212	Normal
GTEX.1KXAM.0226.SM.EV7AP	WT	-0.468438	Normal
GTEX.1L5NE.0826.SM.DHXKU	WT	-0.430806	Normal
GTEX.1LG7Z.0326.SM.DHXK3	WT	-0.469018	Normal
GTEX.1LGRB.0426.SM.CNNRD	WT	-0.534457	Normal
GTEX.1LSNM.0726.SM.DHXL1	WT	-0.44363	Normal
GTEX.1LVAN.1226.SM.CNNQY	WT	-0.555417	Normal
GTEX.1M5QR.0926.SM.DHXK8	WT	-0.584467	Normal
GTEX.1MGNQ.1226.SM.EV7BM	WT	-0.448842	Normal
GTEX.1MUQO.1426.SM.DPRYJ	WT	-0.484675	Normal
GTEX.1N2DV.1726.SM.DPRYR	WT	-0.391562	Normal
GTEX.1N2EF.2126.SM.DPRYL	WT	-0.600486	Normal
GTEX.1NSGN.1726.SM.EXOJG	WT	-0.516357	Normal
GTEX.1NUQO.0826.SM.DPS16	WT	-0.464744	Normal
GTEX.1O97I.1726.SM.EXOIP	WT	-0.559782	Normal
GTEX.1OFPY.0626.SM.EXOJ4	WT	-0.410272	Normal
GTEX.1OKEX.1726.SM.E9U4F	WT	-0.403735	Normal
GTEX.1PBJI.2126.SM.DPRYG	WT	-0.658381	Normal
GTEX.1PFEY.1126.SM.DPRZ3	WT	-0.508524	Normal
GTEX.1PPH8.2326.SM.EAZ48	WT	-0.635351	Normal
GTEX.1PWST.1526.SM.EXOIT	WT	-0.777317	Normal
GTEX.1QAET.1326.SM.E9U64	WT	-0.38925	Normal
GTEX.1QEPI.1626.SM.EAZ3I	WT	-0.602626	Normal
GTEX.1QP28.1026.SM.EAZ4K	WT	-0.382134	Normal
GTEX.1QP29.1926.SM.DPRZO	WT	-0.543159	Normal
GTEX.1QP2A.1326.SM.EAZ3K	WT	-0.539403	Normal
GTEX.1QPFJ.2226.SM.EXOJW	WT	-0.524659	Normal
GTEX.1QW4Y.0926.SM.DPRY2	WT	-0.380686	Normal
GTEX.1R46S.1426.SM.EXOJD	WT	-0.518205	Normal
GTEX.1R7EU.0726.SM.DPRZM	WT	-0.489673	Normal
GTEX.1R7EV.1126.SM.DPRXU	WT	-0.481876	Normal
GTEX.1R9K5.1226.SM.E6CPQ	WT	-0.588256	Normal
GTEX.1RAZA.1626.SM.EV79I	WT	-0.437743	Normal
GTEX.1RAZQ.1426.SM.EV7B2	WT	-0.466066	Normal
GTEX.1S82P.1026.SM.EAZ4W	WT	-0.362691	Normal
GTEX.1S831.0626.SM.EV79N	WT	-0.337651	Normal
GTEX.1S83E.1426.SM.EV7B8	WT	-0.4941	Normal
GTEX.N7MT.1626.SM.3LK71	WT	-0.463175	Normal
GTEX.NFK9.1626.SM.3LK5J	WT	-0.493556	Normal
GTEX.NPJ8.2126.SM.3MJGK	WT	-0.459905	Normal
GTEX.O5YT.1026.SM.3MJGF	WT	-0.472059	Normal
GTEX.OHPL.1026.SM.3MJGI	WT	-0.446204	Normal
GTEX.OHPM.1026.SM.3LK74	WT	-0.523595	Normal
GTEX.OIZF.1026.SM.2HML5	WT	-0.489878	Normal
GTEX.OIZI.1526.SM.E6CHI	WT	-0.385263	Normal
GTEX.OOBJ.1026.SM.3NB2L	WT	-0.461246	Normal
GTEX.OOBK.1026.SM.48TC2	WT	-0.47802	Normal
GTEX.OXRK.1526.SM.E6CHJ	WT	-0.461597	Normal
GTEX.P4PP.1026.SM.3NM9O	WT	-0.410579	Normal
GTEX.P4PQ.1026.SM.3NMCN	WT	-0.476897	Normal
GTEX.P4QS.1026.SM.3NMCW	WT	-0.401399	Normal
GTEX.PLZ6.0726.SM.3P619	WT	-0.416103	Normal
GTEX.PSDG.1526.SM.48TCY	WT	-0.467241	Normal
GTEX.PW2O.0826.SM.48TC5	WT	-0.540396	Normal
GTEX.PX3G.1026.SM.48TZW	WT	-0.445654	Normal
GTEX.Q2AH.0926.SM.48TZK	WT	-0.488161	Normal
GTEX.Q2AI.0426.SM.48U13	WT	-0.466106	Normal
GTEX.Q734.0426.SM.48TZX	WT	-0.450845	Normal
GTEX.QCQG.0426.SM.48U29	WT	-0.393807	Normal
GTEX.QDVJ.1226.SM.48U1V	WT	-0.49922	Normal
GTEX.QDVN.0926.SM.2I5GL	WT	-0.45245	Normal
GTEX.QEL4.1326.SM.447AD	WT	-0.47581	Normal
GTEX.QESD.0226.SM.447BH	WT	-0.502495	Normal
GTEX.QLQ7.0626.SM.CE6QX	WT	-0.415668	Normal
GTEX.QLQW.0326.SM.447A8	WT	-0.417115	Normal
GTEX.QMRM.0326.SM.CKZNB	WT	-0.438039	Normal
GTEX.QV31.0226.SM.447BO	WT	-0.333411	Normal
GTEX.QV44.0426.SM.4R1KF	WT	-0.547946	Normal
GTEX.R53T.0426.SM.48FEM	WT	-0.521235	Normal
GTEX.R55D.1426.SM.48FEN	WT	-0.505512	Normal
GTEX.R55G.0326.SM.48FDM	WT	-0.385292	Normal
GTEX.RM2N.0326.SM.48FD8	WT	-0.48535	Normal
GTEX.RWS6.1126.SM.47JXC	WT	-0.526719	Normal
GTEX.S32W.0826.SM.4AD5Z	WT	-0.537035	Normal
GTEX.S33H.1226.SM.4AD69	WT	-0.519013	Normal
GTEX.S3XE.0526.SM.4AD4G	WT	-0.304769	Normal
GTEX.S4P3.0626.SM.4AD59	WT	-0.505882	Normal
GTEX.S95S.0726.SM.4B64H	WT	-0.5201	Normal
GTEX.SE5C.0326.SM.4BRWX	WT	-0.536798	Normal
GTEX.SNOS.0926.SM.4DM7A	WT	-0.465646	Normal
GTEX.SUCS.1426.SM.4DM5W	WT	-0.423485	Normal
GTEX.T5JW.0226.SM.4DM7I	WT	-0.513916	Normal
GTEX.T8EM.0826.SM.4DM76	WT	-0.45722	Normal
GTEX.TKQ2.0426.SM.4DXUO	WT	-0.402684	Normal
GTEX.TML8.0526.SM.32QOQ	WT	-0.324618	Normal
GTEX.TMMY.1326.SM.4DXU9	WT	-0.400052	Normal
GTEX.U4B1.0726.SM.4DXUA	WT	-0.422952	Normal
GTEX.U8XE.2026.SM.3DB8S	WT	-0.723462	Normal
GTEX.UJHI.0626.SM.3DB8T	WT	-0.547551	Normal
GTEX.UJMC.1126.SM.3GADP	WT	-0.39607	Normal
GTEX.V1D1.0726.SM.4JBH7	WT	-0.550437	Normal
GTEX.V955.0326.SM.4JBGV	WT	-0.579303	Normal
GTEX.VJYA.0826.SM.4KL1M	WT	-0.548393	Normal
GTEX.VUSG.0326.SM.3GIJ7	WT	-0.579747	Normal
GTEX.W5WG.0826.SM.4RGNE	WT	-0.392374	Normal
GTEX.WFG7.0426.SM.4LMK5	WT	-0.499899	Normal
GTEX.WFG8.0326.SM.4LVN4	WT	-0.449064	Normal
GTEX.WFJO.0626.SM.4LVMC	WT	-0.402872	Normal
GTEX.WFON.0626.SM.4LVLX	WT	-0.579348	Normal
GTEX.WH7G.0826.SM.4LVMR	WT	-0.467148	Normal
GTEX.WHPG.0326.SM.4M1XV	WT	-0.482326	Normal
GTEX.WHSB.0726.SM.4M1XQ	WT	-0.433921	Normal
GTEX.WHWD.0726.SM.4OORX	WT	-0.46681	Normal
GTEX.WI4N.1826.SM.4OOSF	WT	-0.636835	Normal
GTEX.WQUQ.2126.SM.4OOSO	WT	-0.596289	Normal
GTEX.WRHK.0226.SM.4MVOH	WT	-0.410211	Normal
GTEX.WXYG.0826.SM.4ONC7	WT	-0.475232	Normal
GTEX.WY7C.1026.SM.4OND3	WT	-0.629353	Normal
GTEX.WYJK.2426.SM.4ONDQ	WT	-0.595387	Normal
GTEX.WYVS.0926.SM.4SOJV	WT	-0.544941	Normal
GTEX.X15G.0726.SM.4PQZ5	WT	-0.593429	Normal
GTEX.X3Y1.0726.SM.3P5YU	WT	-0.38576	Normal
GTEX.X4LF.0326.SM.4QAS9	WT	-0.460702	Normal
GTEX.X5EB.0526.SM.46MVP	WT	-0.510273	Normal
GTEX.XBED.0226.SM.47JY8	WT	-0.458381	Normal
GTEX.XBEW.1626.SM.4SOJP	WT	-0.426843	Normal
GTEX.XGQ4.0226.SM.4GIDS	WT	-0.412454	Normal
GTEX.XMK1.0326.SM.4B652	WT	-0.440297	Normal
GTEX.XPVG.0326.SM.4B653	WT	-0.358707	Normal
GTEX.XQ8I.1926.SM.4BOOK	WT	-0.499043	Normal
GTEX.XUW1.1726.SM.4BOOZ	WT	-0.387293	Normal
GTEX.XV7Q.0926.SM.4BRVQ	WT	-0.685877	Normal
GTEX.XXEK.1726.SM.4BRVB	WT	-0.517239	Normal
GTEX.XYKS.1226.SM.4BRVI	WT	-0.636681	Normal
GTEX.Y114.0826.SM.4TT77	WT	-0.357301	Normal
GTEX.Y3I4.0826.SM.4TT2A	WT	-0.424153	Normal
GTEX.Y3IK.0426.SM.4WWE2	WT	-0.615279	Normal
GTEX.Y5LM.0526.SM.4V6G3	WT	-0.399999	Normal
GTEX.Y8E4.1326.SM.5IFIY	WT	-0.46194	Normal
GTEX.Y8LW.1026.SM.5IFJY	WT	-0.369602	Normal
GTEX.Y9LG.0726.SM.4VDS3	WT	-0.531012	Normal
GTEX.YB5E.0526.SM.4VDSD	WT	-0.527286	Normal
GTEX.YB5K.1826.SM.5IFJC	WT	-0.471266	Normal
GTEX.YEC3.0626.SM.CMKFG	WT	-0.40942	Normal
GTEX.YEC4.1326.SM.5IFHG	WT	-0.338727	Normal
GTEX.YF7O.1326.SM.4W1ZR	WT	-0.502732	Normal
GTEX.YFCO.1026.SM.5LU9S	WT	-0.500006	Normal
GTEX.ZAB4.1726.SM.5HL8C	WT	-0.335797	Normal
GTEX.ZAB5.0826.SM.5P9FU	WT	-0.515586	Normal
GTEX.ZAK1.2326.SM.5CVMY	WT	-0.4894	Normal
GTEX.ZC5H.0826.SM.5N9FH	WT	-0.531522	Normal
GTEX.ZDTT.1126.SM.4WKFW	WT	-0.547002	Normal
GTEX.ZDYS.2526.SM.4WKGU	WT	-0.470569	Normal
GTEX.ZEX8.1026.SM.4WKHE	WT	-0.548702	Normal
GTEX.ZF29.1126.SM.4WKGO	WT	-0.444117	Normal
GTEX.ZF3C.2026.SM.4WWB5	WT	-0.536404	Normal
GTEX.ZG7Y.0326.SM.4WWEY	WT	-0.389889	Normal
GTEX.ZLFU.0726.SM.57WF6	WT	-0.372939	Normal
GTEX.ZLWG.0326.SM.4WWC7	WT	-0.508981	Normal
GTEX.ZP4G.0426.SM.4YCER	WT	-0.359099	Normal
GTEX.ZPCL.0726.SM.DO91S	WT	-0.406916	Normal
GTEX.ZPIC.0926.SM.4WWFK	WT	-0.459504	Normal
GTEX.ZPU1.0226.SM.4WWC9	WT	-0.616633	Normal
GTEX.ZT9W.0926.SM.57WFS	WT	-0.420167	Normal
GTEX.ZTPG.1026.SM.5DUWP	WT	-0.506448	Normal
GTEX.ZV7C.0726.SM.59HKH	WT	-0.506739	Normal
GTEX.ZVP2.0726.SM.59HKY	WT	-0.428043	Normal
GTEX.ZVT2.2026.SM.5NQ8Q	WT	-0.532624	Normal
GTEX.ZVZP.0626.SM.59HL5	WT	-0.447055	Normal
GTEX.ZYFG.0826.SM.5BC5T	WT	-0.499725	Normal
GTEX.ZYT6.1326.SM.5E453	WT	-0.639475	Normal
GTEX.ZYW4.2126.SM.59HJ9	WT	-0.564301	Normal
GTEX.ZYY3.0826.SM.5E44R	WT	-0.480729	Normal
GTEX.ZZPU.0726.SM.5N9C8	WT	-0.52913	Normal

## Sheet: Figure 7E
sample	BRAF	ess	type
TCGA-EE-A17X-06	WT	-0.980981	Cancer
TCGA-RP-A695-06	WT	-1.17304	Cancer
TCGA-D3-A8GD-06	MUT	-1.64715	Cancer
TCGA-D3-A3CE-06	MUT	-1.29357	Cancer
TCGA-EE-A2GB-06	MUT	-1.18704	Cancer
TCGA-EE-A3AB-06	MUT	-1.26114	Cancer
TCGA-DA-A1IC-06	WT	-1.61157	Cancer
TCGA-D3-A51G-06	WT	-1.41034	Cancer
TCGA-D3-A5GU-06	MUT	-1.33814	Cancer
TCGA-FR-A8YD-06	WT	-1.39095	Cancer
TCGA-FS-A1ZB-06	WT	-1.23326	Cancer
TCGA-D3-A2J8-06	WT	-0.779631	Cancer
TCGA-ER-A19M-06	MUT	-1.71314	Cancer
TCGA-EE-A3AF-06	MUT	-1.08001	Cancer
TCGA-DA-A95Y-06	MUT	-1.54852	Cancer
TCGA-EE-A184-06	WT	-1.62216	Cancer
TCGA-FS-A1YY-06	MUT	-1.28267	Cancer
TCGA-ER-A19A-06	WT	-0.845464	Cancer
TCGA-RP-A694-06	WT	-1.14824	Cancer
TCGA-FW-A3TU-06	WT	-1.38656	Cancer
TCGA-FR-A3YO-06	MUT	-1.34588	Cancer
TCGA-GN-A9SD-06	MUT	-1.9733	Cancer
TCGA-D9-A6EG-06	MUT	-0.88564	Cancer
TCGA-ER-A1A1-06	WT	-0.714701	Cancer
TCGA-FS-A4FC-06	WT	-1.61781	Cancer
TCGA-D3-A1Q6-06	MUT	-1.33491	Cancer
TCGA-EE-A3JA-06	WT	-1.04753	Cancer
TCGA-YD-A9TB-06	MUT	-1.70069	Cancer
TCGA-EE-A2MU-06	WT	-1.10785	Cancer
TCGA-ER-A3EV-06	WT	-1.12065	Cancer
TCGA-D3-A1Q9-06	MUT	-1.33442	Cancer
TCGA-EE-A2GT-06	MUT	-1.69498	Cancer
TCGA-EE-A29R-06	WT	-1.72041	Cancer
TCGA-EE-A29H-06	MUT	-1.63004	Cancer
TCGA-GN-A262-06	MUT	-1.36544	Cancer
TCGA-FS-A1ZT-06	WT	-1.37108	Cancer
TCGA-EE-A29A-06	MUT	-1.4485	Cancer
TCGA-EE-A3J4-06	MUT	-1.3966	Cancer
TCGA-D3-A2J7-06	MUT	-1.58092	Cancer
TCGA-FS-A1Z3-06	WT	-1.656	Cancer
TCGA-FS-A1ZD-06	MUT	-1.67149	Cancer
TCGA-GN-A267-06	WT	-1.03726	Cancer
TCGA-D3-A8GP-06	WT	-1.60667	Cancer
TCGA-D3-A2JF-06	WT	-1.37521	Cancer
TCGA-EE-A2MC-06	WT	-0.715228	Cancer
TCGA-WE-A8ZX-06	MUT	-1.76799	Cancer
TCGA-GF-A3OT-06	WT	-0.713959	Cancer
TCGA-ER-A19G-06	MUT	-1.4948	Cancer
TCGA-WE-A8ZO-06	WT	-1.58424	Cancer
TCGA-D3-A8GE-06	WT	-0.699239	Cancer
TCGA-D3-A3C8-06	WT	-0.920611	Cancer
TCGA-D3-A3C7-06	MUT	-1.22354	Cancer
TCGA-ER-A19D-06	WT	-0.847953	Cancer
TCGA-ER-A19S-06	MUT	-1.45456	Cancer
TCGA-W3-AA21-06	MUT	-1.66371	Cancer
TCGA-FS-A1ZY-06	WT	-1.6926	Cancer
TCGA-FS-A1Z0-06	WT	-1.10849	Cancer
TCGA-QB-AA9O-06	WT	-1.86587	Cancer
TCGA-3N-A9WB-06	MUT	-1.38244	Cancer
TCGA-WE-AAA4-06	MUT	-1.12253	Cancer
TCGA-DA-A1IA-06	WT	-1.90261	Cancer
TCGA-D3-A1Q3-06	WT	-1.23568	Cancer
TCGA-ER-A3PL-06	MUT	-1.50062	Cancer
TCGA-FS-A1ZJ-06	WT	-1.0869	Cancer
TCGA-W3-AA1Q-06	MUT	-1.20204	Cancer
TCGA-D9-A1JW-06	MUT	-1.21613	Cancer
TCGA-GN-A268-06	WT	-1.30685	Cancer
TCGA-GN-A4U7-06	MUT	-1.71239	Cancer
TCGA-D3-A5GL-06	WT	-1.68415	Cancer
TCGA-GN-A4U4-06	WT	-1.47156	Cancer
TCGA-D3-A2JD-06	MUT	-1.48095	Cancer
TCGA-WE-A8JZ-06	WT	-1.45601	Cancer
TCGA-EE-A29V-06	WT	-1.28028	Cancer
TCGA-FS-A1ZR-06	MUT	-1.48015	Cancer
TCGA-D3-A3MR-06	MUT	-1.05137	Cancer
TCGA-FS-A4F0-06	WT	-1.06588	Cancer
TCGA-D3-A3MV-06	WT	-1.46746	Cancer
TCGA-D3-A8GC-06	WT	-1.30785	Cancer
TCGA-DA-A3F3-06	WT	-1.21565	Cancer
TCGA-FS-A4F5-06	WT	-1.53087	Cancer
TCGA-FR-A3YN-06	WT	-1.57871	Cancer
TCGA-D9-A149-06	WT	-1.26333	Cancer
TCGA-EE-A2MI-06	WT	-1.60494	Cancer
TCGA-ER-A42K-06	MUT	-1.67801	Cancer
TCGA-EE-A2GJ-06	MUT	-1.31107	Cancer
TCGA-DA-A1I4-06	MUT	-1.59484	Cancer
TCGA-FS-A4FD-06	WT	-1.17082	Cancer
TCGA-D3-A3C6-06	MUT	-1.5752	Cancer
TCGA-EB-A5SG-06	WT	-1.14796	Cancer
TCGA-EE-A29W-06	MUT	-1.42182	Cancer
TCGA-D9-A3Z3-06	MUT	-1.54921	Cancer
TCGA-EE-A3AA-06	MUT	-1.5204	Cancer
TCGA-D3-A8GK-06	WT	-1.12264	Cancer
TCGA-GN-A4U9-06	WT	-0.473953	Cancer
TCGA-EB-A6L9-06	WT	-1.20642	Cancer
TCGA-D3-A2JN-06	MUT	-1.27888	Cancer
TCGA-EE-A29S-06	WT	-1.53448	Cancer
TCGA-D3-A5GR-06	MUT	-1.37897	Cancer
TCGA-D3-A3ML-06	WT	-1.58449	Cancer
TCGA-D3-A2JB-06	WT	-1.52411	Cancer
TCGA-D3-A3MO-06	MUT	-1.19155	Cancer
TCGA-DA-A1I5-06	MUT	-1.43658	Cancer
TCGA-ER-A2NC-06	MUT	-1.069	Cancer
TCGA-EE-A2A0-06	MUT	-1.1201	Cancer
TCGA-EB-A5UL-06	WT	-1.93589	Cancer
TCGA-EB-A5KH-06	WT	-1.15728	Cancer
TCGA-OD-A75X-06	MUT	-1.21606	Cancer
TCGA-EE-A17Z-06	WT	-0.962566	Cancer
TCGA-D3-A1Q8-06	WT	-1.26922	Cancer
TCGA-ER-A19Q-06	MUT	-1.59369	Cancer
TCGA-D3-A1QB-06	WT	-0.768589	Cancer
TCGA-EE-A2GS-06	MUT	-1.59282	Cancer
TCGA-DA-A1HW-06	MUT	-1.45796	Cancer
TCGA-FR-A8YE-06	MUT	-1.43296	Cancer
TCGA-D3-A51F-06	WT	-1.55405	Cancer
TCGA-DA-A1I1-06	WT	-1.52255	Cancer
TCGA-D3-A51J-06	MUT	-1.5638	Cancer
TCGA-EE-A3JI-06	WT	-1.48783	Cancer
TCGA-D9-A3Z1-06	WT	-1.12463	Cancer
TCGA-YG-AA3O-06	MUT	-1.52021	Cancer
TCGA-FS-A1ZH-06	MUT	-1.34	Cancer
TCGA-WE-A8K5-06	MUT	-1.52793	Cancer
TCGA-D3-A2JP-06	MUT	-1.59758	Cancer
TCGA-ER-A195-06	WT	-1.12033	Cancer
TCGA-EE-A2A2-06	WT	-1.36955	Cancer
TCGA-ER-A199-06	WT	-1.42699	Cancer
TCGA-EE-A2A6-06	MUT	-1.53215	Cancer
TCGA-D3-A2JE-06	MUT	-1.1533	Cancer
TCGA-D9-A6EA-06	WT	-1.60911	Cancer
TCGA-EE-A3J8-06	WT	-1.10004	Cancer
TCGA-D3-A8GS-06	MUT	-1.22124	Cancer
TCGA-D3-A1Q4-06	MUT	-1.10772	Cancer
TCGA-ER-A2NE-06	WT	-1.54934	Cancer
TCGA-EE-A2M7-06	MUT	-1.3225	Cancer
TCGA-ER-A198-06	MUT	-1.16275	Cancer
TCGA-D3-A51K-06	WT	-1.07218	Cancer
TCGA-ER-A19P-06	MUT	-1.39032	Cancer
TCGA-EE-A29G-06	WT	-1.40123	Cancer
TCGA-EE-A3JH-06	MUT	-1.21049	Cancer
TCGA-EE-A3J7-06	WT	-1.60846	Cancer
TCGA-D9-A6E9-06	MUT	-2.06733	Cancer
TCGA-GF-A6C8-06	MUT	-1.42819	Cancer
TCGA-EE-A20F-06	MUT	-1.46447	Cancer
TCGA-FS-A1ZM-06	MUT	-1.49785	Cancer
TCGA-WE-AAA3-06	WT	-1.4208	Cancer
TCGA-WE-A8ZN-06	WT	-1.11192	Cancer
TCGA-D3-A2JG-06	MUT	-1.29818	Cancer
TCGA-FS-A4F8-06	MUT	-1.14951	Cancer
TCGA-GN-A26A-06	MUT	-1.57944	Cancer
TCGA-EE-A2MN-06	WT	-1.27456	Cancer
TCGA-D3-A8GO-06	MUT	-1.41242	Cancer
TCGA-ER-A19B-06	MUT	-1.82448	Cancer
TCGA-EE-A2GE-06	MUT	-1.28031	Cancer
TCGA-GF-A4EO-06	MUT	-1.22335	Cancer
TCGA-FW-A3TV-06	MUT	-1.88379	Cancer
TCGA-EE-A2GP-06	WT	-1.71966	Cancer
TCGA-EE-A20B-06	MUT	-1.46504	Cancer
TCGA-EE-A29P-06	MUT	-1.27237	Cancer
TCGA-EE-A2GM-06	MUT	-1.99732	Cancer
TCGA-D3-A8GQ-06	WT	-0.990426	Cancer
TCGA-EE-A185-06	WT	-1.28222	Cancer
TCGA-DA-A1HY-06	MUT	-1.41697	Cancer
TCGA-EE-A29T-06	MUT	-1.46943	Cancer
TCGA-D3-A3C1-06	MUT	-1.60312	Cancer
TCGA-D3-A2JC-06	WT	-1.51025	Cancer
TCGA-D3-A5GN-06	MUT	-1.44683	Cancer
TCGA-FS-A1ZP-06	WT	-0.920035	Cancer
TCGA-FR-A44A-06	MUT	-1.74899	Cancer
TCGA-FS-A4F9-06	WT	-1.05074	Cancer
TCGA-ER-A2NH-06	WT	-1.46402	Cancer
TCGA-ER-A2NG-06	MUT	-1.64293	Cancer
TCGA-ER-A19W-06	WT	-1.41655	Cancer
TCGA-D3-A8GB-06	MUT	-1.70523	Cancer
TCGA-EE-A2MK-06	MUT	-1.55985	Cancer
TCGA-D9-A148-06	MUT	-1.74296	Cancer
TCGA-D3-A2JA-06	MUT	-1.39361	Cancer
TCGA-WE-A8ZQ-06	MUT	-1.09932	Cancer
TCGA-EE-A2ML-06	WT	-2.35415	Cancer
TCGA-DA-A95V-06	WT	-0.927654	Cancer
TCGA-GN-A8LL-06	WT	-1.36837	Cancer
TCGA-D3-A51N-06	MUT	-1.25274	Cancer
TCGA-EE-A17Y-06	MUT	-1.59565	Cancer
TCGA-EE-A2GH-06	MUT	-1.7194	Cancer
TCGA-EE-A29B-06	WT	-1.01158	Cancer
TCGA-D3-A8GJ-06	MUT	-1.32864	Cancer
TCGA-FR-A7UA-06	MUT	-0.836661	Cancer
TCGA-RP-A6K9-06	WT	-0.988078	Cancer
TCGA-EE-A3AD-06	MUT	-1.68885	Cancer
TCGA-EE-A2GL-06	WT	-1.93888	Cancer
TCGA-EE-A2M8-06	MUT	-1.59123	Cancer
TCGA-HR-A2OG-06	WT	-1.16442	Cancer
TCGA-GN-A4U8-06	MUT	-1.35606	Cancer
TCGA-EE-A2ME-06	MUT	-1.16264	Cancer
TCGA-D3-A51E-06	WT	-1.59779	Cancer
TCGA-HR-A2OH-06	MUT	-1.62153	Cancer
TCGA-ER-A19N-06	WT	-1.06935	Cancer
TCGA-FS-A1ZC-06	MUT	-1.12252	Cancer
TCGA-D3-A2JO-06	WT	-1.42078	Cancer
TCGA-EB-A5UN-06	MUT	-1.66216	Cancer
TCGA-D3-A5GS-06	MUT	-1.35655	Cancer
TCGA-EE-A3AH-06	MUT	-1.66682	Cancer
TCGA-ER-A19O-06	MUT	-0.803332	Cancer
TCGA-GN-A4U3-06	WT	-1.37586	Cancer
TCGA-EE-A2A1-06	WT	-1.40217	Cancer
TCGA-ER-A197-06	WT	-1.35471	Cancer
TCGA-DA-A1HV-06	WT	-1.27148	Cancer
TCGA-D9-A1X3-06	WT	-1.36585	Cancer
TCGA-EE-A29C-06	MUT	-1.18598	Cancer
TCGA-D3-A3CF-06	WT	-1.50555	Cancer
TCGA-D3-A3CB-06	MUT	-1.53928	Cancer
TCGA-ER-A3ES-06	WT	-0.761207	Cancer
TCGA-EE-A2MT-06	WT	-1.80733	Cancer
TCGA-BF-AAP0-06	MUT	-1.78837	Cancer
TCGA-GN-A264-06	WT	-1.26288	Cancer
TCGA-FS-A1YX-06	MUT	-1.51948	Cancer
TCGA-DA-A1I2-06	MUT	-1.241	Cancer
TCGA-EE-A2GK-06	WT	-0.445357	Cancer
TCGA-EE-A2GU-06	WT	-1.43122	Cancer
TCGA-DA-A1I8-06	MUT	-1.41664	Cancer
TCGA-WE-A8ZT-06	MUT	-1.52534	Cancer
TCGA-W3-AA1O-06	MUT	-1.64282	Cancer
TCGA-WE-AA9Y-06	WT	-1.10305	Cancer
TCGA-FS-A1YW-06	WT	-0.943021	Cancer
TCGA-FR-A69P-06	WT	-1.53099	Cancer
TCGA-GN-A265-06	MUT	-1.33801	Cancer
TCGA-DA-A1I0-06	MUT	-1.09111	Cancer
TCGA-EE-A180-06	WT	-1.12069	Cancer
TCGA-FW-A5DY-06	WT	-1.56395	Cancer
TCGA-FS-A1ZF-06	MUT	-1.49068	Cancer
TCGA-Z2-AA3S-06	WT	-1.27142	Cancer
TCGA-DA-A3F5-06	MUT	-1.17369	Cancer
TCGA-FS-A1ZE-06	WT	-1.4179	Cancer
TCGA-EE-A183-06	MUT	-1.13564	Cancer
TCGA-DA-A3F8-06	MUT	-1.4711	Cancer
TCGA-ER-A3ET-06	WT	-0.882964	Cancer
TCGA-D3-A2J6-06	WT	-1.27793	Cancer
TCGA-RP-A690-06	WT	-0.956437	Cancer
TCGA-ER-A42L-06	MUT	-1.78747	Cancer
TCGA-WE-A8ZM-06	WT	-1.15667	Cancer
TCGA-FW-A3I3-06	WT	-1.18944	Cancer
TCGA-EE-A2MG-06	MUT	-1.39041	Cancer
TCGA-D3-A8GV-06	MUT	-1.40245	Cancer
TCGA-WE-A8ZY-06	WT	-1.47425	Cancer
TCGA-D3-A1Q1-06	WT	-1.22542	Cancer
TCGA-D3-A8GR-06	WT	-1.44203	Cancer
TCGA-EE-A20I-06	WT	-1.38037	Cancer
TCGA-EE-A3JB-06	MUT	-1.40117	Cancer
TCGA-ER-A19F-06	MUT	-1.67371	Cancer
TCGA-D3-A1Q5-06	MUT	-1.44695	Cancer
TCGA-EE-A3JE-06	MUT	-1.13629	Cancer
TCGA-FS-A1ZW-06	WT	-1.27405	Cancer
TCGA-QB-A6FS-06	MUT	-1.22211	Cancer
TCGA-FR-A729-06	MUT	-1.67702	Cancer
TCGA-ER-A19J-06	MUT	-1.38526	Cancer
TCGA-FS-A1Z7-06	MUT	-1.41927	Cancer
TCGA-W3-A828-06	WT	-0.299591	Cancer
TCGA-RP-A693-06	WT	-1.37613	Cancer
TCGA-D3-A1QA-06	MUT	-1.57096	Cancer
TCGA-EE-A2MQ-06	MUT	-1.70297	Cancer
TCGA-D3-A51T-06	MUT	-1.47539	Cancer
TCGA-FS-A1Z4-06	WT	-1.0432	Cancer
TCGA-EE-A29X-06	WT	-1.3794	Cancer
TCGA-FR-A7U8-06	WT	-1.50936	Cancer
TCGA-EE-A182-06	WT	-1.27521	Cancer
TCGA-EB-A44R-06	WT	-0.985449	Cancer
TCGA-FS-A1ZG-06	WT	-1.27001	Cancer
TCGA-LH-A9QB-06	MUT	-1.15123	Cancer
TCGA-YG-AA3P-06	WT	-0.920822	Cancer
TCGA-FS-A1ZS-06	MUT	-0.446767	Cancer
TCGA-EE-A20H-06	MUT	-1.52341	Cancer
TCGA-ER-A2ND-06	MUT	-1.37827	Cancer
TCGA-D3-A3CC-06	WT	-1.19781	Cancer
TCGA-FS-A1ZA-06	WT	-1.09314	Cancer
TCGA-W3-A825-06	MUT	-0.893794	Cancer
TCGA-EE-A2MH-06	MUT	-1.84045	Cancer
TCGA-D3-A8GN-06	MUT	-1.14433	Cancer
TCGA-EE-A2M6-06	MUT	-1.41214	Cancer
TCGA-ER-A19C-06	MUT	-1.83205	Cancer
TCGA-WE-A8K1-06	WT	-1.46908	Cancer
TCGA-EE-A2GD-06	WT	-1.32585	Cancer
TCGA-ER-A19H-06	MUT	-1.49727	Cancer
TCGA-ER-A19L-06	WT	-1.38416	Cancer
TCGA-WE-A8K6-06	MUT	-1.5901	Cancer
TCGA-EE-A3J3-06	MUT	-1.58089	Cancer
TCGA-EE-A2A5-06	WT	-1.28759	Cancer
TCGA-EE-A2MP-06	MUT	-1.48469	Cancer
TCGA-GN-A26D-06	WT	-1.28117	Cancer
TCGA-D3-A2J9-06	WT	-1.18118	Cancer
TCGA-FS-A4FB-06	MUT	-1.62666	Cancer
TCGA-EE-A29Q-06	WT	-1.54359	Cancer
TCGA-EB-A44Q-06	WT	-0.887071	Cancer
TCGA-D3-A3C3-06	MUT	-1.3911	Cancer
TCGA-D3-A51R-06	WT	-0.43422	Cancer
TCGA-Z2-AA3V-06	MUT	-1.28123	Cancer
TCGA-DA-A1I7-06	MUT	-1.45998	Cancer
TCGA-D3-A3BZ-06	WT	-0.795629	Cancer
TCGA-EE-A3AC-06	WT	-1.32987	Cancer
TCGA-EE-A29N-06	MUT	-1.97088	Cancer
TCGA-FS-A1ZQ-06	WT	-1.07488	Cancer
TCGA-FS-A1ZU-06	WT	-1.25611	Cancer
TCGA-D3-A2JK-06	MUT	-1.13339	Cancer
TCGA-D3-A1Q7-06	MUT	-1.03983	Cancer
TCGA-WE-AAA0-06	MUT	-1.26751	Cancer
TCGA-D3-A3MU-06	MUT	-1.25806	Cancer
TCGA-D3-A2JH-06	MUT	-1.74316	Cancer
TCGA-FS-A4F4-06	WT	-1.27571	Cancer
TCGA-D9-A4Z6-06	MUT	-1.65453	Cancer
TCGA-D9-A1JX-06	MUT	-1.86082	Cancer
TCGA-D3-A2JL-06	WT	-1.58905	Cancer
TCGA-EE-A2MM-06	WT	-1.25876	Cancer
TCGA-DA-A95X-06	WT	-1.02476	Cancer
TCGA-W3-AA1W-06	MUT	-1.3904	Cancer
TCGA-EE-A2MF-06	WT	-1.36235	Cancer
TCGA-EB-A5SH-06	WT	-1.04786	Cancer
TCGA-ER-A19E-06	MUT	-1.25248	Cancer
TCGA-3N-A9WD-06	WT	-1.01381	Cancer
TCGA-DA-A95W-06	MUT	-1.14789	Cancer
TCGA-DA-A1IB-06	MUT	-1.71931	Cancer
TCGA-EE-A2GN-06	WT	-1.35815	Cancer
GTEX.1117F.2926.SM.5GZYI	WT	-0.374854	Normal
GTEX.111CU.1126.SM.5EGIM	WT	-0.40816	Normal
GTEX.111FC.0126.SM.5N9DL	WT	-0.41161	Normal
GTEX.111FC.2526.SM.5GZXU	WT	-0.421659	Normal
GTEX.111VG.0008.SM.5Q5BG	WT	-0.481629	Normal
GTEX.111VG.1626.SM.5EGIO	WT	-0.375451	Normal
GTEX.111VG.2426.SM.5GZXD	WT	-0.460541	Normal
GTEX.111YS.0008.SM.5Q5BH	WT	-0.347127	Normal
GTEX.111YS.1526.SM.5GZYW	WT	-0.388522	Normal
GTEX.1122O.0008.SM.5QGR2	WT	-0.406623	Normal
GTEX.1122O.1026.SM.9WYSF	WT	-0.332417	Normal
GTEX.1122O.2126.SM.5EGIR	WT	-0.391339	Normal
GTEX.1128S.0008.SM.5Q5DP	WT	-0.401964	Normal
GTEX.1128S.2326.SM.5GZZY	WT	-0.407843	Normal
GTEX.113IC.0008.SM.5QGRF	WT	-0.345133	Normal
GTEX.113IC.0126.SM.5HL6T	WT	-0.495213	Normal
GTEX.113JC.0008.SM.5QGR6	WT	-0.398841	Normal
GTEX.113JC.2326.SM.5EQ4E	WT	-0.499286	Normal
GTEX.117XS.0008.SM.5Q5DQ	WT	-0.387137	Normal
GTEX.117XS.2726.SM.5N9BL	WT	-0.402276	Normal
GTEX.117YW.0008.SM.5QGRD	WT	-0.408708	Normal
GTEX.117YW.2626.SM.5GZZH	WT	-0.543892	Normal
GTEX.117YX.1926.SM.5GIEC	WT	-0.404614	Normal
GTEX.117YX.2326.SM.5H12W	WT	-0.4208	Normal
GTEX.1192W.0008.SM.5QGRE	WT	-0.411925	Normal
GTEX.1192W.2626.SM.5Q5AF	WT	-0.452058	Normal
GTEX.1192X.0008.SM.5Q5B7	WT	-0.355708	Normal
GTEX.1192X.0226.SM.5H12D	WT	-0.402789	Normal
GTEX.1192X.2726.SM.5N9DN	WT	-0.363935	Normal
GTEX.11DXW.0008.SM.5Q59V	WT	-0.711732	Normal
GTEX.11DXW.0226.SM.5H122	WT	-0.472473	Normal
GTEX.11DXW.0826.SM.5H118	WT	-0.553959	Normal
GTEX.11DXX.0008.SM.5Q5B8	WT	-0.391523	Normal
GTEX.11DXX.2126.SM.5PNYR	WT	-0.371033	Normal
GTEX.11DXX.2426.SM.5GZZW	WT	-0.412206	Normal
GTEX.11DXY.0008.SM.5QGR4	WT	-0.375223	Normal
GTEX.11DXY.0126.SM.5H11Q	WT	-0.39897	Normal
GTEX.11DXY.2626.SM.5GIE7	WT	-0.406728	Normal
GTEX.11DXZ.2026.SM.5987S	WT	-0.396302	Normal
GTEX.11DXZ.2326.SM.5EGGV	WT	-0.468703	Normal
GTEX.11DYG.0008.SM.5QGR5	WT	-0.417642	Normal
GTEX.11DYG.0126.SM.59883	WT	-0.441672	Normal
GTEX.11DYG.1526.SM.5A5JS	WT	-0.521056	Normal
GTEX.11DZ1.0008.SM.5QGR3	WT	-0.563672	Normal
GTEX.11DZ1.0126.SM.5985Q	WT	-0.438144	Normal
GTEX.11DZ1.2426.SM.5GZZX	WT	-0.376406	Normal
GTEX.11EI6.0008.SM.5QGR7	WT	-0.387046	Normal
GTEX.11EI6.0126.SM.5985R	WT	-0.416784	Normal
GTEX.11EI6.2826.SM.5H11D	WT	-0.518359	Normal
GTEX.11EM3.1226.SM.5N9DD	WT	-0.455807	Normal
GTEX.11EM3.2426.SM.59861	WT	-0.492945	Normal
GTEX.11EMC.0008.SM.5Q5DR	WT	-0.393475	Normal
GTEX.11EMC.2926.SM.5EQ4F	WT	-0.504972	Normal
GTEX.11EQ8.0008.SM.5Q5DJ	WT	-0.396683	Normal
GTEX.11EQ8.0926.SM.5H12V	WT	-0.294961	Normal
GTEX.11EQ9.0008.SM.5Q5DK	WT	-0.361735	Normal
GTEX.11EQ9.1626.SM.5PNY8	WT	-0.401645	Normal
GTEX.11EQ9.2426.SM.5HL5T	WT	-0.333772	Normal
GTEX.11GS4.0008.SM.5QGRA	WT	-0.427275	Normal
GTEX.11GS4.0226.SM.5HL77	WT	-0.440278	Normal
GTEX.11GS4.2726.SM.5A5LE	WT	-0.490346	Normal
GTEX.11GSO.2426.SM.5A5LY	WT	-0.425213	Normal
GTEX.11GSP.0008.SM.5Q5DM	WT	-0.421563	Normal
GTEX.11GSP.2326.SM.5HL63	WT	-0.420787	Normal
GTEX.11GSP.2526.SM.5N9BP	WT	-0.463446	Normal
GTEX.11H98.0008.SM.5QGR8	WT	-0.347952	Normal
GTEX.11H98.0126.SM.5EGHG	WT	-0.410317	Normal
GTEX.11I78.0008.SM.5Q5DI	WT	-0.385188	Normal
GTEX.11LCK.0008.SM.5Q5BB	WT	-0.368938	Normal
GTEX.11LCK.1026.SM.5A5KB	WT	-0.401494	Normal
GTEX.11LCK.2226.SM.5HL4Q	WT	-0.400419	Normal
GTEX.11NSD.0008.SM.5Q5BC	WT	-0.437422	Normal
GTEX.11NSD.0626.SM.5A5LU	WT	-0.486796	Normal
GTEX.11NSD.2226.SM.5986V	WT	-0.491027	Normal
GTEX.11NUK.0008.SM.5Q5B9	WT	-0.592521	Normal
GTEX.11NUK.0126.SM.5A5L3	WT	-0.439876	Normal
GTEX.11NUK.2726.SM.5A5MC	WT	-0.434573	Normal
GTEX.11NV4.0008.SM.5Q5BA	WT	-0.400615	Normal
GTEX.11O72.0008.SM.5Q5DN	WT	-0.429984	Normal
GTEX.11O72.0126.SM.59887	WT	-0.437705	Normal
GTEX.11O72.0626.SM.5PNYE	WT	-0.529805	Normal
GTEX.11OC5.0008.SM.5S2OH	WT	-0.369382	Normal
GTEX.11OC5.0126.SM.5HL6A	WT	-0.411562	Normal
GTEX.11OF3.0008.SM.5S2NH	WT	-0.576752	Normal
GTEX.11OF3.0126.SM.5PNYF	WT	-0.505252	Normal
GTEX.11OF3.2626.SM.5GU7F	WT	-0.446405	Normal
GTEX.11ONC.0008.SM.5S2MG	WT	-0.380142	Normal
GTEX.11P7K.0008.SM.5S2O5	WT	-0.408304	Normal
GTEX.11P7K.1126.SM.5HL4L	WT	-0.435035	Normal
GTEX.11P7K.2126.SM.5GU7G	WT	-0.442081	Normal
GTEX.11P81.0008.SM.5S2OT	WT	-0.399452	Normal
GTEX.11P81.2226.SM.5PNYI	WT	-0.398225	Normal
GTEX.11P81.2326.SM.59875	WT	-0.465677	Normal
GTEX.11P82.0008.SM.5S2MS	WT	-0.334515	Normal
GTEX.11P82.1426.SM.DTXFY	WT	-0.414519	Normal
GTEX.11P82.1626.SM.59879	WT	-0.387147	Normal
GTEX.11PRG.0008.SM.5S2N5	WT	-0.413571	Normal
GTEX.11PRG.0726.SM.5EGL1	WT	-0.314145	Normal
GTEX.11TT1.0008.SM.5S2P8	WT	-0.601255	Normal
GTEX.11TT1.1826.SM.5EQLV	WT	-0.391082	Normal
GTEX.11TT1.2526.SM.5EGIB	WT	-0.481206	Normal
GTEX.11TTK.0008.SM.5S2RU	WT	-0.395159	Normal
GTEX.11TTK.0126.SM.5987B	WT	-0.451803	Normal
GTEX.11TUW.0008.SM.5SI6S	WT	-0.340063	Normal
GTEX.11TUW.0626.SM.5LU9M	WT	-0.342761	Normal
GTEX.11TUW.2726.SM.E9J4M	WT	-0.421467	Normal
GTEX.11UD1.0008.SM.5S2P6	WT	-0.381065	Normal
GTEX.11UD1.0126.SM.5PNYG	WT	-0.463577	Normal
GTEX.11UD2.0008.SM.5S2P7	WT	-0.414668	Normal
GTEX.11UD2.0226.SM.5EQKY	WT	-0.397034	Normal
GTEX.11UD2.2526.SM.5CVNU	WT	-0.363891	Normal
GTEX.11VI4.1126.SM.5EQMD	WT	-0.437125	Normal
GTEX.11VI4.1726.SM.5CVLH	WT	-0.421305	Normal
GTEX.11WQC.0008.SM.5SI6R	WT	-0.435727	Normal
GTEX.11WQC.1826.SM.5GU59	WT	-0.477189	Normal
GTEX.11WQC.2526.SM.5CVLE	WT	-0.472251	Normal
GTEX.11WQK.0008.SM.5SI6T	WT	-0.444859	Normal
GTEX.11WQK.0526.SM.5EQLD	WT	-0.303442	Normal
GTEX.11WQK.1026.SM.5EQLX	WT	-0.423912	Normal
GTEX.11XUK.0008.SM.5S2WD	WT	-0.370991	Normal
GTEX.11XUK.2026.SM.5EQLF	WT	-0.398223	Normal
GTEX.11ZTS.0008.SM.5S2VC	WT	-0.445284	Normal
GTEX.11ZTS.0126.SM.5EQ6M	WT	-0.448366	Normal
GTEX.11ZTT.0008.SM.5S2TZ	WT	-0.36462	Normal
GTEX.11ZTT.2126.SM.5CVLO	WT	-0.443166	Normal
GTEX.11ZTT.2426.SM.5EQLS	WT	-0.451574	Normal
GTEX.11ZU8.0008.SM.5S2VO	WT	-0.326099	Normal
GTEX.11ZU8.0126.SM.5EQ58	WT	-0.398455	Normal
GTEX.11ZU8.2526.SM.5EQKI	WT	-0.403733	Normal
GTEX.11ZUS.0008.SM.5S2UO	WT	-0.43407	Normal
GTEX.11ZUS.0626.SM.59885	WT	-0.439209	Normal
GTEX.11ZUS.2626.SM.5FQUR	WT	-0.308865	Normal
GTEX.11ZVC.2526.SM.5FQTE	WT	-0.505412	Normal
GTEX.1211K.0008.SM.5S2W1	WT	-0.433691	Normal
GTEX.1211K.1526.SM.5FQU4	WT	-0.456312	Normal
GTEX.1211K.2026.SM.5EQ4Z	WT	-0.438407	Normal
GTEX.12126.0008.SM.5S2UC	WT	-0.424985	Normal
GTEX.12126.0326.SM.5PNW3	WT	-0.514836	Normal
GTEX.12126.0826.SM.5FQTZ	WT	-0.466773	Normal
GTEX.1212Z.0008.SM.5TDBW	WT	-0.326771	Normal
GTEX.1212Z.0126.SM.59HK4	WT	-0.43635	Normal
GTEX.1212Z.2526.SM.5EGKP	WT	-0.387668	Normal
GTEX.12584.0008.SM.664MB	WT	-0.356474	Normal
GTEX.12584.0126.SM.5EGKQ	WT	-0.461524	Normal
GTEX.12584.0726.SM.5FQTK	WT	-0.465031	Normal
GTEX.12696.0008.SM.5TDBX	WT	-0.348345	Normal
GTEX.12696.0126.SM.5EQ4L	WT	-0.378624	Normal
GTEX.12696.2426.SM.5EQ6H	WT	-0.397474	Normal
GTEX.1269C.0008.SM.5TDBY	WT	-0.300261	Normal
GTEX.1269C.0126.SM.5EQ5L	WT	-0.372811	Normal
GTEX.1269C.2526.SM.5EGJ3	WT	-0.461745	Normal
GTEX.12BJ1.0008.SM.5TDBZ	WT	-0.337317	Normal
GTEX.12BJ1.0926.SM.5EQ62	WT	-0.384991	Normal
GTEX.12C56.0008.SM.5TDC1	WT	-0.332942	Normal
GTEX.12C56.1526.SM.5FQUQ	WT	-0.525719	Normal
GTEX.12C56.1726.SM.5EQ61	WT	-0.505583	Normal
GTEX.12KS4.0008.SM.664MC	WT	-0.380047	Normal
GTEX.12KS4.0326.SM.5EQ41	WT	-0.443457	Normal
GTEX.12KS4.2126.SM.5FQUT	WT	-0.513736	Normal
GTEX.12WSA.0008.SM.5TDC3	WT	-0.344477	Normal
GTEX.12WSA.0226.SM.5BC5V	WT	-0.344453	Normal
GTEX.12WSA.0426.SM.5EQ5X	WT	-0.375322	Normal
GTEX.12WSC.0008.SM.664MK	WT	-0.396397	Normal
GTEX.12WSC.0126.SM.5EQ4P	WT	-0.450616	Normal
GTEX.12WSC.2826.SM.5BC5Y	WT	-0.390428	Normal
GTEX.12WSD.0008.SM.664ME	WT	-0.296047	Normal
GTEX.12WSD.0126.SM.59HKN	WT	-0.461653	Normal
GTEX.12WSD.0626.SM.5GCMW	WT	-0.452406	Normal
GTEX.12WSE.0008.SM.5YY9P	WT	-0.373946	Normal
GTEX.12WSE.0526.SM.793B2	WT	-0.345387	Normal
GTEX.12WSF.0008.SM.5YY8S	WT	-0.393777	Normal
GTEX.12WSF.1626.SM.7KUG5	WT	-0.56935	Normal
GTEX.12WSG.0008.SM.5TDC4	WT	-0.356352	Normal
GTEX.12WSG.2826.SM.E9J4H	WT	-0.462572	Normal
GTEX.12WSH.0008.SM.5S2V1	WT	-0.426209	Normal
GTEX.12WSH.1526.SM.5BC5W	WT	-0.41571	Normal
GTEX.12WSI.0008.SM.664MD	WT	-0.38255	Normal
GTEX.12WSJ.0008.SM.664ML	WT	-0.417242	Normal
GTEX.12WSJ.1126.SM.5LZVJ	WT	-0.411142	Normal
GTEX.12WSJ.1826.SM.5GCNY	WT	-0.464007	Normal
GTEX.12WSK.0008.SM.5YY9R	WT	-0.429804	Normal
GTEX.12WSK.2126.SM.5CVNC	WT	-0.418487	Normal
GTEX.12WSK.2326.SM.5GCOH	WT	-0.448534	Normal
GTEX.12WSL.0008.SM.664MM	WT	-0.445954	Normal
GTEX.12WSL.2026.SM.5GCML	WT	-0.437046	Normal
GTEX.12WSL.2526.SM.5GCNJ	WT	-0.400781	Normal
GTEX.12WSM.0008.SM.5S2VD	WT	-0.377185	Normal
GTEX.12WSM.1926.SM.5BC65	WT	-0.367781	Normal
GTEX.12WSN.0008.SM.664MI	WT	-0.365112	Normal
GTEX.12WSN.5019.SM.79OM6	WT	-0.453538	Normal
GTEX.12ZZW.0008.SM.5YY9L	WT	-0.469059	Normal
GTEX.12ZZX.0008.SM.5YY9N	WT	-0.399992	Normal
GTEX.12ZZX.0126.SM.5EGK9	WT	-0.462889	Normal
GTEX.12ZZX.2426.SM.5GCOE	WT	-0.512961	Normal
GTEX.12ZZY.0008.SM.5YY9Q	WT	-0.508894	Normal
GTEX.12ZZY.0226.SM.5LZVE	WT	-0.438467	Normal
GTEX.12ZZY.0726.SM.5EQ66	WT	-0.431086	Normal
GTEX.12ZZZ.0008.SM.5YY9S	WT	-0.350829	Normal
GTEX.12ZZZ.0626.SM.5DUXI	WT	-0.49051	Normal
GTEX.12ZZZ.0726.SM.5GCNZ	WT	-0.405883	Normal
GTEX.13111.0008.SM.5YY8R	WT	-0.32068	Normal
GTEX.13111.1626.SM.5EGJY	WT	-0.409003	Normal
GTEX.13112.0008.SM.5YY9M	WT	-0.417839	Normal
GTEX.13112.0126.SM.5P9IU	WT	-0.422531	Normal
GTEX.13112.2826.SM.5DUWH	WT	-0.426237	Normal
GTEX.13113.0008.SM.5YY9T	WT	-0.40083	Normal
GTEX.13113.1626.SM.5EQ4I	WT	-0.432972	Normal
GTEX.13113.5016.SM.7EPIP	WT	-0.428725	Normal
GTEX.1313W.0008.SM.5YYAP	WT	-0.387638	Normal
GTEX.1313W.0126.SM.5LZUN	WT	-0.462755	Normal
GTEX.1313W.0626.SM.5EQ4H	WT	-0.359661	Normal
GTEX.1314G.0008.SM.5YY9K	WT	-0.564493	Normal
GTEX.1314G.1326.SM.5BC6E	WT	-0.401027	Normal
GTEX.1314G.1526.SM.5EGK2	WT	-0.443635	Normal
GTEX.131XE.2326.SM.5PNZ2	WT	-0.436278	Normal
GTEX.131XF.0008.SM.664MH	WT	-0.507451	Normal
GTEX.131XF.2626.SM.5EQ6K	WT	-0.393065	Normal
GTEX.131XF.5016.SM.7MGWE	WT	-0.549527	Normal
GTEX.131XG.0008.SM.5YY9O	WT	-0.427617	Normal
GTEX.131XG.0326.SM.5L3DX	WT	-0.400471	Normal
GTEX.131XG.2626.SM.5KM17	WT	-0.401087	Normal
GTEX.131XH.0008.SM.5YYAC	WT	-0.402113	Normal
GTEX.131XH.0126.SM.5LZUY	WT	-0.397201	Normal
GTEX.131XH.2226.SM.5DUXJ	WT	-0.448829	Normal
GTEX.131XW.0008.SM.664MJ	WT	-0.390017	Normal
GTEX.131XW.0426.SM.5LZWP	WT	-0.457717	Normal
GTEX.131XW.0626.SM.5PNVD	WT	-0.416909	Normal
GTEX.131YS.0008.SM.5YY9Z	WT	-0.374949	Normal
GTEX.131YS.0126.SM.5KM1M	WT	-0.44602	Normal
GTEX.131YS.2826.SM.5EQ47	WT	-0.457926	Normal
GTEX.132AR.0008.SM.62LDH	WT	-0.428624	Normal
GTEX.132AR.0326.SM.5KM2C	WT	-0.416908	Normal
GTEX.132NY.0008.SM.62LFX	WT	-0.350532	Normal
GTEX.132NY.0326.SM.5IJBL	WT	-0.463789	Normal
GTEX.132Q8.0008.SM.5ZZUC	WT	-0.38636	Normal
GTEX.132QS.0008.SM.5ZZUB	WT	-0.444789	Normal
GTEX.1339X.0008.SM.5ZZUL	WT	-0.840936	Normal
GTEX.133LE.0008.SM.62LDD	WT	-0.400065	Normal
GTEX.133LE.1826.SM.5J1MV	WT	-0.368744	Normal
GTEX.133LE.2326.SM.5K7W3	WT	-0.380863	Normal
GTEX.1399Q.0008.SM.62LDE	WT	-0.545269	Normal
GTEX.1399Q.2326.SM.5KM2X	WT	-0.346284	Normal
GTEX.1399R.0008.SM.5ZZUF	WT	-0.951505	Normal
GTEX.1399R.1326.SM.5PNYS	WT	-0.528829	Normal
GTEX.1399R.2726.SM.5IJBA	WT	-0.408486	Normal
GTEX.1399S.0008.SM.62LDF	WT	-0.399453	Normal
GTEX.1399S.0126.SM.5IJCF	WT	-0.420744	Normal
GTEX.1399T.0008.SM.62LDB	WT	-0.535411	Normal
GTEX.1399T.2826.SM.5KLYZ	WT	-0.397562	Normal
GTEX.1399U.0008.SM.5S2VE	WT	-0.528636	Normal
GTEX.1399U.1126.SM.5L3DB	WT	-0.395191	Normal
GTEX.1399U.2326.SM.5K7WY	WT	-0.464719	Normal
GTEX.139D8.0008.SM.5ZZUH	WT	-0.440233	Normal
GTEX.139D8.0226.SM.5KLZO	WT	-0.426923	Normal
GTEX.139D8.1126.SM.5LU8W	WT	-0.355304	Normal
GTEX.139T4.0008.SM.5S2WF	WT	-0.445299	Normal
GTEX.139T4.0226.SM.5HL5S	WT	-0.469253	Normal
GTEX.139T8.0008.SM.5ZZUD	WT	-0.572401	Normal
GTEX.139T8.0126.SM.5K7XZ	WT	-0.454495	Normal
GTEX.139T8.0626.SM.5KLZX	WT	-0.429068	Normal
GTEX.139TS.0008.SM.62LDG	WT	-0.420821	Normal
GTEX.139TS.2126.SM.5K7XC	WT	-0.392769	Normal
GTEX.139TS.2826.SM.5J1OO	WT	-0.442201	Normal
GTEX.139TT.0126.SM.5K7Y5	WT	-0.454483	Normal
GTEX.139TT.2126.SM.5LZWC	WT	-0.467006	Normal
GTEX.139TU.0008.SM.5ZZUK	WT	-0.37482	Normal
GTEX.139TU.0126.SM.5K7WH	WT	-0.416232	Normal
GTEX.139TU.0726.SM.5L3EK	WT	-0.508307	Normal
GTEX.139UW.0326.SM.5J1ML	WT	-0.307532	Normal
GTEX.139UW.2826.SM.5L3E7	WT	-0.367653	Normal
GTEX.139YR.0008.SM.5ZZUM	WT	-0.343466	Normal
GTEX.139YR.1026.SM.5LZYN	WT	-0.471466	Normal
GTEX.13CF2.0008.SM.62LDC	WT	-0.448294	Normal
GTEX.13CF2.2526.SM.5LZYX	WT	-0.496195	Normal
GTEX.13CF3.2426.SM.5IFGX	WT	-0.431143	Normal
GTEX.13CZU.0008.SM.5ZZUI	WT	-0.546245	Normal
GTEX.13CZV.0008.SM.5ZZUE	WT	-0.376635	Normal
GTEX.13D11.0926.SM.5J2NC	WT	-0.409735	Normal
GTEX.13D11.2426.SM.5KM1V	WT	-0.391002	Normal
GTEX.13FH7.0008.SM.5ZZUJ	WT	-0.478029	Normal
GTEX.13FH7.1126.SM.5K7UG	WT	-0.445022	Normal
GTEX.13FH7.2026.SM.E9J4I	WT	-0.372512	Normal
GTEX.13FHO.0226.SM.5IFGY	WT	-0.444972	Normal
GTEX.13FHO.0426.SM.5L3F5	WT	-0.416386	Normal
GTEX.13FHP.0126.SM.5IJBG	WT	-0.426743	Normal
GTEX.13FLV.0126.SM.5K7WT	WT	-0.422425	Normal
GTEX.13FTW.0326.SM.5K7UW	WT	-0.406309	Normal
GTEX.13FTW.2626.SM.5K7WL	WT	-0.443699	Normal
GTEX.13FTX.1526.SM.5K7VJ	WT	-0.375806	Normal
GTEX.13FTX.1826.SM.5J1NX	WT	-0.384619	Normal
GTEX.13FTY.0526.SM.5L3EV	WT	-0.429755	Normal
GTEX.13FTY.2126.SM.5IFFB	WT	-0.442779	Normal
GTEX.13FXS.0226.SM.5IJCK	WT	-0.444607	Normal
GTEX.13G51.1826.SM.5KLZH	WT	-0.499386	Normal
GTEX.13G51.2526.SM.5LZYK	WT	-0.449083	Normal
GTEX.13IVO.0126.SM.5J1NG	WT	-0.434689	Normal
GTEX.13IVO.0726.SM.5LZYV	WT	-0.354968	Normal
GTEX.13JUV.2026.SM.5K7UA	WT	-0.441072	Normal
GTEX.13JUV.2726.SM.5LZZ8	WT	-0.399558	Normal
GTEX.13JVG.0726.SM.5KM16	WT	-0.313091	Normal
GTEX.13N11.2326.SM.5IJBF	WT	-0.46124	Normal
GTEX.13N11.2526.SM.5K7UE	WT	-0.447043	Normal
GTEX.13N1W.0126.SM.5K7VT	WT	-0.503285	Normal
GTEX.13N1W.2426.SM.5IJD1	WT	-0.41718	Normal
GTEX.13N2G.0226.SM.5K7VF	WT	-0.444154	Normal
GTEX.13N2G.2626.SM.5J1OT	WT	-0.353499	Normal
GTEX.13NYB.0126.SM.5J1MD	WT	-0.41361	Normal
GTEX.13NYB.2526.SM.5K7Z6	WT	-0.376636	Normal
GTEX.13NYC.0126.SM.5L3F4	WT	-0.375367	Normal
GTEX.13NYC.0326.SM.E9J4S	WT	-0.376794	Normal
GTEX.13NYS.0126.SM.5MR3W	WT	-0.415	Normal
GTEX.13NYS.0626.SM.5L3F1	WT	-0.391103	Normal
GTEX.13NZ8.0826.SM.5MR3I	WT	-0.399596	Normal
GTEX.13NZ8.1226.SM.5KM4A	WT	-0.239119	Normal
GTEX.13NZ9.2626.SM.5L3FK	WT	-0.500801	Normal
GTEX.13NZA.0226.SM.5K7Z7	WT	-0.467079	Normal
GTEX.13NZB.2526.SM.5J1OM	WT	-0.44926	Normal
GTEX.13O1R.0126.SM.5L3EH	WT	-0.478665	Normal
GTEX.13O21.1426.SM.5K7XI	WT	-0.449328	Normal
GTEX.13O3O.0126.SM.E9J49	WT	-0.377738	Normal
GTEX.13O3O.2326.SM.5IJD6	WT	-0.335822	Normal
GTEX.13O3P.0126.SM.5KM4S	WT	-0.453376	Normal
GTEX.13O3Q.0126.SM.5KM34	WT	-0.36996	Normal
GTEX.13O3Q.2426.SM.5IJBR	WT	-0.477254	Normal
GTEX.13O61.1426.SM.5KM3D	WT	-0.371249	Normal
GTEX.13OVG.1626.SM.5J1NF	WT	-0.3851	Normal
GTEX.13OVG.1926.SM.5L3DK	WT	-0.440381	Normal
GTEX.13OVH.0126.SM.5MR4B	WT	-0.446136	Normal
GTEX.13OVH.0526.SM.5L3E6	WT	-0.362212	Normal
GTEX.13OVI.1426.SM.5L3EY	WT	-0.41475	Normal
GTEX.13OVJ.0126.SM.5KM36	WT	-0.434126	Normal
GTEX.13OVJ.0826.SM.5J1OK	WT	-0.449619	Normal
GTEX.13OVK.1426.SM.6PAN7	WT	-0.429934	Normal
GTEX.13OVK.2026.SM.7KUEO	WT	-0.487638	Normal
GTEX.13OVL.0126.SM.5L3GJ	WT	-0.47702	Normal
GTEX.13OVL.0226.SM.5L3E9	WT	-0.58679	Normal
GTEX.13OW5.0126.SM.DTXFS	WT	-0.369201	Normal
GTEX.13OW5.2326.SM.5L3HO	WT	-0.409654	Normal
GTEX.13OW6.0426.SM.5L3HM	WT	-0.426313	Normal
GTEX.13OW6.2726.SM.5J2OE	WT	-0.389732	Normal
GTEX.13OW7.0126.SM.5MR3B	WT	-0.475832	Normal
GTEX.13OW7.0426.SM.5K7VK	WT	-0.430466	Normal
GTEX.13OW8.1026.SM.5J1NQ	WT	-0.418093	Normal
GTEX.13OW8.1326.SM.5J1OW	WT	-0.410624	Normal
GTEX.13PDP.0126.SM.5L3HD	WT	-0.443089	Normal
GTEX.13PDP.0726.SM.5L3HP	WT	-0.341485	Normal
GTEX.13PL6.1126.SM.5L3IE	WT	-0.394275	Normal
GTEX.13PVQ.0626.SM.5LU47	WT	-0.409195	Normal
GTEX.13PVR.0426.SM.5RQK2	WT	-0.38007	Normal
GTEX.13PVR.2326.SM.5QGR1	WT	-0.394434	Normal
GTEX.13QBU.1226.SM.5LU4G	WT	-0.374078	Normal
GTEX.13QJ3.0326.SM.5S2RA	WT	-0.44899	Normal
GTEX.13QJC.0126.SM.5ZZWJ	WT	-0.502713	Normal
GTEX.13RTJ.0126.SM.5S2NN	WT	-0.391011	Normal
GTEX.13RTJ.2426.SM.5S2Q2	WT	-0.377819	Normal
GTEX.13RTK.1426.SM.5QGQJ	WT	-0.367753	Normal
GTEX.13RTL.0126.SM.7LG5S	WT	-0.44363	Normal
GTEX.13S7M.0126.SM.5SI6A	WT	-0.420641	Normal
GTEX.13SLW.0126.SM.5SI6C	WT	-0.367209	Normal
GTEX.13SLW.0626.SM.5Q5ER	WT	-0.34339	Normal
GTEX.13SLX.0526.SM.5S2ON	WT	-0.451783	Normal
GTEX.13SLX.2226.SM.62LEP	WT	-0.425841	Normal
GTEX.13U4I.0126.SM.5LU38	WT	-0.469227	Normal
GTEX.13U4I.2226.SM.5LU5H	WT	-0.413256	Normal
GTEX.13VXT.0126.SM.5LU4I	WT	-0.420091	Normal
GTEX.13VXT.1926.SM.5K7UO	WT	-0.402969	Normal
GTEX.13VXU.0126.SM.5SI9F	WT	-0.471289	Normal
GTEX.13VXU.0626.SM.5L3F9	WT	-0.341934	Normal
GTEX.13W3W.0726.SM.5IJDQ	WT	-0.355608	Normal
GTEX.13W3W.2426.SM.5LU5B	WT	-0.371723	Normal
GTEX.13W46.0226.SM.5SIAG	WT	-0.421181	Normal
GTEX.13X6H.0926.SM.5SIB2	WT	-0.367731	Normal
GTEX.13X6H.2126.SM.7EWD5	WT	-0.455582	Normal
GTEX.13X6I.0626.SM.5QGP9	WT	-0.419348	Normal
GTEX.13X6I.1826.SM.5SIAO	WT	-0.391947	Normal
GTEX.13X6J.0126.SM.5QGOU	WT	-0.445175	Normal
GTEX.13X6J.0626.SM.5LU5F	WT	-0.360556	Normal
GTEX.13X6K.0626.SM.5LU5D	WT	-0.407592	Normal
GTEX.13YAN.0226.SM.5TDC6	WT	-0.396898	Normal
GTEX.13YAN.0326.SM.5O9DF	WT	-0.434675	Normal
GTEX.144FL.0126.SM.5TDC8	WT	-0.416485	Normal
GTEX.144FL.0626.SM.5LU43	WT	-0.331148	Normal
GTEX.144GL.0126.SM.5TDE2	WT	-0.37965	Normal
GTEX.144GL.0626.SM.5LU4D	WT	-0.359837	Normal
GTEX.144GM.0526.SM.79OJO	WT	-0.40508	Normal
GTEX.144GN.2326.SM.5LU4F	WT	-0.409726	Normal
GTEX.144GO.2026.SM.5O99P	WT	-0.327189	Normal
GTEX.145LS.0126.SM.5QGP1	WT	-0.409689	Normal
GTEX.145LS.0626.SM.7EPG7	WT	-0.438503	Normal
GTEX.145LT.0526.SM.5LUB2	WT	-0.481647	Normal
GTEX.145LT.1726.SM.5QGP3	WT	-0.416245	Normal
GTEX.145LU.0126.SM.5TDCB	WT	-0.402075	Normal
GTEX.145LU.1926.SM.79OJN	WT	-0.353122	Normal
GTEX.145LV.2126.SM.5LU8N	WT	-0.396098	Normal
GTEX.145ME.1726.SM.5Q5EU	WT	-0.426914	Normal
GTEX.145ME.1826.SM.5SI9G	WT	-0.370197	Normal
GTEX.145MF.0626.SM.5LUAI	WT	-0.343511	Normal
GTEX.145MF.0926.SM.5Q5EA	WT	-0.358674	Normal
GTEX.145MG.1526.SM.5Q5EM	WT	-0.591615	Normal
GTEX.145MH.2826.SM.5RQJF	WT	-0.343653	Normal
GTEX.145MI.0526.SM.5O9A8	WT	-0.470303	Normal
GTEX.145MI.0626.SM.5SI8S	WT	-0.359119	Normal
GTEX.145MN.1526.SM.5SI9T	WT	-0.427367	Normal
GTEX.145MN.2226.SM.5SIAU	WT	-0.42062	Normal
GTEX.145MO.0326.SM.5Q5B3	WT	-0.42854	Normal
GTEX.145MO.2826.SM.5LU96	WT	-0.501771	Normal
GTEX.146FH.0126.SM.5QGPP	WT	-0.485537	Normal
GTEX.146FQ.0126.SM.5NQA9	WT	-0.462098	Normal
GTEX.146FQ.2126.SM.5RQHU	WT	-0.410286	Normal
GTEX.146FR.1326.SM.E9J48	WT	-0.333908	Normal
GTEX.14753.0426.SM.5NQAM	WT	-0.418032	Normal
GTEX.14753.0726.SM.5QGQO	WT	-0.377925	Normal
GTEX.1477Z.0326.SM.7IGLA	WT	-0.430052	Normal
GTEX.147F3.0526.SM.5SI98	WT	-0.462445	Normal
GTEX.147F3.1726.SM.5SIAW	WT	-0.379367	Normal
GTEX.147F4.0226.SM.5QGPW	WT	-0.415031	Normal
GTEX.147F4.0726.SM.5TDDD	WT	-0.38346	Normal
GTEX.147GR.0526.SM.5S2MY	WT	-0.433139	Normal
GTEX.147GR.2426.SM.5ZZWQ	WT	-0.396554	Normal
GTEX.147JS.0226.SM.5S2U9	WT	-0.369304	Normal
GTEX.148VI.1626.SM.5SI6E	WT	-0.433252	Normal
GTEX.148VJ.0126.SM.5TDDN	WT	-0.301267	Normal
GTEX.148VJ.0626.SM.5LUAW	WT	-0.287418	Normal
GTEX.1497J.0226.SM.5QGPU	WT	-0.415184	Normal
GTEX.1497J.2426.SM.7IGNX	WT	-0.477084	Normal
GTEX.14A5H.0426.SM.5QGQF	WT	-0.495694	Normal
GTEX.14A5H.0826.SM.5QGPJ	WT	-0.435238	Normal
GTEX.14A5I.0126.SM.5TDEA	WT	-0.419094	Normal
GTEX.14A6H.0126.SM.5QGPK	WT	-0.451587	Normal
GTEX.14A6H.2026.SM.5Q5DD	WT	-0.371287	Normal
GTEX.14ABY.0226.SM.5TDCQ	WT	-0.496791	Normal
GTEX.14ABY.2026.SM.62LDL	WT	-0.42527	Normal
GTEX.14AS3.1526.SM.5Q5ED	WT	-0.392203	Normal
GTEX.14B4R.1326.SM.5Q5EZ	WT	-0.427742	Normal
GTEX.14BIL.0126.SM.5SI92	WT	-0.44038	Normal
GTEX.14BIM.0226.SM.7IGLD	WT	-0.378663	Normal
GTEX.14BIN.0626.SM.793DP	WT	-0.37906	Normal
GTEX.14BIN.1126.SM.5RQJZ	WT	-0.36884	Normal
GTEX.14BMU.1226.SM.5S2OR	WT	-0.40277	Normal
GTEX.14BMU.2226.SM.5TDE9	WT	-0.382775	Normal
GTEX.14BMV.0126.SM.5S2PO	WT	-0.403429	Normal
GTEX.14BMV.2826.SM.5TDED	WT	-0.374736	Normal
GTEX.14C38.0726.SM.5SI6M	WT	-0.344315	Normal
GTEX.14C39.1726.SM.5RQIL	WT	-0.314672	Normal
GTEX.14C5O.0126.SM.5SI6N	WT	-0.464202	Normal
GTEX.14C5O.0326.SM.5ZZUX	WT	-0.421964	Normal
GTEX.14DAQ.0126.SM.5S2MQ	WT	-0.448402	Normal
GTEX.14DAQ.0626.SM.793DS	WT	-0.424507	Normal
GTEX.14DAR.1226.SM.73KYV	WT	-0.502847	Normal
GTEX.14DAR.2026.SM.5S2O3	WT	-0.410226	Normal
GTEX.14E1K.2026.SM.7DUEI	WT	-0.419805	Normal
GTEX.14E6C.0126.SM.5RQIP	WT	-0.416001	Normal
GTEX.14E6C.2426.SM.5S2NF	WT	-0.449726	Normal
GTEX.14E6D.0126.SM.62LDV	WT	-0.459808	Normal
GTEX.14E6E.0526.SM.793DN	WT	-0.381484	Normal
GTEX.14E6E.1826.SM.5S2R7	WT	-0.361949	Normal
GTEX.14E7W.0126.SM.6LLJ9	WT	-0.435022	Normal
GTEX.14ICK.0226.SM.6EU25	WT	-0.403182	Normal
GTEX.14ICL.1626.SM.5YYAO	WT	-0.366445	Normal
GTEX.14JFF.0626.SM.5ZZVT	WT	-0.355837	Normal
GTEX.14JG1.0426.SM.6ETZZ	WT	-0.416758	Normal
GTEX.14JG1.1526.SM.5YY9X	WT	-0.442106	Normal
GTEX.14JG6.1426.SM.9WG7C	WT	-0.4533	Normal
GTEX.14JG6.2226.SM.6EU2G	WT	-0.380655	Normal
GTEX.14JIY.0126.SM.6LLH6	WT	-0.453683	Normal
GTEX.14LLW.0126.SM.6LLIO	WT	-0.437584	Normal
GTEX.14LLW.2626.SM.62LDZ	WT	-0.301171	Normal
GTEX.14LZ3.0126.SM.69LPM	WT	-0.431952	Normal
GTEX.14LZ3.0226.SM.62LET	WT	-0.344768	Normal
GTEX.14PHW.0126.SM.6LLJI	WT	-0.372851	Normal
GTEX.14PHX.2226.SM.6EU2P	WT	-0.419486	Normal
GTEX.14PHX.2326.SM.62LEM	WT	-0.444516	Normal
GTEX.14PHY.1226.SM.5ZZWK	WT	-0.384888	Normal
GTEX.14PII.0226.SM.6EU1T	WT	-0.398965	Normal
GTEX.14PII.0726.SM.6EU2B	WT	-0.362013	Normal
GTEX.14PJ2.0626.SM.6LLII	WT	-0.446879	Normal
GTEX.14PJ3.1126.SM.5ZZVX	WT	-0.404018	Normal
GTEX.14PJ3.1826.SM.62LEX	WT	-0.401524	Normal
GTEX.14PJ4.0226.SM.5YY92	WT	-0.36861	Normal
GTEX.14PJ5.1526.SM.6LLIL	WT	-0.35868	Normal
GTEX.14PJ6.2126.SM.6EU1V	WT	-0.347779	Normal
GTEX.14PJ6.2626.SM.6EU2T	WT	-0.380322	Normal
GTEX.14PJM.0226.SM.62LF1	WT	-0.432808	Normal
GTEX.14PJN.1826.SM.6AJ98	WT	-0.3916	Normal
GTEX.14PJO.2526.SM.6AJBQ	WT	-0.480712	Normal
GTEX.14PK6.0226.SM.62LF5	WT	-0.421231	Normal
GTEX.14PK6.1926.SM.6ETZU	WT	-0.387805	Normal
GTEX.14PKU.0008.SM.E9U4G	WT	-0.306326	Normal
GTEX.14PKU.0126.SM.6LLHV	WT	-0.388441	Normal
GTEX.14PKV.0008.SM.E9U4H	WT	-0.389219	Normal
GTEX.14PKV.1126.SM.6LLJ1	WT	-0.393163	Normal
GTEX.14PN3.0008.SM.E76Q7	WT	-0.408077	Normal
GTEX.14PN3.2426.SM.6LLHS	WT	-0.376476	Normal
GTEX.14PN4.0008.SM.E9U4N	WT	-0.377995	Normal
GTEX.14PN4.0126.SM.6EU2V	WT	-0.398173	Normal
GTEX.14PQA.0008.SM.E6CPD	WT	-0.393941	Normal
GTEX.14XAO.0008.SM.E9U4M	WT	-0.417154	Normal
GTEX.14XAO.1226.SM.6EU1C	WT	-0.466369	Normal
GTEX.14XAO.2326.SM.6EU1B	WT	-0.430298	Normal
GTEX.15CHC.0008.SM.E9U4J	WT	-0.332309	Normal
GTEX.15CHC.1126.SM.6LLHQ	WT	-0.390362	Normal
GTEX.15CHC.2126.SM.6EU21	WT	-0.358986	Normal
GTEX.15CHQ.0008.SM.E9U4I	WT	-0.397298	Normal
GTEX.15CHQ.0326.SM.69LQD	WT	-0.534561	Normal
GTEX.15CHR.0008.SM.E9U4K	WT	-0.395423	Normal
GTEX.15CHR.1126.SM.7EWF4	WT	-0.392221	Normal
GTEX.15D1Q.0008.SM.E9U4L	WT	-0.343602	Normal
GTEX.15D1Q.0126.SM.7KUG6	WT	-0.389991	Normal
GTEX.15D1Q.2826.SM.6LLH7	WT	-0.368081	Normal
GTEX.15D79.0008.SM.E6CPM	WT	-0.5427	Normal
GTEX.15DCD.0008.SM.E76Q6	WT	-0.355772	Normal
GTEX.15DCD.0126.SM.7KUEK	WT	-0.454646	Normal
GTEX.15DCE.0008.SM.E6CPF	WT	-0.367429	Normal
GTEX.15DDE.0008.SM.E6CPH	WT	-0.390092	Normal
GTEX.15DDE.0126.SM.6LPKH	WT	-0.424089	Normal
GTEX.15DDE.2926.SM.6LLJ3	WT	-0.301587	Normal
GTEX.15DYW.0008.SM.E76Q4	WT	-0.505535	Normal
GTEX.15DYW.0126.SM.7KULE	WT	-0.457825	Normal
GTEX.15DYW.2726.SM.6EU2I	WT	-0.444042	Normal
GTEX.15DZA.0008.SM.E76Q2	WT	-0.350019	Normal
GTEX.15EO6.0008.SM.E6CPJ	WT	-0.353984	Normal
GTEX.15EO6.2426.SM.6PALZ	WT	-0.341538	Normal
GTEX.15EOM.0008.SM.E6CPI	WT	-0.451669	Normal
GTEX.15EOM.0126.SM.7KUGG	WT	-0.347656	Normal
GTEX.15ER7.0008.SM.E6CPG	WT	-0.390843	Normal
GTEX.15ER7.0326.SM.7KUEV	WT	-0.424794	Normal
GTEX.15ER7.0626.SM.6PANF	WT	-0.392355	Normal
GTEX.15ETS.0008.SM.E8VNG	WT	-0.482835	Normal
GTEX.15ETS.0126.SM.7KUMW	WT	-0.359463	Normal
GTEX.15EU6.0008.SM.E8VNH	WT	-0.372609	Normal
GTEX.15EU6.0426.SM.6PAN5	WT	-0.381288	Normal
GTEX.15EU6.2226.SM.6EU2L	WT	-0.365698	Normal
GTEX.15F5U.0008.SM.E8VMZ	WT	-0.370105	Normal
GTEX.15F5U.1526.SM.6PANO	WT	-0.378305	Normal
GTEX.15FZZ.0008.SM.E8VNI	WT	-0.468708	Normal
GTEX.15FZZ.0526.SM.7KUGD	WT	-0.43086	Normal
GTEX.15G19.0126.SM.6PANQ	WT	-0.39671	Normal
GTEX.15G19.2426.SM.7KUMR	WT	-0.385796	Normal
GTEX.15G1A.0008.SM.E76Q5	WT	-0.316099	Normal
GTEX.15G1A.1626.SM.7KUKN	WT	-0.358439	Normal
GTEX.15RIE.0008.SM.EAZCH	WT	-0.408622	Normal
GTEX.15RIE.1926.SM.7KUKJ	WT	-0.387805	Normal
GTEX.15RIF.0008.SM.EAZ34	WT	-0.353184	Normal
GTEX.15RIG.0008.SM.EAZCG	WT	-0.409937	Normal
GTEX.15RIG.0226.SM.7KFTL	WT	-0.36612	Normal
GTEX.15RIG.0726.SM.7KUM7	WT	-0.378575	Normal
GTEX.15RJ7.0008.SM.EAZCD	WT	-0.425946	Normal
GTEX.15RJ7.2126.SM.6PAMD	WT	-0.515574	Normal
GTEX.15RJE.0008.SM.EAZ31	WT	-0.463665	Normal
GTEX.15RJE.2826.SM.7KUM9	WT	-0.344456	Normal
GTEX.15SB6.0008.SM.EAZCE	WT	-0.36411	Normal
GTEX.15SB6.1726.SM.6PAME	WT	-0.45122	Normal
GTEX.15SDE.0008.SM.EAZCF	WT	-0.348871	Normal
GTEX.15SDE.2226.SM.7IGLO	WT	-0.413831	Normal
GTEX.15SHU.0008.SM.EAZ35	WT	-0.392786	Normal
GTEX.15SHU.0126.SM.7KUEH	WT	-0.430564	Normal
GTEX.15SHV.0008.SM.EAZCA	WT	-0.387928	Normal
GTEX.15SHW.0008.SM.EAZ33	WT	-0.400707	Normal
GTEX.15SHW.0226.SM.7LTAT	WT	-0.464003	Normal
GTEX.15SHW.0326.SM.6PAML	WT	-0.462552	Normal
GTEX.15SKB.0008.SM.EAZ36	WT	-0.454254	Normal
GTEX.15SKB.2826.SM.6PAMH	WT	-0.367862	Normal
GTEX.15SZO.0008.SM.EAZ38	WT	-0.453092	Normal
GTEX.15UF6.0008.SM.EAZCB	WT	-0.499461	Normal
GTEX.15UF6.0826.SM.6PALJ	WT	-0.349833	Normal
GTEX.15UF6.1926.SM.7KUDV	WT	-0.368471	Normal
GTEX.15UF7.0008.SM.EAZ37	WT	-0.366324	Normal
GTEX.15UKP.0008.SM.EAZ3A	WT	-0.358488	Normal
GTEX.15UKP.0426.SM.7KUFQ	WT	-0.390089	Normal
GTEX.169BO.0008.SM.EAZ32	WT	-0.378919	Normal
GTEX.169BO.1326.SM.9MQK2	WT	-0.433439	Normal
GTEX.16A39.0008.SM.EAZC9	WT	-0.366747	Normal
GTEX.16AAH.0008.SM.EAZC5	WT	-0.384913	Normal
GTEX.16AAH.0626.SM.793C9	WT	-0.352511	Normal
GTEX.16AAH.1726.SM.7939C	WT	-0.381702	Normal
GTEX.16BQI.0008.SM.EAZCC	WT	-0.579624	Normal
GTEX.16BQI.0226.SM.7KUEX	WT	-0.425039	Normal
GTEX.16BQI.1326.SM.6M486	WT	-0.408937	Normal
GTEX.16GPK.0008.SM.EAZ39	WT	-0.392146	Normal
GTEX.16GPK.0126.SM.7DHLE	WT	-0.409127	Normal
GTEX.16GPK.0626.SM.7KFSF	WT	-0.556661	Normal
GTEX.16MT8.0008.SM.EAZC3	WT	-0.386968	Normal
GTEX.16MT8.0426.SM.7KUEY	WT	-0.443975	Normal
GTEX.16MT8.2926.SM.7DUFO	WT	-0.442929	Normal
GTEX.16MT9.0008.SM.EAZC8	WT	-0.399333	Normal
GTEX.16MT9.0126.SM.7EPI8	WT	-0.322731	Normal
GTEX.16MTA.0008.SM.EAZC6	WT	-0.438155	Normal
GTEX.16MTA.0926.SM.6M47Z	WT	-0.400264	Normal
GTEX.16NGA.0008.SM.EAZC7	WT	-0.41609	Normal
GTEX.16NGA.0726.SM.731AO	WT	-0.443564	Normal
GTEX.16NGA.1726.SM.731B4	WT	-0.395095	Normal
GTEX.16NPV.0008.SM.EAZC2	WT	-0.409261	Normal
GTEX.16NPX.0008.SM.EAZC1	WT	-0.326073	Normal
GTEX.16NPX.0226.SM.79OMT	WT	-0.415492	Normal
GTEX.16NPX.0726.SM.7KULC	WT	-0.428765	Normal
GTEX.16XZY.0008.SM.EAZCI	WT	-0.393049	Normal
GTEX.16XZY.2126.SM.79OK1	WT	-0.459532	Normal
GTEX.16XZZ.0008.SM.EAZCJ	WT	-0.36577	Normal
GTEX.16XZZ.0126.SM.793DV	WT	-0.381577	Normal
GTEX.16XZZ.0726.SM.7KUF2	WT	-0.340768	Normal
GTEX.16YQH.0008.SM.EAZB8	WT	-0.398757	Normal
GTEX.16YQH.0126.SM.7DUFJ	WT	-0.484403	Normal
GTEX.16YQH.2226.SM.7IGM2	WT	-0.494818	Normal
GTEX.16Z82.0008.SM.EAZBX	WT	-0.418936	Normal
GTEX.16Z82.2626.SM.7KULU	WT	-0.495442	Normal
GTEX.178AV.0008.SM.EAZBY	WT	-0.483934	Normal
GTEX.178AV.1726.SM.7KUL8	WT	-0.401327	Normal
GTEX.17EUY.0008.SM.EAZB9	WT	-0.360838	Normal
GTEX.17EUY.0426.SM.793BD	WT	-0.378741	Normal
GTEX.17EVP.0008.SM.EAZBZ	WT	-0.442475	Normal
GTEX.17EVP.0326.SM.7DHLG	WT	-0.472291	Normal
GTEX.17EVP.2626.SM.7IGMA	WT	-0.382023	Normal
GTEX.17EVQ.0008.SM.EAZB7	WT	-0.446043	Normal
GTEX.17EVQ.0126.SM.7IGLR	WT	-0.564239	Normal
GTEX.17EVQ.0226.SM.7LG4P	WT	-0.458653	Normal
GTEX.17F96.0008.SM.EAZB6	WT	-0.348789	Normal
GTEX.17F96.0126.SM.7EWDU	WT	-0.429452	Normal
GTEX.17F96.1626.SM.7DUFL	WT	-0.400663	Normal
GTEX.17F97.0008.SM.EAZBB	WT	-0.390944	Normal
GTEX.17F97.0326.SM.7LG5B	WT	-0.428789	Normal
GTEX.17F97.2626.SM.7IGM5	WT	-0.410678	Normal
GTEX.17F98.0008.SM.EAZBA	WT	-0.524655	Normal
GTEX.17F98.0626.SM.79OMX	WT	-0.467889	Normal
GTEX.17F98.1326.SM.7DUEP	WT	-0.424532	Normal
GTEX.17F9E.0008.SM.EAZB5	WT	-0.419984	Normal
GTEX.17F9E.2326.SM.79OKD	WT	-0.441808	Normal
GTEX.17F9Y.0008.SM.EAZBC	WT	-0.560664	Normal
GTEX.17F9Y.0126.SM.79OKX	WT	-0.353414	Normal
GTEX.17GQL.2026.SM.718BA	WT	-0.351916	Normal
GTEX.17HG3.0008.SM.EAZBD	WT	-0.347558	Normal
GTEX.17HG3.2226.SM.7938L	WT	-0.442991	Normal
GTEX.17HG3.2626.SM.7DUF2	WT	-0.398332	Normal
GTEX.17HGU.0008.SM.EAZBH	WT	-0.360548	Normal
GTEX.17HGU.0226.SM.7DHKV	WT	-0.441684	Normal
GTEX.17HGU.2326.SM.7DUFE	WT	-0.439129	Normal
GTEX.17HHE.0008.SM.EAZBJ	WT	-0.476905	Normal
GTEX.17HHE.1326.SM.7EWDZ	WT	-0.367047	Normal
GTEX.17HHE.2026.SM.79OKF	WT	-0.401772	Normal
GTEX.17HHY.0008.SM.EAZBE	WT	-0.491522	Normal
GTEX.17HHY.0126.SM.7LG5D	WT	-0.471141	Normal
GTEX.17HHY.0426.SM.7DHLC	WT	-0.453006	Normal
GTEX.17HII.0008.SM.EAZBF	WT	-0.379533	Normal
GTEX.17HII.0226.SM.7LG4E	WT	-0.390604	Normal
GTEX.17HII.1426.SM.7EPGG	WT	-0.434484	Normal
GTEX.17JCI.0008.SM.EAZBG	WT	-0.525062	Normal
GTEX.17JCI.0126.SM.7LG5G	WT	-0.383248	Normal
GTEX.17JCI.2926.SM.7DUFF	WT	-0.477069	Normal
GTEX.17KNJ.0008.SM.EAZBI	WT	-0.442872	Normal
GTEX.17KNJ.2126.SM.718AM	WT	-0.404794	Normal
GTEX.17KNJ.2326.SM.7DHLQ	WT	-0.382831	Normal
GTEX.17MF6.0008.SM.EAZBV	WT	-0.48582	Normal
GTEX.17MF6.0126.SM.7LG4F	WT	-0.366352	Normal
GTEX.17MF6.2626.SM.79OKQ	WT	-0.335314	Normal
GTEX.17MFQ.0008.SM.EAZBK	WT	-0.426528	Normal
GTEX.17MFQ.1526.SM.7KFRR	WT	-0.398985	Normal
GTEX.17MFQ.1726.SM.793C7	WT	-0.439922	Normal
GTEX.183FY.0008.SM.EAZBL	WT	-0.501177	Normal
GTEX.183FY.0126.SM.7LT9P	WT	-0.45411	Normal
GTEX.183FY.1026.SM.7939A	WT	-0.469102	Normal
GTEX.183WM.0008.SM.EAZBN	WT	-0.394559	Normal
GTEX.183WM.0126.SM.7LTAB	WT	-0.377222	Normal
GTEX.183WM.0326.SM.72D5V	WT	-0.318675	Normal
GTEX.18465.0008.SM.EAZBM	WT	-0.377713	Normal
GTEX.18465.0126.SM.731BN	WT	-0.398426	Normal
GTEX.18465.2826.SM.7LT9J	WT	-0.409834	Normal
GTEX.18A66.0008.SM.EAZBU	WT	-0.485864	Normal
GTEX.18A66.0226.SM.718BD	WT	-0.446101	Normal
GTEX.18A66.0626.SM.7LT8Z	WT	-0.483112	Normal
GTEX.18A67.0008.SM.EAZBP	WT	-0.445481	Normal
GTEX.18A67.0126.SM.7LG5P	WT	-0.413298	Normal
GTEX.18A67.1626.SM.7LT9T	WT	-0.34371	Normal
GTEX.18A6Q.0008.SM.EAZBO	WT	-0.387972	Normal
GTEX.18A6Q.0126.SM.731BZ	WT	-0.46395	Normal
GTEX.18A6Q.0626.SM.7KFRP	WT	-0.512691	Normal
GTEX.18A7A.0008.SM.EAZBR	WT	-0.401588	Normal
GTEX.18A7A.0126.SM.731AH	WT	-0.492602	Normal
GTEX.18A7A.0226.SM.718BH	WT	-0.465521	Normal
GTEX.18A7B.0008.SM.EAZBQ	WT	-0.530856	Normal
GTEX.18A7B.0126.SM.7LG64	WT	-0.403822	Normal
GTEX.18A7B.2726.SM.7LG56	WT	-0.490641	Normal
GTEX.18D9A.1426.SM.7LT8M	WT	-0.39111	Normal
GTEX.18D9A.1926.SM.7LG6P	WT	-0.357587	Normal
GTEX.18D9B.0008.SM.EAZBT	WT	-0.50829	Normal
GTEX.18D9B.0526.SM.7LTAS	WT	-0.387285	Normal
GTEX.18D9B.0926.SM.7LG4U	WT	-0.428788	Normal
GTEX.18D9U.0008.SM.EAZBW	WT	-0.487818	Normal
GTEX.18D9U.0126.SM.731BM	WT	-0.417375	Normal
GTEX.18D9U.0226.SM.718BP	WT	-0.40912	Normal
GTEX.18QFQ.0008.SM.EAZD7	WT	-0.4582	Normal
GTEX.18QFQ.0126.SM.731BE	WT	-0.388972	Normal
GTEX.18QFQ.1826.SM.72D52	WT	-0.39258	Normal
GTEX.1A32A.0008.SM.EAZD9	WT	-0.417215	Normal
GTEX.1A32A.0126.SM.718B1	WT	-0.440517	Normal
GTEX.1A32A.0626.SM.731AQ	WT	-0.441417	Normal
GTEX.1A3MV.0008.SM.EAZDA	WT	-0.531139	Normal
GTEX.1A3MV.1826.SM.731CD	WT	-0.687447	Normal
GTEX.1A3MV.1926.SM.718BT	WT	-0.409439	Normal
GTEX.1A3MW.0008.SM.EAZDC	WT	-0.394788	Normal
GTEX.1A3MW.0126.SM.73KXX	WT	-0.35848	Normal
GTEX.1A3MW.0626.SM.731CB	WT	-0.375538	Normal
GTEX.1A3MX.0008.SM.EAZDB	WT	-0.448547	Normal
GTEX.1A3MX.0126.SM.731BR	WT	-0.417871	Normal
GTEX.1A3MX.2626.SM.7PC24	WT	-0.336553	Normal
GTEX.1A8FM.0008.SM.EAZDD	WT	-0.339225	Normal
GTEX.1A8FM.0226.SM.7SB7Q	WT	-0.415564	Normal
GTEX.1A8FM.0626.SM.7PC25	WT	-0.367172	Normal
GTEX.1A8G6.0008.SM.EWRMK	WT	-0.403598	Normal
GTEX.1A8G6.2726.SM.731AR	WT	-0.346369	Normal
GTEX.1A8G7.0008.SM.EVYAT	WT	-0.386575	Normal
GTEX.1A8G7.1326.SM.73KVM	WT	-0.350828	Normal
GTEX.1AMEY.0008.SM.EVYAU	WT	-0.435737	Normal
GTEX.1AMEY.0826.SM.72D65	WT	-0.347924	Normal
GTEX.1AMEY.1326.SM.73KYK	WT	-0.453755	Normal
GTEX.1AMFI.0008.SM.EVYAV	WT	-0.430064	Normal
GTEX.1AMFI.1326.SM.7939R	WT	-0.353598	Normal
GTEX.1AMFI.2026.SM.731BH	WT	-0.348654	Normal
GTEX.1AX8Z.0008.SM.EVYAW	WT	-0.563722	Normal
GTEX.1AX8Z.0126.SM.7DHM6	WT	-0.431145	Normal
GTEX.1AX8Z.0726.SM.73KTS	WT	-0.417432	Normal
GTEX.1AX9I.0008.SM.EVYAZ	WT	-0.410538	Normal
GTEX.1AX9I.0126.SM.7SB74	WT	-0.452852	Normal
GTEX.1AX9I.2226.SM.73KUO	WT	-0.451201	Normal
GTEX.1AX9J.0008.SM.EVYB2	WT	-0.575867	Normal
GTEX.1AX9J.0226.SM.73KXM	WT	-0.41534	Normal
GTEX.1AX9J.1326.SM.731BJ	WT	-0.51352	Normal
GTEX.1AX9K.0008.SM.EVYB1	WT	-0.476724	Normal
GTEX.1AX9K.2326.SM.73KWU	WT	-0.371419	Normal
GTEX.1AYCT.0008.SM.EVYAX	WT	-0.526517	Normal
GTEX.1AYCT.2426.SM.7IGQ3	WT	-0.38622	Normal
GTEX.1AYD5.0008.SM.EVYAY	WT	-0.364944	Normal
GTEX.1AYD5.2426.SM.73KXR	WT	-0.412916	Normal
GTEX.1AYD5.2626.SM.7PBXY	WT	-0.440983	Normal
GTEX.1B8KE.0008.SM.EVYB3	WT	-0.397199	Normal
GTEX.1B8KE.1126.SM.7EPHI	WT	-0.40028	Normal
GTEX.1B8KE.2126.SM.73KYX	WT	-0.428762	Normal
GTEX.1B8KZ.0008.SM.EXOHR	WT	-0.351196	Normal
GTEX.1B8KZ.0326.SM.73KY4	WT	-0.404785	Normal
GTEX.1B8KZ.2026.SM.7DHMB	WT	-0.445868	Normal
GTEX.1B8L1.0008.SM.EXOHQ	WT	-0.412658	Normal
GTEX.1B8L1.2226.SM.7P8PT	WT	-0.367028	Normal
GTEX.1B8L1.2526.SM.9WYTF	WT	-0.522166	Normal
GTEX.1B8SF.0008.SM.EXOHU	WT	-0.340933	Normal
GTEX.1B8SF.0126.SM.7DUG3	WT	-0.417805	Normal
GTEX.1B8SF.1426.SM.7DUGL	WT	-0.393423	Normal
GTEX.1B8SG.0008.SM.EXOHS	WT	-0.490708	Normal
GTEX.1B8SG.0126.SM.73KZ3	WT	-0.480901	Normal
GTEX.1B932.0008.SM.EXOHW	WT	-0.406111	Normal
GTEX.1B932.2326.SM.79OL5	WT	-0.402458	Normal
GTEX.1B933.0008.SM.EXOHV	WT	-0.442736	Normal
GTEX.1B933.0126.SM.7PC29	WT	-0.464437	Normal
GTEX.1B933.2426.SM.7DHMD	WT	-0.513891	Normal
GTEX.1B97I.0008.SM.EXOHX	WT	-0.399714	Normal
GTEX.1B97I.0626.SM.73KUZ	WT	-0.31598	Normal
GTEX.1B97I.1626.SM.73KYO	WT	-0.329435	Normal
GTEX.1B996.0008.SM.EXOHY	WT	-0.340932	Normal
GTEX.1B996.0226.SM.7RHGO	WT	-0.387523	Normal
GTEX.1B996.0426.SM.7EWF8	WT	-0.386188	Normal
GTEX.1BAJH.0008.SM.EXOI3	WT	-0.457512	Normal
GTEX.1BAJH.0526.SM.793CQ	WT	-0.406639	Normal
GTEX.1BAJH.2426.SM.7IGP8	WT	-0.357182	Normal
GTEX.1C2JI.0008.SM.EXOHZ	WT	-0.395231	Normal
GTEX.1C2JI.1026.SM.73KY1	WT	-0.330962	Normal
GTEX.1C2JI.1826.SM.73KXC	WT	-0.431217	Normal
GTEX.1C475.0008.SM.EXOI1	WT	-0.46295	Normal
GTEX.1C475.1326.SM.7SB73	WT	-0.42701	Normal
GTEX.1C475.1826.SM.73KWA	WT	-0.401945	Normal
GTEX.1C4CL.0008.SM.EXOI2	WT	-0.399086	Normal
GTEX.1C4CL.0526.SM.73KVK	WT	-0.427152	Normal
GTEX.1C64N.0008.SM.EXUR6	WT	-0.438481	Normal
GTEX.1C64N.0126.SM.793D7	WT	-0.385824	Normal
GTEX.1C64N.2626.SM.7PC2N	WT	-0.401397	Normal
GTEX.1C64O.0008.SM.EXUR5	WT	-0.443312	Normal
GTEX.1C64O.0126.SM.7SB8P	WT	-0.36122	Normal
GTEX.1C64O.1326.SM.7MGWR	WT	-0.383658	Normal
GTEX.1C6VQ.0008.SM.EXUR8	WT	-0.371971	Normal
GTEX.1C6VQ.0126.SM.7P8RI	WT	-0.388479	Normal
GTEX.1C6VQ.1226.SM.73KYD	WT	-0.326793	Normal
GTEX.1C6VR.0126.SM.7RHGB	WT	-0.349644	Normal
GTEX.1C6VR.2426.SM.79OLD	WT	-0.370756	Normal
GTEX.1C6VS.0008.SM.EXOI4	WT	-0.403161	Normal
GTEX.1C6VS.0526.SM.7DUEN	WT	-0.497702	Normal
GTEX.1C6WA.0008.SM.EXUR7	WT	-0.449201	Normal
GTEX.1C6WA.0126.SM.7PC2B	WT	-0.576687	Normal
GTEX.1C6WA.2626.SM.7MKGM	WT	-0.506567	Normal
GTEX.1CAMQ.0008.SM.EXOI5	WT	-0.543313	Normal
GTEX.1CAMQ.0226.SM.7IGPK	WT	-0.350841	Normal
GTEX.1CAMQ.1326.SM.7P8RV	WT	-0.374442	Normal
GTEX.1CAMR.0008.SM.EXURA	WT	-0.4228	Normal
GTEX.1CAMR.1326.SM.7PC1F	WT	-0.418432	Normal
GTEX.1CAMR.1926.SM.7EPI2	WT	-0.504652	Normal
GTEX.1CAMS.0008.SM.EXURB	WT	-0.506627	Normal
GTEX.1CAMS.0426.SM.7P8T2	WT	-0.417498	Normal
GTEX.1CAMS.2226.SM.7PBXQ	WT	-0.357356	Normal
GTEX.1CAV2.0008.SM.EXURC	WT	-0.481979	Normal
GTEX.1CAV2.0126.SM.7IGN7	WT	-0.431291	Normal
GTEX.1CAV2.2226.SM.7P8P2	WT	-0.46187	Normal
GTEX.1CB4E.0008.SM.EXURD	WT	-0.536418	Normal
GTEX.1CB4E.0926.SM.7EPHT	WT	-0.340811	Normal
GTEX.1CB4E.2226.SM.793DC	WT	-0.386405	Normal
GTEX.1CB4F.0008.SM.EXURE	WT	-0.424487	Normal
GTEX.1CB4F.0426.SM.9KNV4	WT	-0.415493	Normal
GTEX.1CB4F.1026.SM.7DUH1	WT	-0.423123	Normal
GTEX.1CB4G.0008.SM.EXURF	WT	-0.414647	Normal
GTEX.1CB4G.0226.SM.7PC3O	WT	-0.456041	Normal
GTEX.1CB4H.0226.SM.7PBXM	WT	-0.400997	Normal
GTEX.1CB4H.1126.SM.7MKGL	WT	-0.413853	Normal
GTEX.1CB4I.0008.SM.EXURG	WT	-0.472917	Normal
GTEX.1CB4I.0126.SM.7RHGG	WT	-0.351987	Normal
GTEX.1CB4I.0226.SM.79OLH	WT	-0.365727	Normal
GTEX.1CB4J.0008.SM.EXURH	WT	-0.504489	Normal
GTEX.1CB4J.0626.SM.7DHMP	WT	-0.399851	Normal
GTEX.1CB4J.1326.SM.7P8RX	WT	-0.420938	Normal
GTEX.1E1VI.0126.SM.7DHMZ	WT	-0.427015	Normal
GTEX.1E1VI.0326.SM.793D1	WT	-0.373608	Normal
GTEX.1E2YA.0008.SM.EXURI	WT	-0.474628	Normal
GTEX.1E2YA.0126.SM.9KNUC	WT	-0.367968	Normal
GTEX.1E2YA.2126.SM.7MXUO	WT	-0.491592	Normal
GTEX.1EH9U.2826.SM.7DUGT	WT	-0.32417	Normal
GTEX.1EKGG.0226.SM.9WYTH	WT	-0.469385	Normal
GTEX.1EKGG.0626.SM.7DUGJ	WT	-0.418024	Normal
GTEX.1EMGI.0126.SM.9KNUE	WT	-0.452621	Normal
GTEX.1EMGI.2326.SM.7PBYA	WT	-0.421073	Normal
GTEX.1EN7A.0126.SM.7SB81	WT	-0.446233	Normal
GTEX.1EN7A.2426.SM.793DB	WT	-0.398568	Normal
GTEX.1EU9M.0226.SM.7P8SP	WT	-0.475691	Normal
GTEX.1EU9M.1426.SM.793AI	WT	-0.431189	Normal
GTEX.1EWIQ.0008.SM.EVR3F	WT	-0.463431	Normal
GTEX.1EWIQ.0126.SM.7RHH2	WT	-0.458321	Normal
GTEX.1EWIQ.0326.SM.7DHMQ	WT	-0.468432	Normal
GTEX.1EX96.0008.SM.EWRMB	WT	-0.482877	Normal
GTEX.1EX96.1026.SM.7MKG2	WT	-0.380518	Normal
GTEX.1EX96.1626.SM.7PBXR	WT	-0.400964	Normal
GTEX.1F48J.0008.SM.EWRMD	WT	-0.496209	Normal
GTEX.1F48J.0126.SM.7P8TT	WT	-0.449905	Normal
GTEX.1F48J.0726.SM.7RHGS	WT	-0.451206	Normal
GTEX.1F52S.0008.SM.EWRME	WT	-0.379307	Normal
GTEX.1F52S.0126.SM.9MQJU	WT	-0.376278	Normal
GTEX.1F52S.2926.SM.7MKGA	WT	-0.381855	Normal
GTEX.1F5PK.2226.SM.7SB6N	WT	-0.366748	Normal
GTEX.1F5PK.2426.SM.7RHHY	WT	-0.341316	Normal
GTEX.1F5PL.0008.SM.EWRMC	WT	-0.496247	Normal
GTEX.1F5PL.0326.SM.7P8PQ	WT	-0.445872	Normal
GTEX.1F5PL.0926.SM.7PC2W	WT	-0.427848	Normal
GTEX.1F6I4.0008.SM.EWRMF	WT	-0.401317	Normal
GTEX.1F6I4.0126.SM.9MQL2	WT	-0.461428	Normal
GTEX.1F6I4.2326.SM.7RHGL	WT	-0.557119	Normal
GTEX.1F6IF.0008.SM.EWRMJ	WT	-0.508231	Normal
GTEX.1F6IF.0726.SM.7P8TW	WT	-0.421144	Normal
GTEX.1F6IF.0926.SM.7SB7M	WT	-0.404385	Normal
GTEX.1F6RS.0008.SM.EWRMG	WT	-0.482581	Normal
GTEX.1F6RS.0126.SM.9MQKZ	WT	-0.372249	Normal
GTEX.1F6RS.2026.SM.7RHHC	WT	-0.259036	Normal
GTEX.1F75A.0008.SM.EAZCQ	WT	-0.443397	Normal
GTEX.1F75A.0126.SM.7RHGM	WT	-0.593973	Normal
GTEX.1F75A.0726.SM.7RHHD	WT	-0.456637	Normal
GTEX.1F75B.0008.SM.EAZCP	WT	-0.403214	Normal
GTEX.1F75B.0126.SM.9KNVL	WT	-0.391583	Normal
GTEX.1F75B.0726.SM.7PC3R	WT	-0.360836	Normal
GTEX.1F75I.0008.SM.EWRMH	WT	-0.42132	Normal
GTEX.1F75I.0326.SM.9YFLU	WT	-0.353404	Normal
GTEX.1F75I.2226.SM.7SB8U	WT	-0.371526	Normal
GTEX.1F75W.0008.SM.EAZCU	WT	-0.38039	Normal
GTEX.1F75W.2726.SM.7SB8H	WT	-0.422609	Normal
GTEX.1F7RK.0008.SM.EWRMI	WT	-0.49213	Normal
GTEX.1F7RK.0126.SM.7PC2S	WT	-0.570442	Normal
GTEX.1F88E.0008.SM.EAZCR	WT	-0.447242	Normal
GTEX.1F88E.1626.SM.7SB8Z	WT	-0.323437	Normal
GTEX.1F88F.0008.SM.EAZCT	WT	-0.453888	Normal
GTEX.1F88F.0126.SM.9WYSZ	WT	-0.347039	Normal
GTEX.1F88F.2726.SM.7PBZZ	WT	-0.474111	Normal
GTEX.1FIGZ.0008.SM.EAZCS	WT	-0.428142	Normal
GTEX.1GF9U.0008.SM.EAZCV	WT	-0.400538	Normal
GTEX.1GF9U.2026.SM.7SB92	WT	-0.5338	Normal
GTEX.1GF9U.2126.SM.7SB7L	WT	-0.433271	Normal
GTEX.1GF9V.0008.SM.EAZCW	WT	-0.342769	Normal
GTEX.1GF9V.0326.SM.7RHI5	WT	-0.464286	Normal
GTEX.1GF9V.0826.SM.9KNUV	WT	-0.425326	Normal
GTEX.1GF9W.0008.SM.EAZCY	WT	-0.503282	Normal
GTEX.1GF9W.0326.SM.9KNUN	WT	-0.386538	Normal
GTEX.1GF9W.1426.SM.7PBYM	WT	-0.37174	Normal
GTEX.1GF9X.0008.SM.EAZCX	WT	-0.598556	Normal
GTEX.1GF9X.1326.SM.7PC2Y	WT	-0.376224	Normal
GTEX.1GF9X.2026.SM.7PC3A	WT	-0.423267	Normal
GTEX.1GL5R.0008.SM.EAZCZ	WT	-0.443033	Normal
GTEX.1GL5R.1326.SM.7RHHF	WT	-0.393048	Normal
GTEX.1GL5R.1826.SM.9KNUY	WT	-0.339791	Normal
GTEX.1GMR2.0008.SM.EAZD1	WT	-0.525636	Normal
GTEX.1GMR2.0826.SM.7PC3V	WT	-0.402272	Normal
GTEX.1GMR3.0008.SM.EAZD2	WT	-0.427596	Normal
GTEX.1GMR3.0126.SM.A9SLW	WT	-0.410555	Normal
GTEX.1GMR3.1926.SM.9KNUZ	WT	-0.395296	Normal
GTEX.1GMR8.0008.SM.EAZD3	WT	-0.584753	Normal
GTEX.1GMR8.0126.SM.9WYTM	WT	-0.387579	Normal
GTEX.1GMR8.0626.SM.7RHI7	WT	-0.339994	Normal
GTEX.1GMRU.0008.SM.EAZD4	WT	-0.510459	Normal
GTEX.1GMRU.0126.SM.9YFLV	WT	-0.451009	Normal
GTEX.1GMRU.2126.SM.7P8RA	WT	-0.442195	Normal
GTEX.1GN1U.0008.SM.EZ6MA	WT	-0.556183	Normal
GTEX.1GN1U.0126.SM.7PBZK	WT	-0.434797	Normal
GTEX.1GN1U.0626.SM.9MQL9	WT	-0.396624	Normal
GTEX.1GN1V.0008.SM.EAZD5	WT	-0.419289	Normal
GTEX.1GN1V.0126.SM.9WPOS	WT	-0.404402	Normal
GTEX.1GN1V.2826.SM.9JGIA	WT	-0.233889	Normal
GTEX.1GN1W.0008.SM.EZ6MB	WT	-0.560106	Normal
GTEX.1GN1W.0526.SM.9MQJQ	WT	-0.366244	Normal
GTEX.1GN1W.2426.SM.9KNUU	WT	-0.354833	Normal
GTEX.1GN2E.0226.SM.9WG6K	WT	-0.439435	Normal
GTEX.1GN2E.0426.SM.9MQKX	WT	-0.457776	Normal
GTEX.1GN73.0008.SM.EAZD6	WT	-0.405624	Normal
GTEX.1GN73.0226.SM.9WG67	WT	-0.463712	Normal
GTEX.1GN73.0726.SM.7P8TJ	WT	-0.413912	Normal
GTEX.1GPI6.0126.SM.9WG69	WT	-0.443632	Normal
GTEX.1GPI6.1926.SM.9KNV7	WT	-0.358117	Normal
GTEX.1GPI7.0126.SM.9MQL8	WT	-0.394896	Normal
GTEX.1GPI7.1826.SM.9KNU1	WT	-0.376985	Normal
GTEX.1GTWX.0126.SM.9YFLK	WT	-0.444889	Normal
GTEX.1GTWX.2026.SM.9YFLM	WT	-0.412456	Normal
GTEX.1GZ2Q.0126.SM.9WG6M	WT	-0.359989	Normal
GTEX.1GZ2Q.0226.SM.7P8TL	WT	-0.457459	Normal
GTEX.1GZ4H.0526.SM.9KNU9	WT	-0.379964	Normal
GTEX.1GZ4H.1726.SM.7PBZJ	WT	-0.371409	Normal
GTEX.1GZ4I.2626.SM.9KNU3	WT	-0.382653	Normal
GTEX.1GZHY.0326.SM.9QEHI	WT	-0.427679	Normal
GTEX.1GZHY.0626.SM.9KNVC	WT	-0.446688	Normal
GTEX.1H11D.0226.SM.9WG6Z	WT	-0.396719	Normal
GTEX.1H11D.1826.SM.9QEHM	WT	-0.379256	Normal
GTEX.1H1CY.0126.SM.9YFLY	WT	-0.510149	Normal
GTEX.1H1CY.2826.SM.9MQM3	WT	-0.455378	Normal
GTEX.1H1DE.1326.SM.9KNUG	WT	-0.388359	Normal
GTEX.1H1DE.2126.SM.9WG6R	WT	-0.399058	Normal
GTEX.1H1DF.1126.SM.9WG7G	WT	-0.343011	Normal
GTEX.1H1DG.0126.SM.9WYU2	WT	-0.404839	Normal
GTEX.1H1DG.2426.SM.9QEHJ	WT	-0.313901	Normal
GTEX.1H1E6.0426.SM.9WYUS	WT	-0.446406	Normal
GTEX.1H1E6.1726.SM.ACKVK	WT	-0.356544	Normal
GTEX.1H1ZS.0426.SM.9WG6G	WT	-0.438465	Normal
GTEX.1H1ZS.2726.SM.9WG75	WT	-0.442608	Normal
GTEX.1H23P.0126.SM.ADEJ3	WT	-0.401764	Normal
GTEX.1H23P.0626.SM.9WG6T	WT	-0.379809	Normal
GTEX.1H2FU.0126.SM.9WYSI	WT	-0.473943	Normal
GTEX.1H2FU.0926.SM.9WPPT	WT	-0.384057	Normal
GTEX.1H3NZ.0126.SM.ACKX7	WT	-0.451247	Normal
GTEX.1H3NZ.2726.SM.9WYTQ	WT	-0.421026	Normal
GTEX.1H3O1.0426.SM.9YFKY	WT	-0.46833	Normal
GTEX.1H3O1.1326.SM.9MQLD	WT	-0.341579	Normal
GTEX.1H3VE.0326.SM.9YFLH	WT	-0.439489	Normal
GTEX.1H3VE.0726.SM.9YFL5	WT	-0.274098	Normal
GTEX.1H3VY.0126.SM.ACKXD	WT	-0.485928	Normal
GTEX.1H4P4.0726.SM.9YFLR	WT	-0.396309	Normal
GTEX.1H4P4.2126.SM.9WYSL	WT	-0.40192	Normal
GTEX.1HB9E.0126.SM.CM2S5	WT	-0.368467	Normal
GTEX.1HB9E.0226.SM.E9U4R	WT	-0.469686	Normal
GTEX.1HBPH.0426.SM.B2LW5	WT	-0.408056	Normal
GTEX.1HBPI.1526.SM.C1YQ1	WT	-0.462142	Normal
GTEX.1HBPI.2126.SM.ARL9K	WT	-0.426409	Normal
GTEX.1HBPM.0226.SM.ARL9F	WT	-0.462895	Normal
GTEX.1HBPM.0726.SM.9YFL7	WT	-0.352831	Normal
GTEX.1HBPN.0126.SM.CGQEF	WT	-0.375003	Normal
GTEX.1HBPN.0226.SM.9YFM1	WT	-0.391381	Normal
GTEX.1HC8U.1326.SM.9YFMJ	WT	-0.430613	Normal
GTEX.1HCU6.0126.SM.CL54K	WT	-0.466852	Normal
GTEX.1HCU6.2526.SM.ADEHL	WT	-0.394985	Normal
GTEX.1HCU7.0226.SM.CL545	WT	-0.378259	Normal
GTEX.1HCU7.0726.SM.A9SL1	WT	-0.365835	Normal
GTEX.1HCU8.0626.SM.A9SM9	WT	-0.386409	Normal
GTEX.1HCU8.2526.SM.CE6RX	WT	-0.370119	Normal
GTEX.1HCU9.0426.SM.9WYSD	WT	-0.415491	Normal
GTEX.1HCU9.1526.SM.A9SL7	WT	-0.373241	Normal
GTEX.1HCUA.0826.SM.ADEHM	WT	-0.428134	Normal
GTEX.1HCUA.2426.SM.ADEIS	WT	-0.427137	Normal
GTEX.1HCVE.0126.SM.CGQEU	WT	-0.468436	Normal
GTEX.1HCVE.2726.SM.CL54F	WT	-0.380866	Normal
GTEX.1HFI6.0126.SM.CNPPI	WT	-0.378041	Normal
GTEX.1HFI6.0226.SM.ADEHZ	WT	-0.444911	Normal
GTEX.1HFI7.1826.SM.ACKXH	WT	-0.387051	Normal
GTEX.1HFI7.2326.SM.CGQFS	WT	-0.365451	Normal
GTEX.1HGF4.0126.SM.CNPPX	WT	-0.365836	Normal
GTEX.1HGF4.2426.SM.ACKXM	WT	-0.438596	Normal
GTEX.1HKZK.0326.SM.9WYUH	WT	-0.393946	Normal
GTEX.1HKZK.0726.SM.ACKW2	WT	-0.3569	Normal
GTEX.1HR98.0126.SM.B2LWI	WT	-0.408899	Normal
GTEX.1HR98.2226.SM.ADEI2	WT	-0.3239	Normal
GTEX.1HR9M.2226.SM.CNPPY	WT	-0.280082	Normal
GTEX.1HSEH.0126.SM.ACKXN	WT	-0.366252	Normal
GTEX.1HSGN.0226.SM.CGQFV	WT	-0.413493	Normal
GTEX.1HSGN.0826.SM.ACKW3	WT	-0.42156	Normal
GTEX.1HSKV.0226.SM.A9SKJ	WT	-0.411575	Normal
GTEX.1HSKV.1226.SM.ADEI4	WT	-0.394422	Normal
GTEX.1HSMO.0126.SM.CL547	WT	-0.399655	Normal
GTEX.1HSMO.0626.SM.ACKXC	WT	-0.35961	Normal
GTEX.1HSMP.0126.SM.E6CJS	WT	-0.412504	Normal
GTEX.1HSMP.0926.SM.A9SKX	WT	-0.369496	Normal
GTEX.1HSMQ.1226.SM.CGQFX	WT	-0.411088	Normal
GTEX.1HSMQ.2626.SM.A9SML	WT	-0.399896	Normal
GTEX.1HT8W.0126.SM.CNPPP	WT	-0.40025	Normal
GTEX.1HT8W.0626.SM.A9G2H	WT	-0.330763	Normal
GTEX.1HUB1.0426.SM.E9U4U	WT	-0.4663	Normal
GTEX.1HUB1.1426.SM.CGQF5	WT	-0.428061	Normal
GTEX.1I19N.0126.SM.CYPSF	WT	-0.437741	Normal
GTEX.1I19N.0326.SM.ACKVX	WT	-0.360912	Normal
GTEX.1I1CD.0126.SM.CM2TK	WT	-0.453361	Normal
GTEX.1I1CD.0626.SM.CE6SW	WT	-0.422842	Normal
GTEX.1I1GP.0008.SM.EXUT6	WT	-0.518517	Normal
GTEX.1I1GP.1326.SM.A9G28	WT	-0.451636	Normal
GTEX.1I1GP.2226.SM.CGQFK	WT	-0.415887	Normal
GTEX.1I1GQ.0126.SM.COH3H	WT	-0.419442	Normal
GTEX.1I1GR.0126.SM.CL55F	WT	-0.466323	Normal
GTEX.1I1GS.0126.SM.B2LVW	WT	-0.395128	Normal
GTEX.1I1GS.2626.SM.B2LY3	WT	-0.362022	Normal
GTEX.1I1GT.0626.SM.CGQER	WT	-0.38844	Normal
GTEX.1I1GT.1026.SM.ARZLV	WT	-0.340151	Normal
GTEX.1I1GU.0008.SM.EXUT7	WT	-0.357239	Normal
GTEX.1I1GU.0926.SM.ACKVS	WT	-0.376215	Normal
GTEX.1I1GU.2226.SM.CGQFA	WT	-0.389967	Normal
GTEX.1I1GV.0526.SM.A9G29	WT	-0.447218	Normal
GTEX.1I1GV.0626.SM.ARL7M	WT	-0.432784	Normal
GTEX.1I1HK.0126.SM.COH49	WT	-0.448472	Normal
GTEX.1I1HK.2326.SM.CKZOH	WT	-0.384752	Normal
GTEX.1I4MK.0126.SM.CY8G6	WT	-0.330509	Normal
GTEX.1I4MK.2226.SM.ACKWD	WT	-0.390149	Normal
GTEX.1I6K6.0126.SM.A9SLE	WT	-0.393304	Normal
GTEX.1I6K6.1726.SM.CGQFD	WT	-0.383607	Normal
GTEX.1I6K7.1926.SM.B2LXR	WT	-0.549933	Normal
GTEX.1ICG6.1226.SM.A9SLN	WT	-0.415426	Normal
GTEX.1ICG6.2526.SM.CGQFZ	WT	-0.464001	Normal
GTEX.1ICLY.0126.SM.D4P36	WT	-0.433244	Normal
GTEX.1ICLY.0826.SM.CMKG1	WT	-0.343986	Normal
GTEX.1ICLZ.0126.SM.CKZPO	WT	-0.366025	Normal
GTEX.1ICLZ.0326.SM.ARL82	WT	-0.389351	Normal
GTEX.1IDFM.0126.SM.COH2V	WT	-0.406033	Normal
GTEX.1IDFM.0326.SM.ARL7V	WT	-0.38825	Normal
GTEX.1IDJC.1526.SM.B2LW4	WT	-0.468046	Normal
GTEX.1IDJD.2326.SM.ACKWX	WT	-0.550341	Normal
GTEX.1IDJE.1426.SM.ADEIW	WT	-0.485382	Normal
GTEX.1IDJF.0126.SM.CM2RS	WT	-0.441955	Normal
GTEX.1IDJF.2026.SM.CL53V	WT	-0.427442	Normal
GTEX.1IDJH.0126.SM.D3L92	WT	-0.442994	Normal
GTEX.1IDJH.0326.SM.A9SLQ	WT	-0.423069	Normal
GTEX.1IDJI.0126.SM.CMKHS	WT	-0.435548	Normal
GTEX.1IDJU.1726.SM.CMKHU	WT	-0.393914	Normal
GTEX.1IDJU.2626.SM.CM2RT	WT	-0.358634	Normal
GTEX.1IDJV.0126.SM.COH3Y	WT	-0.347153	Normal
GTEX.1IE54.0126.SM.CMKHW	WT	-0.401648	Normal
GTEX.1IE54.1126.SM.A9G2Z	WT	-0.405298	Normal
GTEX.1IGQW.0126.SM.COH42	WT	-0.463764	Normal
GTEX.1IKJJ.0126.SM.CNPQB	WT	-0.37043	Normal
GTEX.1IKJJ.2226.SM.CJI4C	WT	-0.372585	Normal
GTEX.1IKK5.0626.SM.ARL8A	WT	-0.507659	Normal
GTEX.1IKOE.1426.SM.CE6T7	WT	-0.397618	Normal
GTEX.1IKOH.0226.SM.COH4E	WT	-0.393166	Normal
GTEX.1IL2U.0226.SM.CE6T8	WT	-0.429772	Normal
GTEX.1IL2V.0126.SM.CM2TX	WT	-0.416143	Normal
GTEX.1IL2V.1926.SM.B2LW8	WT	-0.350013	Normal
GTEX.1IOXB.0126.SM.ARL8G	WT	-0.408792	Normal
GTEX.1IOXB.2726.SM.CM2RI	WT	-0.355704	Normal
GTEX.1IY9M.0126.SM.D3L8S	WT	-0.479804	Normal
GTEX.1IY9M.2826.SM.ARU8H	WT	-0.429724	Normal
GTEX.1J1OQ.0126.SM.D4P2N	WT	-0.340464	Normal
GTEX.1J1OQ.0226.SM.CYPSH	WT	-0.407471	Normal
GTEX.1J1R8.1726.SM.ARL8M	WT	-0.401385	Normal
GTEX.1J1R8.2026.SM.CL53Y	WT	-0.399492	Normal
GTEX.1J8EW.0126.SM.CJI4F	WT	-0.474276	Normal
GTEX.1J8EW.2726.SM.CY8HR	WT	-0.44289	Normal
GTEX.1J8JJ.0226.SM.CL53I	WT	-0.431343	Normal
GTEX.1J8JJ.0626.SM.ARZMQ	WT	-0.497315	Normal
GTEX.1J8Q2.0526.SM.CM2RW	WT	-0.390787	Normal
GTEX.1J8Q2.2626.SM.ACKWQ	WT	-0.457722	Normal
GTEX.1J8Q3.0526.SM.ARL8U	WT	-0.413251	Normal
GTEX.1J8Q3.1626.SM.CMKGC	WT	-0.383534	Normal
GTEX.1J8QM.2126.SM.CYPSJ	WT	-0.37311	Normal
GTEX.1J8QM.2426.SM.A9SLS	WT	-0.390111	Normal
GTEX.1JJ6O.0126.SM.E6CI8	WT	-0.42813	Normal
GTEX.1JJ6O.2726.SM.CNPOG	WT	-0.387548	Normal
GTEX.1JJE9.0326.SM.CL53Z	WT	-0.373176	Normal
GTEX.1JJE9.2626.SM.ARZMT	WT	-0.360749	Normal
GTEX.1JJEA.0326.SM.CNPOT	WT	-0.351422	Normal
GTEX.1JJEA.1826.SM.ARU8P	WT	-0.398405	Normal
GTEX.1JK1U.0226.SM.ARZMX	WT	-0.384307	Normal
GTEX.1JK1U.2026.SM.CM2RZ	WT	-0.391966	Normal
GTEX.1JKYN.0826.SM.ARU8S	WT	-0.405163	Normal
GTEX.1JKYN.1326.SM.CGQG9	WT	-0.445752	Normal
GTEX.1JKYR.0126.SM.CNPOJ	WT	-0.383834	Normal
GTEX.1JKYR.0626.SM.ARL8R	WT	-0.397846	Normal
GTEX.1JMLX.0226.SM.CM2RO	WT	-0.408687	Normal
GTEX.1JMLX.0626.SM.ARL8T	WT	-0.438601	Normal
GTEX.1JMOU.1026.SM.CYPSS	WT	-0.427514	Normal
GTEX.1JMOU.1526.SM.CL54I	WT	-0.385226	Normal
GTEX.1JMPY.0226.SM.CKZOK	WT	-0.396098	Normal
GTEX.1JMPY.1326.SM.ARL8Y	WT	-0.436623	Normal
GTEX.1JMPZ.0226.SM.CNPP1	WT	-0.428858	Normal
GTEX.1JMPZ.0726.SM.CY8HZ	WT	-0.394923	Normal
GTEX.1JMQI.1726.SM.ARL93	WT	-0.383027	Normal
GTEX.1JMQI.2226.SM.CM2SD	WT	-0.428652	Normal
GTEX.1JMQJ.0526.SM.CYPSU	WT	-0.438184	Normal
GTEX.1JMQJ.0826.SM.CNPP7	WT	-0.516475	Normal
GTEX.1JMQK.0226.SM.CL543	WT	-0.397413	Normal
GTEX.1JMQK.1226.SM.D4P2S	WT	-0.375599	Normal
GTEX.1JMQL.0226.SM.CNPP5	WT	-0.267812	Normal
GTEX.1JMQL.2226.SM.CNPP4	WT	-0.34456	Normal
GTEX.1JN1M.0326.SM.CYPT3	WT	-0.394925	Normal
GTEX.1JN1M.2726.SM.CY8I4	WT	-0.418019	Normal
GTEX.1JN6P.0126.SM.D3L98	WT	-0.427369	Normal
GTEX.1JN6P.2926.SM.CL54D	WT	-0.345949	Normal
GTEX.1JN76.0126.SM.CNPPE	WT	-0.431027	Normal
GTEX.1JN76.0626.SM.CKZOQ	WT	-0.393737	Normal
GTEX.1K2DA.1026.SM.CGQGF	WT	-0.442305	Normal
GTEX.1K2DA.1826.SM.CGQGT	WT	-0.433894	Normal
GTEX.1K2DU.1226.SM.CYPT4	WT	-0.469514	Normal
GTEX.1K2DU.2326.SM.E9TIV	WT	-0.412074	Normal
GTEX.1K9T9.0126.SM.EVYCF	WT	-0.45624	Normal
GTEX.1K9T9.1526.SM.DIPFR	WT	-0.389111	Normal
GTEX.1KAFJ.0126.SM.DIPEK	WT	-0.401879	Normal
GTEX.1KAFJ.2026.SM.CY8ID	WT	-0.375476	Normal
GTEX.1KANA.0726.SM.D3L9I	WT	-0.415999	Normal
GTEX.1KANA.1326.SM.DIPFA	WT	-0.460457	Normal
GTEX.1KANB.0526.SM.E6CJH	WT	-0.463914	Normal
GTEX.1KANB.2826.SM.CY8I6	WT	-0.297313	Normal
GTEX.1KANC.1226.SM.CYPT7	WT	-0.437121	Normal
GTEX.1KANC.1526.SM.D3LAB	WT	-0.376747	Normal
GTEX.1KD4Q.0226.SM.E9TJ9	WT	-0.361557	Normal
GTEX.1KD5A.0126.SM.E9U54	WT	-0.498316	Normal
GTEX.1KD5A.0226.SM.D5OV3	WT	-0.463047	Normal
GTEX.1KWVE.1026.SM.D3L9O	WT	-0.453133	Normal
GTEX.1KWVE.1426.SM.E9TJO	WT	-0.498805	Normal
GTEX.1KXAM.1626.SM.D3LAD	WT	-0.3779	Normal
GTEX.1KXAM.2226.SM.CYPTC	WT	-0.406091	Normal
GTEX.1L5NE.1126.SM.D3L9P	WT	-0.486107	Normal
GTEX.1L5NE.2526.SM.E6CIE	WT	-0.345067	Normal
GTEX.1LB8K.0226.SM.EWRNW	WT	-0.461125	Normal
GTEX.1LB8K.0726.SM.D5OV2	WT	-0.392696	Normal
GTEX.1LBAC.0126.SM.DIPEZ	WT	-0.460076	Normal
GTEX.1LBAC.0826.SM.CY8IJ	WT	-0.408147	Normal
GTEX.1LC47.0326.SM.E9TJP	WT	-0.424984	Normal
GTEX.1LG7Y.0526.SM.DKPQC	WT	-0.521956	Normal
GTEX.1LG7Y.2526.SM.EWRO7	WT	-0.365293	Normal
GTEX.1LG7Z.1626.SM.CXKYR	WT	-0.521593	Normal
GTEX.1LG7Z.1726.SM.D3LA4	WT	-0.393322	Normal
GTEX.1LGOU.1326.SM.D3L8M	WT	-0.453454	Normal
GTEX.1LGOU.2026.SM.DIPFF	WT	-0.482011	Normal
GTEX.1LGRB.0926.SM.COH3K	WT	-0.392857	Normal
GTEX.1LGRB.2526.SM.CNPPQ	WT	-0.381315	Normal
GTEX.1LH75.2426.SM.E9TJE	WT	-0.411314	Normal
GTEX.1LKK1.2626.SM.DKPQE	WT	-0.328834	Normal
GTEX.1LNCM.1126.SM.E9U5E	WT	-0.45786	Normal
GTEX.1LSNL.2726.SM.E9TKJ	WT	-0.430552	Normal
GTEX.1LSNM.0826.SM.DIPG8	WT	-0.449292	Normal
GTEX.1LSNM.1926.SM.E6CII	WT	-0.352451	Normal
GTEX.1LSVX.2526.SM.DIPEU	WT	-0.342841	Normal
GTEX.1LVA9.2626.SM.EVYD4	WT	-0.343355	Normal
GTEX.1LVAM.0726.SM.E6CIL	WT	-0.410291	Normal
GTEX.1LVAN.0226.SM.COH3S	WT	-0.378159	Normal
GTEX.1LVAN.0626.SM.CNPOQ	WT	-0.354151	Normal
GTEX.1LVAO.2726.SM.E9TJ8	WT	-0.424514	Normal
GTEX.1M4P7.0226.SM.DIPEV	WT	-0.331967	Normal
GTEX.1M4P7.0726.SM.E6CJ3	WT	-0.405224	Normal
GTEX.1M5QR.1226.SM.EWROB	WT	-0.355507	Normal
GTEX.1MA7W.2026.SM.E9TJ6	WT	-0.426159	Normal
GTEX.1MA7X.2226.SM.E6CIY	WT	-0.520279	Normal
GTEX.1MCC2.1826.SM.DIPEX	WT	-0.400999	Normal
GTEX.1MCQQ.0826.SM.DLHC2	WT	-0.46001	Normal
GTEX.1MCYP.0526.SM.E9U6Q	WT	-0.361814	Normal
GTEX.1MCYP.1926.SM.E9J2R	WT	-0.389424	Normal
GTEX.1MGNQ.0126.SM.EVYCJ	WT	-0.375548	Normal
GTEX.1MJK2.0426.SM.DTXE5	WT	-0.406907	Normal
GTEX.1MJK3.0726.SM.E6CJC	WT	-0.460974	Normal
GTEX.1MUQO.0126.SM.EAZ58	WT	-0.420671	Normal
GTEX.1N2DV.0226.SM.E6CJ6	WT	-0.415386	Normal
GTEX.1N2DV.1526.SM.DTXEP	WT	-0.426633	Normal
GTEX.1N2DW.0226.SM.E9TK2	WT	-0.402946	Normal
GTEX.1N2EE.0626.SM.E76PW	WT	-0.375798	Normal
GTEX.1N2EF.0226.SM.EYYXB	WT	-0.474586	Normal
GTEX.1N5O9.0926.SM.E9J3C	WT	-0.498642	Normal
GTEX.1NHNU.1026.SM.E9J2A	WT	-0.424762	Normal
GTEX.1NSGN.0726.SM.DTXEF	WT	-0.37986	Normal
GTEX.1NV5F.0226.SM.E8VNY	WT	-0.442741	Normal
GTEX.1NV5F.0626.SM.DTXEG	WT	-0.333373	Normal
GTEX.1O97I.0326.SM.EYYX7	WT	-0.410906	Normal
GTEX.1O9I2.0226.SM.EYYXD	WT	-0.413555	Normal
GTEX.1OFPY.2426.SM.DTXEJ	WT	-0.418915	Normal
GTEX.1OJC3.0126.SM.E76QX	WT	-0.443221	Normal
GTEX.1OJC3.1226.SM.DTXER	WT	-0.440915	Normal
GTEX.1OJC4.0126.SM.E9J2E	WT	-0.423146	Normal
GTEX.1OJC4.2726.SM.E76PJ	WT	-0.394935	Normal
GTEX.1PBJI.0526.SM.E8VNK	WT	-0.47838	Normal
GTEX.1PBJJ.1026.SM.E76OS	WT	-0.405984	Normal
GTEX.1PDJ9.0326.SM.DTX95	WT	-0.375404	Normal
GTEX.1PDJ9.1226.SM.EXUSX	WT	-0.320393	Normal
GTEX.1PFEY.1526.SM.E76PP	WT	-0.356824	Normal
GTEX.1PIGE.0126.SM.EVYBJ	WT	-0.389543	Normal
GTEX.1PIGE.1826.SM.E8VOU	WT	-0.518591	Normal
GTEX.1PIIG.0226.SM.EWRN6	WT	-0.39075	Normal
GTEX.1PIIG.2326.SM.DTXFR	WT	-0.500944	Normal
GTEX.1POEN.0126.SM.EYYXJ	WT	-0.492823	Normal
GTEX.1POEN.2326.SM.E9J2L	WT	-0.424548	Normal
GTEX.1PPGY.1626.SM.EVYBL	WT	-0.413559	Normal
GTEX.1PPH7.1126.SM.DTX9A	WT	-0.359202	Normal
GTEX.1PPH7.2326.SM.EVYB8	WT	-0.497442	Normal
GTEX.1PPH8.0126.SM.EWRN8	WT	-0.374556	Normal
GTEX.1PPH8.0226.SM.E8VND	WT	-0.452098	Normal
GTEX.1PWST.0226.SM.E76QJ	WT	-0.46103	Normal
GTEX.1QAET.0326.SM.EVR3U	WT	-0.408238	Normal
GTEX.1QAET.0926.SM.E76QM	WT	-0.457205	Normal
GTEX.1QCLY.0226.SM.EWRNH	WT	-0.393392	Normal
GTEX.1QCLY.0326.SM.E8VOG	WT	-0.406779	Normal
GTEX.1QCLZ.2426.SM.EVYBW	WT	-0.432377	Normal
GTEX.1QEPI.0126.SM.EWRMQ	WT	-0.460642	Normal
GTEX.1QEPI.2626.SM.DTXF4	WT	-0.446007	Normal
GTEX.1QMI2.0226.SM.EVYBX	WT	-0.441989	Normal
GTEX.1QMI2.2526.SM.E8VNZ	WT	-0.385016	Normal
GTEX.1QP28.1126.SM.EVYC4	WT	-0.325746	Normal
GTEX.1QP29.0626.SM.EWRMX	WT	-0.354691	Normal
GTEX.1QP29.1826.SM.DTX9S	WT	-0.452264	Normal
GTEX.1QP2A.0126.SM.E9J43	WT	-0.400596	Normal
GTEX.1QP2A.1726.SM.E76QC	WT	-0.384374	Normal
GTEX.1QP66.1226.SM.DTX7U	WT	-0.408587	Normal
GTEX.1QP66.1726.SM.E8VO1	WT	-0.402025	Normal
GTEX.1QP67.1626.SM.EAZ3X	WT	-0.368373	Normal
GTEX.1QP9N.1226.SM.E76QN	WT	-0.426016	Normal
GTEX.1QP9N.1426.SM.DTXFL	WT	-0.447293	Normal
GTEX.1QPFJ.0226.SM.E76PB	WT	-0.377875	Normal
GTEX.1QPFJ.1926.SM.EVYBD	WT	-0.375064	Normal
GTEX.1QW4Y.1126.SM.DTXE3	WT	-0.374785	Normal
GTEX.1QW4Y.1526.SM.EAZ3Z	WT	-0.401255	Normal
GTEX.1R46S.0626.SM.E9J41	WT	-0.418293	Normal
GTEX.1R46S.2426.SM.E76QA	WT	-0.380841	Normal
GTEX.1R7EU.0226.SM.EVR4G	WT	-0.393232	Normal
GTEX.1R7EU.1626.SM.DTXG3	WT	-0.3417	Normal
GTEX.1R7EV.2426.SM.EVYBG	WT	-0.381562	Normal
GTEX.1R9K4.0126.SM.DTX9X	WT	-0.369123	Normal
GTEX.1R9K4.2826.SM.DTX8F	WT	-0.492127	Normal
GTEX.1R9PM.1926.SM.EVR3O	WT	-0.482499	Normal
GTEX.1R9PM.2026.SM.E76OY	WT	-0.394729	Normal
GTEX.1R9PN.0426.SM.DTXDT	WT	-0.399148	Normal
GTEX.1R9PO.2126.SM.E9J4O	WT	-0.457491	Normal
GTEX.1RAZA.0126.SM.E6CI3	WT	-0.41677	Normal
GTEX.1RAZA.2226.SM.E9U4X	WT	-0.402944	Normal
GTEX.1RAZQ.0726.SM.EAZ43	WT	-0.389042	Normal
GTEX.1RAZQ.1326.SM.E9TK6	WT	-0.35939	Normal
GTEX.1RAZR.2126.SM.E9U6T	WT	-0.458305	Normal
GTEX.1RAZS.2526.SM.E6CHT	WT	-0.435775	Normal
GTEX.1RB15.1326.SM.E76Q9	WT	-0.514891	Normal
GTEX.1RB15.2126.SM.E9TIM	WT	-0.407992	Normal
GTEX.1RDX4.0126.SM.E9J4P	WT	-0.399157	Normal
GTEX.1RLM8.2326.SM.EWRN4	WT	-0.367455	Normal
GTEX.1RLM8.2926.SM.E8VON	WT	-0.437066	Normal
GTEX.1RMOY.1326.SM.E9TIH	WT	-0.341733	Normal
GTEX.1RQEC.0426.SM.E6CHU	WT	-0.420358	Normal
GTEX.1S3DN.2126.SM.E9TIN	WT	-0.440174	Normal
GTEX.1S3DN.2226.SM.EVYCD	WT	-0.396328	Normal
GTEX.1S5ZA.0126.SM.EVYCV	WT	-0.391886	Normal
GTEX.1S5ZU.2526.SM.E6CIF	WT	-0.469119	Normal
GTEX.1S82P.2126.SM.E6CI5	WT	-0.403603	Normal
GTEX.1S82U.1026.SM.E6CJK	WT	-0.356217	Normal
GTEX.1S82Y.2026.SM.EVYCM	WT	-0.420816	Normal
GTEX.1S82Z.0826.SM.E6CHY	WT	-0.412804	Normal
GTEX.1S831.1826.SM.EWROF	WT	-0.505501	Normal
GTEX.1S83E.0126.SM.EWRO4	WT	-0.416514	Normal
GTEX.1S83E.1326.SM.E6CJM	WT	-0.37706	Normal
GTEX.N7MS.0008.SM.4E3JI	WT	-0.403158	Normal
GTEX.NFK9.0008.SM.4E3JE	WT	-0.381588	Normal
GTEX.NFK9.0226.SM.2HMKQ	WT	-0.388997	Normal
GTEX.NL3H.0008.SM.4E3HU	WT	-0.383939	Normal
GTEX.NL4W.0008.SM.4E3I2	WT	-0.457013	Normal
GTEX.NPJ7.0008.SM.4E3JS	WT	-0.476803	Normal
GTEX.NPJ8.0126.SM.2YUNR	WT	-0.461671	Normal
GTEX.O5YT.0008.SM.4E3IQ	WT	-0.506073	Normal
GTEX.O5YT.0126.SM.48TBW	WT	-0.398286	Normal
GTEX.O5YU.0008.SM.4E3I7	WT	-0.426108	Normal
GTEX.O5YV.0008.SM.4E3HP	WT	-0.497213	Normal
GTEX.O5YW.0008.SM.4E3IE	WT	-0.398633	Normal
GTEX.O5YW.0126.SM.3LK6D	WT	-0.435005	Normal
GTEX.OHPK.0008.SM.4E3JL	WT	-0.407433	Normal
GTEX.OHPL.0008.SM.4E3I9	WT	-0.388131	Normal
GTEX.OHPL.0126.SM.2HMJ7	WT	-0.42186	Normal
GTEX.OHPM.0008.SM.4E3IP	WT	-0.421917	Normal
GTEX.OHPM.0126.SM.2YUN9	WT	-0.382658	Normal
GTEX.OHPN.0008.SM.4E3HW	WT	-0.473391	Normal
GTEX.OIZF.0126.SM.7SB8I	WT	-0.40475	Normal
GTEX.OIZG.0008.SM.4E3J2	WT	-0.369375	Normal
GTEX.OIZG.0726.SM.33HBL	WT	-0.492412	Normal
GTEX.OIZH.0126.SM.2HMIS	WT	-0.399303	Normal
GTEX.OIZI.0008.SM.2XCFD	WT	-0.323805	Normal
GTEX.OOBJ.0008.SM.3NB26	WT	-0.373608	Normal
GTEX.OOBJ.0126.SM.E6CJW	WT	-0.48273	Normal
GTEX.OOBK.0008.SM.3NB27	WT	-0.417293	Normal
GTEX.OOBK.0126.SM.2YUND	WT	-0.407316	Normal
GTEX.OXRK.0008.SM.3NB28	WT	-0.406163	Normal
GTEX.OXRK.0226.SM.3NB2G	WT	-0.381402	Normal
GTEX.OXRL.0008.SM.3NB29	WT	-0.473886	Normal
GTEX.OXRL.0126.SM.2YUMP	WT	-0.423006	Normal
GTEX.OXRN.0126.SM.48TDM	WT	-0.426183	Normal
GTEX.OXRO.0126.SM.2YUN4	WT	-0.405429	Normal
GTEX.OXRP.0126.SM.3NB32	WT	-0.453899	Normal
GTEX.P44H.0008.SM.48TDW	WT	-0.409866	Normal
GTEX.P44H.0226.SM.2XCEU	WT	-0.358066	Normal
GTEX.P4PP.0008.SM.48TDV	WT	-0.519583	Normal
GTEX.P4PP.0126.SM.3LK69	WT	-0.444567	Normal
GTEX.P4PQ.0008.SM.48TDX	WT	-0.418353	Normal
GTEX.P4PQ.0126.SM.2S1NM	WT	-0.478886	Normal
GTEX.P4QS.0008.SM.48TDY	WT	-0.377782	Normal
GTEX.P4QT.0008.SM.48TDZ	WT	-0.4865	Normal
GTEX.P4QT.0126.SM.2I3FL	WT	-0.638824	Normal
GTEX.P78B.0008.SM.48TE1	WT	-0.294385	Normal
GTEX.PLZ4.0008.SM.48TE6	WT	-0.469443	Normal
GTEX.PLZ4.0126.SM.5SI8O	WT	-0.43706	Normal
GTEX.PLZ5.2026.SM.2S1O4	WT	-0.439277	Normal
GTEX.PLZ6.0008.SM.48TD5	WT	-0.360793	Normal
GTEX.PLZ6.1426.SM.DKPOT	WT	-0.420671	Normal
GTEX.POMQ.0008.SM.48TE7	WT	-0.431416	Normal
GTEX.POMQ.2226.SM.2I5FK	WT	-0.405512	Normal
GTEX.POYW.0008.SM.48TE4	WT	-0.505923	Normal
GTEX.PSDG.0008.SM.48TE5	WT	-0.511648	Normal
GTEX.PSDG.0226.SM.DKPOZ	WT	-0.383369	Normal
GTEX.PVOW.0008.SM.48TE8	WT	-0.424372	Normal
GTEX.PVOW.0126.SM.2XCFA	WT	-0.382317	Normal
GTEX.PW2O.0008.SM.48TEB	WT	-0.396327	Normal
GTEX.PW2O.1526.SM.7RHHB	WT	-0.44627	Normal
GTEX.PWCY.0008.SM.48TE9	WT	-0.416074	Normal
GTEX.PWCY.1826.SM.DHXIZ	WT	-0.481396	Normal
GTEX.PWN1.0008.SM.48TEA	WT	-0.335241	Normal
GTEX.PWO3.1526.SM.48TCM	WT	-0.34586	Normal
GTEX.PX3G.0008.SM.48U2L	WT	-0.525571	Normal
GTEX.PX3G.0126.SM.2I3EN	WT	-0.46795	Normal
GTEX.Q2AG.0008.SM.48U2K	WT	-0.447148	Normal
GTEX.Q2AG.0126.SM.33HBV	WT	-0.438977	Normal
GTEX.Q2AH.0008.SM.48U2J	WT	-0.631146	Normal
GTEX.Q2AH.1626.SM.3GAF8	WT	-0.422318	Normal
GTEX.Q2AI.0008.SM.48U2H	WT	-0.504793	Normal
GTEX.Q2AI.1326.SM.2S1PL	WT	-0.432066	Normal
GTEX.Q734.0008.SM.48U2I	WT	-0.35864	Normal
GTEX.Q734.1926.SM.2I5EV	WT	-0.428904	Normal
GTEX.QCQG.0008.SM.48U2G	WT	-0.442564	Normal
GTEX.QCQG.1726.SM.3GIJ9	WT	-0.46627	Normal
GTEX.QDT8.0008.SM.48U2F	WT	-0.414516	Normal
GTEX.QDT8.0126.SM.48TZ1	WT	-0.438075	Normal
GTEX.QDVJ.0008.SM.48U2E	WT	-0.376058	Normal
GTEX.QDVJ.1726.SM.2I5FX	WT	-0.381774	Normal
GTEX.QDVN.0008.SM.48U2D	WT	-0.428328	Normal
GTEX.QDVN.2026.SM.3GAEP	WT	-0.390076	Normal
GTEX.QEG4.0008.SM.48TYZ	WT	-0.347628	Normal
GTEX.QEG4.0226.SM.2S1PY	WT	-0.495509	Normal
GTEX.QEG5.0008.SM.CE6QS	WT	-0.418974	Normal
GTEX.QEL4.0008.SM.447AZ	WT	-0.433835	Normal
GTEX.QESD.0008.SM.447B2	WT	-0.436022	Normal
GTEX.QESD.1426.SM.2S1R9	WT	-0.472006	Normal
GTEX.QLQ7.0008.SM.447AW	WT	-0.445955	Normal
GTEX.QLQ7.1626.SM.2S1R8	WT	-0.42862	Normal
GTEX.QLQW.1126.SM.2S1Q8	WT	-0.485863	Normal
GTEX.QMR6.0008.SM.447AV	WT	-0.374952	Normal
GTEX.QMRM.0008.SM.447B1	WT	-0.404871	Normal
GTEX.QV31.0008.SM.447AT	WT	-0.400558	Normal
GTEX.QV44.0008.SM.447AX	WT	-0.413976	Normal
GTEX.QV44.1926.SM.2S1RF	WT	-0.40487	Normal
GTEX.QVJO.0008.SM.447AU	WT	-0.336265	Normal
GTEX.QVJO.1626.SM.2S1QW	WT	-0.413009	Normal
GTEX.QVUS.0008.SM.447AY	WT	-0.553985	Normal
GTEX.QXCU.0008.SM.48FCH	WT	-0.343454	Normal
GTEX.R3RS.0008.SM.48FF1	WT	-0.457669	Normal
GTEX.R3RS.0126.SM.3GIJL	WT	-0.375329	Normal
GTEX.R45C.0008.SM.48FF2	WT	-0.491908	Normal
GTEX.R45C.0126.SM.EAZ2R	WT	-0.401051	Normal
GTEX.R53T.0008.SM.48FEW	WT	-0.506573	Normal
GTEX.R55C.0008.SM.48FCF	WT	-0.448754	Normal
GTEX.R55D.0008.SM.48FEV	WT	-0.414741	Normal
GTEX.R55E.0008.SM.48FCG	WT	-0.349033	Normal
GTEX.R55E.0126.SM.2TC5Y	WT	-0.48517	Normal
GTEX.R55G.0008.SM.48FEX	WT	-0.432863	Normal
GTEX.R55G.2526.SM.2TC6D	WT	-0.444199	Normal
GTEX.RM2N.0008.SM.48FF3	WT	-0.528105	Normal
GTEX.RM2N.1426.SM.2TF4H	WT	-0.385974	Normal
GTEX.RN64.0008.SM.48FEZ	WT	-0.403501	Normal
GTEX.RN64.0126.SM.2TC68	WT	-0.456705	Normal
GTEX.RNOR.0008.SM.48FEY	WT	-0.400954	Normal
GTEX.RNOR.0126.SM.E9J4R	WT	-0.427704	Normal
GTEX.RTLS.0008.SM.48FET	WT	-0.332236	Normal
GTEX.RTLS.0126.SM.447CA	WT	-0.4607	Normal
GTEX.RU1J.0008.SM.46MV9	WT	-0.370151	Normal
GTEX.RU72.0008.SM.46MV8	WT	-0.389557	Normal
GTEX.RU72.0926.SM.2TF6B	WT	-0.466198	Normal
GTEX.RUSQ.1526.SM.2TF62	WT	-0.500008	Normal
GTEX.RVPV.0008.SM.47JYW	WT	-0.445753	Normal
GTEX.RVPV.0126.SM.EAZAW	WT	-0.49427	Normal
GTEX.RWS6.0008.SM.47JYV	WT	-0.374945	Normal
GTEX.RWS6.2026.SM.2XCB5	WT	-0.36843	Normal
GTEX.RWSA.0008.SM.47JYX	WT	-0.472804	Normal
GTEX.RWSA.0126.SM.2XCBB	WT	-0.451235	Normal
GTEX.S32W.2126.SM.2XCB1	WT	-0.399526	Normal
GTEX.S33H.0008.SM.4AD6C	WT	-0.471622	Normal
GTEX.S33H.1026.SM.EZ6L6	WT	-0.481294	Normal
GTEX.S341.0008.SM.4AD6D	WT	-0.390402	Normal
GTEX.S3XE.0008.SM.3NM8O	WT	-0.344816	Normal
GTEX.S4P3.0008.SM.3NM8R	WT	-0.34785	Normal
GTEX.S4Q7.0008.SM.3NM8A	WT	-0.383588	Normal
GTEX.S4UY.0008.SM.3NM8H	WT	-0.416981	Normal
GTEX.S4Z8.0008.SM.33HAZ	WT	-0.42853	Normal
GTEX.S7PM.0008.SM.3NM9Q	WT	-0.40359	Normal
GTEX.S7PM.0126.SM.4AD6S	WT	-0.453711	Normal
GTEX.S7SE.0008.SM.33HB1	WT	-0.306795	Normal
GTEX.S7SE.0126.SM.2XCD5	WT	-0.397488	Normal
GTEX.S7SF.0008.SM.3NM8T	WT	-0.359525	Normal
GTEX.S95S.0008.SM.4AT5M	WT	-0.406992	Normal
GTEX.S95S.1226.SM.4GICG	WT	-0.493053	Normal
GTEX.SE5C.0008.SM.4B64J	WT	-0.378216	Normal
GTEX.SE5C.1626.SM.2XCE3	WT	-0.262279	Normal
GTEX.SIU8.0008.SM.4BRUC	WT	-0.384046	Normal
GTEX.SIU8.0126.SM.2XCDT	WT	-0.425965	Normal
GTEX.SJXC.0008.SM.4DM7G	WT	-0.396274	Normal
GTEX.SJXC.0126.SM.2XCFF	WT	-0.371633	Normal
GTEX.SN8G.0008.SM.4DM4X	WT	-0.380001	Normal
GTEX.SN8G.0126.SM.32PLI	WT	-0.409569	Normal
GTEX.SNMC.0008.SM.4DM5A	WT	-0.312184	Normal
GTEX.SNMC.1226.SM.2XCFP	WT	-0.399827	Normal
GTEX.SNOS.0008.SM.4DM6I	WT	-0.401886	Normal
GTEX.SSA3.0008.SM.47JWJ	WT	-0.432148	Normal
GTEX.SSA3.0126.SM.32QPU	WT	-0.45387	Normal
GTEX.SUCS.0008.SM.4DM53	WT	-0.412744	Normal
GTEX.SUCS.1926.SM.32PM3	WT	-0.3801	Normal
GTEX.T2IS.0008.SM.4DM75	WT	-0.393367	Normal
GTEX.T2IS.0126.SM.4DM6O	WT	-0.465175	Normal
GTEX.T2YK.0008.SM.4DM6M	WT	-0.470678	Normal
GTEX.T2YK.0526.SM.32QPJ	WT	-0.353198	Normal
GTEX.T5JC.0008.SM.4DM6A	WT	-0.376666	Normal
GTEX.T5JC.0426.SM.32PLO	WT	-0.463149	Normal
GTEX.T5JW.0008.SM.4DM5X	WT	-0.407573	Normal
GTEX.T5JW.1626.SM.3GADZ	WT	-0.408605	Normal
GTEX.T6MN.0008.SM.4DM7H	WT	-0.349601	Normal
GTEX.T6MN.0126.SM.32PLP	WT	-0.456985	Normal
GTEX.T6MO.0008.SM.4DM6T	WT	-0.355432	Normal
GTEX.T6MO.1626.SM.32QOM	WT	-0.370352	Normal
GTEX.T8EM.1026.SM.3DB7M	WT	-0.360362	Normal
GTEX.TKQ1.0008.SM.4DXSO	WT	-0.330951	Normal
GTEX.TKQ1.1026.SM.4GICL	WT	-0.373771	Normal
GTEX.TKQ2.0008.SM.4DM5L	WT	-0.380327	Normal
GTEX.TML8.0008.SM.4DXUI	WT	-0.367637	Normal
GTEX.TML8.1926.SM.32QOS	WT	-0.439933	Normal
GTEX.TMMY.0008.SM.4DXU3	WT	-0.371703	Normal
GTEX.TMMY.0226.SM.33HBA	WT	-0.357558	Normal
GTEX.TMZS.0008.SM.47JWM	WT	-0.344577	Normal
GTEX.TMZS.0126.SM.3DB9Q	WT	-0.465738	Normal
GTEX.TSE9.0008.SM.4DXT8	WT	-0.396217	Normal
GTEX.TSE9.0126.SM.3DB83	WT	-0.369228	Normal
GTEX.U3ZG.0008.SM.47JWL	WT	-0.400177	Normal
GTEX.U3ZH.0008.SM.4DXT2	WT	-0.424957	Normal
GTEX.U3ZH.2026.SM.3DB78	WT	-0.420926	Normal
GTEX.U3ZM.0008.SM.4DXTQ	WT	-0.363387	Normal
GTEX.U3ZM.1526.SM.3DB9D	WT	-0.402184	Normal
GTEX.U3ZN.0008.SM.4DXTL	WT	-0.405126	Normal
GTEX.U3ZN.2326.SM.3DB7W	WT	-0.421417	Normal
GTEX.U412.0008.SM.4DXTE	WT	-0.381513	Normal
GTEX.U412.0426.SM.3DB9O	WT	-0.461591	Normal
GTEX.U4B1.0008.SM.4DXUW	WT	-0.340559	Normal
GTEX.U4B1.1826.SM.4DXSU	WT	-0.381337	Normal
GTEX.U8T8.0008.SM.4DXSP	WT	-0.347743	Normal
GTEX.U8T8.0126.SM.3DB94	WT	-0.415363	Normal
GTEX.U8XE.0008.SM.4E3K4	WT	-0.369204	Normal
GTEX.U8XE.0226.SM.4E3J3	WT	-0.449169	Normal
GTEX.U8XE.0326.SM.3DB8P	WT	-0.456426	Normal
GTEX.UJHI.0008.SM.4IHL1	WT	-0.370179	Normal
GTEX.UJHI.1526.SM.3DB99	WT	-0.429843	Normal
GTEX.UJMC.0008.SM.4IHKK	WT	-0.497967	Normal
GTEX.UPJH.0226.SM.3GADV	WT	-0.350325	Normal
GTEX.UPJH.0326.SM.3GADU	WT	-0.442757	Normal
GTEX.UPK5.0008.SM.4IHJD	WT	-0.388425	Normal
GTEX.UPK5.0426.SM.3GAEK	WT	-0.370667	Normal
GTEX.UTHO.0008.SM.4JBID	WT	-0.33943	Normal
GTEX.V1D1.0008.SM.4JBIJ	WT	-0.405975	Normal
GTEX.V1D1.2026.SM.3GAF4	WT	-0.345272	Normal
GTEX.V1D1.2226.SM.3NMAX	WT	-0.405209	Normal
GTEX.VJWN.0126.SM.3GIK7	WT	-0.356523	Normal
GTEX.VJYA.1126.SM.3GIJU	WT	-0.438574	Normal
GTEX.VJYA.1526.SM.3GIJV	WT	-0.446155	Normal
GTEX.VUSG.0008.SM.4KL24	WT	-0.370308	Normal
GTEX.VUSG.2326.SM.4KL1U	WT	-0.425949	Normal
GTEX.VUSG.2526.SM.4KL1V	WT	-0.435174	Normal
GTEX.VUSH.0008.SM.47JWK	WT	-0.380203	Normal
GTEX.W5WG.0008.SM.4KL25	WT	-0.35793	Normal
GTEX.W5WG.1826.SM.4KL2Y	WT	-0.403505	Normal
GTEX.W5X1.0008.SM.4LMKA	WT	-0.398259	Normal
GTEX.W5X1.2526.SM.3GILC	WT	-0.504939	Normal
GTEX.W5X1.3026.SM.EAZAX	WT	-0.502764	Normal
GTEX.WCDI.0008.SM.47JYE	WT	-0.42146	Normal
GTEX.WEY5.0008.SM.4LMKC	WT	-0.386906	Normal
GTEX.WEY5.2326.SM.3GIKK	WT	-0.456666	Normal
GTEX.WFG7.0008.SM.4LMKB	WT	-0.343574	Normal
GTEX.WFG7.2026.SM.5SI7P	WT	-0.417802	Normal
GTEX.WFG8.0008.SM.4LVN6	WT	-0.353698	Normal
GTEX.WFG8.2126.SM.3GIKQ	WT	-0.441104	Normal
GTEX.WFG8.2226.SM.3GIL9	WT	-0.387757	Normal
GTEX.WFJO.0008.SM.4LVN7	WT	-0.387453	Normal
GTEX.WFON.1926.SM.3LK7L	WT	-0.483106	Normal
GTEX.WFON.2126.SM.3LK7O	WT	-0.348367	Normal
GTEX.WH7G.0008.SM.4LVNM	WT	-0.36526	Normal
GTEX.WH7G.2026.SM.3NMBL	WT	-0.494806	Normal
GTEX.WH7G.2326.SM.3NMBC	WT	-0.386169	Normal
GTEX.WHPG.0008.SM.4M1ZQ	WT	-0.37333	Normal
GTEX.WHPG.2626.SM.3NMBR	WT	-0.457128	Normal
GTEX.WHSB.0008.SM.4M1ZP	WT	-0.380618	Normal
GTEX.WHSB.1326.SM.3LK6W	WT	-0.402794	Normal
GTEX.WHSE.0008.SM.4M1ZO	WT	-0.349456	Normal
GTEX.WHSE.0126.SM.3NMBT	WT	-0.424461	Normal
GTEX.WHWD.0008.SM.4OOSU	WT	-0.395354	Normal
GTEX.WHWD.1826.SM.3LK6I	WT	-0.39416	Normal
GTEX.WI4N.0008.SM.4OOSV	WT	-0.375778	Normal
GTEX.WI4N.1026.SM.3LK7N	WT	-0.477751	Normal
GTEX.WI4N.2726.SM.3LK7Y	WT	-0.419684	Normal
GTEX.WK11.0008.SM.4OOSX	WT	-0.621526	Normal
GTEX.WK11.2726.SM.3NMAQ	WT	-0.507592	Normal
GTEX.WL46.0008.SM.4OOSW	WT	-0.40434	Normal
GTEX.WOFL.0008.SM.4OOSZ	WT	-0.405485	Normal
GTEX.WOFL.0126.SM.3MJG2	WT	-0.395276	Normal
GTEX.WOFM.0008.SM.4OOSY	WT	-0.68088	Normal
GTEX.WQUQ.0008.SM.4OOT1	WT	-0.483299	Normal
GTEX.WQUQ.0426.SM.3MJFU	WT	-0.421696	Normal
GTEX.WRHK.0008.SM.4MVPA	WT	-0.475263	Normal
GTEX.WRHK.1426.SM.3MJF9	WT	-0.377875	Normal
GTEX.WRHU.0008.SM.4MVPB	WT	-0.412599	Normal
GTEX.WRHU.2826.SM.3MJG8	WT	-0.462057	Normal
GTEX.WVJS.0008.SM.4MVPC	WT	-0.423971	Normal
GTEX.WVJS.0126.SM.4MVOT	WT	-0.476036	Normal
GTEX.WVLH.0008.SM.4MVPD	WT	-0.39907	Normal
GTEX.WWTW.0008.SM.4MVPE	WT	-0.401099	Normal
GTEX.WWYW.0008.SM.4MVPF	WT	-0.393933	Normal
GTEX.WXYG.0008.SM.4ONDU	WT	-0.438549	Normal
GTEX.WXYG.2026.SM.4E3IY	WT	-0.450339	Normal
GTEX.WXYG.2326.SM.4E3I6	WT	-0.425312	Normal
GTEX.WY7C.0008.SM.4ONDW	WT	-0.556716	Normal
GTEX.WY7C.2126.SM.3NB2R	WT	-0.393461	Normal
GTEX.WY7C.2326.SM.3NB2U	WT	-0.444925	Normal
GTEX.WYBS.0008.SM.4ONDX	WT	-0.433138	Normal
GTEX.WYBS.0626.SM.3NMAS	WT	-0.396202	Normal
GTEX.WYJK.0008.SM.4ONDV	WT	-0.383439	Normal
GTEX.WYJK.0126.SM.3NMAB	WT	-0.431466	Normal
GTEX.WYJK.0526.SM.3NM8Z	WT	-0.445056	Normal
GTEX.WYVS.0008.SM.4ONDY	WT	-0.374738	Normal
GTEX.WYVS.1626.SM.3NM9R	WT	-0.486385	Normal
GTEX.WYVS.2126.SM.3NMA3	WT	-0.453256	Normal
GTEX.WZTO.0008.SM.4PQZZ	WT	-0.448869	Normal
GTEX.WZTO.0126.SM.3NM95	WT	-0.493221	Normal
GTEX.X15G.0008.SM.4PR2D	WT	-0.427689	Normal
GTEX.X261.0008.SM.4PR11	WT	-0.437072	Normal
GTEX.X261.0126.SM.3NMD6	WT	-0.364777	Normal
GTEX.X3Y1.0008.SM.4PR12	WT	-0.390475	Normal
GTEX.X3Y1.2026.SM.3P5YM	WT	-0.453347	Normal
GTEX.X4EO.0008.SM.4QASS	WT	-0.357265	Normal
GTEX.X4EO.0326.SM.3P5YO	WT	-0.482744	Normal
GTEX.X4EO.2926.SM.4E3JH	WT	-0.418228	Normal
GTEX.X4EP.0008.SM.4PQYO	WT	-0.407285	Normal
GTEX.X4EP.0126.SM.3P5YV	WT	-0.446734	Normal
GTEX.X4EP.0626.SM.3P621	WT	-0.404301	Normal
GTEX.X4LF.0008.SM.4QAST	WT	-0.363714	Normal
GTEX.X4XX.0008.SM.46MVK	WT	-0.351334	Normal
GTEX.X4XX.0126.SM.3NMC2	WT	-0.467186	Normal
GTEX.X4XY.0008.SM.46MVL	WT	-0.441804	Normal
GTEX.X4XY.0226.SM.4E3IZ	WT	-0.404396	Normal
GTEX.X585.0008.SM.46MU4	WT	-0.341706	Normal
GTEX.X585.0226.SM.4QAS2	WT	-0.402044	Normal
GTEX.X585.2426.SM.46MW2	WT	-0.313781	Normal
GTEX.X5EB.0008.SM.46MU3	WT	-0.394511	Normal
GTEX.X5EB.1926.SM.4E3IW	WT	-0.429336	Normal
GTEX.X5EB.2226.SM.46MW4	WT	-0.433198	Normal
GTEX.X62O.0008.SM.46MU5	WT	-0.343729	Normal
GTEX.X62O.0126.SM.4E3JN	WT	-0.407396	Normal
GTEX.X638.0008.SM.47JZ7	WT	-0.420129	Normal
GTEX.X638.0126.SM.47JZ8	WT	-0.487998	Normal
GTEX.X88G.0008.SM.47JWN	WT	-0.305639	Normal
GTEX.X88G.0126.SM.47JZ3	WT	-0.516959	Normal
GTEX.X8HC.0008.SM.46MU6	WT	-0.367059	Normal
GTEX.X8HC.0126.SM.4E3JW	WT	-0.4726	Normal
GTEX.X8HC.0626.SM.4E3HQ	WT	-0.356817	Normal
GTEX.XAJ8.0826.SM.47JY6	WT	-0.429943	Normal
GTEX.XAJ8.1426.SM.47JYM	WT	-0.444315	Normal
GTEX.XBEC.0008.SM.4AT3X	WT	-0.375261	Normal
GTEX.XBEC.0726.SM.4QARZ	WT	-0.435643	Normal
GTEX.XBED.0008.SM.47JWO	WT	-0.394048	Normal
GTEX.XBED.1926.SM.47JYP	WT	-0.41117	Normal
GTEX.XBED.2226.SM.47JYQ	WT	-0.448711	Normal
GTEX.XBEW.0008.SM.4AT3Y	WT	-0.382189	Normal
GTEX.XBEW.0626.SM.4QASP	WT	-0.388325	Normal
GTEX.XBEW.1126.SM.4QARW	WT	-0.414585	Normal
GTEX.XGQ4.0008.SM.4AT3Z	WT	-0.359708	Normal
GTEX.XK95.0008.SM.4AT5G	WT	-0.354259	Normal
GTEX.XK95.0226.SM.4AT58	WT	-0.515721	Normal
GTEX.XLM4.0008.SM.4AT4W	WT	-0.387908	Normal
GTEX.XMD1.0008.SM.4AT41	WT	-0.444277	Normal
GTEX.XMD2.0008.SM.4WWE7	WT	-0.394247	Normal
GTEX.XMD2.0126.SM.4YCDU	WT	-0.362478	Normal
GTEX.XMD2.2126.SM.4YCF8	WT	-0.37526	Normal
GTEX.XMD3.0008.SM.4AT4V	WT	-0.448756	Normal
GTEX.XMK1.0008.SM.4GICF	WT	-0.38038	Normal
GTEX.XOT4.0008.SM.4B664	WT	-0.386981	Normal
GTEX.XOT4.0626.SM.4B66L	WT	-0.471398	Normal
GTEX.XPT6.0008.SM.4B64Q	WT	-0.435224	Normal
GTEX.XPVG.0008.SM.4GICH	WT	-0.369553	Normal
GTEX.XPVG.2126.SM.4B667	WT	-0.539454	Normal
GTEX.XPVG.2626.SM.4B669	WT	-0.337371	Normal
GTEX.XQ3S.0008.SM.4GIDZ	WT	-0.415372	Normal
GTEX.XQ3S.1426.SM.4BOPR	WT	-0.455335	Normal
GTEX.XQ3S.1526.SM.4BOOC	WT	-0.460692	Normal
GTEX.XQ8I.0008.SM.4WAWM	WT	-0.443691	Normal
GTEX.XQ8I.0426.SM.4BOPO	WT	-0.477063	Normal
GTEX.XQ8I.0926.SM.4BOOF	WT	-0.376008	Normal
GTEX.XUW1.0008.SM.4BOQH	WT	-0.407024	Normal
GTEX.XUW1.0426.SM.4BOOT	WT	-0.40007	Normal
GTEX.XUW1.0926.SM.4BONX	WT	-0.359388	Normal
GTEX.XUYS.0008.SM.47JYZ	WT	-0.385285	Normal
GTEX.XUYS.0126.SM.47JWZ	WT	-0.471595	Normal
GTEX.XUZC.0008.SM.4BOQG	WT	-0.44083	Normal
GTEX.XUZC.1726.SM.4BRWS	WT	-0.415994	Normal
GTEX.XV7Q.0008.SM.4BRWL	WT	-0.394338	Normal
GTEX.XV7Q.1826.SM.4BRUV	WT	-0.445602	Normal
GTEX.XV7Q.2526.SM.4BRV9	WT	-0.448111	Normal
GTEX.XXEK.0008.SM.4BRW7	WT	-0.362916	Normal
GTEX.XXEK.1626.SM.4BRUZ	WT	-0.446705	Normal
GTEX.XXEK.2226.SM.4BRUM	WT	-0.465718	Normal
GTEX.XYKS.0008.SM.4BRW6	WT	-0.39355	Normal
GTEX.XYKS.1426.SM.4BRUO	WT	-0.422596	Normal
GTEX.XYKS.2126.SM.4E3IB	WT	-0.425746	Normal
GTEX.Y111.0008.SM.4SOJ3	WT	-0.374975	Normal
GTEX.Y111.0126.SM.4SOIV	WT	-0.526951	Normal
GTEX.Y111.0626.SM.4SOIT	WT	-0.378115	Normal
GTEX.Y114.0008.SM.4TT8X	WT	-0.373074	Normal
GTEX.Y114.2126.SM.4TT8B	WT	-0.472275	Normal
GTEX.Y114.2426.SM.4TT8A	WT	-0.456232	Normal
GTEX.Y3I4.0008.SM.4TT21	WT	-0.360529	Normal
GTEX.Y3I4.1726.SM.4TT89	WT	-0.415031	Normal
GTEX.Y3I4.2126.SM.4TT7C	WT	-0.444172	Normal
GTEX.Y3IK.0008.SM.4WWDZ	WT	-0.365611	Normal
GTEX.Y3IK.1626.SM.4YCF5	WT	-0.509115	Normal
GTEX.Y3IK.2426.SM.4WWDU	WT	-0.475884	Normal
GTEX.Y5LM.0926.SM.6LLJG	WT	-0.42955	Normal
GTEX.Y5LM.1926.SM.5RQJH	WT	-0.384225	Normal
GTEX.Y5V5.0126.SM.5S2NW	WT	-0.418261	Normal
GTEX.Y5V5.2326.SM.4V6GA	WT	-0.491779	Normal
GTEX.Y5V6.0008.SM.4V6FV	WT	-0.47779	Normal
GTEX.Y5V6.2326.SM.4VDSA	WT	-0.431828	Normal
GTEX.Y5V6.2426.SM.4VDSB	WT	-0.513234	Normal
GTEX.Y8DK.0008.SM.4RGM2	WT	-0.374403	Normal
GTEX.Y8DK.0126.SM.4TT3L	WT	-0.459524	Normal
GTEX.Y8E4.0008.SM.4V6FW	WT	-0.387112	Normal
GTEX.Y8E4.0626.SM.4WWDL	WT	-0.414728	Normal
GTEX.Y8E4.2026.SM.5IFJB	WT	-0.43822	Normal
GTEX.Y8E5.0008.SM.57WBA	WT	-0.358559	Normal
GTEX.Y8LW.0008.SM.4V6G5	WT	-0.360515	Normal
GTEX.Y8LW.1526.SM.5IFHL	WT	-0.464505	Normal
GTEX.Y8LW.1826.SM.5S2MV	WT	-0.428583	Normal
GTEX.Y9LG.0008.SM.4VBRJ	WT	-0.404662	Normal
GTEX.Y9LG.1126.SM.4VBQ7	WT	-0.407088	Normal
GTEX.YB5E.0008.SM.4VDT7	WT	-0.409548	Normal
GTEX.YB5E.2026.SM.5IFIS	WT	-0.406752	Normal
GTEX.YB5K.0008.SM.4VDT8	WT	-0.439082	Normal
GTEX.YB5K.2026.SM.4VDT3	WT	-0.440048	Normal
GTEX.YB5K.2126.SM.4WWDJ	WT	-0.481049	Normal
GTEX.YBZK.0008.SM.59HL6	WT	-0.414549	Normal
GTEX.YEC3.0008.SM.4W1YF	WT	-0.426016	Normal
GTEX.YEC3.1326.SM.DO92X	WT	-0.399743	Normal
GTEX.YEC4.0008.SM.4W1YR	WT	-0.413873	Normal
GTEX.YEC4.1826.SM.4W1YP	WT	-0.443496	Normal
GTEX.YEC4.2126.SM.5IFJH	WT	-0.455389	Normal
GTEX.YECK.0008.SM.4W1ZG	WT	-0.433471	Normal
GTEX.YECK.0326.SM.4W1YS	WT	-0.385345	Normal
GTEX.YF7O.0008.SM.4W1ZS	WT	-0.515315	Normal
GTEX.YF7O.1526.SM.5IFI6	WT	-0.505103	Normal
GTEX.YFC4.0008.SM.4RGM3	WT	-0.376446	Normal
GTEX.YFC4.0126.SM.5CVLY	WT	-0.444081	Normal
GTEX.YFCO.0008.SM.4W1Z4	WT	-0.424576	Normal
GTEX.YFCO.1226.SM.5LUAT	WT	-0.392226	Normal
GTEX.YJ89.0008.SM.4RGM4	WT	-0.418537	Normal
GTEX.YJ89.0126.SM.4TT3X	WT	-0.395153	Normal
GTEX.YJ8A.0426.SM.5IFID	WT	-0.463032	Normal
GTEX.YJ8O.2526.SM.5HL85	WT	-0.554785	Normal
GTEX.Z93S.0008.SM.4RGM5	WT	-0.348205	Normal
GTEX.Z93S.0126.SM.5HL7M	WT	-0.433761	Normal
GTEX.Z93S.1626.SM.5CVMB	WT	-0.45291	Normal
GTEX.Z93T.0126.SM.5HL5N	WT	-0.436651	Normal
GTEX.Z9EW.1626.SM.5CVMN	WT	-0.36426	Normal
GTEX.ZA64.1026.SM.5HL8R	WT	-0.438124	Normal
GTEX.ZAB4.0008.SM.4RGM6	WT	-0.399802	Normal
GTEX.ZAB4.0226.SM.5N9F5	WT	-0.445388	Normal
GTEX.ZAB4.2126.SM.5HL8U	WT	-0.421237	Normal
GTEX.ZAB5.1826.SM.5HL7C	WT	-0.378481	Normal
[truncated: 129 more rows]

## Sheet: Figure 7F
Model	Adrenal Gland	Bladder	Brain - Cortex	Breast - Mammary Tissue	Cervix - Ectocervix	Colon - Sigmoid	Colon - Transverse	Esophagus - Mucosa	Kidney - Cortex	Liver	Lung	Ovary	Pancreas	Stomach	Testis	Thyroid	Uterus	Whole Blood	Skin
AAMP	-0.519305	-0.206441	1.06099	0.675668	-0.775838	0.161359	-0.446388	-0.770649	-0.115753	-0.418794	0.266009	-0.485045	-1.65325	-1.33057	1.06178	-1.66542	-0.120458	0.191556	-0.679875
AARS2	0.308668	-1.43217	0.301032	-1.21374	-0.677113	-0.440826	-0.57036	0.0867451	1.58885	0.734065	-1.3657	0.0708816	0.67232	-0.786064	0.57978	1.22868	-0.236373	0.451085	1.13522
AASDHPPT	0.143536	-1.06733	-0.686569	-0.486364	-0.588022	0.556489	1.08842	0.890314	1.07302	-0.556887	-0.234583	-0.100399	-1.08188	1.61948	-1.59249	0.144756	0.489622	-0.069	0.370946
AATF	-0.397569	-0.124515	1.91095	-0.733525	0.642597	-0.613382	-0.617273	-1.59079	0.894889	-0.34698	0.522475	-1.01842	-0.365364	-1.58552	0.617056	1.20482	-0.909951	0.726441	-0.990602
ABCF1	0.309953	-0.67712	0.996689	0.334798	-1.10935	-0.967318	-2.75333	-0.631239	0.0433418	0.648268	-0.163644	-0.258468	-0.695424	-1.34158	-1.8208	-0.674645	-0.94059	0.401014	-0.142336
ABI1	2.02076	-0.391255	0.691193	0.264705	-0.891698	-1.94711	-0.610184	0.322296	-0.24165	0.135622	-0.27669	0.536356	-0.742104	-0.315208	-1.13887	0.383879	0.0626459	1.70277	2.1894
ABT1	-0.0222261	-0.293657	1.91246	-0.00703869	0.3512	-0.0682555	-0.560027	-1.11052	0.146035	0.559049	0.385717	-0.991527	-0.956689	-1.04619	-0.00747023	-0.18859	-0.948042	-0.661985	-0.563006
ACD	-0.703083	0.879547	-0.732507	1.08971	0.969646	0.111558	0.519342	-0.258163	-2.30747	-0.00469219	1.58232	-0.127264	0.848127	0.39408	-1.03213	-0.862657	-0.039336	-1.67057	-1.43496
ACLY	0.257511	-0.867617	0.22827	-1.43978	-1.29479	-0.949239	-1.31206	-1.28015	-0.946468	0.726844	-0.41269	0.0669452	1.02884	-0.502638	-0.260783	0.974875	0.232083	0.544786	-1.13405
ACO2	-0.687649	-0.89582	0.874899	-2.13311	-1.22731	0.406372	0.175875	-0.283174	0.877696	-1.37784	-0.185464	-1.43509	-1.57026	-1.97431	0.606287	-2.10493	-0.480267	1.33489	0.344804
ACOX1	0.0219853	-2.38498	0.865134	0.110783	-1.02564	-2.3624	-3.09898	-0.199975	-0.796303	0.832977	-1.20868	-1.23483	-0.870383	-1.16079	-0.0302823	-1.82838	-2.00791	-1.27652	-0.383621
ACSL3	0.106937	0.463074	0.246268	0.473825	1.08937	1.13166	1.38499	0.401324	-0.89133	-1.03035	-0.698887	1.33403	-0.0358359	1.27819	-0.38655	-0.0899626	1.36461	-1.2163	-1.11394
ACSL4	1.175	1.48786	-1.11324	0.998164	1.38315	1.29807	2.4308	0.731784	-0.0323306	-0.128522	2.7179	1.52533	0.0772741	1.7436	0.155781	1.07448	2.52971	1.21961	0.0149037
ACTB	0.645755	-1.2712	-0.254423	-0.213171	-1.38581	-1.00357	-0.235655	-1.4985	-0.53456	-0.227606	0.285005	-0.084897	-1.35157	-2.20998	-1.21821	1.81214	0.163914	0.972252	1.13914
ACTG1	1.19705	-0.953921	0.848061	-0.00694237	-0.27686	-0.946132	-0.36609	1.78364	0.854317	-1.06007	0.245555	-1.32981	-0.18398	0.313871	-0.335421	-2.16526	-1.0573	-0.0885465	0.994281
ACTR10	-0.848179	1.13804	-1.12047	1.22298	1.19062	1.11953	0.448098	-0.0860077	-1.92633	-0.814071	1.57696	0.738759	-0.395855	0.404319	0.00852997	0.107646	2.38819	-0.137284	0.0827375
ACTR1A	-1.39769	0.627679	-1.44949	-0.167152	0.860821	0.97127	1.38229	-0.217458	-0.580265	0.694233	0.535408	0.541271	-1.31205	-0.6615	0.77619	-0.241119	0.737839	1.02624	-0.323478
ACTR3	0.750201	0.718032	-2.29436	2.65003	0.55389	0.115528	0.200461	0.226185	-0.649237	-0.527904	2.30905	0.365575	-0.0699704	0.837625	-1.07316	0.302991	1.40617	0.0969285	-0.368671
ADAM11	-2.17644	1.30947	-0.6759	0.465773	0.693593	2.26236	0.707891	-1.30927	-0.981304	-2.35021	0.454603	0.402238	-1.72811	-0.28233	-1.50382	-0.156189	1.90144	-0.754677	-0.204309
ADAMTS10	1.43463	-1.24911	1.21535	0.457993	-0.894471	-0.400436	0.405505	0.420795	0.56665	0.0161106	1.17118	-0.955877	-0.784061	-0.475879	-0.228049	-0.61186	-0.956448	1.86701	0.843945
ADAR	0.101308	-0.966552	0.883749	0.185643	-0.711932	0.238973	0.531614	-0.525654	-0.000505421	-0.563167	-0.520104	-0.578999	-0.491637	-0.790446	-0.139732	-0.705951	0.40678	1.16068	-0.424836
ADAT2	0.957366	-0.624124	-0.518517	1.84326	-1.01941	-0.494648	-0.177444	0.57346	-0.677297	0.695253	1.09154	0.66036	-0.0720469	0.393708	-0.746376	1.22452	0.0779518	-0.73205	-0.66224
ADAT3	0.764981	-1.00117	-0.721971	2.03324	-1.48237	-1.87079	-0.529841	-0.351868	0.932207	1.07295	-0.0897267	-1.14883	-0.816815	0.30714	-0.35682	-1.887	-1.67618	0.399092	0.611993
ADNP	2.37756	0.240595	-0.919856	-0.931247	0.32276	1.30013	0.354873	1.97144	0.850742	0.35828	0.729423	-0.263491	1.12575	2.62553	0.270307	-0.751479	-0.325433	0.289471	-0.833592
ADRM1	-0.213426	-1.2478	0.277543	-0.622971	-1.39352	-0.300759	-0.329321	0.485284	-1.23251	1.30367	0.526023	0.141817	1.63912	1.72032	0.831103	-0.0508897	-0.922354	0.498522	-1.14443
ADSL	-0.493283	-1.60117	0.810978	-2.70784	-1.066	-2.26545	-1.84254	0.130121	0.702149	0.805904	0.211469	-1.16439	0.0859478	-2.14276	2.83479	-0.882969	-1.49429	1.08637	-0.850825
ADSS	0.749701	-1.16986	1.20499	-1.06435	-0.268888	-2.23929	-1.6716	-0.232544	-0.565992	0.842007	0.518658	-1.01099	0.284911	-1.34371	1.92877	0.726558	-0.967699	0.836956	-0.543131
AFDN	-0.722716	1.52066	-2.19597	1.67543	0.429881	1.30149	-0.163416	-2.42368	-1.76193	-2.10973	2.28386	-0.02475	-1.48294	-0.457371	-0.40658	-1.7171	1.01706	-0.832624	-3.21343
AGPAT1	-0.62629	0.126526	0.618388	-0.899671	0.44659	0.138682	-0.681125	-1.10163	0.339761	-0.73149	-0.630515	0.881876	-0.948508	-0.192564	1.32848	0.813418	0.306632	0.890902	-0.307381
AHCY	-0.400019	-0.651725	0.553559	-1.66086	-0.366477	-0.97056	-1.19518	0.0887652	-1.68911	1.43703	-0.300714	-1.54477	-0.0815691	-2.76413	2.6038	-0.235452	-0.909832	1.37629	-0.599202
AHCYL1	1.44778	2.34246	-0.874914	0.697217	2.08471	0.748407	0.269744	-0.121694	-0.455086	2.52071	0.00125384	0.495833	1.95888	1.18538	-0.104772	-2.343	0.944836	-0.597532	-1.53983
AHR	0.643834	0.092167	0.970279	-1.11585	-1.12312	0.993782	2.02968	0.0910576	-0.108518	1.00122	-0.867674	-0.787025	0.571344	-0.480039	0.850432	-0.489294	-1.35018	0.468911	-1.18776
AIFM1	0.850324	0.743886	0.338445	0.382914	-1.07305	0.166955	1.32371	0.0851499	-0.0790862	-0.204033	-0.582975	-0.282767	-0.370474	0.526838	0.45767	0.556891	0.362364	0.233598	0.431644
AJUBA	0.544134	2.49055	0.0208013	-0.210003	1.25845	1.53995	2.02808	0.338612	1.17606	1.27811	-0.0310142	-0.300653	0.92457	2.17552	0.671447	0.74597	0.299294	-0.196924	-0.92751
AK2	0.661184	2.07308	-0.906478	1.09978	1.18627	1.3022	3.12903	1.55822	0.597327	2.71827	2.24799	0.0521223	0.770634	3.21665	0.118671	1.49892	0.850923	1.66726	1.01891
AK6	-0.0686106	-0.836411	-0.0376526	0.475204	-1.29275	1.21788	0.561574	0.13771	0.273907	-0.852372	-0.64358	0.722412	-2.30925	0.455441	-1.5564	-0.886006	-0.583298	-1.31763	-0.238848
AKIRIN2	-1.02889	-0.156502	1.28535	-1.43906	0.643447	0.219285	0.565553	-0.00509166	-0.740436	-0.464262	-0.87544	0.147754	0.121849	0.890024	0.878578	1.28079	0.445093	0.334233	-0.268387
AKT1	1.80464	0.454272	-0.828592	-0.701882	0.849092	-0.387786	0.412078	0.381242	1.53189	0.293025	-0.288766	0.707913	2.58612	1.12914	0.188304	1.10991	-0.0853221	1.2488	1.80933
AKT2	0.542677	-1.19507	-1.7292	-0.428898	-0.375269	-1.20618	0.427255	-1.08466	0.395262	1.00738	0.640134	-1.31584	0.819334	0.0565648	0.518859	-0.793097	-1.19066	3.37271	0.100891
ALAD	1.56241	-0.215528	0.65698	-1.29919	-0.0899423	0.244266	0.476317	0.492637	-1.32993	2.10267	-0.638075	0.450225	-0.667513	-1.13226	1.09602	-0.332848	0.232776	0.718476	0.203441
ALAS1	1.779	-0.366528	0.387668	-1.77907	-1.22256	0.868063	1.26411	-0.736967	-1.78567	2.39448	-0.359529	-0.980383	0.0717682	0.364201	1.72471	0.435635	-1.03644	0.835383	1.47067
ALDH18A1	1.00584	-0.260024	0.814795	-0.590667	-0.728708	-1.89412	-0.592647	0.0372748	-0.231318	0.25172	0.50654	-1.05837	-1.02044	-0.191251	0.893634	-0.781077	-1.29916	2.11324	-0.613957
ALG1	0.712897	-0.160865	-1.04499	1.51201	-0.129454	0.358841	0.103486	-0.673622	0.143162	0.0573469	1.03841	1.03712	0.196064	-0.39797	-1.32996	0.106551	0.616293	0.343516	-0.945351
ALG12	-0.236059	0.258248	-3.59505	1.15313	1.15326	-0.184623	1.57079	0.586405	0.165613	-0.227747	1.7075	-0.135919	2.44017	2.04926	-0.30166	1.63274	-0.688245	1.70504	-1.22919
ALG3	0.347512	0.170934	-0.882088	0.623176	0.876126	-0.0244803	1.75212	1.10292	-0.159124	-0.433907	1.43015	0.927111	1.06047	1.95873	-0.0991977	2.06383	0.421463	1.14542	-0.421856
ALG5	0.492517	0.699009	0.485847	0.979183	-0.186143	0.223542	1.71961	0.0801698	-0.357878	0.654749	0.15756	0.0848102	0.614194	1.59849	-0.76146	0.880497	-0.288475	1.17629	0.552343
ALG6	0.836649	-0.187538	-0.393562	1.14228	-1.84871	-0.539367	0.307463	-0.493995	-0.607729	0.339486	1.51068	0.252913	1.28341	1.23743	-0.259127	-0.346919	-0.347678	1.85386	0.727991
ALG8	0.534622	-0.14811	-0.146952	1.67209	-1.96602	0.281729	0.532148	0.23671	-0.564387	0.00800586	2.27766	-0.117825	0.190048	2.47069	-1.57577	0.356406	-0.15085	0.107522	0.658745
ALG9	0.798822	0.60492	-0.734305	-0.242465	0.168336	0.292413	1.67473	0.369569	0.49532	-1.04523	0.615158	-0.452558	1.0725	1.34606	0.664957	0.990579	-0.163915	0.463178	0.187577
ALYREF	-0.228241	-0.297023	-0.204271	0.68949	0.3385	-1.47029	-0.990036	-2.0373	1.18105	-0.946275	0.503406	2.07691	-1.01897	-0.786954	-1.07596	1.87148	1.86702	1.11854	-0.409935
AMBRA1	1.18337	-0.497763	-0.036696	-1.63399	0.136465	0.205028	0.714232	0.494219	-0.275652	-0.257399	-0.424861	-0.961572	1.04559	0.302511	0.312344	-0.48895	-0.315712	0.703467	1.64423
AMD1	0.247741	-0.10016	0.645219	0.553866	-1.461	-0.320905	-0.392143	-1.25746	-1.00704	0.507916	0.779291	-0.254274	-0.939717	-0.0775586	0.615679	-0.610906	-1.07106	1.79689	-1.87497
ANAPC15	-0.57179	0.249275	0.815189	-0.281311	-0.177602	1.08847	1.1139	-0.489119	-1.70482	1.19657	-0.741439	-0.442584	-1.11526	-0.520213	1.19254	0.299247	0.339796	0.530384	0.692607
ANKH	1.62413	0.837308	-0.720386	1.65918	0.0400968	0.338002	1.3313	1.4345	-0.368607	-0.168916	1.08959	-0.910217	0.679289	1.58069	-0.226891	1.12126	-0.421993	1.49703	-0.0234945
ANKHD1	0.938918	-0.659401	1.7917	-1.93839	-2.98354	-1.08154	-0.932699	-2.70519	1.22058	0.995051	-0.393853	-0.346897	0.979944	-0.196893	1.88287	1.20948	-0.62699	-0.611772	-0.482376
ANKRD11	-0.515602	0.238888	-2.35621	0.219601	1.06439	0.00081037	0.112219	1.57991	0.210196	-1.65866	0.320328	-0.885804	-0.508492	1.34416	-0.0266253	-1.26198	0.248939	-0.842868	-0.0425009
ANKRD17	1.19198	-0.956235	-0.121454	-0.291262	-0.356154	-0.323233	-0.323795	1.4267	0.271306	-0.446165	1.04434	-0.0276842	-0.192289	0.217736	-0.574798	0.201766	-0.535044	-0.525697	0.34007
ANKRD36B	-0.532724	-1.438	1.29633	0.0695668	-0.763356	-1.30608	-1.35015	0.901425	-0.448939	0.159639	0.190384	-1.89353	0.126526	0.00797158	0.246182	-1.22527	-1.50912	-0.0661867	-0.349357
ANKRD49	1.14333	-1.63639	0.159638	-0.312127	-0.820994	-1.60589	-1.0429	1.07597	1.35951	-0.865634	0.251792	-0.304684	-0.200838	-1.23234	-0.0929235	0.767784	-0.525593	0.276956	1.18762
ANLN	0.228586	-1.41242	0.152	0.705473	-1.4201	0.979135	1.22715	1.06342	0.764677	-0.178352	0.0449637	-2.25758	-0.433536	1.05803	-0.88589	-3.24635	-1.79722	-1.04309	1.64943
ANXA8L1	-0.56796	0.798474	-1.33135	0.221833	1.39623	0.549265	1.73453	0.404723	-0.0632716	-0.326027	0.104324	0.838777	0.645845	1.54483	0.836185	-0.799209	0.569721	-0.177294	-0.734814
AP1M1	-0.824541	1.27854	-2.02926	0.916771	0.655933	2.47513	1.2444	-2.60807	-1.16366	0.331101	1.72396	0.845101	-1.5245	0.232348	-0.155682	0.588842	2.08457	0.933925	-1.71506
AP2M1	0.937232	0.0517325	1.19964	-1.26183	-0.603427	-1.22375	-0.595977	-0.823424	-0.786796	-0.451553	0.126603	-0.555877	-0.701494	-0.220236	-0.345375	-0.0672067	0.221521	-0.106978	-1.22288
AP2S1	0.981359	-0.16475	0.576962	0.520795	-1.23605	-0.703713	0.560851	0.0843672	1.24458	1.4497	1.42486	-0.957057	-0.387512	-0.022699	-1.34892	0.815128	-0.128784	0.224563	-1.13782
APC	-0.177098	1.67078	-1.08365	1.09512	1.78098	0.984974	1.50184	2.81023	1.82613	0.240549	-0.192938	-1.47654	0.380299	1.03618	-0.956779	0.164548	0.27309	0.226399	0.702429
APEX2	-0.1384	1.57522	-0.557411	0.468629	2.98267	1.22421	0.986186	1.02157	-2.37847	-1.24036	0.331183	1.11068	-0.323932	1.7013	0.2516	-0.0141635	1.1157	-0.805505	-0.617033
ARF1	-0.460724	0.701538	-1.22822	1.14598	-0.108521	0.162216	0.89661	0.272538	1.16962	-0.152175	1.0427	0.484411	0.802494	1.45156	-1.43708	0.472855	0.308078	-0.272642	1.70923
ARF4	1.46492	1.86794	-1.11323	0.665548	0.64545	0.19135	1.29237	-1.64899	-0.887899	0.430747	0.957055	1.42507	-0.477719	0.513576	-1.12407	0.384239	0.837694	-0.836482	-1.53718
ARF6	0.406982	-1.02851	0.28718	-0.225571	-0.790767	-0.504678	0.461961	0.557299	0.691392	1.032	-0.671597	-0.397565	-0.116784	0.29645	0.382066	-0.0319208	-0.604562	1.92096	0.151962
ARFRP1	-1.32327	1.3111	-1.14046	1.30843	0.0489361	1.09636	0.486	-0.504582	-2.55711	0.00855226	0.474566	1.46586	0.606636	1.99381	-0.361675	0.46276	1.4835	-1.83134	-0.274286
ARGLU1	0.822434	0.135413	1.51592	-1.21101	-0.188061	0.258927	0.550657	0.596103	0.885423	0.383715	-0.499218	-1.08058	-0.722369	-0.102084	0.0480122	0.409768	-0.903926	0.629706	-0.579648
ARHGAP11A	0.0845549	-0.0279809	-0.113651	-0.0257491	0.358821	-0.113657	-0.359281	-0.920747	-0.799973	0.673724	0.787215	-1.068	-0.996917	1.05614	-0.644802	-0.420151	-0.576759	-0.446675	-1.84918
ARHGAP29	0.745226	-1.11331	0.775616	0.478194	-0.613569	0.0888351	-0.690811	-0.280301	1.41169	-0.60131	1.97666	-3.52916	0.810863	0.225706	-2.02025	-1.71743	-2.3823	-0.536233	1.60989
ARHGAP45	0.554822	1.18661	-1.07315	0.810106	1.14153	0.534226	0.493501	-0.0789975	-0.425414	0.293636	2.29441	1.661	2.01296	0.431781	-0.344458	-0.536696	1.33823	0.417215	0.0997363
ARHGAP5	1.48229	-2.44214	1.3382	-0.885248	-1.03374	-1.15985	-0.0314697	0.405504	-1.10971	-1.14914	-2.59378	-1.34849	-1.41266	-2.33548	-0.654151	-1.41631	-1.80679	-1.48848	0.938596
ARHGEF7	1.32521	-2.63549	1.00218	0.337423	-0.927611	-1.23199	-1.10131	0.445621	-1.21801	-0.367921	-0.203876	-0.737676	-0.264312	-0.946001	-0.712649	-1.51318	-1.3585	1.90163	1.17646
ARID2	0.372924	-0.688798	-0.947956	-0.887066	0.286824	0.26636	1.26477	1.35427	1.5104	0.928452	0.866704	-0.883472	1.83116	0.890833	1.1231	0.859352	-1.26333	1.26114	1.61584
ARMC5	-0.0108906	0.0680619	0.196011	-1.04231	0.684722	1.21141	0.835073	0.670947	-0.780668	0.964147	0.192804	-0.756211	-0.96079	0.179892	0.061966	-0.406891	-0.296779	1.1698	-1.06095
ARNT	0.706248	-0.655931	0.000526595	-1.43402	-0.963704	-1.37636	-0.988106	-0.289178	-0.84437	0.714932	-2.25267	-0.0819714	1.18431	-1.30074	1.39302	-1.1648	-1.46752	-0.178521	-0.448796
ARPC2	0.162471	0.204967	0.300418	1.19571	-0.415203	-0.678174	-1.47738	-1.46289	-0.284423	-0.687722	1.24808	-0.388766	-0.39982	-0.883761	-1.2575	-1.16782	-0.229478	-0.300729	-0.763958
ARPC3	0.850689	0.464632	-1.52857	1.66523	0.423538	-0.676356	-1.62153	-1.29936	-0.720133	0.379598	1.30418	0.382563	-0.265652	-0.979594	-0.247801	0.860338	1.42805	-0.188929	-1.22083
ARPC4	0.159977	0.984938	-1.73509	1.42017	0.540961	-0.957474	-1.46371	-0.8219	-1.32685	-0.996351	1.50158	-0.0627227	0.35342	-0.632333	-0.89807	-1.2675	0.539833	0.873323	-0.36846
ASCL1	-0.7438	-1.21628	1.35738	-0.726619	0.490395	-0.526439	-1.24999	-1.09421	-0.801361	0.319307	-0.289882	-0.144572	-0.307417	-0.539593	-1.07078	-0.160143	-0.5775	-1.42149	-2.44821
ASF1A	-1.53726	0.778549	-1.70873	0.0274538	-0.196163	-0.258463	-0.780846	-1.16609	0.422801	-0.227314	0.597426	-0.80486	0.928603	-0.6943	0.167461	0.739805	-0.0721286	0.196813	-0.947714
ASF1B	-0.00968823	-0.948631	0.256363	-0.906651	-0.11068	-0.0903618	0.620055	-0.108679	-0.265279	1.63585	0.182558	-1.32311	-1.10693	-1.57893	-0.119803	0.683872	0.156927	1.63597	0.392017
ASH1L	-0.0997615	1.58913	-1.02814	-0.0228389	0.771223	-0.054031	-0.0904588	-0.828906	1.10845	-1.7317	0.564875	-3.32627	-0.407614	1.10976	1.11194	-0.867232	-1.4133	-0.190958	1.08492
ASH2L	-0.0760972	-1.01989	-1.04792	-0.0310713	-0.758573	-0.78924	-0.791475	-0.564905	0.124105	0.601326	0.432195	-0.818493	0.0263744	-0.75965	0.488032	1.04599	-0.343593	0.522579	0.160396
ASNA1	1.67871	-0.676564	0.901465	1.32825	-0.259495	-1.07102	-1.64156	0.463882	-1.43477	1.47638	1.64611	1.11632	-0.227219	-0.465424	-1.12292	1.98877	-0.0948683	-0.87504	1.17004
ATAD3B	-0.392107	-1.43497	0.477748	-0.447559	-0.738887	-0.872131	-1.63488	-0.695451	-0.618965	1.29728	-0.434118	0.302627	-1.64097	0.0355477	-0.674094	0.0402374	1.4073	-0.253824	0.299412
ATF7IP	1.41348	-0.624867	-1.46158	-0.158115	-0.632773	-0.942916	0.298735	0.293752	2.4959	0.917618	0.383173	-0.90454	0.686165	0.168652	1.51822	-1.174	-0.271502	1.11536	0.474623
ATG2A	-1.0301	-0.91572	2.56034	0.0715663	-0.609527	-1.22855	0.225938	1.17959	0.397217	-1.50697	0.401459	-0.662723	-1.73948	-1.04607	-1.34767	-0.0281328	-0.75827	1.10807	1.15912
ATG4B	-0.421766	1.47971	-1.58618	0.528847	0.800053	1.75312	0.438822	-1.70193	-0.560099	-0.927777	-0.554511	3.29159	-0.204823	0.154014	0.173276	1.28822	3.03757	-1.00049	-1.557
ATIC	0.472558	-0.469059	0.339269	-1.32777	-1.07808	-1.80686	-1.37095	-0.354503	-0.182523	2.26022	-0.629367	-0.754567	0.27967	-2.17531	1.44011	-0.443726	-0.875198	1.16375	-1.03432
ATL2	-0.944652	-1.68558	0.644714	0.470801	0.185036	-0.885862	-1.28265	1.47574	0.127288	-1.66314	0.0622988	0.790409	0.540687	0.389926	-0.185196	-1.15925	-0.0568457	-0.266706	-0.826807
ATM	-0.42734	-1.59701	0.657035	-0.536631	-0.695125	-0.534339	0.179593	1.61005	2.18043	1.49582	-1.32869	-1.09233	-0.262728	0.514279	-0.00567798	-0.350216	-1.15783	0.152824	1.75172
ATP1A1	1.98751	-0.544749	-0.6058	-0.268203	-1.18501	-1.53014	-0.25429	0.024456	0.702444	1.73193	-0.577026	0.743477	0.919717	0.0553509	-0.560205	0.125425	-0.231287	0.467256	0.0480796
ATP1B3	1.504	0.371182	-0.0514058	0.944872	0.894294	0.998828	1.39052	0.286658	-1.13017	0.641052	2.06432	0.17531	0.911846	0.681798	1.69487	0.289005	0.43953	0.588456	-0.358958
ATP2B1	1.47861	-0.73139	-1.37898	0.0992508	-0.533444	-2.63172	-0.728811	-0.40758	0.941112	1.11916	-0.571908	1.33195	-0.467595	-1.0647	0.675043	0.68307	-1.24842	0.523049	0.842273
ATP2C1	-1.53073	0.943664	-0.447581	0.447647	0.906735	1.48018	0.797509	-1.83083	-0.753316	-0.807241	1.11293	2.28463	-1.25176	0.0103688	0.270341	0.234109	2.34945	0.00952115	-0.634103
ATP5F1A	0.444413	0.672067	0.830257	-0.630612	0.0403504	-0.507396	-0.321669	-0.433584	1.24185	0.488622	-0.942423	0.22293	0.338197	-2.09084	-0.853189	-0.396815	0.738321	-0.740455	1.06445
ATP5F1B	1.82605	0.123747	0.544794	-1.35546	-0.704805	-0.646764	-0.287113	0.434691	1.51082	-0.0309947	-1.305	0.143671	1.73144	-0.211172	0.509375	-0.209189	-1.11908	-1.26279	1.06996
ATP5F1C	0.389999	-0.461452	1.56899	-1.71515	-1.03521	0.800858	1.32125	-0.0697866	-0.143296	0.00966345	-1.35527	0.599538	0.718241	0.125046	0.325406	0.518185	-0.252439	-0.798475	0.565938
ATP5F1D	-0.41547	-0.445574	-0.525944	-0.886396	-0.659226	-0.987734	-1.01667	-0.270281	2.12688	-1.2526	-0.273302	-1.33355	1.05075	-1.43999	0.148599	0.0242816	-0.754695	1.23819	1.10234
ATP5F1E	-0.433018	1.09895	-1.08121	-0.39721	0.501369	-0.182093	-0.0467232	0.804894	2.37377	0.189071	-0.764895	0.253847	0.770965	-0.280183	-0.0686602	0.343753	-0.166097	-0.110769	1.14895
ATP5ME	0.286872	0.0102083	0.381962	-1.21914	-0.76968	-0.138699	0.137147	0.237428	-0.412867	0.25149	-0.316504	-0.169383	0.762158	-0.806589	-0.11969	-0.792679	-0.568867	-0.506756	1.49353
ATP5MF	1.08841	-0.247131	-0.736672	-0.852212	0.222643	0.960887	2.21925	0.623839	1.99384	1.94879	-0.733896	-1.21136	1.25806	0.270924	-0.895457	-0.655871	-0.55702	-1.76	1.14809
ATP5MG	-0.672567	-1.16587	1.32791	-1.48222	-1.8479	0.137227	0.902904	0.175042	0.455302	-0.892912	-0.050688	-0.159839	0.49079	0.17538	0.886454	-0.665014	-0.0879781	-0.194263	0.356727
ATP5PB	-0.0347043	-2.67156	0.976568	-1.94937	-0.84913	-1.36907	-1.70979	-0.246661	1.47772	0.294345	-1.97965	-2.25034	1.14283	-0.822036	0.0650431	0.235099	-2.13637	-0.771036	1.6779
ATP5PD	0.325718	-1.24828	0.226238	-0.958073	-0.843278	-0.879269	-0.659729	0.840451	0.795412	0.969247	-1.23097	-0.682461	0.203411	-0.660859	-0.0333012	-0.691804	-0.695789	-1.3811	0.858374
ATP5PF	-0.447948	-1.0592	0.844284	-2.25511	-0.831979	-1.1602	-1.00587	0.934257	1.94183	-1.24844	-1.73473	-0.854694	0.531625	-1.07625	-0.170536	-1.5955	-2.07103	0.122027	2.09879
ATP5PO	1.58726	-0.410274	1.10282	-1.64915	-0.689465	-0.303516	0.318769	0.795539	1.74751	1.06049	-0.660781	-2.01228	1.5613	-0.871852	0.213896	-1.60828	-1.69506	-0.161042	2.32093
ATP6V0A2	-0.102857	1.89141	-1.07851	0.862808	1.04468	0.615396	0.0432896	0.360601	-0.450917	-0.0137045	1.49559	0.45748	0.941864	0.171188	0.852185	1.06832	0.521091	0.351523	0.15275
ATP6V0D1	0.0736965	-0.385488	-0.527609	0.215484	-0.149179	-0.845111	-0.799564	0.802226	-2.24623	1.14857	0.44889	-1.02482	0.00703539	0.202176	0.909456	1.04666	-0.704168	0.512778	0.0567497
ATP6V0E1	1.44539	-0.0922191	0.445524	0.388922	-1.38069	-1.31423	-1.67817	-1.51043	-0.304666	0.52622	0.676974	1.9555	0.897366	-1.52216	-0.486743	-0.734838	1.09054	-1.39711	0.419561
ATP6V1C1	0.472405	0.0378271	-1.3968	0.67189	-0.0847743	0.335485	0.425278	-0.421317	-1.8151	-0.759623	-0.165855	0.468499	-1.31281	0.733503	0.437894	1.00443	0.670291	0.46822	-2.04535
ATP6V1D	0.787349	0.32057	-0.714564	-0.0556706	0.363235	-0.385159	-0.0608383	1.24157	-1.60089	-0.013251	0.423338	-1.43751	-0.526951	0.285072	-0.799305	0.768005	-0.25156	0.861796	-0.370924
ATP6V1H	0.882252	-1.63175	-0.672461	-1.2065	-0.899597	-1.2186	-0.63619	0.188181	0.495587	0.743218	-0.945716	-2.12327	-0.350027	0.124953	0.771382	-1.03368	-1.88786	1.98329	0.0271014
ATRIP	0.0118147	-1.18053	0.60878	-0.425447	-1.49757	-0.112649	0.717732	0.291079	-0.490649	0.118019	0.130559	-0.563816	0.430788	0.409784	-1.35195	-0.528875	-1.22328	1.48372	-0.711742
ATRN	-1.04425	1.27332	-0.131815	1.19142	0.888105	1.17598	0.0746001	-1.66875	-1.66991	-0.289467	0.752501	1.70252	-1.17289	-0.359427	0.435887	0.491138	1.7001	-0.610378	-0.770641
ATRX	-1.23763	0.812375	-0.657404	-0.240117	1.49945	0.75772	0.67759	0.394279	-1.37755	-0.336837	0.940346	1.97495	0.723224	2.47655	0.811675	2.24101	2.05317	0.0192376	-1.49609
ATXN10	-0.28524	-0.533359	0.0974089	-0.278258	-1.12488	-0.125686	-0.420999	-0.534499	0.120999	0.531582	-0.0314373	-1.21075	-1.02297	-1.15489	-0.15096	-0.0440351	-1.36175	-0.00202	0.443068
ATXN2L	0.0596166	1.82774	-2.06282	-0.744591	0.70621	0.916011	2.42448	-0.108559	1.27801	2.40754	0.847321	-0.423255	2.17944	2.28476	0.342737	1.1448	0.0671629	1.27114	-0.881242
AUNIP	-0.910851	1.48724	-1.74988	-0.628792	0.527928	0.854233	-0.768395	-3.18854	-2.09466	-2.14631	-0.670109	0.803579	0.248607	-0.371488	-0.511378	1.45149	0.592979	-2.98952	-2.66432
AUP1	-0.275781	0.127936	-1.86764	-0.688537	-0.232787	-0.454448	0.293932	-0.803266	0.777285	0.529959	0.841694	-0.0385771	1.93383	0.629531	1.46424	2.44323	0.233231	0.349985	0.305784
AXIN1	-1.59518	-0.452971	0.338003	-0.782543	0.000959858	-0.816876	-0.667881	1.82612	0.482469	-0.60118	1.56827	-0.348154	0.642016	-0.0373045	1.06908	-0.975976	-0.664034	0.0551733	0.914528
AZIN1	-0.460088	-1.02897	0.753322	-1.42711	-2.19185	-0.000385781	0.491086	0.535215	0.473335	2.41518	-0.13904	-0.648902	0.347206	0.26537	1.23347	-0.139615	-1.42838	1.86197	-0.448696
B3GALT6	-1.27833	0.263352	-1.63916	0.4306	0.534319	1.02198	1.90473	0.0308534	0.692733	0.3412	1.0861	1.37843	0.271224	1.38409	-0.0128741	2.23307	1.29719	0.444422	1.04648
B3GAT3	0.000713673	1.33866	-2.55958	1.37962	0.0366939	1.44063	1.1939	-0.0776087	-0.313369	-1.43793	1.62577	0.685624	-0.790933	1.57779	0.365634	-1.63667	1.85103	-0.349143	-0.0299654
B3GNT2	2.36479	-0.555741	-1.22923	0.687268	-0.878806	-2.09633	-1.43846	0.341182	1.42946	0.961093	0.41374	0.32336	0.965059	-0.532945	0.739361	0.918573	-0.919819	0.952501	2.37167
B3GNT5	0.7417	-1.85361	-1.19442	1.12932	-0.880653	-2.32761	-0.720114	0.604355	1.44761	1.08772	-0.14576	-0.0215135	0.299981	-0.632569	-0.601658	1.99633	-0.314347	0.909064	2.6612
BAG6	0.946559	-1.11409	-1.00016	-0.620688	-0.905441	0.0112364	1.20207	0.909576	1.17506	1.21294	0.77267	-1.34975	1.17574	0.355346	1.30216	0.112441	-0.530709	0.871632	1.65788
BAMBI	2.36193	1.62556	0.0187036	-0.99982	-1.43417	-1.0913	-1.69903	-1.86221	1.30197	1.07994	0.487098	1.7068	0.329328	-0.916394	-0.598699	-1.43244	0.619157	0.161305	-0.333122
BBS1	0.0642515	-0.772875	1.17064	-0.704689	-2.77443	-0.700246	0.491091	-1.0108	2.3531	-0.850916	-1.10471	-0.166974	1.49269	0.267704	-2.08805	-0.156864	-0.483699	-0.0612885	0.11742
BCAR1	0.525729	0.312119	0.0454052	0.163391	-0.249863	0.0558235	-0.513739	-1.33951	-0.673063	1.15698	-0.342741	1.27781	-1.11372	0.211187	-0.579783	-0.554328	0.537976	-0.84387	0.138122
BCAS2	1.28141	-0.620338	0.425668	-1.09483	-0.693679	-1.64514	-0.261522	0.559049	1.64438	1.09855	0.0711845	-0.387611	1.32534	0.215252	0.21456	-0.304419	-1.3158	2.66622	1.72455
BCCIP	-1.36679	0.458011	0.243949	-0.127463	-0.330168	0.683402	1.099	-0.62047	0.363897	-0.450576	1.51658	-0.880397	-1.4827	0.266664	0.19697	2.6708	0.335486	0.854938	-1.02052
BCL10	-1.0113	0.648881	-1.20772	-0.133418	0.431346	1.45158	1.77142	-2.13519	-1.0575	0.890134	0.566836	-0.787415	-0.271981	0.669398	-0.493132	-0.220658	0.55589	1.29519	-0.867822
BCL11B	-0.438645	1.08479	1.14097	0.73187	0.572285	1.5378	0.989583	1.29442	-0.0877513	-0.00887701	1.06081	0.718764	0.12362	0.368759	0.186364	0.831531	0.404194	1.21608	1.88
BCL2	-1.50084	-0.0271503	0.869511	0.0713359	0.906324	1.03421	0.775291	-0.255297	-2.22665	-0.86785	0.037946	1.38992	-0.401745	-0.543574	1.02335	0.415495	0.24187	-0.651453	-0.29341
BCL2L1	-0.534391	0.0572976	0.42629	-0.34609	-0.0386482	-1.3551	-0.281111	-0.196896	0.769991	-0.0781937	0.203729	-2.71741	-1.14903	-2.33234	0.817896	-1.11897	-2.22013	0.815727	1.91113
BCL2L2	-1.23582	0.754693	0.659004	-0.23847	0.637258	1.3244	0.334341	-0.257575	-0.3289	-0.504206	-0.356961	2.77722	0.0239416	0.59489	-1.08924	0.737548	1.51042	-1.3994	-0.734783
BCL6	1.05899	0.0419928	0.602307	0.102532	0.993216	0.996801	2.01911	-0.451247	0.475901	1.48661	0.818385	-0.688406	-0.563526	1.14275	0.260414	0.670483	0.523803	1.45228	0.730217
BCL9L	-0.93722	1.5508	-0.117783	-0.296231	1.4048	-1.01588	-1.72648	-0.323545	0.187307	1.03965	-0.830322	-0.650725	-0.308335	-2.02822	0.805086	0.960759	-0.957318	-0.136736	-0.0880619
BCS1L	1.10396	0.390154	0.418606	-1.53237	-0.722251	-0.570143	-0.385971	0.640779	1.12816	-0.85095	0.178624	-1.37467	0.651795	-2.06168	1.2078	-0.93878	-1.42307	0.578934	0.358838
BDP1	0.416787	0.18424	0.0830867	0.280211	0.0349897	0.149511	0.105685	-1.33358	0.379278	-1.19767	0.210228	-0.543689	-0.287184	-2.06272	1.44603	0.405735	-0.82347	0.0879124	-0.426744
BECN1	-0.254774	0.161928	1.80765	-1.26846	-0.458025	0.56878	-0.0774955	0.0639207	0.571167	-1.44179	0.426347	-0.700659	-0.0510811	-1.1059	0.891366	-1.01739	-0.56588	0.60761	0.149655
BET1	-1.15694	0.348945	0.447294	-0.66797	-0.0858843	0.191738	0.62357	0.472271	1.78476	-1.01541	0.734858	-1.0759	0.218155	0.738473	-0.379771	-1.48828	-0.910537	-0.909644	0.510305
BICDL2	0.152468	0.4934	-0.45702	-0.197432	0.632185	0.748949	-0.339619	-0.178852	-1.91256	0.424201	-0.361074	-1.35399	-1.1501	-0.151397	-0.216607	-0.972174	-0.725626	0.394228	-1.4855
BIRC2	0.476658	-1.46485	0.609125	0.405752	-1.57935	1.26715	1.34202	0.593076	0.840769	-0.73067	1.65706	-0.521898	-1.0353	0.832861	-0.319128	0.853111	-0.0244628	-0.321749	0.231583
BIRC6	0.163579	-1.68861	0.780028	-1.78666	-0.760799	-1.36829	-1.07362	0.654214	1.3055	1.70521	-1.9522	-1.18516	0.182357	-0.495176	-1.05023	0.177704	-1.19481	0.949109	2.63078
BLM	-0.644415	-0.974583	0.21158	0.265741	-0.316041	-1.23646	-0.708048	1.19869	0.779942	0.171248	-0.164531	0.38263	-1.32334	-1.09558	-0.241571	0.91114	-0.418654	1.22897	1.14465
BNIP1	-1.55714	0.524067	-0.886836	-0.376473	1.51751	0.738974	1.55001	0.549992	-0.366601	-1.26067	-0.751428	0.540763	-0.678313	-0.114245	0.110505	0.285956	0.176756	0.3414	0.175537
BPTF	0.542801	0.692234	0.23211	-0.348583	0.204547	-0.900856	0.0666526	-0.485501	0.903396	0.643412	-1.68778	-0.535305	-0.851314	0.0849831	0.396767	0.323958	-0.500163	0.549677	-1.33469
BRAF	-0.0479418	0.944165	2.07095	1.42022	1.00531	-0.653129	-1.19065	-0.739373	0.289568	2.1205	1.03815	0.235243	-1.05902	-1.23339	0.635161	1.36315	1.38752	0.145151	-1.65396
BRAP	0.479004	-0.429973	0.38125	-0.422662	-1.53194	-0.543875	0.364842	-0.251653	-1.54076	0.25698	0.220545	1.12722	1.00177	0.00153987	0.52524	-0.192105	-0.0763788	0.689652	0.0571722
BRAT1	-1.44713	-0.526089	-1.10384	-0.832115	-0.317934	-0.520249	-0.453515	-0.0668654	-0.0906439	-0.130094	0.0577852	0.851283	-1.29755	-0.555389	-1.44587	-1.65514	0.740134	2.42851	0.410279
BRCA1	-1.63259	0.944416	1.48138	-0.723804	1.2582	0.642893	0.366505	-0.699069	0.420081	-1.3423	0.566278	-0.711241	0.254376	0.250794	-1.92196	-0.0552358	-0.585344	0.0405371	-1.79685
BRCA2	0.452979	-1.14048	0.676123	-0.775958	0.259506	0.664799	0.951816	2.05288	-1.13288	0.072981	-1.34084	-0.225078	0.528535	0.851227	-0.500924	-0.605229	-0.866001	1.84292	-0.404339
BRD2	0.313802	-0.860617	0.573541	0.629116	-0.68166	-0.0951109	-0.742259	-0.954613	0.00992002	1.33428	0.224666	-0.83089	0.570977	0.134245	0.496267	-1.65596	-1.64482	3.14785	-1.65509
BRD7	-0.69529	-0.161393	-1.16406	0.619157	1.6985	-0.039952	-0.584444	0.877267	-0.118121	-0.597067	0.785426	-0.378493	1.43821	0.489507	-1.29236	1.4149	-0.299732	0.718826	1.69751
BRD9	1.11628	0.593523	0.601904	-0.234011	0.86233	-0.0850104	0.330784	-0.0207327	0.821673	1.64903	0.0478554	-0.530648	0.11571	0.273293	1.35028	0.914865	-0.0318726	0.0136451	0.575202
BRIP1	-0.508537	-1.04213	0.06373	-0.173402	0.99028	1.88731	3.2014	0.47341	0.308134	-0.418065	0.975926	-0.000125364	1.54528	1.08261	-0.0689438	1.97267	1.01676	-0.167685	-1.17829
BRK1	0.200582	-0.0634259	-0.915175	1.52455	-0.898763	-1.15377	-0.673267	0.0549753	-0.208472	-0.786656	0.848333	-0.46698	-0.978277	0.170883	-0.691493	0.651793	-0.221367	-1.09339	0.102257
BRPF1	0.974276	2.22174	-0.983118	0.202674	1.35749	1.28905	2.24988	0.316278	0.32486	-0.241312	1.24637	-0.291248	1.57676	2.65465	0.736512	0.886765	0.239107	-1.12446	-0.90853
BTAF1	-0.777997	-1.01397	1.43932	-0.968116	-0.0773482	-0.0933021	0.300639	1.65727	0.876535	-0.198411	-0.0556781	-0.648486	0.260565	0.852371	0.480634	-0.783927	-1.41711	-1.41125	0.0324495
BTF3	0.903933	-0.139691	-2.03135	1.81523	-0.241861	-1.00927	-0.522273	-2.42202	-0.36894	0.356996	1.33269	0.984971	-0.379645	-0.254616	1.45605	0.57608	1.43099	-0.240471	-1.3283
BUD13	0.314784	-0.797953	1.08913	-0.407595	-1.72042	-0.442843	-0.177214	-0.218542	-0.425939	0.00750439	0.908652	-1.37555	-0.761964	-0.10294	-0.610128	-0.554616	-1.08017	0.326759	0.0753758
C12orf45	-0.664496	0.551639	-1.41822	0.747753	0.594956	1.0541	1.09633	0.00774187	-0.0293459	-1.24323	0.852446	-0.0470486	-0.0178765	1.31355	0.0467062	0.959964	0.634323	0.399533	-0.901719
C15orf41	-1.29098	0.112261	0.947881	-0.235719	0.458966	1.38339	1.11453	0.25484	0.0929642	-0.885357	-0.615607	1.12853	-0.434352	-0.419085	0.696658	0.750274	1.07292	-1.43234	0.0445408
C16orf72	0.385577	0.49255	2.00656	-0.854955	0.650239	-0.11806	-0.710744	-0.546347	-0.977608	-0.029288	-0.26899	0.952817	0.74951	0.641838	-1.24766	0.516583	0.783902	0.00770739	-0.816123
C17orf58	-0.752085	0.245929	0.0619569	0.486678	0.605582	-0.285061	-1.12503	-0.577749	-0.317936	0.65236	-0.759485	0.502425	-1.04216	-0.60513	0.067657	0.16395	0.872015	0.194903	-0.155904
C18orf21	-0.280376	-0.220579	0.282073	0.965777	-0.97035	-0.386666	0.220894	0.0904821	0.812702	-0.0881011	-0.28199	0.334251	-1.38323	-0.0423142	-0.256796	-2.379	0.719034	0.0353083	0.754735
C19orf25	-0.580556	0.446267	-0.171679	0.854379	1.04382	0.317933	0.879555	-0.594977	-1.99216	-0.112142	1.50067	1.70828	0.22456	0.68206	-1.60222	1.08803	1.24224	0.195698	-0.530951
C19orf53	0.306183	-0.509249	1.96395	-0.163206	0.336501	0.332215	1.15824	0.471257	-0.855847	-1.41304	-0.719682	0.568651	-1.55215	-0.706554	1.1732	-2.81539	-0.090565	1.07375	-0.448077
C1D	-1.07218	-0.408644	1.15255	-0.148764	-0.978363	0.894098	0.228056	-0.277567	-0.440503	0.815845	-0.849876	0.835064	-1.32023	0.725651	-1.12294	0.15825	0.543265	-0.360959	-0.849169
C1orf131	-1.92346	0.148443	1.15189	0.0869482	1.30554	0.097907	-0.718081	0.626009	-0.646955	-1.15287	1.64486	0.262457	-0.621207	-0.00369043	-0.726773	0.910094	0.706596	-0.252404	-0.938142
C1orf74	-0.151463	0.04182	0.247584	-0.768504	-1.08937	0.490008	0.156799	-0.542589	-0.78206	-0.330734	-1.00341	-0.23605	0.34631	0.341197	-1.29674	1.18907	0.36876	-0.159008	-0.211362
C21orf2	2.75464	0.150572	-0.759167	-0.60484	-0.403439	0.194355	0.62615	-0.0487001	-0.0293841	1.1762	-0.713769	-0.190751	-0.0922333	-1.22164	0.367982	0.0167206	0.653207	1.39296	-0.197677
C22orf23	0.634357	-0.392575	1.95984	-0.486615	-1.20953	-0.0142178	-1.3461	0.20891	0.34437	1.0733	-0.459745	-0.729145	0.21483	-1.50846	1.85154	-1.50164	-1.0206	-1.83299	-1.99469
C2orf49	0.266854	0.570604	0.905245	1.61406	0.171599	-0.368837	-1.48494	-0.595102	-1.81024	-0.0425296	0.640142	-0.0266303	-0.618843	-0.561307	1.41806	1.02514	-0.0551725	-0.583852	-1.07417
C3orf38	-1.10841	-0.544183	-0.666886	0.84518	-0.231056	0.297046	0.609388	0.0655216	-1.2087	-1.23714	0.538543	-0.499192	-2.74363	0.379733	-0.742975	-0.587008	0.253524	0.156704	-0.607709
C4orf19	-2.05473	1.19759	1.47903	-0.457349	0.472203	1.41653	0.591678	-0.64266	-1.11513	-2.33969	0.0693498	-0.166219	0.0829436	1.33655	0.730523	-1.1881	0.0806652	-0.87949	-0.719605
C8orf59	0.666616	-1.09077	-0.368566	-0.095677	-1.38233	-1.36787	-1.79733	0.150962	0.41118	0.0766602	-1.38074	-1.22957	-2.49647	-0.0614097	0.83841	-1.89854	-0.776238	1.28838	-0.286729
C8orf76	1.64594	1.37013	-0.821374	0.0731414	1.22683	-0.235081	0.931199	1.14655	0.458762	2.28517	0.453837	1.70593	0.701558	-0.0404223	-0.180864	-0.275171	1.57403	0.266376	0.306339
CAB39	-0.298968	0.738182	-0.719238	1.31014	0.108653	-1.17683	0.151301	-0.988032	1.20272	1.66724	0.430208	-0.473572	1.27184	-0.678825	-0.302265	1.35049	0.16952	1.3825	0.546715
CAD	-0.414231	-0.564801	0.111452	-0.307192	-0.286608	-1.19053	-0.397259	0.279016	-0.417919	1.88159	0.825273	0.134134	1.63551	-0.318253	1.71385	1.05761	0.00335312	0.312382	-0.0555572
CALM1	-0.161474	-1.74818	0.361008	-0.227476	-1.30746	-1.59312	-2.61583	-0.73749	-1.89502	-1.74914	-1.37605	0.427579	-0.879592	-2.19297	-0.930664	-0.867422	0.425849	-0.782516	-0.515669
CALM2	0.357506	-0.929222	-0.642519	0.726349	-0.304927	0.0688555	-0.0879692	-0.073488	0.492673	-2.24373	-0.0913907	0.126391	-0.551934	0.140283	-0.542843	1.94728	0.949483	-0.0855381	-0.434787
CALML6	0.800791	1.35677	-0.878508	0.365487	1.39582	0.0345025	-0.834228	-0.135075	-1.4444	0.371033	0.350971	1.45206	0.660038	0.0162319	-0.474326	0.552133	1.98763	-0.798236	-1.38697
CALR	-1.90504	0.748272	-0.552548	0.644916	-0.251268	0.757601	0.219302	-0.458178	1.05913	0.159686	1.18175	0.274888	-0.820513	-0.339218	1.37693	-0.131939	0.159132	0.848514	1.22536
CAND1	-0.000992241	-2.00667	1.56193	-1.50632	-1.26088	-1.14871	-2.42409	-0.118465	-0.712222	1.67816	-1.80967	-2.54985	0.613737	-1.20542	1.18312	0.071736	-2.07419	1.32745	-0.110173
CAP1	0.0440729	-1.1855	-0.0546439	0.457847	-0.692518	-2.56901	-0.765495	2.33834	1.69064	1.88301	0.191869	0.531741	-0.0851334	-0.0778501	0.262631	0.0507711	-0.488364	0.0415763	2.05927
CAPRIN1	0.0787086	-0.596644	0.832614	-0.555675	-0.743363	-0.274631	0.496467	1.50758	0.355752	0.253603	-1.67529	-0.310149	-0.910715	0.0990962	-1.02003	1.91301	-0.17095	-0.125216	1.81386
CARM1	1.26797	-0.0126081	-0.515771	0.853508	-0.527459	-0.631081	0.870383	-0.415824	0.642939	0.969201	-0.185948	0.781437	0.585219	0.829204	0.749592	0.593344	0.415901	2.99643	0.151086
CARNS1	0.560103	0.0243128	0.424272	-0.245862	-1.16508	0.596484	0.632677	-0.466493	1.44498	-1.13769	-0.329679	-0.574372	-0.761926	-0.581152	-0.144695	0.171087	-0.0194516	-0.930121	0.543515
CASC3	1.48829	-0.479419	-1.02086	-0.717493	-0.855963	-1.39332	-0.374693	2.03432	1.13291	0.869143	0.51584	-1.13888	1.87193	0.167121	-0.452575	2.3005	-0.238163	0.982538	1.05315
CBFB	-0.543827	-0.000473635	-0.861539	1.59385	0.742263	-0.0210647	0.340721	-0.669482	0.258293	-0.536897	1.75549	0.610568	-1.46978	0.22653	0.567602	1.07729	0.722449	-0.877101	-0.588561
CBWD5	-1.27025	-0.71088	-0.507108	0.907736	0.00850888	-1.9066	-3.34165	1.86824	-0.649933	-0.553559	0.266124	-0.753925	-2.15237	-2.28487	-0.166456	-1.20514	-0.181858	0.581127	1.61413
CCAR1	0.695185	-0.84788	-0.0190654	2.09923	-1.78398	0.661191	0.935724	-0.798306	-0.218212	-0.353336	1.09959	-1.13145	-1.11481	0.191219	-2.47121	0.311638	-0.0733896	-0.501714	-0.554887
CCDC107	0.176835	-0.449662	2.13762	-0.5528	-1.56718	-0.230392	-0.410758	-0.916397	0.140656	-0.131571	-0.880237	-0.607469	-0.470833	-2.37806	1.4099	-1.51029	-0.926829	-1.5534	-1.08322
CCDC115	1.24153	0.0127397	-0.874859	2.27442	-0.62376	-0.715851	0.337872	0.617058	0.167246	0.0539014	1.66808	0.553659	1.2647	0.995249	-1.82464	-0.471768	0.347962	-0.14812	0.113258
CCDC12	-1.00331	-0.843257	1.94188	-0.818494	-1.06237	0.639851	1.59851	0.705935	-1.89432	1.00178	-1.21859	-1.72681	-0.865295	-0.432362	-0.464643	-2.43509	-1.49543	-0.422077	0.703124
CCDC130	1.6476	-1.671	-0.249309	0.0295317	-0.96062	-0.906902	0.330651	0.994983	1.44056	0.858057	-1.71395	-1.37271	-0.74068	-0.580086	0.812824	-0.928288	-1.16111	0.376224	1.94887
CCDC142	-0.167541	-0.81038	1.09279	-0.0617011	-0.729564	0.249199	1.48599	-0.245839	-0.759404	-0.23831	0.0318171	0.223652	-0.87307	-1.1901	0.950842	-0.860587	-0.220903	2.33319	-0.626844
CCDC174	-0.788504	0.294588	1.1116	-0.59902	-0.889707	-0.45386	0.108199	0.135071	-0.740152	-1.17608	-0.969022	-0.337281	0.39126	0.500668	1.18566	1.39025	-0.10471	0.071454	0.0445562
CCDC22	1.22026	-1.44708	1.27781	1.33656	-0.930293	-0.287741	-0.147104	0.233968	0.164845	0.00131576	-0.813879	0.229535	-1.41533	0.630828	-0.205419	0.161937	-0.0590157	0.161228	-1.39836
CCDC36	-0.9237	-0.729001	0.0392568	-0.926617	-2.66497	1.2631	1.52181	-0.224771	0.184255	-0.648643	-1.40497	-0.120128	-0.146906	1.45613	-2.18902	-2.05016	0.339219	0.373662	-0.410141
CCDC51	-0.466693	-2.03746	1.34568	-1.10754	-0.43075	0.663948	0.856695	1.29011	1.00328	-0.348372	-1.25741	-0.422235	0.729182	-0.702798	0.0905121	-0.660299	0.267671	0.930994	1.28159
CCDC6	-0.744891	-0.401569	-0.276389	0.841239	-0.94152	-0.486435	-1.28473	-0.247901	-1.11127	0.853163	-0.356203	-1.47832	0.396775	0.219866	1.43031	-0.668231	0.0594999	0.651269	-0.428796
CCDC77	-0.813563	0.555399	1.09505	0.838882	-0.759593	0.119309	-0.716707	-0.532366	0.0368295	-1.78626	-0.151931	0.0435519	-1.19422	-0.667549	-2.31969	-1.7854	0.246904	-1.3587	0.530606
CCDC86	0.279963	-0.388996	1.23714	-0.941752	0.0462123	-0.407982	-0.81936	0.500284	0.330196	1.55965	-0.252718	-1.07497	-0.965508	0.0522056	-0.677464	-1.44375	-0.74055	0.700188	-0.280173
CCM2	-1.46659	0.308875	-0.252529	-0.683535	1.01429	2.09873	1.32528	-0.623592	-1.01071	-0.487086	0.247063	1.36694	1.30295	0.644726	0.775313	-0.17265	0.893443	-0.892661	-1.55396
CCNB1	0.592842	-0.427647	0.173467	0.322891	0.294246	-0.191739	-0.59097	-0.935629	0.788731	-0.0779869	-0.800556	-1.59846	-0.435669	-1.27915	2.54856	-0.505379	-0.351758	-0.395702	0.541399
CCNC	0.937661	-1.96603	-0.776721	-0.239188	-0.517521	-0.631921	0.411272	0.457896	1.2082	-0.292936	0.196991	-0.490253	0.641753	0.182382	1.62623	1.75624	0.217603	2.46759	1.00174
CCND1	-0.47958	-0.983904	1.36743	-0.606554	-0.672981	-0.294572	-1.4087	0.373849	0.290267	1.02137	-0.499239	-0.0638916	0.0138156	-0.302341	-1.31641	0.910491	-0.350702	-1.86604	-1.0767
CCND2	1.1128	0.734897	-0.319077	0.222365	0.361045	-0.27057	-0.240589	-0.979293	-1.11136	-0.547624	0.88483	0.19953	0.788993	-0.721366	-1.19109	0.665096	1.62522	0.117445	-0.291721
CCND3	1.80617	-0.108115	-0.42845	1.41515	0.171617	-0.0795167	1.00696	-0.703553	-1.09101	0.156951	1.53285	1.28129	0.0234456	1.05299	-1.1931	-0.561917	0.90355	1.60894	-0.255834
CCNE1	0.22589	0.155189	1.44189	-0.677625	-0.229466	0.176067	0.655629	0.316156	0.765367	-1.11409	0.0497748	-3.40745	-0.860126	-0.634785	1.27871	-1.87002	-2.92516	0.114653	0.484958
CCNK	-0.693656	1.17609	-1.05609	1.01021	1.65434	0.415049	0.14578	0.401735	-1.84276	-0.933205	1.22384	0.563586	-1.28604	-0.183406	-0.531394	0.657883	1.30798	-0.0827144	-0.104798
CCNL1	-1.34291	0.418003	-2.05802	-0.0403304	2.33068	-0.370091	-0.596773	0.282982	-1.24662	-0.682528	0.860152	1.44071	-0.820792	0.00179243	1.26686	1.31377	1.35788	0.589739	-0.265369
CCNT1	-0.243323	0.702028	-0.128116	0.766599	0.0485218	0.301059	0.291416	-0.510473	-0.758001	-0.0581908	1.81959	-0.190758	-1.55809	0.281211	0.339341	-0.251253	0.271874	2.20278	-2.10246
CCNT2	0.15148	1.261	-0.523705	0.89291	0.989098	0.891932	-0.243089	-1.09016	0.894353	-0.624827	0.548606	1.61779	0.680415	-0.618139	0.55056	0.667273	0.771234	-0.552023	-1.93022
CCP110	1.0238	-1.07456	-0.43925	-0.698579	-0.515228	0.0838848	-0.734337	-0.591917	0.00476342	0.654611	-2.09575	0.649429	0.709523	0.674307	0.863213	0.0511163	0.641842	-0.743445	-0.00542861
CD151	0.514371	-1.03698	0.842021	1.45156	-0.984853	-1.40366	-1.16606	0.683309	-1.00186	0.70863	0.293151	-1.67669	-1.54142	-0.481601	0.335184	-1.03706	-0.640338	0.651175	2.22687
CD19	-0.233645	0.095016	0.812668	0.247509	0.699422	-0.0930651	0.772602	0.0699414	0.552061	0.634313	0.90159	-0.881974	-0.0415399	0.0455271	2.11826	0.548772	-0.0211045	2.75467	0.238883
CD2BP2	-0.973008	-0.293869	0.584334	0.140983	1.59974	-0.981584	-1.87584	0.0453349	0.361822	0.768159	1.1372	0.547622	-0.621915	-0.248987	-0.800983	0.483133	0.311749	0.207826	0.110015
CD3EAP	0.301709	0.246892	-1.1789	1.29367	-0.301299	-0.022	-0.993066	-1.8404	-1.33001	-0.70451	0.5223	0.153299	-1.12475	-0.96602	-0.365737	0.466191	0.359544	-0.549471	-1.0792
CD79B	0.0471269	1.87875	-0.0116053	0.683242	2.82195	1.03228	2.9373	2.5444	0.635304	0.763609	1.15401	0.746192	1.22716	1.74035	1.71778	0.930738	0.980042	3.17733	0.318603
CDAN1	-0.0841994	1.36406	0.500014	0.218838	0.609552	1.41534	1.56364	-0.670015	-0.725261	0.51484	-0.354679	2.58199	0.65673	1.72139	0.741448	1.96892	1.58039	-1.2903	0.513621
CDC25B	0.8516	1.25559	-0.55059	-0.791598	0.412798	0.277568	0.032335	-0.357308	-0.534495	-0.611693	0.406925	0.58941	0.0223151	0.519092	0.154885	0.317294	1.13508	1.58264	0.174662
CDC26	-0.0431861	0.627949	1.18689	-0.549793	1.30318	0.925766	1.2381	0.30521	-0.858945	0.0212525	-0.0305656	-0.498357	-0.463499	0.757896	0.650097	-0.913899	-0.183133	-0.990608	-0.860977
CDC37L1	-0.665093	0.630936	-0.0899276	0.303825	0.564801	1.18467	0.671552	-0.124425	-0.797447	0.210445	0.680711	-0.0944339	-0.355881	0.163283	-0.225108	-0.681281	0.241528	-0.130874	0.150065
CDC40	-0.709189	-1.53997	1.52856	0.266196	-1.89884	-0.470628	-0.459684	-0.944958	-0.114461	-0.506292	-0.498141	-1.27072	-2.1366	-1.73296	0.18951	1.98568	-0.603436	0.507343	0.29773
CDC42	-2.63744	1.00661	-2.23105	1.9073	0.73624	1.73248	0.719847	-1.91083	-1.04399	-2.34522	1.95218	-0.103051	0.261733	1.56703	-0.21839	-1.25972	0.822545	-0.242171	-2.31627
CDCA3	0.168626	1.89172	0.30055	-0.138852	0.711121	-0.369139	-0.344906	-4.34075	-0.104148	0.455268	1.44607	0.847914	0.637051	-0.0664682	-1.07156	1.43059	1.77238	0.147584	-0.255797
CDCA5	-1.46913	0.238065	-0.64552	0.0411562	-0.912026	0.884887	0.17229	-0.162729	0.0864498	-0.925461	-1.73094	-0.616829	-2.61845	-0.920781	0.822417	-0.277115	0.209134	0.00744712	0.200731
CDH2	0.55028	0.270242	-2.453	0.884668	0.724326	1.34494	0.699085	-1.30553	-1.30798	-0.116268	-0.227739	-0.519943	-0.847026	0.369251	-0.566405	-1.40015	-0.946176	-0.0425061	-2.75509
CDIPT	0.102543	-0.611768	-0.115753	-0.0707188	1.12186	-1.34655	-2.46033	0.0541223	0.468926	0.302327	0.182621	0.166382	0.0493369	-1.66037	-0.572037	-1.07488	0.207507	-0.791617	-0.246054
CDK13	0.0682946	-1.31719	0.320464	-1.15165	-0.547227	-2.38042	-0.776475	0.840318	-0.21384	0.0667748	0.216907	-0.572985	-0.778602	-0.97839	0.622749	-1.55279	-1.34468	1.59915	1.78966
CDK2	0.699535	0.262304	0.587898	-1.36352	1.37531	-0.17974	0.224089	0.632733	1.3354	-0.83553	-0.626841	-2.50706	-0.307976	-1.17618	1.25254	-2.03225	-1.70461	0.239455	-0.109132
CDK2AP2	1.31484	-2.06624	-0.214565	-1.31786	-2.00847	0.487799	1.44789	0.124972	2.65196	0.945167	-1.91737	-0.795578	-0.909144	0.478436	0.348469	0.775281	-0.738409	0.284928	1.41479
CDK4	0.107349	0.0830029	0.723144	-0.75613	-0.0727263	0.202478	-0.00207995	0.715814	0.503065	0.963827	-0.69358	0.14446	0.751211	0.829024	0.159579	0.631293	0.625207	0.35152	-1.12863
CDK6	0.291481	-0.468382	-0.61733	0.856893	-0.263749	-0.053022	-0.30942	-0.60737	-1.26657	-0.0777285	0.786835	0.766602	0.107961	0.771505	-0.462547	0.972877	0.815841	-0.128456	-0.0421694
CDK8	0.168123	-1.69625	0.0793871	-1.83506	-1.13566	-2.17581	-2.13081	1.60516	0.59442	0.410142	-1.54428	-0.388807	0.350693	-0.821504	-0.0155263	-0.325209	-1.01644	-0.629707	1.13436
CDS2	-1.02256	1.4943	-2.80532	1.4592	0.962407	2.29244	0.784194	-1.9583	-1.3867	0.090848	0.962083	1.05848	-0.481232	0.655973	-0.646281	0.100469	2.49004	-1.33238	-2.32127
CDX2	0.269342	-0.515016	-0.255162	0.230643	-0.684178	-1.38615	0.0548181	-0.976025	0.325454	0.268558	0.315092	0.228829	0.199233	-1.13367	-0.101173	0.437912	-0.0347392	2.04619	0.699488
CEBPA	-0.332061	-0.698964	0.497223	-0.276522	-0.246994	-0.982553	-0.630358	0.0218865	0.0707951	0.912865	0.935572	0.779209	-0.30909	-0.358241	0.663552	-0.967117	-0.542262	0.36033	0.422202
CEBPB	1.38932	-0.955333	-1.61934	-0.134029	-2.3421	-1.14644	-0.907421	-1.08012	1.45301	1.00951	-0.434797	-2.41365	-0.808614	1.0887	-0.452241	-0.410704	-1.14879	0.888029	0.859461
CELF1	2.69798	-0.808223	1.13186	-1.80504	-0.889469	-1.31003	-0.0836619	0.00635157	0.816581	1.32268	-1.84653	-2.9759	0.794747	-0.517593	0.305495	-1.74967	-3.10849	1.42512	0.0821323
CENPA	-0.293656	-0.748392	0.701755	0.712532	-1.10767	-1.74669	-0.912751	-0.624699	1.18138	0.28655	0.783587	-1.76234	-0.66604	-2.1434	-0.193068	0.783372	-1.86554	0.698307	1.04679
CENPB	-1.40762	0.596711	-0.805295	1.07908	-0.333967	0.732648	0.0486547	-0.856196	-0.229471	-1.21659	1.55206	0.621159	-0.593124	0.0250879	-1.63381	0.537737	0.846208	-0.535485	0.222967
CENPE	-1.45195	0.865825	0.0181775	1.22353	0.539198	0.761302	0.919604	-0.497212	-0.681564	-1.36737	0.721515	-0.44046	-0.243801	0.0415868	-0.644909	-0.734936	0.397478	-2.59161	-0.861706
CENPF	-0.83807	-0.48115	0.853897	-0.513441	0.508963	0.601369	0.636644	0.863785	-1.3932	-2.4447	-0.867781	0.719599	-0.135028	-0.315264	0.849451	0.0810235	-0.29429	-0.736572	-0.449482
CENPH	0.668754	0.135384	-0.295877	-1.30818	-0.463415	0.216712	0.119859	-0.133869	1.11549	0.109274	0.435009	-0.537579	-0.182825	-0.724561	-1.22475	0.166286	-0.119566	1.68381	0.362818
CENPI	0.270033	0.551752	1.26597	0.181052	-0.391357	0.218447	0.210104	0.340645	-0.174239	-0.466486	0.0133334	-0.772812	-0.356861	-0.0924105	1.52429	-0.448406	-1.47739	-0.728439	0.574961
CENPJ	0.64425	1.03048	-0.419671	0.147472	0.458286	0.66165	1.46437	1.03939	-0.136522	-1.67173	-1.12318	-0.79446	1.14873	0.934498	-0.171804	-1.90787	-1.48585	0.864065	0.265387
CENPO	-0.114494	0.290468	-0.100139	1.23311	0.20881	0.681941	1.41975	-0.704844	-0.609763	0.191887	1.98782	-0.422254	-0.452633	0.64695	-0.0259229	2.36744	0.822782	-1.43051	0.214096
CENPP	-0.330942	1.41148	-1.6176	1.51226	0.22484	0.596985	0.577707	-0.462441	-1.03709	-0.778428	0.264199	0.507338	0.109741	0.404074	0.414531	1.14581	0.0878069	0.579125	-0.569084
CENPS	-2.2786	1.01819	-0.198801	0.360681	1.0062	1.69538	0.516817	0.589889	0.567519	-0.861694	-0.0361638	-0.142216	-0.282033	0.501762	-1.23998	-0.797326	0.612237	0.0305465	1.08147
CENPT	-0.458025	0.583692	1.28658	-0.688932	-0.0795278	-0.406122	0.00236576	0.345252	0.57117	0.5909	0.254474	-1.46125	-0.429575	-0.263384	-0.493632	-0.329848	-1.03596	-0.184554	-0.0533702
CENPU	-0.77584	0.0235983	0.0489716	0.495822	0.0667884	0.588368	1.27153	-0.275467	-0.752308	0.177995	0.0941638	-1.13775	-0.4225	-0.470007	1.31091	0.925666	-0.124407	0.375111	-0.330013
CEP120	0.309554	2.53709	-1.01161	2.16039	2.84565	1.14178	1.93136	1.64351	0.143258	-1.04062	2.15221	1.21268	1.40047	1.50947	-1.06261	-0.0431558	0.840829	0.607328	-0.56908
CEP135	-0.775545	-0.93469	0.120313	0.439868	-1.0626	0.282392	-0.683366	0.265822	-0.840371	-0.894528	-1.09293	1.3382	0.296951	0.00595066	-1.1851	-0.435073	-0.0600174	-0.317022	1.01836
CEP152	-1.3727	0.663081	1.32051	0.714068	1.25789	0.468674	-0.299851	0.409377	0.150953	-1.40818	-0.191063	-0.346614	-0.643726	-0.377729	0.613232	-2.19703	-0.557353	-0.0779173	-0.761667
CEP192	-1.47282	0.522302	0.614023	-0.738971	1.24398	-0.257966	-0.438944	0.666482	0.166412	-0.474792	-0.799802	-0.155062	-0.235162	1.10278	0.282991	1.29673	0.162753	0.00196419	-0.337258
CEP295	-0.29525	0.0564423	0.965037	0.0590335	-0.725503	-0.30943	-0.652463	1.15945	-0.615879	-0.497599	0.205286	-1.07218	-0.163135	-0.019296	0.558107	-1.59267	-0.898525	-2.02734	0.122096
CEP350	0.0444732	-0.572576	-0.586134	0.735094	0.036926	-0.133121	0.353355	2.12994	-0.15697	-1.49013	0.8864	-1.09307	1.75038	0.61226	-1.24854	-0.416481	-1.37435	1.38607	0.736374
CEP55	-0.999814	-0.26941	0.0834321	0.38789	0.569722	1.94788	1.88607	-0.0692833	-0.868714	-0.322732	0.0772294	2.00485	-0.718007	-0.0187962	0.515219	1.54213	2.10384	0.529345	-0.521596
CEP97	0.266127	-0.599918	-0.671197	2.07271	-0.646986	-0.866557	-0.943511	1.12971	-0.961333	-1.33248	-0.253439	1.70494	-0.475021	-0.822591	-0.681181	0.473125	0.457752	-0.448273	0.281022
CEPT1	-0.302599	-0.918183	-0.295386	-0.439283	-0.459506	0.155026	-0.283232	0.667624	0.629424	0.592441	-0.116254	0.330985	0.0351147	-0.909848	0.45416	0.362892	0.558619	-0.794835	1.21435
CERS2	1.60938	-0.625544	-1.63958	0.653867	-0.117065	-0.208295	0.343112	-2.28214	-0.106647	-0.245794	1.50399	1.04789	-0.345797	0.941273	0.028354	-0.353099	1.29491	-0.315435	-1.14225
CFAP20	1.442	-1.19798	0.895789	-0.433751	-1.68888	-0.832061	-1.06888	-1.35444	0.73261	-0.00578258	-0.0745415	-0.371749	-0.183999	-0.10745	0.0459721	0.0611917	-0.675143	0.374024	0.83661
CFDP1	0.163823	0.370052	-0.209252	0.368809	0.844443	-0.403493	-0.110089	0.54758	0.669533	1.3607	1.07992	-1.37443	0.313248	0.508652	0.441684	0.454876	-0.633871	-0.154346	-0.881563
CFL1	2.802	-1.22794	-0.0303147	1.58452	-0.886319	-1.34174	-0.270989	1.63041	1.15381	2.1	1.54479	-1.62728	-0.0333194	-0.495975	0.453007	-0.40369	-1.42298	2.19146	1.59768
CFLAR	1.12325	-0.697427	-0.0279248	1.4703	-1.7481	-1.59362	-0.930012	-0.663148	-0.547416	0.48315	1.36985	-1.22037	-1.13874	-0.404451	-1.87011	-0.450886	-0.260165	1.67737	0.293284
CHAMP1	-0.0233499	-1.29483	0.338673	0.436095	-0.26716	-2.07036	-0.634481	1.55235	-0.11521	0.441681	1.16688	-1.19475	-1.6887	-1.45617	-1.64677	-0.322864	-0.672554	0.580487	-0.368229
CHCHD3	1.33874	0.693501	-1.09995	0.855462	-0.788596	0.717496	1.87155	0.436611	0.156751	2.1857	0.164202	-0.495152	0.696532	1.50438	0.59329	1.01613	-0.515032	1.93353	-0.331635
CHD1	0.879749	0.561189	-0.296612	0.606735	0.0950819	0.706304	1.00875	-1.34757	0.0247965	-0.249325	-0.311916	0.247885	-1.71036	-0.523006	0.21192	-0.669179	0.80747	-0.726311	-2.32309
CHD8	0.342	0.217523	-0.768715	-0.530374	0.0168159	-0.385807	0.841223	1.09148	1.47192	0.673814	1.14005	-1.35805	2.11184	1.46973	1.20482	2.46714	-0.740381	0.818732	1.65388
CHKA	3.19924	-2.15827	0.710641	-1.67291	-0.692143	-1.39937	-0.335889	1.95976	1.12652	1.76201	-0.412906	-0.751499	0.72154	-0.483015	-0.319643	1.33767	-1.27332	1.51762	0.668753
CHMP3	-1.74097	0.559219	1.05941	0.515505	0.597456	0.299705	-0.50065	-0.0942071	-0.00515129	-0.573382	1.39618	0.303665	0.243507	-0.126752	0.588098	-0.575524	0.237893	-2.43988	-0.408602
CHMP4B	-1.84158	0.716765	-0.135463	0.556285	1.28228	2.21697	0.736786	-0.509352	-3.02844	-0.568436	1.07796	2.35783	-0.936465	0.302538	-0.309257	1.66915	3.19419	-1.27126	-2.9745
CHMP5	1.16157	0.204827	0.088493	1.02303	-1.62366	-0.827119	-0.940253	0.150165	-1.0443	0.87985	1.38057	-0.91356	-0.882805	-0.668343	-1.53591	0.0627339	0.328138	0.874647	-0.482256
CHMP7	-0.1747	-0.0364839	0.728062	-1.6989	-0.815719	0.282136	-0.234768	-0.977584	-0.410326	0.366794	-1.0726	-0.44012	-0.97032	-0.855831	-0.264613	0.0421213	-0.153376	-0.373702	-0.105212
CHORDC1	-0.0515589	-0.15235	1.27455	-0.632618	-1.38854	-0.951192	-0.0794813	0.199602	1.61412	-0.309424	0.701764	-0.710412	-0.705487	-0.597768	-0.662449	0.638735	-0.413483	-1.09313	0.248655
CHTF8	0.117772	0.820972	0.509448	-0.0398355	1.32896	2.17182	0.732194	0.0433232	-2.14546	0.210823	-0.462432	-1.03752	0.120654	0.793654	0.196238	-1.49241	-0.478522	-1.9671	-1.53208
CHUK	-0.191111	0.265537	-0.626142	1.21459	0.43943	0.224094	0.623441	-0.679102	-0.93487	0.24064	1.01837	0.164549	-0.369639	0.211614	-0.849906	-0.168741	-0.315868	1.81698	-0.273754
CIART	1.34669	-0.406884	-0.175787	0.194953	-0.0426568	-0.983533	-0.526476	1.29477	2.03097	0.842788	-0.729785	0.538962	1.20907	0.0290756	0.287161	2.14693	1.71869	1.06722	0.916993
CIC	0.136964	1.75303	1.40374	-1.77394	0.384893	0.11884	0.693027	0.192363	0.772954	0.03984	-1.00395	-1.81637	0.85383	0.291408	1.34012	-2.01699	-1.59371	0.244111	-0.546944
CIP2A	-0.355973	-0.120061	0.0114277	0.702549	-0.554441	0.206248	-0.980707	-0.729642	-0.686133	-0.623243	-0.291168	-1.15308	0.184148	-0.223925	0.153678	-1.75203	-1.33589	-0.477701	-0.384471
CIR1	-0.784505	-1.75396	-0.194702	-0.174458	-1.16883	-0.349654	-1.23855	-0.468363	-1.46979	-1.02807	-0.490015	-0.719194	-0.57245	-0.676728	0.628907	-0.637183	0.0987146	0.86437	0.497057
CIT	-0.699363	-0.585961	1.7137	-0.964821	-0.718284	-0.327134	0.466682	1.44858	1.97362	0.738857	-1.60311	0.439292	0.744375	0.873815	0.00626169	1.7752	-0.865548	-0.927226	0.654403
CITED2	1.95519	-0.839509	-1.09551	-0.790978	-0.515272	-0.10563	0.0596417	-0.58	-0.160015	0.194654	1.91312	0.0689689	0.943854	0.725624	1.64157	-0.130938	-0.701177	-0.476768	0.726263
CKAP2L	-1.59055	-3.38833	-0.716542	0.463699	-1.45288	0.114125	0.0603407	0.328071	-0.345611	-0.612922	0.239057	-1.32093	-0.919786	-1.45605	-0.529535	-0.375343	-0.819134	1.53042	1.19964
CKS1B	-0.543664	-0.245709	0.568668	-1.16173	0.40302	0.720171	0.342046	0.625783	0.516425	-0.271038	-0.517107	-1.03443	-0.133104	0.78662	0.459533	-0.675563	-0.620974	0.086177	0.644257
CLASRP	1.26188	-0.626585	0.284761	0.285872	-1.21495	-0.92724	-0.650405	0.570617	-1.63544	0.903563	0.327238	-1.21639	-0.663605	-1.37727	1.03158	-0.272289	-1.59335	-0.133147	1.11384
CLPB	0.752331	-2.58219	-0.59889	-1.21838	-1.54428	-0.988085	-1.14998	0.765419	0.255103	0.960504	-0.598521	-0.677996	0.0821373	-0.600357	1.52366	-0.165681	-0.896195	0.989537	1.03489
CLSPN	-1.0138	0.703396	0.987722	-0.324162	1.0827	0.37302	0.286725	-0.379346	-0.198471	-0.241867	-0.352785	1.68305	-0.246252	0.631677	0.41675	1.19002	1.26247	-0.314632	-0.381485
CMIP	0.952075	-1.20419	0.779313	0.970271	-1.4724	-0.676945	0.0678435	-0.349918	-2.00458	0.683177	2.08843	1.10302	-0.710589	-0.0828781	-0.0155089	1.37278	1.36028	0.816514	0.891866
CMPK1	-0.074927	-2.06565	1.29891	-1.33093	-1.56162	-1.01297	-0.810859	-0.152054	0.61779	1.66456	-1.41818	0.378624	0.162313	-0.322311	-0.132727	-1.08685	-1.15393	1.70497	-0.12721
CNEP1R1	-0.121625	-0.260385	-0.199387	-0.427215	0.243654	1.81697	1.66561	-0.48091	-0.283827	1.51747	0.0261808	-1.38802	0.432953	1.34393	-0.597137	-0.34535	-0.589381	-0.342599	-0.534363
CNOT1	1.36357	-3.18217	-0.777669	-1.57775	-1.49199	-0.0525336	0.344587	0.422709	0.56935	0.310278	-0.413092	-0.0694528	-0.495513	0.63529	0.705258	-0.22107	-0.697168	1.00528	0.719331
CNOT10	0.665892	-1.82861	-1.80756	-0.0596358	-1.20775	-1.4475	-0.844744	0.754703	-0.431977	0.301868	-1.61715	-1.83592	-0.827035	0.0668646	0.467069	0.380884	-1.94528	0.691372	2.07229
CNOT11	-0.288996	-0.767922	-1.05104	0.0379043	-1.23141	0.410248	0.142242	-1.44564	1.61515	-0.262334	-0.486867	-0.914971	0.356778	0.446804	1.2759	0.593791	-0.177852	-0.506777	0.760745
CNOT7	-1.66305	-0.16044	-0.724711	-0.623029	-0.160121	0.367782	-0.354676	-0.640581	-1.09048	-0.563346	-0.880468	-0.540409	-2.18062	-1.82162	-0.849836	-1.50172	-0.371661	-0.656323	0.47951
CNOT9	1.7974	-0.534108	0.390474	0.594504	-0.765295	-1.72854	-1.10012	0.441836	0.0838106	0.494248	-0.170282	0.121281	-1.38176	-0.950937	0.35414	0.0378886	-0.149364	0.0190383	1.19451
CNPY2	-1.65839	0.458894	-1.06756	-0.0764201	0.582677	-0.277555	-0.737211	-2.56293	-1.34748	0.110244	-0.620139	0.736715	-1.13681	-1.23983	-0.278766	-1.34581	0.714452	-1.2812	-0.869712
COA5	-0.979499	-1.0663	2.12564	-0.787335	-0.966001	-0.533942	-0.391965	0.311742	1.59692	0.347298	-0.350706	0.0229424	0.200164	0.647693	0.686334	-0.994263	-0.201427	0.401887	0.627139
COASY	2.09071	-1.4147	0.385287	-1.68494	-1.2159	-1.0608	-0.80092	-0.0617546	0.0571453	2.24852	-0.240681	0.262236	0.771179	-0.302292	1.76363	-1.12394	-1.83355	2.141	-1.21064
COG1	-1.06678	-0.663603	0.648145	0.865066	0.286549	-0.509182	-0.729659	-0.534408	-0.00283537	1.85855	0.991831	0.021393	0.310824	-0.578619	-2.96051	-0.548977	0.270668	-0.13395	0.361989
COG3	0.717437	-1.4603	-0.117843	0.50608	-1.05764	-0.267787	0.466969	1.1544	-0.684198	0.706019	0.673834	-1.41645	-0.795699	-0.293597	0.445443	-1.28003	-1.49812	2.53158	0.466422
COG4	1.51584	0.735322	-1.32955	0.436316	0.563529	-0.194023	-0.0884354	1.01844	-0.971612	-0.0523463	1.3858	-1.75668	0.900371	-0.111671	-0.406941	-1.72916	-0.43107	-0.398099	1.19635
COG7	0.230498	-2.00621	1.20923	-0.219401	-0.1526	-1.39284	-0.689713	1.60978	-0.53633	1.25782	1.04022	-1.77443	0.57933	-1.22151	-1.71328	-0.73821	-1.86897	1.43001	0.923346
COG8	0.300298	-0.394176	1.06802	0.208612	0.0223266	-0.734884	-0.989271	-0.943418	-0.666205	0.0593845	0.612075	-1.45031	-0.607591	-0.66482	-1.28034	-1.06232	-1.09358	-0.735553	-1.01003
COL4A3BP	1.54117	-1.90257	-0.917971	0.222564	-0.603274	-2.12122	-1.18851	1.44458	-0.497989	0.287489	0.703685	-1.30373	0.599613	-0.770462	-1.72534	-0.43103	-1.63779	0.136535	0.505627
COMMD2	0.447141	-1.82432	0.575952	1.05791	-1.25423	-2.12491	-2.00192	-0.140048	-0.0327267	-0.472302	0.563835	-0.576562	-1.34949	-0.376614	0.192622	-0.335613	-0.227616	-0.134038	-1.19273
COMMD3	0.100287	-1.28767	1.52227	-0.523845	-1.01471	-0.95037	-1.15936	0.512266	-0.87122	-0.490682	-0.151331	0.292825	-1.88544	-0.658259	-1.82852	0.848723	-0.909206	-0.383046	-1.11033
COMMD8	-1.03524	-0.601341	-0.059029	0.81343	-0.94777	-0.173183	-0.703805	0.846245	-0.165746	-0.4814	-0.309116	-0.796668	-0.802691	-0.118067	-0.590144	-0.116968	-0.527543	0.582348	-1.31799
COP1	2.05734	0.152676	0.683674	0.459321	-0.870334	-1.61611	-1.21187	-2.23548	-0.414703	-0.18946	0.4705	-0.841828	-0.386396	-1.10392	-0.142775	-0.508456	0.00908985	1.04686	-2.0419
COPE	0.92096	-1.51071	2.01937	0.52646	-1.01524	-1.88077	-0.937224	0.390296	-0.948777	1.22628	-0.0358905	-1.39337	-1.26298	-1.48765	0.720711	-0.945798	-1.27528	-1.13398	0.821055
COPG1	0.28693	1.61257	-0.702748	-0.317533	-0.514727	-0.185546	0.471732	-1.09892	-0.33505	1.52487	1.08748	-1.11616	1.26774	0.989113	-0.570996	0.608224	-0.668682	0.188267	-0.183758
COPS7A	0.203981	-2.18791	-1.59429	-2.02612	-1.17329	-0.979554	0.0433082	-0.0977147	-0.235474	-0.249678	-0.479863	-1.96844	0.875805	-1.11246	-0.321575	-0.932304	-2.85978	0.0931349	1.60788
COQ4	1.37244	-0.427818	0.548561	-0.706436	0.13624	-0.474459	0.43558	0.830378	1.10071	0.750779	-0.684242	-0.412232	1.04264	-0.215287	0.891126	-0.121994	-1.13004	0.964168	0.0161571
CORO1A	0.74006	0.00772475	-1.35934	0.129636	0.122526	-0.442205	0.140715	0.110512	-0.414028	-0.749937	1.92094	-0.699276	-0.508349	-0.453556	0.512878	0.500155	0.831248	2.36092	-0.119374
COX10	-0.282239	-0.881068	0.662724	-2.72173	-0.289581	-1.20515	-0.66228	0.705765	1.54759	1.0313	-1.32545	-0.964643	1.25	-0.886536	1.0041	-1.07543	-1.49692	0.338923	0.0419148
COX14	-0.0188132	-0.436706	1.35291	-1.81612	-1.4064	-0.11294	-1.71267	-1.52544	-1.03654	0.866214	-2.81153	0.574288	1.65557	0.0221276	0.964192	-1.35429	-0.125844	0.00378597	0.578429
COX4I1	-0.144923	0.158705	0.580713	-1.62965	0.42912	-0.604097	0.330266	0.602798	1.47133	0.494096	-1.66198	-0.535766	1.78356	0.135132	1.48977	-0.485922	-0.404554	-0.636418	0.150396
COX5B	0.890645	-0.32013	0.197034	-1.09293	-0.312488	-0.0449619	0.904739	1.22514	0.386498	1.93249	-0.324353	0.0657185	1.51355	-0.914707	1.73976	0.394692	-0.456551	1.61973	1.05617
COX6A1	-0.542322	0.430647	0.585845	-0.797435	0.250314	0.777039	0.940012	-0.410971	0.234885	-0.080435	-0.854124	0.662001	1.50887	0.121959	1.30545	-0.921385	-0.483689	0.0744561	1.36005
COX6B1	1.1057	1.00072	0.845092	-1.12146	-0.323818	-0.477842	-0.0467362	0.926403	0.470867	0.941667	-0.390343	-0.6306	0.928299	0.289827	2.47935	-0.311122	-1.11152	1.45596	-0.143621
COX6C	1.85195	0.306926	-0.678536	-1.1556	-0.147978	-0.75771	-0.710363	0.0342386	1.16233	0.858875	-0.52497	-0.379522	1.99246	-0.375219	1.00372	-0.437476	-1.05732	1.49645	-0.0329379
COX7B	0.531965	1.25149	-0.477362	-0.502229	0.296235	-0.934855	-1.33369	-0.250198	1.02547	-0.428048	-0.443655	0.262908	1.22988	0.636055	0.787181	-0.0277175	-0.43048	0.411127	0.671131
CPD	-1.32019	1.0673	-1.11958	0.648333	0.597383	-0.750315	-0.771801	-1.6731	-0.401928	-0.50054	0.933194	0.599878	-1.67415	0.521939	-1.93814	1.92246	0.963943	-0.126288	-0.375902
CPNE5	0.179807	-1.87344	-1.11864	-0.0519519	-1.81047	0.0781207	-0.735609	-1.01338	0.14373	-1.84698	-1.8699	-0.0910906	-1.07831	-2.26524	-0.662938	-0.12461	-0.145279	-0.810636	1.6073
CPOX	1.82173	-0.631615	0.790249	-0.847706	-0.574793	-0.126398	-0.0637977	0.30709	-0.317795	0.892055	-0.28272	-0.46879	1.41579	0.416503	1.83546	-1.39358	-0.518502	0.388569	-0.0659975
CPT1A	0.505896	0.128115	-0.957674	-0.491429	-1.22366	1.16113	1.44598	-0.697576	0.264922	-0.17257	-0.471385	0.463663	-0.30613	1.54734	-0.521028	0.120824	0.838828	0.334397	-0.692398
CRB3	0.499058	2.02772	-0.417001	0.978665	0.657254	-0.730197	0.00827449	-1.60042	1.01417	1.66805	2.2214	-1.05956	1.91872	0.628095	0.7521	-2.34946	-0.258886	0.680976	-2.18764
CREB1	-1.12157	-0.410184	1.92509	-1.48909	-0.263124	0.333627	-0.369063	0.840734	-1.13592	-0.53564	-1.35714	2.75988	0.690134	1.55907	0.411561	1.37301	1.09573	-1.12681	0.563179
CRK	0.366068	0.240254	-0.0626437	1.25035	0.515957	-0.461169	-1.05626	-1.03667	-0.493371	-0.034673	0.3305	-0.433748	-0.431783	0.173341	-0.139763	-0.0344107	-0.36161	0.667444	-0.442548
CRKL	-0.32314	-0.389106	0.342909	1.27809	-1.32605	-0.260507	-0.539684	0.130976	-1.4179	-0.620716	-0.602108	0.416504	-1.37741	-1.07438	-0.922758	-0.20834	0.225132	-0.762341	-0.623994
CRLS1	1.43912	-0.262452	-0.691104	-1.28116	-1.3119	-0.225122	0.669538	0.356813	1.65399	1.51808	-1.14643	-0.578599	0.745658	1.29957	-0.222825	0.378333	-0.410571	0.742307	-0.0947314
CRTC2	0.672174	-1.31357	1.44349	-1.46159	-1.48093	0.279768	-0.356261	-1.03174	0.607556	0.396183	-0.31213	-0.673	0.154429	-0.432789	-1.05753	0.0831176	-1.70707	1.47178	-1.21164
CRTC3	1.05736	0.139286	-0.444974	0.0526159	0.39805	0.853861	0.922672	0.283	0.63531	1.2151	0.903442	0.539518	0.95844	-0.0603431	0.759199	-0.326659	0.181309	-0.405436	-1.07545
CSDE1	1.47004	-0.0675356	-0.460056	0.0484928	-0.0966551	-1.47704	-1.25568	2.84607	-1.30302	3.5134	-0.304842	0.725904	0.162186	0.202926	-0.468738	1.10179	0.419889	0.62443	0.961912
CSH2	-0.648104	1.83447	-0.924238	1.0527	1.40539	0.408864	-0.38799	-0.844568	-2.55969	-1.58441	1.64014	0.338413	-0.313833	-1.24692	-0.645179	2.00339	1.68553	-1.20221	-1.5525
CSNK1A1	-0.0827784	0.419044	-0.849489	1.35773	1.23707	-0.269347	0.0888989	-0.175363	0.101478	-0.490389	1.19892	0.876983	0.836269	-1.136	-1.2505	0.0643745	1.13701	0.453208	0.491982
CSNK2A1	0.363149	0.11698	1.51642	-1.68695	0.56634	-2.03118	-1.38715	-0.662309	0.00733469	0.152649	-0.652366	-2.102	-0.0949689	-0.595537	1.42934	-2.35821	-2.33019	1.43185	-0.915562
CSTF2	-0.243609	-1.28298	0.116268	-0.840844	-0.0261098	0.269579	-0.422922	-0.63853	0.775399	-0.345448	-0.163832	-0.558024	0.203209	-1.55835	1.69773	-0.854658	-0.344953	-0.232036	0.211352
CTAGE15	-0.109952	-0.683324	0.409218	0.543186	-0.043053	-1.19938	-1.15621	-1.25298	-0.23902	0.489183	0.0410981	-0.909508	-1.0184	-2.88512	-0.3168	0.108046	-0.397262	1.18827	-0.797174
CTC1	-0.278611	-0.461873	-0.842672	-0.167786	0.640107	-0.635312	0.398429	0.630295	-0.601694	0.836141	0.892108	0.272082	-0.717297	-0.48271	-1.00654	0.637944	-0.128694	0.214353	0.497599
CTDNEP1	0.488112	1.03963	-0.815035	-0.474302	0.902205	1.7693	1.74562	0.466435	-0.105168	-0.138022	0.00600067	-0.104298	0.261861	1.6993	-0.626295	0.55411	0.125012	-0.490395	-0.310485
CTNNA1	0.256194	-1.4962	-0.483918	0.506016	-0.202245	0.296825	0.208148	2.13293	-0.283359	0.172242	2.2368	-2.01416	-0.950717	1.19922	-1.60037	-2.2573	-1.07705	0.616548	-0.182184
CTNNB1	0.887313	1.38154	-0.977108	1.3141	1.21577	-3.18635	-2.39261	-0.663434	0.204554	-1.67549	1.57008	0.586837	-0.76526	-3.05249	-0.0709321	1.34166	0.688471	-0.309901	0.949156
CTNNBIP1	0.318909	0.244904	-1.66983	0.477318	1.0885	0.824435	0.51619	-1.96054	-0.174354	-2.00249	0.938842	1.5594	-0.286507	0.329247	-0.672298	2.73018	1.10174	1.97809	0.805378
CTNNBL1	-1.64425	0.400326	-1.10421	-1.11499	0.755401	1.99201	0.788186	-0.0838003	-0.512056	0.428888	-0.533078	1.46031	1.3563	2.08675	0.0805587	0.405114	0.2646	-0.933784	-0.248378
CTNND1	0.766156	-0.1319	0.696897	2.44184	-0.350022	0.0647061	0.621424	1.25685	-0.0849651	0.244339	1.02582	0.0643745	-0.344567	0.356562	-0.800494	-1.31693	-0.43666	1.33375	0.525707
CTPS1	-0.5599	-0.597397	0.9653	0.491068	-0.987413	-1.11404	-0.740572	0.0714891	0.625626	1.79045	0.448284	0.133269	-0.0346862	-1.45683	0.208355	0.507016	-0.0368289	2.66902	0.0314814
CTR9	-0.607811	-0.193259	-0.252374	-0.108795	0.311842	0.716532	0.806169	-1.38515	-0.265596	0.433805	1.24293	-0.361112	-0.725434	-0.238606	-0.368219	0.132395	0.227737	0.159399	-0.134553
CTSK	0.0335079	-1.10493	-1.48581	-2.07249	-0.50917	1.11129	1.91948	1.07195	1.4781	0.119936	-1.46213	-0.922435	-0.320811	0.332936	0.857732	-0.234174	-0.25176	1.18234	0.0934494
CTTN	0.121256	-0.426278	0.357421	-0.304782	-1.16056	-1.57512	0.0760713	0.817076	0.734475	-0.232999	-1.30606	-0.669721	-1.73785	-0.805351	-0.226612	-1.36125	-0.569305	0.60246	1.37461
CTU2	0.0492209	-0.822284	0.159381	1.57441	-0.0890537	-0.326947	-0.298936	0.307459	-0.9325	-0.715309	1.15569	-1.05664	-0.286255	-0.167675	-0.911147	-0.518852	0.276253	0.85474	-0.600948
CUL2	-0.335875	-0.141049	0.676314	0.992663	-0.866341	1.91481	1.474	0.451549	-1.54908	-2.48021	-0.708826	0.273391	-1.05545	1.61566	-1.18953	0.90781	0.532778	-0.374217	-0.444446
CUL4B	-0.836054	0.195848	1.35338	-0.402452	1.29987	0.173656	1.21233	0.424961	0.565697	-0.0457411	0.104113	-0.812377	-0.704792	1.32479	0.82929	-0.365566	-0.274154	0.748957	-0.409916
CWC25	-0.830998	-1.13246	1.45577	-0.89041	-0.796254	-0.583943	-1.10099	0.0116973	0.0684055	2.03007	-2.04529	-1.25274	0.318668	-1.38018	1.0756	0.282903	-0.177774	1.13505	1.11779
CWF19L2	-1.82142	-0.691983	1.81747	-1.0987	-1.24937	0.0416239	0.676412	0.595695	0.216016	-1.17586	0.80602	-1.37079	-0.330296	0.854703	1.43922	-0.839541	-0.264407	0.504014	-0.13522
CXXC1	-0.0517831	-1.98433	2.25737	-0.0316634	-2.43478	-1.29771	-1.62003	-1.77948	2.07958	-1.1514	0.126328	-0.789928	-1.2363	-2.14231	-0.359584	-1.05818	0.154979	0.701371	-0.597491
CXorf56	1.0057	-1.24389	0.236999	-0.647563	-0.984323	0.174289	0.962433	1.15353	1.49759	-0.395917	-0.566594	-0.413279	-0.68881	-0.2199	0.527555	-1.02128	-1.29718	1.0129	1.70137
CYB561A3	-0.509151	-0.437228	-0.0660394	0.10036	-0.0200125	0.577462	1.31418	0.449408	1.02059	-0.108897	1.42842	-0.548734	-0.645543	0.0753846	1.77502	0.878051	0.28597	2.28794	1.32924
CYB5B	0.48925	-0.827399	0.206481	-0.495579	-1.2221	-1.17374	-0.368871	-0.34058	1.4264	-0.0647725	-1.09684	-0.808906	-0.401406	-0.229485	0.76244	0.102785	0.519708	-0.547767	-2.0151
CYB5R4	-0.262048	-0.431171	0.532477	-0.225439	0.544501	-1.15863	-1.07587	0.695905	0.453297	-0.47164	-0.832363	-1.59112	-0.793409	-0.823214	-1.26615	-1.6445	-0.587903	-0.453692	-0.694938
CYC1	-0.13637	-0.529931	0.533412	-1.50173	-0.657797	-1.4974	-1.29596	0.253704	0.473844	0.351921	-1.15268	-1.04386	0.681745	-0.993232	1.65036	-0.417416	-1.37605	0.757129	0.478278
DACH1	0.348942	0.409954	-0.710611	0.570746	0.551236	-1.73314	-0.98228	-1.13465	1.63002	-0.405569	1.88395	-1.10815	-0.51659	-1.67106	-0.0999349	-0.572575	0.442341	0.229509	0.146931
DAP3	-0.634694	-3.03681	1.23543	-0.959467	-1.41121	-0.675177	-1.61258	-0.191034	1.4625	0.770528	-1.39494	-0.543958	1.04231	-1.74112	0.883448	0.0480378	-0.831817	1.72769	0.996964
DARS2	-1.44388	-0.125715	1.81776	0.556554	-0.248816	0.343341	-0.0466571	0.970146	0.585111	-0.381812	0.125145	-0.254068	0.224219	0.0460984	1.0182	-1.39013	0.263607	-1.88897	0.372343
DAXX	1.02769	0.332944	0.22404	0.936557	-0.259162	1.26639	-0.098203	-0.653149	-0.82462	-1.80114	1.01251	0.493254	-1.20773	0.347287	-0.904687	0.0538009	1.48813	-0.421824	-1.33534
DBF4	0.195464	-0.195703	-0.907092	1.75925	-0.0595793	-1.5035	-1.02985	0.679767	-1.24621	-1.5613	-0.251959	0.950713	-0.840819	-2.14636	-1.15234	0.275944	1.3073	-1.5279	1.54869
DCLRE1B	-0.750075	1.80293	-1.79955	0.890268	1.74462	0.85871	1.0666	0.38604	-0.0466432	0.915087	1.37859	1.79133	-1.11963	0.946255	-1.79633	1.0775	0.797178	-0.845137	-1.92793
DCPS	-0.0709886	-2.46693	-0.305323	0.830491	-0.675156	-1.03144	-0.904826	-0.895441	-0.825113	-1.72681	1.46161	-0.328726	-0.986343	-0.606901	0.699276	1.12265	0.781776	-0.409573	0.374294
DCTN2	-0.709566	1.05796	0.255585	-0.17811	-0.330875	-0.492947	-1.58361	-2.38081	-0.145863	0.818441	0.326578	0.225313	-0.910937	-0.714211	0.12162	-0.453457	-0.312282	-0.387473	-0.935621
DCTN4	-1.61535	0.062016	0.00622062	-1.1611	1.27956	0.975688	-0.316148	0.121353	-1.41948	0.366342	-0.453727	0.691564	-1.17227	0.0144413	0.610482	0.553883	0.917543	-0.282749	0.696867
DDI2	-0.526417	0.91018	0.380227	-0.333642	1.04384	1.12294	1.43167	0.102574	-2.17055	-0.0223452	0.0368276	-1.02903	1.89308	1.12896	-0.0864344	0.694675	-0.431962	0.247332	-1.15458
DDRGK1	-0.266889	0.885218	0.928849	1.30348	0.917248	-0.0525978	0.0525641	-0.817711	-2.1995	0.951885	0.708495	0.050992	0.0497617	0.518682	-1.99473	-2.15194	0.584871	-0.32352	-0.0338834
DDX19A	0.536437	1.04768	2.5602	-1.16028	0.393156	0.198049	0.306014	0.320677	-0.537703	0.042344	0.840748	-0.562558	-0.155408	-0.754114	-0.619261	-0.108026	-0.0227416	0.0421987	0.182172
DDX20	-0.452637	0.450035	0.258305	0.433091	-0.133504	-0.369563	-1.18379	-0.411487	-0.627643	0.143198	-0.168727	0.439178	0.406574	-1.10133	-0.307211	1.5178	0.318453	-1.35244	0.302246
DDX21	0.669271	-0.990204	-0.683227	0.368089	-0.988263	-0.511096	0.255662	-0.0419413	0.605884	-0.379326	0.36058	0.165767	1.29323	1.22287	-1.00157	1.28843	0.0391363	1.29673	-1.70476
DDX27	0.418755	0.848312	0.851851	0.194175	-0.18227	1.25218	1.09912	0.386616	-0.451661	1.69915	-0.865657	0.00328651	0.390777	0.960383	1.44677	-0.958404	-0.806977	-1.06507	-0.673511
DDX28	1.46264	-1.00072	0.595613	-1.08184	-1.29938	-0.302762	-0.682934	-1.15665	1.31453	-0.0762164	-1.43863	-1.16945	0.53756	-1.2817	0.440239	-0.440332	-1.02896	0.576186	-0.0925323
DDX31	-0.688198	0.561908	0.485136	0.881769	-0.195653	0.402092	-0.10646	-0.40931	-0.811567	-1.04267	0.957401	0.962663	-0.338161	0.794338	-0.0928301	0.460288	-0.0164449	-0.0677755	-0.811704
DDX39B	0.783613	0.589283	0.657283	-0.786699	-1.08849	-0.558015	-0.74214	-0.52584	1.1812	-0.889038	-0.766009	0.492225	-0.362938	-0.904122	-1.53068	-0.0659785	-0.497079	-0.17207	1.18925
DDX3X	-0.178539	-0.0165294	-0.149813	-0.543327	2.76797	-0.271153	-0.282098	-0.601809	0.3559	0.963131	-0.247518	0.0866335	-0.508804	-0.686619	1.13198	-0.467559	1.6617	0.537652	0.242962
DDX46	-0.702415	-1.52253	0.259814	0.497678	0.0248588	0.209193	-0.375904	0.878427	0.865496	-0.91659	0.437085	0.444109	-0.438639	-0.783592	-0.336765	-1.37398	-0.39877	0.155727	-0.395464
DDX5	-1.26499	-0.739026	0.849908	-1.39604	-0.430342	-0.59614	-0.664913	-1.05422	0.050049	0.0653532	-0.145935	-0.466627	-0.570605	-1.6327	-0.335453	-0.437038	-0.683343	1.49236	0.0673483
DDX52	-1.46236	-0.906762	0.438774	-0.385097	-0.0852553	-0.532172	-0.980612	-1.43851	-0.66575	-0.116301	-0.402052	-0.835605	-0.306862	-0.740572	-0.400961	0.193105	-1.16901	-0.0416476	-0.864793
DDX59	-1.21271	0.127127	0.743744	0.662098	0.330056	0.331779	-0.0798451	-1.69495	-0.803783	-0.229901	0.61229	0.050277	-1.12904	-0.721488	-0.0948207	-0.642872	0.0725074	-0.631003	-0.54183
DENND4A	0.502703	0.614702	0.04115	0.437472	-1.00471	0.297038	0.997363	-0.422088	-1.35414	1.39568	0.111606	0.49985	1.23921	0.922725	0.866014	0.800148	-0.483469	-0.0454286	-0.543374
DENND4C	2.91605	-0.0123587	-0.326661	-0.374406	-0.452017	-1.81069	0.258868	0.375268	0.0525557	0.899819	-0.374737	0.122799	-0.174211	0.0198907	0.326966	-0.525215	-0.479251	-0.154786	1.55877
DERL1	-0.20411	-1.66334	-0.591301	-0.00998686	-0.293328	-0.390422	0.668131	-0.916493	-0.122095	0.274622	0.139069	-0.0194956	-0.426937	-0.35496	-0.255886	-1.42476	-0.299134	1.07483	-0.113109
DERL2	0.321965	1.6181	-1.86747	1.08148	1.16461	0.441261	0.733922	0.08751	0.376547	-0.717397	1.06273	1.47817	0.759741	0.917756	-0.487971	-0.487186	0.529163	0.65814	-0.0103856
DET1	1.23685	0.517108	0.67901	1.65734	-2.06429	-2.63598	-1.76239	-2.02233	-1.07235	1.65753	0.482408	-0.972263	0.0256207	-0.922287	0.368879	0.257562	-0.288436	0.211747	-1.87052
DGCR8	-1.81454	-0.502206	0.873517	0.418578	1.09568	0.149681	-0.161832	1.00623	-0.508671	-1.0205	0.916879	0.40515	-1.87009	-1.19021	-0.68654	0.204522	1.17825	0.0131953	0.228328
DGKD	2.05586	-0.30031	1.14545	-0.384591	-0.772305	-1.20408	-0.102967	0.38997	0.539689	-0.340092	-0.726906	0.131254	-1.22594	-0.42382	0.091624	-0.621982	-0.425423	0.999505	1.6417
DHFR	-0.524812	-2.11274	0.726408	-1.72338	-0.924673	-0.916153	0.229294	0.691154	-0.358573	1.38422	0.467026	-0.0827359	-0.483964	-0.323227	1.00771	0.454418	0.268914	1.49964	-0.25068
DHFR2	-1.01222	0.373916	-1.22108	-1.41001	0.41382	0.0825491	0.203323	0.790308	0.23128	1.0043	-0.115521	0.0891782	1.03324	0.0111746	1.81585	1.12566	1.30265	0.00695701	-0.0972677
DHODH	0.956153	-0.443161	-0.159063	0.190976	-0.542775	-1.69129	-1.99524	-1.02431	-0.377149	1.62074	0.631309	0.288648	-1.56345	-0.992527	2.06022	0.342055	-0.0249235	0.483681	0.26234
DHRSX	1.07829	-0.407637	-1.2606	1.17628	0.269251	0.242221	-0.176107	-0.871123	0.237667	-0.209381	-0.000194834	1.13985	1.00665	-0.428416	-0.694774	1.59978	1.29358	0.335264	0.0967677
DHX16	0.408851	-1.796	2.80094	-1.2317	-1.42842	-0.892662	-1.74235	-0.580994	-0.592418	0.80344	-0.739206	-0.826342	-0.541922	-0.831809	-0.0671795	-1.07584	-1.38039	-0.501016	0.68323
DHX29	2.10335	-1.30247	-0.458596	-0.288565	-1.50148	-2.05537	-1.20537	-0.626067	1.74745	0.802911	-0.2491	-0.799139	0.596211	-0.99561	0.292383	0.397998	-0.81766	0.20139	1.7948
DHX35	-0.427941	-0.868217	0.659391	0.247489	-0.378378	-0.12835	-0.421485	1.45494	0.204648	-0.241555	0.615759	-1.39461	-2.03106	-0.81049	0.256207	0.195485	-0.585858	0.243757	0.629917
DHX38	-0.611686	1.20593	1.06747	-0.560655	1.20933	0.711719	1.57451	0.553805	-0.0202562	1.16394	0.581836	-0.877251	0.764574	1.52719	0.508925	-1.15359	-1.07262	-1.6116	0.118015
DHX9	2.75136	-0.762952	-1.11537	0.789592	0.0620564	-0.229878	-0.657718	0.287498	0.0941368	-1.10276	0.431177	0.405252	0.0224012	-0.144706	-1.46322	0.690877	0.518302	0.116352	1.11584
DIAPH3	0.205103	-0.50899	-1.02397	1.18875	0.534896	1.40975	1.11093	-0.642185	-1.78866	0.368316	0.618849	-0.842125	-0.548665	0.796249	0.580633	0.364794	1.15834	0.362349	-0.800743
DICER1	-0.362861	1.31631	-0.882023	2.10878	4.53408	1.04389	0.83423	1.47512	-0.949854	-2.79907	1.82685	2.07821	-0.351756	1.55358	-1.54044	2.56678	2.00276	-2.46291	-0.505851
DIDO1	0.0802467	1.18651	0.335385	0.217756	0.0208095	0.428655	0.544485	0.124423	-0.823056	1.54738	-0.753735	0.642368	0.00764514	0.450033	1.2783	0.249361	-1.0819	-0.131428	-1.33019
DIMT1	1.16918	-1.27773	-0.688468	0.166533	-1.51716	0.126799	1.37796	-0.757839	0.530724	1.75293	0.217401	-0.348842	-0.463454	0.219118	0.706694	-0.17212	0.525857	0.621066	0.039962
DIP2B	-0.0346419	-0.557086	0.468524	-0.824239	-0.824388	0.298171	0.692178	1.11246	1.49299	1.01086	-1.59972	-0.12248	1.16078	1.09017	1.27859	1.04983	-0.804512	0.199704	0.450642
DLD	0.420827	0.421256	-0.443866	-0.675702	0.805511	-0.938288	-0.859023	0.513539	1.13658	0.0669705	0.761933	0.188729	1.72785	0.141875	2.38978	0.563607	-0.258809	-0.023665	-1.00624
DLG5	0.032895	0.19652	0.727528	0.19328	-0.630024	-0.0443173	-0.198448	0.162143	0.184353	0.324586	0.186568	-0.688992	-0.948752	-0.223707	0.274258	-0.731449	-0.509928	-0.308472	0.0953388
DLST	0.998462	-0.596529	1.14107	-2.25557	-0.462187	-1.51463	-1.93691	0.680862	-0.322953	-0.178465	-0.134452	-1.35088	0.0622983	-1.1554	1.16467	-1.41319	-0.73979	1.34477	-1.10805
DMAC1	-0.145872	-2.18101	0.996205	-1.5723	-0.111245	-0.022863	0.590885	0.451829	-0.214444	0.50658	-1.28777	-0.577433	0.643277	-1.20945	0.579597	-0.229212	-0.758535	0.836729	-0.22281
DMXL1	0.971451	0.439151	-0.348299	0.404837	0.0281116	-0.477554	0.351525	1.58558	0.0826835	2.10242	0.646759	-0.0493365	-0.878184	0.458329	0.23293	0.899807	-0.471276	1.0289	0.773189
DNAJA3	-1.53469	-0.30055	-0.820501	0.497379	1.43634	-0.0285901	0.189216	-0.831407	0.832382	0.0612781	0.560883	-0.924517	-0.327088	-1.72597	-1.30363	-0.208903	-0.691874	-0.113384	0.499238
DNAJB11	0.467862	0.525469	-1.40328	0.523923	1.04887	-0.87885	0.328333	0.297653	0.302877	0.339088	0.579532	-0.18598	2.59119	1.56753	-0.821929	0.950922	-0.475367	-0.183823	0.372237
DNAJC11	1.56236	-0.717768	-0.781951	-0.447618	-1.27978	-0.469491	-0.248684	-0.995217	0.0372488	-0.0368602	0.123369	0.498322	0.558872	0.444474	-1.16696	0.240633	0.213096	-0.0688261	0.103627
DNAJC13	0.430486	-0.865579	-1.18202	0.832927	-0.699616	-1.86405	-1.3542	-0.228903	0.844885	-0.933188	-0.314235	0.600688	-0.49673	-2.44085	0.445019	-1.25458	-0.399093	0.0947933	-0.581507
DNAJC19	-0.559392	0.67679	-0.94037	1.00223	1.03567	0.594462	1.73291	1.42802	-1.13368	0.585835	0.780511	0.874061	1.24874	2.52923	0.2882	1.26543	1.19298	1.21453	1.54175
DNAJC21	0.499471	-0.123852	-0.833068	1.23868	0.532811	-1.30555	-0.909443	0.6904	0.640765	-0.0727439	0.726314	0.537427	0.311543	0.066939	0.276986	0.854808	0.605677	0.00368752	0.685522
DNAJC9	-0.552234	0.363396	-0.00546268	0.548292	1.0848	1.20429	1.51021	0.704485	-0.754467	-0.678225	0.261234	0.683634	0.817688	2.47868	-0.878842	1.41983	0.610022	-0.808866	-0.151095
DND1	-1.15272	-0.404667	0.303666	-0.241576	0.885465	0.333269	-0.10398	0.223078	-0.835806	-0.201811	-0.0656328	0.594713	-0.528083	0.165019	-0.166419	0.915241	0.767224	0.637115	-0.0771474
DNM1L	-0.703241	0.903871	1.11691	-1.2629	0.432851	-0.733058	-1.91476	-0.476015	0.995309	0.866687	-0.562889	-1.27384	0.752046	-0.364303	1.54838	-0.347864	-1.15525	-0.727416	-1.07931
DNM2	1.85637	-0.491279	-1.04655	-0.219418	-1.74645	-0.492394	0.335201	1.13489	1.15738	-0.307896	1.21686	1.26137	0.827763	0.957043	0.882697	0.235476	-0.315173	1.18845	-0.211522
DNTTIP2	-0.584374	0.205241	0.683762	-0.0112121	-0.720551	-0.553739	-1.06978	-0.293334	-1.07927	-1.07066	0.392956	-0.300328	-0.298532	-0.757016	0.657955	0.0296144	-0.135901	0.636128	-1.06862
DOCK5	1.38804	-3.00639	-0.424769	-0.165369	-1.97084	-2.04453	-1.53155	-0.122559	-0.975106	0.186883	-0.222086	1.05199	-1.55976	-0.672161	-0.803622	0.171286	0.216966	-0.0230622	-0.0776119
DOCK7	0.739336	2.26511	-1.17186	1.74687	0.88856	1.58433	0.725264	-1.06885	-1.41626	-0.849583	1.7175	2.61867	0.181986	2.06305	-1.34109	0.0412107	1.7345	-0.723335	-1.55146
DOHH	-1.37392	-0.164973	-0.43776	1.46663	-0.253746	0.79206	0.569065	-0.186694	-0.552689	0.14217	-0.18559	-1.2649	-0.630206	0.432874	0.469756	-2.03361	-0.498209	-0.302867	-1.37839
DOLPP1	0.992331	0.0352491	-0.839554	0.814135	-0.768778	0.274603	1.5141	-0.0324529	-1.19889	-0.0481997	1.91766	0.597765	-0.654079	-0.117035	0.684088	0.59662	0.7332	0.968539	-0.442044
DPF2	1.50568	-0.0649873	-0.0839101	-0.979195	-0.549233	-1.20033	-0.383282	0.735964	1.6489	0.841748	0.866943	-0.139873	0.374949	0.273042	0.379867	1.48909	0.530131	1.38042	1.70795
DPH5	1.30762	-0.713358	-1.42392	2.34411	-0.111221	-0.353474	-1.4173	0.489133	0.628881	-0.410022	0.239967	1.56261	-0.526566	-2.0508	-0.664494	0.107963	1.49375	0.324698	-0.153252
DPH6	0.369555	-1.20444	-0.963944	0.664597	-0.0221146	0.867715	-0.130191	-1.19804	0.457235	-0.417623	0.451104	0.931375	0.846192	-0.221388	0.4895	0.2165	1.24766	-0.83113	0.823494
DPM1	-0.258385	0.0917288	-1.22533	0.317906	-0.0069552	-0.763077	0.90852	-0.632995	0.411043	-0.59341	0.914533	-0.390064	-0.080222	0.908719	-2.21756	1.03223	-1.38752	0.134007	-1.52298
DPM2	1.11825	0.0265756	-0.0486624	0.346205	0.00785219	-0.321659	0.82362	-2.6891	0.0934818	0.75495	0.879051	-0.182906	1.27705	1.37511	-1.08758	0.613101	-0.0435528	0.163633	-0.126215
DPM3	0.23021	0.110903	-0.399745	0.690167	-0.964905	-1.2583	0.0496672	-0.809538	-0.419007	-0.484094	1.30571	-1.07046	0.944376	0.551116	-1.6175	0.584513	-1.05955	2.04903	-0.75655
DPP9	-0.032318	1.64655	-1.13703	0.487547	0.734178	1.36812	0.317855	-1.22496	-1.42054	0.279194	0.53944	2.35875	0.903598	0.707932	-1.97822	0.101877	1.8378	-2.03641	-1.62032
DPY30	0.166704	-0.11471	-0.254134	0.270207	-0.568991	0.466497	1.06651	1.4908	0.0156959	1.2543	2.74936	-1.65717	2.46351	0.974384	0.264331	1.62662	-1.41291	0.580313	0.444164
DR1	1.13546	-0.935447	-1.22102	-0.033306	-0.616055	-1.09279	-0.105246	1.42733	-1.2177	1.0108	0.186977	-0.099639	-1.10352	0.720195	-0.064993	1.9301	-0.400259	0.0391851	-0.0222639
DRAM2	1.43839	-0.622915	-1.08519	-0.421215	-1.53268	0.439042	-0.747077	-0.408903	-1.23337	0.678954	0.22159	0.812858	-0.712972	-0.145258	0.527933	-1.30227	-0.333777	0.16626	0.371156
DRAP1	1.34531	-1.18104	0.192605	1.06588	-1.66691	-0.415896	-0.172815	-0.366895	-1.41706	2.06753	0.191643	-0.512099	-0.590558	0.82944	-0.533275	-0.846916	-0.319468	-0.0257789	-0.768715
DROSHA	-0.119026	0.187407	2.14437	0.925525	0.719881	0.0150663	-0.0271463	1.17265	0.158978	-0.105051	1.70964	0.151606	-1.07038	0.301812	-0.043297	-0.0582888	-0.221859	0.975292	0.341726
DSCC1	-1.61858	0.851253	0.79215	0.353448	1.13126	1.67935	0.734559	-0.137055	-2.15849	-1.27026	0.98677	-0.156133	-0.451412	0.797261	0.671148	-1.43234	0.35	-1.12594	-1.50007
DSN1	-1.03099	-0.0209448	0.559346	0.433478	0.368572	0.663051	0.44852	-0.503779	0.295742	0.407492	0.525953	0.359727	-0.208893	-0.217794	-1.15657	-0.34742	-0.144059	-0.427792	0.171604
DUSP10	-0.816644	-2.43136	-0.140853	-0.129738	-1.60413	0.129301	-0.784342	-0.176015	-0.838677	1.00875	-0.0624279	-1.24489	0.60121	-1.0783	0.114598	-1.21012	-0.434399	0.861141	-0.658474
DUSP22	0.0812108	0.498002	-1.99911	1.77349	0.960099	0.78127	1.85964	-0.73555	0.0171864	1.27632	1.91651	0.440971	0.167645	1.29615	-0.106503	-0.486948	-0.0327115	1.3229	-1.58639
DUSP4	-0.46702	-0.201726	0.369529	0.127538	-0.596314	-0.937167	-2.36503	-2.03836	0.0997554	-0.485532	-1.16387	-1.33987	-1.03777	-0.521603	-0.825256	-0.269469	-0.342294	-0.69929	-1.27077
DYNC1LI1	-0.133851	1.73897	0.74916	0.655492	0.615601	0.0420888	-0.22392	-0.268779	-0.0915965	-0.00817603	0.809245	-1.06298	-1.85844	-0.516203	-0.193757	0.753067	-0.452629	0.373818	0.0570895
DYNC1LI2	1.12679	-0.23448	1.26349	0.788827	-1.48018	-0.184529	-0.576783	0.209304	-1.14012	-0.434891	-1.32496	-0.458516	-0.862428	0.25245	-1.36334	0.116875	0.264341	-1.26001	0.471904
DYNLL1	-0.136087	0.262778	-0.869629	2.64824	0.365712	0.291854	0.744958	-1.4214	-1.61525	-0.484557	1.06479	1.1019	-0.839525	-0.181851	-0.21731	-0.323857	1.28446	-0.523831	-0.74702
DYNLT1	-0.655861	0.613075	-0.866095	1.28478	0.0606343	1.41115	0.477158	-1.22036	-0.156818	-0.952739	-0.314269	-0.414281	-1.29802	-0.286209	-1.0339	-1.02587	1.15011	-1.714	0.279696
DYRK1A	0.439602	0.736211	-0.579651	-0.112116	1.41131	0.889104	1.20659	0.174996	0.233638	-0.711038	1.16174	1.4546	0.342922	0.887179	0.896428	1.0806	0.663098	-0.0156491	1.02714
E2F3	-0.263918	-0.0371349	0.506857	0.555522	0.552223	-0.118808	0.145675	-0.497605	0.0556322	0.233604	0.73216	-1.66128	-1.17567	-0.0134077	-1.31333	-0.830699	-1.34507	1.03134	-0.915945
E4F1	1.3517	-1.50519	1.03653	-0.202703	0.622388	-1.00292	-1.17618	-0.447941	0.59254	1.70702	-0.256348	-0.369557	0.846728	0.398108	-0.405107	0.356463	-1.23522	-0.507127	-0.28074
EAF1	-0.715875	-0.0349506	0.418536	0.37081	0.593623	0.146909	-0.919811	-1.32579	-1.18496	0.411215	-0.591452	1.16224	-0.756925	-0.557427	-0.485514	-0.574225	0.855279	-0.515546	0.327225
EARS2	0.0757429	-0.982687	0.388799	-1.05126	-0.727818	-1.29803	-0.980671	-0.773634	1.48759	0.982552	-0.704925	-0.155571	1.18963	-0.861865	0.721528	0.414564	-0.849081	0.101402	0.405976
EBF1	-0.740894	0.0642018	0.0614123	-0.185817	-0.502808	-0.11885	1.04865	1.25808	0.13538	0.258761	0.595989	0.233219	-0.228687	0.309246	0.773253	0.103279	-0.586804	2.36663	-0.263925
ECSIT	0.0464816	-2.25876	1.44651	-1.69188	-1.08075	0.0384965	-0.477482	0.232925	0.639518	1.82049	-1.50833	-2.35379	0.559231	-0.846738	1.00893	-2.31043	-2.25377	0.395984	0.882109
EDF1	0.658906	-1.4744	0.586388	0.0932113	-0.821519	-0.370122	0.624463	1.1552	0.231048	0.953119	0.721049	0.254229	-0.474726	0.630423	-0.283944	1.06884	0.183856	1.9947	2.5677
EEFSEC	-0.637035	0.489435	-0.742383	0.692364	1.11752	2.81832	0.89118	-0.354199	-1.46267	-1.1097	1.64289	2.06563	0.877836	0.831583	-0.300731	0.790932	2.15791	0.0651629	-0.450238
EFL1	0.227469	-0.55424	1.56126	-0.459269	-0.473905	-1.42063	-1.89646	0.0122038	-0.11517	0.500674	0.0565956	-0.977696	0.0642769	-0.683569	-0.0307509	0.531657	-0.661665	1.46531	0.358875
EFR3A	1.54105	-1.12694	-0.679581	1.47599	-0.968217	-1.45838	-0.992282	0.115824	0.732454	0.201313	0.878059	-0.370316	-0.775563	-1.08956	0.0814796	-0.24923	-0.341064	1.48303	1.87238
EGFR	0.685002	-2.89286	1.25633	0.166889	-0.721329	-1.80328	-0.421311	1.63151	0.0115523	0.643563	0.389817	-1.55711	-0.704715	-0.480172	-0.110301	-2.17004	-1.76876	2.16673	1.36517
EGLN1	0.94237	-0.342718	1.12051	1.08304	0.739798	0.25965	-0.196636	-0.00429949	0.971705	-0.657693	-0.478668	1.26199	-0.677948	-0.85315	0.976714	-0.451027	-0.0607713	-0.567409	-1.36596
EIF1	-0.314309	0.322699	0.0370503	-0.332955	0.735141	0.172986	0.805347	1.39939	-1.5804	0.817271	0.135066	0.200932	1.56642	-0.530122	0.792426	0.489221	0.872385	1.65916	0.520052
EIF1AX	0.257246	0.250998	0.336141	-0.452931	3.85278	-0.12398	-0.17866	0.0324077	0.5506	0.540253	0.429922	2.42087	-0.305558	0.102091	1.32351	-0.0489768	2.72307	0.356277	0.360164
EIF2B5	-0.955832	0.352739	0.702867	-1.01052	0.871348	0.618702	0.485227	0.506104	0.373776	-0.176091	-0.141023	-0.806035	0.60101	-0.013275	0.655521	-0.487899	-0.173176	0.833896	-1.25669
EIF2S2	2.72763e-05	0.595265	1.97148	-0.426439	0.492271	1.15889	1.33408	-0.558793	-0.538247	0.736079	-1.19066	0.395017	-0.959165	0.19055	-0.372063	-2.28471	-0.00545782	0.0802515	-1.37001
EIF3F	-0.667624	-0.472965	1.07352	-0.475174	2.12751	0.786422	1.0352	0.0978199	0.551679	1.03412	1.12035	-0.584548	0.642297	1.49504	0.112902	1.13614	-0.540514	0.517791	-0.719209
EIF3H	-0.0982463	-0.345125	-1.00035	0.197262	0.182275	-0.255336	-0.471997	0.634921	0.51095	-0.278036	-0.100152	-0.0235961	0.404218	0.798372	0.0824564	0.620726	-0.594883	1.56479	-0.527144
EIF3J	-0.201071	-0.468793	0.240804	0.431306	0.0395497	-0.582907	-0.425181	0.270968	0.331434	-0.662156	0.901236	-1.15042	-1.23904	-1.19065	-0.907857	0.0865941	-0.612672	3.06038	-1.50393
EIF4B	-0.632497	2.57077	-1.3329	0.867267	0.569137	0.935632	0.279877	-0.843996	0.266294	0.258468	1.45501	-0.288835	-1.94856	-0.489745	-0.38941	0.275995	0.538187	0.850683	-1.25409
EIF4E2	0.456005	-2.03532	-0.949591	-0.556771	-1.14312	-0.249631	0.167039	0.542443	0.338563	1.62184	0.166233	-0.838184	0.960429	1.01008	0.0557586	-0.0280557	0.486473	1.51843	1.71671
EIF4G1	-0.907871	0.713636	0.169841	0.600692	1.64396	-0.808445	-0.574767	0.240776	-0.637489	0.530191	-0.277772	1.37351	0.990025	0.626866	-0.21778	0.405468	0.529321	0.685995	-0.441372
EIF4G2	0.300411	0.511914	-0.132008	-0.573993	0.683519	-0.385134	0.177137	-0.486917	0.979103	-0.515411	1.26019	0.458868	1.10105	0.0350753	-0.147793	0.336262	0.462978	-0.203845	-0.148378
EIF5A	0.793081	-0.489682	0.363003	-1.37154	-0.0165801	-0.811873	0.353767	2.49323	0.587691	0.659042	-0.647143	-1.27433	0.512847	-0.347442	-1.60736	-0.140407	-1.55351	0.391325	0.270504
EIPR1	-0.751154	-1.40541	0.523384	-0.469186	-1.2974	-1.34428	-1.4316	-0.473027	-0.297051	-0.163336	0.624729	-1.19126	-2.23465	-2.38857	-0.983344	0.415756	-0.21688	1.21456	-0.331163
ELAC2	-0.900945	0.466651	0.189906	-1.11254	1.14287	0.0100315	-0.301091	-0.620414	0.630172	-0.63746	0.469693	0.505584	-0.375827	-0.959526	0.7847	-0.95209	-0.759375	-0.972055	-0.208616
ELAVL1	-0.417346	0.800116	-1.07973	0.930252	0.687035	0.0371969	-0.225338	-1.87651	0.959494	0.988377	0.45176	-0.196023	-1.89517	0.295962	-0.384795	0.525953	-0.55761	1.72588	-2.78815
ELL	0.111088	-0.622337	0.013054	-0.440964	0.0245126	0.109016	0.319212	0.972219	0.520869	0.253311	-1.10863	-1.21622	0.288991	-0.745564	0.569741	-0.134583	-0.983505	-1.12408	0.902057
ELMO2	0.0397986	0.159785	-0.905175	0.218466	0.907043	1.69506	0.256041	-1.90645	-0.439274	-1.42645	0.500761	0.815611	-0.627399	-0.161342	0.869484	-2.82194	0.814361	-1.48726	-2.37556
ELOA	-3.00195	-0.505962	0.881857	-0.993752	-0.00867876	0.082714	0.0226161	-0.628451	-0.301132	-1.63265	0.0421392	-0.738019	-1.35797	-2.17731	-0.869643	1.19279	-0.413588	-0.142288	-1.82118
ELOC	-0.391245	-0.739797	-0.220673	0.138956	-0.938161	-0.476733	-0.413338	-0.373647	0.332155	-0.323489	0.328263	-1.92563	-1.09694	-1.10859	-0.820062	1.03672	-0.735939	2.20479	-0.248566
ELOVL1	0.909669	-0.0789952	-0.152794	0.604933	-0.0860198	0.00773389	0.772807	-0.549692	0.665351	1.24008	2.29968	-0.122809	0.030675	-0.485393	0.871918	0.665589	-0.0135772	0.171992	0.962159
ELP2	-0.43629	-0.216269	-0.426534	1.77215	-0.2903	-1.16535	-0.742336	0.648382	-0.0576395	-2.14618	1.12794	-0.085552	0.0676413	-0.662708	-0.69415	-0.780221	0.285941	-0.448284	-1.15578
ELP4	-0.823474	-0.607749	0.105743	0.897117	1.49156	0.574278	0.847936	1.21866	1.09609	-1.50312	1.02071	1.11656	-1.44172	0.903378	0.34848	-0.562654	0.147754	0.381087	-0.587152
EMC1	0.663166	0.0907279	-1.67498	0.811778	0.052292	0.0484611	0.732746	3.10646	-0.886426	-0.543017	-0.424231	0.439266	0.142689	0.381584	1.95684	-0.388986	-0.217964	-0.336492	-0.4143
EMC2	0.826284	0.685472	-1.84634	1.79251	1.28298	0.986314	1.56624	1.21603	-1.24366	-0.551524	0.655293	0.505787	0.223345	-0.267772	0.126321	-1.02116	1.49584	0.209655	-1.58136
EMC3	0.178102	0.523414	-0.535623	1.31524	1.43117	1.11314	1.99702	0.679723	-1.69773	-0.960669	0.711931	0.223001	-0.152938	0.619624	-0.764308	-1.54422	0.643196	-0.691471	-1.44155
EMC4	0.819434	1.88099	0.190143	1.56276	1.92371	0.614665	0.757296	1.38592	-1.30031	-1.29358	1.38131	-0.325558	1.44388	-0.164441	-0.743022	-2.00575	0.355648	-0.608877	-0.524047
EMC6	-0.0898096	1.79627	0.0614214	1.67259	0.75305	0.582098	-0.0286775	-1.17986	-2.05291	-0.349059	2.48538	-0.674148	1.78251	0.361337	0.234954	0.0145975	0.363916	0.180734	-1.78611
EMC7	0.533556	-0.36848	-1.70415	1.19472	0.345879	0.371834	0.388739	1.00946	-1.68614	-1.13737	0.0215263	0.570335	0.180738	-0.194025	-0.0559547	0.299147	0.75602	-0.812156	-1.07762
ENO1	0.702508	-1.28419	-1.27815	0.629474	-1.2576	-1.25203	-0.270584	0.649072	2.1273	-0.404618	-1.1266	1.1812	0.20453	0.285139	0.717588	-0.768429	-0.00678747	-0.273428	1.13621
ENY2	0.431292	0.247659	-0.851101	-0.599161	-0.82856	-0.84111	-0.399354	1.45082	1.05573	-1.06499	-0.251795	-1.50103	-0.0745278	1.04847	0.408613	0.0471849	-1.36045	1.53073	0.394205
EP300	0.693725	1.02213	-0.422179	-1.05304	1.49923	1.45941	1.95175	0.766663	0.47393	1.45928	1.09764	0.707855	1.44128	2.0849	2.13803	0.866781	0.541144	0.668664	-1.33265
EPC2	-0.150412	-1.04979	-0.0962055	1.81202	-0.719393	-0.681747	-0.572766	0.240483	0.814967	1.15573	-0.311145	0.756381	-0.188145	-0.31759	-0.926518	0.1043	0.818573	-0.231753	-0.421222
EPS15L1	0.727702	-0.132164	-0.637261	0.594134	-2.11567	-0.746307	-0.761444	0.067785	0.787142	0.772484	0.567637	-0.839586	-0.0475943	-0.242152	0.182797	-0.440417	0.0207288	0.975214	1.08724
ERAL1	0.203215	-0.427517	1.83103	-1.12242	-0.711122	-0.959937	-0.872566	0.00975515	1.22943	-0.740409	-0.500817	-2.23073	-0.232435	-1.55037	0.472761	0.297732	-2.07212	0.730388	0.850595
ERBB2	1.90106	-0.686928	0.630837	-1.02358	-0.900916	-0.644068	0.835182	1.28578	0.625224	0.845803	-1.04432	-0.7116	-0.630513	-0.572475	-1.22464	-0.632186	-1.28104	1.30984	2.27719
ERBB3	1.49298	-0.612798	-0.541131	-0.897317	-0.829471	-0.831329	0.279462	1.0304	0.216574	1.21824	-0.783752	-0.64711	-0.622559	-0.550284	-0.0796455	1.28663	-1.08257	1.83952	1.723
ERCC3	-0.472933	-0.878582	1.20704	-0.587449	-0.289707	0.216423	-0.502067	0.114319	-1.22172	0.682158	0.696769	-0.852113	-0.409265	0.498294	-0.267735	0.560595	-0.364542	0.748421	0.316991
ERCC4	-0.13687	0.280145	-0.869716	1.38587	1.02579	1.58876	1.5845	-0.0467463	-1.1838	-0.94191	1.40149	0.379736	0.369407	0.497265	-0.94654	1.76383	1.33242	-0.594158	-0.862636
ERCC6L	-1.44311	1.35661	0.297945	0.242174	0.311621	-0.244486	0.163632	0.174511	0.883807	-0.605431	0.816785	0.214353	-1.79552	0.641433	-0.198933	-0.645991	0.271991	-0.884319	-0.265791
ERP44	0.292132	0.566194	-0.352954	-0.197471	-0.782705	-1.35553	-1.7983	-1.18552	-1.40504	0.541094	-0.937533	1.08306	-0.795685	-0.462696	0.122983	0.204415	-0.0386178	0.932471	-1.07161
ESCO2	0.533584	0.574512	-1.20017	0.0613137	0.472934	1.58741	0.904554	-0.262797	-1.71588	-1.13692	0.294217	-0.13068	-1.19469	0.862762	0.128981	-1.70108	0.535034	-0.846529	-0.333562
ESR1	1.17938	0.533461	0.996147	-0.130747	2.76677	0.74737	-0.958001	-0.900103	0.312085	0.471633	0.00251655	2.36581	-0.624768	-0.481052	1.71452	0.130034	2.68682	-1.07999	0.512961
ETV5	-0.57699	-0.191208	-0.745186	-0.357155	-0.51536	-0.108282	0.104295	-1.18934	-1.02095	-1.57336	0.12567	-1.57007	-2.59766	-1.19787	2.30164	-1.74747	-0.850175	-0.172848	-1.43632
ETV6	-1.11373	0.0356745	-2.08982	-0.334845	0.550343	0.116301	-0.995644	-1.22701	-1.04618	-0.658521	0.39591	-0.0935137	-1.76065	-0.651088	-1.45821	-0.0660007	-0.255654	-0.491457	0.0910381
EXO1	-1.31089	-0.194504	1.38248	-0.820083	0.797383	0.766637	0.459056	-0.0466699	-0.0224012	-1.76263	0.916334	0.133396	-0.857888	-0.0597307	0.0583727	1.03012	0.569874	-0.334704	-1.79277
EXOC1	-0.25039	-0.391173	-0.558817	0.633408	-0.494121	-0.284321	-0.301637	-0.697468	0.310983	0.149828	-0.306316	-1.20392	-0.804756	0.583695	-1.06091	0.150054	-0.247033	0.421729	-0.254882
EXOC2	1.00871	0.909224	0.940442	-0.0473368	-0.179744	-0.397904	-0.284251	-1.18206	0.228983	-0.0420745	0.827498	-0.857634	0.0572395	0.274727	0.372087	-0.347212	-0.307856	-0.242027	0.254454
EXOC3	-0.676419	0.224987	1.34588	-0.203545	1.22919	0.116484	-0.340639	0.0699608	-0.0133128	-1.13476	1.11674	0.307713	-0.221621	0.365063	-0.987888	-0.248495	-0.650045	0.050951	0.586727
EXOC4	-0.629746	-0.82296	1.32541	-0.120935	-2.1897	0.0184257	0.700821	-0.414366	1.41214	0.302385	-0.150893	0.193795	-0.532529	0.816512	-1.44032	-1.07526	-0.900599	-0.84147	0.911643
EXOC5	-0.400481	2.42785	-0.139878	0.901788	1.28196	-0.807204	-1.05973	0.695174	-1.909	-0.128411	1.90467	-1.00001	0.456918	-0.114681	-0.76227	-0.0328363	-0.683555	-1.67333	-1.0455
EXOC8	-1.10744	0.895928	0.497575	1.41706	0.660726	-0.827371	-0.336812	-0.957596	1.83408	0.289481	1.09928	0.130186	-0.458896	0.0863634	-0.727862	-1.21406	-0.261447	-1.82222	-0.141379
EXOSC1	-0.16619	0.0215554	0.665612	0.687204	0.162857	0.0392851	0.286498	1.0778	-0.941224	-0.419232	0.0963301	-0.4738	-0.804237	-0.574021	-1.34954	-0.330613	0.445526	0.789623	-0.89956
EXOSC3	-1.36683	-0.473325	1.39925	0.259059	-1.34952	-0.139217	0.903356	-0.685769	-0.128428	-0.785207	0.285534	-1.56267	-1.05631	-0.144778	-1.24593	-1.04893	-0.900255	-0.321076	0.363311
EXT1	-0.448199	0.152046	-1.80639	1.67616	-0.00299022	2.69746	2.28522	-0.0568565	0.00483463	0.0659664	0.961349	1.72297	0.70277	2.36197	0.762258	0.858999	3.00365	-1.45352	1.64713
EXT2	-1.56128	0.669859	-1.64787	1.13553	0.456247	1.09231	0.661273	-0.756712	0.00272466	-0.506759	0.118902	0.995725	0.125627	-0.598567	-0.11174	1.28406	2.71352	-2.75543	0.983482
EXTL3	-2.48216	-0.034893	-1.99529	0.425644	-0.47014	2.31421	1.44883	-0.99401	-1.15206	-1.15986	1.18485	0.254238	-0.667246	-0.46216	-2.1333	0.298611	1.69678	-2.5772	1.17401
EZH2	-1.27862	0.544356	0.523603	-1.44651	0.178123	-0.658758	-0.835348	-0.756465	-1.43928	-1.11633	-0.571039	-0.563902	-0.587281	1.94045	1.27818	0.37431	-0.577904	-0.253055	-0.224731
FAAP24	-0.174381	0.224395	0.558043	-0.259517	-0.877619	0.785326	1.23238	0.338025	-0.215324	-0.469897	1.52861	-1.37252	-0.370728	0.566807	-0.761584	-2.01859	-1.55719	0.167894	-0.376507
FAF2	-0.873515	-0.261204	-0.397378	0.418098	-0.188775	-0.590953	0.538613	-0.948616	-0.377154	1.05109	1.21172	-0.40414	1.66305	0.719132	0.253082	1.19908	-1.25373	2.03586	-1.06652
FAM102B	-0.138523	-0.775031	-1.34414	0.235857	-1.06637	-0.0672837	1.12248	-0.323765	-0.272391	-0.774824	1.41952	-1.25686	1.18794	-0.630577	-1.62157	-0.55281	-0.740017	0.97276	0.636419
FAM104B	-0.494995	0.791308	-2.28229	-0.698341	1.55083	-0.50281	-0.961543	-0.0445696	-0.36365	0.905873	1.92366	2.05803	2.7988	0.504816	0.400106	2.67914	1.59667	0.482648	0.880228
FAM117B	-0.312088	0.278044	0.761847	0.501793	0.282791	-0.531215	-0.988841	-0.46543	0.699673	0.196208	0.0364465	-0.242627	-1.63539	-0.799831	-1.46699	-0.400569	0.340806	-1.55612	-1.38427
FAM122A	-1.47262	0.779231	-0.256151	0.878569	0.236006	1.39952	0.42072	0.54377	-0.399551	-1.97562	-0.364774	-0.412656	-0.644047	0.615029	-1.66312	-1.107	0.468472	-0.822834	0.101031
FAM126B	-1.06767	0.471476	0.930541	-1.19902	0.522671	-1.07287	-1.53044	-0.892247	0.411132	0.505069	0.344859	0.396115	-0.0602064	-0.810416	1.37533	0.870169	-0.0277726	0.324038	1.11576
FAM129B	1.27275	-0.900424	0.553595	0.025621	-0.920775	-1.27379	-0.675519	0.712371	1.46803	1.39316	-0.82724	-2.33259	-0.890892	-1.42263	-0.261785	-1.61301	-1.58514	0.797275	2.67658
FAM208B	-1.86697	-0.136813	-0.693192	0.101593	-0.503676	-1.22899	-0.436183	0.687755	-0.477166	-0.213904	0.150513	-0.918715	-2.08748	-1.07023	-0.477675	-0.515758	-0.267852	0.523506	1.86568
FAM210A	0.644933	-0.123214	0.365081	-0.719439	-0.057992	-0.688242	-0.580648	0.358017	0.670858	0.419222	0.0327603	-0.600446	-0.241224	0.553382	-0.844709	0.311373	-0.715197	0.153949	0.201727
FAM32A	-0.154985	-2.60642	1.99653	-1.99608	-0.908774	-1.2118	-1.63369	-0.37524	-0.301625	-1.98091	-0.670125	-2.3973	-2.27569	-2.23294	0.458026	-1.76468	-1.70315	-0.11233	0.87759
FAM50A	0.379961	-0.442491	-2.12727	0.982976	1.42789	-0.251141	0.282685	0.77326	0.699917	-0.427122	2.15489	-0.00389051	0.280891	0.0648627	-0.525145	0.340419	0.857941	0.143234	0.511911
FAM83H	2.83147	-2.27965	1.93157	-0.916178	-1.29702	-2.29874	-1.56493	0.793042	1.48959	0.410598	-1.72498	-2.10967	-1.99084	-2.12784	-0.430798	-1.7371	-1.9975	-0.0654841	1.72687
FAM98B	1.41418	0.239075	-0.595489	1.65665	0.133575	0.632087	0.323512	-0.783211	0.0128381	-1.04937	0.0634992	-0.16974	-1.63718	0.161386	-2.00081	-0.668879	-0.432876	-1.32948	-1.11036
FANCF	-0.695951	-0.377693	-0.660728	0.309733	-0.341047	1.54669	1.18821	-1.52332	-1.06379	0.0405308	2.02452	-0.630402	0.634421	-0.0640489	0.833273	0.892939	0.101407	-0.0275963	-0.464333
FANCG	0.578216	0.611181	0.536298	0.997704	-0.961546	1.68116	1.68068	0.348841	-0.150933	-0.454124	2.09351	-1.56699	0.171334	1.58201	-0.468742	0.206293	-0.492949	-1.4615	-0.952725
FANCI	-1.12623	-1.22117	-1.15269	1.50744	-0.367447	1.64535	0.344996	-1.49721	-0.439689	-1.56432	0.816295	-0.353325	-0.153219	0.0655558	0.134303	-0.100801	0.816165	-0.720482	-0.435447
FANCL	0.0470826	-2.21377	0.263229	0.730299	-2.71027	0.885345	1.38197	-0.6725	0.00212387	0.961388	1.60661	-0.698214	0.360785	1.96403	-0.276259	1.32577	-0.800639	0.0229232	-0.298445
FANCM	-0.842572	-0.408253	0.428651	0.13693	0.465094	1.49381	1.38134	1.27768	0.355406	-0.251356	1.68702	-1.64988	-0.907052	0.732704	0.216618	0.0587859	-0.981457	-0.275446	-0.135877
FAR1	0.318776	0.187703	-0.699941	0.689046	0.624719	1.20636	0.817921	-1.60101	-0.969489	-0.0690979	1.39089	0.53328	-0.129547	0.0756684	2.33038	0.521667	1.14314	0.064358	0.193275
FARS2	-0.0949527	-0.564271	0.254178	-1.21936	-0.562842	-0.814225	-1.07572	-0.0798752	0.391492	-0.160683	-0.303511	-0.192464	1.46633	-1.66088	0.58681	-1.56671	-0.76059	0.397389	1.49612
FASN	1.35704	-0.519778	0.0221196	-0.621871	-0.694129	-1.64139	-1.22027	-0.328976	0.0114606	0.356338	-0.982122	-1.26151	-1.85081	-2.01529	-2.08104	-2.24445	-2.07895	0.636256	-1.1037
FASTKD5	-3.37188	0.776657	0.584651	-1.17583	0.469251	0.417751	0.297454	0.662357	0.446251	-0.125185	-1.21478	-0.351757	1.19768	-0.942985	1.71215	-0.274935	-0.375061	-0.572329	1.14865
FBXL12	-0.169454	0.140471	-0.111731	-0.660775	-0.901586	0.438337	0.0996525	-0.381208	-0.18674	-0.86907	-0.802566	0.830231	-0.367652	0.132081	0.228568	-1.98868	-0.328414	-1.00541	-0.294476
FBXO11	1.15092	-0.66145	-0.924035	-0.667573	0.115155	-1.202	-0.12307	1.52723	0.462874	0.0139084	1.1439	0.0460847	1.33077	0.133839	0.578661	0.831273	-0.787597	0.204626	1.63396
FBXO42	-0.809189	0.827734	-0.719375	0.658357	-0.575384	-0.117281	-0.647268	-1.5378	-1.24827	0.332659	-0.251583	-0.487394	-1.00805	-0.310059	1.78079	0.0778329	0.94879	0.34677	0.119502
FBXO7	1.60199	-1.16122	-0.606761	-0.386827	-1.1044	-0.861585	-0.0554095	-0.239451	-0.0970047	1.14164	2.44646	-1.23982	-0.722288	-0.891616	1.9143	0.453468	-1.11774	1.46756	-0.68185
FBXW11	0.150118	-0.3405	-0.373622	0.634049	-0.655387	-0.827463	-1.07262	0.0101937	-0.914483	-0.303398	1.22	-0.938115	-1.35419	-1.56099	-0.198029	2.13665	-0.0680268	0.854008	-0.463722
FCHO2	1.87898	-1.24462	-0.750508	-0.137715	-0.24662	-0.0701863	0.563116	2.97469	1.27811	0.801069	-0.359629	0.402276	0.568479	0.361512	-1.29767	0.234471	-1.29312	0.388511	-0.645841
FDFT1	-0.539396	-0.52843	1.1069	-1.23439	0.159098	-1.32608	-0.317908	0.785879	1.24138	0.765825	0.526562	-1.19845	-0.010735	-0.287609	-0.180063	1.01417	-1.48718	1.37319	0.551666
FDPS	0.137923	-0.233174	0.0800614	-0.0864827	0.163605	-1.15205	-0.230309	1.07131	-0.0830449	0.614243	1.37854	-0.685587	-0.99668	0.00195755	0.297824	0.00469383	-1.19566	-0.522672	0.329981
FDX2	0.256119	-1.86319	-0.476903	-0.283579	-1.02772	-1.31241	-2.12666	0.59755	1.00893	0.652445	-1.61693	-0.978516	-0.898912	-0.352783	-1.3368	-0.0765438	-1.52817	1.65658	1.57581
FDXR	-1.59356	0.464539	-0.968101	1.11541	0.12172	-0.0305257	0.293396	-1.17907	-0.478295	-0.252181	0.616064	-0.737555	-0.91479	-1.14407	-1.84825	0.623389	0.140219	-0.362603	0.281015
FECH	2.31642	-0.520415	0.498186	-1.1296	-0.568855	-1.75359	-0.28599	1.55025	0.8914	0.982878	0.0540641	-0.353883	-0.718562	-0.441037	1.82358	-0.335442	-1.20719	1.24275	1.65343
FEN1	0.15906	0.642324	-0.40771	0.775374	-0.90374	-0.292642	0.37263	0.015945	0.330351	0.202068	0.169985	0.692971	-2.16283	0.270839	-1.71107	0.116363	0.320478	-0.11921	0.280782
FERMT1	2.59259	-0.794154	1.9906	-0.0950722	-0.452523	-3.61715	-1.78749	-0.0136914	1.57073	-0.0698762	0.0271721	-1.25282	-0.513895	-2.81986	0.845786	-0.308323	-0.896868	1.55499	2.58877
FERMT2	-1.50682	1.18597	-1.25754	1.46867	0.870259	3.35527	1.65704	-0.867612	-2.27691	-1.2998	3.11076	-0.0907528	0.37096	1.26694	-0.833757	-1.52172	0.763796	0.217904	-2.75923
FGFR1	-2.363	1.22432	-2.02997	0.552176	0.537701	1.36513	-0.114621	-2.74324	-2.26051	-0.81585	1.01986	2.56689	-1.23725	-1.01273	-1.25534	0.287727	1.96821	-1.89634	-0.0733809
FGFR1OP	-0.438739	-1.52995	0.480481	-0.0851122	0.0920405	-0.383395	0.0940412	2.0551	-0.22762	0.160858	1.08684	-0.709036	0.820776	0.760932	-0.916533	1.20262	-0.131753	2.91808	0.360944
FH	-0.861972	0.377272	0.051792	-0.684503	0.748483	-0.57986	-0.38327	0.266702	1.19387	1.74301	0.877656	-0.128236	0.740856	-0.387042	1.7832	0.679786	0.906606	0.769564	-1.37711
FIBP	0.423945	-1.15158	-0.82053	0.589113	-1.09844	-0.906734	-0.406361	-0.0885103	-0.0537631	1.01532	0.328775	-1.10058	-1.4497	-0.533535	-0.578541	-0.598373	-0.274088	2.64358	0.249853
FIG4	0.0275239	-1.32426	1.30627	0.676498	-1.00268	-0.712963	-0.702834	0.205172	0.620554	0.264971	0.845395	-2.2683	-0.387328	-2.37269	0.567322	-0.994507	-2.19672	0.911598	-0.474768
FIP1L1	-0.250013	-0.318331	0.526196	-0.769896	-0.0957519	-0.0275892	-0.659264	0.459705	0.699477	1.37017	-0.456194	-0.979317	2.42551	0.701019	-0.35482	0.366181	-0.759757	-0.160492	0.828076
FIS1	1.05814	-0.738307	-2.27577	0.947542	-1.92106	0.024644	0.667606	0.152286	1.59384	0.183337	0.805178	0.0430347	-0.876912	-0.660716	-0.720159	-0.29996	0.418395	1.59207	1.03729
FKBPL	1.1892	-1.94667	0.930963	-2.15247	-1.44925	-1.63342	-1.26298	-0.207723	1.05626	0.0801588	-1.01265	-1.36478	-0.358348	-1.49564	-0.399591	0.664595	-1.17245	-0.662562	0.608226
FLCN	-1.5126	-1.05713	0.649003	-1.62085	-0.728997	-0.990942	-2.61056	-0.785923	-1.97424	-0.964283	-0.961848	-0.727107	-0.853278	-2.13764	1.32526	-1.33091	-1.28759	0.0075007	0.603946
FLI1	0.243813	1.65604	0.645805	0.325518	0.27252	0.645222	1.43731	0.150532	0.229928	0.915808	1.11871	2.09893	-0.464737	0.615504	-0.0691334	0.453067	0.0225008	0.451892	0.279936
FLII	-1.15357	-2.03757	2.48666	-0.705265	-2.24804	-2.4804	-1.87851	-1.24437	1.05383	-1.29559	-1.7466	-1.49155	-3.53516	-4.13865	1.88778	-0.979254	-1.50625	1.26419	1.92793
FLT3	-0.747512	-0.759314	1.37616	-0.62652	-0.483034	0.17339	-1.04678	-3.65755	-1.35682	0.803696	-2.16574	-1.62487	1.49991	1.19877	-2.24949	-2.06267	-0.872005	-0.537092	0.729549
FLT3LG	-0.082594	0.811027	-0.771053	1.16215	0.56783	0.355355	0.473096	-0.670261	-0.190693	-0.664934	-0.546402	0.457758	0.296396	-0.117551	-0.536005	-1.04037	0.22591	0.00454317	0.281886
FLVCR1	-0.448742	0.294841	1.64712	-0.391184	0.164756	-0.374529	1.14462	-0.35474	-0.237205	0.0195624	0.793374	-0.715023	-0.255545	0.757506	0.682086	0.520212	-0.521545	2.60046	-0.293817
FNDC3B	0.794639	1.26775	-0.769111	0.2376	0.666336	2.24842	1.47494	-0.211022	-1.74207	-1.19836	1.13214	0.395913	0.83298	1.53281	-0.339212	-1.46856	1.83676	-0.316822	0.501027
FNIP1	0.835274	0.253216	-0.325958	0.0970473	-0.405497	-0.0971044	1.21181	1.54419	0.749956	1.39511	1.44643	-0.260982	0.0390325	0.462151	1.02974	0.493652	0.103985	3.7391	0.173684
FNTA	0.731878	-0.61863	-0.164917	0.179653	-0.50257	-0.342967	-0.00470655	-0.543142	0.134017	0.319326	0.321769	0.13833	-0.72319	0.691325	0.0574086	1.37029	0.860599	2.37519	-0.67453
FOSL1	-0.566605	-0.836446	-0.699631	0.334242	-2.20329	-0.477747	-0.457509	-1.04538	0.405687	-0.716935	0.0950114	-0.382344	-0.818421	-0.201939	-1.6421	-0.426839	-0.635836	-0.509423	0.61554
FOSL2	2.62674	-1.60473	1.18753	-0.831782	-1.28444	-0.0744218	0.764536	-0.0260409	0.464517	1.89368	-0.706015	-1.48721	2.5338	0.085896	-0.331523	-1.39221	-0.766337	-0.328362	0.0811235
FOXA1	0.455841	0.986347	0.943562	-0.779977	1.42402	-0.0241772	0.953636	0.166333	0.307637	1.29866	-0.32958	1.25015	0.533547	2.04938	2.45409	0.784722	0.498022	0.514177	1.20667
FOXA2	-0.0316873	-0.0846058	2.0471	0.48757	-0.101057	-1.97315	-1.04916	-1.10974	-0.837605	0.812237	0.625662	-0.0817918	0.606575	0.369554	-0.147598	1.22904	-0.402349	1.11299	0.249974
FOXC2	-0.230323	0.524383	0.78329	-1.28578	-1.39988	-0.720727	-0.159739	-1.43105	0.344072	1.19891	0.547356	-0.818561	-0.946274	-0.0804215	0.326924	1.14945	-0.598704	-0.813505	-0.401539
FOXF1	-0.47548	5.19721	0.149518	0.407739	2.27401	3.37079	3.44506	2.22307	0.318549	1.25019	3.3717	0.230905	0.131756	2.87965	-0.67767	2.08716	2.2161	0.281862	0.220557
FOXK1	1.42028	-3.05896	-0.44467	-1.64914	-1.17591	-0.235904	0.253227	0.15445	0.0024306	0.112159	-0.546579	0.447828	-0.78147	0.587425	0.454755	1.6132	0.921281	0.526104	0.400749
FPGS	0.420775	-0.380874	1.55556	-2.44562	-0.4326	-1.34148	-0.969721	-0.0819036	0.143622	0.921425	-1.12673	-0.698741	0.314711	-0.990098	1.4552	-0.167435	-1.09396	0.944127	-1.12184
FTSJ3	-0.428354	0.417547	0.75936	-0.288894	-0.460034	-0.546425	-1.28751	0.312308	-1.50423	0.163041	0.234949	-0.248786	-0.325066	-1.59059	-0.01491	-0.814666	0.178082	0.031234	0.381375
FUBP1	-0.457891	-0.712302	0.975562	-0.232952	-1.36135	-0.87171	-0.311053	-0.194753	0.213558	-0.249769	0.390989	-0.975665	-1.20761	-0.460588	-0.98577	-0.207971	-0.859741	0.645906	0.743012
FURIN	-1.24389	0.78318	0.300149	1.99892	0.523554	-0.0294782	-0.802227	-1.08556	-1.51031	-1.5769	0.479225	1.93352	-0.208577	-0.0931977	-0.590682	1.12874	1.99715	0.0676104	-0.424552
FUS	-2.02064	-0.0214656	0.889768	-0.834015	0.229108	0.146896	-0.569774	-0.87606	-1.726	-0.514734	0.921042	-0.980861	-0.928235	-0.272317	0.0404709	-1.58489	-1.27196	1.27302	-1.92159
FXN	-1.26696	-0.0819742	1.12619	0.280384	0.708	2.48887	0.924524	0.43293	-0.813741	-1.65972	-0.222033	0.10972	-1.89085	0.547975	-1.14469	-1.42271	-0.668729	-0.974941	-1.57511
G6PD	-0.564929	0.208907	0.086049	0.196026	-0.318568	0.382598	-0.158724	0.812898	-1.89742	0.264819	0.0415584	0.218128	-1.08447	0.146709	1.48142	0.135739	-0.560877	0.178348	-0.250811
GAB1	1.45964	-1.07205	0.914365	-0.320564	-0.594344	-0.611612	0.00917888	2.00374	0.827382	0.25912	-0.709708	0.646339	-0.694927	1.51922	0.495285	1.79983	-0.248197	-0.579744	1.63179
GAB2	-0.33251	0.370252	-0.171664	0.353806	0.949138	-0.364946	0.0155772	0.744493	-0.564961	0.309493	1.8601	-0.185535	-0.702653	-0.616856	0.00548919	-0.875241	0.582266	0.232604	-0.21218
GABARAP	-2.07032	0.21193	-1.27036	0.196187	1.05286	1.88467	0.239244	-1.06037	-0.650437	-0.755622	0.357666	2.3341	-1.51903	-0.492655	-0.141972	0.547449	1.93663	-1.06061	0.466823
GABPB1	-1.07012	2.18003	0.869086	2.05913	1.58616	1.34407	2.16543	1.10161	-0.649641	-0.359493	0.46254	-0.0522874	0.0562648	1.10655	0.131261	0.386541	0.11915	-0.40934	-1.01215
GADD45GIP1	0.157654	-1.93828	0.324057	-0.975739	-1.26778	-1.01467	-0.75361	-0.0448398	1.60844	-0.070995	-0.709414	-1.38496	1.32517	-0.223631	-0.0684403	-0.470462	-2.1177	1.49776	0.974738
GAK	2.26019	-1.16954	-0.427157	0.4359	-0.748601	-0.757373	-1.3159	0.225084	1.15564	1.63042	-0.0663869	-0.26826	-1.10628	-1.71774	1.70255	-0.147739	-0.280219	0.285362	1.4965
GAL	-0.45664	-0.62516	-0.160977	-1.05848	-2.34428	1.32868	2.73807	-0.655245	0.795444	-0.426608	-0.41838	0.0516046	-0.835708	-0.181545	-0.707128	-1.31522	-0.00141228	0.783137	0.330787
GALE	1.04199	0.891068	-1.14323	1.12983	0.397522	-1.01386	0.315311	1.10178	-0.142221	0.979424	3.11453	-0.9284	0.441364	1.18886	0.316994	0.173459	0.107785	2.29249	0.324594
GANAB	1.01034	1.00274	0.480405	0.472143	-0.0509977	0.367271	0.968374	-1.10613	-0.243656	-0.269441	1.34422	0.94156	-0.980778	0.416302	0.754804	-0.16724	0.805264	1.77085	0.433162
GAPVD1	1.34869	1.94813	-1.75697	1.14771	1.41115	1.48111	2.83914	1.10322	-0.399089	0.581864	3.95298	0.549803	0.740237	1.89776	0.701546	1.28692	1.0912	1.61609	-0.0289114
GAR1	-0.0542534	-0.893091	0.0777859	0.154993	-1.24782	-0.0833242	0.0140176	-1.27122	0.715394	-0.315659	1.03012	-1.29015	0.0637547	-0.586228	-0.653215	0.908462	-0.381713	-0.189775	-0.00586325
GART	0.605317	-1.67854	0.301899	-1.63999	-1.1993	-0.704217	-0.342471	-0.011149	0.458049	1.51374	-1.45173	-0.248184	1.87979	-0.353289	1.20484	0.156572	-0.431572	1.73027	-0.606287
GATA3	-1.26028	-0.52833	0.879307	-1.28827	0.277802	1.36979	0.387203	-0.539342	0.542127	0.996474	0.401041	0.342515	-0.095233	-0.201606	0.771699	0.337344	0.0920696	1.51988	2.0277
GATAD1	-0.80355	-0.371399	1.11314	-0.502144	-0.401427	-0.587002	-1.50869	-2.22313	-0.818369	0.502766	-0.500717	0.795345	-1.4296	-1.84289	0.127342	-0.571114	-0.0129116	1.0657	-0.267894
GATAD2A	-0.459648	0.417587	0.331604	0.331887	0.624659	0.277465	0.463195	-1.116	-1.76265	-0.48138	0.936314	0.736745	0.299176	-0.137678	-0.594611	0.287508	0.741338	-0.0963346	-1.17114
GATB	0.464754	-1.00878	-1.00088	-0.34016	-1.76108	0.00663121	0.453097	-0.404651	1.32672	-0.779523	-0.612952	-0.80527	0.993275	-0.194202	-0.437681	-1.11775	-0.564713	0.549391	0.799305
GATC	1.4929	-0.782782	0.075488	0.000633134	-0.863112	-0.997048	-0.30602	1.51195	1.26728	0.237548	-0.973859	-0.0662495	0.809889	-1.1307	0.995192	-0.619643	-0.85636	0.270978	0.753394
GCLC	1.84083	-0.264039	-1.22174	-0.327152	-0.230078	0.235779	0.793309	0.342992	-0.758483	0.653386	1.04648	-0.58576	-0.337889	1.07981	1.27391	0.0357237	-0.658009	1.9214	0.0376864
GDI2	1.52413	-1.23798	0.453077	0.0127247	-0.422207	-1.95392	-0.826364	2.14643	-0.25201	-0.439475	0.857639	-1.82714	-0.331218	-1.22454	0.288688	-0.974407	-2.17487	0.126262	1.584
GEMIN4	-0.258728	-0.614903	0.359643	-0.86226	-0.391965	-0.889943	-0.564019	0.699978	1.24838	0.868096	0.294557	-1.60186	-0.599086	-0.90772	-0.759715	0.364841	-1.68226	1.67909	0.568529
GEMIN7	0.111742	0.0892127	0.3384	0.823731	0.0434797	-0.210746	-0.783272	-1.44502	0.955054	-0.0935886	-0.339729	-0.0776956	0.222046	-0.613645	-0.684963	0.466714	-0.0604281	-0.342849	-0.193848
GEMIN8	-0.401773	-1.03228	0.48071	0.322305	-1.10576	-0.492351	-0.124284	-1.33898	0.872215	-0.0212527	0.0994065	-2.00704	-0.452923	-0.963492	1.36173	0.353259	-1.56321	0.641162	0.179218
GET4	-0.2867	0.195707	-0.309977	1.09821	-0.0987735	-0.148623	0.277959	2.30874	-2.20404	0.832102	1.89723	-0.138244	-1.07827	-0.401135	-0.459041	-0.265418	-0.921054	-0.432478	1.11003
GFER	0.851352	0.147581	-0.37081	0.983359	0.366236	0.138811	0.7121	-0.0687509	0.225596	0.11585	0.976576	0.135564	0.424069	0.816668	-1.19878	0.492604	-0.562582	-0.97294	-0.38253
GFI1	2.76159	1.31496	-0.382555	0.305063	0.797221	1.57259	3.27218	0.954885	0.171435	1.90779	2.98092	1.088	3.77845	1.90203	0.438792	1.90944	0.943737	-0.067327	0.968597
GFI1B	-1.65833	-0.161244	0.843372	0.323592	-0.517872	-0.249655	-1.08685	-0.395181	0.199222	-0.112917	0.812214	-1.84146	-1.32248	-1.41412	0.216002	-2.61119	-0.327446	1.46702	0.239556
GFM1	-0.9872	-1.18132	0.755182	-1.18668	-0.378188	-0.773451	-0.432373	1.10436	1.07867	-0.113528	-0.712276	-0.668933	0.547555	-0.500549	1.51067	0.202687	-0.675817	0.471034	0.713327
GFPT1	1.31529	-1.53455	0.828426	-0.76719	-1.78873	-0.0686586	0.652274	-0.694729	0.0184883	1.94239	0.748573	-1.08181	0.106103	-0.126393	1.53292	-1.1305	0.0339693	1.92844	-0.908397
GGNBP2	1.31299	-0.422352	-0.556922	0.654953	-1.15895	0.00163076	0.405278	-1.20318	-1.14638	0.328098	0.503902	-0.443121	-1.21644	-0.46356	-0.124974	-1.13841	1.22202	-1.14577	1.05033
GGT1	-1.63808	-1.00491	-0.55103	0.728139	-0.441148	-0.185415	-0.691593	0.442264	-0.582699	0.695146	-0.404712	-0.615765	-0.814515	-0.976341	-0.960561	0.314557	-0.535411	0.504004	0.122231
GIGYF2	1.08947	-2.44253	0.0698603	-0.639098	-1.23694	-0.385962	-0.400323	0.559872	-0.544288	1.68246	0.36664	-1.26785	-0.992893	-1.03429	1.027	-0.492224	-0.940402	1.11848	1.18641
GJC1	-1.39245	1.05843	-0.195302	-0.189877	0.933597	1.45076	1.51185	-1.0658	0.475324	1.9527	0.174167	1.55595	0.886239	1.253	1.18605	1.02608	1.32417	-0.0488117	-0.622071
GLCE	-0.899049	1.19494	1.58399	0.259414	1.29305	1.16068	0.140596	-1.62059	-1.31348	-2.70218	0.409937	2.27	-0.280056	2.14609	-0.925736	1.22636	1.91815	-1.36516	0.0792753
GLE1	-0.364526	0.665572	1.06522	0.787787	1.65498	0.594142	1.12046	0.159814	-0.818709	-1.485	0.456192	-1.11075	-0.63128	-0.647513	-0.648743	-1.11115	-0.424975	-0.114902	-0.528799
GLI1	-0.299775	-0.34602	-1.12971	-0.150336	-0.395273	0.409513	-0.550697	-1.12323	-1.08498	-0.972893	-0.929066	-0.165149	-0.765858	-0.313739	0.316948	0.939516	-0.505579	-1.33071	-0.864944
GLMN	0.0606267	-0.895517	-0.645801	0.10836	-1.19206	-0.900068	0.314281	0.0484395	2.07957	1.09449	-0.431532	-1.44271	-0.652674	-0.0654106	-0.802619	-0.416242	-1.89734	0.0731332	0.275544
GLRX3	0.106318	0.331142	-0.704797	0.556312	2.08818	1.3581	2.16594	1.28842	-1.20499	0.405155	0.083061	0.338732	0.132638	2.66063	-1.31836	0.824329	0.690587	-0.793275	-1.27648
GLS	1.16549	0.890172	-0.630246	0.067302	-0.128269	-0.239654	0.756408	0.923548	-1.08013	1.4829	1.05733	-0.271058	-0.525246	-0.035323	0.252037	1.92923	0.0616598	2.91352	-0.832981
GMNN	1.1867	-0.31708	-0.281893	-0.427649	-1.73465	-0.444102	-0.0966881	-0.356889	-0.159052	0.588512	-0.960105	-0.954826	-0.821053	0.165781	1.33043	-1.54157	-0.936884	0.327953	0.503996
GMPPB	0.324291	-0.670449	0.901933	-1.03257	-1.76778	0.188198	0.344724	-1.0024	-0.767293	0.385078	-0.245736	-0.891363	0.252553	-0.00133506	0.167368	-0.24494	-0.462574	2.73462	-1.14839
GMPS	0.226485	-0.780819	0.951827	-2.21785	-1.74201	-0.853182	0.211336	-0.00842082	0.413586	2.42034	-0.333479	-1.21416	1.1138	-0.140125	1.09031	-1.04404	-1.22311	1.84738	-1.47909
GNB1	-0.89251	1.78428	-2.47551	1.16798	1.4627	-0.0596131	0.0823288	0.247698	-1.28203	0.56845	0.683322	-0.475343	-0.0284287	1.07991	-0.448576	0.608912	1.3153	1.22524	-0.997451
GNB1L	-0.674116	-0.687245	-1.16876	1.15987	-1.00435	-1.01684	-0.177866	0.481455	1.34888	0.519672	0.904039	-0.370414	0.240022	0.210495	-2.21255	0.546939	-0.197314	-0.585628	1.2848
GNB2	1.13182	0.891905	-0.563448	0.916911	1.86831	-0.0313581	-0.934748	0.979613	-0.589514	1.89577	0.498224	-0.584619	-0.468561	-0.454224	-0.505796	-0.289428	0.598677	0.040122	-0.829921
GNG5	0.188688	0.0772086	-1.1801	-0.0812285	-0.168233	0.0227794	-0.906613	-0.613751	-0.101416	0.652026	1.56228	-0.462633	0.368782	0.33336	0.675963	0.0335675	-0.0321158	0.764087	0.375292
GNL1	0.267051	-0.363802	0.725364	1.04916	-2.03171	-0.0473089	-0.555718	-1.02755	-0.81284	-1.00482	0.709824	-0.60467	-1.04159	-0.539562	-1.51238	-0.25571	-0.0570669	0.00984935	-0.0746158
GNPNAT1	0.542973	-1.39952	0.220397	1.00732	-1.7206	-1.25558	-0.822235	-0.356398	-1.03083	0.791945	1.11584	-1.16307	-0.539401	-0.580267	0.671516	0.0483498	-1.62211	2.16026	-1.27353
GOLGA6A	-0.699351	-0.217259	0.493331	-1.60522	-0.493952	-0.0877501	1.03875	1.60801	1.37692	3.18816	0.147107	0.0217724	1.7229	1.32576	-0.487277	0.623464	-1.01016	2.77205	0.502948
GOLT1B	-2.18254	0.913382	-2.4796	1.07964	1.81056	1.95279	0.760789	0.401696	-1.25571	-0.843473	0.964535	1.66779	-0.268682	0.225122	-0.929463	1.59741	2.61648	-1.38082	-0.67187
GPATCH1	-0.262793	-0.739244	0.837384	0.0125792	-0.794194	-0.691981	-1.05989	-0.344735	-0.424269	-0.240269	0.0308573	-0.643574	-0.849685	-0.92739	0.7123	0.159721	-0.525822	0.215166	0.00695909
GPATCH8	-0.182795	-0.0779426	0.28224	-0.738948	-0.468635	-0.541306	0.199154	0.605065	2.34178	1.02889	-0.258103	-2.2777	-0.699823	-1.26622	-1.09922	0.409989	-1.11103	0.575887	1.06304
GPI	0.84918	-0.528694	-0.563495	0.987421	-0.0232021	1.39589	1.39446	0.656776	-0.151564	-1.11764	0.67119	-0.75759	-0.620202	1.15587	-1.13472	-0.525068	-1.6415	0.0787616	-1.00481
GPR61	0.746525	-1.11052	-0.300962	-0.221583	-1.0503	0.52998	1.21285	0.391884	-0.765206	-0.259258	0.465701	-1.88635	-1.1922	-0.407883	-0.799229	-1.84596	-1.18128	1.71812	0.252852
GPS2	0.353175	-0.488837	-0.150734	0.330826	-0.116376	-1.59673	-2.33757	0.42946	-0.531926	-1.39337	0.469866	-1.26454	-1.40434	-0.344482	-0.441712	-1.44491	-0.874677	0.59921	-0.0733436
GPX4	-1.19665	1.57822	-0.80545	-0.151969	1.99219	3.1321	2.0793	1.37557	-1.07716	-0.0892263	0.993526	-1.0783	0.318802	2.1085	-0.705488	-0.763181	1.29162	0.390601	0.403536
GPX8	-0.872088	0.047087	0.522951	-0.0896166	0.177964	0.590397	0.904787	-0.440818	0.101829	-0.405597	0.47919	-0.895548	-0.0587644	0.247784	-1.90396	-0.516951	-0.720851	0.00270608	-1.08483
GRB2	-0.302741	-0.232304	-1.21212	0.552858	0.495657	-0.0628121	0.79887	0.262472	0.521414	-0.133876	-0.192685	0.0081649	1.57113	1.00313	-2.73058	-0.671827	-0.341976	-0.47958	2.25829
GRHL2	1.55312	-0.609262	0.689867	-0.940022	-0.804009	-2.26849	-0.749502	2.18878	1.45638	0.724689	-1.03115	-1.31855	0.116823	-0.0470261	0.436012	0.817793	-2.21466	2.40876	3.7606
GRK2	2.13019	-1.07708	-0.291858	-0.674961	-0.801004	-1.64718	-0.131299	-0.0449607	0.512724	-1.64401	-0.561038	0.235388	-0.37832	0.218967	0.432719	-0.0632616	-0.902123	0.885897	2.37854
GRSF1	1.175	-1.63248	1.25791	-2.19127	-1.67394	-0.992562	-1.22692	-1.08774	0.394165	0.22159	-1.09635	-0.726361	1.99559	-1.04305	1.37998	-0.412545	-1.44767	-0.338144	1.34364
GSE1	0.90317	1.00739	0.773809	-0.39982	1.21022	0.907418	1.7605	0.831162	0.14113	1.10971	1.93894	0.410165	0.99781	1.04725	1.70167	0.984962	1.4373	-0.527886	0.246039
GSTM4	0.364317	0.0917216	-1.28054	0.060143	0.703821	0.983132	1.85561	-0.382484	-0.947986	0.45394	0.312952	0.0108022	0.704204	0.798037	-0.103396	-0.0745243	0.866908	-0.242395	-0.157507
GSTP1	1.08784	0.186341	0.265335	-0.475152	-2.05946	1.40528	3.04471	0.0234743	1.64918	-0.639108	-0.540789	0.321459	0.526309	2.05009	0.190888	1.09413	0.565208	-0.121628	0.211144
GTF2A1	-0.157636	1.88126	0.473581	-0.525769	1.85083	0.291028	0.777275	0.549878	-0.650483	-0.107033	1.65486	-1.1577	0.579119	0.671245	-0.31165	0.667683	-0.939817	0.856905	-0.0437029
GTF2F1	0.240572	-1.10309	0.243455	-1.27167	-1.49492	-0.493508	0.329844	-0.12675	0.214574	1.30372	-0.157667	-1.46938	-2.27041	-1.03161	-0.0765036	-0.704283	-1.54267	2.2131	0.451759
GTF2F2	-0.110091	-0.0749285	0.108488	-0.310694	-0.546951	1.11967	1.22636	0.403936	0.010511	-0.674653	-0.126959	-1.16212	-0.612667	0.228803	1.19977	0.197767	-0.643683	1.55849	0.357852
GTF2H1	0.52793	-0.591896	-0.0423248	-0.083053	0.702852	-0.192448	0.323396	0.401379	1.31906	1.5367	0.643092	-0.245182	1.29246	1.00265	0.250266	0.898003	-0.444424	-0.16446	0.144553
GTF2H2	-0.425221	-2.87039	0.392931	0.502234	-2.70945	0.419894	1.69533	-1.97941	0.989046	0.777742	0.446491	-0.604593	-0.5952	-0.110021	0.867632	-1.24152	-0.895942	-0.820467	-0.00738578
GTF2H2C	0.0179581	-0.543759	-0.0121268	0.675236	-0.661641	0.0459858	0.204188	-2.32577	1.489	0.510344	-0.262557	-1.18984	-0.754925	0.476994	0.686683	-1.6517	-1.0369	0.0424302	0.291942
GTF2H3	-0.202185	-0.114044	-0.218069	1.61795	-0.914627	0.670208	0.631612	-0.883328	0.526677	-0.393458	0.394322	-0.690495	-0.424029	0.397583	-1.21321	-0.213836	-0.412625	0.334745	-0.104029
GTF2H5	-1.19545	0.440447	-0.297049	0.459034	0.672412	1.27654	0.688405	-1.29054	-1.42738	1.41	0.981851	0.0399146	0.239257	1.32804	0.0897526	0.0440719	0.667981	0.0716227	-1.9283
GTF3C4	0.145425	-0.492365	0.303404	1.39154	-0.847455	-0.12158	0.837848	0.095792	-0.234943	-0.0765891	0.937959	-0.759172	-1.11952	0.664892	-1.33699	-0.458254	-0.704668	0.894857	-0.892971
GTF3C5	0.465977	0.568597	-2.19757	1.5019	0.869502	-0.407457	-0.0897317	0.0237589	-0.100616	0.54078	0.0271333	-0.66519	-1.0214	-1.07253	-1.52481	-0.280427	-0.555829	1.3354	-0.466006
GTF3C6	-0.0734171	-2.24039	-0.178555	0.878206	-1.11921	-1.11081	-0.985846	-0.253827	-0.528574	0.318377	0.0373176	-0.555402	-1.58066	-1.36688	-0.250599	-0.0999911	-0.0254546	1.59631	0.361821
GTPBP10	-0.155679	-0.179965	1.05114	-1.56949	-0.875481	0.424773	0.609637	0.397586	0.934991	1.5474	-0.541956	-0.46201	0.306236	-0.463873	-0.0123401	-1.57074	-0.707243	-0.757945	0.384516
GTPBP8	1.27667	-0.731789	-0.56771	-1.39334	-1.41225	-0.79842	-0.0410141	0.137532	1.96633	0.542006	-0.715651	-1.26398	0.763044	0.214728	-0.182214	-0.0124749	-1.60378	1.60211	2.34499
GTSE1	-0.0346271	0.471922	-1.77181	0.184451	-1.1674	0.142382	-0.148171	-0.190917	0.505866	-0.536803	0.43739	0.424882	-0.386709	0.7435	0.999285	0.685825	0.569415	1.49972	0.416425
H2AFZ	-1.12613	1.4735	1.22236	0.574956	1.25791	0.95048	1.22349	-0.702069	-0.62066	-0.388722	0.890015	1.21689	-0.851878	-0.269845	0.199232	1.06288	1.76657	-0.274882	0.663526
H3F3B	-0.694148	-0.455268	-0.663665	-0.22943	0.169672	1.59843	0.907301	-0.286911	-1.05371	-0.321995	1.18757	-0.89215	0.555901	0.658156	-1.45066	-1.87137	-1.00603	1.16328	-1.34538
HAND2	-0.755327	2.27793	0.268569	0.63085	2.37029	2.92979	1.9071	1.48	0.749382	1.68281	0.288853	1.08027	0.74414	1.66502	-0.106871	1.55212	2.56185	0.593651	0.313494
HAPLN2	0.480971	-0.59783	0.552633	-1.60674	-0.507942	-1.22098	-0.709668	1.1	0.668616	-1.0214	-0.973782	-0.571907	-1.85153	-0.421371	0.714575	0.199136	-0.62547	1.10399	0.504195
HARS2	-0.19479	-0.285588	-0.103132	-0.567942	-0.591879	-0.109306	0.754413	1.57005	0.868981	-0.0369935	-0.843958	-0.152845	1.135	0.339513	1.4995	-0.258287	-1.03711	-0.445675	1.05904
HAUS2	-0.343644	-1.29107	-0.995396	-0.637862	0.019261	0.40098	0.316904	1.9333	-0.856062	-0.540739	-0.0586955	-0.731867	-0.946001	-0.360122	0.510331	0.213743	0.303736	0.792651	0.751213
HAUS3	-0.880743	0.816759	0.486805	-0.57123	0.248869	0.805018	-0.143569	-2.27014	-0.799658	0.00616527	0.988147	0.857689	-0.427782	0.0668914	0.082346	0.430398	1.42164	-0.648317	-1.49356
HAUS4	0.0769016	-0.606146	0.485178	-1.04478	-0.0747707	-0.685172	-0.8385	0.547161	0.200964	1.79991	0.469182	-1.11437	0.206356	-1.26235	-0.200946	0.890248	-1.50308	-0.0400259	-0.105563
HAUS8	-0.357519	-1.7989	1.23774	-2.06284	-1.12723	-0.527169	-0.735821	0.457255	-0.27074	0.752049	-1.73436	-0.946331	-1.22596	-0.745525	1.33067	-0.655967	-1.34273	1.37225	0.323802
HBS1L	-0.44989	-0.0830427	-0.616597	0.105026	-0.654286	0.41987	0.607427	-0.115072	-1.11748	0.803686	-0.230278	-0.805713	-1.24967	-0.541223	1.21178	-0.475098	-0.698816	0.873278	0.449495
HCFC1R1	1.32212	0.649611	-0.0855985	0.215272	0.304286	0.514011	-0.758896	-1.96045	-1.30418	1.26766	0.650152	-0.620876	0.0582371	0.158512	0.240544	0.783284	-0.54519	-0.165159	-1.27874
HDAC2	-1.13374	-0.799478	1.17211	-0.622801	0.480573	0.896903	-0.524496	-1.43053	-0.969815	-1.73856	-1.99135	1.0842	-0.66196	-0.788268	-0.46097	0.662125	0.505417	-1.53531	-0.143404
HDAC7	1.14619	-0.0533576	0.0298638	-0.594532	-0.9808	-0.619456	0.426961	0.878998	0.664288	1.04854	-0.39922	-1.50313	-0.918325	0.376192	-0.105526	0.750413	-1.07812	1.11622	0.534979
HEATR3	-0.813253	2.11501	0.779397	0.105585	0.160888	0.069625	-0.00459596	-1.61082	-0.0789771	0.364494	0.840138	1.046	-0.146023	0.243902	0.450803	1.44196	0.385263	1.20547	-1.68782
HECTD1	-0.0437736	-0.11004	0.315358	-2.01095	-0.0154578	0.832724	0.889392	2.0233	-0.129158	-0.179522	-1.03133	0.862217	0.527242	2.08187	-0.24617	0.65527	-0.0890631	-0.342396	0.659057
HERPUD1	-0.135844	1.00274	-1.88452	-0.484323	0.816586	-1.09325	-1.81576	-0.495011	-0.969016	1.60047	-0.0616349	0.958257	0.244594	0.821227	0.465324	0.106975	0.0775033	-0.0888779	0.661792
HES1	-0.775168	-0.697762	0.528113	-1.38186	-0.807601	-1.30881	-0.429686	0.362723	0.252446	0.0309924	-0.588142	-0.682165	-0.540414	-1.47514	1.00581	0.540327	-0.945214	-0.603874	2.28252
HEXIM1	-1.18287	-0.412763	0.252409	-1.15254	0.515766	0.967857	0.262194	0.0366165	-0.636217	-0.0423526	-0.638292	1.00312	0.635067	-0.506166	-0.0531484	-0.177117	0.500773	1.67057	1.41291
HGS	0.327732	0.111306	0.51728	-0.535876	-0.421485	0.234349	-0.488086	0.296961	-0.491297	1.71138	1.30061	-0.398988	0.193547	-0.275193	-0.0919812	0.346973	-0.353519	0.718586	1.29056
HHEX	1.33035	0.978269	-1.29442	-0.396638	-0.0349623	0.759323	1.46693	0.728192	-0.315895	-0.664182	1.439	-1.59317	-0.0199335	1.16078	-1.20538	-0.0972085	0.109643	-0.410374	-0.130961
HIF1AN	-0.607841	0.553347	-0.296366	1.17634	1.03779	1.14734	0.687803	-0.328637	-0.841833	0.226804	1.32049	0.478698	-1.07474	0.193472	-0.356668	-0.0364691	0.825879	0.532972	-0.64016
HIKESHI	0.799047	-0.718	0.719938	-0.949955	-1.77873	-1.93265	-0.764631	-1.33375	-0.675662	-0.283214	-1.16668	-0.956784	0.107182	-1.65172	0.781605	-0.621374	-1.58071	-1.88941	-0.870248
HIST1H1E	1.18683	0.528623	-0.225894	0.34789	1.28288	-0.723869	-0.821028	-0.126975	0.359938	1.20169	1.29368	0.542902	2.0765	-0.0803142	-0.194041	1.23481	0.2464	0.739203	-0.583537
HIST1H2AI	0.917169	0.826493	-2.17145	1.54523	1.59088	0.546298	1.98802	3.45826	-0.799947	0.91099	2.33858	0.266041	0.890972	-0.810599	-1.89322	1.63329	1.99567	-0.494406	1.73707
HIST1H2AJ	0.0670013	-0.257908	0.26317	0.0473417	-0.128034	0.359026	1.02687	0.188261	-0.638823	-1.16789	0.838687	0.139769	-1.00628	-0.589359	-0.609776	0.301099	0.201608	0.945117	1.46918
HIST1H2BC	-1.33568	0.475113	-0.0984268	-0.0299295	-0.331321	1.40957	2.23262	-0.556356	-0.950086	0.0461084	2.16782	0.158746	0.420274	0.928443	-0.00368811	1.58368	1.65506	0.793475	0.332128
HIST1H2BI	-0.485934	-0.294625	0.831807	0.169557	-2.04491	0.363255	0.917324	-0.409548	0.0970024	0.872668	1.64071	0.0357894	0.140719	0.370572	-0.940985	0.2618	1.06869	0.0305703	1.44615
HIST1H2BM	-1.14581	0.139222	0.457174	-0.145696	-0.836888	0.720978	0.189029	-0.074072	0.905344	-0.252306	1.37978	-0.0712844	-0.443226	0.140917	-0.145157	0.261214	1.43814	0.711994	0.93794
HIST1H2BN	0.848627	0.393546	-1.05698	-0.440011	-0.394857	-0.665184	-1.16016	0.0275431	1.45744	1.47149	1.54055	-0.322736	0.276019	-1.26988	-0.638647	1.65253	1.02521	-0.553747	2.29735
HIST1H3B	-0.18773	0.0134658	-0.821914	1.07539	0.746531	0.254067	0.513398	-0.966472	-0.412417	-1.75996	1.32907	0.882286	-1.25163	-0.638955	-0.176076	0.415561	1.57726	0.696379	-0.537395
HIST1H3I	0.15424	-1.77322	0.364383	2.11464	-0.943452	-0.0194503	-0.287174	-0.137005	-0.0434994	-0.848865	1.80255	-0.255038	-1.56825	-1.54727	-0.418946	1.02589	0.152512	0.173715	0.0171446
HIST1H4A	-0.641972	-0.97288	0.923662	-0.00425121	-0.389833	-0.177381	0.00576359	-1.981	0.194447	-1.33296	2.11495	-0.913464	-1.46669	0.232848	1.81722	0.981017	0.440935	1.41381	-1.01984
HJV	2.09361	-1.34466	-0.186953	-1.07	-0.251558	-0.0337586	0.261361	1.68704	-0.571999	0.273285	-1.0626	-0.197953	-1.67509	-0.203629	0.972343	-0.897076	-0.348374	1.66254	1.3031
HMBS	0.695107	-0.922724	-0.298139	-0.899828	-0.894737	-0.431193	-0.191003	1.68608	0.101479	1.8593	-0.345038	-0.155205	-0.682391	-0.170866	2.04588	0.630758	-0.836595	1.61415	0.274611
HMGA2	1.05672	1.87431	1.2635	0.0224121	0.62274	0.413053	0.344944	0.381019	-2.22834	-2.03005	-0.114124	-0.506359	0.304689	-0.187175	-1.46712	-0.74588	-0.773961	0.0195212	-1.4639
HMGCR	-0.899451	-0.0352611	1.97588	-1.03024	-0.771036	0.556538	-0.651322	-0.518575	-0.109721	0.632318	-0.4811	0.388587	0.423578	-0.0726892	1.09591	-0.964484	0.318452	2.41039	-1.69523
HMGCS1	-1.37738	-0.0794906	2.08396	-1.02112	-0.0354338	-0.510097	-1.25754	-1.56839	0.300663	0.779665	0.211549	0.121846	1.76206	-1.40187	0.85166	-1.20804	0.241607	1.78684	-1.95034
HMGXB3	-1.20089	-0.936054	0.776129	0.993329	-1.0236	0.46706	0.36388	0.162261	-0.045986	0.020714	1.42545	0.00692125	-0.800141	1.00877	0.205458	0.372749	0.396459	0.271428	-0.151988
HNF1A	0.398653	0.533122	-0.704779	1.3851	0.590341	-2.72398	-1.45793	-0.966163	0.316518	0.940175	-0.492807	0.613287	-0.165228	-3.23054	0.0653667	1.85896	0.767054	0.395471	-0.132376
HNF1B	2.25035	0.678555	3.3902	1.33406	0.157058	-1.10965	0.472784	-0.854044	1.72699	2.21952	0.638464	0.445567	1.69866	0.717073	0.957243	-2.92535	-0.114076	2.32498	0.60256
HNRNPA0	-0.712211	1.54765	-0.710197	1.25031	0.986723	1.19731	0.987724	-0.142096	-0.120259	-0.4851	-0.048461	0.805785	1.58028	1.39384	0.355694	1.05726	1.46774	-0.354699	-1.85258
HNRNPD	0.394342	-2.01817	-1.43192	1.26759	-0.998956	0.189419	1.2117	0.0285593	0.600545	0.744082	1.02244	-0.543142	0.532003	0.385544	1.39527	-0.27402	-0.911388	1.96191	1.22601
HNRNPL	0.658823	0.642654	0.363966	0.109478	0.513919	-0.131186	-0.215703	0.784793	-0.512853	0.53731	0.856075	1.70184	0.547199	-0.346212	1.37784	1.922	0.674401	0.330958	0.739199
HNRNPM	1.69012	-0.951482	-1.29349	0.979257	-1.62039	-1.61577	-1.52282	-0.693987	0.8049	1.26884	0.361248	0.277033	-0.00469704	-1.60804	0.733892	1.63449	-0.189484	0.520375	1.32298
HS2ST1	-2.61977	0.412893	-1.34602	-0.62822	0.657744	1.99289	1.10446	-0.0120791	-1.25714	-0.060707	0.635443	1.17618	1.68618	1.40314	0.0191242	1.12384	1.41533	-0.24603	-0.149598
HSCB	-1.26554	-0.827935	-1.18693	1.00849	-0.106847	0.758493	0.445033	0.863176	-1.49591	-2.48456	0.477181	0.331686	-0.898322	0.0948186	-2.80386	0.842836	1.17483	0.0671219	0.513064
HSD17B10	0.876237	-2.083	1.92995	-0.52717	-1.34216	-1.39368	-0.908868	-1.29662	1.01849	0.127178	-1.59269	-0.77054	0.894706	-1.77338	1.9159	-0.0997925	-1.09569	-0.494207	1.04875
HSD17B12	-0.0546585	0.116191	-0.0279596	0.0321638	0.889504	0.655674	0.417659	-0.185955	-1.02926	0.127126	0.989861	-0.24037	-0.447606	-0.741626	0.050184	0.912948	-0.419975	-0.182497	-0.475546
HSD17B4	-0.0385673	-1.76919	0.269457	0.286069	-1.95418	-2.2181	-0.731441	-1.28762	0.242522	0.342846	-1.22891	-2.406	-0.864469	-0.236186	-0.666461	-0.815718	-1.78984	0.194408	0.755732
HSF1	2.12438	0.250769	0.781897	-2.16605	-1.02429	-0.222155	1.07838	0.661545	0.336842	2.1522	0.348669	-0.724001	-0.0353098	1.11299	-1.23855	-0.070421	-0.850686	0.196606	-0.738942
HSP90B1	0.472424	0.288155	-1.87637	1.08408	0.00432499	-0.480412	-1.4246	-2.23409	-0.0574109	-0.412824	-0.152871	0.875841	-0.867077	-1.39775	-0.728228	0.79778	1.02026	0.410203	-0.24563
HSPA13	1.29675	-0.28467	-1.55473	0.554673	-1.30927	-0.870373	-0.759742	0.360111	0.655229	-1.49167	-1.06316	-0.435267	-1.53244	-2.52817	-0.232058	-1.5234	-0.538533	-0.418488	1.44246
HSPA14	0.499442	-0.0428871	-1.04538	0.75621	-0.508766	0.28849	0.589857	0.860953	0.0376032	-0.000417293	0.167863	-0.0390656	0.818554	1.50227	-1.91357	-0.647294	0.0274968	-0.377329	-1.12398
HSPA8	-1.99112	0.0183892	0.493685	0.427051	0.432641	-0.189162	-0.64968	-0.831275	0.181376	-0.416184	0.0863243	-0.0726725	0.360482	-0.0964665	0.359752	1.42838	1.08953	0.733354	-0.501879
HTR7	1.60674	-1.89524	1.65832	0.204112	-0.975411	-0.362343	-0.189194	0.399103	0.981671	-0.905475	-1.26815	-0.394857	-2.38634	-0.841127	-0.86828	-0.326532	-0.639702	0.513234	-0.592062
HTRA2	-0.0119837	-2.40359	-1.11411	-1.56948	-0.81135	-1.02958	-0.0197772	1.45846	-0.773008	1.76398	-0.805803	-1.12898	-0.551791	-0.968069	1.69246	0.540284	-1.39511	0.375928	0.195972
HTT	-0.489614	-0.590445	-0.389043	-0.0052846	-0.254472	-0.774975	-1.66728	0.466618	0.631953	0.146721	0.891812	-1.99213	0.411511	-2.17094	-0.722799	-0.383214	-0.404757	0.723186	0.530979
HUS1	0.347802	-0.429948	-0.791739	1.47464	-0.455913	-0.730176	0.217449	0.10326	-0.267324	-0.33048	0.716558	-0.523173	-0.687525	-0.208931	-0.154143	-0.657208	-0.826012	-0.944315	0.54263
IARS2	-0.941119	-1.29687	0.849226	-0.485001	-0.341225	0.723665	1.07352	0.858055	0.5808	-0.774133	-0.856681	0.308865	0.0306424	-0.249692	-0.0125348	-0.296012	-0.213033	-0.824349	0.590618
ICE1	-0.0130933	-0.109154	2.13044	-0.562143	1.02476	-0.168747	-0.672452	1.1065	0.0562416	0.0134611	1.26345	-0.170991	0.442271	0.631902	0.241516	-0.523191	-1.01237	0.442148	0.462012
ICE2	0.551303	-0.678156	0.409223	-0.688929	-0.810965	-0.555115	-0.710571	1.21739	0.276122	1.1679	-1.16683	-0.873564	-0.665229	0.0569517	-1.45139	-0.836955	-1.13409	0.28215	0.457757
ID2	-0.864332	0.926594	1.49677	0.0722671	0.898649	-1.40382	-1.21983	-0.718036	1.08329	-0.0211686	-0.79505	0.502107	-0.308038	-2.20157	-1.14806	-0.306807	-0.494954	-0.0533042	0.77294
IDH3A	0.0306626	-0.371417	0.0978942	-0.297872	-0.254895	0.822895	0.126686	-2.03174	-0.971353	-0.42251	-0.591122	0.160781	-0.92964	-1.60632	0.478328	-0.619261	0.812465	1.41353	-1.10948
IER3IP1	-0.974228	-2.14452	-0.279806	-0.926845	-1.5918	-1.56292	-2.18351	-0.54321	0.259862	-0.15906	-0.901673	-0.746059	-0.617205	-0.261609	1.03673	-1.1197	-0.585837	0.0449207	0.650444
IGF1R	-0.542648	-1.34446	-0.407111	0.0756643	-0.535611	-0.952336	-1.93464	-1.13329	-1.11276	-2.49271	-0.362416	1.56356	0.00470998	-1.90749	-0.827777	-0.00556524	0.940125	0.733077	0.0138771
IGF2BP1	-1.138	-0.132018	0.829208	1.04375	2.28952	-0.0571917	0.131936	0.837859	-1.0104	0.0633074	-0.741974	0.828329	-0.0517442	-0.532356	-0.207903	0.673665	1.11562	-0.5213	0.333045
IGHMBP2	0.254418	-2.00853	0.50575	-1.45968	-3.19664	0.781886	1.09179	-0.919609	1.29095	0.625079	-0.372348	-1.13925	-0.22076	0.690341	-1.29368	0.150138	-0.654515	-0.198986	-0.699388
IKBKB	-0.275875	0.528473	-0.898256	0.469497	0.441485	-0.793872	-0.107545	-1.69068	-1.42613	0.199402	0.955025	-0.70549	-0.599355	0.178695	0.950849	-0.323971	-0.789239	2.22443	-0.468036
IKBKG	1.21098	-0.966834	-0.993222	0.0336834	-0.731025	-0.213789	0.633501	0.497689	-0.0875337	0.0347366	1.37114	-0.346099	-0.708728	-0.111609	0.984974	-0.0942231	-0.547997	2.19515	1.0578
IKZF1	1.57275	0.235454	-0.331364	0.789313	0.698493	0.66382	1.79063	0.836492	0.459848	1.07888	3.08385	0.622692	1.03484	0.882921	1.67316	0.926502	1.29632	1.32873	0.399524
IKZF3	-1.09581	0.170298	-1.74057	-0.281753	0.236636	-0.41413	1.48273	0.465053	-0.415939	1.02395	1.30812	-0.65877	-0.158835	0.808763	0.804367	0.156808	-0.792991	1.61735	0.168773
ILK	0.528302	-0.519608	-0.643392	2.40771	-0.518549	-0.900606	-1.44924	-0.501533	-0.0418551	-0.898643	0.46739	-0.45863	-0.642071	-1.19644	-1.98312	-0.16376	-0.43919	-0.752681	-1.40617
IMPDH2	0.510545	-0.415215	0.816568	-0.59235	-2.12706	-0.561172	-0.151297	-0.199616	-1.03948	2.25197	-1.44341	-0.903894	-0.993851	-2.3451	-0.774025	-1.14663	-0.353901	0.293561	-0.396369
ING3	-0.0926615	-1.02556	0.878229	-0.0231964	-1.29084	-1.36244	-0.877328	0.0615651	-1.0477	-0.347487	-0.297771	-1.27989	-1.17726	-0.690799	-2.33101	-1.22799	-0.777267	1.1125	0.263163
INO80B	-0.644717	0.210317	-0.328155	0.327252	0.21984	-0.125653	0.0394949	0.173291	0.0222587	0.0167298	1.30523	-0.165545	-0.836681	-1.66141	-1.71115	0.23905	0.652164	-0.0706969	-0.404347
INPP5K	-0.126657	-0.124534	-0.651903	1.12677	2.74019	-0.685344	-1.04659	-0.182868	-0.543786	-1.74862	1.06051	1.46738	0.524259	0.371508	-1.27597	0.757854	1.44095	-0.774393	0.0756548
INS	1.85194	-0.529009	2.14203	-1.2507	-0.962528	-2.45468	-1.01468	2.06743	1.04919	1.012	-1.57397	-2.46229	0.527714	-0.367642	0.682669	-0.144289	-2.32922	1.13535	3.08865
INTS10	-0.208638	-1.65619	0.246389	-0.859057	-1.0261	-0.226333	0.439218	-0.686024	1.45032	0.9967	1.36917	-0.683361	-2.41569	0.272269	-0.079269	0.389826	-1.24226	0.576511	-0.211298
INTS12	-1.66896	-0.0922772	0.286218	-1.07833	0.457079	0.624356	1.33097	1.2996	-0.467883	0.62937	0.763806	-0.421106	-0.162629	2.23429	-1.06497	1.1675	0.340101	1.89528	-1.68882
INTS2	-0.0909065	0.678159	0.179353	0.197826	1.58583	0.385387	0.40585	0.896537	0.704359	0.831323	1.00833	0.240752	0.169315	-0.366093	-0.331294	0.924998	0.585387	0.0952044	0.268047
INTS6	-1.44263	-0.792238	0.149709	-0.313451	-1.12019	-0.757552	-2.53644	-1.58091	-0.0723761	0.53835	-0.251743	-0.248933	1.15341	-0.483643	-0.0437292	1.6938	-0.300746	1.2268	-1.36238
INTS8	0.0793494	0.22429	0.25091	-0.127512	-0.171409	0.31598	0.424168	0.690122	0.698376	-0.181425	0.290042	-1.15333	-1.39386	0.477929	1.08263	0.752662	-0.367161	0.829548	-0.744579
IPO4	0.127455	-0.0834575	0.716977	0.0508196	0.918269	-0.190705	-0.498605	-0.725877	-1.40207	-0.194526	1.66978	-1.54906	0.111829	-0.599675	0.715999	1.93173	-0.0982273	-0.351559	-1.0061
IPO5	-0.193708	-1.91808	0.235774	1.50359	-0.0214316	-2.0551	-2.3602	-1.29224	0.354128	-1.70147	-0.0779471	-0.273236	-1.56148	-2.9778	-0.83006	-0.775025	-0.567393	0.318775	-1.35971
IPO9	0.812613	-0.801468	0.585229	0.383911	-0.130068	0.389607	0.307184	0.342415	-0.709038	0.76034	-0.425442	0.279983	-0.433172	1.05952	-0.855587	-0.641638	0.399105	-0.306921	-1.10618
IPPK	-0.496571	0.405723	-0.27658	-0.479638	-0.0226068	0.58029	1.41685	-0.335195	-0.289634	2.80549	1.3561	-0.784484	1.83833	1.09042	1.50847	-0.141111	-0.418688	1.18237	-1.32615
IQGAP1	-0.631162	-1.69174	-0.135657	-1.08063	-0.5506	-1.63123	-1.04647	1.09539	-0.326258	0.842385	-0.96801	0.16755	0.0923836	-0.388021	1.07695	-0.791232	-0.841994	1.73646	1.66868
IREB2	1.57858	-0.218974	1.95261	-1.7108	-2.06249	-0.691565	0.0795463	-0.255668	-0.761276	-0.654834	1.07659	-1.97613	-1.61526	-0.82758	0.859887	0.107211	-1.78036	1.10494	-1.18651
IRF2	0.496185	0.504483	-0.629873	1.73313	-0.0388502	2.03082	1.36258	0.151959	0.559281	-0.47143	3.73049	0.396659	1.08657	2.55211	-0.176552	2.31466	2.12011	1.47216	0.538071
IRF2BP2	0.848595	-1.98345	-1.1097	0.0203024	-0.946062	-1.81781	-1.16	0.236862	-0.0770763	0.312584	-0.23828	-1.91746	0.0797795	-2.3899	-0.703945	-0.297425	-1.54145	0.337982	2.35449
IRF4	-1.04185	-0.221356	-1.25395	0.645011	1.40408	-0.751442	0.847992	-0.444813	-0.615043	0.771468	1.27998	0.497975	-1.0856	0.552969	0.943618	-0.335384	-0.0299021	1.88313	-0.967864
IRF8	0.755026	-1.70069	-1.07553	-1.7444	-1.32289	-0.865858	-2.53509	-1.2275	-1.57022	-0.63041	-1.7165	0.0305449	-0.876391	-2.21994	1.84789	-1.62166	-0.275352	-0.344816	-2.00559
IRS1	0.976532	0.798516	-2.54809	-0.243125	0.282539	0.0357486	-0.535412	-0.872449	0.0771245	-0.602803	-0.377976	1.54565	0.444081	-0.029543	0.228368	2.00952	1.48217	0.128298	0.0988968
IRS2	-1.47335	-1.27587	0.502373	1.93025	0.552649	-1.11852	-1.50222	-1.40825	-0.351463	-0.107625	-0.373816	0.80942	-0.391727	-0.473607	-1.16887	-0.611216	0.924551	-0.334963	-0.144383
IRS4	0.0229345	-1.40212	-0.441993	-0.383654	1.21447	-1.53018	-1.63275	-1.06278	-0.687442	-1.54205	-0.554731	1.45765	-0.816603	-0.574917	-0.196797	1.57972	0.743674	-1.44234	0.491136
ISCA2	0.264023	-0.155816	0.0669601	-0.999901	0.961178	-1.02299	-0.126934	1.99744	0.658532	0.815067	-0.912326	-1.1352	1.42427	-0.267666	1.23374	1.37224	-1.13321	0.337258	0.317701
ISG15	-0.468917	-0.646755	0.890887	0.410963	0.129427	-0.331757	-0.852777	-1.32532	-0.156345	0.0842043	0.790846	-0.357716	-0.823067	-0.188046	-0.225556	0.232206	0.236225	-0.417796	-1.06317
ISG20L2	0.204074	0.123131	2.02573	0.226242	0.157462	-0.991596	-0.659157	-0.100055	0.0363966	-0.505552	1.15694	-0.283505	-0.574191	-1.46906	-0.451578	-1.01976	-0.380083	-0.727305	-1.24929
ISL1	-0.602187	-0.360072	0.23811	1.6563	2.29081	3.21951	2.23695	1.51365	1.2689	0.609019	-0.151062	1.30669	0.734592	1.58301	1.05098	0.835419	0.640825	-0.206136	0.903147
IST1	0.958493	-1.02085	-0.61813	-0.331399	-0.530617	-1.10466	0.227869	1.82426	-0.325672	1.02746	-0.730276	-1.1788	0.143414	-0.0140088	-0.661211	-1.08859	-0.998348	0.746821	1.00979
ITGA3	2.4324	-0.963715	-0.31574	0.564763	-0.725262	-2.34929	-2.35343	1.7808	1.49146	0.356158	-0.294465	-1.06475	-1.36652	-1.457	-0.586434	-1.13714	-1.03485	1.11755	2.7323
ITGAV	0.448192	0.998794	-1.46951	0.305368	0.651586	1.55126	0.128543	-2.12758	-2.51368	-1.88997	0.603656	1.4052	-0.315421	-0.222867	-0.258323	0.253944	1.239	-1.82436	-2.48878
ITGB1	0.80657	-1.66151	0.668565	0.0662068	-0.951177	-0.161069	0.538227	1.02422	1.86811	0.384576	0.176892	-0.00408372	-0.871962	0.18475	-0.878593	-0.410671	-0.579871	-1.45525	2.03248
ITGB3	-0.841613	1.31523	-1.81172	1.03714	0.6699	2.02655	0.889997	-0.982765	-0.54656	0.170741	1.36643	-1.56182	-0.265274	0.301992	-0.369152	-1.869	-0.310186	1.33644	-1.54744
ITGB5	0.617018	0.882237	-1.8616	-0.78657	1.34802	0.174093	-1.08729	-0.746747	-0.914997	-1.81661	0.750405	0.851985	0.5429	-1.46612	-0.134681	1.11488	1.31595	-0.130963	-0.433096
ITPA	-1.23331	-1.34152	-1.78447	-0.460562	0.460965	-0.970635	-2.77818	-0.944414	-0.280817	2.18445	-0.365372	0.0811419	-1.95915	-3.21101	0.0280985	-0.53781	0.597414	0.215578	0.263438
ITPK1	1.39721	1.16915	0.773608	-0.390457	1.52439	0.0725274	-0.438275	0.521618	-0.123487	1.06397	0.768085	-0.47874	0.534718	0.648957	1.26733	0.298219	0.0302691	1.06571	-1.11119
ITSN2	1.18033	-0.398245	-0.613713	-0.251073	-1.57133	-0.460372	-0.00721853	-0.832859	0.430372	0.427232	0.996928	-0.969234	-0.593353	-0.338673	0.874842	0.0690986	-0.79468	2.1834	-0.608025
IWS1	0.250018	-0.403342	0.443111	0.712358	-2.07034	-0.431872	-0.0717474	-0.028187	0.127598	1.36708	0.157248	0.158346	-0.716534	0.829964	-0.698703	-0.500386	0.00914011	-0.184155	1.1421
JTB	-2.20124	-0.0714418	0.0710297	0.0541558	-0.312309	0.279041	-0.24026	0.149297	-0.018617	-0.51064	0.226485	0.676092	-1.76784	-1.13527	0.592427	-1.45521	0.349596	-1.2546	-0.132944
JUN	-1.83803	0.453204	-1.03086	0.447066	0.390367	0.817644	-0.18484	-1.22121	-0.869579	-0.85624	0.766485	0.675977	-1.40575	0.149854	-1.18315	-0.135219	1.64121	-1.64458	-0.522859
JUNB	1.54534	-0.786998	0.27947	-0.0813586	-0.681338	-0.412643	-0.359327	0.796258	-0.199354	1.03792	0.316615	0.69453	-1.02297	-1.30388	-0.679677	-0.439783	-0.376788	0.525792	1.32039
KANSL2	-1.50947	1.04579	-0.0609944	0.941953	1.99814	1.55878	2.08485	-0.538506	-1.0407	-1.44123	1.27838	0.290361	1.21393	0.215649	0.138604	0.63065	0.410768	-1.40071	-1.02907
KAT14	-0.495394	0.214062	1.93534	0.250708	0.662368	0.0934783	0.230868	-0.119493	-0.850885	0.828792	0.0045273	0.181506	-0.424721	-0.0403991	-1.16899	0.224284	0.109532	-1.32132	-0.522189
KAT6A	0.484227	1.59967	-0.0546928	-0.12436	2.21707	-0.161798	0.615926	0.0727378	1.48145	1.65083	0.852649	-1.13714	2.28474	1.69327	-0.319442	-0.312537	-0.916786	0.319681	-0.0539848
KATNA1	1.69927	-0.98466	0.479794	-1.29626	-0.942213	-2.69396	-0.647155	0.190323	1.39949	1.46683	0.469324	-3.17688	0.678904	-0.703329	-0.615969	0.389314	-3.23079	2.96083	3.26663
KATNB1	1.89474	-0.997693	-0.0777091	0.630357	-0.567514	-1.33235	-1.07562	-1.05305	0.754508	0.51864	0.32271	0.205746	0.571529	-0.921382	-1.08377	1.8713	-0.146863	1.4445	-0.501852
KBTBD2	-1.38404	0.236458	0.370187	0.605894	0.561021	-0.608662	0.903609	-0.726298	0.441672	-0.958537	-0.207088	-0.181295	0.525495	-0.123816	0.267615	0.971206	0.155236	-1.4546	-0.896765
KCMF1	0.869742	-0.085299	0.0247654	-0.677256	-0.707861	0.4438	-0.0178404	0.306242	-0.103513	-0.109474	-1.86318	-0.018554	1.03553	-0.155606	0.534903	-0.239302	-0.652253	-0.443054	1.39168
KCNK5	1.04477	-0.835474	-0.0682298	-0.72229	-0.825124	-1.15683	0.199708	-0.273139	1.48606	1.00422	-0.0550285	-1.65864	0.223267	-0.0650443	0.155765	-0.230014	-1.85792	1.88156	1.1401
KCTD10	1.45271	-0.0730632	-1.04207	-0.662727	1.40168	-0.869168	-1.38063	-0.149946	1.53388	-1.1991	0.956278	0.104447	1.68193	0.153428	-0.864402	0.322287	0.310151	0.293209	0.631446
KDM5C	1.19756	0.677832	-1.62873	-0.154485	1.00545	-0.267416	0.968604	-0.834528	0.902628	1.02133	0.367658	0.999341	0.941591	1.12068	0.960975	1.00752	0.583519	0.475864	-0.315548
KDM8	0.0354117	-0.749258	-1.49235	0.767619	-1.21756	-0.363563	-0.798707	-0.907863	-0.286534	0.437343	-0.294086	1.74167	0.395447	-0.0541513	-1.08554	1.87237	1.19035	0.844494	0.0990091
KDSR	-0.777132	0.769575	-1.18273	2.09185	0.854117	1.45062	1.39056	-1.05732	-0.984513	-1.3866	1.73931	1.14556	-0.445213	0.396284	0.493123	0.0360775	2.57748	0.770269	-0.739041
KEAP1	0.989577	0.0242745	0.714557	-1.87046	-0.732545	-0.47855	-1.8882	1.17412	0.562098	0.216984	-0.7523	-0.497115	0.140807	-0.609036	2.46551	-1.09619	-2.84581	0.743932	-1.00462
KHDRBS1	0.580678	1.03843	-0.21494	-0.392546	1.57126	-0.646655	-1.15868	0.442631	-0.243888	-0.689695	0.857034	0.866689	-1.78178	-1.52066	0.101483	-0.0452256	-0.273919	0.794268	-0.348788
KIAA0100	-0.134211	1.38227	-0.421107	0.203527	1.21096	0.295831	0.215721	0.431772	-0.187977	0.642113	1.36983	-0.88147	-0.00129323	-0.780287	-0.463656	0.422107	0.0491693	0.757372	0.427201
KIAA0391	0.582798	-0.535292	-0.474847	-1.00028	-0.541207	-0.202711	0.0416757	0.39039	2.01371	1.41739	-0.865738	-0.661076	1.23355	0.0486099	-0.100718	0.133651	-0.940858	-0.102174	0.625166
KIDINS220	0.920471	-0.000229653	0.914049	0.298135	0.20141	0.716333	1.29223	1.2164	1.00073	1.06243	2.93098	-1.97701	0.95767	0.424967	0.999464	-0.735547	-1.22844	0.469473	0.027326
KIF15	-0.970482	-0.697795	-0.370605	0.763756	0.590785	-0.0852583	0.194819	-0.420842	-0.848204	-0.406556	0.109438	1.73568	-1.16938	-0.183014	-0.577687	1.324	1.64955	-0.771962	0.53496
KIF18A	0.41617	-1.23138	-0.956594	0.767523	-0.379863	-0.67175	-0.966405	1.28089	0.655696	-0.323267	0.701867	-0.901607	-0.199215	-0.130257	-0.242579	0.099004	-1.23632	-0.712036	0.99804
KIF18B	-0.902332	-0.00860361	-0.0591361	0.825109	1.08972	0.770481	0.0703694	-1.0079	-0.779238	-0.444832	0.857619	1.39158	0.23828	-0.410655	0.00812358	0.300923	1.6048	-0.057552	-1.3625
KIF20B	-0.119341	-0.627617	-0.655365	0.889234	-1.08033	0.0161309	-0.792351	-0.637564	0.56813	-0.284141	0.0599115	-0.981455	-0.222732	-0.700393	-0.0471918	-1.22573	-0.522293	0.376876	-1.04891
KIF22	0.18455	-1.64384	1.02768	-0.56844	-1.1377	-0.514215	0.200828	-0.108757	0.276781	-1.07554	0.492717	-2.08408	-1.3276	0.117312	-0.399789	-1.01281	-1.09168	1.65426	1.80142
KIF2C	-0.783468	1.19333	1.25022	-0.724845	0.547358	0.169809	0.90155	0.418495	-1.53825	-0.692557	-0.902147	1.09641	-0.0422	1.21181	-0.480775	-0.404957	0.615332	-0.0857261	-0.858427
KLF16	-0.368113	-0.0403421	0.741214	0.328798	1.47794	0.338318	-0.228746	-0.103664	-0.754479	-2.33236	0.954742	-0.0721091	-0.242161	0.981145	-1.4808	0.982343	0.354185	-0.625166	-0.717094
KLF5	1.0017	-0.889638	-0.111609	0.804759	-0.977261	-2.99928	-0.882322	0.372325	2.4626	-0.151218	-0.147601	-2.67364	-1.43219	-1.09362	0.336262	-1.23855	-1.54162	1.42807	2.76184
KLF6	1.15582	0.299272	0.505059	1.37336	0.500103	-2.06246	-1.95988	-0.471881	0.451024	1.68205	2.00257	0.0749999	-0.330258	-1.09455	0.740327	0.468753	0.0215296	1.27451	-0.102108
KMT2A	1.62544	1.41386	-0.412552	-1.04057	0.402354	0.029295	0.500928	-0.103203	1.88686	2.15108	0.626117	-2.1808	3.78111	1.24998	1.06652	-0.74963	-1.71838	0.401195	-0.471471
KMT2C	-0.823299	0.903751	0.246876	-1.08519	1.42024	0.514897	0.162662	0.595038	0.386008	-0.359568	0.308503	0.362704	0.926599	0.339472	1.35626	0.805856	-0.158338	0.519742	0.276177
KMT2D	3.10009	-0.437644	1.44426	-1.43385	-0.503512	-1.41902	0.394437	1.49857	1.98955	2.97074	-0.343149	-2.11397	3.25467	1.22153	0.429643	-0.356778	-2.31757	3.20092	1.73428
KNL1	-1.06536	-0.0256452	1.42625	0.263031	0.230339	-0.217286	-0.216608	0.303566	0.264716	0.739573	0.472332	-1.39691	-0.460831	-0.588335	-0.638126	0.293752	-0.824516	0.0389797	-0.273722
KNTC1	-0.569728	0.63286	-1.33112	1.27839	0.727396	0.0465349	-0.584477	-0.427227	0.710094	-1.52907	0.57985	1.71968	1.11009	1.93274	-1.0039	0.29005	1.05504	-0.719844	0.466596
KPNA2	-1.07447	0.377286	-1.64091	-1.03679	1.29833	0.705966	0.274218	-0.159499	-1.36054	1.70051	0.116321	0.93043	1.19887	1.35006	-0.185473	0.965097	0.534011	-0.661097	-1.20114
KRAS	-0.77448	0.169459	0.462978	-0.232163	-0.472856	-2.22932	-1.34239	-0.559102	0.774993	-0.0792796	-0.13462	-0.423801	-2.03829	-2.39875	0.706123	0.629611	0.290518	0.333905	0.649451
KRT18	0.0179693	0.0861789	0.355514	-0.351786	0.113177	-1.66993	-0.688093	0.221323	-0.983851	1.59067	0.538856	-0.493756	0.758393	-0.282959	0.911028	-0.159791	-0.942231	1.89902	1.01311
LAMTOR1	0.343508	0.721314	-0.127194	-0.712389	0.437798	0.77887	0.516658	0.32478	-0.668503	-0.0150225	-0.462224	0.888448	-0.201548	1.83893	-0.255733	0.656284	1.01589	-0.911859	0.648265
LAMTOR3	-0.0997066	-0.536051	-1.19587	0.844844	-0.0839017	1.13863	0.394977	-0.361481	-0.692096	0.285181	-0.212188	-0.216388	-0.25728	0.687596	0.431587	1.07972	0.97941	0.271099	0.716271
LAMTOR4	0.597979	-0.519702	-0.821246	-0.460418	-0.5058	0.0999374	0.609626	0.706864	0.488924	0.309616	0.298483	-0.0497096	-0.510918	0.476537	0.474825	0.0327766	-0.171704	-0.483078	0.909796
LARP1	-0.660995	0.423841	-1.59195	0.832179	-0.26363	0.751254	1.47306	-0.181578	0.649833	-0.31687	0.846098	0.250501	-1.46464	0.305922	1.19003	0.758946	0.875567	0.0967962	0.0708545
LARS2	-0.0325238	-1.24633	-0.119431	-0.453129	-0.972487	-0.485447	-0.31741	-0.312388	1.38837	0.00366375	-1.1915	-0.0449288	1.38806	0.0445575	0.823648	0.0251855	-0.738263	-0.0528842	1.85679
LASP1	0.954234	1.86503	-0.280566	0.0690381	0.463176	1.06734	1.30041	-1.18734	1.11453	-0.878244	0.925533	1.16768	-0.82617	0.87723	-1.24309	0.473538	1.64248	-0.83872	-0.498045
LATS2	0.192613	-1.76777	0.398058	-2.14336	-1.15204	-2.55687	-1.0689	-0.477436	1.21609	1.35392	-2.34579	-1.0135	1.6826	-0.507055	1.10312	0.158885	-2.75062	0.596768	0.765988
LCMT1	-0.445205	0.358395	0.508877	0.829962	-0.443171	-0.234024	-0.157869	-0.772607	0.506295	0.13373	0.544428	-0.302407	-2.16568	-1.55153	-1.37224	-0.561494	-0.336835	-0.068673	-1.9922
LCN6	0.165722	-0.640089	-0.964228	0.815876	-1.90958	-0.458314	0.0137289	-0.356966	-0.509149	-0.0609695	-0.140973	-0.0178282	-0.213541	-0.588072	-1.05392	0.828795	0.73869	0.617725	1.32792
LCN8	-0.833978	-0.136181	-1.13309	0.276763	-0.315903	0.361135	0.182082	0.39578	0.0801034	-0.486332	-0.25185	-0.508477	-0.744622	0.550502	-0.989239	0.358861	0.331181	-0.803846	1.21808
LDB1	-2.0047	0.511059	0.119907	-0.870254	1.10119	1.84623	0.81719	-0.584243	-0.814662	-0.0396854	0.707047	0.573214	0.0660033	1.45593	-1.42439	0.233985	1.14645	0.530509	-0.000351225
LDLR	2.58718	1.27184	-0.758291	0.148387	0.579616	0.986109	0.554023	-0.384131	0.825668	-0.896365	1.32955	1.96606	1.84341	0.960128	0.327374	1.10167	1.39164	-0.266118	0.58098
LDLRAP1	0.195003	1.29261	-0.0344701	0.332566	1.23834	2.93619	1.83125	0.794643	-0.752672	0.628578	1.95342	2.01627	0.362239	1.54005	0.569129	0.605404	1.60862	1.708	0.204914
LEMD2	0.747233	0.538803	-0.683552	-0.856374	-0.459424	-0.386378	-0.64223	-1.6372	0.217461	-0.578226	-1.03301	0.822226	-1.0503	-1.44484	-1.18958	0.362272	0.770906	-0.812851	0.666957
LENG1	-0.97845	0.372035	1.67117	-0.262809	-0.015837	-0.195853	0.593919	0.421683	-1.47908	-1.26536	-0.229307	-0.645502	-0.915384	-0.748742	0.0506904	-1.078	-1.01066	0.713002	0.870797
LENG8	-1.47462	-0.31057	0.460739	-0.642532	-0.21018	-0.296377	-0.444968	-0.383902	0.0735647	1.06618	-1.07545	-1.29716	-0.402265	-0.436691	0.939589	-1.69386	-0.942145	1.56595	-0.338677
LIAS	-0.250258	1.65285	-0.0241948	-0.860066	1.47156	0.0356891	0.635345	0.44132	0.440599	-0.532697	0.801087	1.08899	1.64431	1.16813	2.02779	1.96517	1.02243	0.333707	0.313267
LIG3	1.14151	-0.568512	-0.697767	-0.219518	-0.259022	-0.747985	0.137595	0.743749	-0.0407089	1.76966	0.158974	0.015722	0.412547	-0.578124	-0.719101	0.635122	0.346406	-0.42366	0.649552
LIG4	-1.62143	-0.384931	1.3689	-0.378038	0.245637	1.9626	1.25498	0.525856	-1.32735	-0.788957	0.0753073	-0.678904	-1.33756	0.849721	-1.34873	-0.501149	-0.543505	-1.19278	-1.3042
LIMS1	0.441372	-1.11767	-0.333904	0.699311	-1.3318	-1.49248	-2.5429	-0.246713	-0.687154	-0.722771	0.439263	0.0606439	-0.8362	-0.0946039	-1.05452	1.16865	-0.279617	-0.177869	-0.420995
LIN28B	-1.37312	-0.194541	0.57796	0.61638	0.590497	1.12343	1.32067	-1.24131	-0.293473	-0.253073	-0.737357	0.721427	-0.731805	-0.528805	0.366004	-1.05777	0.734045	-1.80241	-1.12919
LIN54	0.168872	-1.3178	-0.377949	-0.748561	-0.929177	-0.0348397	0.450758	-0.60228	0.416167	-0.0766551	0.194405	-1.04963	0.538394	1.19581	0.0842366	0.611849	-0.161268	0.079412	1.40207
LIPT1	-0.157899	-0.677145	-0.927238	-1.08044	0.274779	-1.11346	-0.754667	1.34433	1.25791	1.41992	0.769047	0.151215	0.125554	-0.147512	3.61063	-0.856578	-0.286776	-0.143733	-0.317697
LMNA	-0.942707	0.905903	-1.78727	1.10793	1.36469	1.89097	0.407193	-0.3243	-0.499366	-2.47371	1.23629	1.24853	-0.68701	0.22175	0.235202	-0.0770327	0.658944	-0.966665	-0.967337
LMO2	0.61534	0.418364	-0.894891	-0.449774	-0.0157762	-0.646921	-0.0985484	-1.68432	-1.13558	-0.663114	2.63309	-1.1656	-1.88444	-0.51344	-0.528964	-0.627407	0.0671382	-0.186473	-0.680012
LPA	-1.21061	0.900423	-0.616659	0.35678	1.48272	-0.687066	-1.66451	-0.740204	-0.553543	0.28509	0.019076	1.61664	-0.439514	-0.122884	0.194054	-0.0787877	1.26881	0.238663	-1.47937
LPAR1	-1.00509	0.0615662	0.151532	1.37057	0.0193705	0.648915	0.325829	-2.60258	-1.10369	-1.4208	-1.15636	0.192552	-0.967948	-0.230888	-1.85465	0.264739	0.0407772	-1.22567	-0.151258
LRP8	-2.1621	-1.01418	0.285273	-0.417425	-0.872745	-0.119151	-1.30053	-0.992979	-1.12325	-0.638588	0.396283	-0.723476	-1.17008	-2.16556	1.06836	0.85669	-0.609858	1.24598	-0.360739
LRPPRC	0.867317	-0.172022	0.0475667	-1.13399	-0.44822	0.303677	0.518413	0.503989	1.70375	1.35132	-0.778307	-0.334701	1.51312	-0.524928	0.497144	-0.816349	-0.407796	-0.331143	0.827134
LRRC37A2	0.400375	0.605752	-0.950566	0.0630168	0.0946793	-0.203748	-0.954369	-1.41365	0.312012	-0.782413	-1.27783	0.547712	-0.192548	-0.920031	-0.816837	-1.26553	0.562354	0.970025	0.45071
LSM5	-0.857275	-0.200468	-0.711072	1.30472	0.270176	0.512411	0.202215	-1.0353	-0.767571	-0.300163	0.554021	0.159458	-0.939641	-0.0771819	0.489885	-0.351177	0.42811	0.189928	-0.631642
LTN1	-0.363759	0.231861	-0.76199	-0.0983557	-0.131053	0.79205	1.39223	0.689181	0.446205	0.320653	0.588871	0.498387	-0.661145	0.165484	-1.10465	-1.5003	1.08065	-0.162619	1.38197
LTV1	-1.24908	0.204366	0.499052	0.297613	0.80387	0.525099	-0.28605	-0.303197	-1.32112	0.735988	-0.00800465	-0.443043	-0.807612	-0.185975	1.21942	1.25901	0.366838	0.652717	-1.07901
LYL1	-0.232214	-0.441707	0.719075	0.100101	-0.858638	-0.390988	-1.36206	-0.953343	-0.697341	-0.543089	0.859877	0.34647	0.124545	-1.04879	-1.2658	0.231118	0.618916	0.41054	0.649912
MAD2L1	0.753361	-0.414148	-0.450586	0.846041	-0.0148725	-0.654296	-0.550846	-0.056675	-0.621432	-1.1706	0.393636	-1.00552	0.69838	0.0765952	0.216116	0.342052	0.37961	-0.656997	1.22146
MAD2L1BP	0.120445	-0.592694	2.79758	0.608435	-0.0590017	0.379809	0.409436	-1.87854	0.0159477	-1.18133	1.40525	0.551213	-1.44693	-1.16493	-0.898115	0.17957	0.662514	-0.571858	-0.506456
MAEA	1.2087	-0.350097	1.33359	-0.68681	-0.63589	-1.22738	-1.53524	0.829626	1.30559	0.289387	-0.185938	-0.663321	0.686451	-0.391198	-0.218696	-0.857025	-1.58931	0.586936	1.67192
MAFF	-2.06193	-0.918202	-0.410569	0.420775	-0.314586	1.15892	-0.161841	-0.559878	-1.05701	-1.08667	-0.412764	-0.604742	-1.98716	-0.512771	-1.48493	-0.733617	-0.463689	-0.237559	-1.40336
MAGOH	0.340874	-0.747931	0.439499	-0.179198	-1.69761	0.374611	0.966166	-0.322232	1.65439	-1.29237	0.751083	-1.1653	-1.50363	-0.653665	1.9722	-0.726461	-0.682698	-0.445403	0.670855
MAML1	1.25709	1.60857	-0.260292	0.0461702	-0.102631	1.34397	0.469778	0.17954	0.0446706	0.237726	1.22744	0.401737	0.57591	1.42661	0.350146	0.0557398	0.894226	1.1869	-0.756077
MAN1A2	-0.189206	-0.502927	0.661979	-1.04747	-0.873597	1.0884	2.06009	0.175091	0.341913	0.0497139	-0.773483	-0.652233	0.110318	2.04615	0.157155	-1.93805	-0.329967	0.924795	-0.917076
MANF	-1.18796	0.907458	-2.826	0.588951	1.04373	0.0984207	1.52398	-1.88428	-1.23217	-1.07401	0.831788	1.76753	1.68917	1.28101	0.439645	1.28649	0.0983074	0.771908	-1.37172
MAP2K1	-0.238839	0.120117	0.0254077	-0.0857999	0.181923	-0.595336	-1.43071	-0.893707	0.773565	-1.87497	0.0236294	-0.718282	-0.82686	-1.48179	-1.17478	-0.0152168	-0.388787	1.21077	-1.56613
MAP2K2	-0.460294	1.16212	0.0365319	0.434877	0.711703	1.02533	0.748396	-1.19832	0.0711594	-0.608816	-0.149123	1.28644	-0.50819	0.641227	1.23928	0.269551	2.00926	-0.127217	-1.43872
MAP3K7	0.191841	-0.464826	-1.08816	-0.287768	-0.277289	-0.0184958	0.186199	0.155865	0.465676	-0.107145	0.288828	-0.470655	0.169284	-0.150954	-0.440596	0.234174	-0.310142	0.624816	0.384769
MAPK1	-0.333173	0.312437	-1.87384	1.08717	-0.02167	0.854814	-0.21771	-2.30764	-0.479649	0.61301	0.853378	-0.121711	-1.57098	-0.17444	-0.049908	1.36521	0.38954	-1.0292	-1.7214
MAPK14	-0.80312	-0.735685	-1.63127	0.64551	0.448605	0.475714	-0.221237	-1.42276	-0.614873	-0.690043	0.586403	0.603644	0.543441	-1.40861	0.959927	-0.407198	1.39033	-1.26488	0.460818
MAPKAP1	-0.0419619	0.844476	-1.05583	-0.511968	0.731082	0.47777	0.636159	-0.720549	-0.334693	0.686405	0.550003	0.609823	0.983097	-0.214662	0.601142	1.11212	1.6447	0.910256	-1.21518
MAPRE1	1.28227	-0.0688178	-1.47162	1.44557	0.084954	-0.789067	-0.769421	-0.930662	0.17603	-0.515735	0.749624	0.752675	1.42844	-0.251361	-1.00042	1.01806	-0.330181	-0.961722	-1.22269
2024-03-05	1.03479	-0.379081	-0.82567	-0.994258	-1.04486	0.291693	1.57802	0.937453	0.301594	-0.0716979	0.589455	1.0377	1.1835	1.15019	0.878735	0.211919	0.443753	-0.310249	1.47298
2024-03-06	-0.617619	1.0976	-0.909978	0.57473	0.789541	-0.67644	-0.932197	-1.67527	-0.404512	1.01627	0.645058	1.55133	0.240288	-1.62544	-0.498313	0.0878188	0.704946	0.458458	-1.22218
MARK2	0.421715	-2.69813	1.86122	-1.38489	-0.970657	-4.14628	-2.77236	-0.210261	-1.38792	-1.14445	-1.10593	-1.262	-0.862561	-1.49077	-2.63247	-1.82138	-0.676549	2.09695	1.42143
MAST2	-0.864367	-1.47917	0.264967	-0.374195	-0.245683	1.20138	0.837011	0.35622	-0.156564	0.637763	-0.418499	-0.821058	-1.0119	0.59569	-0.303319	-0.506113	0.118955	0.520041	1.28826
MAT2A	-0.84737	-0.488672	2.49773	-2.35832	-1.86648	-0.841314	-0.305963	-0.162987	-0.28549	0.598173	-1.15683	-1.33549	0.481383	-0.123739	1.03395	-0.795684	-2.24806	1.7198	-0.843266
MAU2	-0.100085	-1.27162	-0.111092	-0.0362695	-0.245887	-0.729762	0.162678	0.57803	-2.22055	-0.209892	-0.510633	1.31521	-0.230514	-1.01058	1.23869	-0.0057525	0.119825	1.3322	0.0495188
MAX	-1.40814	-0.0366587	0.350421	1.9047	0.585359	-0.964141	-1.92762	-0.46687	-1.89624	0.0154416	-0.454465	0.451892	0.372484	-2.06472	-1.33822	1.4329	1.68808	-2.14744	-0.00826809
MBD2	1.67764	-0.0897843	-0.599188	1.08295	0.247747	1.10069	2.41644	-1.02019	-1.15973	3.13575	2.10895	0.00806835	1.5189	2.31736	0.99474	-0.580674	0.398937	0.780994	-0.396911
MBD3	-0.00111211	0.833828	1.3141	-0.929076	0.307201	-0.16149	-0.202538	-1.58158	0.873406	0.189152	0.153907	0.800438	0.411601	0.341535	-0.283573	-0.353919	0.104318	-0.490261	0.32752
MBD6	-1.1126	0.995575	-0.178816	-0.104933	0.489473	1.27819	0.866106	-0.766903	-0.806045	-0.394031	-0.506661	1.49944	0.66691	2.02491	1.30603	0.194487	0.583545	-0.596964	-1.30762
MBNL1	0.812964	0.656564	-0.00390078	0.950645	0.861155	0.896158	1.88265	0.0500107	-0.154738	0.894443	1.42181	0.947663	-0.15253	1.52677	-0.293058	1.49614	1.66584	0.817268	-0.278686
MBTD1	0.118343	-0.461752	0.25489	-0.669327	0.40328	-0.768289	-0.915862	0.628414	-0.0642473	1.2729	-0.0209089	-0.953615	-0.52281	-0.199429	-0.816517	0.974427	-0.373267	-0.62676	-0.625334
MBTPS1	1.25352	-1.4513	0.797462	0.339773	-0.820494	-1.16749	-0.721232	0.599727	0.8766	2.59208	-0.24121	-0.945509	-0.0796502	-0.604684	0.120994	0.525288	-1.39783	-0.68973	-0.372185
MBTPS2	1.07156	-0.761887	-0.12748	0.740252	-0.299439	-0.9249	-0.635354	0.416352	0.447769	2.46522	-0.142901	-0.232332	0.0243751	-0.205516	0.565842	0.924719	-0.895371	-1.54383	-0.497277
MCL1	2.1158	0.914708	-0.312507	-1.27157	-0.33677	0.970214	1.96267	0.377136	-0.0949171	0.877954	-0.622073	2.20418	1.82184	0.504134	0.628992	1.60038	1.21465	-1.53757	0.622154
MCM10	-1.81281	0.370919	0.867724	0.873431	-0.866735	0.806114	0.151114	0.429984	-1.53051	-0.964402	0.0354909	0.443353	-1.0689	0.00690962	-0.651637	-0.482068	0.190957	0.0974366	-0.676175
MCMBP	-0.276522	-0.0903353	0.0766224	0.192568	0.735737	-0.265226	-0.589643	0.627586	-1.1463	-0.772944	1.24719	0.498188	-0.482614	0.827657	-1.60568	1.16274	1.33362	-1.4287	-0.651519
MCPH1	-0.206723	-0.631106	-1.14735	-0.429394	-1.02177	-0.846901	-1.12455	0.300555	0.0477049	0.130485	0.189952	0.610635	-1.22343	-0.714126	-0.0884637	1.36104	0.566091	-0.529029	0.435047
MCRS1	-0.0533298	-0.297461	-1.13043	-1.50333	-0.248503	-0.143293	0.0669571	0.949876	0.1324	0.753657	0.112228	0.00282467	-1.04361	-0.94589	0.481679	0.0252853	-0.381329	0.318352	1.61619
MCTS1	0.635476	-0.597749	-0.546286	0.489332	-0.389215	-1.95093	-2.11884	-0.127474	0.795274	-0.0983462	-0.598115	-1.04035	-1.31052	-1.77978	0.32259	0.132523	-1.13181	0.522918	-0.102448
MDC1	1.91832	0.111258	0.247805	-0.343507	-0.11238	0.4933	0.263704	-0.628327	-0.473478	-0.5177	0.940044	-1.85478	-1.15869	0.125457	-0.17824	-0.484658	-1.01505	0.193298	-0.583437
MDM2	-0.60726	0.99202	0.469927	1.15975	1.15432	1.00964	0.408767	0.0360905	-0.935555	-0.940566	0.505069	2.01306	0.408303	-0.352601	-0.181555	-0.184373	0.824561	-0.541948	-1.23385
MDM4	-1.27989	0.299357	0.870161	0.48157	1.51525	1.24241	0.777086	1.26551	-1.40065	-0.761308	0.163228	2.03248	0.404198	0.314867	-0.396176	-0.230213	1.20536	-0.544092	-0.241791
MECOM	0.218726	0.901507	0.560137	1.71277	0.462484	-1.38373	-1.43671	-0.161606	1.99884	-0.851443	2.18216	-3.64135	0.293926	0.660925	0.17365	-2.24701	-1.83903	-0.281137	0.719427
MECR	-1.41161	-0.336991	-0.549507	0.372436	0.901029	0.409435	0.725447	0.267379	-0.935368	-0.105549	0.220649	0.265398	0.0495785	0.77101	-1.82791	0.743131	0.461872	1.03607	-1.18908
MED1	0.0268454	-0.153215	-0.0885971	0.0452069	1.01993	-0.874464	-0.109763	1.35165	0.198214	-1.40745	1.10389	0.00272845	0.67595	0.797496	1.97859	0.498697	-0.771807	0.43076	-0.176441
MED10	-0.518616	0.0326895	0.863762	-0.0139673	0.806558	-0.485008	0.197451	0.0433858	-1.35558	0.0357549	1.55376	0.481345	0.452951	0.677919	-0.162049	1.37891	-0.104059	0.714807	0.2812
MED12	0.72158	-0.74909	-0.163727	-0.466238	-0.676324	-1.06617	-0.531302	1.49999	0.763838	1.43166	0.289184	0.259915	0.787579	0.305454	0.686443	1.22701	-0.698583	1.20235	0.710884
MED13	0.164763	0.336279	0.324281	-1.72274	0.0789264	0.0730083	0.209742	0.623622	0.296148	0.575245	-1.04042	0.772344	0.00298209	1.02504	2.47968	0.947321	0.230996	2.74123	-0.835897
MED13L	2.42876	0.731309	0.608348	0.661022	0.576078	1.04627	1.00574	0.612969	-0.538192	1.0905	1.70835	1.65236	1.44076	1.19834	0.745075	1.41101	1.36412	-0.114529	0.124245
MED14	-0.549541	0.458372	0.352404	0.0630092	-0.397604	0.988051	1.23486	-0.427032	-0.764975	0.267629	-0.363643	-1.38627	0.609654	0.350292	2.24568	-1.8042	-0.790812	-1.29673	-0.0908072
MED15	-0.214895	-2.37558	0.546171	-1.03708	-0.145884	-0.520319	-1.95949	-0.266001	-0.625792	0.161048	-0.57122	1.42162	-0.211003	0.400888	0.626902	-0.400095	-0.924481	-1.2581	0.683373
MED16	1.32558	-0.925614	0.707876	1.10843	-0.862603	-0.648611	-1.06537	-0.531749	-0.408058	-0.449486	-0.06178	1.8466	-0.917162	-0.968669	-0.0271746	-0.294772	0.132652	-1.59326	0.383413
MED18	-0.782518	-0.572209	0.691186	-1.02941	0.309288	-0.801988	-0.929476	-0.0311875	-0.957158	-0.24973	0.0900079	0.886935	0.311404	-0.939411	0.449906	-0.729273	-0.626865	0.860832	0.968143
MED19	0.460048	-0.415352	0.884306	-0.109073	-0.317586	-0.579218	-0.352315	-0.0817709	-1.14119	0.147713	-0.259943	0.984826	0.790473	1.71451	0.583142	-0.254156	-0.114721	-0.0327714	-0.594276
MED20	-1.10058	-0.144793	1.15902	-0.16524	0.247317	-0.250583	-1.51678	-0.668466	-0.59091	-0.112481	-0.268865	0.646063	-0.157282	0.452665	1.04014	0.154886	0.610118	-0.534502	-0.115035
MED21	-1.7294	-0.338991	0.0854289	-0.543703	0.172673	-0.0203768	0.298077	-0.409356	0.154034	-0.0373536	0.913231	0.709591	0.181518	0.183825	1.45963	0.298996	0.0403701	0.103777	-0.269311
MED23	1.16661	-0.27662	-0.599201	1.41212	-0.954678	-1.68786	-1.05218	-0.428261	-0.367577	-0.0931247	0.948751	0.13005	-0.0626227	-1.20605	0.363206	0.804605	1.07934	0.0440571	0.221041
[truncated: 1,062 more rows]

## Sheet: Figure 7G
MRPS11
NDUFB6
PHF2
[truncated: 97 more rows]
