# Supplementary material for: Building a translational cancer dependency map for The Cancer Genome Atlas
Source: Nat Cancer. 2024 Jul 15;5(8):1176–94. doi: 10.1038/s43018-024-00789-y (PMC11358024; doi:10.1038/s43018-024-00789-y)
Supplement: Supplementary file 14 — Source data for Extended Data Fig. 1. [file 43018_2024_789_MOESM14_ESM.xlsx]

## Sheet: Ext Fig1 A
gene	multi.performance	expronly.performance
AFDN	0.44291	0.42976
AKT1	0.28286	0.259055
AKT2	0.279806	0.267815
ARHGAP5	0.139651	0.212131
ARNT	0.161889	0.298891
ATP1A1	0.506113	0.50244
BCL11B	0.263413	0.373069
BCL2	0.477924	0.475817
BCL6	0.450164	0.459392
BCL9L	0.193917	0.204477
BIRC6	0.39091	0.411192
BRAF	0.757464	0.712777
CALR	0.283608	0.241574
CCND1	0.741883	0.749674
CCND2	0.558536	0.587156
CCND3	0.618406	0.627827
CCNE1	0.49347	0.518898
CD79B	0.260349	0.263507
CDK4	0.536337	0.548454
CDK6	0.685893	0.67695
CIC	0.284131	0.247439
CREB1	0.27306	0.331566
CTNNB1	0.687632	0.709712
DAXX	0.265054	0.307447
DDX5	0.372009	0.340063
DGCR8	0.359202	0.29567
EGFR	0.610539	0.623646
ERBB2	0.456112	0.491324
ERBB3	0.4535	0.423201
ESR1	0.449659	0.448089
ETV5	0.148155	0.207252
EZH2	0.314045	0.318898
FGFR1	0.437533	0.453914
FLI1	0.480792	0.528898
FLT3	0.0667295	0.207454
FOXA1	0.573517	0.592187
FUBP1	0.429112	0.425553
GATA3	0.509981	0.53935
GLI1	0.181753	0.207749
H3F3B	0.187993	0.200649
HIST1H3B	0.265703	0.257754
HMGA2	0.2814	0.26516
IKBKB	0.39774	0.433986
IKZF3	0.370583	0.400009
IRF4	0.775286	0.78751
IRS4	0.43854	0.448276
JUN	0.549832	0.57133
KAT6A	0.259642	0.26026
KMT2A	0.255883	0.265192
KMT2D	0.332511	0.315763
KRAS	0.771064	0.565741
LMO2	0.671855	0.672017
LYL1	0.262444	0.238954
MAP2K1	0.378423	0.321647
MAP2K2	0.224545	0.226073
MAPK1	0.53388	0.518985
MDM2	0.750312	0.744149
MDM4	0.53418	0.537042
MECOM	0.409955	0.487794
MET	0.34799	0.403389
MITF	0.712993	0.709692
MSI2	0.454018	0.455873
MYB	0.712349	0.705602
MYCN	0.543967	0.535942
MYOD1	0.596925	0.62473
NFE2L2	0.558442	0.553923
NFKB2	0.296265	0.275647
NPM1	0.21437	0.247083
PABPC1	0.492617	0.486555
PAX3	0.400705	0.486916
PAX5	0.663797	0.664888
PDGFRA	0.322706	0.359497
PDGFRB	0.24042	0.243372
PIK3CA	0.596053	0.430783
PIK3CB	0.331426	0.283758
POU2AF1	0.64083	0.624878
PPM1D	0.592772	0.592648
PRKAR1A	0.502677	0.55144
PTPN11	0.522521	0.508111
QKI	0.22285	0.23282
RAC1	0.485133	0.519138
RAF1	0.476301	0.309088
RHOA	0.447716	0.458459
RUNX1	0.562386	0.575124
SETDB1	0.316527	0.336498
SH3GL1	0.446711	0.431516
SOX2	0.490234	0.504997
SRC	0.260942	0.245635
STAT3	0.38794	0.403353
STAT5B	0.437364	0.467654
STIL	0.356236	0.314303
SYK	0.515385	0.442741
TBL1XR1	0.414193	0.405347
TBX3	0.192876	0.22804
TCF3	0.500641	0.528233
TCF7L2	0.614773	0.617391
TP53	0.651145	0.633333
TP63	0.767324	0.772906
USP8	0.368682	0.324355
WWTR1	0.501155	0.47169
ZEB1	0.427742	0.446423
HRAS	0.251313	0.11424
NRAS	0.688431	0.102849

## Sheet: Ext Fig1 B,C
Model	Nfeature	CV.validate
ABL1	11	NO
AFDN	77	YES
AFF3	24	NO
AKT1	112	YES
AKT2	63	YES
ALK	0	NO
ARHGAP5	49	NO
ARNT	77	NO
ATF1	65	NO
ATP1A1	122	YES
BCL11A	6	NO
BCL11B	39	YES
BCL2	20	YES
BCL2L12	13	NO
BCL6	32	YES
BCL9	0	NO
BCL9L	26	NO
BIRC6	138	YES
BMPR1A	68	NO
BRAF	128	YES
BRD4	203	NO
BTK	0	NO
CALR	88	YES
CARD11	22	NO
CBLC	187	NO
CCND1	257	YES
CCND2	90	YES
CCND3	76	YES
CCNE1	83	YES
CCR4	1	NO
CD79A	5	NO
CD79B	48	YES
CDK4	153	YES
CDK6	204	YES
CHD4	118	NO
CIC	36	YES
CREB1	96	YES
CREBBP	75	NO
CRTC1	2	NO
CSF3R	0	NO
CTNNA2	0	NO
CTNNB1	111	YES
DAXX	108	YES
DDB2	0	NO
DDIT3	78	NO
DDX5	104	YES
DDX6	47	NO
DGCR8	51	YES
EGFR	138	YES
ELF4	52	NO
ERBB2	140	YES
ERBB3	105	YES
ERG	4	NO
ESR1	32	YES
ETV4	0	NO
ETV5	16	NO
EZH2	44	YES
FCRL4	93	NO
FEV	0	NO
FGFR1	58	YES
FGFR2	0	NO
FGFR3	0	NO
FGFR4	8	NO
FLI1	96	YES
FLT3	154	NO
FOXA1	64	YES
FOXL2	0	NO
FOXO1	9	NO
FOXO3	0	NO
FOXP1	0	NO
FUBP1	167	YES
GATA1	16	NO
GATA2	44	NO
GATA3	54	YES
GLI1	40	NO
GNA11	0	NO
GNAQ	25	NO
GNAS	0	NO
H3F3A	0	NO
H3F3B	88	NO
HIST1H3B	86	YES
HMGA1	19	NO
HMGA2	37	YES
HNRNPA2B1	153	NO
HOXA11	8	NO
HOXA13	0	NO
HOXA9	14	NO
HOXC11	37	NO
HOXC13	49	NO
HOXD11	4	NO
HOXD13	10	NO
HRAS	87	YES
IDH1	0	NO
IKBKB	78	YES
IKZF3	53	YES
IL6ST	1	NO
IRF4	64	YES
IRS4	76	YES
JAK1	0	NO
JAK2	5	NO
JAK3	1	NO
JUN	94	YES
KAT6A	92	YES
KAT7	55	NO
KDM5A	22	NO
KDM6A	36	NO
KDR	33	NO
KIT	0	NO
KLF4	0	NO
KMT2A	90	YES
KMT2D	77	YES
KRAS	125	YES
LMO2	70	YES
LYL1	69	YES
MAF	11	NO
MAML2	0	NO
MAP2K1	129	YES
MAP2K2	43	YES
MAPK1	134	YES
MDM2	169	YES
MDM4	357	YES
MECOM	23	YES
MET	14	YES
MITF	176	YES
MRTFA	10	NO
MSI2	322	YES
MYB	54	YES
MYC	190	NO
MYCN	13	YES
MYD88	0	NO
MYOD1	43	YES
NFATC2	32	NO
NFE2L2	158	YES
NFKB2	43	YES
NPM1	43	YES
NRAS	22	YES
NUP98	148	NO
PABPC1	197	YES
PAX3	70	YES
PAX5	51	YES
PDGFRA	32	YES
PDGFRB	64	YES
PIK3CA	150	YES
PIK3CB	100	YES
PLCG1	30	NO
POLQ	24	NO
POU2AF1	21	YES
PPM1D	63	YES
PRDM16	3	NO
PRKACA	36	NO
PRKAR1A	114	YES
PSIP1	40	NO
PTK6	0	NO
PTPN11	276	YES
QKI	82	YES
RAC1	132	YES
RAF1	97	YES
RARA	56	NO
REL	49	NO
RET	27	NO
RHOA	180	YES
RUNX1	59	YES
RUNX1T1	0	NO
SALL4	3	NO
SET	45	NO
SETDB1	57	YES
SGK1	13	NO
SH3GL1	67	YES
SIX1	14	NO
SKI	34	NO
SOX2	15	YES
SRC	59	YES
SSX1	6	NO
STAT3	178	YES
STAT5B	64	YES
STAT6	134	NO
STIL	157	YES
SUZ12	45	NO
SYK	17	YES
TAL1	2	NO
TAL2	0	NO
TBL1XR1	61	YES
TBX3	14	NO
TCF3	54	YES
TCF7L2	47	YES
TERT	32	NO
TP53	43	YES
TP63	38	YES
TRIM27	0	NO
UBR5	136	NO
USP6	86	NO
USP8	194	YES
WAS	29	NO
WT1	19	NO
WWTR1	210	YES
ZEB1	177	YES
ZNF521	0	NO

## Sheet: Ext Fig1 D,E
Model	Nfeature	CV.validate
ABL1	12	NO
AFDN	94	YES
AFF3	45	NO
AKT1	106	YES
AKT2	60	YES
ALK	10	NO
ARHGAP5	33	YES
ARNT	50	YES
ATF1	75	NO
ATP1A1	110	YES
BCL11A	5	NO
BCL11B	61	YES
BCL2	32	YES
BCL2L12	19	NO
BCL6	182	YES
BCL9	0	NO
BCL9L	51	YES
BIRC6	91	YES
BMPR1A	67	NO
BRAF	123	YES
BRD4	139	NO
BTK	26	NO
CALR	120	YES
CARD11	0	NO
CBLC	71	NO
CCND1	247	YES
CCND2	79	YES
CCND3	134	YES
CCNE1	61	YES
CCR4	37	NO
CD79A	53	NO
CD79B	148	YES
CDK4	176	YES
CDK6	173	YES
CHD4	139	NO
CIC	63	YES
CREB1	81	YES
CREBBP	84	NO
CRTC1	0	NO
CSF3R	6	NO
CTNNA2	4	NO
CTNNB1	106	YES
DAXX	122	YES
DDB2	8	NO
DDIT3	9	NO
DDX5	129	YES
DDX6	41	NO
DGCR8	92	YES
EGFR	171	YES
ELF4	0	NO
ERBB2	135	YES
ERBB3	102	YES
ERG	13	NO
ESR1	78	YES
ETV4	32	NO
ETV5	21	YES
EZH2	36	YES
FCRL4	26	NO
FEV	0	NO
FGFR1	43	YES
FGFR2	9	NO
FGFR3	9	NO
FGFR4	0	NO
FLI1	73	YES
FLT3	4	YES
FOXA1	143	YES
FOXL2	0	NO
FOXO1	12	NO
FOXO3	1	NO
FOXP1	41	NO
FUBP1	88	YES
GATA1	14	NO
GATA2	98	NO
GATA3	92	YES
GLI1	21	YES
GNA11	0	NO
GNAQ	18	NO
GNAS	39	NO
H3F3A	4	NO
H3F3B	32	YES
HIST1H3B	133	YES
HMGA1	0	NO
HMGA2	37	YES
HNRNPA2B1	100	NO
HOXA11	16	NO
HOXA13	18	NO
HOXA9	40	NO
HOXC11	51	NO
HOXC13	0	NO
HOXD11	3	NO
HOXD13	8	NO
HRAS	24	NO
IDH1	3	NO
IKBKB	31	YES
IKZF3	32	YES
IL6ST	0	NO
IRF4	37	YES
IRS4	38	YES
JAK1	0	NO
JAK2	15	NO
JAK3	2	NO
JUN	51	YES
KAT6A	105	YES
KAT7	132	NO
KDM5A	5	NO
KDM6A	87	NO
KDR	13	NO
KIT	26	NO
KLF4	14	NO
KMT2A	86	YES
KMT2D	67	YES
KRAS	158	YES
LMO2	36	YES
LYL1	42	YES
MAF	15	NO
MAML2	27	NO
MAP2K1	41	YES
MAP2K2	56	YES
MAPK1	95	YES
MDM2	78	YES
MDM4	159	YES
MECOM	115	YES
MET	38	YES
MITF	25	YES
MRTFA	0	NO
MSI2	156	YES
MYB	64	YES
MYC	84	NO
MYCN	23	YES
MYD88	34	NO
MYOD1	13	YES
NFATC2	24	NO
NFE2L2	87	YES
NFKB2	50	YES
NPM1	35	YES
NRAS	28	NO
NUP98	124	NO
PABPC1	48	YES
PAX3	37	YES
PAX5	101	YES
PDGFRA	80	YES
PDGFRB	37	YES
PIK3CA	51	YES
PIK3CB	48	YES
PLCG1	12	NO
POLQ	87	NO
POU2AF1	74	YES
PPM1D	60	YES
PRDM16	2	NO
PRKACA	22	NO
PRKAR1A	104	YES
PSIP1	37	NO
PTK6	20	NO
PTPN11	188	YES
QKI	78	YES
RAC1	134	YES
RAF1	112	YES
RARA	75	NO
REL	23	NO
RET	21	NO
RHOA	89	YES
RUNX1	97	YES
RUNX1T1	2	NO
SALL4	0	NO
SET	48	NO
SETDB1	122	YES
SGK1	21	NO
SH3GL1	116	YES
SIX1	27	NO
SKI	57	NO
SOX2	15	YES
SRC	28	YES
SSX1	58	NO
STAT3	249	YES
STAT5B	29	YES
STAT6	206	NO
STIL	80	YES
SUZ12	175	NO
SYK	26	YES
TAL1	38	NO
TAL2	9	NO
TBL1XR1	64	YES
TBX3	29	YES
TCF3	147	YES
TCF7L2	115	YES
TERT	5	NO
TP53	80	YES
TP63	22	YES
TRIM27	0	NO
UBR5	53	NO
USP6	56	NO
USP8	154	YES
WAS	36	NO
WT1	0	NO
WWTR1	165	YES
ZEB1	90	YES
ZNF521	2	NO

## Sheet: Ext Fig1 F
lineage	central_nervous_system	colorectal	blood	gastric	lung	skin	soft_tissue	kidney	liver	prostate	uterus	breast	upper_aerodigestive	cervix	ovary	thyroid	urinary_tract	esophagus	pancreas	eye	bile_duct	lymphocyte
central_nervous_system	0.572125	0.184783	0.413254	0.281115	0.453152	0.532193	0.583017	0.447614	0.430646	0.310516	0.429532	0.329004	0.238904	0.314175	0.44184	0.49072	0.305674	0.280141	0.239814	0.616732	0.290776	0.352488
colorectal	0.394769	0.746074	0.385028	0.685387	0.529276	0.386313	0.396447	0.461407	0.496746	0.462502	0.526963	0.563181	0.501735	0.532743	0.534897	0.450287	0.549853	0.544843	0.624031	0.307394	0.607799	0.36366
blood	0.261547	0.197979	0.803822	0.245173	0.253637	0.298872	0.290143	0.275191	0.224349	0.131813	0.246649	0.202622	0.18366	0.24889	0.260687	0.278397	0.239447	0.189462	0.243561	0.226544	0.220453	0.723082
gastric	0.418888	0.617223	0.399781	0.62497	0.493513	0.392721	0.407767	0.457346	0.48499	0.39694	0.498683	0.524339	0.472918	0.518036	0.520631	0.455783	0.521528	0.500987	0.587546	0.305727	0.571451	0.392593
lung	0.477887	0.470238	0.433896	0.532613	0.539784	0.43693	0.46488	0.486964	0.470009	0.377858	0.528742	0.541948	0.56591	0.581905	0.55835	0.512386	0.566614	0.553906	0.556194	0.367162	0.563241	0.438208
skin	0.643086	0.306837	0.551092	0.419241	0.504456	0.776889	0.65022	0.546458	0.520807	0.308694	0.515136	0.435758	0.399151	0.465869	0.536729	0.60175	0.460164	0.400655	0.403946	0.622327	0.436367	0.529585
soft_tissue	0.776427	0.290831	0.532058	0.425235	0.56724	0.666212	0.771191	0.635955	0.616533	0.32692	0.56597	0.462589	0.438676	0.514445	0.603264	0.718184	0.505492	0.42861	0.421453	0.649991	0.46749	0.477353
kidney	0.558461	0.435109	0.470703	0.502615	0.534868	0.51771	0.542823	0.679826	0.615022	0.37566	0.589219	0.492633	0.420996	0.503432	0.608838	0.56938	0.509298	0.441399	0.49261	0.490347	0.538864	0.443949
liver	0.283404	0.301261	0.282976	0.337328	0.293616	0.275912	0.290401	0.360465	0.5508	0.24416	0.315135	0.292095	0.212675	0.281906	0.323584	0.288628	0.262881	0.232548	0.289279	0.259672	0.332152	0.252326
prostate	0.439926	0.47404	0.34679	0.500411	0.515295	0.414283	0.453414	0.425806	0.446003	0.65609	0.498742	0.582156	0.437003	0.480509	0.502433	0.45189	0.4798	0.467148	0.476266	0.409554	0.487496	0.309685
uterus	0.602277	0.597583	0.501782	0.661307	0.68859	0.559235	0.638981	0.619299	0.614606	0.549816	0.743506	0.703681	0.597032	0.665264	0.758915	0.632451	0.644492	0.632642	0.643118	0.561538	0.662231	0.46055
breast	0.538021	0.467295	0.431212	0.533123	0.55512	0.488693	0.530444	0.498945	0.495721	0.469752	0.557653	0.66542	0.50516	0.559652	0.575531	0.544856	0.548799	0.515363	0.527045	0.451197	0.548303	0.418749
upper_aerodigestive	0.464854	0.4733	0.356071	0.539846	0.52197	0.436543	0.442309	0.461415	0.415155	0.327797	0.517998	0.541389	0.76198	0.648878	0.541581	0.489365	0.633034	0.668307	0.573012	0.326099	0.583134	0.351039
cervix	0.447351	0.594768	0.423871	0.643383	0.593349	0.434835	0.442486	0.490644	0.461171	0.434139	0.593636	0.655334	0.760881	0.724024	0.616305	0.501421	0.683926	0.710767	0.672345	0.343379	0.666137	0.418694
ovary	0.533987	0.53473	0.447617	0.59404	0.61271	0.485773	0.553973	0.549533	0.530353	0.471899	0.676664	0.647737	0.561047	0.617621	0.714059	0.567709	0.584898	0.577531	0.597602	0.490373	0.614599	0.414986
thyroid	0.529099	0.488972	0.419132	0.542647	0.587794	0.489049	0.524918	0.542966	0.515369	0.458456	0.612436	0.576899	0.502325	0.55016	0.629296	0.585382	0.559654	0.526063	0.550504	0.489358	0.567094	0.394019
urinary_tract	0.535156	0.632297	0.453432	0.695005	0.656076	0.511037	0.528037	0.558985	0.560437	0.51022	0.647641	0.704992	0.736911	0.726149	0.664208	0.584012	0.7586	0.724437	0.714511	0.422015	0.713412	0.434612
esophagus	0.506799	0.655869	0.394447	0.695856	0.611739	0.478614	0.485208	0.53385	0.53384	0.447458	0.604264	0.641748	0.743438	0.688159	0.626202	0.543613	0.692586	0.715149	0.691661	0.366997	0.688842	0.375862
pancreas	0.462502	0.558191	0.365581	0.588914	0.510135	0.409453	0.442302	0.488832	0.506436	0.364104	0.514378	0.525172	0.498678	0.533608	0.547571	0.496856	0.533368	0.50406	0.601826	0.342227	0.592632	0.347785
eye	0.592814	0.374432	0.50395	0.462999	0.539563	0.719856	0.631613	0.539718	0.534612	0.39387	0.558253	0.488173	0.393123	0.46879	0.564146	0.568425	0.452022	0.427651	0.425921	0.707041	0.456626	0.438361
bile_duct	0.469764	0.553309	0.400561	0.602437	0.553343	0.442879	0.46971	0.579732	0.666504	0.430596	0.589276	0.568262	0.475801	0.535708	0.599624	0.505152	0.536805	0.508984	0.584283	0.396706	0.622012	0.372843
lymphocyte	0.413093	0.214702	0.726536	0.292324	0.331282	0.407777	0.418131	0.386776	0.345357	0.164632	0.333299	0.281792	0.266423	0.327196	0.361665	0.411141	0.306449	0.243856	0.294253	0.335444	0.297906	0.768457

## Sheet: Ext Fig1 G
lineage	central_nervous_system	colorectal	blood	gastric	lung	skin	soft_tissue	kidney	liver	prostate	uterus	breast	upper_aerodigestive	cervix	ovary	thyroid	urinary_tract	esophagus	pancreas	eye	bile_duct	lymphocyte
central_nervous_system	0.766686	0.513646	0.607124	0.599195	0.717051	0.674334	0.734348	0.653117	0.647585	0.616014	0.67756	0.612235	0.507614	0.58387	0.680912	0.705725	0.601929	0.584926	0.545799	0.742848	0.573345	0.62038
colorectal	0.516429	0.972136	0.582384	0.901095	0.764387	0.541667	0.550651	0.616526	0.700128	0.742024	0.738719	0.786447	0.705352	0.720444	0.727826	0.606122	0.769063	0.793975	0.850206	0.54177	0.838433	0.563844
blood	0.635588	0.633941	0.973384	0.696195	0.719693	0.655837	0.68895	0.641185	0.653608	0.631635	0.686459	0.664384	0.583579	0.639252	0.683786	0.67331	0.656191	0.6374	0.650235	0.657235	0.650729	0.891467
gastric	0.577039	0.972587	0.624638	0.953338	0.829276	0.595807	0.614625	0.669103	0.760015	0.786561	0.799835	0.845075	0.759961	0.785393	0.794078	0.669007	0.829053	0.855002	0.912045	0.600747	0.895387	0.609045
lung	0.718844	0.889706	0.677194	0.931508	0.938354	0.706242	0.742921	0.757523	0.797315	0.840194	0.896327	0.931355	0.922803	0.910722	0.896687	0.792188	0.941831	0.971051	0.93154	0.721729	0.942431	0.668031
skin	0.816092	0.61335	0.6885	0.70243	0.773255	0.986801	0.8186	0.743345	0.745595	0.650081	0.753458	0.699049	0.625229	0.685181	0.755521	0.798369	0.709769	0.679792	0.653951	0.84838	0.690331	0.682968
soft_tissue	0.965641	0.623751	0.730528	0.734613	0.860212	0.850335	0.96628	0.830458	0.841111	0.705423	0.832829	0.749508	0.648692	0.753408	0.841073	0.921336	0.760024	0.71685	0.67212	0.901678	0.720405	0.714825
kidney	0.730113	0.715041	0.641073	0.77261	0.81327	0.700379	0.744633	0.945392	0.833074	0.690665	0.84707	0.742907	0.654674	0.734518	0.84591	0.774163	0.774259	0.733594	0.750109	0.725557	0.799707	0.646042
liver	0.542918	0.624392	0.533825	0.663714	0.635658	0.536673	0.588119	0.612618	0.833942	0.599068	0.637952	0.607564	0.495708	0.566102	0.623281	0.560708	0.579654	0.567379	0.586779	0.579609	0.624106	0.504832
prostate	0.604647	0.746396	0.603379	0.774175	0.781766	0.605395	0.62709	0.618543	0.690746	0.96971	0.7373	0.821645	0.643284	0.68163	0.712652	0.651688	0.72666	0.720364	0.72078	0.639917	0.730422	0.603537
uterus	0.7633	0.83915	0.695843	0.891059	0.927247	0.729025	0.807474	0.801116	0.825007	0.837923	0.96218	0.911562	0.812646	0.861429	0.959231	0.823994	0.886628	0.887903	0.869998	0.79103	0.887591	0.676875
breast	0.650326	0.826586	0.641311	0.861507	0.862519	0.644618	0.685002	0.677341	0.734563	0.86564	0.831596	0.97764	0.755088	0.80607	0.817336	0.709284	0.827697	0.838288	0.825095	0.681746	0.838129	0.63272
upper_aerodigestive	0.630348	0.774821	0.579119	0.82086	0.804675	0.626585	0.648034	0.649963	0.667883	0.690087	0.778458	0.806197	0.973813	0.863144	0.780199	0.679996	0.877686	0.936109	0.821871	0.615618	0.833124	0.570515
cervix	0.638145	0.853016	0.6247	0.891331	0.861227	0.642436	0.66724	0.681083	0.715645	0.761849	0.836177	0.8798	0.966483	0.90275	0.836659	0.70676	0.920682	0.970625	0.898634	0.640591	0.899288	0.614103
ovary	0.689068	0.787957	0.64332	0.833957	0.864138	0.66229	0.736218	0.737032	0.747826	0.772155	0.908892	0.863544	0.769712	0.819368	0.931372	0.750717	0.824278	0.835737	0.826723	0.737183	0.84356	0.633281
thyroid	0.681434	0.792881	0.643343	0.829756	0.862899	0.660795	0.718769	0.784482	0.767342	0.773163	0.904704	0.83517	0.748925	0.789001	0.905637	0.773195	0.831695	0.824766	0.83062	0.719594	0.84664	0.630687
urinary_tract	0.654785	0.864514	0.643416	0.902952	0.878248	0.65778	0.683995	0.700087	0.74566	0.793307	0.85087	0.896382	0.921274	0.898153	0.845575	0.726766	0.96408	0.952119	0.919417	0.659204	0.91762	0.636317
esophagus	0.635999	0.931058	0.635947	0.94412	0.870453	0.64443	0.664184	0.696736	0.758152	0.786984	0.839113	0.883397	0.923917	0.875306	0.836176	0.712252	0.911576	0.960919	0.925085	0.638512	0.920425	0.621623
pancreas	0.601567	0.933815	0.630805	0.936069	0.864136	0.617711	0.639168	0.712198	0.773172	0.792878	0.829934	0.855746	0.783807	0.815189	0.832716	0.701422	0.862698	0.874237	0.94915	0.628409	0.932444	0.623246
eye	0.758569	0.551643	0.624252	0.638617	0.720416	0.86429	0.782376	0.687543	0.706163	0.612974	0.71265	0.652383	0.564286	0.632215	0.71512	0.745871	0.643978	0.616564	0.587086	0.880823	0.625054	0.597979
bile_duct	0.657354	0.83114	0.62307	0.859853	0.82955	0.649048	0.696836	0.762106	0.910216	0.753562	0.825588	0.80589	0.702331	0.764471	0.820186	0.717327	0.802228	0.793077	0.828164	0.683917	0.861292	0.609419
lymphocyte	0.633694	0.613175	0.918635	0.680238	0.71216	0.65424	0.680587	0.634762	0.631617	0.627424	0.68013	0.656133	0.572964	0.632549	0.674713	0.669578	0.651328	0.622612	0.636419	0.65393	0.638498	0.980276

## Sheet: Ext Fig1 H
lineage	pre-alignment	post-alignment
central_nervous_system	0.572125	0.766686
colorectal	0.746074	0.972136
blood	0.803822	0.973384
gastric	0.62497	0.953338
lung	0.539784	0.938354
skin	0.776889	0.986801
soft_tissue	0.771191	0.96628
kidney	0.679826	0.945392
liver	0.5508	0.833942
prostate	0.65609	0.96971
uterus	0.743506	0.96218
breast	0.66542	0.97764
upper_aerodigestive	0.76198	0.973813
cervix	0.724024	0.90275
ovary	0.714059	0.931372
thyroid	0.585382	0.773195
urinary_tract	0.7586	0.96408
esophagus	0.715149	0.960919
pancreas	0.601826	0.94915
eye	0.707041	0.880823
bile_duct	0.622012	0.861292
lymphocyte	0.768457	0.980276

## Sheet: Ext Fig 1I
	Essentiality	Mutation
PTBP1	0.705238	0.875962
GEMIN4	0.601582	0.760261
CXXC1	0.730374	0.871856
TP53	0.760232	0.900915
KRAS	0.828828	0.963237
MRPS30	0.708432	0.842108
SAMM50	0.760258	0.8725
DDX27	0.810627	0.921774
ZNF559	0.637484	0.747372
P2RX2	0.746208	0.853816
UVRAG	0.811562	0.913619
CMIP	0.779662	0.873671
MIOS	0.809581	0.902789
PTCD3	0.811001	0.899337
ADAT3	0.776919	0.864919
RHOA	0.792105	0.879657
MTG2	0.70176	0.788343
GPI	0.754992	0.841002
HSPA14	0.786785	0.870944
EXOC8	0.835131	0.91553
PARN	0.712335	0.791178
UQCRC1	0.717136	0.794293
KEAP1	0.665855	0.741847
SRRT	0.819015	0.893922
NAA35	0.870347	0.944915
COG8	0.707361	0.77871
CLASRP	0.81358	0.884561
RBM5	0.817193	0.888092
YTHDC1	0.747146	0.815637
SDAD1	0.808053	0.875039
GPATCH8	0.725936	0.789663
LENG1	0.784633	0.845265
TM9SF3	0.77317	0.833576
ACD	0.728733	0.787962
CIR1	0.78867	0.846167
DNM1L	0.818805	0.872742
CCP110	0.82028	0.870603
NCLN	0.811799	0.858344
GMPS	0.885335	0.931824
ELAVL1	0.748421	0.793387
SLC3A2	0.779424	0.824099
WAC	0.749723	0.793158
OGDH	0.851661	0.894778
KIAA0391	0.69346	0.731342
LARS2	0.760691	0.797927
RBM10	0.813224	0.849788
NHLRC2	0.854753	0.890919
TRIM37	0.759795	0.794435
BCAR1	0.802199	0.835315
CDK13	0.768421	0.801112
VHL	0.92647	0.957807
DAXX	0.823233	0.851737
IDH3A	0.834484	0.862831
GRSF1	0.744384	0.772418
CASC3	0.703985	0.731839
SETDB1	0.816623	0.843286
MCM10	0.808047	0.834257
SMC5	0.748619	0.773176
ERCC4	0.734777	0.759221
CKAP2L	0.824993	0.84655
METAP2	0.782647	0.803292
PRDM10	0.771847	0.792396
ZC3H18	0.809288	0.828983
TTF1	0.807385	0.826294
GANAB	0.797393	0.815629
CSDE1	0.748566	0.76671
ALG12	0.69028	0.706988
PPP6R3	0.808944	0.824773
SAMD4B	0.771581	0.784415
TBC1D10B	0.849422	0.86071
MFN2	0.766747	0.775163
SH3GL1	0.856207	0.862061
ATP6V1H	0.768044	0.773415
HSD17B4	0.763913	0.769197
ZEB1	0.90537	0.910484
RNF20	0.719362	0.722525
PITRM1	0.781612	0.78437
DDX59	0.821901	0.82439
ANKRD17	0.792462	0.794754
RBM15	0.810594	0.812834
NF2	0.84698	0.848205
NGLY1	0.802261	0.801988
GATAD2A	0.760555	0.76005
CCDC36	0.684726	0.683871
SEC16A	0.74461	0.743179
UBE2O	0.810013	0.808378
CLPB	0.750527	0.748643
DCLRE1B	0.881454	0.878923
RAD9A	0.873556	0.870993
ZNF236	0.843735	0.841011
DET1	0.827745	0.82485
FASTKD5	0.738016	0.734447
FPGS	0.829762	0.826144
VCL	0.814322	0.810156
FGFR1OP	0.824289	0.819121
HSPA13	0.856162	0.849839
TOP1	0.835771	0.828507
CARM1	0.81452	0.806443
RRP1	0.818553	0.808306
CPT1A	0.854084	0.843754
IRS2	0.829226	0.816594
CTC1	0.765554	0.752343
MYO1H	0.747637	0.730223
SCAP	0.869295	0.851232
PEX6	0.776737	0.758456
NAA25	0.905533	0.886191
LPA	0.751924	0.729426
PHACTR4	0.786978	0.762885
RIC8A	0.819201	0.794553
STX18	0.695014	0.669677
MAPKAP1	0.841417	0.815403
EXOC2	0.726801	0.699611
IPO9	0.843629	0.815581
CIT	0.788845	0.760432
LENG8	0.772383	0.740185
KIF18B	0.778553	0.746081
FOXC2	0.772466	0.738049
COX10	0.74643	0.711532
DIDO1	0.748197	0.713231
2024-03-06	0.811628	0.775693
USP8	0.921099	0.88375
MTF1	0.877128	0.837546
LATS2	0.730489	0.690648
KNTC1	0.793504	0.753358
DDX5	0.804276	0.763976
RNF25	0.696279	0.655383
DROSHA	0.767324	0.726416
HNRNPM	0.902331	0.861262
ARHGEF7	0.849866	0.808534
IRF2BP2	0.852997	0.809274
HDAC7	0.803744	0.759221
WDR7	0.900809	0.85599
CNOT1	0.789889	0.74446
NPAT	0.843288	0.796872
BCL9L	0.787861	0.740382
KDM8	0.787169	0.738714
STK11	0.895317	0.845785
EP300	0.818621	0.768722
SAFB	0.896272	0.845481
WDR25	0.752987	0.701323
CHD8	0.813106	0.761087
KMT2D	0.75601	0.703773
ZFP36L2	0.738515	0.68542
CAD	0.921329	0.8682
ARHGAP5	0.74776	0.694578
RPL22	0.935548	0.882229
MED15	0.849314	0.795125
ZBTB7A	0.747943	0.692972
SREBF1	0.858656	0.803569
KIF22	0.74116	0.685084
ZC3H7A	0.789854	0.733703
NUMA1	0.796519	0.740314
SIPA1	0.878987	0.821667
NIPBL	0.769223	0.710987
RHPN1	0.794439	0.735467
KIAA0100	0.85179	0.792218
UBQLN1	0.76268	0.702823
SLTM	0.734275	0.674224
TACC3	0.769272	0.706877
TBX3	0.813625	0.750771
RELB	0.871095	0.808181
KIF18A	0.834642	0.770477
SMARCA4	0.893711	0.82918
IREB2	0.877902	0.813107
ELMO2	0.895526	0.830242
ZC3H13	0.822288	0.756561
LRPPRC	0.726654	0.660752
RREB1	0.74018	0.673342
UBA6	0.75339	0.685808
XYLT2	0.759486	0.68985
PKD1	0.714071	0.643942
TNRC18	0.727108	0.656611
TCOF1	0.858428	0.787814
FBXO11	0.858049	0.786736
DARS2	0.785702	0.713737
PIK3CA	0.83816	0.765988
MYBBP1A	0.820324	0.747255
NUP153	0.805908	0.731967
MRPL44	0.74217	0.668176
ESCO2	0.781877	0.707867
MDC1	0.81801	0.743367
USP9X	0.877566	0.802375
AP2M1	0.823031	0.747396
BAG6	0.824665	0.748341
OR4M2	0.80592	0.729515
BRAF	0.953545	0.87627
BRD9	0.912921	0.835485
WDR62	0.759926	0.681821
APC	0.858784	0.780568
MARK2	0.777984	0.699533
ALDH18A1	0.813223	0.733952
ATXN2L	0.834293	0.754469
RANBP3	0.765319	0.685009
TLN1	0.891841	0.810128
RNF31	0.860833	0.777398
RAPGEFL1	0.898038	0.814494
MAEA	0.780355	0.696277
OS9	0.834034	0.749677
TSEN2	0.865863	0.780815
ADNP	0.792601	0.707276
SYT12	0.838515	0.752932
SDHA	0.832004	0.746398
MBTPS1	0.788997	0.703014
DHX29	0.770295	0.683976
NCDN	0.896584	0.809943
TAF6L	0.76317	0.67637
ZNF335	0.8023	0.71493
STAT3	0.997552	0.910005
UFL1	0.889359	0.801336
KMT2A	0.818389	0.730067
LARP1	0.748703	0.659471
AARS2	0.873427	0.783829
ECSIT	0.812784	0.722419
NOL8	0.8181	0.724348
SKIV2L	0.81248	0.718296
AHR	0.837542	0.741938
ITPK1	0.894778	0.79895
PPP1R15B	0.820207	0.724119
SLC30A9	0.824379	0.7282
TSC1	0.851874	0.755147
MTPAP	0.729685	0.632428
RMI1	0.905619	0.80833
BDP1	0.837021	0.739125
TRAF7	0.860373	0.762276
CENPF	0.741673	0.643493
BUD13	0.862886	0.763554
BRCA1	0.771315	0.671902
HMGCR	0.945237	0.845264
NELFA	0.980544	0.87999
SREK1	0.750359	0.649351
RCOR1	0.847229	0.74546
AXIN1	0.959339	0.857027
WNK1	0.930961	0.82585
PBRM1	0.850165	0.745044
INTS2	0.768868	0.661886
SMPD4	0.931585	0.823296
LRRC37A2	0.797101	0.688204
DNAJC13	0.760091	0.649
WDR24	0.85388	0.741524
PIK3CB	0.925033	0.812381
ZFR	0.779433	0.666372
RAD50	0.843224	0.729838
STRIP1	0.794955	0.681523
DHX9	0.799222	0.685416
DHX38	0.833009	0.719012
SRSF4	0.79714	0.682622
ZNFX1	0.960112	0.843566
DPP9	0.803618	0.685282
RBBP8	0.948656	0.829765
TNFAIP3	0.962587	0.843379
QKI	0.903099	0.782449
PABPC1	0.891522	0.769874
VPS18	0.904391	0.781923
CEP192	0.76728	0.643513
RTTN	0.870272	0.74597
EXTL3	0.822124	0.696402
PCNT	0.760026	0.633911
MYO9B	0.798249	0.671255
FOXK1	0.898546	0.770598
DENND4A	0.888889	0.760344
TRA2B	0.799654	0.670391
WDR33	0.761313	0.631526
PWP1	0.826457	0.695918
WDR46	0.828477	0.69793
SLC20A1	0.858493	0.725996
RASGRP2	0.853377	0.720534
GAK	0.817952	0.684283
RNF139	0.849298	0.714092
EXT2	0.871291	0.734839
NCL	0.887452	0.750153
FLT3	0.638518	0.5
CPNE5	0.826306	0.684596
SIN3A	0.842225	0.700054
SLC7A1	0.936979	0.794739
MBD6	0.839839	0.69494
NDC1	0.817418	0.67242
GFM1	0.854143	0.708198
NCAPG2	0.860992	0.71349
TAF1B	0.877439	0.728559
RAPGEF6	0.769697	0.619013
CPOX	0.731605	0.579961
SRRM2	0.83887	0.686859
ITGAV	0.895872	0.743821
SOX9	0.937973	0.785872
PIK3R1	0.822607	0.669123
PDE4DIP	0.784643	0.630739
TRIO	0.89354	0.738624
PIK3CD	0.93696	0.780987
FNDC3B	0.903766	0.747461
PTPN11	0.908485	0.751976
KANSL2	0.727907	0.57138
TTK	0.945804	0.789212
BTAF1	0.800131	0.643328
FANCM	0.844776	0.687302
BIRC6	0.786415	0.628906
CDC25B	0.904102	0.746239
CIC	0.862545	0.70211
SRPK1	0.972938	0.811767
MSL1	0.66234	0.5
TSC2	0.779739	0.615618
TRAF2	0.817321	0.652899
OR2T33	0.901293	0.734601
MED23	0.786306	0.619401
ITGB1	0.888451	0.721125
ZNF217	0.848286	0.680905
TFIP11	0.913165	0.744638
ZMIZ1	0.832978	0.663774
ZNF793	0.93288	0.76355
PFAS	0.849592	0.679807
FCHO2	0.948925	0.778137
NBEAL1	0.670804	0.5
WDR70	0.859435	0.688595
BRAT1	0.773164	0.601821
KLF5	0.929291	0.756886
SEC23IP	0.877251	0.704625
REV3L	0.821821	0.648322
FIG4	0.888955	0.713739
GATA3	0.814883	0.639471
RPS5	0.855215	0.678597
MAN1A2	0.884792	0.707138
CTNNB1	0.980925	0.800905
IQGAP1	0.991805	0.809454
ATG2A	0.682361	0.5
ANKH	0.890845	0.707561
EXOC4	0.826522	0.642764
ZNF407	0.884067	0.699724
IRS1	0.971542	0.785559
B3GNT5	0.963892	0.777903
ERBB2	0.907733	0.720956
PARD3	0.96097	0.773936
TBX10	0.908949	0.720702
CDC40	0.869001	0.680411
EZH2	0.888144	0.699399
MED16	0.885245	0.696092
EXT1	0.835131	0.645339
MCRS1	0.691967	0.5
NRP2	0.854855	0.662341
IGF1R	0.906474	0.712954
SRCAP	0.843289	0.649128
SUCO	0.853855	0.659115
PHF2	0.855403	0.660331
CEP350	0.862284	0.666621
MYBL2	0.827964	0.63154
VPS8	0.847407	0.650846
PHIP	0.900996	0.703987
FANCI	0.850809	0.652842
NFE2L2	0.91421	0.716044
PC	0.69943	0.5
PPP2R1A	0.977894	0.777977
FBXO42	0.895034	0.695029
NUP160	0.936014	0.73576
ADAM11	0.70117	0.5
BRCA2	0.921299	0.71793
PNPT1	0.838566	0.634988
DDX3X	0.963278	0.757501
SPICE1	0.708172	0.5
IGHMBP2	0.910309	0.699924
EXOC1	0.710585	0.5
VPS16	0.711168	0.5
ROCK1	0.846414	0.634976
HECTD1	0.872066	0.659802
CENPE	0.843651	0.630728
NCOA5	0.714481	0.5
FH	0.715203	0.5
EFR3A	0.92318	0.707873
GSE1	0.985344	0.769486
ATP6V0A2	0.975091	0.757388
USP7	0.71775	0.5
KIF2C	0.71816	0.5
MYH9	0.814636	0.59594
MYEOV	0.830099	0.610794
WRN	0.953736	0.733289
MEN1	0.720722	0.5
OSBP	0.72133	0.5
IRF4	0.950331	0.728819
NCKAP1L	0.938849	0.716611
E4F1	0.869921	0.647177
TUBGCP6	0.722758	0.5
FECH	0.722925	0.5
RB1CC1	0.898952	0.673983
DDX20	0.72517	0.5
NUP107	0.886039	0.660666
REXO1	0.836297	0.610388
TRIP13	0.726409	0.5
MAST2	0.86073	0.634121
ITGA3	0.903891	0.676122
PPP4R2	0.728726	0.5
POLRMT	0.728831	0.5
SNRPA	0.729912	0.5
FERMT2	0.872763	0.641648
ITSN2	0.954643	0.722647
ZNF687	0.732054	0.5
VARS2	0.813391	0.581184
MYRF	0.978036	0.744031
CPD	0.886115	0.651415
ZMYND8	0.734888	0.5
GLI1	0.735122	0.5
ARNT	0.736139	0.5
DDX52	0.736208	0.5
PDS5A	0.736467	0.5
NCAPD3	0.966018	0.729238
PDCD6IP	0.737772	0.5
CEBPA	0.738929	0.5
BRIP1	0.739314	0.5
KAT6A	0.957345	0.71776
FNIP1	0.870377	0.630644
RBM47	0.925061	0.684637
DDX46	0.740647	0.5
FOXA2	0.915856	0.674935
VPS53	0.741555	0.5
KIF15	0.851847	0.609811
KIF20B	0.742218	0.5
ARMC5	0.80669	0.564108
TNS3	0.877922	0.631135
COG1	0.746885	0.5
DNTTIP2	0.746908	0.5
MET	0.936613	0.689028
CHUK	0.91266	0.664728
SNRNP48	0.748055	0.5
MRPL3	0.748547	0.5
COG7	0.748873	0.5
GGNBP2	0.748971	0.5
NDUFV1	0.749272	0.5
BRPF1	0.749429	0.5
MYB	0.751208	0.5
NCKAP1	0.883831	0.631664
DDX28	0.752228	0.5
ORC1	0.752394	0.5
PRR12	0.862061	0.609389
ERCC3	0.753079	0.5
SLC19A1	0.952753	0.698229
ZNF318	0.754636	0.5
MLLT1	0.934149	0.678329
CAND1	0.75609	0.5
INTS6	0.756325	0.5
SMC6	0.756977	0.5
DICER1	0.825047	0.567004
WDR4	0.874807	0.61603
SETD1A	0.973427	0.71453
ZEB2	0.95443	0.694218
URB2	0.760933	0.5
ZFAT	0.934965	0.673673
ABCF1	0.979001	0.717169
TCF3	0.99799	0.735261
SCAF8	0.762773	0.5
ATAD3B	0.762957	0.5
INTS10	0.763096	0.5
MTHFD1	0.857599	0.594043
ARID2	0.764133	0.5
DOCK5	0.945919	0.681674
SMARCA5	0.764347	0.5
ATM	0.921588	0.655129
SETD5	0.766901	0.5
PAPOLA	0.8441	0.575407
TFAP2A	0.971003	0.701524
NDUFS1	0.770089	0.5
MIPEP	0.770178	0.5
NFKB2	0.770685	0.5
IPO5	0.770891	0.5
YEATS2	0.771723	0.5
PPM1J	0.772008	0.5
RINT1	0.772562	0.5
VCPIP1	0.772998	0.5
VPS52	0.773357	0.5
FASN	0.774001	0.5
HIST1H1E	0.774173	0.5
MON2	0.899707	0.625259
DMXL1	0.940569	0.665997
HSF1	0.774595	0.5
TFB2M	0.774813	0.5
SUPT20H	0.775182	0.5
TRMT6	0.775219	0.5
CEP152	0.775411	0.5
TBL1XR1	0.777239	0.5
DHX16	0.777258	0.5
LIN54	0.777323	0.5
CCAR1	0.77797	0.5
ZW10	0.780329	0.5
PI4KB	0.780332	0.5
MRPS31	0.783063	0.5
SSH2	0.783459	0.5
RABGEF1	0.784386	0.5
NOM1	0.78446	0.5
EXOC5	0.784719	0.5
RICTOR	0.785186	0.5
DBF4	0.78525	0.5
MEF2B	0.962457	0.676933
CENPJ	0.78692	0.5
VAC14	0.787035	0.5
USP14	0.979626	0.692339
EPC2	0.787837	0.5
POT1	0.787925	0.5
VEZT	0.789323	0.5
GTF2F1	0.789756	0.5
CCNL1	0.790075	0.5
SYVN1	0.791033	0.5
ZBTB7B	0.792121	0.5
TAF5L	0.79218	0.5
ZER1	0.792618	0.5
MED25	0.793479	0.5
ISG20L2	0.793615	0.5
TAF4	0.794122	0.5
FLII	0.794278	0.5
EGFR	0.958745	0.664468
GIGYF2	0.794927	0.5
GTF3C4	0.795959	0.5
RNF168	0.797094	0.5
ACTG1	0.797519	0.5
LDLR	0.7984	0.5
UFSP2	0.798536	0.5
IPO4	0.960567	0.661927
GAB2	0.798902	0.5
MCMBP	0.799415	0.5
RFC1	0.800034	0.5
RBM33	0.800153	0.5
DGCR8	0.800791	0.5
LIG4	0.801266	0.5
MYT1	0.918471	0.616983
FUS	0.801656	0.5
MED24	0.802251	0.5
TMEM82	0.802628	0.5
TKT	0.802675	0.5
TFAP2B	0.998823	0.695531
BPTF	0.803684	0.5
CYC1	0.804106	0.5
SPATA31A6	0.804453	0.5
TNPO1	0.805476	0.5
UAP1	0.805573	0.5
AJUBA	0.805627	0.5
STT3B	0.805928	0.5
MSL3	0.805934	0.5
RPRD2	0.884168	0.577986
FAM83H	0.806231	0.5
TEX10	0.806428	0.5
RBM34	0.806888	0.5
ORC5	0.807014	0.5
TAF1	0.807168	0.5
SETD1B	0.807873	0.5
PXN	0.807914	0.5
ANKRD11	0.807947	0.5
MRPL47	0.808016	0.5
CFDP1	0.809088	0.5
PCM1	0.809102	0.5
TERF1	0.809774	0.5
CHD1	0.810272	0.5
SMG7	0.836036	0.524745
DLD	0.811801	0.5
TRPM7	0.814088	0.5
GPATCH1	0.815126	0.5
ETV6	0.990372	0.674761
CEP97	0.816009	0.5
RELA	0.817379	0.5
INTS8	0.817538	0.5
SOS1	0.817868	0.5
MCPH1	0.818246	0.5
RTEL1	0.818435	0.5
TP53BP1	0.818982	0.5
ADAMTS10	0.819197	0.5
TAF3	0.820292	0.5
HEXIM1	0.820453	0.5
FLCN	0.820894	0.5
FUBP1	0.821212	0.5
VPS54	0.822139	0.5
NEK1	0.822819	0.5
RNF4	0.823268	0.5
NOLC1	0.823292	0.5
FTSJ3	0.824879	0.5
STAG2	0.824981	0.5
PIK3R2	0.932257	0.607036
CUL4B	0.825565	0.5
CYB5R4	0.825601	0.5
CHAMP1	0.825741	0.5
NPC1	0.826362	0.5
ZFX	0.826596	0.5
STIL	0.827396	0.5
ANLN	0.827475	0.5
NBAS	0.827585	0.5
OR5AU1	0.829161	0.5
PSMC4	0.829422	0.5
ZNF622	0.829544	0.5
PRPF4B	0.820631	0.490917
NOC2L	0.830354	0.5
BRD2	0.830356	0.5
PKN2	0.830496	0.5
RARS2	0.830648	0.5
SEC63	0.830956	0.5
ADAR	0.831101	0.5
USP1	0.83147	0.5
NPAS4	0.831685	0.5
EIF4G2	0.831717	0.5
EIF2B5	0.832251	0.5
SQSTM1	0.832324	0.5
RPN2	0.833035	0.5
ILK	0.833372	0.5
CEP135	0.833535	0.5
MBD2	0.833722	0.5
TXNRD1	0.83445	0.5
WDR59	0.834563	0.5
CENPT	0.835084	0.5
ELP2	0.835505	0.5
HTR7	0.83558	0.5
ACOX1	0.836093	0.5
GTF3C5	0.836304	0.5
RAPGEF1	0.836861	0.5
UXS1	0.757849	0.420049
ZBTB17	0.83795	0.5
HSPA8	0.839342	0.5
FAM208B	0.942448	0.602979
ZWILCH	0.839691	0.5
MED13	0.840736	0.5
AATF	0.840822	0.5
ACTB	0.841441	0.5
SP1	0.841477	0.5
PPIL2	0.841557	0.5
MPRIP	0.841635	0.5
RING1	0.842529	0.5
RAPH1	0.842862	0.5
PNKP	0.843056	0.5
PTK2	0.843261	0.5
CTPS1	0.843593	0.5
HEATR3	0.843806	0.5
TIPARP	0.843879	0.5
UBA5	0.844815	0.5
TOP1MT	0.844976	0.5
TGS1	0.845069	0.5
MEF2D	0.845266	0.5
E2F3	0.845501	0.5
ATRX	0.845653	0.5
ERCC6L	0.846494	0.5
RPS6KA1	0.846713	0.5
GTSE1	0.846729	0.5
MTA2	0.847295	0.5
LIG3	0.848328	0.5
STT3A	0.849605	0.5
LRP8	0.849704	0.5
EEFSEC	0.851131	0.5
MDM4	0.950905	0.599483
SLC16A3	0.851683	0.5
DYRK1A	0.853595	0.5
SLC4A7	0.853821	0.5
RANBP9	0.853868	0.5
GLMN	0.854106	0.5
SPRTN	0.854155	0.5
IARS2	0.992298	0.637967
EXOC3	0.854545	0.5
CLSPN	0.854774	0.5
EPS15L1	0.85537	0.5
RC3H1	0.855515	0.5
FOSL2	0.855632	0.5
LEMD2	0.856346	0.5
HNF1A	0.857064	0.5
PAK4	0.858414	0.5
FARS2	0.858476	0.5
YME1L1	0.858667	0.5
HGS	0.859459	0.5
MEPCE	0.859625	0.5
XRN1	0.859829	0.5
WDR44	0.859863	0.5
ATL2	0.860391	0.5
ACLY	0.861816	0.5
HAUS3	0.862218	0.5
CCNT2	0.862229	0.5
MIB1	0.862581	0.5
IKZF3	0.86273	0.5
RXRA	0.862975	0.5
NAV2	0.862996	0.5
IWS1	0.863043	0.5
PPM1G	0.86338	0.5
JUNB	0.863469	0.5
SFSWAP	0.863563	0.5
PACS1	0.863575	0.5
MAU2	0.863647	0.5
ZNF74	0.863782	0.5
CDH2	0.863912	0.5
ATRIP	0.864535	0.5
GLE1	0.865366	0.5
FDXR	0.867383	0.5
AMBRA1	0.867816	0.5
CWF19L2	0.868743	0.5
DHX35	0.868976	0.5
TFRC	0.86912	0.5
CCNT1	0.869231	0.5
TGFBRAP1	0.869301	0.5
COASY	0.870748	0.5
HNRNPL	0.872103	0.5
CAPRIN1	0.87236	0.5
CENPB	0.872625	0.5
HTT	0.8728	0.5
TTF2	0.873044	0.5
XPO4	0.873476	0.5
BRAP	0.873717	0.5
DDX21	0.874021	0.5
SUGP1	0.874604	0.5
ASH1L	0.874868	0.5
ATP2C1	0.875034	0.5
TTC37	0.87511	0.5
TP53BP2	0.875465	0.5
KHDRBS1	0.875511	0.5
CTR9	0.875913	0.5
MBNL1	0.876332	0.5
TRIM33	0.877173	0.5
VPS33A	0.87806	0.5
PDGFRB	0.878691	0.5
DIAPH3	0.878817	0.5
ETV5	0.879582	0.5
ITGB3	0.879781	0.5
GART	0.879827	0.5
USP38	0.879977	0.5
DNAJA3	0.880616	0.5
USP37	0.880864	0.5
PIK3C3	0.881014	0.5
FIP1L1	0.881374	0.5
ARHGAP11A	0.881962	0.5
TAF2	0.882186	0.5
EIF4G1	0.882782	0.5
RAC1	0.883482	0.5
ITGB5	0.884556	0.5
CTNNA1	0.884786	0.5
AHCY	0.88536	0.5
ATP2B1	0.885531	0.5
RBM27	0.885689	0.5
PRRC2C	0.888055	0.5
PCGF3	0.88866	0.5
SQLE	0.889554	0.5
HIST1H3B	0.890016	0.5
TMEM161B	0.890305	0.5
COG3	0.891207	0.5
MVD	0.893312	0.5
NOP9	0.89342	0.5
KATNA1	0.894737	0.5
CALR	0.89483	0.5
SATB2	0.895078	0.5
CDX2	0.896658	0.5
MED1	0.896685	0.5
MED13L	0.986379	0.589261
ARHGAP29	0.897697	0.5
FDFT1	0.897759	0.5
PAPSS1	0.897985	0.5
ZNF131	0.898123	0.5
KBTBD2	0.898466	0.5
PICALM	0.949049	0.550381
UBC	0.898754	0.5
MYCN	0.990548	0.591778
MAP2K1	0.898774	0.5
DLG5	0.899244	0.5
NBN	0.899256	0.5
MED12	0.899686	0.5
UBE2Q1	0.900532	0.5
SMCHD1	0.900748	0.5
MAP2K2	0.901455	0.5
PDS5B	0.902216	0.5
SLC16A1	0.902372	0.5
HSP90B1	0.902961	0.5
PDGFRA	0.903347	0.5
FAM117B	0.903861	0.5
SECISBP2	0.904324	0.5
ZNF574	0.904902	0.5
CARNS1	0.905058	0.5
PIAS4	0.905631	0.5
PPM1D	0.905724	0.5
METTL3	0.907349	0.5
MTMR9	0.909083	0.5
BRD7	0.910109	0.5
CTTN	0.910691	0.5
CUL2	0.91132	0.5
FGFR1	0.911463	0.5
RBPJ	0.912656	0.5
SMARCB1	0.913186	0.5
ATF7IP	0.913807	0.5
FANCG	0.914063	0.5
NUP155	0.915111	0.5
HNRNPD	0.915395	0.5
DOCK7	0.915489	0.5
DNAJC21	0.91574	0.5
GJC1	0.915912	0.5
ANKHD1	0.91601	0.5
CTNNBL1	0.916345	0.5
PKM	0.91678	0.5
DNM2	0.917198	0.5
DENND4C	0.91831	0.5
SRC	0.918612	0.5
FURIN	0.91898	0.5
MYO10	0.919122	0.5
ERBB3	0.919768	0.5
TLK2	0.920622	0.5
PKMYT1	0.920643	0.5
UBR4	0.952343	0.530947
PPIP5K2	0.922572	0.5
CCDC77	0.924608	0.5
TFAP2C	0.924641	0.5
TOPBP1	0.925332	0.5
NMT1	0.925482	0.5
MED14	0.925608	0.5
STAT5B	0.925614	0.5
BLM	0.925732	0.5
ATP1A1	0.926053	0.5
ACO2	0.926206	0.5
THOC5	0.926931	0.5
MPHOSPH8	0.928075	0.5
MKLN1	0.928265	0.5
NRBP1	0.92921	0.5
CTNND1	0.929435	0.5
ABI1	0.929643	0.5
MAML1	0.930739	0.5
IKBKG	0.931307	0.5
CRTC3	0.932469	0.5
HMGXB3	0.933395	0.5
GLCE	0.933788	0.5
CDAN1	0.933918	0.5
ACSL4	0.93492	0.5
CRTC2	0.935147	0.5
KDM5C	0.936564	0.5
ESR1	0.938684	0.5
DGKD	0.938911	0.5
ELAC2	0.940233	0.5
IRS4	0.94043	0.5
DIP2B	0.940726	0.5
XPR1	0.940836	0.5
DDX31	0.941189	0.5
GAB1	0.941345	0.5
REST	0.941404	0.5
RAF1	0.944193	0.5
GRHL2	0.946898	0.5
DACH1	0.947669	0.5
AKT1	0.948052	0.5
KMT2C	0.948054	0.5
NCOA6	0.948909	0.5
FAM129B	0.949163	0.5
HARS2	0.949365	0.5
TCF12	0.949534	0.5
HNF1B	0.950026	0.5
MDM2	0.953396	0.5
EXO1	0.954314	0.5
LTN1	0.954435	0.5
GCLC	0.954964	0.5
SBNO2	0.955594	0.5
PYROXD1	0.956127	0.5
STAG1	0.956174	0.5
MYBPC3	0.95721	0.5
UQCRC2	0.958937	0.5
GAPVD1	0.959163	0.5
COPG1	0.959462	0.5
PPP1R12A	0.960095	0.5
PRKCI	0.960719	0.5
PREX1	0.961254	0.5
CD19	0.961298	0.5
ZFPM1	0.961905	0.5
TP63	0.962265	0.5
EBF1	0.962812	0.5
KIDINS220	0.963166	0.5
MTSS1	0.964927	0.5
SLC25A46	0.965152	0.5
SNUPN	0.96534	0.5
NEDD9	0.966437	0.5
NSFL1C	0.96823	0.5
RUNX1	0.970751	0.5
ATRN	0.972169	0.5
BCL6	0.973153	0.5
FERMT1	0.973326	0.5
SLC5A3	0.973455	0.5
SOX5	0.974904	0.5
TTC7A	0.976136	0.5
KCNK5	0.977661	0.5
POP1	0.978344	0.5
SEC23B	0.979032	0.5
MEF2C	0.97972	0.5
ORC2	0.979776	0.5
PTPN23	0.979837	0.5
ELL	0.981458	0.5
PAX3	0.98188	0.5
IRF8	0.988126	0.5
SMARCAL1	0.988693	0.5
PAX8	0.990316	0.5
SMARCA2	0.991371	0.5
TCF7L2	0.991476	0.5
UBE3A	0.991677	0.5
NFKB1	0.993261	0.5
HAND2	0.993473	0.5
IKZF1	0.993982	0.5
PAX5	0.994792	0.5
FOXA1	0.995314	0.5
TRPS1	0.995935	0.5
CEP120	0.996169	0.5
IGF2BP1	0.997017	0.5
GFI1	0.997197	0.5
BCL11B	0.997436	0.5
SYK	0.997823	0.5
MECOM	0.998797	0.5
PRDM1	0.999012	0.5
ISL1	0.999485	0.5
