# Supplementary material for: Building a translational cancer dependency map for The Cancer Genome Atlas
Source: Nat Cancer. 2024 Jul 15;5(8):1176–94. doi: 10.1038/s43018-024-00789-y (PMC11358024; doi:10.1038/s43018-024-00789-y)
Supplement: Supplementary file 15 — Source data for Extended Data Fig. 2. [file 43018_2024_789_MOESM15_ESM.xlsx]

## Sheet: Ext Figure A,C,E
sample	PTPN11_ess	FLT3_ess	ATP6V0E1_ess	lineage
TCGA-2F-A9KO-01	-0.910255	-0.322934	-0.42027	urinary_tract
TCGA-2F-A9KP-01	-0.540725	-0.321467	-0.182577	urinary_tract
TCGA-2F-A9KQ-01	-0.699174	-0.31097	-0.353846	urinary_tract
TCGA-2F-A9KR-01	-0.860374	-0.314587	-0.25072	urinary_tract
TCGA-2F-A9KT-01	-0.660314	-0.329556	-0.295089	urinary_tract
TCGA-2F-A9KW-01	-0.439547	-0.326799	-0.514915	urinary_tract
TCGA-4Z-AA7M-01	-0.565284	-0.327602	-0.111033	urinary_tract
TCGA-4Z-AA7N-01	-0.495165	-0.376994	-0.617889	urinary_tract
TCGA-4Z-AA7O-01	-0.854912	-0.317275	-0.627152	urinary_tract
TCGA-4Z-AA7Q-01	-0.805385	-0.32377	-0.386506	urinary_tract
TCGA-4Z-AA7R-01	-0.710269	-0.304722	-0.073714	urinary_tract
TCGA-4Z-AA7S-01	-0.850665	-0.324575	-0.272524	urinary_tract
TCGA-4Z-AA7W-01	-0.798031	-0.319678	-0.321895	urinary_tract
TCGA-4Z-AA7Y-01	-0.827637	-0.311617	-0.315845	urinary_tract
TCGA-4Z-AA80-01	-0.864221	-0.303916	-0.122012	urinary_tract
TCGA-4Z-AA81-01	-0.417699	-0.335817	-0.497538	urinary_tract
TCGA-4Z-AA82-01	-0.868918	-0.316895	-0.663601	urinary_tract
TCGA-4Z-AA83-01	-0.735285	-0.324185	-0.398654	urinary_tract
TCGA-4Z-AA84-01	-0.604099	-0.323068	-0.359093	urinary_tract
TCGA-4Z-AA86-01	-0.962577	-0.306406	-0.735942	urinary_tract
TCGA-4Z-AA87-01	-0.517236	-0.317904	-0.0614417	urinary_tract
TCGA-4Z-AA89-01	-0.734396	-0.322714	-0.484892	urinary_tract
TCGA-5N-A9KI-01	-0.845441	-0.334992	-0.334722	urinary_tract
TCGA-5N-A9KM-01	-0.550777	-0.328802	-0.298934	urinary_tract
TCGA-BL-A0C8-01	-0.444127	-0.320773	-0.482266	urinary_tract
TCGA-BL-A13I-01	-0.549031	-0.282035	-0.624933	urinary_tract
TCGA-BL-A13J-01	-0.771278	-0.323673	-0.396929	urinary_tract
TCGA-BL-A3JM-01	-0.568578	-0.32241	-0.0595795	urinary_tract
TCGA-BL-A5ZZ-01	-1.0365	-0.337035	-0.447942	urinary_tract
TCGA-BT-A0S7-01	-0.716957	-0.331024	-0.560046	urinary_tract
TCGA-BT-A0YX-01	-0.928781	-0.322061	-0.751527	urinary_tract
TCGA-BT-A20J-01	-0.775118	-0.278204	-0.470392	urinary_tract
TCGA-BT-A20N-01	-0.911836	-0.317606	-0.415706	urinary_tract
TCGA-BT-A20O-01	-0.673638	-0.291364	-0.243991	urinary_tract
TCGA-BT-A20P-01	-0.796468	-0.321982	-0.478234	urinary_tract
TCGA-BT-A20Q-01	-0.908446	-0.307224	-0.360309	urinary_tract
TCGA-BT-A20R-01	-0.966441	-0.355477	-0.313477	urinary_tract
TCGA-BT-A20T-01	-0.825481	-0.327944	-0.291601	urinary_tract
TCGA-BT-A20U-01	-0.758876	-0.306291	-0.526634	urinary_tract
TCGA-BT-A20W-01	-0.606226	-0.3279	-0.153412	urinary_tract
TCGA-BT-A2LB-01	-0.81107	-0.314328	-0.310693	urinary_tract
TCGA-BT-A2LD-01	-0.805487	-0.324668	-0.408065	urinary_tract
TCGA-BT-A3PH-01	-0.591097	-0.317783	-0.296601	urinary_tract
TCGA-BT-A3PJ-01	-0.942134	-0.309702	-0.85119	urinary_tract
TCGA-BT-A3PK-01	-0.856513	-0.312637	-0.57111	urinary_tract
TCGA-BT-A42C-01	-0.807486	-0.317196	-0.316637	urinary_tract
TCGA-BT-A42E-01	-0.831061	-0.335416	-0.845249	urinary_tract
TCGA-BT-A42F-01	-0.626861	-0.331061	-0.875105	urinary_tract
TCGA-C4-A0F0-01	-0.735525	-0.334373	-0.892997	urinary_tract
TCGA-C4-A0F6-01	-0.732971	-0.319354	-0.200273	urinary_tract
TCGA-CF-A1HR-01	-0.871014	-0.30901	-0.359329	urinary_tract
TCGA-CF-A1HS-01	-0.697202	-0.329582	-0.75434	urinary_tract
TCGA-CF-A27C-01	-0.718188	-0.321985	-0.426483	urinary_tract
TCGA-CF-A3MF-01	-0.399665	-0.339907	-0.655452	urinary_tract
TCGA-CF-A3MG-01	-0.756931	-0.328671	-0.278849	urinary_tract
TCGA-CF-A3MH-01	-0.698462	-0.323419	-0.465568	urinary_tract
TCGA-CF-A3MI-01	-0.602566	-0.332559	-0.560707	urinary_tract
TCGA-CF-A47S-01	-0.690866	-0.327675	-0.59718	urinary_tract
TCGA-CF-A47T-01	-0.631791	-0.319511	-0.57644	urinary_tract
TCGA-CF-A47V-01	-0.495412	-0.310658	-0.574777	urinary_tract
TCGA-CF-A47W-01	-0.700595	-0.326802	-0.307445	urinary_tract
TCGA-CF-A47X-01	-0.80597	-0.31689	-0.530241	urinary_tract
TCGA-CF-A47Y-01	-0.602222	-0.319691	-0.622101	urinary_tract
TCGA-CF-A5U8-01	-0.63505	-0.316336	-0.431939	urinary_tract
TCGA-CF-A5UA-01	-0.807431	-0.32458	-0.502799	urinary_tract
TCGA-CF-A7I0-01	-0.716986	-0.324155	-0.223389	urinary_tract
TCGA-CF-A8HX-01	-0.613097	-0.328643	-0.412347	urinary_tract
TCGA-CF-A8HY-01	-0.765253	-0.331757	-0.397545	urinary_tract
TCGA-CF-A9FF-01	-0.688877	-0.317659	-0.277963	urinary_tract
TCGA-CF-A9FH-01	-0.664701	-0.321228	-0.256781	urinary_tract
TCGA-CF-A9FL-01	-0.717169	-0.319234	-0.565761	urinary_tract
TCGA-CF-A9FM-01	-0.668741	-0.307665	-0.290771	urinary_tract
TCGA-CU-A0YN-01	-0.919615	-0.327374	-0.923654	urinary_tract
TCGA-CU-A0YO-01	-0.814596	-0.321975	-0.428395	urinary_tract
TCGA-CU-A0YR-01	-0.716965	-0.313525	-0.470032	urinary_tract
TCGA-CU-A3KJ-01	-0.873244	-0.320433	-0.620065	urinary_tract
TCGA-CU-A3QU-01	-0.604641	-0.316486	0.0806738	urinary_tract
TCGA-CU-A3YL-01	-0.653693	-0.313014	-0.216569	urinary_tract
TCGA-CU-A5W6-01	-0.807671	-0.321559	-0.341729	urinary_tract
TCGA-CU-A72E-01	-0.621631	-0.317081	-0.618274	urinary_tract
TCGA-DK-A1A3-01	-0.712723	-0.318358	-0.194651	urinary_tract
TCGA-DK-A1A5-01	-0.878611	-0.304396	-0.460035	urinary_tract
TCGA-DK-A1A7-01	-0.634821	-0.330323	-0.223979	urinary_tract
TCGA-DK-A1AA-01	-0.760181	-0.319941	-0.4632	urinary_tract
TCGA-DK-A1AB-01	-0.794999	-0.306749	-0.62367	urinary_tract
TCGA-DK-A1AD-01	-0.695644	-0.322158	-0.243255	urinary_tract
TCGA-DK-A1AE-01	-0.731084	-0.31774	-0.748079	urinary_tract
TCGA-DK-A1AF-01	-0.633229	-0.331557	-0.58196	urinary_tract
TCGA-DK-A1AG-01	-0.65509	-0.318066	-0.349865	urinary_tract
TCGA-DK-A2HX-01	-0.852132	-0.304766	-0.294224	urinary_tract
TCGA-DK-A2I1-01	-0.756984	-0.310319	-0.230335	urinary_tract
TCGA-DK-A2I2-01	-1.1183	-0.327383	-0.611877	urinary_tract
TCGA-DK-A2I6-01	-0.734961	-0.342417	-0.375928	urinary_tract
TCGA-DK-A3IK-01	-0.774888	-0.310344	-0.458484	urinary_tract
TCGA-DK-A3IL-01	-0.655838	-0.334368	-0.127937	urinary_tract
TCGA-DK-A3IM-01	-0.809156	-0.340402	-0.835434	urinary_tract
TCGA-DK-A3IN-01	-0.930308	-0.309682	-0.518391	urinary_tract
TCGA-DK-A3IQ-01	-0.840745	-0.305214	-0.648243	urinary_tract
TCGA-DK-A3IS-01	-0.909413	-0.329634	-0.478446	urinary_tract
TCGA-DK-A3IT-01	-0.630414	-0.320674	-0.194121	urinary_tract
TCGA-DK-A3IU-01	-0.874211	-0.32232	-0.746757	urinary_tract
TCGA-DK-A3IV-01	-0.734004	-0.354929	-0.221283	urinary_tract
TCGA-DK-A3WX-01	-0.844239	-0.313422	-0.915097	urinary_tract
TCGA-DK-A3WY-01	-0.437458	-0.290737	-0.426005	urinary_tract
TCGA-DK-A3X2-01	-0.842499	-0.326071	-0.20662	urinary_tract
TCGA-DK-A6AV-01	-0.845883	-0.318361	-0.346132	urinary_tract
TCGA-DK-A6B0-01	-0.755439	-0.326331	-0.301765	urinary_tract
TCGA-DK-A6B1-01	-0.629149	-0.317307	0.0866085	urinary_tract
TCGA-DK-A6B2-01	-0.784068	-0.339129	-0.102873	urinary_tract
TCGA-DK-A6B5-01	-0.747131	-0.309954	-0.300808	urinary_tract
TCGA-DK-AA6L-01	-0.828461	-0.31851	-0.297183	urinary_tract
TCGA-DK-AA6M-01	-0.847945	-0.328521	-0.674694	urinary_tract
TCGA-DK-AA6P-01	-0.647091	-0.316771	-0.355828	urinary_tract
TCGA-DK-AA6Q-01	-0.989159	-0.323752	-0.570108	urinary_tract
TCGA-DK-AA6R-01	-0.713671	-0.317001	-0.612281	urinary_tract
TCGA-DK-AA6S-01	-0.799699	-0.30005	-0.331073	urinary_tract
TCGA-DK-AA6T-01	-0.305202	-0.288562	-0.438639	urinary_tract
TCGA-DK-AA6U-01	-0.852004	-0.319639	-0.126601	urinary_tract
TCGA-DK-AA6W-01	-0.786588	-0.31631	-0.121282	urinary_tract
TCGA-DK-AA6X-01	-0.983986	-0.348469	-0.532245	urinary_tract
TCGA-DK-AA71-01	-0.634638	-0.327949	-0.252675	urinary_tract
TCGA-DK-AA74-01	-0.767651	-0.359295	-0.598101	urinary_tract
TCGA-DK-AA75-01	-0.589583	-0.336627	-0.158218	urinary_tract
TCGA-DK-AA76-01	-0.977159	-0.319924	-0.315383	urinary_tract
TCGA-DK-AA77-01	-0.772782	-0.315152	-0.205977	urinary_tract
TCGA-E5-A2PC-01	-0.835086	-0.318252	-0.326322	urinary_tract
TCGA-E5-A4TZ-01	-0.853483	-0.304602	-0.609125	urinary_tract
TCGA-E5-A4U1-01	-0.636978	-0.3295	-0.397162	urinary_tract
TCGA-E7-A3X6-01	-0.60987	-0.314804	-0.675663	urinary_tract
TCGA-E7-A3Y1-01	-0.686355	-0.312239	-0.382467	urinary_tract
TCGA-E7-A4IJ-01	-0.772211	-0.313043	-0.158411	urinary_tract
TCGA-E7-A4XJ-01	-0.735263	-0.325281	-0.260575	urinary_tract
TCGA-E7-A519-01	-0.52383	-0.334889	-0.564079	urinary_tract
TCGA-E7-A541-01	-0.949192	-0.33043	-0.198355	urinary_tract
TCGA-E7-A5KE-01	-0.720804	-0.326039	-0.43851	urinary_tract
TCGA-E7-A5KF-01	-0.866904	-0.313114	-0.356475	urinary_tract
TCGA-E7-A677-01	-0.683067	-0.305417	-0.46098	urinary_tract
TCGA-E7-A678-01	-0.681381	-0.312515	-0.441518	urinary_tract
TCGA-E7-A6MD-01	-0.747914	-0.314878	-0.551979	urinary_tract
TCGA-E7-A6ME-01	-0.621308	-0.304699	-0.187163	urinary_tract
TCGA-E7-A6MF-01	-0.775683	-0.311744	-0.5385	urinary_tract
TCGA-E7-A7DU-01	-0.773175	-0.327933	-0.380593	urinary_tract
TCGA-E7-A7DV-01	-0.629882	-0.283256	-0.336113	urinary_tract
TCGA-E7-A7PW-01	-0.871153	-0.339231	-0.14532	urinary_tract
TCGA-E7-A85H-01	-0.685525	-0.326073	-0.0814082	urinary_tract
TCGA-E7-A8O7-01	-0.772715	-0.305477	-0.280291	urinary_tract
TCGA-E7-A97P-01	-0.594975	-0.306766	-0.745391	urinary_tract
TCGA-E7-A97Q-01	-0.611237	-0.322261	-0.176657	urinary_tract
TCGA-FD-A3B3-01	-0.831002	-0.327526	-0.889255	urinary_tract
TCGA-FD-A3B5-01	-0.921276	-0.339516	-0.848157	urinary_tract
TCGA-FD-A3B6-01	-0.780365	-0.31618	-0.583147	urinary_tract
TCGA-FD-A3B7-01	-0.840038	-0.324327	-0.749492	urinary_tract
TCGA-FD-A3B8-01	-0.824804	-0.308815	-0.690861	urinary_tract
TCGA-FD-A3N5-01	-1.00147	-0.327338	-0.659814	urinary_tract
TCGA-FD-A3NA-01	-0.73598	-0.317772	-0.456547	urinary_tract
TCGA-FD-A3SJ-01	-0.722884	-0.318434	-0.0873862	urinary_tract
TCGA-FD-A3SL-01	-0.7143	-0.314172	-0.202391	urinary_tract
TCGA-FD-A3SM-01	-0.871688	-0.301879	-0.241027	urinary_tract
TCGA-FD-A3SN-01	-0.750415	-0.325225	-0.393919	urinary_tract
TCGA-FD-A3SO-01	-0.765208	-0.295148	-0.552383	urinary_tract
TCGA-FD-A3SP-01	-0.903753	-0.300984	-0.748861	urinary_tract
TCGA-FD-A3SQ-01	-0.729285	-0.299249	-0.233055	urinary_tract
TCGA-FD-A3SR-01	-0.82185	-0.318874	-0.352641	urinary_tract
TCGA-FD-A3SS-01	-0.787763	-0.32144	-0.394201	urinary_tract
TCGA-FD-A43N-01	-0.596484	-0.329954	-0.124329	urinary_tract
TCGA-FD-A43P-01	-0.652607	-0.327872	-0.15329	urinary_tract
TCGA-FD-A43U-01	-0.607402	-0.353198	-0.0501859	urinary_tract
TCGA-FD-A43X-01	-0.655753	-0.318004	-0.336029	urinary_tract
TCGA-FD-A43Y-01	-0.757576	-0.31262	-0.748053	urinary_tract
TCGA-FD-A5BR-01	-0.764134	-0.337506	-0.37112	urinary_tract
TCGA-FD-A5BS-01	-0.57231	-0.3068	-0.514234	urinary_tract
TCGA-FD-A5BT-01	-0.733415	-0.346881	-0.603018	urinary_tract
TCGA-FD-A5BU-01	-0.734129	-0.317209	-0.703667	urinary_tract
TCGA-FD-A5BV-01	-0.718437	-0.33139	-0.351601	urinary_tract
TCGA-FD-A5BX-01	-0.349721	-0.376966	-0.544493	urinary_tract
TCGA-FD-A5BY-01	-0.968806	-0.333918	-0.458802	urinary_tract
TCGA-FD-A5BZ-01	-0.683059	-0.295565	0.0188387	urinary_tract
TCGA-FD-A5C0-01	-0.749152	-0.323316	-0.346881	urinary_tract
TCGA-FD-A5C1-01	-0.88183	-0.309464	-0.561025	urinary_tract
TCGA-FD-A62N-01	-0.844294	-0.324638	-0.673308	urinary_tract
TCGA-FD-A62O-01	-0.700343	-0.314833	-0.261697	urinary_tract
TCGA-FD-A62P-01	-0.810767	-0.332927	-0.3746	urinary_tract
TCGA-FD-A62S-01	-0.772699	-0.330664	-0.575916	urinary_tract
TCGA-FD-A6TA-01	-0.746057	-0.31643	-0.317719	urinary_tract
TCGA-FD-A6TB-01	-0.768867	-0.302781	-0.653253	urinary_tract
TCGA-FD-A6TD-01	-0.81606	-0.313239	-0.585047	urinary_tract
TCGA-FD-A6TE-01	-0.779441	-0.311166	-0.395798	urinary_tract
TCGA-FD-A6TF-01	-0.767104	-0.31528	-0.433371	urinary_tract
TCGA-FD-A6TG-01	-0.734346	-0.305907	-0.447148	urinary_tract
TCGA-FD-A6TH-01	-0.538247	-0.325854	-0.355135	urinary_tract
TCGA-FD-A6TI-01	-0.894484	-0.305189	-0.285453	urinary_tract
TCGA-FD-A6TK-01	-0.827028	-0.312349	-0.517454	urinary_tract
TCGA-FJ-A3Z7-01	-0.569231	-0.31498	-0.33055	urinary_tract
TCGA-FJ-A3Z9-01	-0.684276	-0.339852	-0.679411	urinary_tract
TCGA-FJ-A3ZE-01	-0.934627	-0.338935	-0.384096	urinary_tract
TCGA-FJ-A3ZF-01	-0.513857	-0.328418	-0.156234	urinary_tract
TCGA-FJ-A871-01	-0.604293	-0.33618	-0.338958	urinary_tract
TCGA-FT-A3EE-01	-0.644856	-0.322646	-0.591889	urinary_tract
TCGA-FT-A61P-01	-0.693961	-0.322839	-0.354153	urinary_tract
TCGA-G2-A2EF-01	-0.881539	-0.332487	-0.739635	urinary_tract
TCGA-G2-A2EJ-01	-0.716485	-0.331945	-0.894761	urinary_tract
TCGA-G2-A2EK-01	-0.650969	-0.315182	-0.337124	urinary_tract
TCGA-G2-A2ES-01	-0.848533	-0.33611	-1.13262	urinary_tract
TCGA-G2-A3IB-01	-0.780441	-0.327561	-1.05401	urinary_tract
TCGA-G2-A3IE-01	-0.729594	-0.318782	-0.313578	urinary_tract
TCGA-G2-A3VY-01	-0.881611	-0.312189	-0.0315382	urinary_tract
TCGA-G2-AA3B-01	-0.685106	-0.332937	-0.272747	urinary_tract
TCGA-G2-AA3C-01	-0.430013	-0.336405	-0.514944	urinary_tract
TCGA-G2-AA3D-01	-0.948279	-0.319253	-0.334506	urinary_tract
TCGA-G2-AA3F-01	-0.738429	-0.317549	-0.190095	urinary_tract
TCGA-GC-A3BM-01	-0.657027	-0.314299	-0.325052	urinary_tract
TCGA-GC-A3I6-01	-0.881545	-0.308616	-0.684358	urinary_tract
TCGA-GC-A3OO-01	-0.709729	-0.303209	-0.581062	urinary_tract
TCGA-GC-A3RB-01	-0.844942	-0.317461	-0.637382	urinary_tract
TCGA-GC-A3RC-01	-0.852426	-0.313541	-0.560425	urinary_tract
TCGA-GC-A3RD-01	-0.759598	-0.331899	-0.461973	urinary_tract
TCGA-GC-A3WC-01	-0.761431	-0.288954	-0.544945	urinary_tract
TCGA-GC-A3YS-01	-0.878675	-0.312096	-0.714453	urinary_tract
TCGA-GC-A4ZW-01	-0.75707	-0.351314	-0.185069	urinary_tract
TCGA-GC-A6I1-01	-0.73416	-0.323062	-0.880788	urinary_tract
TCGA-GC-A6I3-01	-0.750918	-0.345058	-0.107488	urinary_tract
TCGA-GD-A2C5-01	-0.824634	-0.317687	-0.241109	urinary_tract
TCGA-GD-A3OP-01	-0.731697	-0.307807	-0.189078	urinary_tract
TCGA-GD-A3OQ-01	-0.649594	-0.322614	-0.498034	urinary_tract
TCGA-GD-A3OS-01	-1.15784	-0.291804	-0.346503	urinary_tract
TCGA-GD-A6C6-01	-0.653189	-0.353884	-0.44175	urinary_tract
TCGA-GD-A76B-01	-0.702783	-0.320497	-0.296952	urinary_tract
TCGA-GU-A42P-01	-0.509303	-0.318686	-0.0653518	urinary_tract
TCGA-GU-A42Q-01	-0.920857	-0.341124	-0.628216	urinary_tract
TCGA-GU-A42R-01	-0.745492	-0.309109	-0.456837	urinary_tract
TCGA-GU-A762-01	-0.812101	-0.330687	-0.777232	urinary_tract
TCGA-GU-A763-01	-0.685181	-0.329123	-0.477443	urinary_tract
TCGA-GU-A764-01	-0.703234	-0.31843	-0.275024	urinary_tract
TCGA-GU-A766-01	-0.834461	-0.324611	-0.798562	urinary_tract
TCGA-GU-A767-01	-0.765892	-0.328777	-0.227643	urinary_tract
TCGA-GU-AATO-01	-0.821475	-0.318208	-0.334633	urinary_tract
TCGA-GU-AATP-01	-0.709212	-0.313268	-0.154294	urinary_tract
TCGA-GU-AATQ-01	-0.78544	-0.311151	-0.555178	urinary_tract
TCGA-GV-A3JV-01	-0.7365	-0.320744	-0.383453	urinary_tract
TCGA-GV-A3JW-01	-0.820558	-0.31864	-0.143496	urinary_tract
TCGA-GV-A3JX-01	-0.755965	-0.305279	-0.0187651	urinary_tract
TCGA-GV-A3JZ-01	-0.686072	-0.305109	-0.242451	urinary_tract
TCGA-GV-A3QF-01	-0.945136	-0.327699	-0.3419	urinary_tract
TCGA-GV-A3QG-01	-0.507978	-0.348631	-0.405304	urinary_tract
TCGA-GV-A3QH-01	-0.831267	-0.318915	-0.165058	urinary_tract
TCGA-GV-A3QI-01	-0.974714	-0.312334	-0.0086636	urinary_tract
TCGA-GV-A3QK-01	-0.669346	-0.339638	-0.283164	urinary_tract
TCGA-GV-A40E-01	-0.793487	-0.323228	-0.543304	urinary_tract
TCGA-GV-A40G-01	-0.643633	-0.322299	-0.269941	urinary_tract
TCGA-GV-A6ZA-01	-0.719619	-0.318552	-0.332168	urinary_tract
TCGA-H4-A2HO-01	-0.627725	-0.325899	-0.297168	urinary_tract
TCGA-H4-A2HQ-01	-0.930768	-0.308718	-0.339052	urinary_tract
TCGA-HQ-A2OE-01	-0.690528	-0.326839	-0.179035	urinary_tract
TCGA-HQ-A2OF-01	-0.707502	-0.309893	-0.345501	urinary_tract
TCGA-HQ-A5ND-01	-0.627707	-0.314675	-0.414944	urinary_tract
TCGA-HQ-A5NE-01	-0.645626	-0.317022	-0.52937	urinary_tract
TCGA-K4-A3WS-01	-0.717602	-0.301724	-0.361433	urinary_tract
TCGA-K4-A3WU-01	-0.774661	-0.332552	-0.203333	urinary_tract
TCGA-K4-A3WV-01	-0.828598	-0.332922	-0.194543	urinary_tract
TCGA-K4-A4AB-01	-0.866904	-0.306439	-0.523495	urinary_tract
TCGA-K4-A4AC-01	-0.918482	-0.336017	-0.939093	urinary_tract
TCGA-K4-A5RH-01	-0.944762	-0.296528	-0.272177	urinary_tract
TCGA-K4-A5RI-01	-0.741895	-0.34949	-0.674884	urinary_tract
TCGA-K4-A5RJ-01	-0.633377	-0.275187	-0.34315	urinary_tract
TCGA-K4-A6FZ-01	-0.809863	-0.32158	-0.62034	urinary_tract
TCGA-K4-A6MB-01	-0.930913	-0.320568	-0.460688	urinary_tract
TCGA-K4-A83P-01	-0.762152	-0.329806	-0.32436	urinary_tract
TCGA-K4-AAQO-01	-0.774956	-0.346879	-0.390057	urinary_tract
TCGA-KQ-A41N-01	-0.73236	-0.338942	-0.274594	urinary_tract
TCGA-KQ-A41O-01	-0.718169	-0.332817	-0.488508	urinary_tract
TCGA-KQ-A41P-01	-0.783226	-0.337009	-0.342144	urinary_tract
TCGA-KQ-A41Q-01	-0.64615	-0.33801	-0.352835	urinary_tract
TCGA-KQ-A41S-01	-0.845714	-0.322318	-0.176176	urinary_tract
TCGA-LC-A66R-01	-0.74199	-0.314752	-0.674783	urinary_tract
TCGA-LT-A5Z6-01	-0.590477	-0.31787	-0.116162	urinary_tract
TCGA-LT-A8JT-01	-0.769892	-0.308161	-0.47108	urinary_tract
TCGA-PQ-A6FI-01	-0.798839	-0.349566	-1.04538	urinary_tract
TCGA-PQ-A6FN-01	-0.811533	-0.305673	-0.575745	urinary_tract
TCGA-R3-A69X-01	-0.80773	-0.319137	-0.28606	urinary_tract
TCGA-S5-A6DX-01	-0.481449	-0.367814	-0.235527	urinary_tract
TCGA-S5-AA26-01	-0.704169	-0.321433	-0.349219	urinary_tract
TCGA-SY-A9G0-01	-0.761245	-0.297092	-0.362496	urinary_tract
TCGA-UY-A78L-01	-0.776188	-0.338468	-0.436039	urinary_tract
TCGA-UY-A78M-01	-0.78827	-0.332345	-0.429101	urinary_tract
TCGA-UY-A78N-01	-0.74586	-0.336003	-0.153103	urinary_tract
TCGA-UY-A78O-01	-0.847337	-0.335738	-0.224382	urinary_tract
TCGA-UY-A78P-01	-0.640519	-0.334974	-0.513364	urinary_tract
TCGA-UY-A8OB-01	-0.742824	-0.335375	-0.663311	urinary_tract
TCGA-UY-A8OC-01	-0.959215	-0.329782	-0.862036	urinary_tract
TCGA-UY-A8OD-01	-0.658168	-0.336622	-0.321112	urinary_tract
TCGA-UY-A9PA-01	-0.684058	-0.321842	-0.507815	urinary_tract
TCGA-UY-A9PB-01	-0.847174	-0.322201	-0.837713	urinary_tract
TCGA-UY-A9PD-01	-0.768546	-0.320955	-0.00835322	urinary_tract
TCGA-UY-A9PE-01	-0.554592	-0.326689	-0.237562	urinary_tract
TCGA-UY-A9PF-01	-0.718926	-0.326317	-0.269522	urinary_tract
TCGA-UY-A9PH-01	-0.621234	-0.329759	-0.391424	urinary_tract
TCGA-XF-A8HB-01	-0.730203	-0.332308	-0.323688	urinary_tract
TCGA-XF-A8HC-01	-0.641393	-0.331052	0.0179683	urinary_tract
TCGA-XF-A8HD-01	-0.602505	-0.343303	-0.625324	urinary_tract
TCGA-XF-A8HE-01	-0.742939	-0.303743	-0.812918	urinary_tract
TCGA-XF-A8HF-01	-0.611821	-0.337168	-0.156233	urinary_tract
TCGA-XF-A8HG-01	-0.539845	-0.331391	-0.136782	urinary_tract
TCGA-XF-A8HH-01	-0.665056	-0.319653	-0.196772	urinary_tract
TCGA-XF-A8HI-01	-0.718618	-0.306611	-0.427087	urinary_tract
TCGA-XF-A9SH-01	-0.620121	-0.311719	-0.439119	urinary_tract
TCGA-XF-A9SI-01	-0.797754	-0.29415	-0.119624	urinary_tract
TCGA-XF-A9SJ-01	-0.69907	-0.318042	-0.254427	urinary_tract
TCGA-XF-A9SK-01	-0.805083	-0.306437	-0.269052	urinary_tract
TCGA-XF-A9SL-01	-0.699152	-0.406656	-0.398566	urinary_tract
TCGA-XF-A9SM-01	-0.841181	-0.331924	-0.733191	urinary_tract
TCGA-XF-A9SP-01	-0.869268	-0.317187	-0.537238	urinary_tract
TCGA-XF-A9ST-01	-0.499244	-0.354423	-0.471687	urinary_tract
TCGA-XF-A9SU-01	-0.698227	-0.335239	-0.299436	urinary_tract
TCGA-XF-A9SV-01	-0.890113	-0.313539	-0.120685	urinary_tract
TCGA-XF-A9SW-01	-0.80045	-0.323467	-0.441204	urinary_tract
TCGA-XF-A9SX-01	-0.746939	-0.345969	-0.408666	urinary_tract
TCGA-XF-A9SY-01	-0.854891	-0.317109	-0.987373	urinary_tract
TCGA-XF-A9SZ-01	-0.778668	-0.316334	-0.176537	urinary_tract
TCGA-XF-A9T2-01	-0.583684	-0.340636	-0.626188	urinary_tract
TCGA-XF-A9T3-01	-0.752406	-0.333672	-0.493722	urinary_tract
TCGA-XF-A9T4-01	-0.446055	-0.319835	-0.695266	urinary_tract
TCGA-XF-A9T5-01	-0.614369	-0.316888	-0.38188	urinary_tract
TCGA-XF-A9T6-01	-0.582428	-0.330083	-0.576232	urinary_tract
TCGA-XF-A9T8-01	-0.789477	-0.314107	-0.843447	urinary_tract
TCGA-XF-AAME-01	-0.959357	-0.388328	-0.710204	urinary_tract
TCGA-XF-AAMH-01	-0.531787	-0.34244	-0.512007	urinary_tract
TCGA-XF-AAMJ-01	-0.623386	-0.29944	-0.46013	urinary_tract
TCGA-XF-AAML-01	-0.725493	-0.328166	0.00363739	urinary_tract
TCGA-XF-AAMQ-01	-0.897903	-0.318954	-0.367824	urinary_tract
TCGA-XF-AAMR-01	-0.906945	-0.388879	-0.359371	urinary_tract
TCGA-XF-AAMT-01	-0.851987	-0.312674	-0.70139	urinary_tract
TCGA-XF-AAMW-01	-0.438002	-0.319369	-0.831063	urinary_tract
TCGA-XF-AAMX-01	-0.588154	-0.314244	0.125795	urinary_tract
TCGA-XF-AAMY-01	-0.773458	-0.314071	-0.226511	urinary_tract
TCGA-XF-AAMZ-01	-0.744512	-0.319427	-0.363423	urinary_tract
TCGA-XF-AAN0-01	-0.906943	-0.32578	-0.327541	urinary_tract
TCGA-XF-AAN1-01	-0.753198	-0.326257	-0.319179	urinary_tract
TCGA-XF-AAN2-01	-0.913368	-0.306584	-0.469724	urinary_tract
TCGA-XF-AAN3-01	-0.750004	-0.306406	-0.623583	urinary_tract
TCGA-XF-AAN4-01	-0.964224	-0.335187	-0.779198	urinary_tract
TCGA-XF-AAN5-01	-1.06106	-0.297854	-0.745695	urinary_tract
TCGA-XF-AAN7-01	-0.785991	-0.313965	-0.205107	urinary_tract
TCGA-XF-AAN8-01	-0.858504	-0.299361	-0.422696	urinary_tract
TCGA-YC-A8S6-01	-0.74567	-0.342087	-0.612469	urinary_tract
TCGA-YC-A9TC-01	-0.545955	-0.344571	-0.137901	urinary_tract
TCGA-YF-AA3L-01	-0.648111	-0.328661	-0.113176	urinary_tract
TCGA-YF-AA3M-01	-0.739942	-0.335416	-0.423671	urinary_tract
TCGA-ZF-A9R0-01	-0.627727	-0.332353	-0.298816	urinary_tract
TCGA-ZF-A9R1-01	-0.956503	-0.306801	-0.245467	urinary_tract
TCGA-ZF-A9R2-01	-0.890539	-0.323491	-0.256046	urinary_tract
TCGA-ZF-A9R3-01	-0.814137	-0.313701	-0.136774	urinary_tract
TCGA-ZF-A9R4-01	-0.675762	-0.318566	-0.410586	urinary_tract
TCGA-ZF-A9R5-01	-0.669897	-0.305928	-0.613699	urinary_tract
TCGA-ZF-A9R7-01	-0.887898	-0.33779	-0.503695	urinary_tract
TCGA-ZF-A9R9-01	-0.593527	-0.318243	-0.145601	urinary_tract
TCGA-ZF-A9RE-01	-0.776703	-0.321547	-0.87746	urinary_tract
TCGA-ZF-A9RF-01	-0.736445	-0.31702	-0.435156	urinary_tract
TCGA-ZF-A9RL-01	-0.812652	-0.33266	-0.402488	urinary_tract
TCGA-ZF-A9RM-01	-0.734674	-0.317117	-0.133497	urinary_tract
TCGA-ZF-A9RN-01	-0.741441	-0.305663	-0.139027	urinary_tract
TCGA-ZF-AA4N-01	-1.07577	-0.330261	-0.792248	urinary_tract
TCGA-ZF-AA4R-01	-0.921636	-0.329439	-0.251476	urinary_tract
TCGA-ZF-AA4T-01	-0.744473	-0.320275	-0.192635	urinary_tract
TCGA-ZF-AA4U-01	-0.848681	-0.330184	-0.457854	urinary_tract
TCGA-ZF-AA4V-01	-0.543874	-0.33639	-0.574236	urinary_tract
TCGA-ZF-AA4W-01	-0.738355	-0.372272	-0.776953	urinary_tract
TCGA-ZF-AA4X-01	-0.787968	-0.321495	-0.122054	urinary_tract
TCGA-ZF-AA51-01	-0.776197	-0.335898	-0.29115	urinary_tract
TCGA-ZF-AA52-01	-0.747676	-0.31319	-0.435485	urinary_tract
TCGA-ZF-AA53-01	-0.958564	-0.318316	-0.955362	urinary_tract
TCGA-ZF-AA54-01	-0.494066	-0.292775	-0.484441	urinary_tract
TCGA-ZF-AA56-01	-0.676907	-0.315703	-0.64666	urinary_tract
TCGA-ZF-AA58-01	-0.848385	-0.34613	-0.72385	urinary_tract
TCGA-ZF-AA5H-01	-0.626968	-0.321894	-0.551885	urinary_tract
TCGA-ZF-AA5N-01	-0.721938	-0.332617	-0.510422	urinary_tract
TCGA-ZF-AA5P-01	-0.736312	-0.327488	-0.322018	urinary_tract
TCGA-3C-AAAU-01	-0.395687	-0.288184	-0.087773	breast
TCGA-3C-AALI-01	-0.964075	-0.34599	-0.00904442	breast
TCGA-3C-AALJ-01	-0.693088	-0.482672	-0.225831	breast
TCGA-3C-AALK-01	-0.629234	-0.352972	-0.230378	breast
TCGA-4H-AAAK-01	-0.624645	-0.299011	-0.248435	breast
TCGA-5L-AAT0-01	-0.577684	-0.394729	-0.189501	breast
TCGA-5T-A9QA-01	-0.8288	-0.325722	-0.315167	breast
TCGA-A1-A0SB-01	-0.704309	-0.291685	-0.171179	breast
TCGA-A1-A0SD-01	-0.568403	-0.291582	-0.242402	breast
TCGA-A1-A0SE-01	-0.480272	-0.409087	-0.260466	breast
TCGA-A1-A0SF-01	-0.392487	-0.390974	-0.168994	breast
TCGA-A1-A0SG-01	-0.503426	-0.317815	-0.217046	breast
TCGA-A1-A0SH-01	-0.98948	-0.520818	-0.0887843	breast
TCGA-A1-A0SI-01	-0.616621	-0.304664	-0.103364	breast
TCGA-A1-A0SJ-01	-0.617139	-0.385932	-0.297099	breast
TCGA-A1-A0SK-01	-0.558737	-0.400937	-0.0802337	breast
TCGA-A1-A0SM-01	-0.64544	-0.339534	-0.102993	breast
TCGA-A1-A0SN-01	-0.622422	-0.296534	-0.128695	breast
TCGA-A1-A0SO-01	-0.870091	-0.418095	-0.159616	breast
TCGA-A1-A0SP-01	-0.933172	-0.392882	-0.477084	breast
TCGA-A2-A04N-01	-0.533905	-0.310364	-0.203191	breast
TCGA-A2-A04R-01	-0.508773	-0.583403	-0.237788	breast
TCGA-A2-A04U-01	-0.551542	-0.357614	-0.384311	breast
TCGA-A2-A04W-01	-1.73526	-0.328645	-0.144337	breast
TCGA-A2-A0CK-01	-0.517422	-0.402587	-0.277139	breast
TCGA-A2-A0CL-01	-0.570457	-0.372989	-0.135996	breast
TCGA-A2-A0CR-01	-0.516763	-0.308935	-0.222261	breast
TCGA-A2-A0CS-01	-0.625281	-0.413453	-0.0531221	breast
TCGA-A2-A0CV-01	-0.576898	-0.297822	-0.238378	breast
TCGA-A2-A0CW-01	-0.804461	-0.374527	-0.0660069	breast
TCGA-A2-A0D3-01	-0.591409	-0.412588	-0.302173	breast
TCGA-A2-A0EN-01	-0.639731	-0.303546	-0.22837	breast
TCGA-A2-A0EP-01	-0.604825	-0.374057	-0.376116	breast
TCGA-A2-A0ES-01	-0.612519	-0.256479	-0.330845	breast
TCGA-A2-A0EW-01	-0.999483	-0.350381	-0.28106	breast
TCGA-A2-A0ST-01	-0.754862	-0.320439	-0.346889	breast
TCGA-A2-A0SU-01	-0.488483	-0.644266	-0.293693	breast
TCGA-A2-A0SX-01	-0.851334	-0.388329	-0.356681	breast
TCGA-A2-A0SY-01	-1.16721	-0.303754	-0.282303	breast
TCGA-A2-A0T0-01	-0.744324	-0.312877	-0.195332	breast
TCGA-A2-A0T1-01	-1.62246	-0.313731	0.129881	breast
TCGA-A2-A0T3-01	-0.744202	-0.452626	-0.192568	breast
TCGA-A2-A0T4-01	-0.516938	-0.310056	-0.237386	breast
TCGA-A2-A0T5-01	-0.595782	-0.327094	-0.517374	breast
TCGA-A2-A0T6-01	-0.787343	-0.339075	-0.140293	breast
TCGA-A2-A0T7-01	-0.770956	-0.261994	-0.348923	breast
TCGA-A2-A0YC-01	-0.529892	-0.360708	-0.194262	breast
TCGA-A2-A0YD-01	-0.570278	-0.455805	-0.295877	breast
TCGA-A2-A0YE-01	-1.06031	-0.294948	-0.179197	breast
TCGA-A2-A0YF-01	-0.639361	-0.284612	-0.178194	breast
TCGA-A2-A0YG-01	-0.558183	-0.345488	-0.102663	breast
TCGA-A2-A0YH-01	-0.59366	-0.328006	-0.206704	breast
TCGA-A2-A0YI-01	-0.482003	-0.356882	-0.192463	breast
TCGA-A2-A0YJ-01	-0.766096	-0.353439	-0.260202	breast
TCGA-A2-A0YK-01	-0.61381	-0.353122	-0.338766	breast
TCGA-A2-A0YL-01	-0.486803	-0.335632	-0.310509	breast
TCGA-A2-A0YM-01	-0.758413	-0.367004	-0.491023	breast
TCGA-A2-A0YT-01	-0.765603	-0.326849	-0.165117	breast
TCGA-A2-A1FV-01	-0.325207	-0.267739	-0.0339645	breast
TCGA-A2-A1FW-01	-0.593281	-0.388332	-0.26021	breast
TCGA-A2-A1FX-01	-0.564046	-0.271029	-0.0952813	breast
TCGA-A2-A1FZ-01	-0.47799	-0.543613	-0.216327	breast
TCGA-A2-A1G0-01	-0.318441	-0.295963	-0.236343	breast
TCGA-A2-A1G1-01	-1.001	-0.32994	-0.326938	breast
TCGA-A2-A1G6-01	-1.09287	-0.27319	-0.481028	breast
TCGA-A2-A259-01	-0.567874	-0.297037	-0.228725	breast
TCGA-A2-A25A-01	-1.18572	-0.332997	-0.426023	breast
TCGA-A2-A25B-01	-0.831708	-0.289434	-0.357938	breast
TCGA-A2-A25C-01	-0.801332	-0.411955	-0.112496	breast
TCGA-A2-A25D-01	-0.736414	-0.33082	-0.182808	breast
TCGA-A2-A25E-01	-0.59166	-0.433877	-0.124033	breast
TCGA-A2-A25F-01	-0.788205	-0.344663	-0.344057	breast
TCGA-A2-A3KD-01	-0.471127	-0.371241	-0.337678	breast
TCGA-A2-A3XT-01	-0.780636	-0.349668	-0.106261	breast
TCGA-A2-A3XU-01	-0.901885	-0.361486	-0.269122	breast
TCGA-A2-A3XV-01	-2.61246	-0.416045	-0.255587	breast
TCGA-A2-A3XW-01	-0.497898	-0.335306	-0.268304	breast
TCGA-A2-A3XX-01	-0.723795	-0.31506	-0.0377931	breast
TCGA-A2-A3XZ-01	-0.530099	-0.357771	-0.0240261	breast
TCGA-A2-A3Y0-01	-0.906436	-0.377982	-0.260964	breast
TCGA-A2-A4S1-01	-0.686787	-0.331872	-0.556481	breast
TCGA-A2-A4S2-01	-0.466631	-0.291113	-0.0308579	breast
TCGA-A2-A4S3-01	-0.730957	-0.340084	0.0719221	breast
TCGA-A7-A0CE-01	-0.886137	-0.332293	-0.372847	breast
TCGA-A7-A0CH-01	-0.39313	-0.424885	-0.212823	breast
TCGA-A7-A0D9-01	-0.771022	-0.41797	-0.153743	breast
TCGA-A7-A0DA-01	-0.895892	-0.31337	-0.065434	breast
TCGA-A7-A0DB-01	-0.8819	-0.279965	-0.266325	breast
TCGA-A7-A13D-01	-0.856891	-0.32913	-0.366787	breast
TCGA-A7-A13E-01	-0.75708	-0.356281	-0.345599	breast
TCGA-A7-A13F-01	-0.485306	-0.236728	-0.177615	breast
TCGA-A7-A13G-01	-0.248082	-0.368475	-0.590635	breast
TCGA-A7-A26E-01	-0.419467	-0.365027	-0.320632	breast
TCGA-A7-A26F-01	-0.805222	-0.34421	-0.789042	breast
TCGA-A7-A26G-01	-0.748221	-0.308259	-0.298697	breast
TCGA-A7-A26H-01	-0.458297	-0.303684	-0.428508	breast
TCGA-A7-A26I-01	-0.800993	-0.312016	-0.830069	breast
TCGA-A7-A26J-01	-0.422032	-0.290862	-0.476738	breast
TCGA-A7-A2KD-01	-0.63977	-0.31885	-0.227694	breast
TCGA-A7-A3RF-01	-0.0740408	-0.30665	0.150881	breast
TCGA-A7-A425-01	-0.505728	-0.310637	-0.297165	breast
TCGA-A7-A4SD-01	-0.828223	-0.329082	-0.442376	breast
TCGA-A7-A4SE-01	-0.847018	-0.339216	-0.410143	breast
TCGA-A7-A56D-01	-0.848637	-0.309377	-0.287235	breast
TCGA-A7-A5ZV-01	-0.840703	-0.318954	-0.45949	breast
TCGA-A7-A5ZW-01	-0.603633	-0.477537	-0.300837	breast
TCGA-A7-A5ZX-01	-0.578344	-0.283368	-0.381235	breast
TCGA-A7-A6VV-01	-0.79656	-0.322267	-0.50017	breast
TCGA-A7-A6VW-01	-0.895022	-0.378984	-0.363709	breast
TCGA-A7-A6VX-01	-0.532974	-0.482709	-0.131546	breast
TCGA-A7-A6VY-01	-0.973008	-0.336209	-0.288752	breast
TCGA-A8-A075-01	-0.742585	-0.306308	-0.200371	breast
TCGA-AC-A23C-01	-0.696238	-0.279351	-0.175378	breast
TCGA-AC-A23E-01	-0.792547	-0.341116	-0.431605	breast
TCGA-AC-A2B8-01	-0.457227	-0.313428	-0.236034	breast
TCGA-AC-A2BK-01	-0.817813	-0.307759	-0.548338	breast
TCGA-AC-A2BM-01	-0.466437	-0.482793	-0.209586	breast
TCGA-AC-A2FB-01	-0.535397	-0.367998	-0.215944	breast
TCGA-AC-A2FF-01	-1.1906	-0.319033	-0.314011	breast
TCGA-AC-A2FG-01	-0.43386	-0.333096	-0.249898	breast
TCGA-AC-A2FK-01	-0.405855	-0.341106	-0.417485	breast
TCGA-AC-A2FO-01	-0.500145	-0.384153	-0.212413	breast
TCGA-AC-A2QH-01	-0.842757	-0.29921	-0.784645	breast
TCGA-AC-A3HN-01	-0.376717	-0.289178	-0.185511	breast
TCGA-AC-A3OD-01	-0.969857	-0.314094	-0.621626	breast
TCGA-AC-A3QP-01	-0.567754	-0.324406	-0.439492	breast
TCGA-AC-A3QQ-01	-0.220692	-0.367191	-0.400449	breast
TCGA-AC-A3W5-01	-1.29373	-0.381049	-0.11279	breast
TCGA-AC-A3YI-01	-0.630946	-0.28881	-0.370395	breast
TCGA-AC-A3YJ-01	-0.455104	-0.337109	-0.148353	breast
TCGA-AC-A4ZE-01	-0.626688	-0.262598	-0.163331	breast
TCGA-AC-A5EH-01	-1.79383	-0.496528	-0.281091	breast
TCGA-AC-A5XS-01	-0.549889	-0.283269	-0.274207	breast
TCGA-AC-A5XU-01	-0.513554	-0.420767	-0.0903638	breast
TCGA-AC-A62V-01	-0.588208	-0.313436	-0.0873861	breast
TCGA-AC-A62X-01	-1.11037	-0.336121	0.102341	breast
TCGA-AC-A62Y-01	-0.580636	-0.453536	-0.00937528	breast
TCGA-AC-A6IV-01	-0.574013	-0.355677	-0.421264	breast
TCGA-AC-A6IW-01	-0.977638	-0.363327	-0.293272	breast
TCGA-AC-A6IX-01	-0.717797	-0.287672	-0.198768	breast
TCGA-AC-A6NO-01	-0.498121	-0.354224	-0.0193095	breast
TCGA-AC-A7VB-01	-0.630958	-0.275597	-0.0641347	breast
TCGA-AC-A7VC-01	-0.680453	-0.301625	-0.391412	breast
TCGA-AC-A8OP-01	-0.561697	-0.296549	-0.211544	breast
TCGA-AC-A8OQ-01	-0.71037	-0.310443	-0.401428	breast
TCGA-AC-A8OR-01	-0.607075	-0.373499	-0.0777251	breast
TCGA-AC-A8OS-01	-0.540471	-0.293903	-0.154831	breast
TCGA-AN-A0XL-01	-0.714794	-0.288684	-0.15957	breast
TCGA-AN-A0XN-01	-0.875855	-0.315921	-0.427939	breast
TCGA-AN-A0XO-01	-0.686042	-0.352384	-0.252081	breast
TCGA-AN-A0XP-01	-0.592681	-0.244908	-0.0961696	breast
TCGA-AN-A0XR-01	-0.582143	-0.286819	-0.000822805	breast
TCGA-AN-A0XS-01	-0.576784	-0.315432	-0.356197	breast
TCGA-AN-A0XT-01	-0.561897	-0.272595	-0.281578	breast
TCGA-AN-A0XU-01	-0.884814	-0.353982	-0.466802	breast
TCGA-AN-A0XV-01	-0.44073	-0.318153	-0.218502	breast
TCGA-AN-A0XW-01	-0.924208	-0.309368	-0.309257	breast
TCGA-AO-A03N-01	-0.600702	-0.302979	-0.346066	breast
TCGA-AO-A03U-01	-0.743564	-0.367937	-0.474882	breast
TCGA-AO-A03V-01	-0.673863	-0.35401	-0.211309	breast
TCGA-AO-A0JG-01	-0.692853	-0.403249	-0.24097	breast
TCGA-AO-A124-01	-0.860315	-0.33544	-0.435248	breast
TCGA-AO-A125-01	-0.534616	-0.438877	-0.0856445	breast
TCGA-AO-A126-01	-0.577072	-0.29952	-0.0222055	breast
TCGA-AO-A129-01	-0.730963	-0.328393	-0.283711	breast
TCGA-AO-A12A-01	-0.467883	-0.524633	-0.398583	breast
TCGA-AO-A12B-01	-0.422752	-0.382028	-0.239795	breast
TCGA-AO-A12D-01	-1.79784	-0.29957	-0.403209	breast
TCGA-AO-A12E-01	-0.530164	-0.307336	-0.0816714	breast
TCGA-AO-A12F-01	-0.955482	-0.31618	-0.260087	breast
TCGA-AO-A12G-01	-0.540829	-0.314745	-0.105704	breast
TCGA-AO-A12H-01	-0.525179	-0.312694	-0.183329	breast
TCGA-AO-A1KO-01	-1.14032	-0.25212	-0.585582	breast
TCGA-AO-A1KR-01	-0.84717	-0.335481	-0.16458	breast
TCGA-AO-A1KT-01	-0.765281	-0.287861	-0.104671	breast
TCGA-AQ-A04H-01	-0.696047	-0.43288	-0.239976	breast
TCGA-AQ-A0Y5-01	-0.934094	-0.341429	-0.127039	breast
TCGA-AQ-A1H2-01	-0.510071	-0.328089	-0.252468	breast
TCGA-AQ-A1H3-01	-0.477181	-0.356843	-0.108832	breast
TCGA-AQ-A54O-01	-0.421396	-0.283113	0.0192167	breast
TCGA-AQ-A7U7-01	-0.433978	-0.293072	-0.227763	breast
TCGA-AR-A0TP-01	-0.741302	-0.347378	-0.150016	breast
TCGA-AR-A0TQ-01	-0.672468	-0.39319	-0.256681	breast
TCGA-AR-A0TR-01	-0.628746	-0.323894	0.0131275	breast
TCGA-AR-A0TS-01	-0.748436	-0.405016	-0.282499	breast
TCGA-AR-A0TT-01	-0.905594	-0.298302	-0.254991	breast
TCGA-AR-A0TV-01	-0.377039	-0.318663	-0.316789	breast
TCGA-AR-A0TW-01	-0.578595	-0.338211	-0.283816	breast
TCGA-AR-A0TX-01	-0.977217	-0.422323	0.00787244	breast
TCGA-AR-A0TZ-01	-0.56915	-0.485027	-0.0810262	breast
TCGA-AR-A0U0-01	-0.678045	-0.338627	-0.134962	breast
TCGA-AR-A0U2-01	-0.639436	-0.400553	-0.205388	breast
TCGA-AR-A0U3-01	-0.447643	-0.381733	0.0135312	breast
TCGA-AR-A0U4-01	-0.627189	-0.453046	-0.440186	breast
TCGA-AR-A1AH-01	-1.29569	-0.310384	-0.38563	breast
TCGA-AR-A1AI-01	-0.841342	-0.328683	-0.434064	breast
TCGA-AR-A1AJ-01	-1.0702	-0.333995	-0.310864	breast
TCGA-AR-A1AK-01	-0.429675	-0.353211	-0.108074	breast
TCGA-AR-A1AL-01	-0.497705	-0.366687	-0.250541	breast
TCGA-AR-A1AN-01	-0.861211	-0.395933	-0.217558	breast
TCGA-AR-A1AO-01	-0.661354	-0.349911	-0.299876	breast
TCGA-AR-A1AP-01	-0.71996	-0.329952	-0.144882	breast
TCGA-AR-A1AQ-01	-0.823729	-0.321776	-0.379919	breast
TCGA-AR-A1AR-01	-1.11797	-0.318009	-0.544414	breast
TCGA-AR-A1AS-01	-0.758626	-0.349047	-0.339127	breast
TCGA-AR-A1AU-01	-0.599945	-0.430782	-0.299834	breast
TCGA-AR-A1AV-01	-0.624466	-0.480799	-0.169368	breast
TCGA-AR-A1AW-01	-0.277839	-0.316606	-0.413969	breast
TCGA-AR-A1AX-01	-0.621326	-0.350478	-0.224594	breast
TCGA-AR-A1AY-01	-1.08314	-0.295322	-0.425213	breast
TCGA-AR-A24H-01	-0.55999	-0.364116	-0.265258	breast
TCGA-AR-A24K-01	-0.504019	-0.263776	-0.360082	breast
TCGA-AR-A24L-01	-0.489976	-0.404805	-0.267124	breast
TCGA-AR-A24M-01	-0.488145	-0.444585	-0.340961	breast
TCGA-AR-A24N-01	-0.59651	-0.396981	-0.434296	breast
TCGA-AR-A24O-01	-0.553535	-0.297894	-0.400118	breast
TCGA-AR-A24P-01	-0.330316	-0.360119	-0.367528	breast
TCGA-AR-A24Q-01	-0.814392	-0.34344	-0.495982	breast
TCGA-AR-A24R-01	-0.454685	-0.377002	-0.0602084	breast
TCGA-AR-A24S-01	-0.82352	-0.309639	-0.378785	breast
TCGA-AR-A24T-01	-0.598638	-0.347194	-0.344417	breast
TCGA-AR-A24U-01	-1.13164	-0.364334	-0.238096	breast
TCGA-AR-A24V-01	-0.783383	-0.288766	-0.285395	breast
TCGA-AR-A24W-01	-0.537667	-0.415135	-0.303269	breast
TCGA-AR-A24X-01	-0.62252	-0.403669	-0.247494	breast
TCGA-AR-A24Z-01	-0.557289	-0.266524	-0.134582	breast
TCGA-AR-A250-01	-0.777834	-0.393297	-0.193386	breast
TCGA-AR-A251-01	-0.777263	-0.368032	-0.326433	breast
TCGA-AR-A252-01	-0.768932	-0.316244	-0.476919	breast
TCGA-AR-A254-01	-0.629733	-0.299134	-0.3093	breast
TCGA-AR-A255-01	-0.569619	-0.401634	-0.281607	breast
TCGA-AR-A256-01	-0.859816	-0.329048	-0.559529	breast
TCGA-AR-A2LE-01	-0.443757	-0.315626	-0.365533	breast
TCGA-AR-A2LH-01	-0.802759	-0.346373	-0.296173	breast
TCGA-AR-A2LK-01	-0.552338	-0.296463	-0.281699	breast
TCGA-AR-A2LL-01	-0.561081	-0.387111	-0.0224896	breast
TCGA-AR-A2LM-01	-0.563055	-0.40404	-0.310508	breast
TCGA-AR-A2LN-01	-0.539893	-0.304519	-0.484368	breast
TCGA-AR-A2LO-01	-0.512182	-0.395565	-0.324558	breast
TCGA-AR-A2LQ-01	-0.615217	-0.288888	-0.306345	breast
TCGA-AR-A2LR-01	-0.729202	-0.327362	-0.429435	breast
TCGA-AR-A5QM-01	-0.500732	-0.326379	-0.161344	breast
TCGA-AR-A5QN-01	-0.819201	-0.396985	-0.222094	breast
TCGA-AR-A5QP-01	-0.585073	-0.318863	-0.181212	breast
TCGA-AR-A5QQ-01	-0.671924	-0.316081	-0.574835	breast
TCGA-B6-A0I1-01	-0.680072	-0.33947	-0.267871	breast
TCGA-B6-A0IH-01	-0.59483	-0.33972	-0.353595	breast
TCGA-B6-A0RH-01	-0.922237	-0.229252	-0.145373	breast
TCGA-B6-A0RL-01	-0.6859	-0.407665	-0.196638	breast
TCGA-B6-A0RM-01	-0.419646	-0.275138	-0.312769	breast
TCGA-B6-A0RN-01	-0.608141	-0.39418	-0.155913	breast
TCGA-B6-A0RO-01	-0.466572	-0.343891	-0.0671837	breast
TCGA-B6-A0RP-01	-0.513872	-0.369163	-0.0845039	breast
TCGA-B6-A0RQ-01	-0.53637	-0.331714	-0.360108	breast
TCGA-B6-A0RT-01	-0.877248	-0.36649	-0.218886	breast
TCGA-B6-A0RU-01	-0.920551	-0.29943	-0.144485	breast
TCGA-B6-A0RV-01	-0.693319	-0.297347	-0.259822	breast
TCGA-B6-A0WS-01	-0.630886	-0.406691	-0.274654	breast
TCGA-B6-A0WT-01	-0.572846	-0.522253	-0.353118	breast
TCGA-B6-A0WV-01	-0.60337	-0.414141	-0.172041	breast
TCGA-B6-A0WW-01	-0.66081	-0.309109	-0.0258263	breast
TCGA-B6-A0WX-01	-1.04903	-0.321186	-0.304245	breast
TCGA-B6-A0WY-01	-0.743375	-0.381259	-0.282149	breast
TCGA-B6-A0WZ-01	-0.549739	-0.34903	-0.0348249	breast
TCGA-B6-A0X0-01	-0.470593	-0.299155	-0.339789	breast
TCGA-B6-A0X1-01	-0.989952	-0.316023	-0.0483517	breast
TCGA-B6-A0X4-01	-0.189458	-0.284702	-0.291994	breast
TCGA-B6-A0X5-01	-0.590038	-0.273862	-0.0939341	breast
TCGA-B6-A0X7-01	-0.963157	-0.310938	-0.232177	breast
TCGA-B6-A1KN-01	-0.71096	-0.280836	-0.0636765	breast
TCGA-B6-A2IU-01	-0.393278	-0.398979	-0.132794	breast
TCGA-B6-A401-01	-0.512535	-0.357896	-0.28739	breast
TCGA-B6-A409-01	-0.692323	-0.342663	-0.320871	breast
TCGA-B6-A40B-01	-0.494857	-0.296339	-0.160578	breast
TCGA-B6-A40C-01	-0.400406	-0.326937	-0.185814	breast
TCGA-BH-A0AU-01	-0.56046	-0.380363	-0.00593336	breast
TCGA-BH-A0AV-01	-0.9079	-0.32799	-0.607108	breast
TCGA-BH-A0AZ-01	-0.577615	-0.314296	-0.394971	breast
TCGA-BH-A0B0-01	-0.563149	-0.319487	-0.0579273	breast
TCGA-BH-A0B3-01	-0.950559	-0.337044	-0.582888	breast
TCGA-BH-A0B7-01	-1.21041	-0.326325	0.0842262	breast
TCGA-BH-A0BA-01	-0.548702	-0.367576	-0.199852	breast
TCGA-BH-A0BC-01	-0.537375	-0.359181	-0.115974	breast
TCGA-BH-A0BF-01	-0.880276	-0.38689	-0.399006	breast
TCGA-BH-A0BG-01	-0.919492	-0.355595	-0.56529	breast
TCGA-BH-A0BJ-01	-0.482834	-0.390273	-0.240595	breast
TCGA-BH-A0BL-01	-0.905769	-0.357134	-0.211652	breast
TCGA-BH-A0BM-01	-0.304099	-0.261647	-0.103489	breast
TCGA-BH-A0BO-01	-0.465956	-0.372611	-0.200605	breast
TCGA-BH-A0BP-01	-0.668188	-0.29858	-0.306738	breast
TCGA-BH-A0BQ-01	-0.611696	-0.435682	-0.171064	breast
TCGA-BH-A0BT-01	-0.697688	-0.31195	-0.232251	breast
TCGA-BH-A0BV-01	-0.438395	-0.261397	-0.173854	breast
TCGA-BH-A0BW-01	-0.83586	-0.318483	-0.327382	breast
TCGA-BH-A0BZ-01	-0.723962	-0.31401	-0.125432	breast
TCGA-BH-A0C0-01	-0.520951	-0.266565	-0.111189	breast
TCGA-BH-A0C1-01	-0.484535	-0.291895	-0.284452	breast
TCGA-BH-A0C3-01	-1.0191	-0.475476	-0.23906	breast
TCGA-BH-A0C7-01	-0.752743	-0.589482	-0.0429524	breast
TCGA-BH-A0DD-01	-0.588731	-0.348787	-0.180943	breast
TCGA-BH-A0DE-01	-0.511485	-0.456555	-0.223352	breast
TCGA-BH-A0DG-01	-0.702603	-0.431614	-0.140311	breast
TCGA-BH-A0DH-01	-0.453398	-0.234726	-0.0478351	breast
TCGA-BH-A0DI-01	-0.977344	-0.316917	-0.0243762	breast
TCGA-BH-A0DK-01	-0.640091	-0.374592	-0.366156	breast
TCGA-BH-A0DL-01	-1.04555	-0.302463	-0.699905	breast
TCGA-BH-A0DO-01	-0.582194	-0.278892	-0.344145	breast
TCGA-BH-A0DP-01	-0.371932	-0.450994	-0.283368	breast
TCGA-BH-A0DQ-01	-0.559116	-0.418919	-0.28887	breast
TCGA-BH-A0DT-01	-0.453588	-0.413882	-0.320483	breast
TCGA-BH-A0DV-01	-0.568165	-0.310808	-0.330622	breast
TCGA-BH-A0DX-01	-0.749215	-0.34815	-0.303052	breast
TCGA-BH-A0DZ-01	-0.789947	-0.395271	-0.496831	breast
TCGA-BH-A0E0-01	-0.922263	-0.326908	-0.0614167	breast
TCGA-BH-A0E1-01	-0.376482	-0.428466	-0.272424	breast
TCGA-BH-A0E9-01	-0.564631	-0.388208	-0.268637	breast
TCGA-BH-A0EA-01	-0.557714	-0.305293	-0.214133	breast
TCGA-BH-A0EI-01	-0.370647	-0.537977	-0.285299	breast
TCGA-BH-A0H3-01	-0.594272	-0.31193	-0.257739	breast
TCGA-BH-A0H5-01	-0.494741	-0.357362	-0.233923	breast
TCGA-BH-A0H7-01	-0.656791	-0.356379	-0.22286	breast
TCGA-BH-A0H9-01	-0.427996	-0.473391	-0.167375	breast
TCGA-BH-A0HA-01	-0.482992	-0.44209	-0.0254336	breast
TCGA-BH-A0HI-01	-0.481547	-0.391761	-0.0348236	breast
TCGA-BH-A0HK-01	-0.92108	-0.235694	-0.390927	breast
TCGA-BH-A0HP-01	-0.649142	-0.267133	-0.036499	breast
TCGA-BH-A0RX-01	-0.877244	-0.329321	-0.299893	breast
TCGA-BH-A0W3-01	-0.710222	-0.269269	0.0672141	breast
TCGA-BH-A0W4-01	-0.57515	-0.515073	-0.225351	breast
TCGA-BH-A0W5-01	-0.481014	-0.335443	-0.275008	breast
TCGA-BH-A0W7-01	-0.576428	-0.373804	-0.343553	breast
TCGA-BH-A0WA-01	-0.898294	-0.322696	-0.38617	breast
TCGA-BH-A18F-01	-0.627599	-0.3521	-0.202993	breast
TCGA-BH-A18H-01	-0.603292	-0.390346	-0.200945	breast
TCGA-BH-A18I-01	-0.500976	-0.297263	-0.189124	breast
TCGA-BH-A18J-01	-0.683564	-0.296579	-0.19616	breast
TCGA-BH-A18K-01	-0.610416	-0.284759	-0.172336	breast
TCGA-BH-A18L-01	-0.531599	-0.294021	-0.277153	breast
TCGA-BH-A18M-01	-0.592595	-0.329009	-0.287235	breast
TCGA-BH-A18N-01	-0.284802	-0.38611	-0.34557	breast
TCGA-BH-A18P-01	-0.605006	-0.356205	-0.196576	breast
TCGA-BH-A18Q-01	-0.648185	-0.343839	-0.3734	breast
TCGA-BH-A18R-01	-0.634877	-0.341161	-0.344955	breast
TCGA-BH-A18S-01	-0.557251	-0.449752	0.00109156	breast
TCGA-BH-A18T-01	-1.13205	-0.313966	-0.257184	breast
TCGA-BH-A18U-01	-0.456916	-0.285196	-0.372848	breast
TCGA-BH-A18V-01	-0.857044	-0.383619	-0.457319	breast
TCGA-BH-A1EO-01	-0.745904	-0.319998	-0.2461	breast
TCGA-BH-A1ET-01	-0.409637	-0.250567	-0.144561	breast
TCGA-BH-A1EU-01	-0.409733	-0.412069	-0.42528	breast
TCGA-BH-A1EV-01	-0.484318	-0.341232	-0.433595	breast
TCGA-BH-A1EW-01	-0.494813	-0.320791	-0.164146	breast
TCGA-BH-A1EX-01	-1.10345	-0.277801	-0.0447602	breast
TCGA-BH-A1EY-01	-0.683812	-0.322564	-0.38886	breast
TCGA-BH-A1F0-01	-0.692351	-0.355462	-0.270586	breast
TCGA-BH-A1F2-01	-0.737813	-0.356892	-0.242195	breast
TCGA-BH-A1F5-01	-0.309829	-0.402579	-0.334186	breast
TCGA-BH-A1F6-01	-0.781922	-0.340042	-0.201889	breast
TCGA-BH-A1F8-01	-0.518575	-0.272192	-0.185111	breast
TCGA-BH-A1FC-01	-0.872729	-0.384289	-0.433695	breast
TCGA-BH-A1FE-01	-0.929176	-0.363376	-0.0365369	breast
TCGA-BH-A1FG-01	-0.437844	-0.339652	-0.396168	breast
TCGA-BH-A1FH-01	-1.22447	-0.273263	-0.102334	breast
TCGA-BH-A1FJ-01	-0.653444	-0.259411	-0.128628	breast
TCGA-BH-A1FL-01	-0.536566	-0.337543	-0.0318959	breast
TCGA-BH-A1FM-01	-0.934116	-0.297715	-0.291263	breast
TCGA-BH-A1FN-01	-1.00588	-0.406705	-0.328551	breast
TCGA-BH-A1FR-01	-0.224364	-0.42956	0.0150942	breast
TCGA-BH-A1FU-01	-0.737498	-0.325532	-0.259544	breast
TCGA-BH-A201-01	-0.53732	-0.360502	-0.250184	breast
TCGA-BH-A202-01	-0.916138	-0.269496	-0.0991764	breast
TCGA-BH-A203-01	-1.4138	-0.31262	-0.0317409	breast
TCGA-BH-A204-01	-0.385881	-0.492142	-0.0486418	breast
TCGA-BH-A208-01	-1.20913	-0.256057	-0.328496	breast
TCGA-BH-A209-01	-0.788049	-0.36291	-0.25714	breast
TCGA-BH-A28Q-01	-0.459733	-0.403603	-0.201598	breast
TCGA-BH-A2L8-01	-0.52396	-0.324233	-0.292072	breast
TCGA-BH-A42U-01	-0.558933	-0.301288	-0.346886	breast
TCGA-BH-A42V-01	-1.03716	-0.298072	-0.391531	breast
TCGA-BH-A5IZ-01	-0.785548	-0.358544	-0.177798	breast
TCGA-BH-A5J0-01	-0.48683	-0.312512	-0.149893	breast
TCGA-BH-A6R8-01	-0.471074	-0.466627	-0.0444547	breast
TCGA-BH-A6R9-01	-1.04737	-0.275652	-0.601971	breast
TCGA-BH-A8FY-01	-0.482679	-0.298202	-0.193278	breast
TCGA-BH-A8FZ-01	-0.541652	-0.29311	-0.345069	breast
TCGA-BH-A8G0-01	-0.48325	-0.488615	-0.257504	breast
TCGA-BH-AB28-01	-0.532952	-0.297961	-0.237988	breast
TCGA-C8-A12K-01	-0.871572	-0.464302	-0.293308	breast
TCGA-C8-A12L-01	-1.02746	-0.287822	-0.263175	breast
TCGA-C8-A12M-01	-0.474431	-0.444444	-0.215171	breast
TCGA-C8-A12N-01	-0.570066	-0.259974	-0.298574	breast
TCGA-C8-A12O-01	-0.708428	-0.351074	-0.203784	breast
TCGA-C8-A12P-01	-1.58039	-0.31349	-0.023604	breast
TCGA-C8-A12Q-01	-1.32885	-0.330889	-0.343295	breast
TCGA-C8-A12T-01	-1.04123	-0.408642	-0.360811	breast
TCGA-C8-A12U-01	-0.722182	-0.327375	-0.243516	breast
TCGA-C8-A12V-01	-0.809737	-0.406002	-0.191512	breast
TCGA-C8-A12W-01	-0.676955	-0.393289	-0.356149	breast
TCGA-C8-A12X-01	-0.455475	-0.280831	-0.552094	breast
TCGA-C8-A12Y-01	-0.519467	-0.352651	-0.238009	breast
TCGA-C8-A12Z-01	-1.35452	-0.30393	-0.088848	breast
TCGA-C8-A130-01	-0.923766	-0.353944	-0.113936	breast
TCGA-C8-A131-01	-1.76653	-0.326271	-0.0829007	breast
TCGA-C8-A132-01	-0.749193	-0.329754	-0.352473	breast
TCGA-C8-A133-01	-0.493316	-0.363497	-0.107007	breast
TCGA-C8-A134-01	-0.884753	-0.341643	-0.130962	breast
TCGA-C8-A135-01	-1.19974	-0.312294	-0.309056	breast
TCGA-C8-A137-01	-1.18363	-0.353168	-0.176927	breast
TCGA-C8-A138-01	-0.461236	-0.273549	-0.318911	breast
TCGA-C8-A1HE-01	-0.401501	-0.262041	-0.185728	breast
TCGA-C8-A1HG-01	-0.372542	-0.31574	-0.293813	breast
TCGA-C8-A1HI-01	-0.764488	-0.284359	-0.28334	breast
TCGA-C8-A1HJ-01	-0.818709	-0.351293	-0.493252	breast
TCGA-C8-A1HK-01	-0.658847	-0.331421	-0.0338912	breast
TCGA-C8-A1HL-01	-0.609225	-0.303501	-0.23373	breast
TCGA-C8-A1HM-01	-0.568964	-0.332089	-0.4694	breast
TCGA-C8-A1HN-01	-0.459687	-0.332607	-0.207221	breast
TCGA-C8-A1HO-01	-0.348963	-0.309221	-0.0952558	breast
TCGA-C8-A26V-01	-0.665856	-0.279309	-0.109049	breast
TCGA-C8-A26W-01	-0.655166	-0.405723	-0.11243	breast
TCGA-C8-A26X-01	-2.91459	-0.329937	-0.423032	breast
TCGA-C8-A26Y-01	-1.70787	-0.306207	0.220336	breast
TCGA-C8-A26Z-01	-0.350011	-0.566878	-0.281856	breast
TCGA-C8-A273-01	-0.678457	-0.334596	-0.184769	breast
TCGA-C8-A274-01	-0.583235	-0.282586	-0.311096	breast
TCGA-C8-A275-01	-0.875447	-0.33473	-0.283417	breast
TCGA-C8-A278-01	-2.1467	-0.340388	0.018439	breast
TCGA-C8-A27A-01	-0.492498	-0.253941	-0.208948	breast
TCGA-C8-A27B-01	-0.749889	-0.358305	-0.539688	breast
TCGA-C8-A3M7-01	-0.594093	-0.291336	-0.189837	breast
TCGA-C8-A3M8-01	-0.745503	-0.524091	-0.240604	breast
TCGA-C8-A8HP-01	-1.13687	-0.316522	-0.300858	breast
TCGA-C8-A8HQ-01	-0.538923	-0.28614	-0.187218	breast
TCGA-C8-A8HR-01	-0.830803	-0.289274	-0.237506	breast
TCGA-D8-A13Y-01	-0.417475	-0.339062	0.0263151	breast
TCGA-D8-A13Z-01	-0.569918	-0.260041	-0.114063	breast
TCGA-D8-A140-01	-0.468433	-0.528767	-0.412537	breast
TCGA-D8-A141-01	-0.759949	-0.365771	-0.279518	breast
TCGA-D8-A142-01	-0.803358	-0.312592	-0.176824	breast
TCGA-D8-A143-01	-0.818673	-0.325623	-0.115682	breast
TCGA-D8-A145-01	-0.965076	-0.370189	-0.332866	breast
TCGA-D8-A146-01	-0.691515	-0.45542	-0.0871148	breast
TCGA-D8-A147-01	-0.877267	-0.338521	-0.299037	breast
TCGA-D8-A1J9-01	-0.705922	-0.273261	-0.312752	breast
TCGA-D8-A1JB-01	-0.596092	-0.389337	-0.257804	breast
TCGA-D8-A1JC-01	-0.666937	-0.305295	-0.208482	breast
TCGA-D8-A1JD-01	-0.454814	-0.33155	-0.246097	breast
TCGA-D8-A1JE-01	-0.543516	-0.324903	-0.261362	breast
TCGA-D8-A1JF-01	-2.43145	-0.513997	-0.362644	breast
TCGA-D8-A1JG-01	-2.31828	-0.342593	-0.195443	breast
TCGA-D8-A1JH-01	-0.526261	-0.326501	-0.254138	breast
TCGA-D8-A1JI-01	-0.398927	-0.279939	-0.0910406	breast
TCGA-D8-A1JJ-01	-0.894071	-0.318629	-0.102426	breast
TCGA-D8-A1JK-01	-2.11779	-0.292653	-0.15553	breast
TCGA-D8-A1JL-01	-0.978102	-0.337798	-0.0285498	breast
TCGA-D8-A1JM-01	-0.890051	-0.313398	-0.0974014	breast
TCGA-D8-A1JN-01	-0.521442	-0.313603	0.169214	breast
TCGA-D8-A1JP-01	-0.574366	-0.358049	-0.187434	breast
TCGA-D8-A1JS-01	-0.536709	-0.377985	-0.0861904	breast
TCGA-D8-A1JT-01	-0.50598	-0.289279	-0.311055	breast
TCGA-D8-A1JU-01	-1.17142	-0.412907	-0.400817	breast
TCGA-D8-A1X5-01	-0.618452	-0.302928	-0.283908	breast
TCGA-D8-A1X6-01	-0.389557	-0.326586	-0.234926	breast
TCGA-D8-A1X7-01	-0.550843	-0.451247	-0.363022	breast
TCGA-D8-A1X9-01	-0.68583	-0.462646	-0.263772	breast
TCGA-D8-A1XA-01	-0.584472	-0.438444	-0.155585	breast
TCGA-D8-A1XB-01	-0.613007	-0.516442	-0.312572	breast
TCGA-D8-A1XC-01	-0.374312	-0.20302	-0.118151	breast
TCGA-D8-A1XF-01	-0.74881	-0.590557	-0.219704	breast
TCGA-D8-A1XG-01	-0.584012	-0.261258	-0.252849	breast
TCGA-D8-A1XL-01	-0.629625	-0.390313	-0.25163	breast
TCGA-D8-A1XM-01	-0.528508	-0.400834	-0.304422	breast
TCGA-D8-A1XO-01	-0.426443	-0.278514	-0.267037	breast
TCGA-D8-A1XR-01	-0.709034	-0.349772	-0.137277	breast
TCGA-D8-A1XS-01	-0.548169	-0.454341	-0.276767	breast
TCGA-D8-A1XT-01	-1.01555	-0.321822	0.0299097	breast
TCGA-D8-A1XU-01	-0.689672	-0.260403	-0.336616	breast
TCGA-D8-A1XV-01	-0.461447	-0.223618	-0.274668	breast
TCGA-D8-A1XW-01	-0.817263	-0.333832	-0.00401907	breast
TCGA-D8-A1XY-01	-0.504633	-0.458459	-0.260871	breast
TCGA-D8-A1XZ-01	-0.810821	-0.273802	-0.177426	breast
TCGA-D8-A1Y0-01	-0.555358	-0.302606	-0.159684	breast
TCGA-D8-A1Y1-01	-0.619236	-0.359538	-0.144144	breast
TCGA-D8-A1Y2-01	-0.861334	-0.34805	-0.340715	breast
TCGA-D8-A1Y3-01	-0.994902	-0.338986	-0.102307	breast
TCGA-D8-A27E-01	-0.355915	-0.263158	-0.103133	breast
TCGA-D8-A27F-01	-0.97892	-0.368456	-0.650443	breast
TCGA-D8-A27H-01	-0.905214	-0.399998	-0.347267	breast
TCGA-D8-A27I-01	-1.05192	-0.359653	-0.219883	breast
TCGA-D8-A27K-01	-0.585104	-0.313146	-0.174084	breast
TCGA-D8-A27L-01	-0.531505	-0.312176	-0.203619	breast
TCGA-D8-A27M-01	-0.91494	-0.344144	-0.395136	breast
TCGA-D8-A27N-01	-0.767859	-0.344097	-0.324187	breast
TCGA-D8-A27P-01	-0.515098	-0.343676	-0.0696313	breast
TCGA-D8-A27R-01	-0.761586	-0.367272	-0.154259	breast
TCGA-D8-A27T-01	-0.647438	-0.433769	-0.29657	breast
TCGA-D8-A27W-01	-0.62096	-0.390707	-0.208476	breast
TCGA-D8-A3Z6-01	-0.433343	-0.23746	-0.0869302	breast
TCGA-D8-A4Z1-01	-0.495293	-0.32273	-0.252199	breast
TCGA-D8-A73U-01	-0.469022	-0.322564	-0.459313	breast
TCGA-D8-A73W-01	-0.557281	-0.306591	-0.347636	breast
TCGA-D8-A73X-01	-0.340584	-0.319051	-0.373143	breast
TCGA-E2-A105-01	-0.609764	-0.399735	-0.250999	breast
TCGA-E2-A107-01	-0.499927	-0.310121	-0.146703	breast
TCGA-E2-A109-01	-0.683563	-0.455867	-0.253597	breast
TCGA-E2-A10A-01	-0.592096	-0.336177	-0.114103	breast
TCGA-E2-A10B-01	-0.497356	-0.260143	-0.0970851	breast
TCGA-E2-A10C-01	-0.649565	-0.411337	0.150937	breast
TCGA-E2-A10F-01	-0.614205	-0.383961	-0.304707	breast
TCGA-E2-A14N-01	-0.895784	-0.363284	0.159022	breast
TCGA-E2-A14O-01	-0.541971	-0.378489	-0.262843	breast
TCGA-E2-A14P-01	-1.11028	-0.35073	-0.0245269	breast
TCGA-E2-A14Q-01	-0.631349	-0.293487	-0.22686	breast
TCGA-E2-A14R-01	-0.73435	-0.359686	-0.276441	breast
TCGA-E2-A14T-01	-0.470412	-0.398457	-0.122037	breast
TCGA-E2-A14V-01	-0.830487	-0.290427	-0.064203	breast
TCGA-E2-A14W-01	-0.650169	-0.340539	-0.300652	breast
TCGA-E2-A14X-01	-0.729452	-0.339708	-0.400128	breast
TCGA-E2-A14Y-01	-0.878206	-0.337506	-0.664673	breast
TCGA-E2-A14Z-01	-1.06892	-0.309555	-0.250989	breast
TCGA-E2-A150-01	-1.05109	-0.335408	-0.323884	breast
TCGA-E2-A152-01	-1.03843	-0.308924	0.0160831	breast
TCGA-E2-A153-01	-0.969189	-0.443321	-0.334246	breast
TCGA-E2-A154-01	-0.475619	-0.318779	-0.150012	breast
TCGA-E2-A155-01	-0.640305	-0.338262	-0.0746602	breast
TCGA-E2-A156-01	-0.475932	-0.341826	-0.0639764	breast
TCGA-E2-A158-01	-0.834771	-0.318933	-0.0116951	breast
TCGA-E2-A159-01	-0.834433	-0.341361	-0.0843461	breast
TCGA-E2-A15A-01	-0.509008	-0.317855	-0.145417	breast
TCGA-E2-A15C-01	-0.508049	-0.305749	-0.268709	breast
TCGA-E2-A15D-01	-0.473331	-0.386633	-0.114955	breast
TCGA-E2-A15E-01	-0.7026	-0.361008	-0.24561	breast
TCGA-E2-A15F-01	-0.3864	-0.51829	-0.144716	breast
TCGA-E2-A15G-01	-0.496484	-0.294669	-0.0851173	breast
TCGA-E2-A15H-01	-0.507617	-0.312766	-0.134656	breast
TCGA-E2-A15I-01	-0.54179	-0.366123	0.000354036	breast
TCGA-E2-A15J-01	-0.490481	-0.303656	-0.419499	breast
TCGA-E2-A15K-01	-0.36266	-0.445858	-0.00693282	breast
TCGA-E2-A15L-01	-0.474056	-0.257272	-0.250983	breast
TCGA-E2-A15M-01	-0.891725	-0.314868	-0.410286	breast
TCGA-E2-A15O-01	-0.651667	-0.397173	-0.104509	breast
TCGA-E2-A15P-01	-0.483178	-0.294655	-0.125088	breast
TCGA-E2-A15R-01	-0.226893	-0.425535	0.0815053	breast
TCGA-E2-A15S-01	-0.508019	-0.386878	-0.0709519	breast
TCGA-E2-A15T-01	-0.320029	-0.337151	-0.10795	breast
TCGA-E2-A1AZ-01	-0.867931	-0.325913	-0.303877	breast
TCGA-E2-A1B0-01	-1.55811	-0.344126	-0.40051	breast
TCGA-E2-A1B1-01	-0.566712	-0.421564	-0.297341	breast
TCGA-E2-A1B4-01	-0.371146	-0.306933	-0.0891642	breast
TCGA-E2-A1B5-01	-0.88335	-0.351849	-0.421675	breast
TCGA-E2-A1B6-01	-0.874156	-0.338717	-0.13767	breast
TCGA-E2-A1BC-01	-0.542189	-0.408235	-0.312344	breast
TCGA-E2-A1BD-01	-0.508282	-0.289122	-0.129973	breast
TCGA-E2-A1IE-01	-0.6519	-0.527893	-0.358176	breast
TCGA-E2-A1IF-01	-0.500254	-0.254365	-0.246205	breast
TCGA-E2-A1IG-01	-0.600865	-0.508688	-0.353146	breast
TCGA-E2-A1IH-01	-0.730772	-0.35031	-0.342201	breast
TCGA-E2-A1II-01	-0.869926	-0.326521	-0.302311	breast
TCGA-E2-A1IJ-01	-0.683857	-0.350912	-0.25373	breast
TCGA-E2-A1IK-01	-0.336337	-0.214942	-0.21892	breast
TCGA-E2-A1IL-01	-0.479028	-0.419926	0.118379	breast
TCGA-E2-A1IN-01	-0.554999	-0.39048	-0.302895	breast
TCGA-E2-A1IO-01	-0.621574	-0.38057	-0.0608584	breast
TCGA-E2-A1IU-01	-0.248072	-0.386425	-0.19442	breast
TCGA-E2-A1L6-01	-0.46876	-0.448358	-0.261862	breast
TCGA-E2-A1L7-01	-0.496726	-0.337541	-0.276569	breast
TCGA-E2-A1L8-01	-0.485138	-0.419579	-0.460337	breast
TCGA-E2-A1L9-01	-0.676309	-0.342382	-0.449137	breast
TCGA-E2-A1LA-01	-0.340607	-0.46342	-0.381523	breast
TCGA-E2-A1LB-01	-1.82713	-0.318272	-0.0994251	breast
TCGA-E2-A1LG-01	-0.761659	-0.35948	-0.60278	breast
TCGA-E2-A1LH-01	-0.651329	-0.355074	-0.526784	breast
TCGA-E2-A1LI-01	-0.834396	-0.352438	-0.365392	breast
TCGA-E2-A1LK-01	-0.878894	-0.356785	-0.425265	breast
TCGA-E2-A1LL-01	-0.861694	-0.32799	-0.580277	breast
TCGA-E2-A2P6-01	-0.545549	-0.245768	-0.239705	breast
TCGA-E2-A56Z-01	-0.480297	-0.322697	-0.0788939	breast
TCGA-E2-A570-01	-0.677945	-0.451086	-0.0324938	breast
TCGA-E2-A573-01	-0.882654	-0.34712	-0.225064	breast
TCGA-E2-A574-01	-0.830315	-0.383052	-0.382259	breast
TCGA-E2-A576-01	-0.679746	-0.290301	-0.0493773	breast
TCGA-E2-A9RU-01	-0.958766	-0.346872	-0.144865	breast
TCGA-E9-A1N3-01	-0.23346	-0.423387	-0.16663	breast
TCGA-E9-A1N4-01	-0.559556	-0.355754	-0.317372	breast
TCGA-E9-A1N5-01	-0.634483	-0.387102	-0.107934	breast
TCGA-E9-A1N8-01	-1.06746	-0.341554	-0.397388	breast
TCGA-E9-A1N9-01	-0.642167	-0.422117	-0.271976	breast
TCGA-E9-A1NA-01	-0.767322	-0.548891	-0.416099	breast
TCGA-E9-A1NE-01	-0.61265	-0.338242	-0.41877	breast
TCGA-E9-A1NF-01	-0.900475	-0.354488	-0.249951	breast
TCGA-E9-A1NG-01	-0.652384	-0.265586	-0.293588	breast
TCGA-E9-A1NH-01	-0.622136	-0.257603	-0.376101	breast
TCGA-E9-A1QZ-01	-0.545436	-0.446803	-0.286528	breast
TCGA-E9-A1R0-01	-0.501929	-0.294463	-0.0954647	breast
TCGA-E9-A1R2-01	-0.503641	-0.342887	-0.113043	breast
TCGA-E9-A1R3-01	-0.600189	-0.257288	-0.496432	breast
TCGA-E9-A1R4-01	-0.511191	-0.363796	-0.25424	breast
TCGA-E9-A1R5-01	-0.371172	-0.264015	-0.322176	breast
TCGA-E9-A1R6-01	-0.499846	-0.524578	-0.223352	breast
TCGA-E9-A1R7-01	-0.593087	-0.309263	-0.391885	breast
TCGA-E9-A1RA-01	-0.638332	-0.303707	-0.196877	breast
TCGA-E9-A1RB-01	-0.953381	-0.338005	-0.378477	breast
TCGA-E9-A1RC-01	-0.712722	-0.323055	-0.219124	breast
TCGA-E9-A1RD-01	-0.411831	-0.295112	-0.357719	breast
TCGA-E9-A1RE-01	-0.522585	-0.289828	-0.141261	breast
TCGA-E9-A1RF-01	-0.59735	-0.314736	-0.423982	breast
TCGA-E9-A1RG-01	-0.542246	-0.35833	-0.33337	breast
TCGA-E9-A1RH-01	-2.31061	-0.276761	-0.357858	breast
TCGA-E9-A1RI-01	-0.421074	-0.467827	-0.201978	breast
TCGA-E9-A226-01	-0.689509	-0.319468	-0.271137	breast
TCGA-E9-A227-01	-0.527123	-0.313142	-0.300261	breast
TCGA-E9-A228-01	-0.537318	-0.523043	-0.212802	breast
TCGA-E9-A229-01	-0.48787	-0.457959	-0.200857	breast
TCGA-E9-A22A-01	-0.968796	-0.29784	-0.33587	breast
TCGA-E9-A22B-01	-0.614139	-0.317599	-0.447554	breast
TCGA-E9-A22D-01	-0.473078	-0.416852	-0.139748	breast
TCGA-E9-A22E-01	-0.929513	-0.28188	-0.308013	breast
TCGA-E9-A22G-01	-0.837487	-0.333924	-0.185263	breast
TCGA-E9-A22H-01	-0.603914	-0.47222	-0.213566	breast
TCGA-E9-A243-01	-0.71098	-0.352921	-0.461036	breast
TCGA-E9-A244-01	-0.951018	-0.371334	-0.596839	breast
TCGA-E9-A245-01	-0.401891	-0.230856	-0.293596	breast
TCGA-E9-A247-01	-0.721627	-0.495002	-0.0602772	breast
TCGA-E9-A248-01	-1.218	-0.299302	-0.0462883	breast
TCGA-E9-A249-01	-0.549355	-0.533744	-0.264104	breast
TCGA-E9-A24A-01	-0.468769	-0.296484	-0.386349	breast
TCGA-E9-A295-01	-0.67608	-0.32937	-0.226205	breast
TCGA-E9-A2JS-01	-0.644832	-0.291858	-0.277873	breast
TCGA-E9-A2JT-01	-0.549877	-0.344067	-0.364526	breast
TCGA-E9-A3HO-01	-0.430555	-0.363535	-0.554576	breast
TCGA-E9-A3QA-01	-0.730577	-0.337958	-0.292774	breast
TCGA-E9-A3X8-01	-0.367186	-0.300014	-0.386275	breast
TCGA-E9-A54Y-01	-0.343403	-0.382522	-0.42285	breast
TCGA-E9-A5FK-01	-0.57556	-0.314646	-0.180125	breast
TCGA-E9-A5FL-01	-0.768505	-0.321472	-0.675848	breast
TCGA-E9-A5UO-01	-0.690311	-0.464025	0.11598	breast
TCGA-E9-A6HE-01	-0.571211	-0.324999	-0.108907	breast
TCGA-EW-A1IW-01	-0.566047	-0.329736	-0.365566	breast
TCGA-EW-A1IX-01	-0.468941	-0.456887	-0.147928	breast
TCGA-EW-A1IY-01	-0.503683	-0.311761	-0.235501	breast
TCGA-EW-A1IZ-01	-0.53428	-0.281338	-0.258928	breast
TCGA-EW-A1J1-01	-0.495209	-0.501805	-0.228451	breast
TCGA-EW-A1J3-01	-0.49303	-0.501016	-0.244803	breast
TCGA-EW-A1J5-01	-0.51971	-0.318116	-0.264016	breast
TCGA-EW-A1J6-01	-0.265544	-0.387946	-0.349186	breast
TCGA-EW-A1OV-01	-0.721287	-0.307988	0.0611989	breast
TCGA-EW-A1OX-01	-0.833317	-0.283687	-0.151973	breast
TCGA-EW-A1OZ-01	-0.699563	-0.330432	-0.152228	breast
TCGA-EW-A1P0-01	-0.408058	-0.333635	-0.302645	breast
TCGA-EW-A1P1-01	-1.31362	-0.340131	-0.369164	breast
TCGA-EW-A1P3-01	-0.396929	-0.357704	-0.181424	breast
TCGA-EW-A1P4-01	-0.94092	-0.353878	-0.418644	breast
TCGA-EW-A1P5-01	-0.465468	-0.380734	-0.0997559	breast
TCGA-EW-A1P6-01	-0.480258	-0.339771	-0.139637	breast
TCGA-EW-A1P7-01	-0.846677	-0.382938	-0.26641	breast
TCGA-EW-A1P8-01	-1.17284	-0.319181	-0.313122	breast
TCGA-EW-A1PA-01	-0.491773	-0.344026	-0.114674	breast
TCGA-EW-A1PB-01	-0.93059	-0.337411	-0.169207	breast
TCGA-EW-A1PD-01	-0.751673	-0.288616	-0.389547	breast
TCGA-EW-A1PE-01	-0.45145	-0.391906	-0.257175	breast
TCGA-EW-A1PG-01	-0.65794	-0.334685	-0.382184	breast
TCGA-EW-A1PH-01	-0.802773	-0.334285	-0.396487	breast
TCGA-EW-A2FR-01	-1.18866	-0.330529	-0.166532	breast
TCGA-EW-A2FS-01	-0.559024	-0.315296	-0.463127	breast
TCGA-EW-A2FW-01	-0.708303	-0.385161	-0.196511	breast
TCGA-EW-A423-01	-0.532825	-0.331326	-0.152357	breast
TCGA-EW-A6S9-01	-0.760073	-0.402809	-0.114719	breast
TCGA-EW-A6SA-01	-0.605555	-0.515924	-0.455003	breast
TCGA-EW-A6SB-01	-0.82392	-0.327966	-0.602868	breast
TCGA-EW-A6SC-01	-0.472283	-0.43007	-0.225127	breast
TCGA-EW-A6SD-01	-1.27748	-0.295191	-0.30555	breast
TCGA-GI-A2C8-01	-0.71608	-0.32711	-0.0991775	breast
TCGA-GM-A2D9-01	-0.467917	-0.301385	-0.485407	breast
TCGA-GM-A2DA-01	-0.525892	-0.318546	-0.330737	breast
TCGA-GM-A2DB-01	-1.2761	-0.343758	0.0636405	breast
TCGA-GM-A2DC-01	-0.510164	-0.298911	-0.131021	breast
TCGA-GM-A2DD-01	-2.23223	-0.375394	-0.331316	breast
TCGA-GM-A2DF-01	-0.669077	-0.347935	-0.146597	breast
TCGA-GM-A2DH-01	-0.615	-0.347629	-0.0397085	breast
TCGA-GM-A2DI-01	-0.625135	-0.365159	-0.359437	breast
TCGA-GM-A2DK-01	-0.510798	-0.412016	-0.295916	breast
TCGA-GM-A2DL-01	-0.83573	-0.312225	-0.217468	breast
TCGA-GM-A2DM-01	-0.648295	-0.404342	-0.319083	breast
TCGA-GM-A2DN-01	-0.406286	-0.325778	-0.216892	breast
TCGA-GM-A2DO-01	-0.318363	-0.345751	-0.249146	breast
TCGA-GM-A3NW-01	-0.294707	-0.300408	-0.277081	breast
TCGA-GM-A3XL-01	-0.94523	-0.362583	-0.215512	breast
TCGA-GM-A4E0-01	-0.444057	-0.294919	-0.455486	breast
TCGA-GM-A5PV-01	-0.358287	-0.420093	-0.253573	breast
TCGA-GM-A5PX-01	-0.58732	-0.36389	-0.283844	breast
TCGA-HN-A2NL-01	-0.711121	-0.313073	-0.109781	breast
TCGA-HN-A2OB-01	-0.586317	-0.353021	-0.381717	breast
TCGA-JL-A3YX-01	-0.674274	-0.439579	-0.133422	breast
TCGA-LD-A66U-01	-0.514295	-0.385806	-0.279096	breast
TCGA-LD-A74U-01	-0.529296	-0.354466	-0.29289	breast
TCGA-LD-A7W6-01	-0.357742	-0.411248	-0.371042	breast
TCGA-LD-A9QF-01	-1.09429	-0.345428	-0.218798	breast
TCGA-LL-A440-01	-0.616616	-0.417852	-0.323394	breast
TCGA-LL-A50Y-01	-0.497722	-0.261025	-0.0409067	breast
TCGA-LL-A5YL-01	-0.55261	-0.298722	-0.351831	breast
TCGA-LL-A5YM-01	-0.573543	-0.342542	-0.149383	breast
TCGA-LL-A5YN-01	-0.46761	-0.340875	-0.166438	breast
TCGA-LL-A5YO-01	-1.75964	-0.355075	-0.217905	breast
TCGA-LL-A5YP-01	-0.667984	-0.301694	-0.431204	breast
TCGA-LL-A6FP-01	-0.524703	-0.331349	-0.103072	breast
TCGA-LL-A6FQ-01	-0.567906	-0.357762	-0.144973	breast
TCGA-LL-A6FR-01	-0.7029	-0.372345	-0.320197	breast
TCGA-LL-A73Y-01	-0.809649	-0.399518	-0.57118	breast
TCGA-LL-A73Z-01	-0.656328	-0.286136	-0.173239	breast
TCGA-LL-A740-01	-1.68934	-0.377599	-0.0575656	breast
TCGA-LL-A7SZ-01	-0.86396	-0.323059	-0.318973	breast
TCGA-LL-A7T0-01	-0.641882	-0.388321	-0.0606877	breast
TCGA-LL-A8F5-01	-0.708762	-0.344954	-0.623482	breast
TCGA-LL-A9Q3-01	-0.672162	-0.306022	-0.104015	breast
TCGA-OK-A5Q2-01	-0.609318	-0.343011	-0.303478	breast
TCGA-OL-A5D6-01	-2.07693	-0.342294	0.0434044	breast
TCGA-OL-A5D7-01	-0.917096	-0.309163	-0.419918	breast
TCGA-OL-A5D8-01	-0.676782	-0.350538	0.0674327	breast
TCGA-OL-A5DA-01	-0.467375	-0.274311	-0.14626	breast
TCGA-OL-A5RU-01	-0.606262	-0.334528	-0.088205	breast
TCGA-OL-A5RV-01	-0.588609	-0.419602	-0.184339	breast
TCGA-OL-A5RW-01	-0.769822	-0.434991	-0.360444	breast
TCGA-OL-A5RX-01	-0.588682	-0.382676	-0.317962	breast
TCGA-OL-A5RY-01	-0.847133	-0.32869	-0.250965	breast
TCGA-OL-A5RZ-01	-0.796275	-0.325753	-0.00508095	breast
TCGA-OL-A5S0-01	-0.918832	-0.34173	-0.259146	breast
TCGA-OL-A66H-01	-0.589134	-0.312295	-0.0471633	breast
TCGA-OL-A66I-01	-0.940479	-0.402922	-0.3732	breast
TCGA-OL-A66J-01	-0.563442	-0.316547	-0.343699	breast
TCGA-OL-A66K-01	-0.257324	-0.436868	-0.0248264	breast
TCGA-OL-A66L-01	-0.4769	-0.318702	-0.137511	breast
TCGA-OL-A66N-01	-0.588127	-0.314948	0.0134971	breast
TCGA-OL-A66O-01	-0.584135	-0.473818	-0.226511	breast
TCGA-OL-A66P-01	-2.33345	-0.345829	-0.431391	breast
TCGA-OL-A6VO-01	-0.794153	-0.361997	0.0348445	breast
TCGA-OL-A6VQ-01	-0.575721	-0.325208	-0.204406	breast
TCGA-OL-A6VR-01	-0.41906	-0.276408	-0.102912	breast
TCGA-OL-A97C-01	-0.544379	-0.377428	-0.251575	breast
TCGA-PE-A5DC-01	-0.61434	-0.364972	-0.153	breast
TCGA-PE-A5DD-01	-0.671098	-0.232897	-0.112328	breast
TCGA-PE-A5DE-01	-0.558709	-0.331944	-0.2565	breast
TCGA-PL-A8LV-01	-0.698039	-0.373675	-0.149364	breast
TCGA-PL-A8LX-01	-0.464999	-0.308717	-0.149051	breast
TCGA-PL-A8LY-01	-0.719941	-0.335595	-0.386846	breast
TCGA-PL-A8LZ-01	-0.827959	-0.30366	-0.03986	breast
TCGA-S3-A6ZF-01	-0.617986	-0.311163	-0.122532	breast
TCGA-S3-A6ZG-01	-0.416506	-0.518444	-0.257007	breast
TCGA-S3-A6ZH-01	-0.452452	-0.389377	-0.315146	breast
TCGA-S3-AA0Z-01	-0.926808	-0.374005	-0.521493	breast
TCGA-S3-AA10-01	-0.804411	-0.381359	-0.427685	breast
TCGA-S3-AA11-01	-0.527509	-0.423125	-0.0767313	breast
TCGA-S3-AA12-01	-0.372461	-0.454138	-0.138606	breast
TCGA-S3-AA14-01	-1.06134	-0.419693	-0.275317	breast
TCGA-S3-AA15-01	-0.714732	-0.345784	-0.461357	breast
TCGA-S3-AA17-01	-0.553512	-0.324622	-0.219682	breast
TCGA-UL-AAZ6-01	-0.599655	-0.429514	-0.274775	breast
TCGA-UU-A93S-01	-2.42601	-0.34495	-0.26715	breast
TCGA-V7-A7HQ-01	-0.490543	-0.370453	-0.0202564	breast
TCGA-W8-A86G-01	-0.394897	-0.288206	-0.30508	breast
TCGA-WT-AB41-01	-0.524614	-0.32651	-0.427656	breast
TCGA-WT-AB44-01	-0.860591	-0.342972	-0.177593	breast
TCGA-XX-A899-01	-0.593312	-0.304986	-0.307617	breast
TCGA-XX-A89A-01	-0.683101	-0.298967	-0.236303	breast
TCGA-Z7-A8R5-01	-0.5834	-0.31912	-0.370496	breast
TCGA-Z7-A8R6-01	-0.664889	-0.34053	-0.296436	breast
TCGA-4J-AA1J-01	-0.671259	-0.293034	-0.867934	cervix
TCGA-BI-A0VR-01	-0.706764	-0.318566	-0.755456	cervix
TCGA-BI-A0VS-01	-0.638353	-0.331817	-0.426932	cervix
TCGA-BI-A20A-01	-0.707818	-0.327145	-0.603366	cervix
TCGA-C5-A0TN-01	-0.857185	-0.328281	-0.7772	cervix
TCGA-C5-A1BE-01	-0.712279	-0.319156	-0.781213	cervix
TCGA-C5-A1BF-01	-0.844581	-0.361235	-0.516444	cervix
TCGA-C5-A1BI-01	-0.711816	-0.334466	-0.791375	cervix
TCGA-C5-A1BJ-01	-0.792918	-0.338799	-0.841373	cervix
TCGA-C5-A1BK-01	-0.545959	-0.328227	-0.611782	cervix
TCGA-C5-A1BL-01	-0.841601	-0.320745	-0.643179	cervix
TCGA-C5-A1BM-01	-0.925313	-0.320177	-0.884624	cervix
TCGA-C5-A1BN-01	-0.605559	-0.333515	-0.935407	cervix
TCGA-C5-A1M5-01	-0.650583	-0.336761	-0.93455	cervix
TCGA-C5-A1M6-01	-0.947481	-0.344291	-0.365218	cervix
TCGA-C5-A1M7-01	-0.838649	-0.319531	-1.04765	cervix
TCGA-C5-A1M8-01	-0.9841	-0.3118	-0.480175	cervix
TCGA-C5-A1M9-01	-0.547453	-0.399863	-0.555192	cervix
TCGA-C5-A1ME-01	-0.525953	-0.330939	-0.515735	cervix
TCGA-C5-A1MF-01	-0.659696	-0.351578	-0.575098	cervix
TCGA-C5-A1MH-01	-0.509175	-0.298928	-0.787381	cervix
TCGA-C5-A1MI-01	-0.736426	-0.341346	-0.562642	cervix
TCGA-C5-A1MJ-01	-0.70103	-0.295469	-0.272703	cervix
TCGA-C5-A1MK-01	-0.824196	-0.290745	-0.732937	cervix
TCGA-C5-A1ML-01	-0.669652	-0.343126	-0.672347	cervix
TCGA-C5-A1MN-01	-0.7012	-0.334099	-0.338329	cervix
TCGA-C5-A1MP-01	-0.836646	-0.353046	-0.626324	cervix
TCGA-C5-A2LS-01	-0.754741	-0.317908	-0.592905	cervix
TCGA-C5-A2LT-01	-0.881229	-0.320227	-0.824947	cervix
TCGA-C5-A2LV-01	-0.917584	-0.326877	-0.914102	cervix
TCGA-C5-A2LX-01	-0.767234	-0.317926	-0.514902	cervix
TCGA-C5-A2LY-01	-0.629063	-0.320623	-0.648666	cervix
TCGA-C5-A2M1-01	-0.533877	-0.311664	-0.58547	cervix
TCGA-C5-A2M2-01	-0.531502	-0.295632	-0.503276	cervix
TCGA-C5-A3HF-01	-0.745429	-0.321987	-0.669964	cervix
TCGA-C5-A7CG-01	-0.822802	-0.31057	-0.514283	cervix
TCGA-C5-A7CH-01	-0.928319	-0.324661	-0.921275	cervix
TCGA-C5-A7CJ-01	-0.849842	-0.336511	-0.816993	cervix
TCGA-C5-A7CK-01	-0.857125	-0.320548	-0.709792	cervix
TCGA-C5-A7CL-01	-0.716742	-0.305098	-1.23616	cervix
TCGA-C5-A7CM-01	-0.72401	-0.346477	-0.801814	cervix
TCGA-C5-A7CO-01	-0.858725	-0.325986	-0.543062	cervix
TCGA-C5-A7UC-01	-0.940207	-0.318843	-0.457716	cervix
TCGA-C5-A7UE-01	-0.845878	-0.345688	-0.73233	cervix
TCGA-C5-A7UH-01	-0.603723	-0.291377	-1.01475	cervix
TCGA-C5-A7UI-01	-0.548602	-0.361363	-0.576058	cervix
TCGA-C5-A7X3-01	-0.821265	-0.317855	-0.470851	cervix
TCGA-C5-A7X5-01	-0.623234	-0.326588	-0.787766	cervix
TCGA-C5-A7X8-01	-0.611844	-0.312872	-0.515463	cervix
TCGA-C5-A7XC-01	-0.781887	-0.369545	-0.759937	cervix
TCGA-C5-A8XH-01	-0.855182	-0.319588	-0.90115	cervix
TCGA-C5-A8XI-01	-0.684089	-0.30448	-0.596973	cervix
TCGA-C5-A8XJ-01	-0.764736	-0.313321	-0.241428	cervix
TCGA-C5-A8XK-01	-0.575253	-0.315089	-0.841037	cervix
TCGA-C5-A8YQ-01	-0.677837	-0.341461	-0.476411	cervix
TCGA-C5-A8YR-01	-0.938132	-0.332791	-0.712631	cervix
TCGA-C5-A8YT-01	-0.689702	-0.359881	-0.194074	cervix
TCGA-C5-A8ZZ-01	-0.916831	-0.30902	-0.502593	cervix
TCGA-C5-A907-01	-0.774318	-0.314769	-0.659191	cervix
TCGA-DG-A2KH-01	-0.629993	-0.310254	-0.480848	cervix
TCGA-DG-A2KJ-01	-0.54302	-0.343635	-0.570378	cervix
TCGA-DG-A2KK-01	-0.586948	-0.311744	-0.343644	cervix
TCGA-DG-A2KL-01	-0.904443	-0.300001	-0.824686	cervix
TCGA-DG-A2KM-01	-0.490172	-0.327479	-0.735415	cervix
TCGA-DR-A0ZL-01	-0.652544	-0.326627	-0.944549	cervix
TCGA-DS-A0VK-01	-0.833981	-0.316743	-0.420613	cervix
TCGA-DS-A0VL-01	-0.857044	-0.320191	-0.771349	cervix
TCGA-DS-A0VM-01	-0.723821	-0.331641	-0.605768	cervix
TCGA-DS-A0VN-01	-0.799699	-0.32789	-0.722401	cervix
TCGA-DS-A3LQ-01	-0.812171	-0.316445	-0.378565	cervix
TCGA-DS-A5RQ-01	-0.897647	-0.326829	-0.777922	cervix
TCGA-DS-A7WF-01	-0.4662	-0.310234	-0.437536	cervix
TCGA-DS-A7WH-01	-0.674235	-0.285869	-0.408337	cervix
TCGA-DS-A7WI-01	-0.699965	-0.344164	-0.592055	cervix
TCGA-EA-A1QS-01	-0.989897	-0.279869	-0.640517	cervix
TCGA-EA-A1QT-01	-0.623376	-0.322232	-0.723784	cervix
TCGA-EA-A3HQ-01	-0.706259	-0.306172	-0.525953	cervix
TCGA-EA-A3HR-01	-0.860455	-0.33249	-0.659555	cervix
TCGA-EA-A3HT-01	-0.897777	-0.309914	-1.04212	cervix
TCGA-EA-A3QD-01	-0.758087	-0.322803	-0.490425	cervix
TCGA-EA-A3QE-01	-0.888385	-0.360083	-0.72095	cervix
TCGA-EA-A3Y4-01	-0.619532	-0.33651	-0.637857	cervix
TCGA-EA-A411-01	-0.65892	-0.314699	-0.587036	cervix
TCGA-EA-A439-01	-0.968161	-0.302524	-0.288061	cervix
TCGA-EA-A43B-01	-0.757063	-0.327645	-0.557163	cervix
TCGA-EA-A5FO-01	-0.571723	-0.332411	-0.459468	cervix
TCGA-EA-A5O9-01	-0.85467	-0.319588	-0.764155	cervix
TCGA-EA-A5ZD-01	-0.81672	-0.332106	-1.01315	cervix
TCGA-EA-A5ZE-01	-0.883583	-0.339051	-0.577581	cervix
TCGA-EA-A5ZF-01	-0.961704	-0.311669	-0.325833	cervix
TCGA-EA-A6QX-01	-0.665006	-0.311505	-0.472428	cervix
TCGA-EA-A78R-01	-0.791269	-0.31858	-0.894802	cervix
TCGA-EA-A97N-01	-0.785826	-0.311811	-1.03136	cervix
TCGA-EK-A2GZ-01	-0.905769	-0.319392	-0.517696	cervix
TCGA-EK-A2H0-01	-1.0138	-0.379202	-0.907534	cervix
TCGA-EK-A2H1-01	-0.758601	-0.311793	-0.738463	cervix
TCGA-EK-A2IP-01	-0.602101	-0.326428	-0.709011	cervix
TCGA-EK-A2PG-01	-0.809909	-0.336896	-0.723159	cervix
TCGA-EK-A2PI-01	-0.933388	-0.346322	-0.412074	cervix
TCGA-EK-A2PK-01	-0.723619	-0.37451	-0.796361	cervix
TCGA-EK-A2PL-01	-0.692851	-0.307555	-0.82959	cervix
TCGA-EK-A2PM-01	-0.912265	-0.347409	-0.646453	cervix
TCGA-EK-A2R7-01	-0.679189	-0.32877	-0.585462	cervix
TCGA-EK-A2R8-01	-0.801051	-0.323339	-0.66007	cervix
TCGA-EK-A2R9-01	-0.905549	-0.303364	-0.516399	cervix
TCGA-EK-A2RA-01	-0.676254	-0.330226	-0.6372	cervix
TCGA-EK-A2RB-01	-0.762151	-0.347933	-0.785799	cervix
TCGA-EK-A2RC-01	-0.803482	-0.33338	-0.718501	cervix
TCGA-EK-A2RE-01	-0.802107	-0.32369	-0.73069	cervix
TCGA-EK-A2RJ-01	-1.01385	-0.301791	-0.44046	cervix
TCGA-EK-A2RK-01	-0.869473	-0.347261	-0.5675	cervix
TCGA-EK-A2RL-01	-0.75883	-0.296637	-0.553032	cervix
TCGA-EK-A2RM-01	-0.764623	-0.339961	-0.253173	cervix
TCGA-EK-A2RN-01	-0.574578	-0.327509	-1.08874	cervix
TCGA-EK-A2RO-01	-0.892259	-0.334455	-0.850119	cervix
TCGA-EK-A3GJ-01	-0.635977	-0.303397	-0.574032	cervix
TCGA-EK-A3GM-01	-0.891322	-0.330154	-0.379946	cervix
TCGA-EK-A3GN-01	-0.769335	-0.33481	-0.45519	cervix
TCGA-EX-A1H5-01	-0.719424	-0.327464	-0.657232	cervix
TCGA-EX-A1H6-01	-0.494184	-0.327501	-0.46505	cervix
TCGA-EX-A3L1-01	-0.871622	-0.315489	-0.755935	cervix
TCGA-EX-A449-01	-0.640673	-0.342391	-0.354357	cervix
TCGA-EX-A69L-01	-0.62637	-0.333003	-0.716234	cervix
TCGA-EX-A69M-01	-1.06098	-0.310012	-0.648798	cervix
TCGA-EX-A8YF-01	-0.68612	-0.308807	-0.581751	cervix
TCGA-FU-A23K-01	-0.778271	-0.352432	-0.288231	cervix
TCGA-FU-A23L-01	-0.694929	-0.338603	-0.757326	cervix
TCGA-FU-A2QG-01	-0.73653	-0.308411	-0.878502	cervix
TCGA-FU-A3EO-01	-0.470958	-0.335345	-0.559119	cervix
TCGA-FU-A3HY-01	-0.76333	-0.329866	-0.693908	cervix
TCGA-FU-A3NI-01	-0.803745	-0.316676	-0.489193	cervix
TCGA-FU-A3TQ-01	-0.820673	-0.334633	-1.00052	cervix
TCGA-FU-A3TX-01	-1.08875	-0.29671	-0.203862	cervix
TCGA-FU-A3WB-01	-0.766197	-0.306212	-0.325571	cervix
TCGA-FU-A3YQ-01	-0.814655	-0.324817	-1.1075	cervix
TCGA-FU-A40J-01	-0.635029	-0.306153	-0.676513	cervix
TCGA-FU-A5XV-01	-1.0461	-0.317558	-1.02693	cervix
TCGA-FU-A770-01	-0.625665	-0.294746	-0.418087	cervix
TCGA-GH-A9DA-01	-0.74159	-0.333925	-0.761212	cervix
TCGA-HG-A2PA-01	-0.906794	-0.312009	-0.616579	cervix
TCGA-HM-A3JJ-01	-0.824106	-0.325345	-0.792515	cervix
TCGA-HM-A3JK-01	-0.837992	-0.307908	-0.699631	cervix
TCGA-HM-A6W2-01	-0.800959	-0.332348	-0.186248	cervix
TCGA-IR-A3L7-01	-0.898114	-0.312543	-0.41144	cervix
TCGA-IR-A3LB-01	-0.915232	-0.306818	-0.42617	cervix
TCGA-IR-A3LC-01	-0.646212	-0.345623	-0.591938	cervix
TCGA-IR-A3LF-01	-0.502656	-0.308938	-0.443208	cervix
TCGA-IR-A3LI-01	-0.559314	-0.327802	-0.42448	cervix
TCGA-IR-A3LL-01	-0.548229	-0.339633	-0.943335	cervix
TCGA-JW-A5VG-01	-0.957946	-0.32453	-0.684781	cervix
TCGA-JW-A5VH-01	-0.642831	-0.301563	-0.112458	cervix
TCGA-JW-A5VI-01	-0.759582	-0.307456	-0.625991	cervix
TCGA-JW-A5VJ-01	-0.739212	-0.330103	-0.727524	cervix
TCGA-JW-A5VK-01	-0.746089	-0.342907	-0.434884	cervix
TCGA-JW-A69B-01	-0.8145	-0.317008	-0.199411	cervix
TCGA-JW-A852-01	-0.728239	-0.341175	-0.629288	cervix
TCGA-JW-AAVH-01	-0.758663	-0.317689	-0.608965	cervix
TCGA-JX-A3PZ-01	-0.71109	-0.321896	-0.530389	cervix
TCGA-JX-A3Q8-01	-0.692156	-0.328458	-0.279094	cervix
TCGA-JX-A5QV-01	-0.776172	-0.332418	-0.802932	cervix
TCGA-LP-A4AU-01	-0.841293	-0.310963	-0.943174	cervix
TCGA-LP-A4AV-01	-0.489853	-0.33787	-0.461701	cervix
TCGA-LP-A4AW-01	-0.89119	-0.302526	-0.814857	cervix
TCGA-LP-A4AX-01	-0.790682	-0.320671	-0.573118	cervix
TCGA-LP-A5U2-01	-1.1208	-0.307842	-0.492774	cervix
TCGA-LP-A5U3-01	-0.725208	-0.33042	-0.686464	cervix
TCGA-LP-A7HU-01	-0.772557	-0.329617	-0.470021	cervix
TCGA-MA-AA3W-01	-0.598005	-0.342739	-0.815144	cervix
TCGA-MA-AA3X-01	-0.773982	-0.317206	-0.613459	cervix
TCGA-MA-AA3Y-01	-0.889179	-0.327347	-0.91167	cervix
TCGA-MA-AA3Z-01	-0.919173	-0.317949	-0.475806	cervix
TCGA-MA-AA41-01	-0.596823	-0.346157	-0.738738	cervix
TCGA-MA-AA42-01	-0.981494	-0.290993	-0.436305	cervix
TCGA-MA-AA43-01	-0.605767	-0.305864	-0.687964	cervix
TCGA-MU-A5YI-01	-0.842231	-0.340138	-0.619024	cervix
TCGA-MU-A8JM-01	-0.841308	-0.331081	-0.913555	cervix
TCGA-MY-A913-01	-0.955459	-0.315326	-0.614695	cervix
TCGA-PN-A8MA-01	-0.672687	-0.312631	-0.313476	cervix
TCGA-Q1-A5R1-01	-0.713271	-0.31103	-0.449895	cervix
TCGA-Q1-A5R2-01	-0.566093	-0.310408	-0.656861	cervix
TCGA-Q1-A5R3-01	-0.392385	-0.349804	-0.705667	cervix
TCGA-Q1-A6DT-01	-0.914759	-0.319377	-0.608398	cervix
TCGA-Q1-A6DV-01	-0.477707	-0.31464	-0.320648	cervix
TCGA-Q1-A6DW-01	-1.02823	-0.339024	-0.599282	cervix
TCGA-Q1-A73P-01	-0.805055	-0.302425	-0.369197	cervix
TCGA-Q1-A73Q-01	-0.884675	-0.350287	-0.587123	cervix
TCGA-Q1-A73R-01	-0.692297	-0.317876	0.00996281	cervix
TCGA-Q1-A73S-01	-0.601177	-0.339507	-0.426896	cervix
TCGA-R2-A69V-01	-0.687752	-0.333065	-0.613086	cervix
TCGA-RA-A741-01	-0.692954	-0.321663	-0.597672	cervix
TCGA-UC-A7PD-01	-0.772031	-0.320827	-0.783085	cervix
TCGA-UC-A7PF-01	-0.780437	-0.326504	-0.817527	cervix
TCGA-UC-A7PG-01	-0.837184	-0.306128	-0.704193	cervix
TCGA-UC-A7PI-01	-0.828733	-0.296558	-0.406778	cervix
TCGA-VS-A8EB-01	-0.927338	-0.339418	-0.553946	cervix
TCGA-VS-A8EC-01	-0.881871	-0.32773	-0.378435	cervix
TCGA-VS-A8EG-01	-0.81935	-0.313436	-0.632906	cervix
TCGA-VS-A8EH-01	-0.923688	-0.342557	-0.845218	cervix
TCGA-VS-A8EI-01	-0.708952	-0.337443	-0.709587	cervix
TCGA-VS-A8EJ-01	-0.773606	-0.364378	-0.158	cervix
TCGA-VS-A8EL-01	-0.795653	-0.329104	-0.753026	cervix
TCGA-VS-A8Q8-01	-0.687427	-0.329237	-0.878729	cervix
TCGA-VS-A8Q9-01	-0.802788	-0.329461	-0.456844	cervix
TCGA-VS-A8QA-01	-0.570303	-0.310643	-0.310608	cervix
TCGA-VS-A8QC-01	-0.693823	-0.331264	-0.725512	cervix
TCGA-VS-A8QF-01	-0.822857	-0.326452	-0.488903	cervix
TCGA-VS-A8QH-01	-0.689883	-0.341701	-0.630405	cervix
TCGA-VS-A8QM-01	-0.635252	-0.32343	-0.658624	cervix
TCGA-VS-A94W-01	-0.974307	-0.305355	-0.424569	cervix
TCGA-VS-A94X-01	-1.03796	-0.296562	-0.425461	cervix
TCGA-VS-A94Y-01	-0.830875	-0.312523	-0.31852	cervix
TCGA-VS-A950-01	-0.760766	-0.301263	-0.922822	cervix
TCGA-VS-A952-01	-0.550228	-0.308286	-0.320629	cervix
TCGA-VS-A953-01	-0.879006	-0.336917	-0.913804	cervix
TCGA-VS-A954-01	-0.780603	-0.32245	-0.820413	cervix
TCGA-VS-A957-01	-0.807533	-0.327426	-0.672376	cervix
TCGA-VS-A959-01	-0.643043	-0.31775	-0.487593	cervix
TCGA-VS-A9U5-01	-0.631434	-0.32776	-0.617442	cervix
TCGA-VS-A9U6-01	-0.910443	-0.320488	-0.415762	cervix
TCGA-VS-A9U7-01	-0.659295	-0.315791	-0.823205	cervix
TCGA-VS-A9UB-01	-0.941056	-0.320471	-0.543309	cervix
TCGA-VS-A9UC-01	-0.757494	-0.317049	-0.544207	cervix
TCGA-VS-A9UD-01	-0.984405	-0.311576	-0.306135	cervix
TCGA-VS-A9UH-01	-0.742907	-0.315377	-0.799337	cervix
TCGA-VS-A9UI-01	-0.756152	-0.325639	-0.62318	cervix
TCGA-VS-A9UJ-01	-0.768971	-0.307468	-0.301175	cervix
TCGA-VS-A9UL-01	-0.619286	-0.304944	-0.201649	cervix
TCGA-VS-A9UM-01	-0.980827	-0.32502	-0.544311	cervix
TCGA-VS-A9UO-01	-0.596766	-0.333352	-0.565936	cervix
TCGA-VS-A9UP-01	-0.507024	-0.394657	-0.230835	cervix
TCGA-VS-A9UQ-01	-0.634709	-0.287242	-0.419435	cervix
TCGA-VS-A9UR-01	-0.64809	-0.307647	-0.463379	cervix
TCGA-VS-A9UT-01	-0.573723	-0.327834	-0.422633	cervix
TCGA-VS-A9UU-01	-0.723727	-0.336304	-0.36681	cervix
TCGA-VS-A9UV-01	-0.728836	-0.319873	-0.551727	cervix
TCGA-VS-A9UY-01	-1.03184	-0.332932	-0.968042	cervix
TCGA-VS-A9UZ-01	-0.520325	-0.311268	-0.115733	cervix
TCGA-VS-A9V0-01	-0.746411	-0.317773	-0.078654	cervix
TCGA-VS-A9V1-01	-0.566595	-0.341397	-0.372463	cervix
TCGA-VS-A9V2-01	-0.586702	-0.347441	-0.875366	cervix
TCGA-VS-A9V3-01	-0.789053	-0.28531	-0.477709	cervix
TCGA-VS-A9V4-01	-0.838595	-0.321953	-0.817025	cervix
TCGA-VS-A9V5-01	-0.562301	-0.319914	-0.267827	cervix
TCGA-VS-AA62-01	-1.09695	-0.299257	-0.541629	cervix
TCGA-WL-A834-01	-0.60629	-0.323615	-0.649744	cervix
TCGA-XS-A8TJ-01	-0.534693	-0.324491	-0.837812	cervix
TCGA-ZJ-A8QO-01	-1.04562	-0.290404	-0.290227	cervix
TCGA-ZJ-A8QR-01	-0.563615	-0.328832	-0.997446	cervix
TCGA-ZJ-AAX4-01	-0.991547	-0.326694	-0.554286	cervix
TCGA-ZJ-AAX8-01	-0.863435	-0.288875	-0.901536	cervix
TCGA-ZJ-AAXA-01	-0.882847	-0.306154	-0.537673	cervix
TCGA-ZJ-AAXB-01	-0.767651	-0.337254	-0.415567	cervix
TCGA-ZJ-AAXD-01	-0.823609	-0.297873	-0.710396	cervix
TCGA-ZJ-AAXF-01	-0.661306	-0.304821	-0.748506	cervix
TCGA-ZJ-AAXI-01	-0.666118	-0.34864	-0.938884	cervix
TCGA-ZJ-AAXJ-01	-0.815159	-0.342682	-0.80253	cervix
TCGA-ZJ-AAXN-01	-0.890315	-0.339836	-0.718611	cervix
TCGA-ZJ-AAXT-01	-0.754377	-0.332502	-0.646418	cervix
TCGA-ZJ-AAXU-01	-0.778519	-0.316369	-1.02028	cervix
TCGA-ZJ-AB0H-01	-0.657944	-0.320848	-0.710989	cervix
TCGA-ZJ-AB0I-01	-0.851431	-0.329586	-1.097	cervix
TCGA-ZX-AA5X-01	-0.769404	-0.337982	-0.729607	cervix
TCGA-3X-AAV9-01	-0.588302	-0.322026	-0.302347	bile_duct
TCGA-3X-AAVA-01	-1.07145	-0.426213	-0.568269	bile_duct
TCGA-3X-AAVB-01	-0.6264	-0.297253	-0.405588	bile_duct
TCGA-3X-AAVE-01	-0.994738	-0.293801	-0.572149	bile_duct
TCGA-4G-AAZO-01	-1.15054	-0.326973	-0.608143	bile_duct
TCGA-4G-AAZT-01	-1.0625	-0.323028	-0.30407	bile_duct
TCGA-W5-AA2G-01	-0.981692	-0.286753	-0.456931	bile_duct
TCGA-W5-AA2H-01	-0.242664	-0.352667	-0.507152	bile_duct
TCGA-W5-AA2I-01	-0.975383	-0.331293	-0.414234	bile_duct
TCGA-W5-AA2O-01	-1.00746	-0.33547	-0.372214	bile_duct
TCGA-W5-AA2Q-01	-0.823942	-0.315381	-0.537302	bile_duct
TCGA-W5-AA2R-01	-1.105	-0.306222	-0.628194	bile_duct
TCGA-W5-AA2T-01	-0.849665	-0.297395	-0.278367	bile_duct
TCGA-W5-AA2U-01	-0.913197	-0.29133	-0.388133	bile_duct
TCGA-W5-AA2W-01	-0.943775	-0.273408	-0.372755	bile_duct
TCGA-W5-AA2X-01	-0.684812	-0.334967	-0.578665	bile_duct
TCGA-W5-AA2Z-01	-1.04469	-0.320132	-0.489194	bile_duct
TCGA-W5-AA30-01	-0.931561	-0.35883	-0.49289	bile_duct
TCGA-W5-AA31-01	-0.938141	-0.291939	-0.589965	bile_duct
TCGA-W5-AA33-01	-0.935254	-0.338152	-0.317926	bile_duct
TCGA-W5-AA34-01	-1.15847	-0.289679	-0.374294	bile_duct
TCGA-W5-AA36-01	-1.14411	-0.291939	-0.682614	bile_duct
TCGA-W5-AA38-01	-1.20515	-0.362444	-0.296168	bile_duct
TCGA-W6-AA0S-01	-1.09395	-0.275403	-0.556309	bile_duct
TCGA-WD-A7RX-01	-0.929879	-0.314534	-0.31131	bile_duct
TCGA-YR-A95A-01	-0.750365	-0.286443	-0.434777	bile_duct
TCGA-ZD-A8I3-01	-1.04582	-0.279063	-0.41463	bile_duct
TCGA-ZH-A8Y1-01	-0.886531	-0.347056	-0.397011	bile_duct
TCGA-ZH-A8Y2-01	-0.967996	-0.303137	-0.418017	bile_duct
TCGA-ZH-A8Y4-01	-1.02436	-0.295552	-0.268399	bile_duct
TCGA-ZH-A8Y5-01	-0.90619	-0.288423	-0.307868	bile_duct
TCGA-ZH-A8Y6-01	-0.941689	-0.27134	-0.234603	bile_duct
TCGA-ZH-A8Y8-01	-0.871404	-0.326327	-0.380221	bile_duct
TCGA-ZU-A8S4-01	-0.927269	-0.291779	-0.348469	bile_duct
TCGA-3L-AA1B-01	-0.57944	-0.335063	-0.475158	colorectal
TCGA-4N-A93T-01	-0.571737	-0.333157	-0.412515	colorectal
TCGA-4T-AA8H-01	-0.487118	-0.330267	-0.429092	colorectal
TCGA-5M-AAT4-01	-0.628358	-0.347489	-0.363485	colorectal
TCGA-5M-AATE-01	-0.532768	-0.333889	-0.323484	colorectal
TCGA-A6-2674-01	-0.665627	-0.329003	-0.950505	colorectal
TCGA-A6-2675-01	-0.712389	-0.329549	-0.496764	colorectal
TCGA-A6-2677-01	-0.641285	-0.346209	-0.88457	colorectal
TCGA-A6-2684-01	-0.765335	-0.335213	-0.810875	colorectal
TCGA-A6-2685-01	-0.607081	-0.314091	-0.405051	colorectal
TCGA-A6-3810-01	-0.650137	-0.328643	-0.806539	colorectal
TCGA-A6-4105-01	-0.810837	-0.321288	-0.47229	colorectal
TCGA-A6-5656-01	-0.657149	-0.342224	-0.542752	colorectal
TCGA-A6-5657-01	-0.72399	-0.318557	-0.500737	colorectal
TCGA-A6-5659-01	-0.794304	-0.335147	-0.669547	colorectal
TCGA-A6-5660-01	-0.686156	-0.330292	-0.559199	colorectal
TCGA-A6-5662-01	-0.531991	-0.317926	-0.563043	colorectal
TCGA-A6-5664-01	-0.729172	-0.340561	-0.52115	colorectal
TCGA-A6-5666-01	-0.646753	-0.325194	-0.603743	colorectal
TCGA-A6-5667-01	-0.828768	-0.338693	-0.427251	colorectal
TCGA-A6-6137-01	-0.657928	-0.346383	-0.522331	colorectal
TCGA-A6-6138-01	-0.769331	-0.332419	-0.431733	colorectal
TCGA-A6-6142-01	-0.699919	-0.344845	-0.626731	colorectal
TCGA-A6-6648-01	-0.751793	-0.314572	-0.296665	colorectal
TCGA-A6-6649-01	-0.520586	-0.334792	-0.299109	colorectal
TCGA-A6-6651-01	-0.64684	-0.348443	-0.545703	colorectal
TCGA-A6-6652-01	-0.569764	-0.329391	-0.530582	colorectal
TCGA-A6-6654-01	-0.715891	-0.331552	-0.544003	colorectal
TCGA-A6-6782-01	-0.797635	-0.340105	-0.562793	colorectal
TCGA-A6-A565-01	-0.583988	-0.34136	-0.423071	colorectal
TCGA-A6-A566-01	-0.792492	-0.351432	-0.71382	colorectal
TCGA-A6-A567-01	-0.555977	-0.316604	-0.588036	colorectal
TCGA-A6-A56B-01	-0.648258	-0.334969	-0.5334	colorectal
TCGA-AA-3489-01	-0.777108	-0.350317	-0.627511	colorectal
TCGA-AA-3496-01	-0.65605	-0.338522	-0.634695	colorectal
TCGA-AA-3502-01	-0.709182	-0.326945	-0.560861	colorectal
TCGA-AA-3506-01	-0.527121	-0.325986	-0.533064	colorectal
TCGA-AA-3511-01	-0.55933	-0.318112	-0.342809	colorectal
TCGA-AA-3655-01	-0.700806	-0.318317	-0.153862	colorectal
TCGA-AA-3660-01	-0.732352	-0.331016	-0.331764	colorectal
TCGA-AA-3662-01	-0.522902	-0.323233	-0.551773	colorectal
TCGA-AA-3697-01	-0.706879	-0.323297	-0.524295	colorectal
TCGA-AA-3712-01	-0.677555	-0.544032	-0.400617	colorectal
TCGA-AD-6548-01	-0.682324	-0.317464	-0.637822	colorectal
TCGA-AD-6888-01	-0.768832	-0.329745	-0.239052	colorectal
TCGA-AD-6890-01	-0.768202	-0.335341	-0.425613	colorectal
TCGA-AD-6899-01	-0.657183	-0.339402	-0.375268	colorectal
TCGA-AD-6901-01	-0.631583	-0.32205	-0.763372	colorectal
TCGA-AD-6963-01	-0.705328	-0.322261	-0.579404	colorectal
TCGA-AD-6965-01	-0.772363	-0.335441	-0.445354	colorectal
TCGA-AD-A5EK-01	-0.639743	-0.329398	-0.472857	colorectal
TCGA-AM-5820-01	-0.801021	-0.334211	-0.449007	colorectal
TCGA-AU-3779-01	-0.647428	-0.329659	-0.626096	colorectal
TCGA-AY-5543-01	-0.590779	-0.330864	-0.38951	colorectal
TCGA-AY-6196-01	-0.722774	-0.377607	-0.662284	colorectal
TCGA-AY-6386-01	-0.732821	-0.342276	-0.293633	colorectal
TCGA-AY-A54L-01	-0.7257	-0.334133	-0.467876	colorectal
TCGA-AY-A69D-01	-0.561996	-0.325271	-0.504713	colorectal
TCGA-AY-A71X-01	-0.561598	-0.332263	-0.504925	colorectal
TCGA-AY-A8YK-01	-0.667297	-0.327875	-0.391994	colorectal
TCGA-AZ-4323-01	-0.366044	-0.306384	-0.164345	colorectal
TCGA-AZ-4614-01	-0.464769	-0.340188	-0.451547	colorectal
TCGA-AZ-4616-01	-0.684121	-0.334907	-0.791664	colorectal
TCGA-AZ-4682-01	-0.639612	-0.338907	-0.346212	colorectal
TCGA-AZ-5403-01	-0.810782	-0.329604	-0.627124	colorectal
TCGA-AZ-5407-01	-0.606121	-0.321341	-0.399237	colorectal
TCGA-AZ-6599-01	-0.584977	-0.330146	-0.256135	colorectal
TCGA-AZ-6600-01	-0.628098	-0.333026	-0.309815	colorectal
TCGA-AZ-6603-01	-0.698689	-0.326163	-0.699237	colorectal
TCGA-AZ-6605-01	-0.763049	-0.321924	-0.613975	colorectal
TCGA-AZ-6606-01	-0.579347	-0.330934	-0.523586	colorectal
TCGA-AZ-6607-01	-0.625464	-0.31607	-0.409255	colorectal
TCGA-AZ-6608-01	-0.579451	-0.334255	-0.695604	colorectal
TCGA-CA-5254-01	-0.686193	-0.319441	-0.611853	colorectal
TCGA-CA-5255-01	-0.565263	-0.325637	-0.50077	colorectal
TCGA-CA-5256-01	-0.744967	-0.344069	-0.806423	colorectal
TCGA-CA-5796-01	-0.739354	-0.310629	-0.367266	colorectal
TCGA-CA-5797-01	-0.917507	-0.321177	-0.50383	colorectal
TCGA-CA-6715-01	-0.692036	-0.319644	-0.504858	colorectal
TCGA-CA-6716-01	-0.623361	-0.311408	-0.678459	colorectal
TCGA-CA-6719-01	-0.838054	-0.328148	-0.504331	colorectal
TCGA-CK-4947-01	-0.649594	-0.340381	-0.508331	colorectal
TCGA-CK-4948-01	-0.66553	-0.332262	-0.679137	colorectal
TCGA-CK-4950-01	-0.722723	-0.323004	-0.232309	colorectal
TCGA-CK-4952-01	-0.704841	-0.325075	-0.888527	colorectal
TCGA-CK-5912-01	-0.582438	-0.330785	-0.487245	colorectal
TCGA-CK-5914-01	-0.685507	-0.331825	-0.675916	colorectal
TCGA-CK-5915-01	-0.682666	-0.328489	-0.389744	colorectal
TCGA-CK-6747-01	-0.683588	-0.323359	-0.545785	colorectal
TCGA-CK-6748-01	-0.696502	-0.335176	-0.801164	colorectal
TCGA-CK-6751-01	-0.732803	-0.330695	-0.617835	colorectal
TCGA-CM-4744-01	-0.572582	-0.347448	-0.793108	colorectal
TCGA-CM-4747-01	-0.640361	-0.32677	-0.56779	colorectal
TCGA-CM-4751-01	-0.77983	-0.3406	-0.596076	colorectal
TCGA-CM-5344-01	-0.802381	-0.315393	-0.656594	colorectal
TCGA-CM-5348-01	-0.686688	-0.372525	-0.333329	colorectal
TCGA-CM-5349-01	-0.626291	-0.32661	-0.631036	colorectal
TCGA-CM-5860-01	-0.920057	-0.318505	-0.693536	colorectal
TCGA-CM-5862-01	-0.707986	-0.342229	-0.582913	colorectal
TCGA-CM-5863-01	-0.650837	-0.317504	-0.639671	colorectal
TCGA-CM-5864-01	-0.650141	-0.313557	-0.652098	colorectal
TCGA-CM-5868-01	-0.81006	-0.335677	-0.516089	colorectal
TCGA-CM-6161-01	-0.652721	-0.325352	-0.353793	colorectal
TCGA-CM-6163-01	-0.810646	-0.344202	-0.402719	colorectal
TCGA-CM-6164-01	-0.662968	-0.328947	-0.564837	colorectal
TCGA-CM-6165-01	-0.765205	-0.339015	-0.286478	colorectal
TCGA-CM-6166-01	-0.759861	-0.354342	-0.612779	colorectal
TCGA-CM-6167-01	-0.693997	-0.355713	-0.542745	colorectal
TCGA-CM-6168-01	-0.811103	-0.345643	-0.38353	colorectal
TCGA-CM-6169-01	-0.70372	-0.335698	-0.695451	colorectal
TCGA-CM-6170-01	-0.751155	-0.332124	-0.587703	colorectal
TCGA-CM-6172-01	-0.632914	-0.317117	-0.286645	colorectal
TCGA-CM-6675-01	-0.726277	-0.316201	-0.295192	colorectal
TCGA-CM-6676-01	-0.838161	-0.348808	-0.3953	colorectal
TCGA-CM-6677-01	-0.769359	-0.336876	-0.726894	colorectal
TCGA-CM-6678-01	-0.59299	-0.344832	-0.366978	colorectal
TCGA-CM-6679-01	-0.611028	-0.323926	-0.580204	colorectal
TCGA-CM-6680-01	-0.6568	-0.328208	-0.422991	colorectal
TCGA-D5-5537-01	-0.631827	-0.350191	-0.620654	colorectal
TCGA-D5-5538-01	-0.721834	-0.320502	-0.533357	colorectal
TCGA-D5-5539-01	-0.672401	-0.333806	-0.656403	colorectal
TCGA-D5-5540-01	-0.706106	-0.338018	-0.701113	colorectal
TCGA-D5-5541-01	-0.791977	-0.321735	-0.612194	colorectal
TCGA-D5-6529-01	-0.743691	-0.320819	-0.557465	colorectal
TCGA-D5-6531-01	-0.630078	-0.344697	-0.645962	colorectal
TCGA-D5-6532-01	-0.585629	-0.323979	-0.566123	colorectal
TCGA-D5-6533-01	-0.807327	-0.339461	-0.429951	colorectal
TCGA-D5-6534-01	-0.715672	-0.397524	-0.548625	colorectal
TCGA-D5-6535-01	-0.620513	-0.3092	-0.49535	colorectal
TCGA-D5-6536-01	-0.60442	-0.321145	-0.569247	colorectal
TCGA-D5-6537-01	-0.771045	-0.332196	-0.527843	colorectal
TCGA-D5-6538-01	-0.729042	-0.321381	-0.461402	colorectal
TCGA-D5-6539-01	-0.738245	-0.336112	-0.319391	colorectal
TCGA-D5-6541-01	-0.707713	-0.324239	-0.70957	colorectal
TCGA-D5-6898-01	-0.835715	-0.330392	-0.457946	colorectal
TCGA-D5-6920-01	-0.73357	-0.323046	-0.280872	colorectal
TCGA-D5-6922-01	-0.788844	-0.337387	-0.413855	colorectal
TCGA-D5-6924-01	-0.649644	-0.322004	-0.52569	colorectal
TCGA-D5-6926-01	-0.837495	-0.319318	-0.578463	colorectal
TCGA-D5-6929-01	-0.889302	-0.32733	-0.890819	colorectal
TCGA-D5-6931-01	-0.638245	-0.328394	-0.657205	colorectal
TCGA-D5-6932-01	-0.576248	-0.321983	-0.630005	colorectal
TCGA-D5-7000-01	-0.715526	-0.328576	-0.50452	colorectal
TCGA-DM-A0X9-01	-0.669	-0.324905	-0.831243	colorectal
TCGA-DM-A0XD-01	-0.590843	-0.333688	-0.684272	colorectal
TCGA-DM-A0XF-01	-0.748284	-0.332692	-0.360287	colorectal
TCGA-DM-A1D0-01	-0.57375	-0.34477	-0.40803	colorectal
TCGA-DM-A1D4-01	-0.638554	-0.341137	-0.573253	colorectal
TCGA-DM-A1D7-01	-0.649139	-0.336352	-0.325566	colorectal
TCGA-DM-A1D8-01	-0.624169	-0.343303	-0.489315	colorectal
TCGA-DM-A1D9-01	-0.728142	-0.327205	-0.671345	colorectal
TCGA-DM-A1DA-01	-0.654573	-0.337119	-0.4873	colorectal
TCGA-DM-A1DB-01	-0.818981	-0.32419	-0.596941	colorectal
TCGA-DM-A1HA-01	-0.475147	-0.327861	-0.669099	colorectal
TCGA-DM-A280-01	-0.698171	-0.33624	-0.470707	colorectal
TCGA-DM-A282-01	-0.649038	-0.341617	-0.665937	colorectal
TCGA-DM-A285-01	-0.839031	-0.330853	-0.507042	colorectal
TCGA-DM-A288-01	-0.542715	-0.338205	-0.665746	colorectal
TCGA-DM-A28A-01	-0.716145	-0.313332	-0.523831	colorectal
TCGA-DM-A28C-01	-0.518472	-0.33303	-0.575469	colorectal
TCGA-DM-A28E-01	-0.507014	-0.332898	-0.690914	colorectal
TCGA-DM-A28F-01	-0.74871	-0.329537	-0.641707	colorectal
TCGA-DM-A28G-01	-0.540635	-0.328953	-0.671584	colorectal
TCGA-DM-A28H-01	-0.863788	-0.35063	-0.587412	colorectal
TCGA-DM-A28K-01	-0.715501	-0.338892	-0.951037	colorectal
TCGA-DM-A28M-01	-0.685409	-0.33315	-0.51554	colorectal
TCGA-F4-6459-01	-0.841617	-0.331871	-0.508809	colorectal
TCGA-F4-6460-01	-0.647032	-0.340446	-0.62449	colorectal
TCGA-F4-6461-01	-0.551121	-0.322424	-0.561068	colorectal
TCGA-F4-6463-01	-0.647146	-0.319391	-0.382798	colorectal
TCGA-F4-6569-01	-0.85295	-0.336275	-0.605432	colorectal
TCGA-F4-6703-01	-0.63527	-0.285426	-0.748444	colorectal
TCGA-F4-6704-01	-0.706281	-0.357717	-0.388595	colorectal
TCGA-F4-6805-01	-0.756124	-0.319049	-0.652031	colorectal
TCGA-F4-6806-01	-0.664716	-0.316097	-0.610956	colorectal
TCGA-F4-6807-01	-0.753959	-0.322033	-0.52444	colorectal
TCGA-F4-6808-01	-0.682963	-0.323706	-0.381639	colorectal
TCGA-F4-6809-01	-0.609757	-0.340107	-0.634427	colorectal
TCGA-F4-6854-01	-0.630456	-0.320024	-0.443112	colorectal
TCGA-F4-6855-01	-0.835789	-0.307995	-0.716883	colorectal
TCGA-G4-6293-01	-0.700265	-0.331294	-0.494759	colorectal
TCGA-G4-6294-01	-0.562787	-0.32612	-0.660578	colorectal
TCGA-G4-6295-01	-0.740283	-0.339401	-0.754207	colorectal
TCGA-G4-6297-01	-0.636725	-0.3085	-0.474803	colorectal
TCGA-G4-6298-01	-0.681966	-0.322299	-0.553889	colorectal
TCGA-G4-6299-01	-0.536581	-0.320647	-0.534256	colorectal
TCGA-G4-6303-01	-0.591525	-0.33661	-0.576431	colorectal
TCGA-G4-6306-01	-0.641965	-0.331083	-0.480467	colorectal
TCGA-G4-6307-01	-0.624229	-0.333162	-0.429408	colorectal
TCGA-G4-6310-01	-0.83387	-0.343223	-0.465522	colorectal
TCGA-G4-6311-01	-0.792994	-0.322952	-0.463866	colorectal
TCGA-G4-6314-01	-0.783612	-0.318103	-0.670309	colorectal
TCGA-G4-6315-01	-0.647714	-0.325466	-0.464585	colorectal
TCGA-G4-6317-01	-0.764341	-0.3361	-0.489497	colorectal
TCGA-G4-6321-01	-0.745094	-0.312834	-0.517997	colorectal
TCGA-G4-6322-01	-0.706149	-0.332409	-0.596472	colorectal
TCGA-G4-6625-01	-0.577525	-0.335082	-0.363687	colorectal
TCGA-G4-6626-01	-0.66368	-0.324035	-0.497432	colorectal
TCGA-G4-6627-01	-0.772883	-0.32777	-0.448508	colorectal
TCGA-NH-A50T-01	-0.66482	-0.345335	-0.555625	colorectal
TCGA-NH-A50U-01	-0.704558	-0.346326	-0.441229	colorectal
TCGA-NH-A50V-01	-0.478884	-0.330887	-0.600131	colorectal
TCGA-NH-A6GA-01	-0.524647	-0.349475	-0.15929	colorectal
TCGA-NH-A6GB-01	-0.565643	-0.331488	-0.46269	colorectal
TCGA-NH-A6GC-01	-0.586156	-0.329868	-0.58839	colorectal
TCGA-NH-A8F7-01	-0.466294	-0.333055	-0.522813	colorectal
TCGA-NH-A8F8-01	-0.449923	-0.318117	-0.670432	colorectal
TCGA-QG-A5YV-01	-0.68854	-0.32044	-0.361231	colorectal
TCGA-QG-A5YW-01	-0.725301	-0.315115	-0.621219	colorectal
TCGA-QG-A5YX-01	-0.705416	-0.326448	-0.283349	colorectal
TCGA-QG-A5Z1-01	-0.717998	-0.361853	-0.634247	colorectal
TCGA-QL-A97D-01	-0.539108	-0.328235	-0.400915	colorectal
TCGA-RU-A8FL-01	-0.68444	-0.343681	-0.546414	colorectal
TCGA-SS-A7HO-01	-0.552458	-0.326437	-0.429045	colorectal
TCGA-T9-A92H-01	-0.677448	-0.328372	-0.520234	colorectal
TCGA-AF-2687-01	-0.788632	-0.328297	-0.791615	colorectal
TCGA-AF-2690-01	-0.808878	-0.335221	-0.647035	colorectal
TCGA-AF-2693-01	-0.661031	-0.323397	-0.306775	colorectal
TCGA-AF-3911-01	-0.62959	-0.329795	-0.702347	colorectal
TCGA-AF-4110-01	-0.585713	-0.324366	-0.549019	colorectal
TCGA-AF-5654-01	-0.696565	-0.326659	-0.764224	colorectal
TCGA-AF-6136-01	-0.688261	-0.318197	-0.326956	colorectal
TCGA-AF-6655-01	-0.694793	-0.320849	-0.495199	colorectal
TCGA-AF-6672-01	-0.57076	-0.322173	-0.541962	colorectal
TCGA-AF-A56K-01	-0.625231	-0.330357	-0.546607	colorectal
TCGA-AF-A56L-01	-0.72831	-0.323099	-0.642638	colorectal
TCGA-AF-A56N-01	-0.647635	-0.330057	-0.52142	colorectal
TCGA-AG-3591-01	-0.725479	-0.330455	-0.61874	colorectal
TCGA-AG-3592-01	-0.692329	-0.32499	-0.503285	colorectal
TCGA-AG-3725-01	-0.584632	-0.325963	-0.730664	colorectal
TCGA-AG-3731-01	-1.53268	-0.322233	-0.654434	colorectal
TCGA-AG-3732-01	-0.745929	-0.327237	-0.658623	colorectal
TCGA-AG-3742-01	-0.652239	-0.323344	-0.673552	colorectal
TCGA-AG-4021-01	-0.639806	-0.314861	-0.46767	colorectal
TCGA-AG-4022-01	-0.616468	-0.338924	-0.443349	colorectal
TCGA-AH-6544-01	-0.642466	-0.326216	-0.366576	colorectal
TCGA-AH-6547-01	-0.762165	-0.324027	-0.319733	colorectal
TCGA-AH-6643-01	-0.624505	-0.312502	-0.592867	colorectal
TCGA-AH-6644-01	-0.693331	-0.328186	-0.739147	colorectal
TCGA-AH-6897-01	-0.68313	-0.341303	-0.872019	colorectal
TCGA-AH-6903-01	-0.656795	-0.320898	-0.602482	colorectal
TCGA-BM-6198-01	-0.728468	-0.314819	-0.679154	colorectal
TCGA-CI-6619-01	-0.644766	-0.332023	-0.449074	colorectal
TCGA-CI-6620-01	-0.72915	-0.339066	-1.04217	colorectal
TCGA-CI-6621-01	-0.72531	-0.339192	-0.445772	colorectal
TCGA-CI-6622-01	-0.724955	-0.333173	-0.533403	colorectal
TCGA-CI-6623-01	-0.540124	-0.328741	-0.287337	colorectal
TCGA-CI-6624-01	-0.833103	-0.315575	-0.440468	colorectal
TCGA-CL-4957-01	-0.584364	-0.32482	-0.330294	colorectal
TCGA-CL-5917-01	-0.718428	-0.311599	-0.419401	colorectal
TCGA-CL-5918-01	-0.581023	-0.33634	-0.5311	colorectal
TCGA-DC-4745-01	-0.860296	-0.33743	-0.685278	colorectal
TCGA-DC-4749-01	-0.757616	-0.33593	-0.564399	colorectal
TCGA-DC-5337-01	-0.682552	-0.334292	-0.559701	colorectal
TCGA-DC-5869-01	-0.779256	-0.332962	-0.476105	colorectal
TCGA-DC-6154-01	-0.841232	-0.33439	-0.510139	colorectal
TCGA-DC-6155-01	-0.442333	-0.372646	-0.644869	colorectal
TCGA-DC-6157-01	-0.724795	-0.332703	-0.726595	colorectal
TCGA-DC-6158-01	-0.839558	-0.293789	-0.535784	colorectal
TCGA-DC-6160-01	-0.614188	-0.322951	-0.332207	colorectal
TCGA-DC-6681-01	-0.769672	-0.35145	-0.37542	colorectal
TCGA-DC-6682-01	-0.746361	-0.381883	-0.600399	colorectal
TCGA-DC-6683-01	-0.709434	-0.321215	-0.55729	colorectal
TCGA-DT-5265-01	-0.64291	-0.325423	-0.437345	colorectal
TCGA-DY-A0XA-01	-0.707411	-0.326387	-0.759166	colorectal
TCGA-DY-A1DC-01	-0.730512	-0.333199	-0.441831	colorectal
TCGA-DY-A1DD-01	-0.647672	-0.33281	-0.554121	colorectal
TCGA-DY-A1DF-01	-0.604278	-0.353908	-0.719046	colorectal
TCGA-DY-A1DG-01	-0.568894	-0.344865	-0.666295	colorectal
TCGA-DY-A1H8-01	-0.557665	-0.342191	-0.762595	colorectal
TCGA-EF-5830-01	-0.683368	-0.338925	-0.667504	colorectal
TCGA-EI-6506-01	-0.622429	-0.328112	-0.393381	colorectal
TCGA-EI-6508-01	-0.732206	-0.324554	-0.470714	colorectal
TCGA-EI-6509-01	-0.638376	-0.362347	-0.824875	colorectal
TCGA-EI-6510-01	-0.48146	-0.320519	-0.491314	colorectal
TCGA-EI-6511-01	-0.88975	-0.318892	-0.4214	colorectal
TCGA-EI-6512-01	-0.788204	-0.324826	-0.271046	colorectal
TCGA-EI-6513-01	-0.641089	-0.30405	-0.585297	colorectal
TCGA-EI-6514-01	-0.706987	-0.331872	-0.587696	colorectal
TCGA-EI-6881-01	-0.535295	-0.32949	-0.381706	colorectal
TCGA-EI-6884-01	-0.70048	-0.327055	-0.372287	colorectal
TCGA-EI-6885-01	-0.850889	-0.333445	-0.418915	colorectal
TCGA-EI-7002-01	-0.615555	-0.340631	-0.583818	colorectal
TCGA-EI-7004-01	-0.838544	-0.348981	-0.796373	colorectal
TCGA-F5-6464-01	-0.689472	-0.3321	-0.479092	colorectal
TCGA-F5-6465-01	-0.795786	-0.322644	-0.606048	colorectal
TCGA-F5-6571-01	-0.511286	-0.333625	-0.706333	colorectal
TCGA-F5-6702-01	-0.878165	-0.296333	-0.611529	colorectal
TCGA-F5-6811-01	-0.787784	-0.311393	-0.296778	colorectal
TCGA-F5-6812-01	-0.67607	-0.320344	-0.709259	colorectal
TCGA-F5-6813-01	-0.827425	-0.314695	-0.539556	colorectal
TCGA-F5-6861-01	-0.712441	-0.323171	-0.69321	colorectal
TCGA-F5-6863-01	-0.740432	-0.324146	-0.499227	colorectal
TCGA-F5-6864-01	-0.909349	-0.358616	-0.443122	colorectal
TCGA-G5-6233-01	-0.622684	-0.327185	-0.601376	colorectal
TCGA-G5-6235-01	-0.745488	-0.329089	-0.383547	colorectal
TCGA-G5-6572-01	-0.687871	-0.315907	-0.687311	colorectal
TCGA-G5-6641-01	-0.657375	-0.321138	-0.508385	colorectal
TCGA-FA-8693-01	-0.400662	-0.311452	-0.465823	lymphocyte
TCGA-FA-A4BB-01	-0.197954	-0.345789	-0.542463	lymphocyte
TCGA-FA-A4XK-01	-0.330485	-0.307569	-0.265467	lymphocyte
TCGA-FA-A6HN-01	-0.206039	-0.3428	-0.448944	lymphocyte
TCGA-FA-A6HO-01	-0.144476	-0.367189	-0.546712	lymphocyte
TCGA-FA-A7DS-01	-0.145315	-0.313815	-0.542318	lymphocyte
TCGA-FA-A7Q1-01	-0.0711475	-0.295198	-0.275215	lymphocyte
TCGA-FA-A82F-01	-0.26739	-0.30041	-0.402578	lymphocyte
TCGA-FA-A86F-01	-0.281205	-0.292112	-0.394722	lymphocyte
TCGA-FF-8041-01	-0.141133	-0.339596	-0.560321	lymphocyte
TCGA-FF-8042-01	-0.156277	-0.318513	-0.555247	lymphocyte
TCGA-FF-8043-01	-0.175156	-0.311134	-0.603123	lymphocyte
TCGA-FF-8046-01	-0.198892	-0.334365	-0.507653	lymphocyte
TCGA-FF-8047-01	-0.0598554	-0.319466	-0.371967	lymphocyte
TCGA-FF-8061-01	-0.0125776	-0.330578	-0.421952	lymphocyte
TCGA-FF-A7CQ-01	-0.157899	-0.358621	-0.35049	lymphocyte
TCGA-FF-A7CR-01	-0.193174	-0.301414	-0.469742	lymphocyte
TCGA-FF-A7CW-01	-0.172767	-0.302789	-0.477673	lymphocyte
TCGA-FF-A7CX-01	-0.13699	-0.298011	-0.46109	lymphocyte
TCGA-GR-A4D4-01	-0.137077	-0.297137	-0.523206	lymphocyte
TCGA-GR-A4D5-01	-0.404919	-0.344318	-0.403786	lymphocyte
TCGA-GR-A4D6-01	-0.228658	-0.336999	-0.400562	lymphocyte
TCGA-GR-A4D9-01	-0.212456	-0.318303	-0.375459	lymphocyte
TCGA-GS-A9TQ-01	-0.13087	-0.29202	-0.56236	lymphocyte
TCGA-GS-A9TT-01	-0.109806	-0.305843	-0.464485	lymphocyte
TCGA-GS-A9TU-01	-0.256485	-0.325411	-0.459902	lymphocyte
TCGA-GS-A9TV-01	-0.286909	-0.390639	-0.436837	lymphocyte
TCGA-GS-A9TW-01	-0.175249	-0.294976	-0.479708	lymphocyte
TCGA-GS-A9TX-01	-0.151831	-0.302498	-0.467861	lymphocyte
TCGA-GS-A9TY-01	-0.115881	-0.317332	-0.386964	lymphocyte
TCGA-GS-A9TZ-01	-0.191767	-0.300881	-0.514744	lymphocyte
TCGA-GS-A9U3-01	-0.222209	-0.300815	-0.456926	lymphocyte
TCGA-GS-A9U4-01	-0.546409	-0.292701	-0.494876	lymphocyte
TCGA-RQ-A68N-01	-0.203226	-0.333064	-0.471152	lymphocyte
TCGA-RQ-A6JB-01	-0.143024	-0.301917	-0.434636	lymphocyte
TCGA-RQ-AAAT-01	-0.00334101	-0.328731	-0.519783	lymphocyte
TCGA-VB-A8QN-01	-0.238591	-0.301475	-0.465563	lymphocyte
TCGA-2H-A9GF-01	-0.593612	-0.319486	-0.281942	esophagus
TCGA-2H-A9GH-01	-0.720667	-0.316753	-0.888338	esophagus
TCGA-2H-A9GI-01	-0.598911	-0.328873	-0.685024	esophagus
TCGA-2H-A9GK-01	-0.616683	-0.334515	-1.02382	esophagus
TCGA-2H-A9GL-01	-0.541822	-0.31186	-0.312907	esophagus
TCGA-2H-A9GM-01	-1.12262	-0.335022	-0.673294	esophagus
TCGA-2H-A9GN-01	-0.699258	-0.311205	-0.838911	esophagus
TCGA-2H-A9GO-01	-0.7785	-0.327421	-0.878045	esophagus
TCGA-2H-A9GQ-01	-0.699947	-0.400949	-0.281013	esophagus
TCGA-2H-A9GR-01	-0.727688	-0.323164	-0.452865	esophagus
TCGA-IC-A6RE-01	-0.641271	-0.31282	-0.742476	esophagus
TCGA-IC-A6RF-01	-0.538589	-0.313932	-0.724865	esophagus
TCGA-IG-A3I8-01	-0.974793	-0.322303	-0.637695	esophagus
TCGA-IG-A3QL-01	-1.03473	-0.33056	-0.517369	esophagus
TCGA-IG-A3YA-01	-0.64656	-0.32791	-0.711973	esophagus
TCGA-IG-A3YB-01	-0.909784	-0.30574	-0.29606	esophagus
TCGA-IG-A3YC-01	-0.719326	-0.333757	-0.864521	esophagus
TCGA-IG-A4P3-01	-0.714919	-0.326544	-0.782925	esophagus
TCGA-IG-A4QS-01	-0.750523	-0.344595	-0.745069	esophagus
TCGA-IG-A50L-01	-1.12865	-0.311552	-0.65215	esophagus
TCGA-IG-A51D-01	-0.699995	-0.305121	-0.742994	esophagus
TCGA-IG-A5B8-01	-0.686423	-0.333975	-0.98862	esophagus
TCGA-IG-A5S3-01	-0.562453	-0.343565	-0.460161	esophagus
TCGA-IG-A625-01	-0.598921	-0.323918	-0.608578	esophagus
TCGA-IG-A6QS-01	-0.769729	-0.324918	-0.784319	esophagus
TCGA-IG-A8O2-01	-0.693149	-0.318073	-0.462109	esophagus
TCGA-IG-A97H-01	-1.05484	-0.309382	-0.894206	esophagus
TCGA-IG-A97I-01	-0.767961	-0.334515	-0.675234	esophagus
TCGA-JY-A6FB-01	-0.761824	-0.326067	-0.499862	esophagus
TCGA-JY-A6FD-01	-0.565819	-0.308645	-0.764093	esophagus
TCGA-JY-A6FE-01	-0.720331	-0.312226	-0.638495	esophagus
TCGA-JY-A6FG-01	-0.766087	-0.321357	-0.825712	esophagus
TCGA-JY-A6FH-01	-0.703152	-0.334657	-0.598586	esophagus
TCGA-JY-A938-01	-0.668568	-0.320035	-0.44174	esophagus
TCGA-JY-A93C-01	-0.700086	-0.303793	-0.973583	esophagus
TCGA-JY-A93D-01	-0.583564	-0.37449	-0.369717	esophagus
TCGA-JY-A93E-01	-0.658257	-0.338607	-0.716262	esophagus
TCGA-JY-A93F-01	-0.582401	-0.327512	-0.788966	esophagus
TCGA-KH-A6WC-01	-0.670835	-0.309506	-0.851655	esophagus
TCGA-L5-A43C-01	-0.710116	-0.3367	-0.643429	esophagus
TCGA-L5-A4OE-01	-0.80925	-0.31645	-0.856944	esophagus
TCGA-L5-A4OG-01	-0.81741	-0.336577	-0.575061	esophagus
TCGA-L5-A4OH-01	-0.752551	-0.339666	-0.696644	esophagus
TCGA-L5-A4OJ-01	-0.931153	-0.321032	-1.07859	esophagus
TCGA-L5-A4OM-01	-0.762066	-0.376612	-0.853745	esophagus
TCGA-L5-A4ON-01	-0.72605	-0.315805	-0.57329	esophagus
TCGA-L5-A4OO-01	-0.487049	-0.315628	-0.462646	esophagus
TCGA-L5-A4OP-01	-0.380463	-0.325237	-0.701989	esophagus
TCGA-L5-A4OS-01	-0.696509	-0.316673	-0.387182	esophagus
TCGA-L5-A4OT-01	-0.818601	-0.305083	-0.490208	esophagus
TCGA-L5-A4OU-01	-0.797463	-0.328521	-0.744416	esophagus
TCGA-L5-A4OW-01	-0.634472	-0.345525	-0.604903	esophagus
TCGA-L5-A4OX-01	-0.661211	-0.319058	-0.723877	esophagus
TCGA-L5-A88S-01	-0.792912	-0.295116	-0.578705	esophagus
TCGA-L5-A88T-01	-0.569483	-0.318242	-0.891781	esophagus
TCGA-L5-A88V-01	-0.804989	-0.334275	-0.646528	esophagus
TCGA-L5-A88W-01	-0.61267	-0.320802	-0.97048	esophagus
TCGA-L5-A88Y-01	-0.924773	-0.335651	-0.735922	esophagus
TCGA-L5-A88Z-01	-0.647661	-0.315672	-0.835094	esophagus
TCGA-L5-A891-01	-0.452271	-0.312414	-0.341764	esophagus
TCGA-L5-A8NE-01	-0.502706	-0.329906	-0.513113	esophagus
TCGA-L5-A8NF-01	-0.689422	-0.318144	-0.686011	esophagus
TCGA-L5-A8NG-01	-0.602032	-0.321493	-0.7793	esophagus
TCGA-L5-A8NH-01	-0.643743	-0.323513	-0.840639	esophagus
TCGA-L5-A8NI-01	-0.83746	-0.326542	-0.498515	esophagus
TCGA-L5-A8NJ-01	-0.43299	-0.326504	-0.455938	esophagus
TCGA-L5-A8NK-01	-0.665951	-0.306882	-0.938444	esophagus
TCGA-L5-A8NL-01	-0.659513	-0.276699	-0.733654	esophagus
TCGA-L5-A8NN-01	-0.785751	-0.326827	-0.410755	esophagus
TCGA-L5-A8NQ-01	-0.54445	-0.331944	-0.709989	esophagus
TCGA-L5-A8NR-01	-0.585564	-0.320646	-0.880422	esophagus
TCGA-L5-A8NS-01	-0.718613	-0.293451	-0.505509	esophagus
TCGA-L5-A8NT-01	-0.608897	-0.32478	-0.522493	esophagus
TCGA-L5-A8NU-01	-0.612252	-0.320655	-0.532272	esophagus
TCGA-L5-A8NV-01	-0.730692	-0.346162	-0.57028	esophagus
TCGA-L5-A8NW-01	-0.77057	-0.307041	-1.01476	esophagus
TCGA-L7-A56G-01	-0.596882	-0.3173	-0.691451	esophagus
TCGA-L7-A6VZ-01	-0.609177	-0.327025	-0.652206	esophagus
TCGA-LN-A49M-01	-0.517188	-0.307787	-0.683378	esophagus
TCGA-LN-A49O-01	-0.671054	-0.306584	-0.729856	esophagus
TCGA-LN-A49P-01	-0.632709	-0.346106	-0.588773	esophagus
TCGA-LN-A49S-01	-0.829063	-0.316391	-0.819731	esophagus
TCGA-LN-A49W-01	-0.652469	-0.309758	-0.90111	esophagus
TCGA-LN-A49X-01	-0.760938	-0.316944	-0.683065	esophagus
TCGA-LN-A49Y-01	-0.513379	-0.35727	-0.953742	esophagus
TCGA-LN-A4A1-01	-0.659484	-0.315806	-0.909235	esophagus
TCGA-LN-A4A3-01	-0.756745	-0.321519	-0.864989	esophagus
TCGA-LN-A4A4-01	-0.654526	-0.287818	-0.952034	esophagus
TCGA-LN-A4A5-01	-0.887503	-0.314684	-0.446955	esophagus
TCGA-LN-A4A9-01	-0.830153	-0.314265	-0.945016	esophagus
TCGA-LN-A4MQ-01	-0.799167	-0.310375	-0.786601	esophagus
TCGA-LN-A5U5-01	-0.785736	-0.308448	-0.692709	esophagus
TCGA-LN-A5U6-01	-0.962537	-0.310237	-0.350689	esophagus
TCGA-LN-A5U7-01	-1.02286	-0.306643	-0.805297	esophagus
TCGA-LN-A7HV-01	-0.689286	-0.321792	-0.452099	esophagus
TCGA-LN-A7HW-01	-1.10951	-0.310176	-0.588924	esophagus
TCGA-LN-A7HX-01	-0.815004	-0.305786	-0.985758	esophagus
TCGA-LN-A7HY-01	-0.874847	-0.325767	-0.253661	esophagus
TCGA-LN-A7HZ-01	-1.02544	-0.314456	-0.54695	esophagus
TCGA-LN-A8HZ-01	-0.746508	-0.319102	-0.714132	esophagus
TCGA-LN-A8I0-01	-0.649469	-0.340007	-0.832396	esophagus
TCGA-LN-A8I1-01	-0.784896	-0.329858	-0.696441	esophagus
TCGA-LN-A9FO-01	-1.13684	-0.365865	-0.592577	esophagus
TCGA-LN-A9FP-01	-0.683022	-0.282213	-0.656384	esophagus
TCGA-LN-A9FQ-01	-0.919178	-0.310857	-0.548599	esophagus
TCGA-LN-A9FR-01	-0.993583	-0.310094	-0.645576	esophagus
TCGA-M9-A5M8-01	-0.668518	-0.319804	-0.97291	esophagus
TCGA-Q9-A6FW-01	-0.76817	-0.32755	-0.845292	esophagus
TCGA-R6-A6DN-01	-0.718911	-0.330715	-0.913586	esophagus
TCGA-R6-A6DQ-01	-0.783992	-0.300582	-0.457333	esophagus
TCGA-R6-A6KZ-01	-0.632006	-0.323302	-0.252485	esophagus
TCGA-R6-A6L4-01	-0.963851	-0.332388	-0.885956	esophagus
TCGA-R6-A6XG-01	-0.577751	-0.33641	-0.495319	esophagus
TCGA-R6-A6XQ-01	-0.982023	-0.329469	-0.535137	esophagus
TCGA-R6-A8W5-01	-0.443306	-0.326875	-0.449149	esophagus
TCGA-R6-A8W8-01	-0.890901	-0.323668	-0.823566	esophagus
TCGA-R6-A8WC-01	-0.711162	-0.32146	-0.308285	esophagus
TCGA-R6-A8WG-01	-0.635658	-0.298949	-0.666342	esophagus
TCGA-RE-A7BO-01	-0.666321	-0.349575	-0.68385	esophagus
TCGA-S8-A6BV-01	-0.922072	-0.340993	-0.569837	esophagus
TCGA-S8-A6BW-01	-0.766542	-0.293798	-0.50529	esophagus
TCGA-V5-A7RB-01	-0.761532	-0.332411	-1.00891	esophagus
TCGA-V5-A7RC-01	-0.772599	-0.30667	-0.584786	esophagus
TCGA-V5-A7RE-01	-0.821157	-0.333993	-0.904417	esophagus
TCGA-V5-AASV-01	-0.747845	-0.328707	-0.904939	esophagus
TCGA-V5-AASW-01	-0.635648	-0.330343	-0.773804	esophagus
TCGA-V5-AASX-01	-0.705652	-0.329695	-0.703892	esophagus
TCGA-VR-A8EO-01	-0.797458	-0.35987	-0.46192	esophagus
TCGA-VR-A8EP-01	-0.664413	-0.320181	-0.541862	esophagus
TCGA-VR-A8EQ-01	-0.671947	-0.34417	-0.867969	esophagus
TCGA-VR-A8ER-01	-0.638221	-0.303385	-0.426573	esophagus
TCGA-VR-A8ET-01	-0.884826	-0.317533	-0.972199	esophagus
TCGA-VR-A8EU-01	-0.821634	-0.305907	-0.948497	esophagus
TCGA-VR-A8EW-01	-0.808782	-0.323345	-0.751202	esophagus
TCGA-VR-A8EX-01	-0.826325	-0.310079	-0.730303	esophagus
TCGA-VR-A8EY-01	-0.697682	-0.335948	-0.49106	esophagus
TCGA-VR-A8Q7-01	-0.621881	-0.31598	-0.800674	esophagus
TCGA-VR-AA4D-01	-0.617001	-0.33708	-0.482715	esophagus
TCGA-VR-AA4G-01	-0.713472	-0.313037	-0.878114	esophagus
TCGA-VR-AA7I-01	-0.723323	-0.306157	-0.652712	esophagus
TCGA-XP-A8T6-01	-0.645924	-0.30347	-0.756864	esophagus
TCGA-XP-A8T8-01	-0.561586	-0.327404	-0.666243	esophagus
TCGA-Z6-A8JD-01	-0.63523	-0.318135	-0.825629	esophagus
TCGA-Z6-A8JE-01	-0.737739	-0.301107	-0.892534	esophagus
TCGA-Z6-A9VB-01	-0.754068	-0.321606	-0.715081	esophagus
TCGA-Z6-AAPN-01	-0.856264	-0.322232	-0.898883	esophagus
TCGA-ZR-A9CJ-01	-0.475013	-0.30991	-0.438321	esophagus
TCGA-02-0047-01	-0.478757	-0.278261	0.0418466	central_nervous_system
TCGA-02-0055-01	-0.75607	-0.325017	-0.216541	central_nervous_system
TCGA-02-2483-01	-0.719495	-0.307444	-0.0215947	central_nervous_system
TCGA-02-2485-01	-0.76216	-0.284964	0.0192526	central_nervous_system
TCGA-06-0125-01	-0.737663	-0.280589	0.17722	central_nervous_system
TCGA-06-0129-01	-0.48367	-0.26859	-0.0513233	central_nervous_system
TCGA-06-0130-01	-0.688397	-0.346258	-0.0761302	central_nervous_system
TCGA-06-0132-01	-0.455323	-0.278083	0.0367226	central_nervous_system
TCGA-06-0139-01	-0.551011	-0.325707	-0.236172	central_nervous_system
TCGA-06-0141-01	-0.469645	-0.323412	8.82851e-05	central_nervous_system
TCGA-06-0157-01	-0.680434	-0.290219	0.0819506	central_nervous_system
TCGA-06-0158-01	-0.705239	-0.282721	-0.00691625	central_nervous_system
TCGA-06-0168-01	-0.730256	-0.300344	0.118454	central_nervous_system
TCGA-06-0174-01	-0.62966	-0.28123	0.174862	central_nervous_system
TCGA-06-0184-01	-0.626326	-0.300499	-0.054221	central_nervous_system
TCGA-06-0187-01	-0.745323	-0.27772	0.136174	central_nervous_system
TCGA-06-0190-01	-0.74705	-0.310902	-0.0655155	central_nervous_system
TCGA-06-0210-01	-0.569134	-0.287805	-0.0224921	central_nervous_system
TCGA-06-0211-01	-0.628684	-0.284742	0.233166	central_nervous_system
TCGA-06-0219-01	-0.542673	-0.295327	-0.159277	central_nervous_system
TCGA-06-0238-01	-0.478715	-0.290628	0.0674289	central_nervous_system
TCGA-06-0644-01	-0.597579	-0.286518	0.265916	central_nervous_system
TCGA-06-0645-01	-0.669278	-0.281659	-0.0788832	central_nervous_system
TCGA-06-0646-01	-0.703413	-0.270617	0.0847181	central_nervous_system
TCGA-06-0649-01	-0.660253	-0.306386	0.0208279	central_nervous_system
TCGA-06-0686-01	-0.459383	-0.29919	0.271096	central_nervous_system
TCGA-06-0743-01	-0.849068	-0.294816	0.0271231	central_nervous_system
TCGA-06-0744-01	-0.959791	-0.308104	0.0417416	central_nervous_system
TCGA-06-0745-01	-0.521922	-0.311286	0.102983	central_nervous_system
TCGA-06-0747-01	-0.61082	-0.279471	0.151538	central_nervous_system
TCGA-06-0749-01	-0.531569	-0.305834	0.0752874	central_nervous_system
TCGA-06-0750-01	-0.591614	-0.27956	-0.00978988	central_nervous_system
TCGA-06-0878-01	-0.694023	-0.272966	-0.0370888	central_nervous_system
TCGA-06-0882-01	-0.557018	-0.272011	0.0986021	central_nervous_system
TCGA-06-1804-01	-0.58537	-0.278697	0.169963	central_nervous_system
TCGA-06-2557-01	-0.460922	-0.298685	0.0567073	central_nervous_system
TCGA-06-2558-01	-0.572237	-0.280322	0.0933467	central_nervous_system
TCGA-06-2559-01	-0.601776	-0.295135	-0.0041348	central_nervous_system
TCGA-06-2561-01	-0.466713	-0.298029	0.0295531	central_nervous_system
TCGA-06-2562-01	-0.649581	-0.28805	-0.00896919	central_nervous_system
TCGA-06-2563-01	-0.642436	-0.286905	0.147444	central_nervous_system
TCGA-06-2564-01	-0.593821	-0.282983	0.0906583	central_nervous_system
TCGA-06-2565-01	-0.640869	-0.285733	0.0923084	central_nervous_system
TCGA-06-2567-01	-0.591266	-0.297163	0.192272	central_nervous_system
TCGA-06-2569-01	-0.893429	-0.296798	-0.370562	central_nervous_system
TCGA-06-2570-01	-0.560304	-0.291875	0.0454964	central_nervous_system
TCGA-06-5408-01	-0.669452	-0.275523	0.0883574	central_nervous_system
TCGA-06-5410-01	-0.574248	-0.311815	-0.10655	central_nervous_system
TCGA-06-5411-01	-0.390199	-0.281536	0.0295092	central_nervous_system
TCGA-06-5412-01	-0.567901	-0.303884	0.0751733	central_nervous_system
TCGA-06-5413-01	-0.528568	-0.301981	0.0227578	central_nervous_system
TCGA-06-5414-01	-0.763682	-0.288324	-0.0273093	central_nervous_system
TCGA-06-5418-01	-0.620199	-0.290405	0.0519776	central_nervous_system
TCGA-06-5856-01	-0.74309	-0.281426	0.138802	central_nervous_system
TCGA-06-5858-01	-0.825436	-0.271157	0.339979	central_nervous_system
TCGA-06-5859-01	-0.593437	-0.276238	0.0452231	central_nervous_system
TCGA-08-0386-01	-0.629597	-0.279255	0.196458	central_nervous_system
TCGA-12-0616-01	-0.483506	-0.312373	0.00994107	central_nervous_system
TCGA-12-0618-01	-0.622543	-0.262396	0.101099	central_nervous_system
TCGA-12-0619-01	-0.667675	-0.304727	0.122382	central_nervous_system
TCGA-12-0821-01	-0.682175	-0.286289	0.00862163	central_nervous_system
TCGA-12-3650-01	-0.674694	-0.295593	0.255677	central_nervous_system
TCGA-12-3652-01	-0.526108	-0.310749	0.155213	central_nervous_system
TCGA-12-3653-01	-0.466584	-0.28408	0.405937	central_nervous_system
TCGA-12-5295-01	-0.521741	-0.305452	0.240549	central_nervous_system
TCGA-12-5299-01	-0.544221	-0.27703	0.100734	central_nervous_system
TCGA-14-0781-01	-0.475046	-0.292667	-0.00490602	central_nervous_system
TCGA-14-0787-01	-0.604849	-0.285667	0.12286	central_nervous_system
TCGA-14-0789-01	-0.62065	-0.267136	-0.178951	central_nervous_system
TCGA-14-0790-01	-0.7328	-0.29012	0.164085	central_nervous_system
TCGA-14-0817-01	-0.688886	-0.291915	0.00466651	central_nervous_system
TCGA-14-0871-01	-0.796056	-0.295881	-0.233157	central_nervous_system
TCGA-14-1034-01	-0.718523	-0.289194	0.109508	central_nervous_system
TCGA-14-1823-01	-0.888814	-0.295887	-0.0450882	central_nervous_system
TCGA-14-1825-01	-0.543454	-0.277025	0.165159	central_nervous_system
TCGA-14-1829-01	-0.701163	-0.302425	-0.123905	central_nervous_system
TCGA-14-2554-01	-0.650845	-0.28629	-0.0106554	central_nervous_system
TCGA-15-0742-01	-0.787896	-0.295776	0.225576	central_nervous_system
TCGA-16-0846-01	-0.54748	-0.277565	0.0379704	central_nervous_system
TCGA-16-1045-01	-0.51977	-0.28081	-0.0184292	central_nervous_system
[truncated: 5,022 more rows]

## Sheet: Ext Figure B,D,F
sample	PTPN11_ess	FLT3_ess	ATP6V0E1_ess	lineage
ACH-000004	-0.626318	-0.340947	-0.240495	blood
ACH-000005	-0.927577	0.0597359	-0.0788737	blood
ACH-000007	-0.768915	-0.380534	-0.149628	colorectal
ACH-000009	-0.996387	-0.0895875	-0.469802	colorectal
ACH-000011	-0.660974	-0.0844144	-0.302532	urinary_tract
ACH-000012	-1.01468	-0.130381	-0.0729273	lung
ACH-000013	-0.0734648	-0.120351	-0.0847724	ovary
ACH-000014	-0.239734	-0.468741	-0.108643	skin
ACH-000015	-0.776129	-0.225222	-0.0602263	lung
ACH-000017	-0.350482	-0.241506	-0.0359477	breast
ACH-000018	-0.347778	-0.326735	-0.292593	urinary_tract
ACH-000019	-0.372973	-0.0544688	0.0483215	breast
ACH-000021	-0.503408	-0.321885	-0.23432	lung
ACH-000022	-0.498519	-0.289743	-0.137342	pancreas
ACH-000025	-0.295912	-0.219472	0.0124606	central_nervous_system
ACH-000028	-0.508859	-0.252833	-0.00609604	breast
ACH-000029	-0.994464	-0.222472	-0.0653242	lung
ACH-000030	-0.710928	-0.246985	-0.142471	lung
ACH-000035	-1.0228	-0.510061	-0.227501	lung
ACH-000036	-0.948552	-0.110911	-0.19053	central_nervous_system
ACH-000037	-0.862003	-0.523441	-0.133774	soft_tissue
ACH-000040	-0.880653	-0.297204	-0.153005	central_nervous_system
ACH-000042	-0.889371	-0.321396	-0.167804	pancreas
ACH-000045	-1.12198	-1.02908	-0.536543	blood
ACH-000048	-0.895066	0.222799	-0.0750455	ovary
ACH-000053	-1.12905	-0.270083	-0.0769068	lymphocyte
ACH-000054	-0.203195	-0.467887	-0.57776	soft_tissue
ACH-000055	-0.554556	-0.235175	-0.00254251	central_nervous_system
ACH-000060	-0.82169	-0.367284	-0.255782	pancreas
ACH-000067	-1.04619	-0.309765	-0.0959112	central_nervous_system
ACH-000070	-0.328718	-0.268341	-0.41526	blood
ACH-000074	-1.08653	-0.135763	-0.144658	blood
ACH-000075	-0.958159	-0.329812	-0.00401443	central_nervous_system
ACH-000076	-0.975817	-0.00488629	-0.281104	blood
ACH-000085	-0.121519	-0.282127	-0.60525	pancreas
ACH-000086	-0.849209	-0.340759	-0.088026	lung
ACH-000092	-0.456444	-0.34612	-0.222964	lung
ACH-000093	-0.621562	-0.015866	0.0630884	pancreas
ACH-000095	-0.18272	-0.309332	-0.264023	central_nervous_system
ACH-000096	-0.592929	0.000530464	-0.285322	kidney
ACH-000097	-0.636695	-0.243733	0.0118632	breast
ACH-000098	-0.891989	-0.155741	-0.320682	central_nervous_system
ACH-000101	-0.249567	-0.179757	-0.866485	blood
ACH-000108	-0.556964	-0.16878	-0.215003	pancreas
ACH-000111	-1.13189	-0.281418	-0.220037	breast
ACH-000113	-0.247392	-0.180273	-0.234218	blood
ACH-000114	-0.648855	-0.202445	-0.240382	pancreas
ACH-000116	-0.700483	-0.44012	0.082189	ovary
ACH-000118	-0.739956	-0.242528	0.0130246	pancreas
ACH-000123	-0.748666	-0.135075	0.077777	ovary
ACH-000127	-0.30694	-0.227756	-0.0814974	kidney
ACH-000128	-0.664053	-0.416954	-0.229019	central_nervous_system
ACH-000132	-1.09625	-0.150632	-0.014658	ovary
ACH-000137	-0.362601	-0.027491	-0.00018254	central_nervous_system
ACH-000138	-0.34749	-0.369279	0.0236602	pancreas
ACH-000141	-1.01223	-0.167434	0.0158999	bile_duct
ACH-000142	-0.767406	-0.295864	-0.0762682	urinary_tract
ACH-000143	-0.619461	-0.0803484	-0.333661	lung
ACH-000146	-0.206182	-0.201204	-0.266823	blood
ACH-000147	-0.304749	-0.152105	-0.010292	breast
ACH-000148	-0.595185	-0.10498	-0.238128	breast
ACH-000150	-0.603729	-0.253008	-0.183457	lung
ACH-000151	-0.283197	-0.0169685	-0.0889409	blood
ACH-000152	-0.594881	-0.262057	-0.137648	central_nervous_system
ACH-000153	-0.222655	-0.643931	-0.0045715	lung
ACH-000159	-0.461984	-0.545598	-0.037838	kidney
ACH-000160	-0.326374	-0.394513	-0.180436	soft_tissue
ACH-000161	-0.858576	-0.473548	0.148136	lung
ACH-000163	-0.842833	-0.407669	0.0969652	thyroid
ACH-000164	-0.183498	-0.24835	-0.114512	pancreas
ACH-000168	-0.274542	-0.544872	-0.863863	blood
ACH-000169	0.0335561	-0.384354	0.00422485	soft_tissue
ACH-000172	-0.546229	-0.391389	-0.360721	soft_tissue
ACH-000174	-0.0156141	-0.149433	-0.286642	thyroid
ACH-000178	-0.298163	-0.0781789	-0.2179	pancreas
ACH-000182	-0.182544	-0.350713	-0.00605996	bile_duct
ACH-000187	-0.256694	-0.32247	-0.172167	lung
ACH-000188	-0.639334	-0.349101	-0.741158	upper_aerodigestive
ACH-000189	-0.624381	-0.436254	0.0734737	kidney
ACH-000190	-0.0972047	-0.097843	-0.301364	lymphocyte
ACH-000191	-0.355131	-0.449903	0.0673848	thyroid
ACH-000195	-1.17083	-0.0530452	-0.190131	blood
ACH-000198	-1.21021	-0.245192	-0.365611	blood
ACH-000200	-0.168142	-0.257897	-0.13747	central_nervous_system
ACH-000202	-0.59603	-0.336104	-0.18645	colorectal
ACH-000206	-0.466107	-0.316479	-0.155847	lymphocyte
ACH-000207	-0.723449	-0.122143	-0.381651	upper_aerodigestive
ACH-000209	-1.04492	-0.188413	-0.0492367	bile_duct
ACH-000211	-0.488502	-0.293697	0.0219046	central_nervous_system
ACH-000212	-0.910238	-0.140213	-0.092171	breast
ACH-000215	-0.716577	-0.230342	-0.115594	central_nervous_system
ACH-000217	-0.840391	-0.202529	-0.0438432	liver
ACH-000219	-0.265028	-0.0890141	-0.0821466	skin
ACH-000221	-0.578136	-0.447758	0.0886452	liver
ACH-000222	-0.721274	-0.417007	-0.616209	pancreas
ACH-000223	-0.414571	-0.200958	-0.298143	breast
ACH-000226	-1.21172	-0.306039	-0.0687294	lymphocyte
ACH-000228	-0.911248	-0.299773	-0.0418777	upper_aerodigestive
ACH-000231	-0.869399	-0.19059	-0.0761047	central_nervous_system
ACH-000232	-0.963273	-0.205026	-0.103936	central_nervous_system
ACH-000233	-0.687417	-0.241364	-0.205799	lymphocyte
ACH-000234	-1.06746	-0.319479	-0.29128	kidney
ACH-000235	-0.429714	-0.319601	-0.0859823	pancreas
ACH-000237	-0.815962	-0.199279	-0.789443	ovary
ACH-000238	-0.696668	-0.165003	-0.398725	upper_aerodigestive
ACH-000243	-0.377164	-0.131766	-0.0868008	pancreas
ACH-000244	-0.644019	-0.278362	-0.139832	central_nervous_system
ACH-000246	-0.941416	-0.199028	-0.138291	kidney
ACH-000247	-0.195072	-0.323322	-0.143493	gastric
ACH-000248	-0.576431	-0.294653	-0.186027	breast
ACH-000249	-0.368169	-0.306727	0.0541314	colorectal
ACH-000250	-1.01366	-0.297335	-0.100051	kidney
ACH-000251	-0.722644	-0.272344	-0.0708852	lung
ACH-000253	-0.350135	-0.199052	-0.2048	colorectal
ACH-000255	-0.84551	-0.259834	-0.993389	gastric
ACH-000256	-0.378952	-0.292085	-0.378195	ovary
ACH-000257	-0.0668576	-0.14545	-0.30035	lung
ACH-000258	-0.119611	-0.702743	-0.132412	breast
ACH-000261	-0.935996	-0.351034	-0.145372	lung
ACH-000262	-0.568693	-0.381262	-0.750835	kidney
ACH-000263	-1.47141	0.217373	-0.415731	blood
ACH-000264	-0.203237	-0.306431	-0.227646	lung
ACH-000265	-0.615297	-0.245001	-0.116944	pancreas
ACH-000266	-0.781203	-0.290296	-0.211758	pancreas
ACH-000271	-0.305395	-0.419583	-0.158217	lymphocyte
ACH-000272	-0.559501	-0.12123	-0.138674	kidney
ACH-000273	-0.928987	-0.297711	-0.781433	central_nervous_system
ACH-000274	-0.922196	-0.379486	-0.0817128	skin
ACH-000276	-0.798872	-0.330118	0.0688826	breast
ACH-000277	-0.731764	-0.180201	0.0458532	breast
ACH-000278	-1.01226	-0.166267	-0.0492311	ovary
ACH-000280	-0.920063	-0.352975	-0.107513	ovary
ACH-000281	-0.457526	-0.20112	-0.373344	pancreas
ACH-000286	-0.431174	-0.227853	-0.929043	colorectal
ACH-000288	-0.618138	-0.403731	-0.140364	breast
ACH-000290	-0.173884	-0.273921	-0.0231406	lung
ACH-000291	-0.142071	-0.343009	-0.129581	ovary
ACH-000292	-0.765819	-0.181125	-0.115457	lung
ACH-000293	-0.165611	-0.22152	0.0369762	uterus
ACH-000294	-0.110839	-0.28413	-0.151653	blood
ACH-000295	-0.567005	-0.147067	-0.437952	blood
ACH-000296	-0.374435	-0.342017	-0.423561	colorectal
ACH-000302	-0.542848	-0.143848	0.007469	uterus
ACH-000303	-0.190629	-0.260282	-0.103249	gastric
ACH-000304	-0.0702258	-0.495063	-0.219869	skin
ACH-000305	-0.652532	-0.141499	-0.585314	esophagus
ACH-000307	-0.254443	-0.308065	-0.234257	pancreas
ACH-000308	-0.267572	-0.129341	0.0166856	ovary
ACH-000311	-0.491779	-0.370149	-0.213584	lung
ACH-000313	-0.728048	-0.274617	-0.336355	kidney
ACH-000315	-0.135743	-0.089044	0.158337	lymphocyte
ACH-000316	-0.932938	-0.194704	-0.234539	liver
ACH-000317	-0.74551	-0.242396	-0.333287	kidney
ACH-000318	-1.04255	-0.0850939	-0.222861	esophagus
ACH-000319	-0.77244	-0.0108224	-0.0140608	lung
ACH-000320	-0.505479	-0.342325	-0.112168	pancreas
ACH-000322	-0.652434	-0.296074	-0.187238	skin
ACH-000323	-0.768745	-0.285167	-0.0393856	central_nervous_system
ACH-000324	-0.939114	-0.180306	0.0111025	ovary
ACH-000325	-0.801302	-0.437242	-0.200017	gastric
ACH-000326	-1.04428	-0.306625	-0.0489731	blood
ACH-000329	-0.666791	-0.305319	-0.267715	central_nervous_system
ACH-000330	-0.440347	-0.0541776	0.0755878	breast
ACH-000331	-0.944183	-0.254912	-0.048757	lung
ACH-000332	-0.526768	-0.254604	-0.329235	pancreas
ACH-000334	-0.497598	-0.16474	-0.0603984	lymphocyte
ACH-000335	-1.05131	-0.109137	-0.20571	lung
ACH-000336	-0.34114	-0.601045	-0.252858	blood
ACH-000337	-0.76766	-0.00405439	-0.352757	lung
ACH-000339	-0.312957	-0.204308	-0.108417	lung
ACH-000343	-0.770824	-0.539768	0.056083	lung
ACH-000344	-0.0981095	-0.33136	-0.500728	gastric
ACH-000346	-0.540561	-0.344887	-0.228091	blood
ACH-000348	-0.18558	-0.262228	-0.240703	skin
ACH-000350	-0.573166	-0.165462	-0.183206	colorectal
ACH-000352	-0.573816	-0.221187	-0.0298381	breast
ACH-000355	-0.020356	-0.727662	-0.107515	lung
ACH-000356	-1.0884	-0.258135	0.0951227	gastric
ACH-000361	-0.274133	-0.125262	-0.326833	liver
ACH-000362	-1.02109	-1.40964	-0.824155	blood
ACH-000365	-0.223164	-0.257029	-0.0188046	lymphocyte
ACH-000368	-0.649	-0.0253831	-0.535489	central_nervous_system
ACH-000370	-0.709331	-0.308955	-0.211407	central_nervous_system
ACH-000371	-0.0683243	-0.527416	-0.462102	lymphocyte
ACH-000374	-0.734981	-0.43663	-0.134914	breast
ACH-000375	-0.838567	-0.21511	0.0882199	soft_tissue
ACH-000376	-0.767225	-0.120103	-0.0197719	central_nervous_system
ACH-000377	-0.956037	-0.0906938	-0.274896	bile_duct
ACH-000378	-0.332789	-0.254243	0.318077	lung
ACH-000381	-0.423873	-0.29728	-0.297386	colorectal
ACH-000383	-0.975737	-0.343524	-0.273394	esophagus
ACH-000385	-0.902534	-0.252699	-0.42787	kidney
ACH-000387	-1.37213	-0.147279	-0.362124	blood
ACH-000389	-1.0591	-0.253015	-0.272198	central_nervous_system
ACH-000390	-0.719906	-0.396341	0.0452103	lung
ACH-000393	-0.407138	-0.164751	-0.301557	liver
ACH-000395	-0.783982	-0.428807	-0.666401	lung
ACH-000397	-0.565649	-0.165043	-0.236236	uterus
ACH-000398	-0.602725	-0.0292509	-0.0201085	lymphocyte
ACH-000401	-0.135127	-0.116962	-0.12359	skin
ACH-000402	-0.129907	0.0304139	0.0134794	lymphocyte
ACH-000403	-0.578566	-0.288345	-0.126492	colorectal
ACH-000404	-0.313446	0.120881	-0.200146	skin
ACH-000405	-0.108737	-0.0858726	-0.59417	blood
ACH-000406	-1.07964	-0.0738179	-0.190882	blood
ACH-000407	-0.341801	-0.0320804	0.173049	uterus
ACH-000408	-0.573292	-0.596408	-0.859921	esophagus
ACH-000411	-0.666918	-0.139651	-0.0743657	kidney
ACH-000414	-0.641356	-0.479305	-0.201135	lung
ACH-000415	-0.666004	-0.395902	-0.106868	upper_aerodigestive
ACH-000416	-0.558958	-0.372365	-0.135211	lung
ACH-000417	-0.442955	-0.152987	-0.149228	pancreas
ACH-000420	-0.670744	-0.30649	-0.319134	liver
ACH-000421	-0.626047	-0.206523	-0.0218325	colorectal
ACH-000422	-0.846091	-0.30324	-0.420066	liver
ACH-000425	-0.256612	-0.414594	-0.0935469	skin
ACH-000427	-0.711873	-0.538333	-0.990617	gastric
ACH-000431	-0.272913	-0.270598	-0.122367	lung
ACH-000433	-0.930238	-0.172706	0.206549	kidney
ACH-000434	-0.407377	-0.130699	-0.018328	lung
ACH-000435	-0.376649	-0.841341	0.000817776	uterus
ACH-000437	-0.674893	-0.258252	-0.253005	central_nervous_system
ACH-000438	-1.18484	-0.412173	-0.175095	lung
ACH-000441	-0.13032	-0.306972	0.0738928	skin
ACH-000444	-0.715072	-0.00144123	-0.0175028	lung
ACH-000445	-0.811254	-0.015883	-0.152296	central_nervous_system
ACH-000448	-0.950858	-0.38413	-0.109769	lung
ACH-000450	-0.280722	-0.0188285	-0.071721	skin
ACH-000452	-1.05406	-0.389321	0.028142	esophagus
ACH-000454	-0.583824	-0.0978185	-0.365484	lung
ACH-000455	-0.854117	-0.257417	-0.0141193	central_nervous_system
ACH-000458	-0.0699662	-0.294987	-0.41552	skin
ACH-000459	-0.23519	-0.324975	0.0700835	kidney
ACH-000460	-0.63543	-0.207916	-0.0360333	ovary
ACH-000461	-0.641305	-0.386698	-0.0931187	bile_duct
ACH-000463	-0.138996	-0.323918	-0.0433222	lung
ACH-000464	-1.13649	-0.240358	-0.376135	central_nervous_system
ACH-000466	-0.941287	-0.166653	-0.0357682	gastric
ACH-000467	-0.64415	-0.41751	-0.282621	colorectal
ACH-000468	-0.111222	-0.513681	-0.0399375	pancreas
ACH-000469	-0.900317	-0.157955	-0.0749141	central_nervous_system
ACH-000470	-0.503185	-0.0606745	-0.375433	colorectal
ACH-000471	-1.04366	-0.289569	-0.0433388	liver
ACH-000472	-0.743308	-0.123524	-0.299332	upper_aerodigestive
ACH-000473	-0.812958	-0.32926	0.0855883	urinary_tract
ACH-000475	-0.813606	-0.568707	-0.246841	liver
ACH-000476	-0.749779	-0.385344	-0.00374878	liver
ACH-000477	-0.110168	-0.102111	0.0664085	skin
ACH-000478	-0.74533	-0.161227	-0.269899	liver
ACH-000480	-1.09646	-0.151207	-0.244944	liver
ACH-000481	-0.457987	-0.266954	-0.276907	lung
ACH-000483	-0.824076	-0.162628	0.153617	liver
ACH-000484	-0.0802449	-0.163258	-0.418055	kidney
ACH-000485	-0.485267	-0.438012	-0.999743	gastric
ACH-000486	-0.029569	-0.372965	-0.0663374	urinary_tract
ACH-000487	-1.17671	-0.272492	-0.314915	blood
ACH-000488	-0.673346	-0.217367	-0.642978	esophagus
ACH-000490	-0.717865	-0.346164	-0.169678	central_nervous_system
ACH-000491	-1.04257	-0.366887	-0.257003	colorectal
ACH-000493	-0.829309	-0.21452	-0.418076	liver
ACH-000495	-0.49532	-0.148034	0.0773843	kidney
ACH-000496	-0.855933	-0.521217	0.00598765	lung
ACH-000498	-0.867662	0.0734287	-1.06242	blood
ACH-000500	-0.910273	-0.429048	0.00776749	upper_aerodigestive
ACH-000502	-0.283229	-0.306559	-0.09384	pancreas
ACH-000503	-0.686963	0.00435781	-0.617231	upper_aerodigestive
ACH-000504	-0.895629	-0.151141	-0.0262976	central_nervous_system
ACH-000505	0.0436092	-0.268416	-0.130127	soft_tissue
ACH-000507	-0.909764	-0.282787	0.056791	gastric
ACH-000510	-0.0347537	-0.205144	-0.077731	lung
ACH-000511	-0.308478	-0.268273	0.0445188	lung
ACH-000514	-0.118792	-0.441135	-0.117329	lung
ACH-000517	-0.483452	-0.276452	-0.09115	pancreas
ACH-000518	-0.670337	-0.442999	-0.385116	upper_aerodigestive
ACH-000520	-0.950576	-0.34853	-0.226254	ovary
ACH-000521	-0.592762	-0.323712	-0.151512	lung
ACH-000522	-0.484981	-0.294857	-0.0706152	urinary_tract
ACH-000524	-0.556386	-0.187012	-0.103821	ovary
ACH-000527	-0.707627	-0.321759	-0.0540634	ovary
ACH-000528	-0.445727	-0.136347	-0.103914	lung
ACH-000533	-1.1065	-0.337971	-0.280355	soft_tissue
ACH-000535	-0.0554394	-0.371117	-0.640187	pancreas
ACH-000537	-0.966411	-0.330232	0.0327232	liver
ACH-000542	-0.467186	-0.143987	-0.69401	ovary
ACH-000544	-0.669707	-0.329829	-0.738515	esophagus
ACH-000545	-0.524006	-0.417929	-0.817881	urinary_tract
ACH-000547	-0.140075	-0.373774	0.00325416	urinary_tract
ACH-000548	-0.906434	-0.346117	-1.30551	upper_aerodigestive
ACH-000549	-1.11897	-0.416489	-0.0161028	upper_aerodigestive
ACH-000550	0.0659656	-0.231706	-0.113717	skin
ACH-000551	-1.03569	-0.518939	-0.146994	blood
ACH-000552	-0.440793	-0.309884	-0.203952	colorectal
ACH-000556	-0.788771	-0.42109	-0.0979061	cervix
ACH-000557	-0.14849	-0.341972	-0.467826	blood
ACH-000563	-1.20207	-0.187193	-0.0597817	lung
ACH-000570	-1.02777	-0.46946	-0.121216	central_nervous_system
ACH-000571	-0.505344	-0.180305	-0.171471	central_nervous_system
ACH-000573	-0.803103	-0.172175	-0.19336	breast
ACH-000577	-0.935365	-0.483905	-0.106019	liver
ACH-000579	-0.135296	0.118272	-0.241403	skin
ACH-000580	0.0862812	-0.409368	-0.193222	skin
ACH-000581	-0.967191	0.336508	-0.488516	gastric
ACH-000583	-0.457268	-0.225766	-0.485248	lymphocyte
ACH-000584	-0.647732	-0.144223	-0.0656422	ovary
ACH-000585	-1.19736	-0.329345	-0.57402	lung
ACH-000587	-1.12439	-0.0729045	0.00488359	lung
ACH-000589	-0.180533	-0.258247	-0.0534718	lung
ACH-000591	-0.93477	-0.228227	0.290057	central_nervous_system
ACH-000592	-0.741411	-0.229401	-0.0234851	central_nervous_system
ACH-000593	-0.80314	-0.326078	-0.330704	urinary_tract
ACH-000596	-0.383054	-0.204524	-0.0934672	lung
ACH-000597	-1.15668	-0.287761	0.108914	soft_tissue
ACH-000599	-0.59885	-0.339297	-0.0151298	pancreas
ACH-000600	-0.855035	-0.287586	-0.271004	kidney
ACH-000601	-0.765384	-0.319093	-0.0928916	pancreas
ACH-000602	-1.08783	-0.215601	-1.14922	blood
ACH-000604	-1.10182	-0.267362	-0.0300407	blood
ACH-000605	-0.493218	-0.348456	-0.0476959	esophagus
ACH-000606	-0.741765	-0.30518	-0.564514	upper_aerodigestive
ACH-000607	-0.812225	0.051959	-0.304769	soft_tissue
ACH-000608	-1.15927	-0.176044	-0.422421	ovary
ACH-000614	-0.146342	0.0403558	0.0493926	skin
ACH-000616	-1.09884	-0.286461	-0.726042	gastric
ACH-000618	-0.664913	-0.313233	-1.00629	upper_aerodigestive
ACH-000619	-0.553828	-0.522743	-0.750067	upper_aerodigestive
ACH-000620	-0.888993	-0.163405	-0.164703	liver
ACH-000621	-0.761082	-0.238271	-0.20297	breast
ACH-000622	-0.370835	-0.369859	-0.0401163	central_nervous_system
ACH-000623	-0.879896	-0.387751	-0.0571488	central_nervous_system
ACH-000624	-0.225869	-0.156804	-0.123544	breast
ACH-000627	-0.751497	-0.0799973	-0.287597	lung
ACH-000630	-0.938385	-0.173065	-0.193003	upper_aerodigestive
ACH-000632	-0.0856756	-0.211878	-0.0189732	skin
ACH-000633	-1.11329	-0.201756	-0.134928	gastric
ACH-000634	-1.29717	-0.223345	-0.277543	central_nervous_system
ACH-000637	-0.733129	-0.194387	-0.112461	esophagus
ACH-000638	-0.92524	-0.134616	-0.08537	lung
ACH-000639	-0.736417	-0.368797	-0.0302338	lung
ACH-000645	-0.797496	-0.283281	-0.10921	lung
ACH-000646	-0.572917	-0.0878353	-0.572558	ovary
ACH-000647	-0.382879	-0.368331	-0.0325175	esophagus
ACH-000648	-0.480747	-0.343033	-0.193025	lung
ACH-000649	-0.624765	-0.108397	-0.124798	kidney
ACH-000651	-0.403231	-0.126294	-0.114569	colorectal
ACH-000652	-0.673579	-0.372103	-0.25712	pancreas
ACH-000654	-0.432307	-0.313399	-0.28574	lymphocyte
ACH-000655	-0.643184	-0.115965	-0.0471198	central_nervous_system
ACH-000657	-1.0921	-0.271457	-0.134779	ovary
ACH-000661	-0.0486066	-0.46781	0.130784	skin
ACH-000662	-0.406544	-0.381249	-0.427126	lung
ACH-000663	-0.683298	-0.0904643	0.0428309	ovary
ACH-000665	-0.858902	-0.381233	-0.134765	lung
ACH-000667	-0.430308	-0.178763	-0.121079	lung
ACH-000671	-0.709254	-0.315144	-0.937037	liver
ACH-000673	-0.703033	-0.307036	-0.372501	central_nervous_system
ACH-000676	-0.0485922	-0.268872	-0.0867396	central_nervous_system
ACH-000677	-0.0108233	-0.12569	-0.00752036	lung
ACH-000680	-0.833023	0.0407792	-0.354738	colorectal
ACH-000681	-0.478811	-0.12976	-0.234232	lung
ACH-000682	-0.521551	-0.264307	-0.956224	upper_aerodigestive
ACH-000683	-0.676584	-0.23609	-0.0325368	colorectal
ACH-000684	-0.906498	-0.167389	-0.390717	kidney
ACH-000685	-0.132186	-0.401486	-0.452275	pancreas
ACH-000688	-0.77908	0.148812	-0.168795	ovary
ACH-000693	-0.72629	-0.274304	-0.0289904	esophagus
ACH-000694	-0.496618	-0.284319	-0.263528	esophagus
ACH-000695	0.0739195	-0.459263	-0.312953	lung
ACH-000696	-0.77976	-0.240543	-0.0702329	ovary
ACH-000697	-0.519118	-0.130332	-0.519806	lymphocyte
ACH-000698	-0.689411	-0.369535	-0.117125	lung
ACH-000699	-0.812672	-0.235456	-0.175738	breast
ACH-000700	-1.24422	0.366375	-0.15704	lung
ACH-000701	-0.517139	-0.151444	-0.051419	ovary
ACH-000702	0.0226164	-0.240428	-0.0878991	lymphocyte
ACH-000706	-0.708641	-0.210644	-0.0686283	lung
ACH-000709	-0.805358	-0.532014	-0.1104	kidney
ACH-000711	-0.650222	-0.190168	-0.183782	breast
ACH-000713	-0.889291	-0.397194	-0.052442	ovary
ACH-000716	-0.284791	-0.214665	-0.243154	thyroid
ACH-000718	-0.552348	-0.265541	-0.287093	lung
ACH-000719	-0.712777	-0.253918	-0.112939	ovary
ACH-000720	-0.549021	-0.237624	-0.00478807	urinary_tract
ACH-000721	-0.653251	-0.241712	-0.142981	breast
ACH-000724	-0.647061	-0.216304	-0.19564	urinary_tract
ACH-000725	-0.608622	-0.316047	0.213801	breast
ACH-000732	-0.863634	-0.301639	-0.0462829	upper_aerodigestive
ACH-000734	-1.01417	-0.305226	-0.00477328	liver
ACH-000735	-0.777038	-0.413608	-1.00469	upper_aerodigestive
ACH-000736	-0.276376	-0.385894	-0.811216	gastric
ACH-000738	-1.03405	-0.259714	-0.0533431	central_nervous_system
ACH-000739	-0.651216	-0.399465	-0.173621	liver
ACH-000740	-1.08813	-0.161369	-0.505646	upper_aerodigestive
ACH-000741	-0.924486	-0.249638	-0.196803	urinary_tract
ACH-000746	-0.651354	-0.247677	-0.0496923	gastric
ACH-000747	-0.811775	-0.184004	-0.170605	lung
ACH-000753	-0.996102	-0.270537	-0.00530606	urinary_tract
ACH-000754	-0.1919	-0.544661	-0.232895	lymphocyte
ACH-000756	-0.98197	-0.220774	-0.269718	central_nervous_system
ACH-000757	-0.518229	-0.0715865	-0.189046	lung
ACH-000758	-0.825281	-0.192206	-0.118341	gastric
ACH-000760	-0.689007	-0.198104	-0.0384335	central_nervous_system
ACH-000762	-1.06585	-0.201267	-0.070737	upper_aerodigestive
ACH-000764	-0.258206	-0.1192	-0.172565	gastric
ACH-000765	-0.113001	-0.404369	-0.362965	skin
ACH-000766	-1.13439	-0.0453511	-0.0338884	lung
ACH-000767	-0.284733	-0.409409	-0.109503	lung
ACH-000768	-0.177341	-0.198212	-0.164635	breast
ACH-000769	-0.548586	-0.223983	-0.0931506	lung
ACH-000770	-0.41546	-0.210269	-0.154126	blood
ACH-000771	-0.743485	-0.251246	-0.106718	upper_aerodigestive
ACH-000773	-1.00393	-0.336901	-0.194764	lymphocyte
ACH-000774	-0.00450657	-0.185507	-0.326883	lung
ACH-000775	-0.447048	-0.26036	-0.26823	lung
ACH-000776	-0.180877	-0.192069	-0.0415527	central_nervous_system
ACH-000777	-0.857176	-0.289447	0.0130881	esophagus
ACH-000778	-0.545987	-0.338259	-1.5702	upper_aerodigestive
ACH-000781	-0.925587	-0.353626	-0.131988	lung
ACH-000782	-0.859858	-0.998375	-0.310265	blood
ACH-000783	-0.722604	-0.379424	-0.0937303	breast
ACH-000784	-0.94457	-0.384196	-0.28429	esophagus
ACH-000785	-0.648002	-0.338612	-0.213442	lung
ACH-000787	-1.063	-0.154245	-0.335796	lung
ACH-000788	0.0183473	-0.167754	-0.0136008	skin
ACH-000790	-0.0838009	-0.431306	0.047467	lung
ACH-000791	-0.874643	-0.277405	-0.0578616	lung
ACH-000792	-0.636748	-0.321659	-0.781079	kidney
ACH-000793	-0.906373	-0.360534	-1.14247	gastric
ACH-000794	-0.987756	-0.233007	-1.07674	upper_aerodigestive
ACH-000796	-0.446758	-0.274615	-0.290153	ovary
ACH-000799	-0.362966	-0.190407	-0.193865	skin
ACH-000800	-0.773714	-0.461784	-0.175299	lung
ACH-000801	-0.00973332	-0.320534	-0.371895	skin
ACH-000802	-0.239652	-0.269996	-0.143512	urinary_tract
ACH-000805	-0.194788	-0.371509	0.131173	skin
ACH-000807	-0.550781	-0.171542	-0.0330672	central_nervous_system
ACH-000809	-0.793441	-0.3072	-0.869525	esophagus
ACH-000810	-0.276949	-0.171223	-0.556116	skin
ACH-000811	-0.453597	-0.240496	-0.298072	ovary
ACH-000814	0.0770752	-0.369198	-0.253364	skin
ACH-000819	-0.638113	-0.224198	0.0643421	central_nervous_system
ACH-000820	-0.576715	-0.237844	-0.0548829	colorectal
ACH-000822	-0.0677599	-0.265026	-0.154747	skin
ACH-000823	-0.666751	-0.181958	-0.102788	esophagus
ACH-000824	-0.614561	-0.490198	-0.691052	esophagus
ACH-000826	-0.878941	-0.234379	-0.173615	lung
ACH-000827	-0.156202	-0.181007	-0.0334111	skin
ACH-000831	-0.292941	-0.340719	0.112829	uterus
ACH-000832	-1.03759	-0.317296	-0.696108	upper_aerodigestive
ACH-000833	-0.522972	-0.335463	-0.869543	soft_tissue
ACH-000834	-1.06111	-0.380825	-0.242148	urinary_tract
ACH-000835	-0.106856	-0.222404	-0.187329	soft_tissue
ACH-000836	-0.97491	-0.373505	-0.995955	upper_aerodigestive
ACH-000837	-0.673081	-0.227284	-0.210259	lung
ACH-000839	-0.75319	-0.330881	-0.581887	urinary_tract
ACH-000840	-0.915728	-0.437517	-0.0611769	lung
ACH-000841	-0.42736	-0.247788	-0.26229	lung
ACH-000843	-0.694763	-0.0976296	-0.387663	lung
ACH-000845	-0.599588	-0.184654	0.0225175	lung
ACH-000846	-0.48517	-0.270757	-0.371236	upper_aerodigestive
ACH-000847	-0.688224	-0.147538	-0.0128886	gastric
ACH-000848	-1.00743	-0.50906	-0.85955	liver
ACH-000849	-1.09163	-0.556169	-0.107594	breast
ACH-000851	-0.45421	-0.224066	-0.00779552	lung
ACH-000853	-1.01489	-0.165321	-0.0713878	lung
ACH-000855	-0.380534	-0.0668154	-0.934247	esophagus
ACH-000856	-0.728887	-0.27337	0.00798705	breast
ACH-000858	-0.140032	-0.314776	-0.260331	lung
ACH-000859	-0.734757	-0.295987	-0.0231089	breast
ACH-000860	-0.989099	-0.0985151	-0.254594	lung
ACH-000861	-0.474872	-0.212848	0.032363	lung
ACH-000862	-0.678449	-0.253204	-0.243516	urinary_tract
ACH-000865	-0.840658	-0.273305	-0.330929	esophagus
ACH-000866	-0.793905	-0.200716	-0.178289	lung
ACH-000867	-0.240888	-0.486286	-0.06689	lung
ACH-000869	-0.649086	-0.146619	-0.0362335	lung
ACH-000872	-0.316498	-0.230088	-0.151833	lung
ACH-000873	-0.800742	-0.309202	-0.228722	esophagus
ACH-000876	-0.540814	-0.253482	-0.155828	breast
ACH-000878	-0.237732	-0.0877902	-0.260534	lung
ACH-000880	-0.873452	-0.241953	-1.06315	gastric
ACH-000881	-0.226563	-0.348378	-0.286106	skin
ACH-000882	-0.150011	-0.0605713	0.0172985	skin
ACH-000884	0.0141324	-0.377229	0.0587888	skin
ACH-000885	-0.728187	-0.0497899	-0.233288	ovary
ACH-000886	-0.465943	-0.26303	-0.115626	lung
ACH-000887	-0.622231	-0.392838	-0.0808913	central_nervous_system
ACH-000888	-1.04985	-0.170446	-0.190831	lung
ACH-000890	-0.157113	-0.434726	-0.240536	lung
ACH-000896	-0.928636	-0.291278	-0.517654	urinary_tract
ACH-000898	-0.601815	-0.411132	-1.21496	gastric
ACH-000899	-0.457104	-0.157716	0.0604206	skin
ACH-000900	-0.611945	-0.288802	-0.08699	lung
ACH-000901	-0.857967	-0.17918	-0.082403	lung
ACH-000903	-0.850083	-0.36251	-0.123325	thyroid
ACH-000905	-0.894252	-0.555666	-0.171768	urinary_tract
ACH-000906	-0.0533883	-0.151596	-0.10034	ovary
ACH-000907	-0.737771	-0.323378	-0.00733285	kidney
ACH-000910	-0.750668	-0.25938	-0.0337131	breast
ACH-000911	-0.72545	-0.288394	-0.141157	gastric
ACH-000912	-1.00339	-0.293971	0.0262239	lung
ACH-000913	-0.646116	-0.209884	-0.194771	uterus
ACH-000914	-0.161278	-0.155851	-0.54772	lymphocyte
ACH-000915	-0.0619019	-0.213159	-0.102988	skin
ACH-000916	-0.74238	-0.264466	-0.213477	lung
ACH-000917	-0.864001	-0.21237	-0.047492	esophagus
ACH-000921	-0.183959	-0.227613	-0.51408	lung
ACH-000922	-0.421021	-0.188075	-0.197208	blood
ACH-000924	-0.49784	-0.219114	-0.400489	lung
ACH-000926	-0.910751	-0.155433	-0.286745	colorectal
ACH-000928	-0.669015	-0.512613	-0.229796	uterus
ACH-000929	-0.687735	-0.0723412	-0.765399	lung
ACH-000932	-0.406242	-0.365033	-0.0504949	gastric
ACH-000935	-0.127993	-0.164003	-0.363026	colorectal
ACH-000936	-0.529016	-0.192833	0.0332691	ovary
ACH-000937	-0.540224	-0.267582	-0.165015	blood
ACH-000938	-0.232001	-0.323391	-0.0865787	blood
ACH-000939	-0.802819	-0.179251	-0.0822921	soft_tissue
ACH-000941	-0.345483	-0.229569	0.0205591	uterus
ACH-000943	-0.143794	-0.31046	-1.20345	colorectal
ACH-000944	-0.446316	-0.17486	-0.152009	lymphocyte
ACH-000946	-0.473466	-0.249702	-0.132288	uterus
ACH-000947	-0.303948	-0.219165	-0.0515337	ovary
ACH-000948	-0.89442	-0.26461	-0.101675	gastric
ACH-000950	-0.232892	-0.190199	-0.136219	colorectal
ACH-000953	-0.558885	-0.348919	-0.238658	blood
ACH-000957	-0.531814	-0.213809	-0.323707	colorectal
ACH-000958	-0.724295	-0.378594	-0.144295	colorectal
ACH-000959	-0.808106	-0.360759	-0.232214	colorectal
ACH-000960	-0.144662	-0.280309	-0.213654	blood
ACH-000961	-0.907404	-0.353041	-0.182134	uterus
ACH-000963	-0.513943	-0.57062	-0.0197895	colorectal
ACH-000965	-0.909874	-0.414295	-0.00418671	uterus
ACH-000968	-1.00203	-0.186826	-0.370741	skin
ACH-000969	-0.605549	-0.127245	-0.215187	colorectal
ACH-000973	-0.705553	-0.288805	-0.0376861	urinary_tract
ACH-000974	-0.471006	-0.206074	-0.064128	uterus
ACH-000975	-0.49637	-0.12098	-0.115606	lung
ACH-000976	-0.513928	-0.392653	-0.298076	bile_duct
ACH-000978	-0.528107	-0.239886	0.12703	uterus
ACH-000980	-0.142909	-0.357187	-0.113796	lung
ACH-000983	-1.03414	-0.149644	-0.0278032	blood
ACH-000984	-0.167724	0.0142023	-0.127642	uterus
ACH-000986	-0.83824	-0.421275	-0.408437	colorectal
ACH-000988	-1.06367	-0.328596	0.227322	uterus
ACH-000993	-0.606299	-0.192331	0.102808	uterus
ACH-000994	-0.220819	-0.334586	-0.308253	uterus
ACH-000995	-0.236148	-0.0435006	-0.0655729	blood
ACH-000996	-0.411696	-0.384617	0.269517	uterus
ACH-001020	-0.812906	-0.244034	-0.113939	soft_tissue
ACH-001028	-0.752226	-0.300113	-0.0408205	soft_tissue
ACH-001031	-1.00898	-0.402832	-0.0822765	soft_tissue
ACH-001036	-0.661901	-0.398486	-0.180828	blood
ACH-001041	-0.681056	-0.291705	-0.0354794	lung
ACH-001048	-0.814964	-0.140343	-0.00411783	ovary
ACH-001050	-0.834071	-0.235295	-0.765883	soft_tissue
ACH-001053	-0.0538917	0.0223444	-0.21413	central_nervous_system
ACH-001054	-0.273274	-0.15445	-0.229509	central_nervous_system
ACH-001061	-0.260364	-0.359308	-0.0599856	colorectal
ACH-001067	-0.41961	-0.312447	-0.0720141	central_nervous_system
ACH-001075	-0.68375	-0.108273	0.0162358	lung
ACH-001096	-0.846125	-0.105451	-0.078126	soft_tissue
ACH-001098	-0.368045	-0.219462	-0.822099	pancreas
ACH-001099	-0.845532	-0.213046	-0.0786529	soft_tissue
ACH-001129	-0.972121	-1.35447	-0.0379581	blood
ACH-001134	-0.299938	-0.222583	-0.103622	lymphocyte
ACH-001145	-0.615578	-0.452551	-0.162416	ovary
ACH-001151	-0.567305	-0.110155	-0.441139	ovary
ACH-001163	-0.691984	-0.229098	0.0489701	kidney
ACH-001164	-0.51647	-0.0280004	0.102131	soft_tissue
ACH-001172	-0.382534	-0.275569	-0.0165515	central_nervous_system
ACH-001173	-0.707431	-0.231735	-0.14141	central_nervous_system
ACH-001183	-0.798213	-0.464791	-0.043366	urinary_tract
ACH-001184	-0.381323	-0.223072	-0.372012	soft_tissue
ACH-001190	0.0128134	-0.280424	-0.114369	skin
ACH-001194	-0.532921	-0.234936	-0.174808	kidney
ACH-001196	-0.286014	-0.733235	-0.0910995	soft_tissue
ACH-001197	-0.266494	-0.0437623	-0.0801937	lymphocyte
ACH-001211	-0.759923	-0.20925	-0.114453	soft_tissue
ACH-001212	-0.81206	-0.134861	0.140635	soft_tissue
ACH-001228	-0.983328	-0.552601	-0.134385	upper_aerodigestive
ACH-001229	-0.726813	-0.353192	-0.134085	upper_aerodigestive
ACH-001232	-0.898838	-0.338795	-0.120303	central_nervous_system
ACH-001239	-0.120226	-0.276589	-0.123429	skin
ACH-001274	-0.399308	-0.0147813	-0.446231	soft_tissue
ACH-001275	-0.820285	-0.408827	-0.173235	soft_tissue
ACH-001277	-0.872619	-0.57893	-0.283093	soft_tissue
ACH-001278	-0.990042	-0.198826	0.0668603	ovary
ACH-001279	-0.853152	-0.232155	-0.133947	ovary
ACH-001280	-0.503466	-0.232393	-0.136292	soft_tissue
ACH-001289	-0.796167	-0.186008	-0.191194	soft_tissue
ACH-001306	-0.151139	-0.274446	-0.215406	thyroid
ACH-001307	-0.10545	-0.271465	-0.120135	thyroid
ACH-001318	-1.00287	-0.270843	-0.253601	liver
ACH-001322	-0.779607	-0.477719	-0.246987	soft_tissue
ACH-001328	-0.646396	-0.355503	-0.741793	skin
ACH-001329	-0.561024	-0.210193	-0.120218	central_nervous_system
ACH-001332	-0.84719	-0.137491	-0.0580615	upper_aerodigestive
ACH-001333	-0.805914	-0.363089	0.0818988	cervix
ACH-001334	-0.755267	-0.322814	-0.0622219	cervix
ACH-001335	-0.723105	-0.180896	-0.0471112	cervix
ACH-001336	-0.823429	-0.551465	-0.831254	cervix
ACH-001340	-1.04115	-0.300537	-0.0285239	ovary
ACH-001341	-0.612723	-0.369509	-0.0348643	cervix
ACH-001345	-0.300798	-0.125154	-0.118549	colorectal
ACH-001346	-0.550574	-0.410358	-0.302092	upper_aerodigestive
ACH-001347	-0.77133	-0.168154	-0.188098	upper_aerodigestive
ACH-001353	-0.752701	-0.284561	-0.827095	pancreas
ACH-001356	-0.277658	-0.1154	-0.202654	thyroid
ACH-001368	-0.811824	-0.220413	-0.0594635	esophagus
ACH-001369	-0.420015	-0.106804	-0.332341	ovary
ACH-001370	-0.421697	-0.358183	0.0206797	ovary
ACH-001374	-0.0346068	-0.378385	-0.386372	ovary
ACH-001375	-0.488122	-0.429281	-0.101745	pancreas
ACH-001377	-0.653583	-0.292883	-0.151265	pancreas
ACH-001379	-0.604364	-0.244172	-0.180377	pancreas
ACH-001380	-0.7673	-0.395454	-0.116559	pancreas
ACH-001382	-0.339951	-0.35126	0.0641947	pancreas
ACH-001385	-0.706896	-0.139973	-0.0618269	upper_aerodigestive
ACH-001386	-0.443301	-0.401102	-0.166777	lung
ACH-001389	-1.02595	-0.188254	-0.0952718	breast
ACH-001390	-1.06671	-0.0520783	-0.295643	breast
ACH-001391	-0.278883	-0.0149433	-0.433166	breast
ACH-001394	-1.00511	-0.250573	-0.133845	breast
ACH-001396	-2.65231	-0.431481	0.0276682	breast
ACH-001400	-0.651023	-0.542126	0.00434666	cervix
ACH-001402	-0.53531	-0.1915	-0.212191	cervix
ACH-001403	-0.583044	-0.417545	-0.27099	ovary
ACH-001407	-0.903032	-0.110902	-0.213734	urinary_tract
ACH-001408	-0.79143	-0.244391	-0.100167	urinary_tract
ACH-001409	-1.37506	-0.465973	-0.0575093	urinary_tract
ACH-001411	-0.906008	-0.164386	-0.581082	urinary_tract
ACH-001412	-0.853725	-0.405855	-0.0909194	urinary_tract
ACH-001413	-0.942865	-0.0849753	-0.0693113	urinary_tract
ACH-001414	-0.4266	-0.307673	0.0118317	urinary_tract
ACH-001415	-0.420911	-0.232174	-0.26872	urinary_tract
ACH-001416	-0.728945	-0.510157	0.0329339	urinary_tract
ACH-001418	-0.724613	-0.281875	-0.0720456	ovary
ACH-001419	-0.757119	-0.235513	-0.115844	breast
ACH-001433	-1.03114	-0.153908	-0.0465948	soft_tissue
ACH-001443	0.0970189	-0.0513024	-0.47478	thyroid
ACH-001450	0.0511177	-0.173088	-0.588104	lymphocyte
ACH-001451	-0.702326	-0.360582	-0.192947	cervix
ACH-001454	-0.679596	-0.22028	-0.0730358	colorectal
ACH-001458	-1.21556	-0.110615	0.155033	colorectal
ACH-001459	-0.528974	-0.569193	-0.30802	colorectal
ACH-001460	-0.858287	-0.409563	-0.0547662	colorectal
ACH-001461	-1.14118	-0.596455	-0.14464	colorectal
ACH-001484	-0.41883	-0.285522	-0.141341	blood
ACH-001485	-0.550938	-0.47976	-0.46539	blood
ACH-001494	-0.588001	-0.178675	-0.186169	bile_duct
ACH-001495	-0.886382	-0.121416	0.0227397	uterus
ACH-001496	-0.936438	-0.328668	-0.00101186	esophagus
ACH-001498	-0.601723	-0.12472	-0.159217	lymphocyte
ACH-001500	-0.0866632	-0.344308	-0.801672	esophagus
ACH-001509	-0.892973	-0.0702285	-0.911909	upper_aerodigestive
ACH-001510	-0.822055	-0.350488	-0.645687	upper_aerodigestive
ACH-001511	-0.50281	-0.170011	-0.134355	upper_aerodigestive
ACH-001513	-0.577977	-0.379333	-0.0881187	cervix
ACH-001515	-0.963325	-0.435215	-0.036018	cervix
ACH-001517	-0.205808	-0.430388	-0.024506	uterus
ACH-001518	-0.521714	-0.51096	-0.110083	uterus
ACH-001520	-0.481857	-0.223295	-0.125999	blood
ACH-001521	-0.574187	-0.248914	-0.323347	skin
ACH-001522	-0.022093	-0.102521	-0.404154	skin
ACH-001523	-1.03371	-0.208452	-0.967577	skin
ACH-001524	-0.754628	-0.272805	-0.527904	skin
ACH-001525	-0.695976	-0.384156	-0.832329	cervix
ACH-001529	-0.425738	-0.227387	-0.348159	uterus
ACH-001530	-0.218472	-0.337156	0.0731338	uterus
ACH-001532	-1.03761	-0.0986471	-0.102672	kidney
ACH-001533	-0.439365	-0.330896	-0.0317575	lymphocyte
ACH-001536	-0.621234	-0.351316	-0.0695447	bile_duct
ACH-001538	-0.128538	-0.00261703	-0.468449	bile_duct
ACH-001539	0.0287745	-0.128565	-0.398151	lymphocyte
ACH-001542	-0.817796	-0.28058	-0.666955	upper_aerodigestive
ACH-001543	-0.853815	-0.300718	-0.89061	upper_aerodigestive
ACH-001549	-0.2541	-0.379191	-0.179095	lung
ACH-001550	-0.387812	-0.302962	-0.189553	skin
ACH-001551	-1.15357	-0.162038	-0.0265003	skin
ACH-001552	-0.609271	-0.0204653	0.0236763	skin
ACH-001555	-1.10371	-0.0596486	-0.109285	lung
ACH-001556	-0.735051	-0.299926	-0.143192	lung
ACH-001559	-1.12707	-0.330956	-0.213487	lung
ACH-001560	-0.96438	-0.260388	-0.320825	lung
ACH-001563	-0.0361419	-0.184145	0.0359601	skin
ACH-001566	-0.257794	-0.324492	-0.163333	skin
ACH-001567	-0.0350407	-0.376847	-0.293887	skin
ACH-001568	-0.0454934	-0.063999	-0.122921	skin
ACH-001570	-0.181491	-0.333618	0.0595131	skin
ACH-001574	-1.21508	-0.919462	-0.312215	blood
ACH-001577	-1.43829	-0.00238659	-0.318429	blood
ACH-001607	-0.120653	-0.140582	-0.134893	bile_duct
ACH-001608	-0.641204	-0.195078	-0.0553263	central_nervous_system
ACH-001609	-0.772854	-0.241212	0.00117707	central_nervous_system
ACH-001610	-0.457968	-0.0878491	-0.261681	central_nervous_system
ACH-001611	-0.823452	-0.194562	-0.648804	central_nervous_system
ACH-001616	-0.300021	-0.199212	-0.0509013	lymphocyte
ACH-001618	-0.523389	-0.205648	-0.331913	blood
ACH-001619	-0.880101	-0.374053	-0.258717	bile_duct
ACH-001622	-0.936834	-0.42511	-0.209228	central_nervous_system
ACH-001623	-0.795849	-0.289932	-0.481665	central_nervous_system
ACH-001624	-0.449714	0.0605182	0.0406742	central_nervous_system
ACH-001628	-0.448133	0.249215	0.22265	ovary
ACH-001630	-0.483079	-0.26122	-0.152876	ovary
ACH-001634	-0.28423	-0.386097	-0.176029	blood
ACH-001641	-0.839068	-0.198581	-1.0126	upper_aerodigestive
ACH-001645	-0.0583614	-0.258474	-0.0399917	skin
ACH-001647	-0.203038	-0.252583	-0.326689	blood
ACH-001650	-0.639801	-0.385551	-0.280158	cervix
ACH-001651	-1.04472	-0.344755	-0.721665	uterus
ACH-001652	-0.790468	-0.329874	-0.266673	uterus
ACH-001653	-0.747921	-0.220624	-0.040407	gastric
ACH-001654	-0.975005	-0.317221	-0.147916	esophagus
ACH-001655	-0.757444	-0.042075	-0.172481	uterus
ACH-001656	-1.05273	-0.0998496	-0.527494	blood
ACH-001664	-0.885568	-0.142027	-0.828232	gastric
ACH-001673	-0.740139	-0.219738	-0.193415	bile_duct
ACH-001677	-0.524823	-0.133478	-0.670026	lymphocyte
ACH-001685	-0.231576	-0.405584	-0.368986	lymphocyte
ACH-001687	-0.874724	-0.183639	0.137123	kidney
ACH-001688	-0.813633	-0.327723	-0.0716497	kidney
ACH-001690	-0.642899	-0.31141	-0.0490614	upper_aerodigestive
ACH-001692	-0.795814	-0.388121	-0.337424	upper_aerodigestive
ACH-001694	-0.91847	-0.263881	-0.924991	upper_aerodigestive
ACH-001698	-0.946428	-0.21011	-0.727651	upper_aerodigestive
ACH-001699	-0.943749	-0.262693	-0.851908	upper_aerodigestive
ACH-001702	-0.981099	-0.327778	-0.0277674	soft_tissue
ACH-001707	-0.409405	-0.280082	-0.171324	blood
ACH-001709	-0.27151	-0.142482	-0.185097	lymphocyte
ACH-001711	-0.201106	-0.339051	-0.602899	central_nervous_system
ACH-001719	-0.651934	-0.466735	-0.130049	ovary
ACH-001735	-0.904355	-1.0173	-0.411235	blood
ACH-001736	-1.13847	-1.27876	-0.160659	blood
ACH-001737	-1.40111	-0.536536	-0.238262	blood
ACH-001740	-0.522824	-0.243333	-1.39692	soft_tissue
ACH-001745	-0.42323	-0.272421	-1.22689	soft_tissue
ACH-001750	-1.02303	-0.0661856	-0.127751	soft_tissue
ACH-001765	-0.634237	-0.236885	-0.323445	soft_tissue
ACH-001786	-1.01492	-0.728249	0.0892479	colorectal
ACH-001790	-0.198314	0.0663803	-0.231065	soft_tissue
ACH-001791	-0.882425	-0.193863	-0.18575	soft_tissue
ACH-001793	-0.895047	-0.216723	0.0104959	soft_tissue
ACH-001794	-0.475678	-0.31597	-0.178509	soft_tissue
ACH-001795	-0.941963	-0.309842	-0.121041	soft_tissue
ACH-001796	-1.12437	-0.233446	-0.114964	soft_tissue
ACH-001799	-0.689289	-0.538308	-0.266297	soft_tissue
ACH-001802	-0.77474	-0.452009	-0.153931	soft_tissue
ACH-001804	-1.16902	-0.533931	-0.373727	soft_tissue
ACH-001819	-0.711004	-0.273247	-0.0133566	breast
ACH-001820	-0.362307	-0.214369	-0.0133802	breast
ACH-001834	-1.44751	-0.0931179	0.032701	bile_duct
ACH-001835	-1.12222	-0.403802	-0.289175	bile_duct
ACH-001836	-1.12796	-0.252956	-0.0715681	bile_duct
ACH-001838	-0.00980211	-0.157701	-0.249032	bile_duct
ACH-001839	-0.846434	-0.345161	-0.209395	bile_duct
ACH-001841	-0.916098	-0.288284	-0.624597	bile_duct
ACH-001842	-1.0388	-0.0124073	-0.716018	bile_duct
ACH-001843	-0.891126	-0.0432771	-0.366174	bile_duct
ACH-001844	-0.802448	-0.362521	-0.258627	bile_duct
ACH-001848	-0.18716	-0.319138	-0.117391	bile_duct
ACH-001849	-0.756403	-0.291533	-0.766914	bile_duct
ACH-001850	-0.414083	-0.137407	-0.100715	bile_duct
ACH-001852	-0.571581	-0.121203	-0.0721448	bile_duct
ACH-001853	-0.744502	-0.209603	-0.157536	bile_duct
ACH-001856	-0.932463	-0.139253	-0.0371582	bile_duct
ACH-001857	-0.201422	-0.371318	-0.465706	bile_duct
ACH-001858	-0.715143	-0.245967	-0.224929	bile_duct
ACH-001861	-0.827077	-0.377245	0.204316	bile_duct
ACH-001862	-0.426526	-0.196107	0.00216577	bile_duct
ACH-001863	-0.982995	-0.398832	-0.135159	bile_duct
ACH-001864	-0.987589	-0.240489	-0.197589	bile_duct
ACH-001959	-0.933028	-0.189055	0.0230496	bile_duct
ACH-001960	-0.99515	-0.329497	-0.0841245	bile_duct
ACH-001961	-0.842983	-0.230161	-0.213684	bile_duct
ACH-001970	-0.251216	-0.349801	-0.14794	skin
ACH-001973	-0.646292	-0.160332	-0.271036	skin
ACH-001991	-0.706399	-0.182518	0.146017	ovary
ACH-001992	-0.974098	-0.225646	-0.287864	lung
ACH-001993	-0.425972	-0.35251	0.0169228	blood
ACH-001997	-0.324601	-0.300486	-0.133142	bile_duct
ACH-001999	-0.267873	-0.171648	-0.0856156	pancreas
ACH-002001	-0.117329	-0.275049	-0.00341428	skin
ACH-002002	-0.243936	-0.338188	-0.0180754	skin
ACH-002003	-0.175432	-0.0835887	-0.13041	skin
ACH-002004	-0.307605	-0.270458	-0.361332	skin
ACH-002005	-0.220137	-0.136323	-0.100147	skin
ACH-002019	-1.0431	-0.36555	-0.0641397	cervix
ACH-002021	0.02248	-0.27722	-0.0198046	uterus
ACH-002023	-0.944022	-0.382172	0.0100471	colorectal
ACH-002024	-0.214559	-0.234361	-0.0791494	colorectal
ACH-002025	-0.881848	-0.253468	0.1009	colorectal
ACH-002026	-0.560458	-0.478666	-0.0353531	uterus
ACH-002027	-0.752861	-0.308087	-0.87944	uterus
ACH-002029	-0.509042	-0.175755	-0.0256698	upper_aerodigestive
ACH-002039	-0.174414	-0.206427	-0.0745373	pancreas
ACH-002041	-0.117992	-0.314487	-0.0210038	thyroid
ACH-002042	-0.195786	-0.208636	-1.18118	thyroid
ACH-002044	-0.535984	-0.272252	-0.0461494	upper_aerodigestive
ACH-002045	-0.394636	-0.1171	-0.642161	upper_aerodigestive
ACH-002046	-0.408235	-0.147017	-0.0863975	uterus
ACH-002059	-0.516488	-0.203487	-0.313577	blood
ACH-002062	-0.441082	-0.237207	-0.251796	lymphocyte
ACH-002084	-0.285721	-0.190046	-0.307872	skin
ACH-002446	-1.2302	-0.312563	-0.025842	gastric
ACH-002458	-0.568784	-0.0896529	-0.462162	skin
ACH-002459	-0.461221	-0.338616	-0.139828	skin
ACH-002460	-0.348964	-0.321964	-0.11485	skin
ACH-002508	-0.896426	-0.250229	-0.479123	skin
ACH-002510	-0.214175	-0.0933485	0.0276025	skin
ACH-002512	-0.602011	-0.631064	-0.832927	skin

## Sheet: Ext Figure G
TP53 (MUT)	5.95718
ERBB2 (AMP)	3.8521
IKZF3 (AMP)	3.49699
CDK12 (AMP)	3.31037
TAF15 (DEL)	2.43904
BRCA1 (DEL)	2.34963
ETV4 (DEL)	2.27631
NFIB (DEL)	2.05729
CDKN2A (DEL)	2.00779
LASP1 (AMP)	1.98121
STAT5B (DEL)	1.94482
STAT3 (DEL)	1.94482
PSIP1 (DEL)	1.88086
PMS2 (AMP)	1.88086
DEK (AMP)	1.87036

## Sheet: Ext Figure H
FAT3 (DEL)	-19.9074
GATA3 (MUT)	-5.7086
MAML2 (DEL)	-5.08151
NF2 (DEL)	-4.57328
ARHGEF12 (DEL)	-4.54071
PRKCB (AMP)	-4.54071
ZNRF3 (DEL)	-4.53193
CBL (DEL)	-4.50789
EWSR1 (DEL)	-4.49072
KMT2A (DEL)	-4.47521
CHEK2 (DEL)	-4.44967
BCL9L (DEL)	-4.41023
FOXR1 (DEL)	-4.41023
MN1 (DEL)	-4.40876
DDX6 (DEL)	-4.37793
