# Supplementary material for: Building a translational cancer dependency map for The Cancer Genome Atlas
Source: Nat Cancer. 2024 Jul 15;5(8):1176–94. doi: 10.1038/s43018-024-00789-y (PMC11358024; doi:10.1038/s43018-024-00789-y)
Supplement: Supplementary file 16 — Source data for Extended Data Fig. 3. [file 43018_2024_789_MOESM16_ESM.xlsx]

## Sheet: Ext Fig A,B,C,D
sample	MUT.SMARCA4	SMARCA2	DEL.EP300	CREBBP	MUT.STAG2	STAG1	DEL.CNOT8	CNOT7
TCGA-OR-A5J1-01	WT	-0.11115	WT	-0.494449	WT	-0.244996	WT	-0.300867
TCGA-OR-A5J2-01	WT	-0.203536	WT	-0.342947	WT	-0.273644	WT	-0.193611
TCGA-OR-A5J3-01	WT	-0.0622364	WT	-0.327124	WT	-0.295915	WT	-0.346756
TCGA-OR-A5J5-01	WT	-0.16715	WT	-0.473845	WT	-0.283409	WT	-0.303881
TCGA-OR-A5J6-01	WT	-0.199518	DEL	-0.224998	WT	-0.276234	WT	-0.304693
TCGA-OR-A5J7-01	WT	-0.249251	WT	-0.460471	WT	-0.433062	WT	-0.173898
TCGA-OR-A5J8-01	WT	-0.0893012	WT	-0.367776	WT	-0.290376	WT	-0.28098
TCGA-OR-A5J9-01	WT	-0.0761044	DEL	-0.54307	WT	-0.371547	WT	-0.276449
TCGA-OR-A5JA-01	WT	-0.182462	WT	-0.358448	WT	-0.316844	WT	-0.26572
TCGA-OR-A5JB-01	WT	-0.302428	WT	-0.47501	WT	-0.214913	WT	-0.233987
TCGA-OR-A5JC-01	WT	-0.099529	DEL	-0.361077	WT	-0.325182	WT	-0.24103
TCGA-OR-A5JD-01	WT	-0.141548	DEL	-0.329543	WT	-0.247276	WT	-0.188836
TCGA-OR-A5JE-01	WT	-0.193886	DEL	-0.394508	WT	-0.439181	WT	-0.139692
TCGA-OR-A5JF-01	WT	-0.0764204	WT	-0.614478	WT	-0.264709	WT	-0.287163
TCGA-OR-A5JG-01	WT	-0.0384581	WT	-0.372316	WT	-0.39449	WT	-0.225905
TCGA-OR-A5JI-01	WT	-0.0649993	DEL	-0.228784	WT	-0.32394	WT	-0.312346
TCGA-OR-A5JJ-01	WT	-0.134149	WT	-0.613009	WT	-0.381767	WT	-0.2175
TCGA-OR-A5JK-01	WT	-0.181699	WT	-0.449468	WT	-0.349768	WT	-0.244957
TCGA-OR-A5JL-01	WT	-0.275159	WT	-0.609847	WT	-0.276391	WT	-0.266337
TCGA-OR-A5JM-01	WT	-0.135768	WT	-0.471083	WT	-0.290147	WT	-0.218989
TCGA-OR-A5JO-01	WT	-0.223657	WT	-0.329235	WT	-0.247503	WT	-0.184161
TCGA-OR-A5JP-01	WT	-0.0357857	DEL	-0.294468	WT	-0.515982	WT	-0.22684
TCGA-OR-A5JQ-01	WT	-0.0456877	WT	-0.524146	WT	-0.220772	WT	-0.0729098
TCGA-OR-A5JR-01	WT	-0.118998	DEL	-0.426248	WT	-0.246105	WT	-0.278614
TCGA-OR-A5JS-01	WT	-0.275991	WT	-0.598902	WT	-0.256096	DEL	-0.188978
TCGA-OR-A5JT-01	WT	-0.17798	WT	-0.429811	WT	-0.253058	WT	-0.14668
TCGA-OR-A5JV-01	WT	-0.174264	DEL	-0.407297	WT	-0.104182	WT	-0.198413
TCGA-OR-A5JW-01	WT	-0.220556	DEL	-0.489207	WT	-0.340054	WT	-0.252012
TCGA-OR-A5JX-01	WT	-0.0317124	DEL	-0.375254	WT	-0.200065	WT	-0.26691
TCGA-OR-A5JY-01	WT	-0.44549	DEL	-0.238749	WT	-0.29361	WT	-0.297772
TCGA-OR-A5JZ-01	WT	-0.207794	WT	-0.525922	WT	-0.205002	WT	-0.165267
TCGA-OR-A5K0-01	WT	-0.314453	WT	-0.193499	WT	-0.325056	WT	-0.430803
TCGA-OR-A5K1-01	WT	-0.190032	WT	-0.421258	WT	-0.268077	WT	-0.202488
TCGA-OR-A5K3-01	WT	-0.160313	WT	-0.389065	WT	-0.272541	WT	-0.196441
TCGA-OR-A5K4-01	WT	-0.229572	WT	-0.527587	WT	-0.253712	WT	-0.0924978
TCGA-OR-A5K5-01	WT	-0.160473	DEL	-0.567432	WT	-0.254346	WT	-0.311138
TCGA-OR-A5K6-01	WT	-0.258124	WT	-0.44636	WT	-0.2625	WT	-0.187751
TCGA-OR-A5K8-01	WT	-0.0737255	WT	-0.439259	WT	-0.278338	WT	-0.226269
TCGA-OR-A5K9-01	WT	-0.289819	DEL	-0.2013	WT	-0.396523	WT	-0.267853
TCGA-OR-A5KO-01	WT	-0.166485	WT	-0.360214	WT	-0.255117	WT	-0.324638
TCGA-OR-A5KT-01	WT	-0.163881	WT	-0.360399	WT	-0.363386	WT	-0.156304
TCGA-OR-A5KU-01	WT	-0.189171	WT	-0.358957	WT	-0.334503	WT	-0.162244
TCGA-OR-A5KV-01	WT	-0.100773	WT	-0.337427	WT	-0.287596	WT	-0.26173
TCGA-OR-A5KW-01	WT	-0.134338	WT	-0.250932	WT	-0.262946	WT	-0.306556
TCGA-OR-A5KX-01	WT	-0.18614	DEL	-0.32913	WT	-0.381479	WT	-0.273034
TCGA-OR-A5KY-01	WT	-0.0281566	WT	-0.407199	WT	-0.39552	WT	-0.190023
TCGA-OR-A5KZ-01	WT	-0.0923357	WT	-0.5285	WT	-0.229072	WT	-0.258061
TCGA-OR-A5L3-01	WT	-0.196792	WT	-0.191487	WT	-0.314887	WT	-0.268079
TCGA-OR-A5L4-01	WT	-0.0694745	WT	-0.545709	WT	-0.229612	WT	-0.304888
TCGA-OR-A5L5-01	WT	-0.202974	WT	-0.392191	WT	-0.229632	WT	-0.14312
TCGA-OR-A5L6-01	WT	-0.158801	DEL	-0.257072	WT	-0.257556	WT	-0.0891229
TCGA-OR-A5L8-01	WT	-0.205684	WT	-0.367668	WT	-0.304547	WT	-0.216377
TCGA-OR-A5L9-01	WT	-0.169134	WT	-0.108687	WT	-0.294559	WT	-0.191377
TCGA-OR-A5LA-01	WT	-0.207588	WT	-0.37183	WT	-0.219403	WT	-0.169252
TCGA-OR-A5LB-01	WT	-0.0810028	WT	-0.560877	WT	-0.360352	WT	-0.321123
TCGA-OR-A5LC-01	WT	-0.0841826	DEL	-0.312465	WT	-0.246335	WT	-0.201864
TCGA-OR-A5LD-01	WT	-0.0221653	DEL	-0.275287	WT	-0.308724	WT	-0.376283
TCGA-OR-A5LE-01	WT	-0.160968	WT	-0.56158	WT	-0.357442	WT	-0.245963
TCGA-OR-A5LG-01	WT	-0.110075	WT	-0.576261	WT	-0.243554	WT	-0.163371
TCGA-OR-A5LH-01	WT	-0.369446	WT	-0.435863	WT	-0.277012	WT	-0.253528
TCGA-OR-A5LJ-01	WT	-0.0333282	WT	-0.58308	WT	-0.234935	WT	-0.188241
TCGA-OR-A5LK-01	WT	-0.135829	WT	-0.302399	WT	-0.203668	WT	-0.357718
TCGA-OR-A5LL-01	WT	-0.185933	WT	-0.502979	WT	-0.28617	DEL	-0.187173
TCGA-OR-A5LM-01	WT	-0.145859	DEL	-0.45951	WT	-0.297815	WT	-0.220304
TCGA-OR-A5LN-01	WT	-0.142756	DEL	-0.101693	WT	-0.254392	WT	-0.280107
TCGA-OR-A5LO-01	WT	-0.18613	WT	-0.190081	WT	-0.225815	WT	-0.326455
TCGA-OR-A5LP-01	WT	-0.0349592	WT	-0.481069	WT	-0.229909	WT	-0.21038
TCGA-OR-A5LS-01	WT	-0.27351	DEL	-0.345056	WT	-0.279653	WT	-0.27688
TCGA-OR-A5LT-01	WT	-0.0640138	WT	-0.11023	WT	-0.303441	WT	-0.214601
TCGA-OU-A5PI-01	WT	-0.0786163	DEL	-0.500361	WT	-0.24093	WT	-0.243249
TCGA-P6-A5OG-01	WT	-0.214602	WT	-0.476603	WT	-0.28196	WT	-0.204104
TCGA-PA-A5YG-01	WT	-0.0943359	WT	-0.340502	WT	-0.196186	WT	-0.182494
TCGA-PK-A5H9-01	WT	-0.244406	WT	-0.371531	WT	-0.259343	WT	-0.211768
TCGA-PK-A5HA-01	WT	-0.109664	DEL	-0.208764	WT	-0.155935	WT	-0.239061
TCGA-2F-A9KO-01	WT	-0.213654	WT	-0.281624	WT	-0.324677	WT	-0.217329
TCGA-2F-A9KP-01	WT	-0.0871038	WT	-0.430944	WT	-0.457256	WT	-0.236595
TCGA-2F-A9KQ-01	WT	-0.138546	WT	-0.399721	WT	-0.466757	WT	-0.165134
TCGA-2F-A9KR-01	WT	-0.189636	WT	-0.182226	MUT	-0.45992	WT	-0.133606
TCGA-2F-A9KT-01	WT	-0.0930037	WT	-0.453503	WT	-0.319588	DEL	-0.113564
TCGA-2F-A9KW-01	WT	-0.250654	WT	-0.725268	WT	-0.387945	WT	-0.142726
TCGA-4Z-AA7M-01	WT	-0.134256	WT	-0.380974	WT	-0.37138	WT	-0.182393
TCGA-4Z-AA7N-01	WT	-0.168893	WT	-0.10563	WT	-0.39297	WT	-0.200231
TCGA-4Z-AA7O-01	WT	-0.176694	WT	-0.234169	WT	-0.297466	DEL	-0.163465
TCGA-4Z-AA7Q-01	WT	-0.204214	WT	-0.231317	WT	-0.406844	WT	-0.294393
TCGA-4Z-AA7R-01	WT	-0.113637	WT	-0.570119	MUT	-0.291272	DEL	-0.232332
TCGA-4Z-AA7S-01	WT	-0.104505	WT	-0.616223	WT	-0.425442	WT	-0.10532
TCGA-4Z-AA7W-01	WT	-0.137613	WT	-0.397981	WT	-0.552655	WT	-0.326008
TCGA-4Z-AA7Y-01	WT	-0.151793	DEL	-0.334523	WT	-0.39535	WT	-0.101316
TCGA-4Z-AA80-01	WT	-0.115898	WT	-0.762116	WT	-0.474037	WT	-0.204407
TCGA-4Z-AA81-01	WT	-0.118951	WT	-0.329693	WT	-0.371648	WT	-0.226731
TCGA-4Z-AA82-01	WT	-0.157127	WT	-0.220286	WT	-0.317955	WT	-0.376572
TCGA-4Z-AA83-01	WT	-0.113056	WT	-0.427012	WT	-0.637656	WT	-0.154363
TCGA-4Z-AA84-01	WT	-0.343506	WT	-0.200211	MUT	-0.355289	WT	-0.263272
TCGA-4Z-AA86-01	WT	-0.11831	WT	-0.172298	WT	-0.306532	WT	-0.417257
TCGA-4Z-AA87-01	WT	-0.00718635	DEL	-0.909276	WT	-0.450924	WT	-0.176402
TCGA-4Z-AA89-01	WT	-0.118558	WT	-0.3099	MUT	-0.479487	WT	-0.105792
TCGA-5N-A9KI-01	WT	-0.133376	DEL	-0.548142	WT	-0.328641	DEL	-0.321845
TCGA-5N-A9KM-01	WT	-0.260913	WT	-0.474274	WT	-0.422048	WT	-0.151803
TCGA-BL-A0C8-01	WT	-0.198013	WT	-0.217637	WT	-0.454527	WT	-0.229199
TCGA-BL-A13I-01	WT	-0.189749	WT	-0.245637	WT	-0.297554	WT	-0.33105
TCGA-BL-A13J-01	WT	-0.165634	DEL	-0.203731	MUT	-0.315221	WT	-0.362894
TCGA-BL-A3JM-01	WT	-0.0745745	WT	-0.343029	WT	-0.264222	WT	-0.277815
TCGA-BL-A5ZZ-01	WT	-0.12856	WT	-0.622005	WT	-0.282608	WT	-0.666882
TCGA-BT-A0S7-01	WT	-0.580434	DEL	-0.386471	WT	-0.127386	WT	-0.231795
TCGA-BT-A0YX-01	WT	-0.121973	WT	-0.189484	WT	-0.293504	WT	-0.424515
TCGA-BT-A20J-01	WT	-0.177052	WT	-0.723495	WT	-0.176485	WT	-0.350473
TCGA-BT-A20N-01	WT	-0.15227	WT	-0.345434	WT	-0.291699	WT	-0.262974
TCGA-BT-A20O-01	WT	-0.135705	WT	-0.248627	WT	-0.363012	WT	-0.286663
TCGA-BT-A20P-01	WT	-0.134261	DEL	-0.418852	WT	-0.501604	WT	-0.213679
TCGA-BT-A20Q-01	WT	-0.148113	WT	-0.200774	WT	-0.466136	WT	-0.173459
TCGA-BT-A20R-01	WT	-0.130131	WT	-0.552397	WT	-0.315806	WT	-0.25902
TCGA-BT-A20T-01	MUT	-0.168873	WT	-0.230533	WT	-0.375977	WT	-0.169083
TCGA-BT-A20U-01	WT	-0.134496	WT	-0.26128	WT	-0.205274	WT	-0.32509
TCGA-BT-A20W-01	WT	-0.0661982	WT	-0.45537	WT	-0.449477	DEL	-0.257014
TCGA-BT-A2LB-01	WT	-0.210566	WT	-0.22061	WT	-0.241633	WT	-0.124791
TCGA-BT-A2LD-01	MUT	-0.268937	WT	-0.523095	WT	-0.304829	WT	-0.285866
TCGA-BT-A3PH-01	WT	-0.153814	WT	-0.388782	WT	-0.360466	WT	-0.186682
TCGA-BT-A3PJ-01	WT	-0.108932	WT	-0.275103	WT	-0.166722	WT	-0.366362
TCGA-BT-A3PK-01	WT	-0.148692	WT	-0.347592	WT	-0.182467	WT	-0.363653
TCGA-BT-A42C-01	WT	-0.130201	WT	-0.522227	WT	-0.432876	WT	-0.327596
TCGA-BT-A42E-01	WT	-0.155092	WT	-0.180849	MUT	-0.443507	WT	-0.366313
TCGA-BT-A42F-01	WT	-0.231371	WT	-0.308962	WT	-0.314287	WT	-0.304737
TCGA-C4-A0F0-01	WT	-0.152849	WT	-0.22495	WT	-0.180173	WT	-0.379705
TCGA-C4-A0F6-01	WT	-0.206691	WT	-0.569573	WT	-0.285087	WT	-0.353124
TCGA-CF-A1HR-01	WT	-0.0878662	WT	-0.461324	WT	-0.387285	WT	-0.319451
TCGA-CF-A1HS-01	WT	-0.158444	WT	-0.25875	WT	-0.214678	WT	-0.386887
TCGA-CF-A27C-01	WT	-0.124985	WT	-0.388168	MUT	-0.589206	WT	-0.170425
TCGA-CF-A3MF-01	WT	-0.126377	WT	0.0298797	WT	-0.371494	WT	-0.181114
TCGA-CF-A3MG-01	WT	-0.120234	WT	-0.539029	WT	-0.46375	DEL	-0.256936
TCGA-CF-A3MH-01	WT	-0.106876	WT	-0.269391	WT	-0.347559	DEL	-0.238806
TCGA-CF-A3MI-01	WT	-0.122641	WT	-0.388432	MUT	-0.454153	WT	-0.153162
TCGA-CF-A47S-01	WT	-0.126601	WT	-0.424137	WT	-0.428551	WT	-0.192647
TCGA-CF-A47T-01	WT	-0.213169	WT	-0.334692	WT	-0.3643	WT	-0.162838
TCGA-CF-A47V-01	WT	-0.0921142	WT	-0.180997	WT	-0.34148	WT	-0.159554
TCGA-CF-A47W-01	WT	-0.127897	WT	-0.503472	MUT	-0.51052	WT	-0.153041
TCGA-CF-A47X-01	WT	-0.129088	WT	-0.464811	WT	-0.382331	WT	-0.150717
TCGA-CF-A47Y-01	WT	-0.116886	WT	-0.161513	WT	-0.446905	WT	-0.224283
TCGA-CF-A5U8-01	WT	-0.123029	WT	-0.31036	MUT	-0.540653	WT	-0.160032
TCGA-CF-A5UA-01	WT	-0.174776	WT	-0.31924	WT	-0.411756	WT	-0.151531
TCGA-CF-A7I0-01	WT	-0.099651	WT	-0.289741	WT	-0.562123	WT	-0.140518
TCGA-CF-A8HX-01	WT	-0.090293	WT	-0.390507	WT	-0.452291	DEL	-0.199937
TCGA-CF-A8HY-01	WT	-0.078981	DEL	-0.340159	WT	-0.355246	WT	-0.20847
TCGA-CF-A9FF-01	WT	-0.104932	WT	-0.258378	WT	-0.390737	WT	-0.225389
TCGA-CF-A9FH-01	WT	-0.143907	WT	-0.350299	WT	-0.393985	WT	-0.146894
TCGA-CF-A9FL-01	WT	-0.169184	WT	-0.299901	WT	-0.327932	WT	-0.15462
TCGA-CF-A9FM-01	WT	-0.144886	WT	-0.428102	WT	-0.791222	WT	-0.122454
TCGA-CU-A0YN-01	WT	-0.17479	WT	-0.261663	WT	-0.26077	WT	-0.612784
TCGA-CU-A0YO-01	WT	-0.162277	WT	-0.375809	WT	-0.258474	WT	-0.282379
TCGA-CU-A0YR-01	WT	-0.110167	WT	-0.531939	WT	-0.34853	WT	-0.202956
TCGA-CU-A3KJ-01	MUT	-0.208755	DEL	-0.557167	WT	-0.2644	WT	-0.452996
TCGA-CU-A3QU-01	WT	-0.130517	DEL	-0.931361	WT	-0.281016	WT	-0.328009
TCGA-CU-A3YL-01	WT	-0.119796	WT	-0.365735	WT	-0.482418	WT	-0.267445
TCGA-CU-A5W6-01	WT	-0.15872	WT	-0.320763	WT	-0.335683	WT	-0.159599
TCGA-CU-A72E-01	WT	-0.18768	WT	-0.0266722	MUT	-0.473647	WT	-0.29517
TCGA-DK-A1A3-01	WT	-0.0723523	WT	-0.994385	WT	-0.261686	WT	-0.258995
TCGA-DK-A1A5-01	WT	-0.130235	WT	-0.383992	WT	-0.305746	WT	-0.235227
TCGA-DK-A1A7-01	WT	-0.186896	WT	-0.314141	WT	-0.426344	WT	-0.247707
TCGA-DK-A1AA-01	WT	-0.12834	WT	-0.345612	MUT	-0.500704	WT	-0.195089
TCGA-DK-A1AB-01	WT	-0.13556	WT	-0.197618	WT	-0.349623	WT	-0.321329
TCGA-DK-A1AD-01	WT	-0.20207	WT	-0.258724	WT	-0.377784	WT	-0.165616
TCGA-DK-A1AE-01	WT	-0.209729	WT	-0.182173	WT	-0.282942	WT	-0.306955
TCGA-DK-A1AF-01	WT	-0.103607	WT	-0.296136	MUT	-0.44421	WT	-0.187851
TCGA-DK-A1AG-01	WT	-0.131276	WT	-0.226212	WT	-0.380284	WT	-0.190796
TCGA-DK-A2HX-01	MUT	-0.123183	WT	-0.6406	WT	-0.359783	WT	-0.365843
TCGA-DK-A2I1-01	WT	-0.117349	WT	-0.55211	WT	-0.356929	WT	-0.195838
TCGA-DK-A2I2-01	MUT	-0.187297	WT	-0.0539967	WT	-0.126136	WT	-0.361442
TCGA-DK-A2I6-01	WT	-0.175483	WT	-0.332329	WT	-0.208196	WT	-0.195314
TCGA-DK-A3IK-01	WT	-0.153345	WT	-0.42173	WT	-0.46222	WT	-0.148235
TCGA-DK-A3IL-01	WT	-0.0855506	WT	-0.7927	WT	-0.436564	WT	-0.117725
TCGA-DK-A3IM-01	WT	-0.15021	WT	-0.238927	WT	-0.316533	WT	-0.392085
TCGA-DK-A3IN-01	WT	-0.157299	WT	-0.63976	WT	-0.319874	WT	-0.184657
TCGA-DK-A3IQ-01	WT	-0.229747	WT	-0.302642	WT	-0.361824	WT	-0.281466
TCGA-DK-A3IS-01	WT	-0.160374	WT	-0.366033	MUT	-0.58027	WT	-0.126804
TCGA-DK-A3IT-01	WT	-0.260614	WT	-0.165115	WT	-0.34223	WT	-0.215429
TCGA-DK-A3IU-01	WT	-0.15449	WT	-0.2627	WT	-0.322241	WT	-0.385851
TCGA-DK-A3IV-01	WT	-0.0716918	DEL	-0.631666	WT	-0.284196	WT	-0.291616
TCGA-DK-A3WX-01	WT	-0.243852	WT	-0.373871	WT	-0.31978	WT	-0.406296
TCGA-DK-A3WY-01	WT	-0.133781	WT	-0.40134	WT	-0.229847	WT	-0.193234
TCGA-DK-A3X2-01	WT	-0.0786884	DEL	-0.316248	MUT	-0.227888	WT	-0.15473
TCGA-DK-A6AV-01	WT	-0.18856	WT	-0.454033	WT	-0.491475	WT	-0.175092
TCGA-DK-A6B0-01	WT	-0.132072	WT	-0.387347	WT	-0.50953	WT	-0.144703
TCGA-DK-A6B1-01	WT	-0.0526077	DEL	-1.04367	WT	-0.31881	WT	-0.149399
TCGA-DK-A6B2-01	WT	-0.167538	WT	-0.374578	WT	-0.427376	WT	-0.215005
TCGA-DK-A6B5-01	WT	-0.317926	DEL	-0.397717	WT	-0.35297	DEL	-0.362474
TCGA-DK-AA6L-01	WT	-0.209046	DEL	-0.471136	WT	-0.428822	WT	-0.278882
TCGA-DK-AA6M-01	WT	-0.0816648	DEL	-0.491652	WT	-0.298691	WT	-0.334714
TCGA-DK-AA6P-01	WT	-0.0888571	WT	-0.407069	WT	-0.456135	WT	-0.208989
TCGA-DK-AA6Q-01	WT	-0.120846	DEL	-0.516189	WT	-0.432425	DEL	-0.395437
TCGA-DK-AA6R-01	WT	-0.120633	WT	-0.315879	WT	-0.137063	WT	-0.34717
TCGA-DK-AA6S-01	MUT	-0.0830845	DEL	-0.416124	WT	-0.349953	WT	-0.317101
TCGA-DK-AA6T-01	WT	-0.0101817	WT	-0.630621	WT	-0.457032	WT	-0.0665874
TCGA-DK-AA6U-01	WT	-0.100124	WT	-0.776696	WT	-0.347834	WT	-0.170194
TCGA-DK-AA6W-01	WT	-0.132433	WT	-0.259239	WT	-0.686905	WT	-0.142302
TCGA-DK-AA6X-01	WT	-0.0594185	WT	-0.492333	WT	-0.360694	WT	-0.21364
TCGA-DK-AA71-01	WT	-0.0590635	WT	-0.314896	MUT	-0.47685	WT	-0.143276
TCGA-DK-AA74-01	WT	-0.117051	WT	-0.225699	WT	-0.285033	WT	-0.260113
TCGA-DK-AA75-01	WT	-0.148732	WT	-0.775549	WT	-0.277283	WT	-0.218754
TCGA-DK-AA76-01	WT	-0.12183	WT	-0.401763	WT	-0.375941	WT	-0.194005
TCGA-DK-AA77-01	MUT	-0.0988796	WT	-0.513535	WT	-0.407802	WT	-0.204547
TCGA-E5-A2PC-01	WT	-0.263929	WT	-0.371618	MUT	-0.188459	WT	-0.230239
TCGA-E5-A4TZ-01	WT	-0.158424	WT	-0.388509	WT	-0.116085	WT	-0.268864
TCGA-E5-A4U1-01	WT	-0.0478136	WT	-0.546704	WT	-0.515935	WT	-0.122681
TCGA-E7-A3X6-01	WT	-0.113648	DEL	-0.120739	WT	-0.19012	DEL	-0.234337
TCGA-E7-A3Y1-01	WT	-0.123255	WT	-0.280611	MUT	-0.483416	WT	-0.19866
TCGA-E7-A4IJ-01	WT	-0.137556	WT	-0.852568	MUT	-0.565147	WT	-0.175208
TCGA-E7-A4XJ-01	WT	-0.143702	WT	-0.36005	WT	-0.355007	WT	-0.264698
TCGA-E7-A519-01	WT	-0.108969	WT	-0.197699	MUT	-0.191034	WT	-0.196508
TCGA-E7-A541-01	WT	-0.135961	WT	-0.572139	WT	-0.37748	WT	-0.183843
TCGA-E7-A5KE-01	WT	-0.140734	DEL	-0.779422	WT	-0.445336	WT	-0.166077
TCGA-E7-A5KF-01	WT	-0.187619	WT	-0.496704	MUT	-0.373771	WT	-0.0732889
TCGA-E7-A677-01	WT	-0.0730977	WT	-0.142623	WT	-0.553823	WT	-0.263967
TCGA-E7-A678-01	WT	-0.139667	WT	-0.44807	MUT	-0.535866	WT	-0.173926
TCGA-E7-A6MD-01	WT	-0.082519	WT	-0.239131	MUT	-0.551345	WT	-0.0914263
TCGA-E7-A6ME-01	WT	-0.200578	DEL	-0.623733	MUT	-0.202019	WT	-0.313052
TCGA-E7-A6MF-01	WT	-0.169376	WT	-0.574142	WT	-0.207391	WT	-0.114434
TCGA-E7-A7DU-01	WT	-0.111976	WT	-0.355406	MUT	-0.519093	WT	-0.171032
TCGA-E7-A7DV-01	WT	-0.308532	WT	-0.524057	WT	-0.397931	WT	-0.371299
TCGA-E7-A7PW-01	WT	-0.183326	WT	-0.582964	WT	-0.300359	WT	-0.222522
TCGA-E7-A85H-01	WT	-0.133012	WT	-0.92464	WT	-0.506899	WT	0.0610271
TCGA-E7-A8O7-01	WT	-0.0900209	WT	-0.518365	WT	-0.438471	WT	-0.111495
TCGA-E7-A97P-01	WT	-0.119648	WT	-0.296267	MUT	-0.459296	WT	-0.305167
TCGA-E7-A97Q-01	WT	-0.158305	WT	-0.664146	WT	-0.460353	DEL	-0.144879
TCGA-FD-A3B3-01	WT	-0.19225	WT	-0.125221	WT	-0.386186	WT	-0.389516
TCGA-FD-A3B5-01	WT	-0.291871	WT	-0.248746	MUT	-0.587323	WT	-0.529088
TCGA-FD-A3B6-01	WT	-0.257184	WT	-0.365386	WT	-0.234322	WT	-0.286717
TCGA-FD-A3B7-01	WT	-0.170121	WT	-0.118281	WT	-0.291057	WT	-0.331359
TCGA-FD-A3B8-01	WT	-0.187845	WT	-0.244864	WT	-0.352338	WT	-0.350065
TCGA-FD-A3N5-01	WT	-0.087569	WT	-0.141112	WT	-0.304123	WT	-0.539611
TCGA-FD-A3NA-01	WT	-0.145667	WT	-0.209228	MUT	-0.318023	WT	-0.32649
TCGA-FD-A3SJ-01	WT	-0.136304	WT	-0.468764	WT	-0.457198	WT	-0.218962
TCGA-FD-A3SL-01	WT	-0.103334	WT	-0.59301	MUT	-0.510199	WT	-0.158577
TCGA-FD-A3SM-01	MUT	-0.369094	WT	-0.440422	WT	-0.448222	DEL	-0.127436
TCGA-FD-A3SN-01	WT	-0.256277	DEL	-0.412091	WT	-0.304921	DEL	-0.300789
TCGA-FD-A3SO-01	WT	-0.204758	WT	0.0309984	WT	-0.207108	WT	-0.284198
TCGA-FD-A3SP-01	WT	-0.109005	WT	-0.132979	WT	-0.268545	WT	-0.365063
TCGA-FD-A3SQ-01	WT	-0.0488092	WT	-0.492989	MUT	-0.373779	WT	-0.205847
TCGA-FD-A3SR-01	WT	-0.144458	WT	-0.579319	WT	-0.268327	WT	-0.242153
TCGA-FD-A3SS-01	WT	-0.168396	DEL	-0.623914	WT	-0.267662	DEL	-0.296948
TCGA-FD-A43N-01	WT	-0.0740497	DEL	-0.539725	WT	-0.471872	WT	-0.222569
TCGA-FD-A43P-01	WT	-0.182677	WT	-0.741078	WT	-0.239329	WT	-0.316973
TCGA-FD-A43U-01	WT	-0.103229	WT	-0.398486	WT	-0.368819	WT	-0.140702
TCGA-FD-A43X-01	WT	-0.136488	WT	-0.355016	WT	-0.39503	WT	-0.177364
TCGA-FD-A43Y-01	WT	-0.16212	WT	-0.415395	WT	-0.332105	WT	-0.307344
TCGA-FD-A5BR-01	WT	-0.143387	WT	-0.483253	WT	-0.31297	WT	-0.162388
TCGA-FD-A5BS-01	WT	-0.226882	WT	-0.352122	WT	-0.369078	WT	-0.210151
TCGA-FD-A5BT-01	WT	-0.232866	WT	-0.466925	WT	-0.139731	WT	-0.290313
TCGA-FD-A5BU-01	WT	-0.119542	WT	-0.104738	WT	-0.32752	WT	-0.28744
TCGA-FD-A5BV-01	WT	-0.184683	WT	-0.426275	WT	-0.378256	DEL	-0.329099
TCGA-FD-A5BX-01	WT	-0.24834	WT	-0.243083	MUT	-0.416763	WT	-0.279355
TCGA-FD-A5BY-01	WT	-0.141958	DEL	-0.283852	WT	-0.284575	DEL	-0.382857
TCGA-FD-A5BZ-01	WT	-0.208483	WT	-0.48708	WT	-0.463302	WT	-0.274199
TCGA-FD-A5C0-01	WT	-0.134789	WT	-0.81274	WT	-0.33076	WT	-0.246128
TCGA-FD-A5C1-01	WT	-0.187309	WT	-0.152913	WT	-0.363418	WT	-0.261017
TCGA-FD-A62N-01	WT	-0.0795118	WT	-0.121159	WT	-0.291385	WT	-0.291591
TCGA-FD-A62O-01	WT	-0.207326	WT	-0.236283	WT	-0.400534	DEL	-0.251636
TCGA-FD-A62P-01	WT	-0.174277	WT	-0.155911	WT	-0.304993	WT	-0.162449
TCGA-FD-A62S-01	WT	-0.26509	WT	-0.38295	WT	-0.2414	WT	-0.237521
TCGA-FD-A6TA-01	MUT	-0.0966757	WT	-0.0755953	MUT	-0.560468	WT	-0.0637036
TCGA-FD-A6TB-01	WT	-0.232119	WT	-0.349182	WT	-0.285391	WT	-0.228518
TCGA-FD-A6TD-01	WT	-0.0601326	WT	-0.208835	WT	-0.319542	WT	-0.377171
TCGA-FD-A6TE-01	WT	-0.284892	DEL	-0.725948	WT	-0.26509	WT	-0.274312
TCGA-FD-A6TF-01	WT	-0.147691	WT	-0.316243	WT	-0.125895	WT	-0.331541
TCGA-FD-A6TG-01	WT	-0.113472	WT	-0.283815	WT	-0.492543	WT	-0.277569
TCGA-FD-A6TH-01	WT	-0.194588	WT	-0.571509	WT	-0.20835	WT	-0.238524
TCGA-FD-A6TI-01	MUT	-0.190923	WT	-0.572025	WT	-0.348042	WT	-0.309765
TCGA-FD-A6TK-01	WT	-0.232189	WT	-0.352324	WT	-0.302726	WT	-0.349696
TCGA-FJ-A3Z7-01	WT	-0.0563342	WT	-0.751468	WT	-0.397272	WT	-0.270769
TCGA-FJ-A3Z9-01	WT	-0.146738	WT	-0.279357	WT	-0.636107	WT	-0.153541
TCGA-FJ-A3ZE-01	MUT	-0.148844	WT	-0.576939	MUT	-0.436631	WT	-0.150963
TCGA-FJ-A3ZF-01	MUT	-0.122236	DEL	-0.701833	WT	-0.448092	DEL	-0.239321
TCGA-FJ-A871-01	WT	-0.0405017	WT	-0.383646	WT	-0.416781	WT	-0.308994
TCGA-FT-A3EE-01	WT	-0.118049	WT	-0.359867	WT	-0.296744	WT	-0.30413
TCGA-FT-A61P-01	WT	-0.133295	WT	-0.501271	WT	-0.315439	WT	-0.224129
TCGA-G2-A2EF-01	MUT	-0.101365	WT	-0.209766	WT	-0.295731	WT	-0.334574
TCGA-G2-A2EJ-01	WT	-0.205214	WT	-0.296158	WT	-0.277502	WT	-0.372845
TCGA-G2-A2EK-01	WT	-0.148444	WT	-0.340988	WT	-0.449004	WT	-0.216932
TCGA-G2-A2ES-01	MUT	-0.016133	WT	-0.176359	WT	-0.331714	WT	-0.327914
TCGA-G2-A3IB-01	WT	-0.13754	WT	-0.270373	WT	-0.228853	DEL	-0.342599
TCGA-G2-A3IE-01	WT	-0.136926	WT	-0.472082	WT	-0.508019	DEL	-0.138355
TCGA-G2-A3VY-01	MUT	-0.144781	DEL	-1.02735	WT	-0.367582	DEL	-0.151121
TCGA-G2-AA3B-01	WT	-0.0786837	WT	-0.515848	WT	-0.472371	WT	-0.0944889
TCGA-G2-AA3C-01	WT	-0.244982	WT	-0.314849	WT	-0.260536	WT	-0.21213
TCGA-G2-AA3D-01	WT	-0.13543	WT	-0.520599	MUT	-0.80048	WT	-0.11214
TCGA-G2-AA3F-01	WT	-0.139255	WT	-0.66472	WT	-0.456984	WT	-0.248014
TCGA-GC-A3BM-01	WT	-0.187578	WT	-0.390111	WT	-0.18652	WT	-0.114123
TCGA-GC-A3I6-01	WT	-0.191299	WT	-0.305959	WT	-0.23513	WT	-0.277267
TCGA-GC-A3OO-01	WT	-0.082773	WT	-0.161246	WT	-0.385257	WT	-0.111142
TCGA-GC-A3RB-01	WT	-0.12883	WT	-0.432967	WT	-0.308542	DEL	-0.208682
TCGA-GC-A3RC-01	WT	-0.127456	WT	-0.226292	WT	-0.391007	WT	-0.38858
TCGA-GC-A3RD-01	WT	-0.149814	WT	-0.396651	WT	-0.387944	WT	-0.169018
TCGA-GC-A3WC-01	WT	-0.122102	WT	-0.318869	WT	-0.348138	WT	-0.267041
TCGA-GC-A3YS-01	WT	-0.135141	WT	-0.241992	WT	-0.421506	WT	-0.372336
TCGA-GC-A4ZW-01	WT	-0.0342262	WT	-0.645771	WT	-0.418152	WT	-0.231874
TCGA-GC-A6I1-01	WT	-0.218119	WT	-0.219305	WT	-0.416856	WT	-0.454376
TCGA-GC-A6I3-01	WT	-0.139249	WT	-0.620098	WT	-0.273449	WT	-0.159462
TCGA-GD-A2C5-01	WT	-0.115359	WT	-0.422617	WT	-0.277776	DEL	-0.0815688
TCGA-GD-A3OP-01	WT	-0.105487	WT	-0.533746	WT	-0.415999	WT	-0.173566
TCGA-GD-A3OQ-01	WT	-0.044431	WT	-0.314906	WT	-0.266849	WT	-0.296009
TCGA-GD-A3OS-01	WT	-0.0709011	WT	-0.824896	WT	-0.244345	WT	-0.335256
TCGA-GD-A6C6-01	WT	-0.121824	DEL	-0.256429	MUT	-0.29709	DEL	-0.232655
TCGA-GD-A76B-01	WT	-0.151884	WT	-0.781267	WT	-0.347322	WT	-0.205411
TCGA-GU-A42P-01	WT	-0.13553	WT	-0.848525	WT	-0.54347	WT	-0.104281
TCGA-GU-A42Q-01	WT	-0.282175	WT	-0.248423	WT	-0.318276	WT	-0.346024
TCGA-GU-A42R-01	WT	-0.169336	WT	-0.475156	WT	-0.553292	WT	-0.0967566
TCGA-GU-A762-01	WT	-0.0663522	WT	-0.219919	WT	-0.280358	WT	-0.260227
TCGA-GU-A763-01	WT	-0.168808	WT	-0.230647	WT	-0.339342	WT	-0.12303
TCGA-GU-A764-01	WT	-0.205002	WT	-0.375908	WT	-0.217146	WT	-0.205271
TCGA-GU-A766-01	WT	-0.170098	WT	-0.201813	WT	-0.373691	WT	-0.367346
TCGA-GU-A767-01	MUT	-0.119172	WT	-0.346984	WT	-0.468906	WT	-0.126653
TCGA-GU-AATO-01	WT	-0.209846	WT	-0.570947	WT	-0.333965	WT	-0.348609
TCGA-GU-AATP-01	WT	-0.131274	WT	-0.487582	WT	-0.484582	WT	-0.308692
TCGA-GU-AATQ-01	WT	-0.16455	WT	-0.41658	WT	-0.334513	DEL	-0.357141
TCGA-GV-A3JV-01	WT	-0.0763661	WT	-0.363305	WT	-0.441783	WT	-0.170977
TCGA-GV-A3JW-01	WT	-0.0850393	WT	-0.73793	WT	-0.456228	WT	-0.182357
TCGA-GV-A3JX-01	WT	-0.183454	DEL	-0.858121	WT	-0.293128	DEL	-0.296006
TCGA-GV-A3JZ-01	WT	-0.117608	WT	-0.656293	WT	-0.355418	WT	-0.200461
TCGA-GV-A3QF-01	WT	-0.210283	WT	-0.543426	WT	-0.386592	WT	-0.137684
TCGA-GV-A3QG-01	WT	-0.186655	WT	-0.517796	WT	-0.26398	WT	-0.209586
TCGA-GV-A3QH-01	WT	-0.0982111	WT	-0.703587	WT	-0.395079	WT	-0.239511
TCGA-GV-A3QI-01	WT	-0.146883	DEL	-0.61173	WT	-0.343825	WT	-0.671414
TCGA-GV-A3QK-01	WT	-0.146437	WT	-0.346449	WT	-0.610876	WT	-0.192928
TCGA-GV-A40E-01	WT	-0.177359	WT	-0.425492	WT	-0.272522	WT	-0.359526
TCGA-GV-A40G-01	WT	-0.0911647	WT	-0.964093	WT	-0.363588	DEL	-0.188182
TCGA-GV-A6ZA-01	WT	-0.146285	WT	-0.270965	WT	-0.499041	WT	-0.178248
TCGA-H4-A2HO-01	WT	-0.0992631	WT	-0.565724	WT	-0.39072	WT	-0.0956169
TCGA-H4-A2HQ-01	WT	-0.205175	WT	-0.467189	MUT	-0.587171	DEL	-0.181457
TCGA-HQ-A2OE-01	WT	-0.043578	WT	-0.611696	WT	-0.46593	DEL	-0.356521
TCGA-HQ-A2OF-01	WT	-0.204542	WT	-0.734144	WT	-0.403767	DEL	-0.205643
TCGA-HQ-A5ND-01	WT	-0.209938	WT	-0.210055	WT	-0.192792	WT	-0.430526
TCGA-HQ-A5NE-01	WT	-0.201988	WT	-0.162753	WT	-0.29511	WT	-0.287261
TCGA-K4-A3WS-01	WT	-0.147116	WT	-0.384847	WT	-0.466642	WT	-0.217057
TCGA-K4-A3WU-01	WT	-0.17168	WT	-0.435642	WT	-0.449228	WT	-0.366204
TCGA-K4-A3WV-01	WT	-0.151011	WT	-0.521646	WT	-0.394682	WT	-0.228814
TCGA-K4-A4AB-01	WT	-0.157317	WT	-0.260567	WT	-0.274749	WT	-0.242666
TCGA-K4-A4AC-01	WT	-0.132426	WT	-0.258429	WT	-0.250682	WT	-0.317297
TCGA-K4-A5RH-01	WT	-0.08282	WT	-0.331078	WT	-0.185951	WT	-0.292824
TCGA-K4-A5RI-01	WT	-0.210669	WT	-0.292854	WT	-0.26489	WT	-0.345875
TCGA-K4-A5RJ-01	WT	-0.280158	WT	-0.407674	WT	-0.223173	WT	-0.264294
TCGA-K4-A6FZ-01	WT	-0.124165	WT	-0.205527	WT	-0.37033	WT	-0.331536
TCGA-K4-A6MB-01	WT	-0.125039	WT	-0.378625	WT	-0.307419	WT	-0.169367
TCGA-K4-A83P-01	WT	-0.0969404	WT	-0.33178	MUT	-0.399525	WT	-0.172108
TCGA-K4-AAQO-01	WT	-0.138257	WT	-0.24474	WT	-0.387509	WT	-0.246645
TCGA-KQ-A41N-01	WT	-0.112899	WT	-0.388303	WT	-0.408951	DEL	-0.383319
TCGA-KQ-A41O-01	WT	-0.160241	WT	-0.520769	MUT	-0.556642	DEL	-0.222756
TCGA-KQ-A41P-01	WT	-0.240773	WT	-0.431124	WT	-0.457386	WT	-0.193452
TCGA-KQ-A41Q-01	WT	-0.201528	WT	-0.680602	WT	-0.398941	WT	-0.0735653
TCGA-KQ-A41S-01	MUT	-0.153014	WT	-0.649617	WT	-0.375101	WT	-0.326826
TCGA-LC-A66R-01	WT	-0.0542701	WT	-0.0264769	WT	-0.236671	WT	-0.315193
TCGA-LT-A5Z6-01	WT	-0.168063	DEL	-0.760115	WT	-0.373032	WT	-0.212373
TCGA-LT-A8JT-01	WT	-0.123738	WT	-0.270469	WT	-0.412404	WT	-0.124301
TCGA-PQ-A6FI-01	WT	-0.140513	WT	-0.307952	MUT	-0.525521	WT	-0.394985
TCGA-PQ-A6FN-01	WT	-0.129157	WT	-0.362086	WT	-0.280354	WT	-0.477712
TCGA-R3-A69X-01	WT	-0.120478	WT	-0.459339	MUT	-0.619363	WT	-0.250451
TCGA-S5-A6DX-01	WT	-0.0586202	WT	-0.296776	WT	-0.507238	WT	-0.210744
TCGA-S5-AA26-01	WT	-0.170876	WT	-0.165508	WT	-0.361714	WT	-0.192594
TCGA-SY-A9G0-01	WT	-0.114884	WT	-0.522685	WT	-0.355013	WT	-0.211779
TCGA-UY-A78L-01	WT	-0.179356	WT	-0.409533	WT	-0.297256	WT	-0.253632
TCGA-UY-A78M-01	WT	-0.173769	WT	-0.591466	MUT	-0.409573	WT	-0.17493
TCGA-UY-A78N-01	WT	-0.0991994	WT	-0.611805	WT	-0.390534	WT	-0.168336
TCGA-UY-A78O-01	WT	-0.15613	WT	-0.628982	WT	-0.46182	WT	-0.280332
TCGA-UY-A78P-01	WT	-0.148264	WT	-0.224188	WT	-0.235733	WT	-0.25127
TCGA-UY-A8OB-01	MUT	-0.134439	WT	-0.229504	WT	-0.289804	WT	-0.376368
TCGA-UY-A8OC-01	WT	-0.0540493	WT	-0.228688	WT	-0.2266	WT	-0.234736
TCGA-UY-A8OD-01	MUT	-0.167222	DEL	-0.586811	WT	-0.309892	DEL	-0.216605
TCGA-UY-A9PA-01	MUT	-0.187039	WT	-0.45079	WT	-0.353563	WT	-0.204323
TCGA-UY-A9PB-01	WT	-0.195412	WT	-0.631846	WT	-0.306809	WT	-0.322891
TCGA-UY-A9PD-01	WT	-0.234274	WT	-0.662716	WT	-0.514558	DEL	-0.148269
TCGA-UY-A9PE-01	WT	-0.135056	WT	-0.533271	WT	-0.406545	WT	-0.193617
TCGA-UY-A9PF-01	WT	-0.197486	WT	-0.618266	WT	-0.459732	WT	-0.17856
TCGA-UY-A9PH-01	WT	-0.179125	WT	-0.515264	WT	-0.401149	WT	-0.0989755
TCGA-XF-A8HB-01	WT	-0.202382	WT	-0.455935	WT	-0.440354	WT	-0.303611
TCGA-XF-A8HC-01	WT	-0.069981	DEL	-0.676325	WT	-0.248517	DEL	-0.1916
TCGA-XF-A8HD-01	WT	-0.313178	WT	-0.46776	WT	-0.381989	WT	-0.229731
TCGA-XF-A8HE-01	WT	-0.14437	WT	-0.115763	WT	-0.3402	WT	-0.285541
TCGA-XF-A8HF-01	WT	-0.2048	WT	-0.807066	WT	-0.282928	DEL	-0.131338
TCGA-XF-A8HG-01	WT	-0.154015	WT	-0.402667	WT	-0.424947	DEL	-0.27781
TCGA-XF-A8HH-01	WT	-0.118061	WT	-0.687503	WT	-0.445447	WT	-0.142094
TCGA-XF-A8HI-01	WT	-0.145082	WT	-0.368597	MUT	-0.562868	WT	-0.14313
TCGA-XF-A9SH-01	WT	-0.191209	WT	-0.179259	WT	-0.401876	WT	-0.158765
TCGA-XF-A9SI-01	WT	-0.0855559	WT	-0.580492	MUT	-0.409762	WT	-0.246743
TCGA-XF-A9SJ-01	WT	-0.203006	WT	-0.414286	WT	-0.313822	WT	-0.522415
TCGA-XF-A9SK-01	WT	-0.0998505	WT	-0.454264	WT	-0.559334	WT	-0.320392
TCGA-XF-A9SL-01	WT	-0.138962	WT	-0.213129	WT	-0.44313	WT	-0.193943
TCGA-XF-A9SM-01	WT	-0.120094	WT	-0.451033	WT	-0.204555	WT	-0.276448
TCGA-XF-A9SP-01	WT	-0.228073	WT	-0.272954	WT	-0.34591	WT	-0.238105
TCGA-XF-A9ST-01	WT	-0.178843	WT	-0.494496	MUT	-0.527485	WT	-0.203668
TCGA-XF-A9SU-01	WT	-0.0394327	WT	-0.433292	WT	-0.465419	WT	-0.189165
TCGA-XF-A9SV-01	WT	-0.0630946	WT	-0.58745	WT	-0.473998	WT	-0.235406
TCGA-XF-A9SW-01	WT	-0.179018	WT	-0.298615	WT	-0.379401	WT	-0.407692
TCGA-XF-A9SX-01	WT	-0.186231	WT	-0.55052	WT	-0.176147	WT	-0.293298
TCGA-XF-A9SY-01	WT	-0.0443568	WT	-0.2524	WT	-0.26854	WT	-0.513898
TCGA-XF-A9SZ-01	WT	-0.139694	WT	-0.75326	WT	-0.470394	WT	-0.210665
TCGA-XF-A9T2-01	WT	-0.18013	WT	-0.180529	MUT	-0.553154	WT	-0.120324
TCGA-XF-A9T3-01	WT	-0.209921	WT	-0.359241	MUT	-0.351572	WT	-0.346199
TCGA-XF-A9T4-01	WT	-0.0763487	WT	-0.489432	WT	-0.317349	WT	-0.242258
TCGA-XF-A9T5-01	WT	-0.25917	WT	-0.408339	WT	-0.224216	WT	-0.221624
TCGA-XF-A9T6-01	WT	-0.10532	DEL	-0.343853	WT	-0.293697	WT	-0.347118
TCGA-XF-A9T8-01	WT	-0.0782937	WT	-0.0491444	WT	-0.194243	WT	-0.237413
TCGA-XF-AAME-01	WT	-0.196618	WT	-0.15975	WT	-0.315892	WT	-0.322089
TCGA-XF-AAMH-01	WT	-0.0901494	WT	0.0222344	WT	-0.358595	WT	-0.280673
TCGA-XF-AAMJ-01	WT	-0.159071	WT	-0.361298	WT	-0.432543	WT	-0.226723
TCGA-XF-AAML-01	WT	-0.106603	DEL	-0.770991	WT	-0.292063	WT	-0.204695
TCGA-XF-AAMQ-01	WT	-0.124297	WT	-0.476265	WT	-0.448445	WT	-0.142175
TCGA-XF-AAMR-01	WT	-0.107197	WT	-0.246913	WT	-0.364056	WT	-0.190168
TCGA-XF-AAMT-01	WT	-0.0439477	WT	-0.118678	WT	-0.241891	WT	-0.38797
TCGA-XF-AAMW-01	WT	-0.100193	WT	0.0832588	WT	-0.362573	WT	-0.35703
TCGA-XF-AAMX-01	MUT	-0.427689	WT	-0.750083	WT	-0.556234	WT	0.0161387
TCGA-XF-AAMY-01	WT	-0.145258	DEL	-0.381398	WT	-0.502987	WT	-0.129765
TCGA-XF-AAMZ-01	WT	-0.140967	WT	-0.455253	WT	-0.406059	WT	-0.10641
TCGA-XF-AAN0-01	WT	-0.12231	WT	-0.621723	WT	-0.183094	WT	-0.275015
TCGA-XF-AAN1-01	WT	-0.1495	WT	-0.356284	WT	-0.456023	WT	-0.17058
TCGA-XF-AAN2-01	WT	-0.0768382	DEL	-0.228649	WT	-0.392438	WT	-0.403963
TCGA-XF-AAN3-01	WT	-0.121677	WT	-0.131617	WT	-0.225662	WT	-0.259285
TCGA-XF-AAN4-01	WT	-0.104642	WT	-0.123598	WT	-0.278318	WT	-0.326866
TCGA-XF-AAN5-01	WT	-0.135726	WT	-0.144994	MUT	-0.258613	WT	-0.41326
TCGA-XF-AAN7-01	WT	0.0116386	WT	-0.317905	WT	-0.140532	DEL	-0.231931
TCGA-XF-AAN8-01	WT	-0.0992957	WT	-0.310318	WT	-0.308402	WT	-0.248891
TCGA-YC-A8S6-01	WT	-0.050473	WT	-0.348557	MUT	-0.642492	WT	-0.115658
TCGA-YC-A9TC-01	WT	-0.120642	WT	-0.322604	WT	-0.396318	WT	-0.275775
TCGA-YF-AA3L-01	WT	-0.134742	WT	-0.529659	WT	-0.43753	DEL	-0.287173
TCGA-YF-AA3M-01	WT	-0.0800718	WT	-0.334224	WT	-0.30643	WT	-0.221967
TCGA-ZF-A9R0-01	WT	-0.149295	WT	-0.475292	WT	-0.425065	DEL	-0.167571
TCGA-ZF-A9R1-01	WT	-0.125052	WT	-0.379399	WT	-0.662455	DEL	-0.20948
TCGA-ZF-A9R2-01	WT	-0.0966368	WT	-0.50104	MUT	-0.61978	WT	-0.0951007
TCGA-ZF-A9R3-01	WT	-0.0734906	WT	-0.458702	WT	-0.45729	WT	-0.226197
TCGA-ZF-A9R4-01	WT	-0.118789	WT	-0.612388	WT	-0.40597	WT	-0.158842
TCGA-ZF-A9R5-01	MUT	-0.163934	WT	-0.315225	WT	-0.30142	WT	-0.231048
TCGA-ZF-A9R7-01	WT	-0.140591	WT	-0.416019	WT	-0.450344	WT	-0.186063
TCGA-ZF-A9R9-01	WT	-0.0511205	DEL	-0.207447	WT	-0.520346	DEL	-0.221407
TCGA-ZF-A9RE-01	WT	-0.154795	WT	0.174409	MUT	-0.288516	WT	-0.468668
TCGA-ZF-A9RF-01	MUT	-0.180768	WT	-0.568632	WT	-0.286393	WT	-0.261464
TCGA-ZF-A9RL-01	WT	-0.119234	WT	-0.231114	WT	-0.474349	DEL	-0.150307
TCGA-ZF-A9RM-01	WT	-0.139979	WT	-0.817889	WT	-0.444772	WT	-0.107564
TCGA-ZF-A9RN-01	WT	-0.171391	DEL	-0.498823	WT	-0.403144	WT	-0.41773
TCGA-ZF-AA4N-01	WT	-0.141831	WT	-0.278652	WT	-0.279333	WT	-0.378552
TCGA-ZF-AA4R-01	WT	-0.20924	DEL	-0.658469	WT	-0.255711	DEL	-0.277946
TCGA-ZF-AA4T-01	WT	-0.155276	WT	-0.738368	WT	-0.384862	WT	-0.298876
TCGA-ZF-AA4U-01	WT	-0.185371	WT	-0.498724	WT	-0.65595	WT	-0.168637
TCGA-ZF-AA4V-01	WT	-0.119826	WT	-0.301677	WT	-0.249721	WT	-0.250409
TCGA-ZF-AA4W-01	WT	-0.28331	WT	-0.304367	WT	-0.20291	WT	-0.398486
TCGA-ZF-AA4X-01	WT	-0.162546	WT	-0.616782	WT	-0.299319	WT	-0.314587
TCGA-ZF-AA51-01	WT	0.010128	WT	-0.44385	WT	-0.332596	WT	-0.280162
TCGA-ZF-AA52-01	WT	-0.140505	WT	-0.5347	WT	-0.355051	WT	-0.372949
TCGA-ZF-AA53-01	WT	-0.140239	WT	-0.251579	MUT	-0.603394	WT	-0.458989
TCGA-ZF-AA54-01	WT	-0.105919	WT	-0.324017	WT	-0.299571	WT	-0.249314
TCGA-ZF-AA56-01	WT	-0.115711	WT	-0.213668	WT	-0.395557	WT	-0.353758
TCGA-ZF-AA58-01	WT	-0.154126	WT	-0.315651	WT	-0.244306	WT	-0.276004
TCGA-ZF-AA5H-01	WT	-0.177749	WT	-0.400065	WT	-0.293081	WT	-0.274926
TCGA-ZF-AA5N-01	WT	-0.178428	WT	-0.210791	WT	-0.338522	WT	-0.261928
TCGA-ZF-AA5P-01	WT	-0.165395	WT	-0.475538	WT	-0.313644	WT	-0.16465
TCGA-3C-AAAU-01	WT	-0.291334	DEL	-1.23005	WT	-0.171283	WT	-0.0631203
TCGA-3C-AALI-01	WT	-0.19357	DEL	-0.949019	WT	-0.411913	WT	-0.219428
TCGA-3C-AALJ-01	WT	-0.0767642	DEL	-1.09013	WT	-0.356757	WT	-0.120093
TCGA-3C-AALK-01	WT	-0.104449	WT	-0.915726	WT	-0.322275	WT	-0.204034
TCGA-4H-AAAK-01	WT	-0.0395438	WT	-0.671904	WT	-0.307404	WT	-0.280831
TCGA-5L-AAT0-01	WT	-0.118642	WT	-0.637252	WT	-0.297976	WT	-0.295683
TCGA-5T-A9QA-01	WT	-0.206603	WT	-0.963035	WT	-0.344702	DEL	-0.198097
TCGA-A1-A0SB-01	WT	0.0155347	WT	-0.347032	WT	-0.311113	WT	-0.244861
TCGA-A1-A0SD-01	WT	-0.210144	DEL	-0.97046	WT	-0.260729	WT	-0.253511
TCGA-A1-A0SE-01	WT	-0.0863748	WT	-0.784306	WT	-0.228165	WT	-0.309226
TCGA-A1-A0SF-01	WT	-0.0490834	WT	-0.775498	WT	-0.281183	WT	-0.278974
TCGA-A1-A0SG-01	WT	-0.0380763	WT	-0.85771	WT	-0.246053	WT	-0.267247
TCGA-A1-A0SH-01	WT	-0.131025	WT	-0.799316	WT	-0.217866	WT	-0.34091
TCGA-A1-A0SI-01	WT	-0.0483808	WT	-0.719598	WT	-0.235174	WT	-0.277262
TCGA-A1-A0SJ-01	WT	-0.174962	DEL	-1.14115	WT	-0.170849	WT	-0.234575
TCGA-A1-A0SK-01	WT	-0.0376771	DEL	-0.427293	WT	-0.138217	DEL	-0.258236
TCGA-A1-A0SM-01	WT	-0.0894381	WT	-0.79363	WT	-0.264369	WT	-0.281873
TCGA-A1-A0SN-01	WT	0.0350662	WT	-0.873775	WT	-0.229732	WT	-0.185779
TCGA-A1-A0SO-01	WT	0.0029784	WT	-0.79409	WT	-0.491103	DEL	-0.220458
TCGA-A1-A0SP-01	WT	0.0209135	WT	-0.54956	WT	-0.252975	WT	-0.233953
TCGA-A2-A04N-01	WT	-0.0490176	WT	-0.798601	WT	-0.253693	WT	-0.26647
TCGA-A2-A04R-01	WT	-0.0493876	DEL	-0.928259	WT	-0.269931	WT	-0.230746
TCGA-A2-A04U-01	WT	0.0435091	WT	-0.706292	WT	-0.488272	DEL	-0.106876
TCGA-A2-A04W-01	WT	-0.0652528	WT	-1.2442	WT	-0.30958	WT	-0.342741
TCGA-A2-A0CK-01	WT	-0.151354	WT	-0.622612	WT	-0.266351	WT	-0.216835
TCGA-A2-A0CL-01	WT	-0.0441963	WT	-1.11032	WT	-0.35117	WT	-0.15712
TCGA-A2-A0CR-01	WT	-0.129085	WT	-0.974147	MUT	-0.229101	WT	-0.214879
TCGA-A2-A0CS-01	WT	-0.0574326	WT	-1.01258	WT	-0.269159	WT	-0.245365
TCGA-A2-A0CV-01	WT	-0.135725	WT	-0.931609	WT	-0.234049	WT	-0.251854
TCGA-A2-A0CW-01	WT	-0.143681	DEL	-1.12121	WT	-0.34465	WT	-0.24549
TCGA-A2-A0D3-01	WT	-0.061723	WT	-0.827438	WT	-0.277978	WT	-0.216445
TCGA-A2-A0EN-01	WT	-0.131514	WT	-0.789231	WT	-0.310118	WT	-0.238147
TCGA-A2-A0EP-01	WT	-0.195791	WT	-0.792876	WT	-0.32685	WT	-0.122214
TCGA-A2-A0ES-01	WT	-0.163104	WT	-0.792798	WT	-0.239593	WT	-0.288935
TCGA-A2-A0EW-01	WT	-0.14908	WT	-0.788802	WT	-0.230991	WT	-0.283284
TCGA-A2-A0ST-01	WT	-0.0881045	WT	-0.556269	WT	-0.199496	WT	-0.259382
TCGA-A2-A0SU-01	WT	-0.10807	DEL	-0.663063	WT	-0.175309	WT	-0.242208
TCGA-A2-A0SX-01	WT	0.032772	WT	-0.40823	MUT	-0.405539	WT	-0.166601
TCGA-A2-A0SY-01	WT	-0.117473	WT	-0.888802	WT	-0.238208	WT	-0.171431
TCGA-A2-A0T0-01	MUT	0.0176251	WT	-0.441708	WT	-0.245081	WT	-0.231604
TCGA-A2-A0T1-01	WT	-0.163433	WT	-0.869262	WT	-0.336831	WT	-0.0736482
TCGA-A2-A0T3-01	WT	-0.0363415	WT	-0.85731	WT	-0.251089	WT	-0.239289
TCGA-A2-A0T4-01	WT	-0.123347	WT	-0.95163	WT	-0.202651	WT	-0.239114
TCGA-A2-A0T5-01	WT	-0.106664	WT	-0.78042	WT	-0.202269	WT	-0.24026
TCGA-A2-A0T6-01	WT	-0.0698154	DEL	-0.876125	WT	-0.247577	WT	-0.250118
TCGA-A2-A0T7-01	WT	-0.103497	WT	-1.0552	WT	-0.273818	WT	-0.358206
TCGA-A2-A0YC-01	WT	-0.179769	WT	-0.84693	WT	-0.298023	WT	-0.113296
TCGA-A2-A0YD-01	WT	-0.122023	WT	-0.886644	WT	-0.299293	WT	-0.22222
TCGA-A2-A0YE-01	WT	0.0890903	WT	-0.887375	WT	-0.256383	WT	-0.159135
TCGA-A2-A0YF-01	WT	-0.0366025	DEL	-1.05148	WT	-0.188814	WT	-0.132721
TCGA-A2-A0YG-01	WT	-0.0160058	WT	-0.794896	WT	-0.347896	WT	-0.148914
TCGA-A2-A0YH-01	WT	-0.0876934	WT	-0.777397	WT	-0.235686	WT	-0.256711
TCGA-A2-A0YI-01	WT	-0.0886402	WT	-0.851461	WT	-0.223628	WT	-0.311521
TCGA-A2-A0YJ-01	WT	0.0556537	WT	-0.579781	WT	-0.341989	DEL	-0.325085
TCGA-A2-A0YK-01	WT	-0.1465	WT	-0.921518	WT	-0.268927	WT	-0.253244
TCGA-A2-A0YL-01	WT	-0.0928125	WT	-0.75395	WT	-0.243515	WT	-0.254163
TCGA-A2-A0YM-01	WT	0.041876	WT	-0.497583	WT	-0.27451	WT	-0.362063
TCGA-A2-A0YT-01	WT	-0.0522822	WT	-0.987967	WT	-0.269289	WT	-0.308321
TCGA-A2-A1FV-01	WT	-0.210172	WT	-0.752162	WT	-0.199573	WT	-0.109741
TCGA-A2-A1FW-01	WT	-0.113683	WT	-1.03543	WT	-0.271856	WT	-0.0763319
TCGA-A2-A1FX-01	WT	-0.0843177	WT	-0.944145	WT	-0.22763	WT	-0.191901
TCGA-A2-A1FZ-01	WT	-0.133435	WT	-0.740655	WT	-0.172177	WT	-0.264934
TCGA-A2-A1G0-01	WT	-0.0559721	WT	-0.833811	WT	-0.233473	WT	-0.345682
TCGA-A2-A1G1-01	WT	0.0681676	WT	-0.642662	WT	-0.252536	WT	-0.257755
TCGA-A2-A1G6-01	WT	-0.17102	WT	-0.717498	WT	-0.29563	WT	-0.254934
TCGA-A2-A259-01	WT	-0.0725101	WT	-0.836028	WT	-0.251962	WT	-0.212517
TCGA-A2-A25A-01	WT	-0.0900759	WT	-0.878683	WT	-0.269726	WT	-0.191273
TCGA-A2-A25B-01	WT	-0.0141328	DEL	-0.916207	WT	-0.326968	WT	-0.212196
TCGA-A2-A25C-01	WT	-0.116718	DEL	-1.05226	WT	-0.263805	WT	-0.275582
TCGA-A2-A25D-01	WT	-0.122971	WT	-0.800011	WT	-0.280595	WT	-0.128024
TCGA-A2-A25E-01	WT	-0.100181	WT	-0.992834	WT	-0.278617	WT	-0.166924
TCGA-A2-A25F-01	WT	-0.105862	WT	-0.354153	WT	-0.29582	WT	-0.326068
TCGA-A2-A3KD-01	WT	-0.10805	WT	-0.849322	WT	-0.197052	WT	-0.302377
TCGA-A2-A3XT-01	WT	0.0229893	WT	-0.496521	WT	-0.238272	WT	-0.210937
TCGA-A2-A3XU-01	WT	-0.00530079	DEL	-0.318329	WT	-0.314075	WT	-0.268454
TCGA-A2-A3XV-01	WT	-0.375757	WT	-0.985536	MUT	-0.46286	WT	-0.176896
TCGA-A2-A3XW-01	WT	-0.0834187	WT	-0.633849	WT	-0.277817	WT	-0.279051
TCGA-A2-A3XX-01	WT	-0.0127169	WT	-0.566657	WT	-0.297367	WT	-0.230946
TCGA-A2-A3XZ-01	WT	-0.171575	WT	-0.856241	WT	-0.368162	WT	-0.216336
TCGA-A2-A3Y0-01	WT	-0.119045	WT	-0.3025	WT	-0.54271	WT	-0.517696
TCGA-A2-A4S1-01	WT	-0.236975	WT	-0.363362	WT	-0.838609	WT	-0.174114
TCGA-A2-A4S2-01	WT	-0.0911101	WT	-0.899596	WT	-0.360113	WT	-0.341972
TCGA-A2-A4S3-01	WT	-0.00307238	WT	-0.773711	WT	-0.355936	WT	-0.233359
TCGA-A7-A0CE-01	WT	0.0787126	WT	-0.463206	WT	-0.154625	DEL	-0.388359
TCGA-A7-A0CH-01	WT	-0.0677923	WT	-0.712954	WT	-0.193688	WT	-0.173622
TCGA-A7-A0D9-01	WT	-0.121252	WT	-0.983728	WT	-0.282613	WT	-0.253959
TCGA-A7-A0DA-01	WT	0.00174776	WT	-0.645913	WT	-0.323097	DEL	-0.325563
TCGA-A7-A0DB-01	WT	-0.174886	DEL	-0.656138	WT	-0.427649	WT	-0.224519
TCGA-A7-A13D-01	WT	-0.136469	WT	-0.453232	WT	-0.329055	WT	-0.349464
TCGA-A7-A13E-01	WT	0.050797	DEL	-0.370022	WT	-0.341603	DEL	-0.326681
TCGA-A7-A13F-01	WT	-0.0902801	WT	-0.968037	WT	-0.228977	WT	-0.229781
TCGA-A7-A13G-01	WT	-0.141572	WT	-0.779892	WT	-0.390634	WT	-0.145641
TCGA-A7-A26E-01	WT	-0.147531	DEL	-0.589921	WT	-0.37235	WT	-0.205283
TCGA-A7-A26F-01	WT	-0.0730853	WT	-0.0578386	WT	-0.335608	WT	-0.365217
TCGA-A7-A26G-01	WT	0.012324	WT	-0.35998	WT	-0.402149	WT	-0.290055
TCGA-A7-A26H-01	WT	-0.0640815	WT	-0.754978	WT	-0.219605	WT	-0.200588
TCGA-A7-A26I-01	WT	-0.134477	WT	-0.0112687	WT	-0.397847	WT	-0.352881
TCGA-A7-A26J-01	WT	-0.122286	DEL	-0.714373	WT	-0.357806	WT	-0.172381
TCGA-A7-A2KD-01	WT	-0.147172	WT	-0.987606	WT	-0.2188	WT	-0.214011
TCGA-A7-A3RF-01	WT	-0.206216	WT	-0.939774	WT	-0.232551	WT	-0.159775
TCGA-A7-A425-01	WT	-0.136992	WT	-1.0809	WT	-0.330741	WT	-0.158347
TCGA-A7-A4SD-01	WT	-0.135449	WT	-0.608213	WT	-0.214909	WT	-0.282332
TCGA-A7-A4SE-01	WT	-0.116564	WT	-0.95109	WT	-0.23183	WT	-0.211704
TCGA-A7-A56D-01	WT	-0.0481834	WT	-0.798743	WT	-0.133853	WT	-0.214847
TCGA-A7-A5ZV-01	WT	-0.0854193	WT	-0.412703	WT	-0.152238	DEL	-0.411544
TCGA-A7-A5ZW-01	WT	-0.12778	WT	-0.707412	WT	-0.19093	WT	-0.304447
TCGA-A7-A5ZX-01	WT	-0.18692	WT	-0.650047	WT	-0.322886	WT	-0.285796
TCGA-A7-A6VV-01	WT	-0.0559206	WT	-0.44282	WT	-0.389151	WT	-0.226503
TCGA-A7-A6VW-01	WT	-0.108695	DEL	-0.569472	WT	-0.265909	WT	-0.226127
TCGA-A7-A6VX-01	WT	-0.0699045	WT	-0.963285	WT	-0.255654	WT	-0.167435
TCGA-A7-A6VY-01	WT	-0.0401417	DEL	-0.693966	WT	-0.113189	DEL	-0.383329
TCGA-A8-A075-01	WT	0.00123028	WT	-0.938292	WT	-0.371331	WT	-0.234647
TCGA-AC-A23C-01	WT	-0.0903819	WT	-0.913955	WT	-0.248288	WT	-0.221468
TCGA-AC-A23E-01	WT	-0.0830057	WT	-0.633277	WT	-0.302157	WT	-0.235152
TCGA-AC-A2B8-01	WT	-0.0706532	WT	-0.763788	WT	-0.221164	WT	-0.224585
TCGA-AC-A2BK-01	WT	0.0660774	WT	-0.526158	WT	-0.486185	DEL	-0.436557
TCGA-AC-A2BM-01	WT	-0.185759	WT	-1.05995	WT	-0.29203	WT	0.00236746
TCGA-AC-A2FB-01	WT	-0.1089	WT	-0.794812	WT	-0.211344	WT	-0.262145
TCGA-AC-A2FF-01	WT	-0.136932	WT	-0.781504	WT	-0.263481	WT	-0.237103
TCGA-AC-A2FG-01	WT	-0.176826	WT	-0.882558	WT	-0.263511	WT	-0.224851
TCGA-AC-A2FK-01	WT	-0.132874	WT	-0.785639	WT	-0.203726	WT	-0.283713
TCGA-AC-A2FO-01	WT	-0.104286	WT	-0.896035	WT	-0.285304	WT	-0.205752
TCGA-AC-A2QH-01	WT	-0.138056	WT	-0.0702147	WT	-0.380964	WT	-0.310296
TCGA-AC-A3HN-01	WT	-0.0916188	WT	-0.886901	WT	-0.287429	WT	-0.204917
TCGA-AC-A3OD-01	WT	-0.141355	WT	-0.664671	WT	-0.357194	WT	-0.241592
TCGA-AC-A3QP-01	WT	-0.134356	WT	-0.760602	WT	-0.257681	WT	-0.291151
TCGA-AC-A3QQ-01	WT	-0.19093	WT	-0.752858	WT	-0.449188	WT	-0.172921
TCGA-AC-A3W5-01	WT	-0.140966	WT	-0.976363	WT	-0.271771	WT	-0.155205
TCGA-AC-A3YI-01	WT	-0.067117	WT	-0.675837	WT	-0.337662	WT	-0.21201
TCGA-AC-A3YJ-01	WT	-0.122097	WT	-1.0873	WT	-0.241582	WT	-0.0975297
TCGA-AC-A4ZE-01	WT	-0.159391	WT	-1.08742	WT	-0.245776	WT	-0.248136
TCGA-AC-A5EH-01	WT	-0.172706	WT	-1.15407	WT	-0.248822	WT	-0.244692
TCGA-AC-A5XS-01	WT	-0.183905	DEL	-0.963031	WT	-0.285369	WT	-0.229935
TCGA-AC-A5XU-01	WT	-0.0460484	WT	-1.03883	WT	-0.192376	WT	-0.151075
TCGA-AC-A62V-01	WT	-0.0693024	WT	-1.17337	WT	-0.304905	WT	0.0448466
TCGA-AC-A62X-01	WT	0.0237311	WT	-0.783671	WT	-0.10581	DEL	-0.366163
TCGA-AC-A62Y-01	WT	-0.17443	WT	-1.06667	WT	-0.225502	WT	-0.179801
TCGA-AC-A6IV-01	WT	-0.159542	WT	-0.685542	WT	-0.288572	WT	-0.227286
TCGA-AC-A6IW-01	WT	0.0295339	WT	-0.423558	WT	-0.312097	WT	-0.345806
TCGA-AC-A6IX-01	WT	-0.181983	WT	-0.940569	WT	-0.283851	WT	-0.279251
TCGA-AC-A6NO-01	WT	-0.0836734	DEL	-0.953361	WT	-0.27023	WT	-0.239535
TCGA-AC-A7VB-01	WT	-0.0980708	DEL	-1.06445	WT	-0.256843	WT	-0.246316
TCGA-AC-A7VC-01	WT	-0.108461	WT	-0.433573	WT	-0.37514	WT	-0.262903
TCGA-AC-A8OP-01	WT	-0.00941841	WT	-0.948704	WT	-0.305541	WT	-0.206558
TCGA-AC-A8OQ-01	WT	-0.112709	WT	-0.52594	WT	-0.438334	WT	-0.269707
TCGA-AC-A8OR-01	WT	-0.0838932	WT	-1.13606	WT	-0.188216	WT	-0.17081
TCGA-AC-A8OS-01	WT	-0.172092	WT	-0.978371	WT	-0.354212	WT	-0.233482
TCGA-AN-A0XL-01	WT	-0.0914556	WT	-0.886045	WT	-0.258619	WT	-0.268317
TCGA-AN-A0XN-01	WT	-0.0492236	WT	-0.767277	WT	-0.188665	WT	-0.203647
TCGA-AN-A0XO-01	WT	0.00219291	DEL	-0.984786	WT	-0.18315	WT	-0.235389
TCGA-AN-A0XP-01	WT	-0.0516429	WT	-0.950017	WT	-0.280875	WT	-0.117179
TCGA-AN-A0XR-01	WT	-0.040468	DEL	-1.13862	WT	-0.233585	WT	-0.159088
TCGA-AN-A0XS-01	WT	-0.0191385	WT	-0.748586	WT	-0.229391	WT	-0.11851
TCGA-AN-A0XT-01	WT	-0.0598678	DEL	-0.766547	WT	-0.229131	WT	-0.20297
TCGA-AN-A0XU-01	WT	-0.170783	WT	-0.494375	WT	-0.313	DEL	-0.171557
TCGA-AN-A0XV-01	WT	-0.071836	WT	-0.802137	WT	-0.266436	WT	-0.209038
TCGA-AN-A0XW-01	WT	-0.0254686	WT	-0.821978	WT	-0.300996	WT	-0.257523
TCGA-AO-A03N-01	WT	-0.160533	WT	-0.825136	WT	-0.283205	WT	-0.15487
TCGA-AO-A03U-01	WT	-0.118905	WT	-0.448993	WT	-0.168099	WT	-0.298808
TCGA-AO-A03V-01	WT	-0.0724269	DEL	-1.08142	WT	-0.244068	WT	-0.26575
TCGA-AO-A0JG-01	WT	-0.137957	DEL	-0.990662	WT	-0.227333	WT	-0.24512
TCGA-AO-A124-01	WT	-0.00288532	WT	-0.316162	WT	-0.257424	WT	-0.285883
TCGA-AO-A125-01	WT	-0.152799	WT	-1.00795	WT	-0.290152	WT	-0.0245052
TCGA-AO-A126-01	WT	-0.0769646	WT	-0.889301	WT	-0.274797	WT	-0.183623
TCGA-AO-A129-01	WT	-0.0762615	WT	-0.682887	WT	-0.316198	WT	-0.329306
TCGA-AO-A12A-01	WT	-0.0767614	WT	-0.849874	WT	-0.249053	WT	-0.27883
TCGA-AO-A12B-01	WT	-0.0996185	WT	-0.750342	WT	-0.269988	WT	-0.0769689
TCGA-AO-A12D-01	WT	-0.0924752	WT	-0.852774	WT	-0.30495	WT	-0.306651
TCGA-AO-A12E-01	WT	-0.0741706	WT	-0.962165	WT	-0.206322	WT	-0.235085
TCGA-AO-A12F-01	WT	-0.00255497	WT	-0.703001	WT	-0.396749	DEL	-0.29354
TCGA-AO-A12G-01	WT	-0.136081	WT	-0.695382	WT	-0.247181	WT	-0.137976
TCGA-AO-A12H-01	WT	-0.115121	WT	-1.034	WT	-0.253131	WT	-0.105063
TCGA-AO-A1KO-01	WT	-0.163111	WT	-0.656848	WT	-0.241722	WT	-0.295986
TCGA-AO-A1KR-01	WT	0.0244805	WT	-0.637363	WT	-0.29549	WT	-0.318984
TCGA-AO-A1KT-01	WT	-0.0880066	WT	-1.01712	WT	-0.330359	WT	-0.206066
TCGA-AQ-A04H-01	WT	-0.00565727	WT	-1.12728	WT	-0.247507	WT	-0.260549
TCGA-AQ-A0Y5-01	WT	-0.126522	WT	-0.969081	WT	-0.390614	WT	-0.209684
TCGA-AQ-A1H2-01	WT	-0.0994266	WT	-1.13597	WT	-0.297476	WT	-0.0319354
TCGA-AQ-A1H3-01	WT	-0.102753	WT	-0.798286	WT	-0.293261	WT	-0.241071
TCGA-AQ-A54O-01	WT	-0.111557	WT	-0.960354	WT	-0.24754	WT	-0.14235
TCGA-AQ-A7U7-01	WT	-0.133305	WT	-0.907655	WT	-0.349455	WT	-0.215085
TCGA-AR-A0TP-01	WT	-0.0197908	WT	-0.674868	WT	-0.263157	DEL	-0.231995
TCGA-AR-A0TQ-01	WT	-0.0613999	WT	-0.792631	WT	-0.247074	WT	-0.164313
TCGA-AR-A0TR-01	WT	-0.114127	DEL	-1.03996	WT	-0.215363	WT	-0.040574
TCGA-AR-A0TS-01	WT	-0.0660943	WT	-0.676306	WT	-0.217626	WT	-0.305076
TCGA-AR-A0TT-01	WT	-0.0959234	WT	-0.939336	WT	-0.341023	WT	-0.18398
TCGA-AR-A0TV-01	WT	-0.0708639	WT	-1.04839	WT	-0.241159	DEL	-0.117175
TCGA-AR-A0TW-01	WT	-0.0687503	WT	-0.97689	WT	-0.299189	WT	-0.286106
TCGA-AR-A0TX-01	WT	-0.0485602	WT	-0.905584	WT	-0.322848	WT	-0.233633
TCGA-AR-A0TZ-01	WT	0.00244206	DEL	-1.05036	WT	-0.257489	WT	-0.158866
TCGA-AR-A0U0-01	WT	-0.104658	WT	-0.638341	WT	-0.287318	WT	-0.281822
TCGA-AR-A0U2-01	WT	-0.0805467	WT	-1.0494	WT	-0.359601	WT	-0.285136
TCGA-AR-A0U3-01	WT	-0.202106	DEL	-0.982037	WT	-0.262086	WT	-0.225406
TCGA-AR-A0U4-01	WT	-0.0464285	WT	-0.481376	WT	-0.229221	DEL	-0.167202
TCGA-AR-A1AH-01	WT	0.0624826	DEL	-0.606955	WT	-0.286594	DEL	-0.320005
TCGA-AR-A1AI-01	WT	0.0216341	WT	-0.60767	WT	-0.375721	WT	-0.279277
TCGA-AR-A1AJ-01	WT	0.00630452	WT	-0.64268	WT	-0.231979	WT	-0.369007
TCGA-AR-A1AK-01	WT	-0.0985313	WT	-0.954452	WT	-0.238373	WT	-0.216745
TCGA-AR-A1AL-01	WT	-0.0628455	WT	-0.772564	WT	-0.231077	WT	-0.273099
TCGA-AR-A1AN-01	WT	-0.0228617	WT	-0.89179	WT	-0.256089	WT	-0.276399
TCGA-AR-A1AO-01	WT	-0.12455	WT	-0.634413	WT	-0.253941	WT	-0.212792
TCGA-AR-A1AP-01	WT	-0.0494111	DEL	-0.915555	WT	-0.187714	WT	-0.269575
TCGA-AR-A1AQ-01	WT	-0.07477	WT	-0.428635	WT	-0.230227	WT	-0.266465
TCGA-AR-A1AR-01	WT	0.0214147	WT	-0.269302	WT	-0.222133	WT	-0.278057
TCGA-AR-A1AS-01	WT	-0.0771707	WT	-0.832074	WT	-0.307655	WT	-0.165593
TCGA-AR-A1AU-01	WT	-0.0728521	WT	-0.87738	WT	-0.206246	WT	-0.258161
TCGA-AR-A1AV-01	WT	-0.0325936	WT	-0.997317	WT	-0.241455	WT	-0.139782
TCGA-AR-A1AW-01	WT	-0.0669824	WT	-0.621002	WT	-0.316084	WT	-0.232589
TCGA-AR-A1AX-01	WT	-0.0341414	WT	-0.84223	WT	-0.307615	WT	-0.196807
TCGA-AR-A1AY-01	WT	0.0920925	WT	-0.630224	WT	-0.186913	DEL	-0.404667
TCGA-AR-A24H-01	WT	-0.117802	DEL	-0.833928	WT	-0.276951	WT	-0.237654
TCGA-AR-A24K-01	WT	-0.0369175	WT	-0.762662	WT	-0.243382	WT	-0.281738
TCGA-AR-A24L-01	WT	-0.0978777	WT	-0.953547	WT	-0.307567	WT	-0.404485
TCGA-AR-A24M-01	WT	-0.110509	WT	-0.770999	WT	-0.209963	WT	-0.221912
TCGA-AR-A24N-01	WT	-0.110121	WT	-0.860369	WT	-0.243975	WT	-0.194314
TCGA-AR-A24O-01	WT	-0.0908397	WT	-0.70736	WT	-0.289529	WT	-0.200752
TCGA-AR-A24P-01	WT	-0.0591582	DEL	-0.719201	WT	-0.224495	WT	-0.327231
TCGA-AR-A24Q-01	WT	-0.0627661	WT	-0.60937	WT	-0.384942	WT	-0.329238
TCGA-AR-A24R-01	WT	-0.111699	WT	-1.00828	WT	-0.233449	WT	-0.193601
TCGA-AR-A24S-01	WT	0.0254744	WT	-0.672278	WT	-0.218377	DEL	-0.269419
TCGA-AR-A24T-01	WT	-0.111799	WT	-0.764149	WT	-0.268321	WT	-0.277714
TCGA-AR-A24U-01	WT	-0.143483	WT	-0.879681	WT	-0.294072	WT	-0.274139
TCGA-AR-A24V-01	WT	-0.0910369	WT	-0.783275	WT	-0.317096	WT	-0.214622
TCGA-AR-A24W-01	WT	-0.0551663	WT	-0.817667	WT	-0.233141	WT	-0.224799
TCGA-AR-A24X-01	WT	-0.0572095	DEL	-0.663382	WT	-0.294686	WT	-0.215421
TCGA-AR-A24Z-01	WT	-0.041433	DEL	-0.866078	WT	-0.267237	WT	-0.23915
TCGA-AR-A250-01	WT	-0.0961696	WT	-0.835932	WT	-0.284387	WT	-0.228881
TCGA-AR-A251-01	WT	-0.0871816	WT	-0.685564	WT	-0.445956	WT	-0.265509
TCGA-AR-A252-01	WT	-0.186934	WT	-0.766591	WT	-0.253044	WT	-0.137544
TCGA-AR-A254-01	WT	-0.0769802	WT	-0.621289	WT	-0.304124	WT	-0.234958
TCGA-AR-A255-01	WT	-0.0632952	WT	-0.923976	WT	-0.286196	WT	-0.194575
TCGA-AR-A256-01	WT	0.0600836	WT	-0.441235	WT	-0.312937	WT	-0.292696
TCGA-AR-A2LE-01	WT	-0.133638	WT	-0.714569	WT	-0.269114	WT	-0.239729
TCGA-AR-A2LH-01	WT	-0.11016	WT	-0.678576	WT	-0.230494	WT	-0.208101
TCGA-AR-A2LK-01	WT	-0.0422895	WT	-1.10029	WT	-0.189644	WT	-0.129216
TCGA-AR-A2LL-01	WT	-0.0655529	WT	-0.90638	WT	-0.305928	WT	-0.163141
TCGA-AR-A2LM-01	WT	-0.0845115	WT	-0.632941	WT	-0.259932	WT	-0.339526
TCGA-AR-A2LN-01	WT	-0.213	WT	-0.836346	WT	-0.284496	WT	-0.222227
TCGA-AR-A2LO-01	WT	-0.14566	WT	-0.888796	WT	-0.228548	WT	-0.250172
TCGA-AR-A2LQ-01	WT	-0.116072	WT	-0.557514	WT	-0.242212	WT	-0.339204
TCGA-AR-A2LR-01	WT	-0.0313463	WT	-0.572494	WT	-0.375903	WT	-0.247374
TCGA-AR-A5QM-01	WT	-0.0953833	WT	-0.999531	WT	-0.227831	WT	-0.275057
TCGA-AR-A5QN-01	WT	-0.137568	DEL	-1.054	WT	-0.263563	WT	-0.284071
TCGA-AR-A5QP-01	WT	-0.154838	WT	-0.75465	WT	-0.323129	WT	-0.313374
TCGA-AR-A5QQ-01	WT	-0.170542	WT	-0.173351	WT	-0.315709	WT	-0.339133
TCGA-B6-A0I1-01	WT	-0.0191172	WT	-0.695478	WT	-0.226607	WT	-0.276148
TCGA-B6-A0IH-01	WT	-0.106528	WT	-0.714298	WT	-0.246284	WT	-0.21115
TCGA-B6-A0RH-01	WT	-0.109634	WT	-0.852563	WT	-0.270752	WT	-0.219364
TCGA-B6-A0RL-01	WT	-0.0686893	DEL	-1.25644	WT	-0.334022	WT	-0.186357
TCGA-B6-A0RM-01	WT	-0.0451704	WT	-0.858547	WT	-0.302384	WT	-0.125676
TCGA-B6-A0RN-01	WT	-0.0118021	DEL	-0.81114	WT	-0.202226	WT	-0.197136
TCGA-B6-A0RO-01	WT	-0.193825	WT	-0.819752	WT	-0.128888	WT	-0.164525
TCGA-B6-A0RP-01	WT	-0.0912658	WT	-0.952692	WT	-0.253073	WT	-0.222204
TCGA-B6-A0RQ-01	WT	-0.127767	WT	-0.727273	WT	-0.210644	WT	-0.261399
TCGA-B6-A0RT-01	WT	-0.00161804	WT	-0.641422	WT	-0.216855	WT	-0.205027
TCGA-B6-A0RU-01	WT	-0.0123682	WT	-0.758919	WT	-0.26789	WT	-0.257055
TCGA-B6-A0RV-01	WT	-0.0808506	WT	-0.875359	WT	-0.233986	WT	-0.288342
TCGA-B6-A0WS-01	WT	-0.0864572	WT	-0.862776	WT	-0.207183	WT	-0.217052
TCGA-B6-A0WT-01	WT	-0.0400793	WT	-0.871957	WT	-0.223374	WT	-0.333695
TCGA-B6-A0WV-01	WT	-0.0479856	WT	-1.10228	WT	-0.268363	WT	-0.165973
TCGA-B6-A0WW-01	WT	-0.0352724	DEL	-0.985134	WT	-0.254739	WT	-0.252856
TCGA-B6-A0WX-01	WT	-0.0442776	WT	-0.820132	WT	-0.247338	WT	-0.339454
TCGA-B6-A0WY-01	WT	-0.074006	WT	-0.781977	WT	-0.179428	WT	-0.259917
TCGA-B6-A0WZ-01	WT	-0.0566529	WT	-0.865165	WT	-0.314834	WT	-0.224582
TCGA-B6-A0X0-01	WT	-0.0447867	WT	-0.634763	WT	-0.260568	WT	-0.149599
TCGA-B6-A0X1-01	WT	-0.0627883	WT	-0.616146	WT	-0.245054	WT	-0.365656
TCGA-B6-A0X4-01	WT	-0.113212	WT	-0.914584	WT	-0.223307	WT	-0.181816
TCGA-B6-A0X5-01	MUT	-0.155442	WT	-0.842129	WT	-0.229865	WT	-0.226254
TCGA-B6-A0X7-01	WT	-0.202594	WT	-0.718696	WT	-0.245313	WT	-0.291377
TCGA-B6-A1KN-01	WT	-0.168895	DEL	-1.2852	WT	-0.291963	WT	-0.148943
TCGA-B6-A2IU-01	WT	-0.0921145	WT	-0.942352	WT	-0.269432	WT	-0.273031
TCGA-B6-A401-01	WT	-0.144711	WT	-0.817294	WT	-0.306299	WT	-0.180818
TCGA-B6-A409-01	WT	-0.0491408	WT	-0.942584	WT	-0.331022	WT	-0.249711
TCGA-B6-A40B-01	WT	-0.0534088	DEL	-0.797909	WT	-0.312444	WT	-0.250387
TCGA-B6-A40C-01	WT	-0.0695613	DEL	-0.725634	WT	-0.331197	WT	-0.300635
TCGA-BH-A0AU-01	WT	0.09525	WT	-1.00236	WT	-0.222332	WT	-0.398173
TCGA-BH-A0AV-01	WT	-0.0842581	WT	-0.465298	WT	-0.262687	WT	-0.308219
TCGA-BH-A0AZ-01	WT	-0.114947	WT	-0.617346	WT	-0.226921	WT	-0.22688
TCGA-BH-A0B0-01	WT	-0.146593	DEL	-0.846682	WT	-0.254941	WT	-0.216919
TCGA-BH-A0B3-01	WT	-0.0535113	WT	-0.603892	WT	-0.333027	WT	-0.354684
TCGA-BH-A0B7-01	WT	-0.112427	WT	-0.890075	WT	-0.275749	WT	-0.263184
TCGA-BH-A0BA-01	WT	-0.172061	WT	-0.863419	WT	-0.276164	WT	-0.166035
TCGA-BH-A0BC-01	WT	-0.00828157	WT	-0.912721	WT	-0.196319	WT	-0.160269
TCGA-BH-A0BF-01	WT	-0.0353238	WT	-0.889437	WT	-0.25808	WT	-0.196525
TCGA-BH-A0BG-01	WT	-0.0448974	WT	-0.675082	WT	-0.248294	WT	-0.244431
TCGA-BH-A0BJ-01	WT	0.0171604	WT	-0.899736	WT	-0.167198	WT	-0.193959
TCGA-BH-A0BL-01	WT	-0.063069	WT	-0.747271	WT	-0.390461	WT	-0.251331
TCGA-BH-A0BM-01	WT	-0.09198	WT	-0.527994	WT	-0.265419	WT	-0.122022
TCGA-BH-A0BO-01	WT	-0.102151	WT	-0.813812	WT	-0.241228	WT	-0.239518
TCGA-BH-A0BP-01	WT	-0.0605766	WT	-0.987227	WT	-0.244694	WT	-0.311324
TCGA-BH-A0BQ-01	WT	-0.084837	WT	-0.617777	WT	-0.255934	WT	-0.277899
TCGA-BH-A0BT-01	WT	-0.110178	DEL	-0.945474	WT	-0.375781	DEL	-0.277319
TCGA-BH-A0BV-01	WT	-0.0694758	DEL	-1.03169	WT	-0.112871	WT	-0.244472
TCGA-BH-A0BW-01	WT	-0.0847804	WT	-0.867658	WT	-0.379192	WT	-0.253267
TCGA-BH-A0BZ-01	WT	-0.0455761	WT	-0.974876	WT	-0.268956	WT	-0.225945
TCGA-BH-A0C0-01	WT	-0.00592186	WT	-0.784447	WT	-0.250655	WT	-0.183034
TCGA-BH-A0C1-01	WT	-0.0134774	WT	-0.761407	WT	-0.255845	WT	-0.189542
TCGA-BH-A0C3-01	WT	-0.177089	WT	-0.930056	WT	-0.303643	WT	-0.224874
TCGA-BH-A0C7-01	WT	0.0500112	DEL	-0.81584	WT	-0.235411	WT	-0.23782
TCGA-BH-A0DD-01	WT	-0.0291603	WT	-1.00674	WT	-0.259951	WT	-0.238697
TCGA-BH-A0DE-01	WT	-0.173529	WT	-0.838809	WT	-0.287272	WT	-0.221498
TCGA-BH-A0DG-01	WT	-0.162085	WT	-0.713195	WT	-0.300642	WT	-0.259232
TCGA-BH-A0DH-01	WT	-0.0852012	DEL	-1.07853	WT	-0.184524	WT	-0.275199
TCGA-BH-A0DI-01	WT	-0.0957111	WT	-0.781504	WT	-0.215006	WT	-0.168862
TCGA-BH-A0DK-01	WT	-0.156771	WT	-0.496765	WT	-0.227336	WT	-0.270336
TCGA-BH-A0DL-01	WT	-0.105675	WT	-0.0558217	WT	-0.174942	WT	-0.30499
TCGA-BH-A0DO-01	WT	-0.0821407	WT	-0.756112	WT	-0.268161	WT	-0.226709
TCGA-BH-A0DP-01	WT	-0.0812793	WT	-0.809308	WT	-0.14337	WT	-0.275873
TCGA-BH-A0DQ-01	WT	-0.0218167	DEL	-0.981519	WT	-0.189953	WT	-0.185206
TCGA-BH-A0DT-01	WT	-0.0892346	WT	-0.779938	WT	-0.235368	WT	-0.243106
TCGA-BH-A0DV-01	WT	-0.110488	WT	-0.709781	WT	-0.200981	WT	-0.197815
TCGA-BH-A0DX-01	WT	-0.0530643	WT	-0.873321	WT	-0.244834	WT	-0.13151
TCGA-BH-A0DZ-01	WT	-0.0754026	WT	-0.675556	WT	-0.268807	WT	-0.148729
TCGA-BH-A0E0-01	WT	-0.0551425	WT	-0.79678	WT	-0.327779	WT	-0.306874
TCGA-BH-A0E1-01	WT	-0.109096	WT	-0.860263	WT	-0.140637	WT	-0.202274
TCGA-BH-A0E9-01	WT	-0.160915	WT	-0.727345	WT	-0.307002	WT	-0.234689
TCGA-BH-A0EA-01	WT	-0.141854	WT	-0.868145	WT	-0.190854	WT	-0.212148
TCGA-BH-A0EI-01	WT	-0.101189	WT	-1.01859	WT	-0.191876	WT	-0.0628886
TCGA-BH-A0H3-01	WT	-0.136785	WT	-0.66957	WT	-0.240801	WT	-0.260436
TCGA-BH-A0H5-01	WT	-0.138215	WT	-0.891827	WT	-0.299128	WT	-0.259857
TCGA-BH-A0H7-01	WT	-0.0909569	DEL	-0.82907	WT	-0.188978	WT	-0.257456
TCGA-BH-A0H9-01	WT	-0.0200943	WT	-0.898601	WT	-0.248332	WT	-0.28885
TCGA-BH-A0HA-01	WT	-0.0355342	DEL	-1.01811	WT	-0.263129	WT	-0.257594
TCGA-BH-A0HI-01	WT	-0.0647307	WT	-0.815366	WT	-0.218966	WT	-0.10111
TCGA-BH-A0HK-01	WT	-0.172397	WT	-0.67657	WT	-0.267692	WT	-0.153716
TCGA-BH-A0HP-01	WT	-0.0894017	WT	-0.688927	WT	-0.24601	WT	-0.211033
TCGA-BH-A0RX-01	WT	-0.0106876	WT	-0.583791	WT	-0.225118	WT	-0.27306
TCGA-BH-A0W3-01	WT	-0.0395612	DEL	-1.15104	WT	-0.218795	WT	-0.0522623
TCGA-BH-A0W4-01	WT	-0.0325843	WT	-0.816947	WT	-0.23958	WT	-0.204901
TCGA-BH-A0W5-01	WT	-0.0892725	WT	-0.855942	WT	-0.278936	WT	-0.241404
TCGA-BH-A0W7-01	WT	-0.0760596	DEL	-0.946582	WT	-0.27949	WT	-0.291798
TCGA-BH-A0WA-01	WT	0.0144005	WT	-0.67373	WT	-0.310361	WT	-0.295431
TCGA-BH-A18F-01	WT	-0.0688594	WT	-0.971344	WT	-0.202107	WT	-0.212477
TCGA-BH-A18H-01	WT	-0.0869689	WT	-0.978911	WT	-0.292385	WT	-0.207354
TCGA-BH-A18I-01	WT	-0.0506712	DEL	-0.802968	WT	-0.214296	WT	-0.174718
TCGA-BH-A18J-01	WT	0.0424898	DEL	-0.998731	WT	-0.213404	WT	-0.332539
TCGA-BH-A18K-01	WT	-0.126748	DEL	-0.841806	WT	-0.256958	WT	-0.20146
TCGA-BH-A18L-01	WT	-0.121689	DEL	-1.12067	WT	-0.260545	WT	-0.144349
TCGA-BH-A18M-01	WT	-0.0602798	WT	-0.893496	WT	-0.254395	WT	-0.224857
TCGA-BH-A18N-01	WT	-0.0870419	WT	-1.14673	WT	-0.339171	WT	-0.111469
TCGA-BH-A18P-01	WT	-0.0731162	WT	-0.803223	WT	-0.255102	WT	-0.254145
TCGA-BH-A18Q-01	WT	-0.023315	WT	-0.596156	WT	-0.168628	DEL	-0.223872
TCGA-BH-A18R-01	WT	-0.0797586	WT	-0.846729	WT	-0.208141	WT	-0.303351
TCGA-BH-A18S-01	WT	-0.160523	WT	-1.01945	WT	-0.259313	WT	-0.180102
TCGA-BH-A18T-01	WT	0.0566684	DEL	-0.661818	WT	-0.170121	WT	-0.172093
TCGA-BH-A18U-01	WT	-0.12049	WT	-0.955556	WT	-0.321578	WT	-0.0858704
TCGA-BH-A18V-01	WT	-0.080563	WT	-0.574463	WT	-0.275889	WT	-0.168612
TCGA-BH-A1EO-01	WT	-0.0536483	WT	-0.821247	WT	-0.289633	WT	-0.138004
TCGA-BH-A1ET-01	WT	-0.100446	DEL	-0.959585	WT	-0.289941	WT	-0.131748
TCGA-BH-A1EU-01	WT	-0.217308	WT	-0.827737	WT	-0.251828	WT	-0.276966
TCGA-BH-A1EV-01	WT	-0.0707074	WT	-0.892247	WT	-0.272235	WT	-0.171051
TCGA-BH-A1EW-01	WT	-0.0765707	WT	-0.953402	WT	-0.250564	WT	-0.240883
TCGA-BH-A1EX-01	WT	-0.125726	DEL	-0.937631	WT	-0.288581	WT	-0.171781
TCGA-BH-A1EY-01	WT	-0.0826993	WT	-0.937388	WT	-0.257973	WT	-0.202916
TCGA-BH-A1F0-01	WT	-0.154452	WT	-0.76784	WT	-0.29738	WT	-0.33464
TCGA-BH-A1F2-01	WT	-0.101899	WT	-0.921256	WT	-0.261578	WT	-0.21983
TCGA-BH-A1F5-01	WT	-0.0687201	DEL	-0.722779	WT	-0.223887	WT	-0.227982
TCGA-BH-A1F6-01	WT	0.0397894	WT	-0.674608	WT	-0.243231	WT	-0.334534
TCGA-BH-A1F8-01	WT	-0.0960241	DEL	-0.735485	WT	-0.232814	WT	-0.137087
TCGA-BH-A1FC-01	WT	0.00957741	DEL	-0.544537	WT	-0.269656	WT	-0.281734
TCGA-BH-A1FE-01	WT	0.0668859	WT	-0.869121	WT	-0.269568	WT	-0.183202
TCGA-BH-A1FG-01	WT	-0.131681	WT	-0.747138	WT	-0.281889	WT	-0.238079
TCGA-BH-A1FH-01	WT	-0.138149	WT	-0.794277	WT	-0.285584	WT	-0.287477
TCGA-BH-A1FJ-01	WT	-0.193386	WT	-0.965445	WT	-0.253284	WT	-0.116079
TCGA-BH-A1FL-01	WT	-0.120124	DEL	-0.928748	WT	-0.25441	WT	-0.233278
TCGA-BH-A1FM-01	WT	-0.0403353	DEL	-0.786973	WT	-0.254759	WT	-0.201492
TCGA-BH-A1FN-01	WT	-0.0808102	WT	-0.711387	WT	-0.245128	WT	-0.36384
TCGA-BH-A1FR-01	WT	-0.165577	WT	-0.83934	WT	-0.230605	WT	-0.0876863
TCGA-BH-A1FU-01	WT	-0.0913751	WT	-0.727534	WT	-0.352286	WT	-0.232418
TCGA-BH-A201-01	WT	-0.0786342	WT	-0.88253	WT	-0.192505	WT	-0.197197
TCGA-BH-A202-01	WT	-0.163192	WT	-0.854098	WT	-0.316355	WT	-0.219267
TCGA-BH-A203-01	WT	-0.110845	DEL	-0.909459	WT	-0.326073	WT	-0.150418
TCGA-BH-A204-01	WT	-0.162397	DEL	-0.91894	WT	-0.280742	WT	-0.107336
TCGA-BH-A208-01	WT	-0.12121	WT	-0.697122	WT	-0.296675	WT	-0.224814
TCGA-BH-A209-01	WT	-0.0147357	DEL	-0.719852	WT	-0.314177	WT	-0.263794
TCGA-BH-A28Q-01	WT	-0.07045	WT	-0.900958	WT	-0.291563	WT	-0.202628
TCGA-BH-A2L8-01	MUT	-0.110554	WT	-0.715254	WT	-0.263249	WT	-0.316215
TCGA-BH-A42U-01	WT	-0.151921	WT	-0.765107	WT	-0.320039	WT	-0.198736
TCGA-BH-A42V-01	WT	-0.171975	WT	-0.858469	WT	-0.293673	WT	-0.165764
TCGA-BH-A5IZ-01	WT	-0.0270743	DEL	-0.549636	WT	-0.120487	DEL	-0.332136
TCGA-BH-A5J0-01	WT	-0.08953	WT	-0.950218	WT	-0.180498	WT	-0.273632
TCGA-BH-A6R8-01	WT	-0.128633	DEL	-1.24599	WT	-0.313868	WT	-0.150782
TCGA-BH-A6R9-01	WT	-0.0591913	WT	-0.589079	WT	-0.25873	WT	-0.340385
TCGA-BH-A8FY-01	WT	-0.19507	WT	-0.969845	WT	-0.276467	WT	-0.021674
TCGA-BH-A8FZ-01	WT	-0.0410775	WT	-0.768642	WT	-0.270806	WT	-0.226519
TCGA-BH-A8G0-01	WT	-0.144024	WT	-0.851354	WT	-0.270227	WT	-0.246193
TCGA-BH-AB28-01	WT	-0.168413	WT	-0.938337	WT	-0.250022	WT	-0.262243
TCGA-C8-A12K-01	WT	-0.0136686	WT	-0.223638	WT	-0.204223	WT	-0.184268
TCGA-C8-A12L-01	WT	-0.0465089	WT	-0.78458	WT	-0.14965	WT	-0.262945
TCGA-C8-A12M-01	WT	-0.0763207	DEL	-0.736999	WT	-0.227394	WT	-0.175074
TCGA-C8-A12N-01	WT	-0.071205	WT	-0.815841	WT	-0.318681	WT	-0.15269
TCGA-C8-A12O-01	MUT	-0.0856313	WT	-1.02408	WT	-0.284791	WT	-0.171856
TCGA-C8-A12P-01	WT	-0.129916	WT	-0.885279	WT	-0.389164	WT	-0.224862
TCGA-C8-A12Q-01	WT	-0.0971994	WT	-1.07198	WT	-0.304038	WT	-0.277915
TCGA-C8-A12T-01	WT	-0.0418512	WT	-0.842197	WT	-0.278625	WT	-0.21926
TCGA-C8-A12U-01	WT	-0.0951239	WT	-1.09613	WT	-0.292455	WT	-0.173415
TCGA-C8-A12V-01	WT	-0.0373812	WT	-0.580066	WT	-0.368448	WT	-0.270791
TCGA-C8-A12W-01	WT	-0.043994	WT	-1.06427	WT	-0.260883	WT	-0.177211
TCGA-C8-A12X-01	WT	-0.024705	WT	-0.752151	WT	-0.318009	WT	-0.067214
TCGA-C8-A12Y-01	WT	-0.114926	DEL	-1.07119	WT	-0.273654	WT	-0.321834
TCGA-C8-A12Z-01	WT	-0.145145	WT	-1.00387	WT	-0.292597	WT	-0.239847
TCGA-C8-A130-01	WT	0.00233639	WT	-0.953261	WT	-0.319071	WT	-0.175055
TCGA-C8-A131-01	WT	-0.227115	WT	-0.949754	WT	-0.461037	WT	-0.293856
TCGA-C8-A132-01	WT	-0.114957	WT	-0.944672	WT	-0.266734	WT	-0.239655
TCGA-C8-A133-01	WT	-0.105463	WT	-1.04266	WT	-0.221435	WT	-0.152563
TCGA-C8-A134-01	WT	0.063591	WT	-0.848685	WT	-0.241029	DEL	-0.270887
TCGA-C8-A135-01	WT	-0.142194	WT	-0.938612	WT	-0.30629	WT	-0.212802
TCGA-C8-A137-01	WT	-0.0603321	WT	-0.795866	WT	-0.261762	WT	-0.263448
TCGA-C8-A138-01	WT	-0.209931	WT	-0.942273	WT	-0.293476	WT	-0.113536
TCGA-C8-A1HE-01	WT	-0.150948	WT	-0.869421	WT	-0.255041	WT	-0.0420423
TCGA-C8-A1HG-01	WT	-0.157608	WT	-0.875152	WT	-0.283155	WT	0.0101826
TCGA-C8-A1HI-01	WT	-0.168595	WT	-1.01227	WT	-0.264782	WT	-0.245794
TCGA-C8-A1HJ-01	WT	-0.000502022	WT	-0.273392	WT	-0.331221	DEL	-0.226863
TCGA-C8-A1HK-01	WT	-0.0783467	WT	-0.948722	WT	-0.305213	WT	-0.164609
TCGA-C8-A1HL-01	WT	-0.138537	DEL	-0.847267	WT	-0.318001	WT	-0.111689
TCGA-C8-A1HM-01	WT	-0.0934801	WT	-0.953103	WT	-0.222439	WT	-0.27695
TCGA-C8-A1HN-01	WT	-0.0839601	WT	-1.11347	WT	-0.273589	WT	-0.12222
TCGA-C8-A1HO-01	WT	-0.179081	WT	-0.907052	WT	-0.253471	WT	-0.108253
TCGA-C8-A26V-01	WT	-0.0350699	WT	-0.951165	WT	-0.196654	WT	-0.247938
TCGA-C8-A26W-01	WT	-0.0326364	WT	-0.980695	WT	-0.254522	DEL	-0.265827
TCGA-C8-A26X-01	WT	-0.189972	WT	-0.80673	WT	-0.283255	WT	-0.132784
TCGA-C8-A26Y-01	WT	-0.211978	WT	-1.3069	WT	-0.333092	WT	-0.170534
TCGA-C8-A26Z-01	WT	-0.239941	DEL	-1.03447	WT	-0.306978	WT	-0.203865
TCGA-C8-A273-01	WT	-0.0338765	WT	-1.00293	WT	-0.273203	WT	-0.217681
TCGA-C8-A274-01	WT	-0.129669	WT	-0.976387	WT	-0.270581	WT	-0.177519
TCGA-C8-A275-01	WT	-0.0452088	WT	-0.836333	WT	-0.290689	WT	-0.168902
TCGA-C8-A278-01	WT	-0.190544	WT	-0.932188	WT	-0.382236	WT	-0.202665
TCGA-C8-A27A-01	WT	-0.19458	DEL	-1.0855	WT	-0.235833	DEL	-0.334142
TCGA-C8-A27B-01	WT	0.0105655	WT	-0.310546	WT	-0.131254	WT	-0.271972
TCGA-C8-A3M7-01	WT	-0.0665218	WT	-0.807245	WT	-0.34284	WT	-0.0693518
TCGA-C8-A3M8-01	WT	-0.174287	WT	-0.949259	WT	-0.2782	WT	-0.23784
TCGA-C8-A8HP-01	WT	-0.137222	WT	-0.949472	WT	-0.336536	WT	-0.255163
TCGA-C8-A8HQ-01	WT	-0.166624	WT	-0.783366	WT	-0.313817	WT	-0.201492
TCGA-C8-A8HR-01	WT	-0.15662	WT	-0.958097	WT	-0.236332	WT	-0.245002
TCGA-D8-A13Y-01	WT	-0.197165	DEL	-0.680851	WT	-0.26301	WT	-0.151653
TCGA-D8-A13Z-01	WT	-0.0351454	WT	-0.692077	WT	-0.25614	WT	-0.293337
TCGA-D8-A140-01	WT	-0.0977247	WT	-0.971602	WT	-0.296812	WT	-0.112301
TCGA-D8-A141-01	WT	-0.0925594	WT	-0.843417	WT	-0.342593	WT	-0.166655
TCGA-D8-A142-01	WT	0.0853838	WT	-0.825125	WT	-0.463662	WT	-0.204705
TCGA-D8-A143-01	WT	0.00737391	WT	-0.721492	WT	-0.176114	WT	-0.295573
TCGA-D8-A145-01	WT	-0.0901287	WT	-1.01004	WT	-0.240186	WT	-0.31651
TCGA-D8-A146-01	WT	-0.151639	WT	-0.911324	WT	-0.2865	WT	-0.283247
TCGA-D8-A147-01	WT	-0.0478926	WT	-0.64861	WT	-0.325222	WT	-0.237895
TCGA-D8-A1J9-01	WT	-0.0978667	WT	-0.956674	WT	-0.357363	WT	-0.298816
TCGA-D8-A1JB-01	WT	-0.144359	WT	-0.86513	WT	-0.196012	WT	-0.283762
TCGA-D8-A1JC-01	WT	-0.0958356	WT	-1.11157	WT	-0.247855	WT	-0.314761
TCGA-D8-A1JD-01	WT	-0.0238842	WT	-0.849437	WT	-0.294881	WT	-0.357121
TCGA-D8-A1JE-01	WT	-0.0413489	WT	-0.842851	WT	-0.272926	WT	-0.0806535
TCGA-D8-A1JF-01	WT	-0.451346	WT	-1.11096	WT	-0.322313	WT	-0.301241
TCGA-D8-A1JG-01	WT	-0.146703	WT	-1.13527	WT	-0.311501	WT	-0.295698
TCGA-D8-A1JH-01	WT	-0.101319	WT	-0.718221	WT	-0.194665	WT	-0.279256
TCGA-D8-A1JI-01	WT	-0.159687	WT	-1.09704	WT	-0.264931	WT	-0.0231001
TCGA-D8-A1JJ-01	WT	-0.0216025	WT	-0.959187	WT	-0.308251	WT	-0.212313
TCGA-D8-A1JK-01	WT	-0.280147	WT	-1.02148	WT	-0.338552	WT	-0.273711
TCGA-D8-A1JL-01	WT	-0.0411181	WT	-0.565925	WT	-0.330729	DEL	-0.354109
TCGA-D8-A1JM-01	WT	-0.0617503	DEL	-0.777142	WT	-0.0762569	WT	-0.274544
TCGA-D8-A1JN-01	WT	-0.133051	DEL	-0.926699	WT	-0.282432	WT	-0.0483086
TCGA-D8-A1JP-01	WT	-0.0371717	WT	-0.79059	WT	-0.173008	WT	-0.19613
TCGA-D8-A1JS-01	WT	-0.226539	WT	-1.0481	WT	-0.338337	WT	-0.0497313
TCGA-D8-A1JT-01	WT	-0.0771174	WT	-0.915411	WT	-0.361213	WT	-0.142155
TCGA-D8-A1JU-01	WT	-0.171229	WT	-0.930442	WT	-0.283871	WT	-0.225079
TCGA-D8-A1X5-01	WT	-0.113663	WT	-0.960926	MUT	-0.323521	WT	-0.174143
TCGA-D8-A1X6-01	WT	-0.081898	WT	-1.03238	WT	-0.328108	WT	-0.0208345
TCGA-D8-A1X7-01	WT	-0.154737	WT	-0.816425	WT	-0.220132	WT	-0.199718
TCGA-D8-A1X9-01	WT	-0.0128108	DEL	-0.950166	WT	-0.321887	WT	-0.298407
TCGA-D8-A1XA-01	WT	-0.00866856	DEL	-0.999128	WT	-0.239133	DEL	-0.225872
TCGA-D8-A1XB-01	WT	-0.0486976	WT	-0.835677	WT	-0.278336	WT	-0.286926
TCGA-D8-A1XC-01	WT	-0.110558	WT	-0.9889	WT	-0.300873	WT	-0.161364
TCGA-D8-A1XF-01	WT	-0.058844	WT	-0.867096	WT	-0.19959	WT	-0.137648
TCGA-D8-A1XG-01	WT	-0.126721	WT	-0.957086	WT	-0.194997	WT	-0.170781
TCGA-D8-A1XL-01	WT	-0.0776057	WT	-0.904284	WT	-0.250468	WT	-0.239961
TCGA-D8-A1XM-01	WT	-0.0464183	DEL	-0.817524	WT	-0.222103	WT	-0.233992
TCGA-D8-A1XO-01	WT	-0.0673135	DEL	-0.504314	WT	-0.153677	WT	-0.172065
TCGA-D8-A1XR-01	WT	-0.128892	WT	-0.860526	WT	-0.23622	WT	-0.222238
TCGA-D8-A1XS-01	WT	-0.055785	WT	-0.953647	WT	-0.299961	WT	-0.123637
TCGA-D8-A1XT-01	WT	-0.172077	WT	-0.985968	WT	-0.295433	DEL	-0.231445
TCGA-D8-A1XU-01	WT	-0.168703	WT	-0.811435	WT	-0.217332	WT	-0.240985
TCGA-D8-A1XV-01	WT	-0.133631	WT	-0.853542	WT	-0.254567	WT	-0.243381
TCGA-D8-A1XW-01	WT	-0.0115994	WT	-0.571993	WT	-0.280575	WT	-0.0230119
TCGA-D8-A1XY-01	WT	-0.0929482	WT	-0.948281	WT	-0.303247	WT	-0.209646
TCGA-D8-A1XZ-01	WT	-0.0692045	WT	-0.904906	WT	-0.205547	DEL	-0.133645
TCGA-D8-A1Y0-01	WT	-0.0774526	DEL	-0.906985	WT	-0.258202	WT	-0.199033
TCGA-D8-A1Y1-01	WT	-0.0536075	WT	-1.01465	WT	-0.325314	WT	-0.216536
TCGA-D8-A1Y2-01	WT	0.00256422	WT	-0.799694	WT	-0.334525	WT	-0.141587
TCGA-D8-A1Y3-01	WT	0.0554715	WT	-0.828494	WT	-0.252094	WT	-0.206636
TCGA-D8-A27E-01	WT	-0.139919	WT	-0.931642	WT	-0.385455	WT	-0.067532
TCGA-D8-A27F-01	WT	0.0779251	WT	-0.575123	WT	-0.219506	DEL	-0.224906
TCGA-D8-A27H-01	WT	-0.0382105	WT	-0.825316	WT	-0.296603	DEL	-0.263148
TCGA-D8-A27I-01	WT	-0.160293	WT	-0.875577	WT	-0.218945	WT	-0.26
TCGA-D8-A27K-01	WT	-0.0658999	WT	-0.743827	WT	-0.278547	WT	-0.250422
TCGA-D8-A27L-01	WT	-0.0565715	WT	-0.863191	WT	-0.272446	WT	-0.286893
TCGA-D8-A27M-01	WT	-0.157375	WT	-0.609414	WT	-0.317333	WT	-0.312137
TCGA-D8-A27N-01	WT	-0.0724344	WT	-0.856295	WT	-0.370891	WT	-0.251642
TCGA-D8-A27P-01	WT	-0.114759	WT	-0.90288	WT	-0.237803	WT	-0.174973
TCGA-D8-A27R-01	WT	-0.0880651	WT	-0.79145	WT	-0.296228	WT	-0.306655
TCGA-D8-A27T-01	WT	0.00627442	WT	-0.902247	WT	-0.269989	WT	-0.125386
TCGA-D8-A27W-01	WT	-0.109144	WT	-0.959537	WT	-0.245832	WT	-0.327592
TCGA-D8-A3Z6-01	WT	-0.107363	WT	-0.875634	WT	-0.349343	WT	-0.194645
TCGA-D8-A4Z1-01	WT	-0.16189	WT	-0.904663	WT	-0.262234	WT	-0.257005
TCGA-D8-A73U-01	WT	-0.156039	WT	-0.748578	WT	-0.290091	WT	-0.203987
TCGA-D8-A73W-01	WT	-0.135565	WT	-1.0159	WT	-0.262202	WT	-0.205685
TCGA-D8-A73X-01	WT	-0.142856	WT	-0.86593	WT	-0.287175	WT	-0.217185
TCGA-E2-A105-01	WT	0.00382788	WT	-1.01128	WT	-0.261691	WT	-0.154817
TCGA-E2-A107-01	WT	-0.0660114	DEL	-0.915208	WT	-0.303957	WT	-0.240867
TCGA-E2-A109-01	WT	-0.0475829	WT	-1.05217	WT	-0.273963	WT	-0.146382
TCGA-E2-A10A-01	WT	-0.0326507	DEL	-1.12771	WT	-0.228578	WT	-0.126607
TCGA-E2-A10B-01	WT	-0.040616	WT	-0.896607	WT	-0.252729	WT	-0.139319
TCGA-E2-A10C-01	MUT	-0.0782215	WT	-0.785659	MUT	-0.356987	WT	-0.257386
TCGA-E2-A10F-01	WT	-0.0334423	WT	-0.847789	WT	-0.221829	WT	-0.303645
TCGA-E2-A14N-01	WT	-0.00524837	WT	-0.492096	WT	-0.290208	WT	-0.293711
TCGA-E2-A14O-01	WT	-0.0391169	WT	-0.930305	WT	-0.310247	WT	-0.073502
TCGA-E2-A14P-01	WT	-0.101097	WT	-1.15718	WT	-0.298335	WT	-0.24374
TCGA-E2-A14Q-01	WT	-0.100107	DEL	-0.827646	WT	-0.219667	WT	-0.218335
TCGA-E2-A14R-01	WT	0.021354	WT	-0.381489	WT	-0.305001	DEL	-0.178624
TCGA-E2-A14T-01	WT	-0.120675	WT	-0.987879	WT	-0.168372	WT	-0.147631
TCGA-E2-A14V-01	WT	-0.0503657	WT	-1.05772	WT	-0.216598	WT	-0.277597
TCGA-E2-A14W-01	WT	-0.143456	DEL	-0.816072	WT	-0.320599	WT	-0.204395
TCGA-E2-A14X-01	WT	0.0349318	WT	-0.492567	WT	-0.278547	WT	-0.292105
TCGA-E2-A14Y-01	WT	-0.12939	WT	-0.326852	WT	-0.220562	WT	-0.160097
TCGA-E2-A14Z-01	WT	-0.103484	WT	-0.789188	WT	-0.272877	WT	-0.169053
TCGA-E2-A150-01	WT	-0.0645002	WT	-0.755899	WT	-0.310633	DEL	-0.266597
TCGA-E2-A152-01	WT	-0.0944668	WT	-1.01005	WT	-0.265717	WT	-0.194262
TCGA-E2-A153-01	WT	-0.0520468	WT	-0.84921	WT	-0.272575	WT	-0.267391
TCGA-E2-A154-01	WT	-0.0329082	WT	-0.964859	WT	-0.242246	WT	-0.172998
TCGA-E2-A155-01	WT	-0.00975957	WT	-0.819262	WT	-0.179003	DEL	-0.342466
TCGA-E2-A156-01	WT	-0.0985776	WT	-0.960923	WT	-0.243637	WT	-0.145207
TCGA-E2-A158-01	WT	0.0168328	DEL	-0.850129	WT	-0.311591	DEL	-0.264676
TCGA-E2-A159-01	WT	-0.137885	WT	-0.667331	WT	-0.251617	WT	-0.197819
TCGA-E2-A15A-01	WT	-0.0744657	WT	-0.996103	WT	-0.298054	WT	-0.229628
TCGA-E2-A15C-01	WT	-0.0900313	DEL	-0.977512	WT	-0.218397	WT	-0.24555
TCGA-E2-A15D-01	WT	-0.132996	WT	-0.762827	WT	-0.309216	WT	-0.196211
TCGA-E2-A15E-01	WT	-0.173496	WT	-0.950151	WT	-0.222648	WT	-0.27066
TCGA-E2-A15F-01	WT	-0.0520796	DEL	-1.05681	WT	-0.254929	WT	-0.180118
TCGA-E2-A15G-01	WT	-0.0857206	DEL	-1.11088	WT	-0.235092	WT	-0.0596348
TCGA-E2-A15H-01	WT	-0.147304	DEL	-0.81125	WT	-0.237934	WT	-0.288414
TCGA-E2-A15I-01	WT	-0.140164	WT	-0.850238	WT	-0.331093	WT	-0.294222
TCGA-E2-A15J-01	WT	-0.0577172	WT	-0.789997	WT	-0.247096	WT	-0.19261
TCGA-E2-A15K-01	WT	-0.0776053	WT	-0.966532	WT	-0.250604	WT	-0.0848524
TCGA-E2-A15L-01	WT	-0.0345622	WT	-0.805051	WT	-0.248682	WT	-0.0803144
TCGA-E2-A15M-01	WT	-0.0966547	WT	-0.70796	WT	-0.281345	WT	-0.105339
TCGA-E2-A15O-01	WT	-0.0451188	DEL	-1.10458	WT	-0.259151	WT	-0.160172
TCGA-E2-A15P-01	WT	-0.091264	DEL	-0.863884	WT	-0.216756	WT	-0.239366
TCGA-E2-A15R-01	WT	-0.169378	WT	-1.13356	WT	-0.207154	WT	-0.213801
TCGA-E2-A15S-01	WT	-0.161005	WT	-1.18395	WT	-0.273982	WT	-0.250763
TCGA-E2-A15T-01	WT	-0.0634703	DEL	-1.03845	WT	-0.277219	WT	-0.16674
TCGA-E2-A1AZ-01	WT	0.0193539	DEL	-0.650314	WT	-0.274062	WT	-0.322585
TCGA-E2-A1B0-01	WT	-0.118276	WT	-1.05297	WT	-0.169116	WT	-0.148577
TCGA-E2-A1B1-01	WT	-0.131807	WT	-0.646268	WT	-0.271537	WT	-0.19866
TCGA-E2-A1B4-01	WT	-0.0769002	WT	-0.907869	MUT	-0.249433	WT	-0.106057
TCGA-E2-A1B5-01	WT	-0.186479	WT	-0.84552	WT	-0.308099	WT	-0.229658
TCGA-E2-A1B6-01	WT	-0.0268629	WT	-0.619277	WT	-0.501817	WT	-0.188438
TCGA-E2-A1BC-01	WT	-0.079711	WT	-0.941203	WT	-0.30284	WT	-0.151305
TCGA-E2-A1BD-01	WT	-0.083877	DEL	-0.859189	WT	-0.259224	WT	-0.221773
TCGA-E2-A1IE-01	WT	-0.132649	WT	-0.844504	WT	-0.23807	WT	-0.166205
TCGA-E2-A1IF-01	WT	-0.108835	WT	-0.826432	WT	-0.355678	WT	-0.224476
TCGA-E2-A1IG-01	WT	-0.0265732	WT	-0.994426	WT	-0.287873	WT	-0.243144
TCGA-E2-A1IH-01	WT	-0.0583311	WT	-0.653568	WT	-0.31083	WT	-0.122963
TCGA-E2-A1II-01	WT	-0.0809493	WT	-0.500994	WT	-0.209967	WT	-0.32329
TCGA-E2-A1IJ-01	WT	-0.0900111	WT	-0.776603	WT	-0.257465	WT	-0.254844
TCGA-E2-A1IK-01	WT	-0.213023	WT	-0.905123	WT	-0.217489	WT	-0.249334
TCGA-E2-A1IL-01	WT	-0.0438466	DEL	-1.04127	WT	-0.265221	WT	-0.25707
TCGA-E2-A1IN-01	WT	-7.19479e-05	WT	-0.817824	WT	-0.310503	WT	-0.170714
TCGA-E2-A1IO-01	WT	-0.0612405	WT	-1.07156	WT	-0.243583	WT	-0.310222
TCGA-E2-A1IU-01	WT	-0.156826	WT	-0.953611	WT	-0.211192	WT	-0.13453
TCGA-E2-A1L6-01	WT	-0.0933253	WT	-0.771718	WT	-0.223211	WT	-0.178714
TCGA-E2-A1L7-01	WT	-0.0151108	WT	-0.843811	WT	-0.321243	WT	-0.207014
TCGA-E2-A1L8-01	WT	-0.0779953	WT	-0.739416	WT	-0.228967	WT	-0.138502
TCGA-E2-A1L9-01	WT	-0.07916	WT	-0.93034	WT	-0.390943	WT	-0.205348
TCGA-E2-A1LA-01	WT	-0.068386	WT	-0.964043	WT	-0.206669	DEL	-0.231662
TCGA-E2-A1LB-01	WT	-0.21027	WT	-0.959253	WT	-0.282787	WT	-0.157105
TCGA-E2-A1LG-01	WT	0.0978785	WT	-0.176396	WT	-0.143588	WT	-0.224241
TCGA-E2-A1LH-01	WT	-0.0647848	WT	-0.390071	WT	-0.306374	WT	-0.228715
TCGA-E2-A1LI-01	WT	-0.059324	WT	-0.534884	WT	-0.275292	WT	-0.222338
TCGA-E2-A1LK-01	WT	-0.0534894	WT	-0.471827	WT	-0.237817	WT	-0.494875
TCGA-E2-A1LL-01	WT	-0.0927764	WT	-0.500561	WT	-0.167581	WT	-0.34288
TCGA-E2-A2P6-01	WT	-0.237822	WT	-0.895884	WT	-0.412584	WT	-0.122049
TCGA-E2-A56Z-01	WT	-0.122772	DEL	-1.02158	WT	-0.14925	WT	-0.134707
TCGA-E2-A570-01	WT	-0.127278	WT	-0.935386	WT	-0.188023	WT	-0.273107
TCGA-E2-A573-01	WT	-0.00993361	WT	-0.538773	WT	-0.279562	WT	-0.191793
TCGA-E2-A574-01	WT	0.0560976	WT	-0.263101	WT	-0.226303	WT	-0.353903
TCGA-E2-A576-01	WT	-0.064729	DEL	-1.02517	WT	-0.288072	WT	-0.18909
TCGA-E2-A9RU-01	WT	0.0139676	WT	-0.761656	WT	-0.284349	WT	-0.234338
TCGA-E9-A1N3-01	WT	-0.136822	WT	-0.998742	WT	-0.255931	WT	-0.175284
TCGA-E9-A1N4-01	WT	-0.0872805	WT	-0.636457	WT	-0.163676	WT	-0.161102
TCGA-E9-A1N5-01	WT	-0.0502996	WT	-1.01772	WT	-0.279678	WT	-0.190146
TCGA-E9-A1N8-01	WT	0.0455024	DEL	-0.760008	WT	-0.303526	DEL	-0.349436
TCGA-E9-A1N9-01	WT	0.0655259	WT	-0.813444	WT	-0.223862	WT	-0.183451
TCGA-E9-A1NA-01	WT	-0.0223489	DEL	-1.04279	WT	-0.287365	WT	-0.218332
TCGA-E9-A1NE-01	WT	-0.134551	WT	-0.907838	WT	-0.251797	WT	-0.243107
TCGA-E9-A1NF-01	MUT	-0.133458	WT	-0.847992	WT	-0.345731	WT	-0.261555
TCGA-E9-A1NG-01	WT	-0.124034	WT	-0.643541	WT	-0.320117	WT	-0.207777
TCGA-E9-A1NH-01	WT	-0.091562	WT	-0.714674	WT	-0.280558	WT	-0.154114
TCGA-E9-A1QZ-01	WT	-0.231359	WT	-0.961164	WT	-0.213767	WT	-0.25432
TCGA-E9-A1R0-01	WT	-0.121055	WT	-1.02078	MUT	-0.204875	WT	-0.267804
TCGA-E9-A1R2-01	WT	-0.0359122	DEL	-0.941677	WT	-0.24216	WT	-0.216613
TCGA-E9-A1R3-01	WT	-0.146477	WT	-0.820114	WT	-0.217916	WT	-0.0765912
TCGA-E9-A1R4-01	WT	-0.0919038	DEL	-0.839439	WT	-0.270366	WT	-0.330514
TCGA-E9-A1R5-01	WT	-0.110564	WT	-0.779209	WT	-0.31405	WT	-0.142134
TCGA-E9-A1R6-01	WT	0.0211431	WT	-1.02942	WT	-0.262139	WT	-0.0920812
TCGA-E9-A1R7-01	WT	-0.0710043	WT	-0.63651	WT	-0.271998	WT	-0.218551
TCGA-E9-A1RA-01	WT	-0.0395303	WT	-0.779657	WT	-0.251445	WT	-0.236168
TCGA-E9-A1RB-01	WT	-0.032892	DEL	-0.827526	WT	-0.207716	WT	-0.337865
TCGA-E9-A1RC-01	WT	-0.138509	DEL	-1.22193	WT	-0.234513	WT	-0.287026
TCGA-E9-A1RD-01	WT	-0.0792977	WT	-0.909926	WT	-0.279576	WT	-0.0664788
TCGA-E9-A1RE-01	WT	-0.0699338	WT	-1.02123	WT	-0.287626	WT	-0.192105
TCGA-E9-A1RF-01	WT	-0.00785009	WT	-0.970345	WT	-0.266634	WT	-0.114066
TCGA-E9-A1RG-01	WT	-0.00792556	WT	-0.968194	WT	-0.287327	WT	-0.127931
TCGA-E9-A1RH-01	WT	-0.37714	WT	-0.999247	WT	-0.288925	WT	-0.201819
TCGA-E9-A1RI-01	WT	-0.104194	DEL	-0.753821	WT	-0.295989	WT	-0.29306
TCGA-E9-A226-01	WT	-0.0532891	WT	-0.841032	WT	-0.278966	WT	-0.206031
TCGA-E9-A227-01	WT	-0.136273	WT	-0.710039	WT	-0.253621	WT	-0.134736
TCGA-E9-A228-01	MUT	-0.0570604	WT	-1.07962	WT	-0.234428	WT	-0.187328
TCGA-E9-A229-01	WT	-0.0494472	DEL	-0.917342	WT	-0.243233	WT	-0.239724
TCGA-E9-A22A-01	WT	-0.0117035	WT	-0.874549	WT	-0.282227	WT	-0.272382
TCGA-E9-A22B-01	WT	-0.161777	WT	-0.897117	WT	-0.270916	WT	-0.161798
TCGA-E9-A22D-01	WT	-0.118273	WT	-1.04876	WT	-0.362878	WT	-0.227198
TCGA-E9-A22E-01	WT	-0.121457	WT	-0.793511	WT	-0.436437	WT	-0.261792
TCGA-E9-A22G-01	WT	0.0931927	WT	-0.498927	WT	-0.34485	DEL	-0.181028
TCGA-E9-A22H-01	WT	-0.0905176	DEL	-0.879359	WT	-0.272282	WT	-0.193814
TCGA-E9-A243-01	WT	-0.221364	WT	-0.469995	WT	-0.238112	WT	-0.288755
TCGA-E9-A244-01	WT	0.030386	WT	-0.444626	WT	-0.349753	WT	-0.241413
TCGA-E9-A245-01	WT	-0.270406	WT	-1.09735	WT	-0.361245	WT	-0.192367
TCGA-E9-A247-01	WT	-0.0792992	DEL	-1.19736	WT	-0.3169	WT	-0.264508
TCGA-E9-A248-01	WT	-0.209872	WT	-0.604978	WT	-0.324184	WT	-0.211541
TCGA-E9-A249-01	WT	-0.038044	DEL	-0.814249	WT	-0.298829	WT	-0.238422
TCGA-E9-A24A-01	WT	-0.132219	DEL	-0.817643	WT	-0.261882	WT	-0.16915
TCGA-E9-A295-01	WT	-0.0944172	WT	-0.843604	WT	-0.228213	WT	-0.221129
TCGA-E9-A2JS-01	WT	-0.0257885	WT	-1.06129	WT	-0.305452	WT	-0.238655
TCGA-E9-A2JT-01	WT	-0.192618	WT	-0.812824	WT	-0.307853	WT	-0.138507
TCGA-E9-A3HO-01	WT	-0.151834	WT	-0.775566	WT	-0.598074	WT	-0.172494
TCGA-E9-A3QA-01	WT	-0.0785001	WT	-0.673825	WT	-0.381947	WT	-0.293108
TCGA-E9-A3X8-01	WT	-0.128721	WT	-0.832471	WT	-0.258715	WT	-0.332177
TCGA-E9-A54Y-01	WT	0.0296673	WT	-0.923135	WT	-0.085702	WT	-0.0743664
TCGA-E9-A5FK-01	WT	-0.105776	WT	-0.82284	WT	-0.307231	WT	-0.209842
TCGA-E9-A5FL-01	WT	-0.222116	WT	-0.300869	WT	-0.511334	WT	-0.32122
TCGA-E9-A5UO-01	WT	-0.104704	DEL	-1.03077	WT	-0.264052	WT	-0.241611
TCGA-E9-A6HE-01	WT	-0.0453489	DEL	-0.830543	WT	-0.268276	WT	-0.290163
TCGA-EW-A1IW-01	WT	-0.036059	WT	-0.910909	WT	-0.256934	WT	-0.223669
TCGA-EW-A1IX-01	WT	-0.0191959	DEL	-0.895156	WT	-0.22494	WT	-0.220278
TCGA-EW-A1IY-01	WT	-0.0982013	WT	-0.681445	WT	-0.313544	WT	-0.157055
TCGA-EW-A1IZ-01	WT	-0.0928786	WT	-0.991217	WT	-0.334377	WT	-0.183864
TCGA-EW-A1J1-01	WT	0.0459807	DEL	-0.723274	WT	-0.311235	WT	-0.243842
TCGA-EW-A1J3-01	WT	-0.0657406	WT	-0.883058	WT	-0.277793	WT	-0.10038
TCGA-EW-A1J5-01	WT	-0.179933	WT	-0.885314	WT	-0.317354	WT	-0.262582
TCGA-EW-A1J6-01	WT	-0.0874354	DEL	-0.732481	WT	-0.339288	WT	-0.101353
TCGA-EW-A1OV-01	WT	-0.0322675	WT	-0.865202	WT	-0.326195	WT	-0.0669035
TCGA-EW-A1OX-01	WT	-0.1071	WT	-0.96307	WT	-0.217077	WT	-0.256972
TCGA-EW-A1OZ-01	WT	-0.0227518	WT	-0.890133	WT	-0.300629	WT	-0.256433
TCGA-EW-A1P0-01	WT	-0.0634093	WT	-0.869668	WT	-0.283423	WT	-0.198108
TCGA-EW-A1P1-01	WT	-0.159494	WT	-0.719435	WT	-0.249668	WT	-0.241331
TCGA-EW-A1P3-01	WT	-0.115038	DEL	-0.889473	WT	-0.260342	WT	-0.227949
TCGA-EW-A1P4-01	WT	-0.158089	WT	-0.389711	WT	-0.218378	WT	-0.433267
TCGA-EW-A1P5-01	WT	-0.0918981	DEL	-1.12878	WT	-0.18703	WT	-0.069587
TCGA-EW-A1P6-01	WT	-0.048071	DEL	-0.81623	WT	-0.213741	WT	-0.222093
TCGA-EW-A1P7-01	WT	-0.0813758	WT	-0.794468	WT	-0.284302	WT	-0.19295
TCGA-EW-A1P8-01	WT	0.0738919	WT	-0.589679	WT	-0.250727	WT	-0.273406
TCGA-EW-A1PA-01	WT	-0.132357	DEL	-1.09667	WT	-0.287953	DEL	-0.234289
TCGA-EW-A1PB-01	WT	-0.0330302	WT	-0.887145	WT	-0.127361	WT	-0.228364
TCGA-EW-A1PD-01	WT	-0.0359509	WT	-0.702079	WT	-0.234772	WT	-0.231132
TCGA-EW-A1PE-01	WT	-0.145496	WT	-0.866353	WT	-0.269848	WT	-0.179553
TCGA-EW-A1PG-01	WT	-0.105474	WT	-0.48015	WT	-0.295388	WT	-0.252416
TCGA-EW-A1PH-01	WT	-0.0523182	WT	-0.657533	WT	-0.374407	WT	-0.247524
TCGA-EW-A2FR-01	WT	-0.136135	WT	-0.7447	WT	-0.363062	WT	-0.268269
TCGA-EW-A2FS-01	WT	-0.149361	WT	-0.905515	WT	-0.306709	WT	-0.237477
TCGA-EW-A2FW-01	WT	-0.0547608	WT	-1.01753	WT	-0.322124	WT	-0.13325
TCGA-EW-A423-01	WT	-0.125862	WT	-0.874303	WT	-0.295342	WT	-0.147322
TCGA-EW-A6S9-01	WT	-0.109402	DEL	-0.880247	WT	-0.309194	WT	-0.229846
TCGA-EW-A6SA-01	WT	-0.103093	DEL	-0.959254	WT	-0.294815	WT	-0.0812665
TCGA-EW-A6SB-01	WT	-0.156318	WT	-0.488149	WT	-0.272546	WT	-0.195906
TCGA-EW-A6SC-01	WT	-0.0437882	DEL	-1.02312	WT	-0.177416	WT	-0.265104
TCGA-EW-A6SD-01	WT	-0.118537	DEL	-0.916086	WT	-0.298476	WT	-0.261958
TCGA-GI-A2C8-01	WT	-0.0148443	WT	-0.909904	WT	-0.311628	WT	-0.140825
TCGA-GM-A2D9-01	MUT	-0.149058	WT	-0.892854	WT	-0.210962	WT	-0.150447
TCGA-GM-A2DA-01	WT	-0.102338	WT	-0.859557	WT	-0.322125	WT	-0.235957
TCGA-GM-A2DB-01	WT	-0.195161	WT	-1.02368	WT	-0.406318	WT	-0.294059
TCGA-GM-A2DC-01	WT	-0.206654	DEL	-0.780507	WT	-0.331565	WT	-0.164742
TCGA-GM-A2DD-01	WT	-0.286725	WT	-0.947912	WT	-0.223276	WT	-0.208011
TCGA-GM-A2DF-01	WT	-0.00573967	WT	-0.609464	WT	-0.256781	WT	-0.241196
TCGA-GM-A2DH-01	WT	-0.0357447	WT	-0.999686	WT	-0.32517	WT	-0.247051
TCGA-GM-A2DI-01	WT	-0.100817	WT	-0.862833	WT	-0.264286	WT	-0.279557
TCGA-GM-A2DK-01	WT	-0.12353	DEL	-1.08639	WT	-0.312085	WT	-0.185301
TCGA-GM-A2DL-01	WT	0.000560655	DEL	-1.00872	WT	-0.231158	WT	-0.198981
TCGA-GM-A2DM-01	WT	-0.118343	WT	-0.950982	WT	-0.239787	WT	-0.111403
TCGA-GM-A2DN-01	WT	-0.0865506	WT	-0.751147	WT	-0.280518	WT	-0.044686
TCGA-GM-A2DO-01	WT	-0.113552	WT	-0.85334	WT	-0.279715	WT	-0.118707
TCGA-GM-A3NW-01	WT	-0.201599	WT	-0.867761	WT	-0.298028	WT	-0.108766
TCGA-GM-A3XL-01	WT	-0.0490956	WT	-0.729035	WT	-0.311702	WT	-0.289625
TCGA-GM-A4E0-01	WT	-0.243513	WT	-0.817047	WT	-0.347685	WT	-0.204029
TCGA-GM-A5PV-01	WT	-0.196896	WT	-0.975871	WT	-0.267221	WT	-0.200079
TCGA-GM-A5PX-01	WT	-0.167505	WT	-0.748055	WT	-0.254296	WT	-0.207831
TCGA-HN-A2NL-01	WT	-0.0741098	DEL	-0.355636	WT	-0.345272	DEL	-0.243636
TCGA-HN-A2OB-01	WT	-0.16992	WT	-0.735404	WT	-0.268647	WT	-0.3015
TCGA-JL-A3YX-01	WT	-0.0199689	DEL	-0.926297	WT	-0.322765	WT	-0.278934
TCGA-LD-A66U-01	WT	-0.125427	WT	-0.914657	WT	-0.38137	WT	-0.237727
TCGA-LD-A74U-01	WT	-0.150595	WT	-0.926376	WT	-0.308611	WT	-0.174978
TCGA-LD-A7W6-01	WT	-0.168014	DEL	-0.800143	WT	-0.288321	WT	-0.259221
TCGA-LD-A9QF-01	WT	-0.117736	WT	-0.731768	WT	-0.333173	WT	-0.255872
TCGA-LL-A440-01	WT	-0.254285	WT	-0.837754	WT	-0.266305	WT	-0.28498
TCGA-LL-A50Y-01	WT	-0.128586	DEL	-0.986714	WT	-0.283139	WT	-0.0611628
TCGA-LL-A5YL-01	WT	-0.130032	WT	-0.753978	WT	-0.246303	WT	-0.249377
TCGA-LL-A5YM-01	WT	-0.0661954	WT	-0.885871	WT	-0.321703	WT	-0.0599921
TCGA-LL-A5YN-01	WT	-0.156419	WT	-1.03658	WT	-0.299175	WT	-0.23369
TCGA-LL-A5YO-01	WT	-0.186021	WT	-0.900892	WT	-0.359531	WT	-0.136811
TCGA-LL-A5YP-01	WT	-0.0593328	WT	-0.545203	WT	-0.237319	WT	-0.262115
TCGA-LL-A6FP-01	WT	-0.195066	DEL	-1.35006	WT	-0.257309	WT	-0.119415
TCGA-LL-A6FQ-01	WT	-0.0112106	DEL	-0.952013	WT	-0.20989	WT	-0.124497
TCGA-LL-A6FR-01	WT	0.0637429	WT	-0.508853	WT	-0.123408	WT	-0.145889
TCGA-LL-A73Y-01	WT	-0.0596164	WT	-0.540733	WT	-0.370782	WT	-0.334729
TCGA-LL-A73Z-01	WT	-0.178278	WT	-0.562779	WT	-0.297875	WT	-0.181603
TCGA-LL-A740-01	WT	-0.507881	WT	-0.90496	WT	-0.491776	WT	-0.163914
TCGA-LL-A7SZ-01	WT	-0.128123	WT	-0.749876	WT	-0.292708	WT	-0.0983748
TCGA-LL-A7T0-01	WT	-0.00472682	DEL	-0.913297	WT	-0.302249	WT	-0.185318
TCGA-LL-A8F5-01	WT	-0.103981	WT	-0.51416	WT	-0.28859	WT	-0.145006
TCGA-LL-A9Q3-01	WT	0.0396341	WT	-0.830486	WT	-0.308946	WT	-0.186547
TCGA-OK-A5Q2-01	WT	-0.135721	WT	-0.93023	WT	-0.279225	WT	-0.233666
TCGA-OL-A5D6-01	WT	-0.226821	WT	-1.13402	WT	-0.353618	WT	-0.250418
TCGA-OL-A5D7-01	WT	0.0579293	WT	-0.493834	WT	-0.27235	DEL	-0.300605
TCGA-OL-A5D8-01	WT	-0.013297	WT	-0.824416	WT	-0.219187	WT	-0.131579
TCGA-OL-A5DA-01	WT	-0.099294	WT	-0.803439	WT	-0.337804	WT	-0.20414
TCGA-OL-A5RU-01	WT	-0.115275	WT	-1.10067	WT	-0.281782	WT	-0.200483
TCGA-OL-A5RV-01	WT	-0.0990799	WT	-0.91128	WT	-0.243651	WT	-0.22655
TCGA-OL-A5RW-01	WT	-0.236535	DEL	-0.568653	WT	-0.208212	WT	-0.238555
TCGA-OL-A5RX-01	WT	-0.13199	WT	-0.822321	WT	-0.269331	WT	-0.24681
TCGA-OL-A5RY-01	WT	-0.144339	WT	-0.759729	WT	-0.29407	WT	-0.281659
TCGA-OL-A5RZ-01	WT	0.0581289	DEL	-1.13957	WT	-0.305998	WT	-0.145759
TCGA-OL-A5S0-01	WT	-0.0739985	WT	-0.689364	WT	-0.364456	WT	-0.265254
TCGA-OL-A66H-01	WT	-0.0909606	WT	-0.923463	WT	-0.245652	WT	-0.20968
TCGA-OL-A66I-01	WT	-0.0474208	WT	-0.625817	WT	-0.379608	WT	-0.346295
TCGA-OL-A66J-01	WT	-0.108428	WT	-0.917504	WT	-0.31779	WT	-0.317644
TCGA-OL-A66K-01	WT	-0.0987477	WT	-0.809707	WT	-0.261784	WT	-0.183351
TCGA-OL-A66L-01	WT	-0.125204	DEL	-0.966261	WT	-0.23779	WT	-0.254874
TCGA-OL-A66N-01	WT	-0.131898	WT	-0.875677	WT	-0.327822	WT	-0.169749
TCGA-OL-A66O-01	WT	-0.100235	WT	-0.944818	WT	-0.305933	WT	-0.150805
TCGA-OL-A66P-01	WT	-0.255198	WT	-0.800995	WT	-0.304063	WT	-0.0707312
TCGA-OL-A6VO-01	WT	-0.0412141	WT	-0.438929	WT	-0.309118	DEL	-0.333361
TCGA-OL-A6VQ-01	WT	-0.103292	DEL	-1.03895	WT	-0.281087	WT	-0.296757
TCGA-OL-A6VR-01	WT	-0.174261	WT	-1.01176	WT	-0.272211	WT	-0.227886
TCGA-OL-A97C-01	WT	-0.0620939	WT	-0.989247	WT	-0.292914	WT	-0.200376
TCGA-PE-A5DC-01	WT	-0.055783	DEL	-0.982056	WT	-0.247372	WT	-0.174235
TCGA-PE-A5DD-01	WT	-0.0627633	DEL	-1.00332	WT	-0.334002	WT	-0.15303
TCGA-PE-A5DE-01	WT	-0.121161	WT	-1.04449	WT	-0.22179	WT	-0.175726
TCGA-PL-A8LV-01	WT	-0.0479916	WT	-0.755883	WT	-0.355289	WT	-0.214097
TCGA-PL-A8LX-01	WT	-0.0787483	DEL	-1.0602	WT	-0.21971	WT	-0.0101792
TCGA-PL-A8LY-01	WT	-0.123605	WT	-0.655697	WT	-0.288217	WT	-0.205039
TCGA-PL-A8LZ-01	WT	-0.0452956	WT	-0.606475	WT	-0.352864	WT	-0.177547
TCGA-S3-A6ZF-01	WT	-0.109536	WT	-0.988213	WT	-0.187523	WT	-0.159357
TCGA-S3-A6ZG-01	WT	-0.150459	WT	-1.00111	WT	-0.189307	WT	-0.249129
TCGA-S3-A6ZH-01	WT	-0.143122	WT	-0.825257	WT	-0.207466	WT	-0.194983
TCGA-S3-AA0Z-01	WT	-0.061843	WT	-0.687335	WT	-0.162914	WT	-0.0927873
TCGA-S3-AA10-01	WT	-0.0416129	WT	-0.528219	WT	-0.252413	WT	-0.297951
TCGA-S3-AA11-01	WT	-0.0452303	WT	-0.997321	WT	-0.279492	WT	-0.170655
TCGA-S3-AA12-01	WT	-0.0683147	WT	-1.08486	WT	-0.368013	WT	-0.071398
TCGA-S3-AA14-01	WT	-0.121592	WT	-0.951737	WT	-0.285472	WT	-0.316101
TCGA-S3-AA15-01	WT	-0.0147035	WT	-0.537609	WT	-0.320863	WT	-0.2467
TCGA-S3-AA17-01	WT	-0.0714386	WT	-0.898123	WT	-0.309718	WT	-0.186327
TCGA-UL-AAZ6-01	WT	-0.0845044	DEL	-0.843458	WT	-0.292236	WT	-0.251376
TCGA-UU-A93S-01	WT	-0.2112	WT	-1.09631	MUT	-0.462773	WT	-0.0869625
TCGA-V7-A7HQ-01	WT	-0.0508669	DEL	-0.972583	WT	-0.116286	WT	-0.198943
TCGA-W8-A86G-01	WT	-0.151713	WT	-0.817809	WT	-0.330281	WT	-0.208691
TCGA-WT-AB41-01	WT	-0.040107	WT	-0.834782	WT	-0.124983	DEL	-0.15957
TCGA-WT-AB44-01	WT	-0.115015	DEL	-0.864246	WT	-0.369487	WT	-0.199599
TCGA-XX-A899-01	WT	-0.0811966	WT	-0.810332	WT	-0.277746	WT	-0.224071
TCGA-XX-A89A-01	WT	-0.125579	DEL	-0.914903	WT	-0.3306	WT	-0.237691
TCGA-Z7-A8R5-01	WT	-0.106428	WT	-0.718835	WT	-0.287935	WT	-0.201502
TCGA-Z7-A8R6-01	WT	0.0127184	WT	-0.932099	MUT	-0.303176	WT	-0.149821
TCGA-4J-AA1J-01	WT	-0.148509	WT	-0.0849189	WT	-0.332624	DEL	-0.292263
TCGA-BI-A0VR-01	WT	-0.119125	WT	-0.375398	WT	-0.169424	WT	-0.333442
TCGA-BI-A0VS-01	WT	-0.202774	WT	-0.675497	WT	-0.368332	WT	-0.360478
TCGA-BI-A20A-01	WT	-0.119883	WT	-0.411415	WT	-0.120579	WT	-0.243337
TCGA-C5-A0TN-01	WT	-0.203102	WT	-0.417857	WT	-0.263763	DEL	-0.387391
TCGA-C5-A1BE-01	WT	-0.104235	WT	-0.419531	WT	-0.35834	WT	-0.280959
TCGA-C5-A1BF-01	WT	-0.169776	DEL	-0.18977	WT	-0.193953	WT	-0.334187
TCGA-C5-A1BI-01	WT	-0.101752	WT	-0.108491	WT	-0.259932	WT	-0.305217
TCGA-C5-A1BJ-01	WT	-0.198978	WT	-0.192831	WT	-0.221313	WT	-0.34208
TCGA-C5-A1BK-01	WT	-0.0579873	WT	-0.182866	WT	-0.170444	WT	-0.176804
TCGA-C5-A1BL-01	WT	-0.227811	WT	-0.0927775	WT	-0.196436	WT	-0.387391
TCGA-C5-A1BM-01	WT	-0.112198	WT	-0.0454137	WT	-0.157515	WT	-0.326326
TCGA-C5-A1BN-01	WT	-0.252834	WT	-0.189434	WT	-0.326562	DEL	-0.361919
TCGA-C5-A1M5-01	WT	-0.150655	WT	-0.0610867	WT	-0.231346	WT	-0.197135
TCGA-C5-A1M6-01	WT	-0.0689929	WT	-0.754689	WT	-0.252301	WT	-0.200581
TCGA-C5-A1M7-01	WT	-0.162486	WT	-0.0972493	WT	-0.454582	WT	-0.325062
TCGA-C5-A1M8-01	WT	-0.111561	WT	-0.45721	WT	-0.228752	WT	-0.345125
TCGA-C5-A1M9-01	WT	-0.188784	WT	-0.363345	WT	-0.252479	WT	-0.280947
TCGA-C5-A1ME-01	WT	-0.287359	WT	-0.287872	WT	-0.358029	WT	-0.311284
TCGA-C5-A1MF-01	WT	-0.0404131	WT	-0.120615	WT	-0.0707254	WT	-0.234525
TCGA-C5-A1MH-01	WT	-0.144187	WT	-0.27782	WT	-0.189766	WT	-0.28238
TCGA-C5-A1MI-01	MUT	-0.208527	WT	-0.896685	WT	-0.125238	WT	-0.143827
TCGA-C5-A1MJ-01	WT	-0.133539	WT	-0.358242	WT	-0.386898	WT	-0.315192
TCGA-C5-A1MK-01	WT	-0.13117	WT	-0.218691	WT	-0.193843	WT	-0.116524
TCGA-C5-A1ML-01	WT	-0.21891	WT	-0.139299	WT	-0.390447	WT	-0.180063
TCGA-C5-A1MN-01	WT	-0.15347	WT	-0.236116	WT	-0.281418	DEL	-0.32411
TCGA-C5-A1MP-01	WT	-0.126476	WT	-0.283745	WT	-0.133766	WT	-0.266858
TCGA-C5-A2LS-01	WT	-0.349294	WT	-0.534254	WT	-0.397333	WT	-0.262931
TCGA-C5-A2LT-01	WT	-0.109805	DEL	-0.417128	WT	-0.291764	WT	-0.405589
TCGA-C5-A2LV-01	WT	-0.130594	WT	-0.12875	WT	-0.153183	WT	-0.305465
TCGA-C5-A2LX-01	WT	-0.107	WT	-0.27413	WT	-0.288129	WT	-0.288744
TCGA-C5-A2LY-01	WT	-0.249318	WT	-0.299903	WT	-0.150304	WT	-0.22707
TCGA-C5-A2M1-01	WT	-0.180441	WT	-0.524614	WT	-0.398796	WT	-0.289171
TCGA-C5-A2M2-01	WT	-0.257292	WT	-0.400001	WT	-0.435637	WT	-0.162036
TCGA-C5-A3HF-01	WT	-0.211375	WT	-0.404933	WT	-0.419244	WT	-0.255631
TCGA-C5-A7CG-01	WT	-0.108135	WT	-0.121454	WT	-0.307657	WT	-0.279717
TCGA-C5-A7CH-01	MUT	-0.101857	WT	-0.316603	WT	-0.253633	WT	-0.378909
TCGA-C5-A7CJ-01	WT	-0.0892894	WT	-0.146039	WT	-0.244426	WT	-0.245603
TCGA-C5-A7CK-01	WT	-0.126132	WT	-0.159072	WT	-0.284011	WT	-0.37977
TCGA-C5-A7CL-01	WT	-0.216928	WT	0.0670707	WT	-0.253862	WT	-0.265434
TCGA-C5-A7CM-01	WT	-0.169147	WT	-0.328666	WT	-0.268797	WT	-0.209385
TCGA-C5-A7CO-01	WT	-0.111617	WT	0.0189588	WT	-0.262006	WT	-0.222754
TCGA-C5-A7UC-01	WT	-0.114973	WT	-0.30804	WT	-0.307407	DEL	-0.396891
TCGA-C5-A7UE-01	WT	-0.15143	WT	-0.2354	WT	-0.334816	WT	-0.235204
TCGA-C5-A7UH-01	MUT	-0.142558	WT	-0.30302	WT	-0.284304	WT	-0.333127
TCGA-C5-A7UI-01	WT	-0.162051	WT	-0.160494	WT	-0.385892	WT	-0.254436
TCGA-C5-A7X3-01	WT	-0.20205	WT	-0.293075	WT	-0.326405	WT	-0.367193
TCGA-C5-A7X5-01	WT	-0.154989	WT	-0.459081	WT	-0.183095	WT	-0.312188
TCGA-C5-A7X8-01	WT	-0.185638	WT	-0.76302	WT	-0.395887	WT	-0.303145
TCGA-C5-A7XC-01	WT	-0.123891	WT	-0.270629	WT	-0.290665	WT	-0.271183
TCGA-C5-A8XH-01	WT	-0.161191	WT	-0.285641	MUT	-0.4285	WT	-0.391489
TCGA-C5-A8XI-01	WT	-0.127205	WT	-0.365212	WT	-0.310768	WT	-0.248325
TCGA-C5-A8XJ-01	WT	-0.0917296	WT	-0.526986	WT	-0.213303	WT	-0.25356
TCGA-C5-A8XK-01	WT	-0.104862	WT	-0.373251	WT	-0.30316	WT	-0.291872
TCGA-C5-A8YQ-01	WT	-0.0797155	WT	-0.224646	WT	-0.303222	WT	-0.437612
TCGA-C5-A8YR-01	WT	-0.339657	DEL	-0.405379	WT	-0.201767	WT	-0.3543
TCGA-C5-A8YT-01	WT	-0.14348	WT	-0.510158	WT	-0.35597	WT	-0.151904
TCGA-C5-A8ZZ-01	WT	-0.0427842	WT	-0.243358	WT	-0.379477	WT	-0.238296
TCGA-C5-A907-01	WT	-0.246287	WT	-0.526723	WT	-0.297512	WT	-0.288714
TCGA-DG-A2KH-01	WT	-0.247439	WT	-0.117598	WT	-0.477929	WT	-0.249736
TCGA-DG-A2KJ-01	WT	-0.238235	WT	-0.428806	WT	-0.135066	WT	-0.198601
TCGA-DG-A2KK-01	WT	-0.125881	WT	-0.600097	WT	-0.154032	WT	-0.322843
TCGA-DG-A2KL-01	WT	-0.00531103	WT	-0.310058	WT	-0.198401	WT	-0.268853
TCGA-DG-A2KM-01	WT	-0.221085	WT	-0.180355	WT	-0.215826	WT	-0.268301
TCGA-DR-A0ZL-01	WT	-0.1806	WT	-0.305455	WT	-0.193644	WT	-0.302917
TCGA-DS-A0VK-01	WT	-0.199481	WT	-0.512733	WT	-0.333845	DEL	-0.325602
TCGA-DS-A0VL-01	WT	-0.0729551	WT	-0.277418	WT	-0.228925	WT	-0.299153
TCGA-DS-A0VM-01	WT	-0.248992	WT	-0.300335	MUT	-0.259122	DEL	-0.307312
TCGA-DS-A0VN-01	WT	-0.147162	DEL	-0.0501837	WT	-0.288088	WT	-0.342614
TCGA-DS-A3LQ-01	WT	-0.152163	WT	-0.448869	WT	-0.196926	WT	-0.262827
TCGA-DS-A5RQ-01	WT	-0.189971	WT	-0.240443	WT	-0.218248	WT	-0.30187
TCGA-DS-A7WF-01	WT	-0.273699	WT	-0.839127	WT	-0.195187	WT	-0.218719
TCGA-DS-A7WH-01	WT	-0.275291	WT	-0.477687	WT	-0.350574	WT	-0.391793
TCGA-DS-A7WI-01	WT	-0.178709	WT	-0.200877	WT	-0.286774	WT	-0.21275
TCGA-EA-A1QS-01	WT	-0.0836821	WT	-0.201213	WT	-0.23998	WT	-0.241902
TCGA-EA-A1QT-01	WT	-0.424794	WT	-0.447532	WT	-0.311026	DEL	-0.321614
TCGA-EA-A3HQ-01	WT	-0.0649499	WT	-0.162015	WT	-0.213304	WT	-0.245884
TCGA-EA-A3HR-01	WT	-0.154917	WT	-0.104288	WT	-0.192322	WT	-0.286989
TCGA-EA-A3HT-01	WT	-0.122895	WT	-0.372837	WT	-0.232059	WT	-0.320189
TCGA-EA-A3QD-01	WT	-0.182828	WT	-0.364901	WT	-0.0714743	WT	-0.269603
TCGA-EA-A3QE-01	WT	-0.0895362	WT	-0.211858	WT	-0.347368	WT	-0.341088
TCGA-EA-A3Y4-01	WT	-0.158773	WT	-0.122255	WT	-0.268446	WT	-0.322239
TCGA-EA-A411-01	WT	-0.22153	WT	-0.313839	WT	-0.46874	DEL	-0.306414
TCGA-EA-A439-01	WT	-0.103638	WT	-0.640405	WT	-0.327681	WT	-0.179544
TCGA-EA-A43B-01	WT	-0.138298	WT	-0.3518	WT	-0.304829	WT	-0.334472
TCGA-EA-A5FO-01	WT	-0.105846	WT	-0.639977	WT	-0.232241	WT	-0.21737
TCGA-EA-A5O9-01	WT	-0.0371961	WT	-0.31753	WT	-0.189143	WT	-0.189754
TCGA-EA-A5ZD-01	WT	-0.0893175	WT	-0.0512114	WT	-0.174186	WT	-0.257816
TCGA-EA-A5ZE-01	WT	-0.142075	WT	-0.07343	WT	-0.267414	WT	-0.319437
TCGA-EA-A5ZF-01	WT	-0.132363	WT	-0.805395	WT	-0.321462	WT	-0.150362
TCGA-EA-A6QX-01	WT	-0.0908537	DEL	-0.414818	WT	-0.321153	WT	-0.324911
TCGA-EA-A78R-01	WT	-0.0829422	WT	-0.108028	WT	-0.339743	WT	-0.255306
TCGA-EA-A97N-01	WT	-0.107025	WT	-0.102819	WT	-0.184713	WT	-0.301374
TCGA-EK-A2GZ-01	WT	-0.160131	WT	-0.391665	WT	-0.174499	WT	-0.387904
TCGA-EK-A2H0-01	WT	-0.176817	WT	-0.182353	WT	-0.331125	WT	-0.342497
TCGA-EK-A2H1-01	WT	-0.165707	WT	-0.285917	WT	-0.272021	WT	-0.350527
TCGA-EK-A2IP-01	WT	-0.187303	WT	-0.288055	WT	-0.219451	DEL	-0.323228
TCGA-EK-A2PG-01	WT	-0.172143	WT	-0.22378	WT	-0.263732	WT	-0.246206
TCGA-EK-A2PI-01	WT	-0.181072	WT	-0.461787	WT	-0.349345	WT	-0.268281
TCGA-EK-A2PK-01	WT	-0.176487	WT	-0.487316	WT	-0.278586	WT	-0.285781
TCGA-EK-A2PL-01	WT	-0.291071	WT	0.126674	WT	-0.191943	DEL	-0.279608
TCGA-EK-A2PM-01	WT	-0.368784	WT	-0.294756	WT	-0.3679	WT	-0.229751
TCGA-EK-A2R7-01	WT	-0.21189	WT	-0.339128	WT	-0.353555	WT	-0.376448
TCGA-EK-A2R8-01	WT	-0.109666	WT	-0.390748	WT	-0.235217	WT	-0.291685
TCGA-EK-A2R9-01	WT	-0.108392	WT	-0.260281	WT	-0.300424	WT	-0.157814
TCGA-EK-A2RA-01	WT	-0.135549	WT	-0.17393	WT	-0.265771	WT	-0.279937
TCGA-EK-A2RB-01	WT	-0.156481	WT	-0.170168	WT	-0.145937	WT	-0.242578
TCGA-EK-A2RC-01	WT	-0.162694	WT	-0.150661	WT	-0.225468	WT	-0.243959
TCGA-EK-A2RE-01	WT	-0.186286	WT	-0.16714	WT	-0.34886	WT	-0.428387
TCGA-EK-A2RJ-01	WT	-0.332347	WT	-0.286992	WT	-0.398787	WT	-0.379123
TCGA-EK-A2RK-01	WT	-0.189505	WT	-0.331629	WT	-0.257889	DEL	-0.31998
TCGA-EK-A2RL-01	WT	-0.355227	WT	-0.374472	WT	-0.483126	WT	-0.311384
TCGA-EK-A2RM-01	WT	-0.0732444	WT	-0.744404	WT	-0.28331	DEL	-0.26222
TCGA-EK-A2RN-01	WT	-0.159164	WT	0.0121131	WT	-0.209631	WT	-0.274249
TCGA-EK-A2RO-01	WT	-0.166894	WT	-0.172271	WT	-0.285662	WT	-0.267015
TCGA-EK-A3GJ-01	WT	-0.16673	DEL	-0.625369	WT	-0.275121	WT	-0.202798
TCGA-EK-A3GM-01	WT	-0.23247	WT	-0.655932	WT	-0.178146	WT	-0.046198
TCGA-EK-A3GN-01	WT	-0.10571	DEL	-0.184715	WT	-0.28727	WT	-0.33358
TCGA-EX-A1H5-01	WT	-0.192962	WT	-0.506925	WT	-0.326313	DEL	-0.28555
TCGA-EX-A1H6-01	WT	-0.208401	WT	-0.160669	WT	-0.46919	WT	-0.306587
TCGA-EX-A3L1-01	WT	-0.144187	WT	-0.197311	WT	-0.20817	WT	-0.31974
TCGA-EX-A449-01	WT	-0.365277	WT	-0.848953	WT	-0.411033	WT	-0.179554
TCGA-EX-A69L-01	WT	-0.185874	WT	-0.420136	WT	-0.273186	WT	-0.263258
TCGA-EX-A69M-01	WT	-0.108699	WT	-0.238565	WT	-0.213759	WT	-0.326871
TCGA-EX-A8YF-01	WT	-0.147014	DEL	-0.443183	WT	-0.197801	WT	-0.31394
TCGA-FU-A23K-01	WT	-0.124431	DEL	-0.574765	WT	-0.108166	WT	-0.238748
TCGA-FU-A23L-01	WT	-0.273237	WT	-0.204517	WT	-0.253933	WT	-0.370402
TCGA-FU-A2QG-01	WT	-0.128612	WT	-0.309886	WT	-0.321834	DEL	-0.474865
TCGA-FU-A3EO-01	WT	-0.253839	WT	-0.363129	WT	-0.223195	WT	-0.224705
TCGA-FU-A3HY-01	WT	-0.103003	WT	-0.18827	WT	-0.240943	WT	-0.372169
TCGA-FU-A3NI-01	WT	-0.131837	WT	-0.383628	WT	0.0188448	WT	-0.343375
TCGA-FU-A3TQ-01	WT	-0.0390333	WT	-0.29011	WT	-0.186982	WT	-0.279133
TCGA-FU-A3TX-01	WT	-0.0486435	WT	-0.347397	WT	-0.255987	WT	-0.193653
TCGA-FU-A3WB-01	WT	-0.11078	WT	-0.439497	WT	-0.326455	WT	-0.225889
TCGA-FU-A3YQ-01	WT	-0.163994	WT	-0.0816435	WT	-0.1859	WT	-0.307287
TCGA-FU-A40J-01	WT	-0.206117	WT	-0.1206	WT	-0.397094	WT	-0.221591
TCGA-FU-A5XV-01	WT	-0.291635	WT	-0.131629	WT	-0.337783	DEL	-0.446176
TCGA-FU-A770-01	WT	-0.177421	WT	-0.374682	WT	-0.434842	WT	-0.22732
TCGA-GH-A9DA-01	WT	-0.101547	WT	-0.256355	WT	-0.276931	WT	-0.273834
TCGA-HG-A2PA-01	WT	-0.297628	WT	-0.215542	WT	-0.443444	WT	-0.374928
TCGA-HM-A3JJ-01	WT	-0.128138	WT	-0.242811	WT	-0.368863	WT	-0.347684
TCGA-HM-A3JK-01	WT	-0.145342	WT	-0.467238	WT	-0.339497	WT	-0.293082
TCGA-HM-A6W2-01	WT	-0.0820836	WT	-0.330764	WT	-0.267363	WT	-0.282534
TCGA-IR-A3L7-01	WT	-0.153	WT	-0.332756	WT	-0.200815	WT	-0.399835
TCGA-IR-A3LB-01	WT	-0.153462	DEL	-0.370716	WT	-0.522928	WT	-0.30264
TCGA-IR-A3LC-01	WT	-0.216501	WT	-0.396847	WT	-0.267573	WT	-0.353902
TCGA-IR-A3LF-01	WT	-0.230453	WT	-0.377063	WT	-0.5372	WT	-0.211346
TCGA-IR-A3LI-01	WT	-0.24861	WT	-0.319082	WT	-0.307191	WT	-0.233223
TCGA-IR-A3LL-01	WT	-0.130919	WT	-0.304152	WT	-0.189659	WT	-0.33287
TCGA-JW-A5VG-01	WT	-0.0707191	DEL	-0.279424	WT	-0.256626	WT	-0.305688
TCGA-JW-A5VH-01	WT	-0.113055	WT	-0.247663	WT	-0.343665	WT	-0.17603
TCGA-JW-A5VI-01	WT	-0.110673	DEL	-0.418238	WT	-0.240766	DEL	-0.336877
TCGA-JW-A5VJ-01	WT	-0.0870734	WT	-0.260971	WT	-0.235785	WT	-0.303261
TCGA-JW-A5VK-01	WT	-0.23922	WT	-0.265337	WT	-0.318646	WT	-0.197604
TCGA-JW-A69B-01	WT	-0.118048	WT	-0.598598	WT	-0.305348	WT	-0.322047
TCGA-JW-A852-01	WT	-0.117055	WT	-0.220821	WT	-0.186169	WT	-0.266965
TCGA-JW-AAVH-01	WT	-0.274073	WT	-0.382531	WT	-0.364847	WT	-0.436982
TCGA-JX-A3PZ-01	WT	-0.163422	WT	-0.326327	WT	-0.254765	WT	-0.283044
TCGA-JX-A3Q8-01	WT	-0.331784	WT	-0.870529	WT	-0.258751	WT	-0.245487
TCGA-JX-A5QV-01	WT	-0.131337	WT	-0.133859	WT	-0.3549	WT	-0.285532
TCGA-LP-A4AU-01	WT	-0.210992	WT	-0.206405	WT	-0.190131	WT	-0.35677
TCGA-LP-A4AV-01	WT	-0.162278	WT	-0.285811	WT	-0.0323721	WT	-0.22648
TCGA-LP-A4AW-01	WT	-0.186255	WT	-0.252086	WT	-0.20307	WT	-0.330343
TCGA-LP-A4AX-01	WT	-0.0701521	WT	-0.414539	WT	-0.243912	WT	-0.322435
TCGA-LP-A5U2-01	WT	-0.0411327	WT	-0.34627	WT	-0.321806	WT	-0.30194
TCGA-LP-A5U3-01	WT	-0.184322	WT	-0.434326	WT	-0.227481	WT	-0.223939
TCGA-LP-A7HU-01	WT	-0.0228092	WT	-0.795911	WT	-0.260136	WT	-0.148713
TCGA-MA-AA3W-01	WT	-0.136023	WT	-0.288906	WT	-0.178014	WT	-0.379787
TCGA-MA-AA3X-01	WT	-0.117642	WT	-0.252987	WT	-0.222818	WT	-0.352694
TCGA-MA-AA3Y-01	WT	-0.135011	WT	-0.226462	WT	-0.265283	WT	-0.365381
TCGA-MA-AA3Z-01	WT	-0.126638	WT	-0.635299	WT	-0.292259	DEL	-0.322416
TCGA-MA-AA41-01	WT	-0.171056	WT	-0.371758	WT	-0.367841	WT	-0.324425
TCGA-MA-AA42-01	WT	-0.191432	WT	-0.516681	MUT	-0.174891	WT	-0.300635
TCGA-MA-AA43-01	WT	-0.14214	WT	-0.276849	WT	-0.335428	WT	-0.264161
TCGA-MU-A5YI-01	WT	-0.12112	WT	-0.230987	WT	-0.199841	WT	-0.299662
TCGA-MU-A8JM-01	WT	-0.0484961	WT	-0.303505	WT	-0.279856	WT	-0.324315
TCGA-MY-A913-01	WT	-0.13738	WT	-0.526522	WT	-0.328225	WT	-0.393451
TCGA-PN-A8MA-01	WT	-0.206482	WT	-0.723	WT	-0.435697	WT	-0.15717
TCGA-Q1-A5R1-01	WT	-0.156629	WT	-0.646812	WT	-0.442125	WT	-0.343048
TCGA-Q1-A5R2-01	WT	-0.240063	WT	-0.18669	MUT	-0.182246	WT	-0.220882
TCGA-Q1-A5R3-01	WT	-0.0535717	WT	-0.03854	WT	0.0161027	DEL	-0.375865
TCGA-Q1-A6DT-01	WT	-0.163915	WT	-0.253168	WT	-0.328953	WT	-0.388113
TCGA-Q1-A6DV-01	WT	-0.366791	WT	-0.603088	WT	-0.318614	WT	-0.237097
TCGA-Q1-A6DW-01	WT	-0.142389	WT	-0.226799	WT	-0.149384	WT	-0.335438
TCGA-Q1-A73P-01	WT	-0.28632	WT	-0.424941	WT	-0.473187	WT	-0.294079
TCGA-Q1-A73Q-01	WT	-0.190562	WT	-0.276138	WT	-0.334457	WT	-0.183969
TCGA-Q1-A73R-01	WT	-0.177567	WT	-0.916112	WT	-0.220277	WT	-0.352494
TCGA-Q1-A73S-01	MUT	-0.540439	WT	-0.613404	WT	-0.221423	WT	-0.264017
TCGA-R2-A69V-01	WT	-0.1119	WT	0.0218423	WT	-0.223881	WT	-0.348852
TCGA-RA-A741-01	WT	-0.17285	WT	-0.307875	WT	-0.404287	WT	-0.288254
TCGA-UC-A7PD-01	WT	-0.109127	WT	-0.135339	WT	-0.267782	WT	-0.320091
TCGA-UC-A7PF-01	WT	-0.118	WT	-0.383956	WT	-0.212688	WT	-0.284092
TCGA-UC-A7PG-01	WT	-0.0760738	WT	-0.108855	WT	-0.328746	WT	-0.33616
TCGA-UC-A7PI-01	WT	-0.248469	WT	-0.360572	WT	-0.482014	WT	-0.266966
TCGA-VS-A8EB-01	WT	-0.140303	WT	-0.191095	WT	-0.263626	WT	-0.336436
TCGA-VS-A8EC-01	WT	-0.0782121	WT	-0.28486	WT	-0.283452	WT	-0.168571
TCGA-VS-A8EG-01	WT	-0.14842	WT	-0.339606	WT	-0.179511	WT	-0.245488
TCGA-VS-A8EH-01	WT	-0.22903	WT	-0.201653	WT	-0.248471	WT	-0.387851
TCGA-VS-A8EI-01	WT	-0.128265	WT	-0.0293862	WT	-0.29518	WT	-0.451768
TCGA-VS-A8EJ-01	WT	-0.175484	WT	-0.828507	WT	-0.323867	WT	-0.0914046
TCGA-VS-A8EL-01	WT	-0.0743991	WT	-0.137691	WT	-0.333211	WT	-0.439624
TCGA-VS-A8Q8-01	WT	-0.0689275	WT	-0.160892	WT	-0.291482	WT	-0.310612
TCGA-VS-A8Q9-01	WT	-0.02226	DEL	-0.188609	MUT	-0.266055	WT	-0.332721
TCGA-VS-A8QA-01	WT	-0.251199	WT	-0.794278	WT	-0.0790008	WT	-0.212069
TCGA-VS-A8QC-01	WT	-0.174838	WT	-0.0216714	WT	-0.384907	WT	-0.300629
TCGA-VS-A8QF-01	WT	-0.163439	WT	-0.206104	WT	-0.127397	WT	-0.305816
TCGA-VS-A8QH-01	WT	-0.0906404	DEL	-0.618853	WT	-0.330813	WT	-0.148469
TCGA-VS-A8QM-01	WT	-0.149917	WT	-0.302222	WT	-0.267891	WT	-0.300008
TCGA-VS-A94W-01	WT	-0.0714735	WT	-0.274889	WT	-0.201744	WT	-0.309361
TCGA-VS-A94X-01	WT	-0.199909	DEL	-0.483995	WT	-0.13723	WT	-0.362811
TCGA-VS-A94Y-01	WT	-0.179572	DEL	-0.245499	WT	-0.415248	WT	-0.414724
TCGA-VS-A950-01	WT	-0.264301	WT	-0.173612	MUT	-0.142115	WT	-0.179351
TCGA-VS-A952-01	WT	-0.310174	DEL	-0.484258	WT	-0.666983	WT	-0.284884
TCGA-VS-A953-01	WT	-0.0512317	WT	-0.0509022	WT	-0.298897	WT	-0.389403
TCGA-VS-A954-01	WT	-0.16324	DEL	-0.295019	WT	-0.283953	WT	-0.317675
TCGA-VS-A957-01	WT	-0.211939	WT	-0.441754	WT	-0.302916	WT	-0.190109
TCGA-VS-A959-01	WT	-0.196619	WT	-0.508932	WT	-0.262875	WT	-0.195024
TCGA-VS-A9U5-01	WT	-0.143327	WT	-0.272858	WT	-0.218296	WT	-0.381215
TCGA-VS-A9U6-01	WT	-0.0993998	WT	-0.331169	WT	-0.172989	WT	-0.435796
TCGA-VS-A9U7-01	MUT	-0.185422	DEL	-0.39874	WT	-0.23276	WT	-0.245447
TCGA-VS-A9UB-01	WT	-0.116261	WT	-0.14809	WT	-0.342645	WT	-0.331958
TCGA-VS-A9UC-01	WT	-0.18931	WT	-0.340488	WT	-0.253954	WT	-0.24469
TCGA-VS-A9UD-01	MUT	-0.143188	DEL	-0.47025	WT	-0.247566	WT	-0.369711
TCGA-VS-A9UH-01	WT	-0.17002	WT	-0.163106	WT	-0.406057	WT	-0.337466
TCGA-VS-A9UI-01	WT	-0.206863	WT	-0.33413	WT	-0.238863	WT	-0.0667194
TCGA-VS-A9UJ-01	WT	-0.189833	WT	-0.49002	WT	-0.285169	WT	-0.225953
TCGA-VS-A9UL-01	WT	-0.116097	DEL	-0.596209	WT	-0.225022	WT	-0.175268
TCGA-VS-A9UM-01	WT	-0.103603	WT	-0.449635	WT	-0.158392	WT	-0.251287
TCGA-VS-A9UO-01	WT	-0.291805	WT	-0.487747	WT	-0.561416	WT	-0.234014
TCGA-VS-A9UP-01	WT	-0.295776	WT	-0.658447	WT	-0.315293	WT	-0.0715574
TCGA-VS-A9UQ-01	WT	-0.307177	WT	-0.538221	WT	-0.602668	WT	-0.322866
TCGA-VS-A9UR-01	WT	-0.125589	WT	-0.516248	WT	-0.184317	WT	-0.233949
TCGA-VS-A9UT-01	WT	-0.102336	WT	-0.57312	WT	-0.281874	WT	-0.231377
TCGA-VS-A9UU-01	WT	-0.183277	WT	-0.248105	WT	-0.477088	WT	-0.330489
TCGA-VS-A9UV-01	WT	-0.106755	WT	-0.202123	WT	-0.268545	WT	-0.199275
TCGA-VS-A9UY-01	WT	-0.0398707	WT	-0.135922	WT	-0.368324	WT	-0.283535
TCGA-VS-A9UZ-01	WT	-0.369558	WT	-1.01132	WT	-0.360165	WT	-0.204324
TCGA-VS-A9V0-01	WT	-0.227757	DEL	-0.747811	WT	-0.197888	WT	-0.246348
TCGA-VS-A9V1-01	WT	-0.37123	WT	-0.8277	WT	-0.421519	WT	-0.291936
TCGA-VS-A9V2-01	WT	-0.174187	WT	0.0480761	WT	-0.251132	WT	-0.292388
TCGA-VS-A9V3-01	WT	-0.18429	WT	-0.479281	WT	-0.0915954	WT	-0.246848
TCGA-VS-A9V4-01	WT	-0.189123	WT	-0.359433	WT	-0.368161	WT	-0.269178
TCGA-VS-A9V5-01	WT	-0.257947	WT	-0.408142	WT	-0.484331	WT	-0.328241
TCGA-VS-AA62-01	WT	-0.103965	WT	-0.227824	WT	-0.294727	WT	-0.326338
TCGA-WL-A834-01	WT	-0.455072	WT	-0.146637	WT	-0.19949	DEL	-0.412411
TCGA-XS-A8TJ-01	WT	-0.138304	WT	-0.222402	WT	-0.257232	WT	-0.344044
TCGA-ZJ-A8QO-01	WT	-0.156039	WT	-0.65048	WT	-0.25652	WT	-0.348446
TCGA-ZJ-A8QR-01	WT	-0.140958	WT	-0.2345	MUT	-0.247845	WT	-0.343113
TCGA-ZJ-AAX4-01	WT	-0.0927444	DEL	-0.263082	WT	-0.102124	WT	-0.327037
TCGA-ZJ-AAX8-01	WT	-0.0665216	WT	-0.090852	WT	-0.269018	WT	-0.322946
TCGA-ZJ-AAXA-01	WT	-0.0894642	WT	-0.56896	WT	-0.227301	WT	-0.273481
TCGA-ZJ-AAXB-01	WT	-0.21357	WT	-0.427686	WT	-0.274687	WT	-0.192251
TCGA-ZJ-AAXD-01	WT	-0.0966458	WT	-0.19687	WT	-0.238342	WT	-0.336498
TCGA-ZJ-AAXF-01	WT	-0.103811	WT	-0.134405	WT	-0.261634	WT	-0.426412
TCGA-ZJ-AAXI-01	WT	-0.15332	WT	-0.0695754	WT	-0.292923	WT	-0.371225
TCGA-ZJ-AAXJ-01	WT	-0.115738	WT	0.00833738	WT	-0.228731	WT	-0.317203
TCGA-ZJ-AAXN-01	WT	-0.143555	WT	-0.19937	WT	-0.264594	WT	-0.375958
TCGA-ZJ-AAXT-01	WT	-0.0907025	WT	-0.252981	WT	-0.224897	WT	-0.31422
TCGA-ZJ-AAXU-01	WT	-0.184306	WT	-0.191396	WT	-0.214586	WT	-0.333502
TCGA-ZJ-AB0H-01	WT	-0.274154	WT	-0.0533589	WT	-0.277646	WT	-0.304065
TCGA-ZJ-AB0I-01	WT	-0.190744	WT	-0.369395	WT	-0.176061	WT	-0.337341
TCGA-ZX-AA5X-01	WT	-0.0805025	WT	-0.192244	WT	-0.356026	WT	-0.304441
TCGA-3X-AAV9-01	WT	-0.278042	WT	-0.475732	WT	-0.371601	WT	-0.263621
TCGA-3X-AAVA-01	WT	-0.126831	WT	-0.496646	WT	-0.193119	WT	-0.367954
TCGA-3X-AAVB-01	WT	-0.207623	WT	-0.518899	WT	-0.297614	WT	-0.140841
TCGA-3X-AAVE-01	WT	-0.159305	WT	-0.466204	WT	-0.239317	WT	-0.270016
TCGA-4G-AAZO-01	WT	-0.0861202	WT	-0.716159	WT	-0.331624	WT	-0.299472
TCGA-4G-AAZT-01	WT	-0.111463	WT	-0.352962	WT	-0.205624	WT	-0.331264
TCGA-W5-AA2G-01	WT	-0.116646	WT	-0.486623	WT	-0.331391	WT	-0.346416
TCGA-W5-AA2H-01	WT	-0.127101	WT	-0.628778	WT	-0.295469	WT	-0.0808082
TCGA-W5-AA2I-01	WT	-0.084603	WT	-0.387979	WT	-0.39461	WT	-0.296604
TCGA-W5-AA2O-01	WT	-0.0729146	WT	-0.532588	WT	-0.317692	WT	-0.339808
TCGA-W5-AA2Q-01	WT	-0.180485	WT	-0.613226	WT	-0.301592	WT	-0.287367
TCGA-W5-AA2R-01	WT	-0.153233	DEL	-0.211409	WT	-0.184103	WT	-0.509372
TCGA-W5-AA2T-01	WT	-0.203004	WT	-0.51948	WT	-0.274521	WT	-0.226624
TCGA-W5-AA2U-01	WT	-0.133181	WT	-0.708062	WT	-0.227899	WT	-0.285027
TCGA-W5-AA2W-01	WT	-0.188268	WT	-0.52476	WT	-0.264712	WT	-0.373027
TCGA-W5-AA2X-01	WT	-0.319707	WT	-0.584206	WT	-0.248662	DEL	-0.24555
TCGA-W5-AA2Z-01	WT	-0.119283	WT	-0.45376	WT	-0.264618	WT	-0.425262
TCGA-W5-AA30-01	WT	-0.157582	WT	-0.498971	WT	-0.320777	WT	-0.268732
TCGA-W5-AA31-01	WT	-0.00398955	WT	-0.624547	WT	-0.295451	WT	-0.337469
TCGA-W5-AA33-01	WT	-0.054796	WT	-0.44911	WT	-0.277749	WT	-0.433277
TCGA-W5-AA34-01	WT	-0.209413	WT	-0.515419	WT	-0.217298	WT	-0.347366
TCGA-W5-AA36-01	WT	-0.15551	WT	-0.492694	WT	-0.214109	WT	-0.371879
TCGA-W5-AA38-01	WT	-0.151283	WT	-0.433903	WT	-0.346361	WT	-0.366841
TCGA-W6-AA0S-01	WT	-0.187372	DEL	-0.501147	WT	-0.109678	WT	-0.401033
TCGA-WD-A7RX-01	WT	-0.094845	WT	-0.426252	WT	-0.358399	WT	-0.263035
TCGA-YR-A95A-01	WT	-0.173893	WT	-0.528611	WT	-0.322728	WT	-0.316975
TCGA-ZD-A8I3-01	WT	-0.288912	WT	-0.799591	WT	-0.315173	WT	-0.289836
TCGA-ZH-A8Y1-01	WT	-0.131349	WT	-0.284926	WT	-0.312452	WT	-0.30715
TCGA-ZH-A8Y2-01	WT	-0.184293	WT	-0.54616	WT	-0.206649	WT	-0.278019
TCGA-ZH-A8Y4-01	WT	-0.161968	WT	-0.26322	MUT	-0.328561	WT	-0.448698
TCGA-ZH-A8Y5-01	WT	-0.124802	WT	-0.538799	WT	-0.317362	WT	-0.233468
TCGA-ZH-A8Y6-01	WT	-0.196207	WT	-0.660921	WT	-0.3065	WT	-0.248086
TCGA-ZH-A8Y8-01	WT	-0.206242	WT	-0.679096	WT	-0.316326	WT	-0.323896
TCGA-ZU-A8S4-01	WT	-0.223058	WT	-0.396626	WT	-0.295234	WT	-0.247719
TCGA-3L-AA1B-01	WT	-0.115845	WT	-0.605882	WT	-0.344065	WT	-0.0843323
TCGA-4N-A93T-01	WT	-0.115156	DEL	-0.504494	WT	-0.289005	WT	-0.108232
TCGA-4T-AA8H-01	WT	-0.105911	WT	-0.316518	WT	-0.365566	WT	-0.266948
TCGA-5M-AAT4-01	WT	-0.137175	DEL	-0.47287	MUT	-0.315902	WT	-0.126892
TCGA-5M-AATE-01	WT	-0.0995693	WT	-0.438669	WT	-0.321105	WT	-0.138884
TCGA-A6-2674-01	WT	-0.280704	WT	-0.0705108	WT	-0.476365	WT	-0.335104
TCGA-A6-2675-01	WT	-0.130523	WT	-0.556627	WT	-0.386437	WT	-0.184868
TCGA-A6-2677-01	WT	-0.296094	WT	-0.0773193	WT	-0.326433	WT	-0.268534
TCGA-A6-2684-01	WT	-0.152571	WT	-0.239782	WT	-0.265997	WT	-0.176318
TCGA-A6-2685-01	WT	-0.211169	WT	-0.584544	WT	-0.291626	WT	-0.0967887
TCGA-A6-3810-01	WT	-0.228202	WT	-0.212328	WT	-0.405784	WT	-0.227233
TCGA-A6-4105-01	WT	-0.104863	WT	-0.48299	WT	-0.35294	WT	-0.0999519
TCGA-A6-5656-01	WT	-0.222505	WT	-0.446774	WT	-0.421316	WT	-0.194997
TCGA-A6-5657-01	WT	-0.0780836	WT	-0.50874	WT	-0.368506	WT	-0.244582
TCGA-A6-5659-01	WT	-0.127894	WT	-0.472175	WT	-0.248126	WT	-0.164087
TCGA-A6-5660-01	WT	-0.145613	WT	-0.424534	WT	-0.289986	DEL	-0.0971345
TCGA-A6-5662-01	WT	-0.120818	DEL	-0.433801	MUT	-0.579053	WT	-0.125705
TCGA-A6-5664-01	WT	-0.0511456	WT	-0.419102	WT	-0.256918	WT	-0.151212
TCGA-A6-5666-01	WT	-0.190893	WT	-0.456322	WT	-0.252675	WT	-0.157448
TCGA-A6-5667-01	WT	-0.0715447	WT	-0.417256	WT	-0.276688	WT	-0.157099
TCGA-A6-6137-01	WT	-0.0748043	WT	-0.543201	WT	-0.355635	WT	-0.172926
TCGA-A6-6138-01	WT	-0.103581	DEL	-0.517022	WT	-0.351113	WT	-0.161567
TCGA-A6-6142-01	WT	-0.131955	WT	-0.565902	WT	-0.341889	WT	-0.16553
TCGA-A6-6648-01	WT	-0.0742776	WT	-0.682673	WT	-0.300404	WT	-0.224776
TCGA-A6-6649-01	WT	-0.0806811	WT	-0.539896	WT	-0.367893	WT	-0.287072
TCGA-A6-6651-01	WT	-0.0909594	WT	-0.237603	WT	-0.246302	WT	-0.210535
TCGA-A6-6652-01	WT	-0.135707	WT	-0.475838	WT	-0.333413	WT	-0.143096
TCGA-A6-6654-01	WT	-0.0826091	WT	-0.459602	WT	-0.311523	WT	-0.321149
TCGA-A6-6782-01	WT	-0.14896	WT	-0.38176	WT	-0.33303	WT	-0.00070957
TCGA-A6-A565-01	WT	-0.144085	WT	-0.555357	WT	-0.2883	WT	-0.130342
TCGA-A6-A566-01	WT	-0.154755	WT	-0.320423	WT	-0.386259	WT	-0.267538
TCGA-A6-A567-01	WT	-0.200589	DEL	-0.51079	WT	-0.31211	WT	-0.0487877
TCGA-A6-A56B-01	WT	-0.0211254	DEL	-0.488987	WT	-0.29654	WT	-0.220454
TCGA-AA-3489-01	WT	-0.180432	WT	-0.417266	WT	-0.350813	WT	-0.190442
TCGA-AA-3496-01	WT	-0.127566	WT	-0.382497	WT	-0.356787	WT	-0.228419
TCGA-AA-3502-01	WT	-0.174557	WT	-0.463441	WT	-0.280009	WT	-0.262556
TCGA-AA-3506-01	WT	-0.136562	WT	-0.528559	WT	-0.404268	WT	-0.156942
TCGA-AA-3511-01	WT	-0.11569	WT	-0.532468	WT	-0.449537	WT	-0.0905942
TCGA-AA-3655-01	WT	-0.0869889	WT	-0.632664	WT	-0.304203	WT	-0.192004
TCGA-AA-3660-01	WT	-0.130711	WT	-0.567401	WT	-0.334231	WT	-0.171316
TCGA-AA-3662-01	WT	-0.085115	DEL	-0.449524	WT	-0.453539	WT	-0.12232
TCGA-AA-3697-01	WT	-0.1125	WT	-0.567543	WT	-0.296938	WT	-0.141407
TCGA-AA-3712-01	WT	-0.0666275	WT	-0.377666	WT	-0.283427	WT	-0.163359
TCGA-AD-6548-01	WT	-0.125487	WT	-0.436314	WT	-0.311636	WT	-0.158071
TCGA-AD-6888-01	WT	-0.0828431	WT	-0.688208	WT	-0.327725	WT	-0.214665
TCGA-AD-6890-01	WT	-0.116868	WT	-0.60631	WT	-0.338827	WT	-0.147868
TCGA-AD-6899-01	WT	-0.0943378	WT	-0.548813	WT	-0.362195	WT	-0.128045
TCGA-AD-6901-01	MUT	-0.110332	WT	-0.472419	WT	-0.321793	WT	-0.111198
TCGA-AD-6963-01	WT	-0.108839	WT	-0.552869	WT	-0.307701	WT	-0.184814
TCGA-AD-6965-01	WT	-0.127207	DEL	-0.607961	WT	-0.253712	WT	-0.135897
TCGA-AD-A5EK-01	WT	-0.109206	WT	-0.492722	WT	-0.323046	WT	-0.104316
TCGA-AM-5820-01	WT	-0.119342	DEL	-0.69055	WT	-0.34827	WT	-0.384614
TCGA-AU-3779-01	WT	-0.148545	WT	-0.363443	WT	-0.279237	WT	-0.158013
TCGA-AY-5543-01	WT	-0.103727	DEL	-0.539385	WT	-0.29587	WT	-0.0596737
TCGA-AY-6196-01	WT	-0.185789	WT	-0.420321	WT	-0.294756	WT	-0.34402
TCGA-AY-6386-01	WT	-0.10345	WT	-0.498259	WT	-0.273695	WT	-0.275199
TCGA-AY-A54L-01	MUT	-0.18112	WT	-0.58156	WT	-0.233795	WT	-0.101305
TCGA-AY-A69D-01	WT	-0.107405	WT	-0.411924	WT	-0.304294	WT	-0.0888112
TCGA-AY-A71X-01	WT	-0.129554	WT	-0.491896	WT	-0.371261	WT	-0.100552
TCGA-AY-A8YK-01	WT	-0.124176	WT	-0.50458	WT	-0.318021	WT	-0.110497
TCGA-AZ-4323-01	WT	-0.218457	WT	-0.646894	WT	-0.269257	WT	-0.299123
TCGA-AZ-4614-01	WT	-0.0737707	DEL	-0.539581	WT	-0.33559	DEL	-0.306107
TCGA-AZ-4616-01	WT	-0.121167	WT	-0.382237	WT	-0.352429	WT	-0.247218
TCGA-AZ-4682-01	WT	-0.19658	WT	-0.535072	WT	-0.353807	WT	-0.118955
TCGA-AZ-5403-01	WT	-0.163394	WT	-0.476077	WT	-0.351498	WT	-0.212223
TCGA-AZ-5407-01	WT	-0.0946347	WT	-0.4371	WT	-0.313491	WT	-0.166339
TCGA-AZ-6599-01	WT	-0.0945326	WT	-0.577147	WT	-0.308013	WT	-0.0961791
TCGA-AZ-6600-01	WT	-0.127748	WT	-0.405864	WT	-0.308854	WT	-0.194196
TCGA-AZ-6603-01	WT	-0.112423	WT	-0.525426	WT	-0.258077	WT	-0.106539
TCGA-AZ-6605-01	WT	-0.189724	WT	-0.491708	WT	-0.292944	WT	-0.1163
TCGA-AZ-6606-01	WT	-0.0297526	WT	-0.329423	WT	-0.247318	WT	-0.151554
TCGA-AZ-6607-01	WT	-0.114303	WT	-0.438472	WT	-0.225323	WT	-0.342594
TCGA-AZ-6608-01	WT	-0.0903153	DEL	-0.541578	WT	-0.346602	WT	-0.123779
TCGA-CA-5254-01	WT	-0.11145	WT	-0.46999	WT	-0.587792	WT	-0.240045
TCGA-CA-5255-01	WT	-0.100005	WT	-0.482229	WT	-0.426689	WT	-0.261842
TCGA-CA-5256-01	WT	-0.173679	WT	-0.316561	WT	-0.272435	WT	-0.113677
TCGA-CA-5796-01	WT	-0.104169	WT	-0.81986	WT	-0.278459	WT	-0.309234
TCGA-CA-5797-01	WT	-0.126973	WT	-0.604631	WT	-0.284588	WT	-0.182586
TCGA-CA-6715-01	WT	-0.131807	WT	-0.529167	WT	-0.258728	WT	-0.0703698
TCGA-CA-6716-01	WT	-0.114069	WT	-0.405405	WT	-0.306545	WT	-0.00407453
TCGA-CA-6719-01	WT	-0.0691761	DEL	-0.479615	WT	-0.307163	WT	-0.186235
TCGA-CK-4947-01	WT	-0.0642451	WT	-0.530394	WT	-0.371728	WT	-0.213587
TCGA-CK-4948-01	WT	-0.138742	WT	-0.443146	WT	-0.368188	WT	-0.192668
TCGA-CK-4950-01	WT	-0.11701	WT	-0.582874	WT	-0.320668	WT	-0.226594
TCGA-CK-4952-01	WT	-0.0261287	WT	-0.305098	WT	-0.381004	WT	-0.218609
TCGA-CK-5912-01	WT	-0.174083	WT	-0.508994	WT	-0.273215	DEL	-0.0729313
TCGA-CK-5914-01	WT	-0.0982711	WT	-0.483066	WT	-0.427968	WT	-0.0816011
TCGA-CK-5915-01	WT	-0.0444239	WT	-0.70608	WT	-0.382244	WT	-0.421527
TCGA-CK-6747-01	WT	-0.100784	WT	-0.511687	WT	-0.27996	WT	-0.120972
TCGA-CK-6748-01	WT	-0.0539758	WT	-0.450252	WT	-0.250214	WT	-0.187514
TCGA-CK-6751-01	WT	-0.108546	WT	-0.54518	WT	-0.331316	WT	-0.194852
TCGA-CM-4744-01	WT	-0.189464	WT	-0.510742	WT	-0.301903	WT	-0.148488
TCGA-CM-4747-01	WT	-0.109307	WT	-0.420678	WT	-0.281389	WT	-0.0978736
TCGA-CM-4751-01	WT	-0.125858	WT	-0.461094	WT	-0.418141	WT	-0.246345
TCGA-CM-5344-01	WT	-0.137658	WT	-0.417198	WT	-0.33652	WT	-0.156503
TCGA-CM-5348-01	WT	-0.151421	WT	-0.638977	WT	-0.238775	WT	-0.16801
TCGA-CM-5349-01	WT	-0.228227	DEL	-0.278904	WT	-0.310906	WT	-0.20511
TCGA-CM-5860-01	WT	-0.0863498	WT	-0.332328	WT	-0.339052	WT	-0.20924
TCGA-CM-5862-01	WT	-0.218206	WT	-0.316105	WT	-0.355113	WT	-0.165045
TCGA-CM-5863-01	WT	-0.141123	WT	-0.320684	WT	-0.350334	WT	-0.223739
TCGA-CM-5864-01	WT	-0.193922	WT	-0.445574	WT	-0.296514	WT	-0.103545
TCGA-CM-5868-01	WT	-0.147615	WT	-0.434668	WT	-0.327483	WT	-0.152169
TCGA-CM-6161-01	WT	-0.129497	WT	-0.385124	WT	-0.388079	WT	-0.15891
TCGA-CM-6163-01	WT	-0.152304	WT	-0.623956	WT	-0.378673	WT	-0.0922893
TCGA-CM-6164-01	WT	-0.0997197	WT	-0.606095	WT	-0.312443	WT	-0.140717
TCGA-CM-6165-01	WT	-0.151488	WT	-0.511643	WT	-0.358078	WT	-0.114839
TCGA-CM-6166-01	WT	-0.0641469	WT	-0.44903	WT	-0.320139	WT	-0.210035
TCGA-CM-6167-01	WT	-0.188349	WT	-0.387251	WT	-0.328564	WT	-0.210122
TCGA-CM-6168-01	WT	-0.174516	WT	-0.395409	WT	-0.359287	WT	-0.257929
TCGA-CM-6169-01	WT	-0.160402	WT	-0.473854	WT	-0.229007	WT	-0.19718
TCGA-CM-6170-01	MUT	-0.0959823	DEL	-0.568486	WT	-0.322363	WT	-0.114035
TCGA-CM-6172-01	WT	-0.046179	WT	-0.492076	WT	-0.402203	WT	-0.149001
TCGA-CM-6675-01	WT	-0.0988055	WT	-0.505638	WT	-0.315089	WT	-0.0703697
TCGA-CM-6676-01	WT	-0.110526	WT	-0.443329	WT	-0.378292	WT	-0.114466
TCGA-CM-6677-01	WT	-0.141632	WT	-0.494209	WT	-0.288254	WT	-0.201594
TCGA-CM-6678-01	WT	-0.138964	WT	-0.37279	WT	-0.297067	WT	-0.100631
TCGA-CM-6679-01	WT	-0.116059	WT	-0.459405	WT	-0.296868	WT	-0.14178
TCGA-CM-6680-01	WT	-0.114515	WT	-0.450191	WT	-0.315503	WT	-0.115245
TCGA-D5-5537-01	WT	-0.072158	WT	-0.434837	WT	-0.310677	WT	-0.0706606
TCGA-D5-5538-01	WT	-0.144746	WT	-0.372923	WT	-0.240514	WT	-0.100533
TCGA-D5-5539-01	WT	-0.0881633	WT	-0.401652	WT	-0.263805	WT	-0.240813
TCGA-D5-5540-01	WT	-0.219592	DEL	-0.22923	WT	-0.361563	WT	-0.148546
TCGA-D5-5541-01	WT	-0.138923	WT	-0.449942	WT	-0.262355	WT	-0.117981
TCGA-D5-6529-01	WT	-0.102761	WT	-0.409668	WT	-0.336248	WT	-0.0943357
TCGA-D5-6531-01	WT	-0.11927	WT	-0.450468	WT	-0.276948	WT	-0.171648
TCGA-D5-6532-01	WT	-0.128539	WT	-0.550297	WT	-0.326653	WT	-0.139761
TCGA-D5-6533-01	WT	-0.0563991	DEL	-0.54056	WT	-0.358566	WT	-0.168977
TCGA-D5-6534-01	MUT	-0.112849	WT	-0.435343	WT	-0.368746	WT	-0.180063
TCGA-D5-6535-01	WT	-0.0671676	WT	-0.540007	WT	-0.297316	WT	-0.112822
TCGA-D5-6536-01	WT	-0.175341	DEL	-0.45553	WT	-0.32849	WT	-0.278182
TCGA-D5-6537-01	WT	-0.173374	WT	-0.459334	WT	-0.33427	WT	-0.14945
TCGA-D5-6538-01	WT	-0.144623	WT	-0.653276	WT	-0.370997	WT	-0.163567
TCGA-D5-6539-01	WT	-0.0590575	WT	-0.768436	WT	-0.312829	WT	-0.227178
TCGA-D5-6541-01	WT	-0.273105	WT	-0.117132	WT	-0.267572	WT	-0.131038
TCGA-D5-6898-01	WT	-0.122545	WT	-0.438194	WT	-0.317119	WT	-0.188101
TCGA-D5-6920-01	WT	-0.0782278	WT	-0.748444	WT	-0.460048	WT	-0.228395
TCGA-D5-6922-01	WT	-0.101152	WT	-0.589517	WT	-0.339608	WT	-0.141269
TCGA-D5-6924-01	WT	-0.16111	WT	-0.471062	WT	-0.268049	WT	-0.0924841
TCGA-D5-6926-01	WT	-0.0740106	WT	-0.543444	WT	-0.326525	WT	-0.235303
TCGA-D5-6929-01	WT	-0.1447	WT	-0.243554	WT	-0.349947	WT	-0.202929
TCGA-D5-6931-01	WT	-0.0973734	WT	-0.429752	WT	-0.232013	WT	-0.283486
TCGA-D5-6932-01	WT	-0.0739711	DEL	-0.332913	WT	-0.342692	WT	-0.131648
TCGA-D5-7000-01	WT	-0.105232	WT	-0.501685	WT	-0.308275	WT	-0.285703
TCGA-DM-A0X9-01	WT	-0.131196	WT	-0.484796	WT	-0.289258	WT	-0.103847
TCGA-DM-A0XD-01	WT	-0.190836	WT	-0.266135	WT	-0.279574	WT	-0.207823
TCGA-DM-A0XF-01	WT	-0.182445	WT	-0.529044	WT	-0.285969	WT	-0.192355
TCGA-DM-A1D0-01	WT	-0.0960908	DEL	-0.509914	WT	-0.306201	WT	-0.169058
TCGA-DM-A1D4-01	WT	-0.142031	WT	-0.445479	WT	-0.35073	WT	-0.137848
TCGA-DM-A1D7-01	WT	-0.0790298	WT	-0.573879	WT	-0.439882	WT	-0.152523
TCGA-DM-A1D8-01	MUT	-0.130264	WT	-0.519303	WT	-0.399969	WT	-0.121022
TCGA-DM-A1D9-01	WT	-0.100093	DEL	-0.522578	WT	-0.34157	WT	-0.155547
TCGA-DM-A1DA-01	WT	-0.16483	WT	-0.384316	WT	-0.308575	WT	-0.168267
TCGA-DM-A1DB-01	WT	-0.142922	WT	-0.649047	WT	-0.247944	DEL	-0.172614
TCGA-DM-A1HA-01	WT	-0.118969	DEL	-0.442331	WT	-0.274235	WT	-0.279042
TCGA-DM-A280-01	MUT	-0.143323	WT	-0.309135	WT	-0.293772	WT	-0.22549
TCGA-DM-A282-01	WT	-0.107143	WT	-0.593162	WT	-0.348623	WT	-0.118302
TCGA-DM-A285-01	WT	-0.170546	WT	-0.567133	WT	-0.318656	WT	-0.204852
TCGA-DM-A288-01	WT	-0.111072	WT	-0.557211	WT	-0.302768	WT	-0.0922279
TCGA-DM-A28A-01	WT	-0.136854	DEL	-0.526726	WT	-0.354538	WT	-0.169603
TCGA-DM-A28C-01	WT	-0.13229	WT	-0.398013	WT	-0.293223	WT	-0.188328
TCGA-DM-A28E-01	WT	-0.088237	WT	-0.602091	WT	-0.38687	WT	-0.0618237
TCGA-DM-A28F-01	WT	-0.0700261	WT	-0.537766	WT	-0.34299	WT	-0.127288
TCGA-DM-A28G-01	WT	-0.139236	WT	-0.422445	WT	-0.339226	WT	-0.178007
TCGA-DM-A28H-01	WT	-0.204341	DEL	-0.522384	WT	-0.317863	WT	-0.204138
TCGA-DM-A28K-01	WT	-0.115835	WT	-0.474364	WT	-0.414754	WT	-0.266387
TCGA-DM-A28M-01	WT	-0.121925	WT	-0.492022	WT	-0.37948	WT	-0.237424
TCGA-F4-6459-01	WT	-0.144456	WT	-0.461469	WT	-0.300474	WT	-0.23806
TCGA-F4-6460-01	WT	-0.123243	WT	-0.501479	WT	-0.312677	WT	-0.124
TCGA-F4-6461-01	WT	-0.0385898	WT	-0.304061	WT	-0.327144	WT	-0.225546
TCGA-F4-6463-01	WT	-0.0630837	WT	-0.32702	WT	-0.380695	WT	-0.173484
TCGA-F4-6569-01	WT	-0.146805	WT	-0.455452	WT	-0.364811	WT	-0.271761
TCGA-F4-6703-01	WT	-0.0913712	WT	-0.0947564	WT	-0.295874	WT	-0.245076
TCGA-F4-6704-01	WT	-0.0781691	WT	-0.429757	WT	-0.384974	DEL	-0.343787
TCGA-F4-6805-01	WT	-0.134911	WT	-0.35411	WT	-0.298549	WT	-0.229946
TCGA-F4-6806-01	WT	-0.117209	WT	-0.65006	WT	-0.363137	WT	-0.13404
TCGA-F4-6807-01	WT	-0.0802984	DEL	-0.339693	WT	-0.294362	WT	-0.135896
TCGA-F4-6808-01	WT	-0.124284	WT	-0.755906	WT	-0.353784	DEL	-0.132728
TCGA-F4-6809-01	WT	-0.122178	WT	-0.451673	WT	-0.337496	WT	-0.139664
TCGA-F4-6854-01	WT	-0.0841359	WT	-0.597305	WT	-0.302915	WT	-0.0420024
TCGA-F4-6855-01	WT	-0.171866	WT	-0.326832	WT	-0.384039	WT	-0.248126
TCGA-G4-6293-01	WT	-0.0793104	WT	-0.37621	WT	-0.364641	WT	-0.187935
TCGA-G4-6294-01	WT	-0.118055	WT	-0.522937	WT	-0.296778	WT	0.0274875
TCGA-G4-6295-01	WT	-0.137791	WT	-0.424893	WT	-0.350674	WT	-0.13902
TCGA-G4-6297-01	WT	-0.123602	WT	-0.527013	WT	-0.261425	WT	-0.156437
TCGA-G4-6298-01	WT	-0.096003	DEL	-0.405402	WT	-0.385494	WT	-0.220136
TCGA-G4-6299-01	WT	-0.108388	WT	-0.363506	WT	-0.295033	WT	-0.272505
TCGA-G4-6303-01	WT	-0.127965	WT	-0.544091	WT	-0.247561	WT	-0.273525
TCGA-G4-6306-01	WT	-0.134497	WT	-0.586875	WT	-0.460409	WT	-0.19478
TCGA-G4-6307-01	WT	-0.103921	WT	-0.463552	WT	-0.348439	WT	-0.0760268
TCGA-G4-6310-01	WT	-0.143793	WT	-0.326457	WT	-0.271575	WT	-0.201413
TCGA-G4-6311-01	WT	-0.0803553	WT	-0.470223	WT	-0.269751	WT	-0.205915
TCGA-G4-6314-01	WT	-0.0780497	WT	-0.426439	WT	-0.245651	WT	-0.165556
TCGA-G4-6315-01	WT	-0.077878	WT	-0.621486	WT	-0.380041	WT	-0.158246
TCGA-G4-6317-01	WT	-0.164315	WT	-0.573023	WT	-0.276474	WT	-0.145387
TCGA-G4-6321-01	WT	-0.120253	WT	-0.889699	WT	-0.322112	WT	-0.231512
TCGA-G4-6322-01	MUT	-0.074495	WT	-0.493355	WT	-0.425179	WT	-0.165842
TCGA-G4-6625-01	WT	-0.130441	WT	-0.644813	WT	-0.357271	WT	-0.0869421
TCGA-G4-6626-01	WT	-0.0836826	WT	-0.599174	WT	-0.34864	WT	-0.162283
TCGA-G4-6627-01	WT	-0.107025	WT	-0.538913	WT	-0.343394	WT	-0.185585
TCGA-NH-A50T-01	WT	-0.160185	WT	-0.288097	WT	-0.414804	WT	-0.133135
TCGA-NH-A50U-01	WT	-0.118615	WT	-0.647132	WT	-0.332348	DEL	-0.158744
TCGA-NH-A50V-01	WT	-0.0932807	DEL	-0.425724	WT	-0.354806	WT	-0.173808
TCGA-NH-A6GA-01	WT	-0.168437	DEL	-0.314965	WT	-0.349677	WT	-0.263381
TCGA-NH-A6GB-01	WT	-0.129246	WT	-0.45855	WT	-0.322042	WT	-0.0681482
TCGA-NH-A6GC-01	WT	-0.113148	WT	-0.633267	WT	-0.464744	WT	-0.0785414
TCGA-NH-A8F7-01	WT	-0.126552	WT	-0.68833	WT	-0.338618	WT	-0.0798089
TCGA-NH-A8F8-01	WT	-0.10452	WT	-0.403707	WT	-0.356574	WT	-0.0323214
TCGA-QG-A5YV-01	WT	-0.110994	DEL	-0.648889	WT	-0.403629	WT	-0.140184
TCGA-QG-A5YW-01	WT	-0.135389	DEL	-0.39385	WT	-0.325939	WT	-0.216758
TCGA-QG-A5YX-01	WT	-0.144631	WT	-0.520825	WT	-0.389874	WT	-0.133156
TCGA-QG-A5Z1-01	WT	-0.126555	WT	-0.380526	WT	-0.341683	DEL	-0.121358
TCGA-QL-A97D-01	WT	-0.0834738	WT	-0.478368	WT	-0.388524	WT	-0.126908
TCGA-RU-A8FL-01	WT	-0.126945	WT	-0.509469	WT	-0.328711	WT	-0.104492
TCGA-SS-A7HO-01	WT	-0.189531	WT	-0.406941	WT	-0.387254	WT	-0.0666881
TCGA-T9-A92H-01	WT	-0.0963825	WT	-0.527795	WT	-0.318471	WT	-0.0455494
TCGA-AF-2687-01	WT	-0.162003	WT	-0.302453	WT	-0.279309	WT	-0.258958
TCGA-AF-2690-01	WT	-0.195215	WT	-0.427952	WT	-0.27779	WT	-0.219089
TCGA-AF-2693-01	WT	-0.100108	DEL	-0.562436	WT	-0.287232	WT	-0.209518
TCGA-AF-3911-01	WT	-0.136658	WT	-0.45374	WT	-0.266597	DEL	-0.0957567
TCGA-AF-4110-01	WT	-0.161204	WT	-0.622715	WT	-0.422278	WT	-0.13365
TCGA-AF-5654-01	WT	-0.121403	WT	-0.385545	WT	-0.340545	WT	-0.154709
TCGA-AF-6136-01	WT	-0.108515	WT	-0.659363	WT	-0.445973	WT	-0.107596
TCGA-AF-6655-01	WT	-0.0522573	WT	-0.470125	WT	-0.42291	WT	-0.121811
TCGA-AF-6672-01	WT	-0.141033	WT	-0.558379	WT	-0.289024	WT	-0.100172
TCGA-AF-A56K-01	WT	-0.135033	WT	-0.400132	WT	-0.335652	WT	-0.173795
TCGA-AF-A56L-01	WT	-0.124013	WT	-0.528791	WT	-0.339517	WT	-0.183397
TCGA-AF-A56N-01	WT	-0.067608	WT	-0.448344	WT	-0.281174	DEL	-0.13681
TCGA-AG-3591-01	WT	-0.16932	WT	-0.364285	WT	-0.368006	WT	-0.231214
TCGA-AG-3592-01	WT	-0.110325	WT	-0.45095	WT	-0.381955	WT	-0.0926635
TCGA-AG-3725-01	WT	-0.112198	DEL	-0.594657	WT	-0.365188	WT	-0.141289
TCGA-AG-3731-01	WT	-0.11671	WT	-0.50763	WT	-0.322547	WT	-0.184361
TCGA-AG-3732-01	WT	-0.112328	WT	-0.576028	WT	-0.389247	DEL	-0.266841
TCGA-AG-3742-01	WT	-0.0703757	WT	-0.504696	WT	-0.331255	WT	-0.0827815
TCGA-AG-4021-01	WT	-0.135732	DEL	-0.527934	WT	-0.389478	DEL	-0.256138
TCGA-AG-4022-01	WT	-0.172498	WT	-0.533073	WT	-0.336924	WT	-0.0471222
TCGA-AH-6544-01	WT	-0.0942856	WT	-0.506999	WT	-0.325087	WT	-0.101042
TCGA-AH-6547-01	WT	-0.149379	WT	-0.616217	WT	-0.390315	WT	-0.209407
TCGA-AH-6643-01	WT	-0.131248	WT	-0.412064	WT	-0.335498	WT	-0.202654
TCGA-AH-6644-01	WT	-0.0713776	WT	-0.517099	WT	-0.326841	WT	-0.233363
TCGA-AH-6897-01	WT	-0.116744	WT	-0.487167	WT	-0.217125	WT	-0.145346
TCGA-AH-6903-01	WT	-0.0631994	WT	-0.551028	WT	-0.351435	WT	-0.152412
TCGA-BM-6198-01	WT	-0.156197	WT	-0.370476	WT	-0.37242	WT	-0.250812
TCGA-CI-6619-01	WT	-0.138947	WT	-0.424762	WT	-0.479234	WT	-0.179821
TCGA-CI-6620-01	MUT	-0.12041	WT	-0.321641	WT	-0.330903	WT	-0.198047
TCGA-CI-6621-01	WT	-0.100868	WT	-0.448226	WT	-0.440296	WT	-0.203601
TCGA-CI-6622-01	WT	-0.0629426	WT	-0.507556	WT	-0.400243	WT	-0.17906
TCGA-CI-6623-01	WT	-0.125857	WT	-0.519506	WT	-0.361517	WT	-0.12262
TCGA-CI-6624-01	WT	-0.172602	WT	-0.554021	WT	-0.296771	WT	-0.201394
TCGA-CL-4957-01	WT	-0.0841243	DEL	-0.375937	WT	-0.314652	WT	-0.160468
TCGA-CL-5917-01	WT	-0.0962625	WT	-0.696364	WT	-0.288444	WT	-0.114182
TCGA-CL-5918-01	WT	-0.160852	WT	-0.548663	WT	-0.334841	WT	-0.0919218
TCGA-DC-4745-01	WT	-0.139536	WT	-0.405313	WT	-0.336574	WT	-0.183008
TCGA-DC-4749-01	WT	-0.199995	WT	-0.57586	WT	-0.256466	WT	-0.0462676
TCGA-DC-5337-01	WT	-0.175627	WT	-0.42093	WT	-0.361223	WT	-0.181232
TCGA-DC-5869-01	WT	-0.211413	WT	-0.420783	WT	-0.307378	WT	-0.213681
TCGA-DC-6154-01	WT	-0.201894	WT	-0.531811	WT	-0.242197	WT	-0.149164
TCGA-DC-6155-01	WT	-0.198752	WT	-0.507091	WT	0.0209097	WT	-0.159534
TCGA-DC-6157-01	WT	-0.171433	WT	-0.596949	WT	-0.281943	WT	-0.0836935
TCGA-DC-6158-01	WT	-0.134606	WT	-0.613373	WT	-0.344964	WT	-0.221292
TCGA-DC-6160-01	WT	-0.0726453	DEL	-0.623323	WT	-0.334938	WT	-0.248909
TCGA-DC-6681-01	WT	-0.0881804	WT	-0.572891	WT	-0.333399	WT	-0.249172
TCGA-DC-6682-01	WT	-0.106514	WT	-0.392586	WT	-0.304735	WT	-0.22199
TCGA-DC-6683-01	WT	-0.127035	WT	-0.635133	WT	-0.284421	WT	-0.10838
TCGA-DT-5265-01	WT	-0.149294	WT	-0.412907	WT	-0.422097	WT	-0.151112
TCGA-DY-A0XA-01	WT	-0.145616	WT	-0.420532	WT	-0.30876	WT	-0.147382
TCGA-DY-A1DC-01	WT	-0.0636264	WT	-0.424295	WT	-0.363791	WT	-0.188281
TCGA-DY-A1DD-01	WT	-0.123693	WT	-0.418465	WT	-0.293222	DEL	-0.173043
TCGA-DY-A1DF-01	WT	-0.078954	WT	-0.324353	WT	-0.395978	WT	-0.189243
TCGA-DY-A1DG-01	WT	-0.151816	DEL	-0.605341	WT	-0.4194	DEL	-0.0614417
TCGA-DY-A1H8-01	WT	-0.123014	DEL	-0.473822	WT	-0.331575	WT	-0.208385
TCGA-EF-5830-01	WT	-0.148874	WT	-0.446226	WT	-0.41448	WT	-0.182419
TCGA-EI-6506-01	WT	-0.0529011	WT	-0.719945	WT	-0.421787	WT	-0.187581
TCGA-EI-6508-01	WT	-0.114669	WT	-0.681714	WT	-0.348223	DEL	-0.187206
TCGA-EI-6509-01	WT	-0.106678	WT	-0.294369	WT	-0.344553	WT	-0.063911
TCGA-EI-6510-01	WT	-0.101932	WT	-0.614935	WT	-0.327598	WT	-0.144094
TCGA-EI-6511-01	WT	-0.123324	WT	-0.525706	WT	-0.319445	WT	-0.193635
TCGA-EI-6512-01	WT	-0.046825	WT	-0.612648	WT	-0.352682	WT	-0.0654058
TCGA-EI-6513-01	WT	-0.166084	WT	-0.478955	WT	-0.2964	WT	-0.103851
TCGA-EI-6514-01	WT	-0.122193	WT	-0.443972	WT	-0.244796	WT	-0.11536
TCGA-EI-6881-01	WT	-0.0767592	DEL	-0.635369	WT	-0.38328	WT	-0.0721077
TCGA-EI-6884-01	WT	-0.0984743	WT	-0.585029	WT	-0.443603	WT	-0.180757
TCGA-EI-6885-01	WT	-0.257521	WT	-0.472048	WT	-0.351811	WT	-0.236921
TCGA-EI-7002-01	WT	-0.0645309	WT	-0.44699	WT	-0.316004	WT	-0.0185929
TCGA-EI-7004-01	WT	-0.0897233	WT	-0.432171	WT	-0.37192	WT	-0.351765
TCGA-F5-6464-01	WT	-0.14284	WT	-0.357856	WT	-0.296475	WT	-0.231536
TCGA-F5-6465-01	WT	-0.257283	WT	-0.687008	WT	-0.314984	WT	-0.168456
TCGA-F5-6571-01	WT	-0.101629	WT	-0.387135	WT	-0.328274	WT	-0.0124598
TCGA-F5-6702-01	WT	-0.1537	WT	-0.476809	WT	-0.332151	WT	-0.250587
TCGA-F5-6811-01	WT	-0.168929	WT	-0.441202	WT	-0.380239	WT	-0.247815
TCGA-F5-6812-01	WT	-0.174846	DEL	-0.383781	WT	-0.361311	WT	-0.163926
TCGA-F5-6813-01	WT	-0.0903029	WT	-0.448443	WT	-0.347869	WT	-0.0880224
TCGA-F5-6861-01	WT	-0.119897	WT	-0.610293	WT	-0.369846	WT	-0.120947
TCGA-F5-6863-01	WT	-0.123919	DEL	-0.537036	WT	-0.38402	WT	-0.277098
TCGA-F5-6864-01	MUT	-0.201387	WT	-0.520317	WT	-0.317488	WT	-0.34046
TCGA-G5-6233-01	WT	-0.0973324	WT	-0.464747	WT	-0.518863	WT	-0.153709
TCGA-G5-6235-01	WT	-0.181051	WT	-0.574934	WT	-0.347503	WT	-0.118986
TCGA-G5-6572-01	WT	-0.2123	WT	-0.483571	WT	-0.368761	WT	-0.205441
TCGA-G5-6641-01	WT	-0.0812708	WT	-0.707383	WT	-0.406227	WT	-0.161543
TCGA-FA-8693-01	WT	-0.219021	WT	-0.525212	WT	-0.361337	WT	-0.0999514
TCGA-FA-A4BB-01	WT	-0.145032	WT	-0.495392	WT	-0.200082	WT	-0.127836
TCGA-FA-A4XK-01	WT	-0.149486	WT	-0.717173	WT	-0.239611	WT	-0.0838219
TCGA-FA-A6HN-01	WT	-0.101149	WT	-0.633949	WT	-0.275922	WT	0.0435906
TCGA-FA-A6HO-01	WT	-0.144189	WT	-0.588526	WT	-0.28154	WT	-0.141923
TCGA-FA-A7DS-01	WT	-0.092881	WT	-0.811927	WT	-0.295387	WT	-0.024089
TCGA-FA-A7Q1-01	WT	-0.027738	WT	-0.646481	WT	-0.233577	WT	-0.0996351
TCGA-FA-A82F-01	WT	-0.113669	WT	-0.784449	WT	-0.341604	WT	-0.0242055
TCGA-FA-A86F-01	WT	-0.0558253	WT	-0.693985	WT	-0.257394	WT	-0.0725353
TCGA-FF-8041-01	WT	-0.160626	WT	-0.570604	WT	-0.230326	WT	-0.0636335
TCGA-FF-8042-01	WT	-0.19096	WT	-0.541454	WT	-0.26211	WT	-0.0548004
TCGA-FF-8043-01	WT	-0.0425117	DEL	-0.703911	WT	-0.357469	WT	-0.232376
TCGA-FF-8046-01	WT	-0.0308823	WT	-0.548511	WT	-0.238796	WT	-0.00956351
TCGA-FF-8047-01	WT	-0.125287	WT	-0.671355	MUT	-0.334902	WT	-0.0180496
TCGA-FF-8061-01	WT	-0.101879	WT	-0.51759	WT	-0.26447	WT	0.0407275
TCGA-FF-A7CQ-01	WT	-0.102763	WT	-0.710033	WT	-0.256177	WT	-0.125606
TCGA-FF-A7CR-01	WT	-0.125572	WT	-0.654837	WT	-0.162939	WT	-0.0460094
TCGA-FF-A7CW-01	WT	-0.136116	WT	-0.577035	WT	-0.329972	WT	0.0160313
TCGA-FF-A7CX-01	WT	-0.138213	WT	-0.691454	WT	-0.263475	WT	-0.0499273
TCGA-GR-A4D4-01	WT	-0.0555587	WT	-0.614143	WT	-0.281151	WT	0.0614245
TCGA-GR-A4D5-01	WT	-0.18201	WT	-0.563325	WT	-0.25849	WT	-0.0885144
TCGA-GR-A4D6-01	WT	-0.0699511	WT	-0.66039	WT	-0.307229	WT	-0.0296281
TCGA-GR-A4D9-01	WT	-0.121959	WT	-0.729496	WT	-0.291628	WT	-0.0175987
TCGA-GS-A9TQ-01	WT	-0.0996243	WT	-0.598998	WT	-0.227543	WT	-0.000184878
TCGA-GS-A9TT-01	WT	-0.113031	WT	-0.54455	WT	-0.1765	WT	-0.0515385
TCGA-GS-A9TU-01	WT	-0.155244	WT	-1.10953	WT	-0.263377	WT	-0.0289417
TCGA-GS-A9TV-01	WT	-0.243576	WT	-0.869702	WT	-0.195268	WT	-0.0984447
TCGA-GS-A9TW-01	WT	-0.114202	WT	-0.561197	WT	-0.223494	WT	-0.098648
TCGA-GS-A9TX-01	WT	-0.0906374	WT	-0.772735	WT	-0.226292	WT	0.0526734
TCGA-GS-A9TY-01	WT	-0.0900498	WT	-0.581463	WT	-0.338707	WT	-0.0929956
TCGA-GS-A9TZ-01	MUT	-0.0866978	WT	-0.62124	WT	-0.159305	WT	-0.0886888
TCGA-GS-A9U3-01	WT	-0.111001	WT	-0.640942	WT	-0.247515	WT	-0.0887335
TCGA-GS-A9U4-01	WT	-0.156612	WT	-0.731724	WT	-0.302931	WT	-0.0922905
TCGA-RQ-A68N-01	WT	-0.142933	WT	-0.575904	WT	-0.31573	WT	-0.095083
TCGA-RQ-A6JB-01	WT	-0.170421	WT	-0.556636	WT	-0.255789	WT	0.0213618
TCGA-RQ-AAAT-01	WT	-0.0168013	WT	-0.414466	WT	-0.250354	WT	-0.11592
TCGA-VB-A8QN-01	WT	-0.143036	WT	-0.568403	WT	-0.295563	WT	-0.0694399
TCGA-2H-A9GF-01	WT	-0.127176	WT	-0.6078	WT	-0.443038	WT	-0.314065
TCGA-2H-A9GH-01	WT	-0.0667823	WT	-0.477508	WT	-0.362505	WT	-0.29775
TCGA-2H-A9GI-01	WT	-0.159198	WT	-0.561781	WT	-0.158005	WT	-0.273509
TCGA-2H-A9GK-01	WT	-0.00998953	WT	-0.652523	WT	-0.399701	WT	-0.184405
TCGA-2H-A9GL-01	WT	-0.134053	WT	-0.369875	WT	-0.29325	WT	-0.583534
TCGA-2H-A9GM-01	WT	-0.112423	WT	-0.575629	WT	-0.409897	WT	-0.304034
TCGA-2H-A9GN-01	WT	-0.24196	WT	-0.390208	WT	-0.335486	WT	-0.329427
TCGA-2H-A9GO-01	WT	-0.244413	WT	-0.620783	WT	-0.320113	WT	-0.367093
TCGA-2H-A9GQ-01	WT	-0.589782	WT	-0.479048	WT	-0.316278	DEL	-0.460841
TCGA-2H-A9GR-01	WT	-0.0869453	WT	-0.365931	WT	-0.390509	WT	-0.299893
TCGA-IC-A6RE-01	MUT	-0.208452	WT	-0.480066	WT	-0.287902	WT	-0.274371
TCGA-IC-A6RF-01	MUT	-0.0686883	WT	-0.342471	WT	-0.272413	WT	-0.316749
TCGA-IG-A3I8-01	WT	-0.117914	WT	-0.447903	WT	-0.174807	DEL	-0.198561
TCGA-IG-A3QL-01	WT	-0.0704644	WT	-0.225269	WT	-0.259332	DEL	-0.35447
TCGA-IG-A3YA-01	WT	-0.0996075	WT	-0.0810774	WT	-0.216866	WT	-0.261163
TCGA-IG-A3YB-01	WT	-0.138474	WT	-0.133353	WT	-0.332501	WT	-0.304326
TCGA-IG-A3YC-01	WT	-0.0850399	WT	-0.0341425	WT	-0.202288	WT	-0.326704
TCGA-IG-A4P3-01	WT	-0.208916	WT	-0.213356	WT	-0.327927	WT	-0.354585
TCGA-IG-A4QS-01	WT	-0.162452	WT	-0.496073	WT	-0.214203	DEL	-0.240914
TCGA-IG-A50L-01	WT	-0.0923582	WT	-0.504205	WT	-0.268279	WT	-0.452087
TCGA-IG-A51D-01	WT	-0.176196	WT	-0.342804	WT	-0.230577	WT	-0.301321
TCGA-IG-A5B8-01	WT	-0.0973808	DEL	-0.386765	WT	-0.408911	WT	-0.376507
TCGA-IG-A5S3-01	WT	-0.242605	DEL	-0.467705	WT	-0.315531	WT	-0.261209
TCGA-IG-A625-01	WT	-0.205642	WT	-0.12965	WT	-0.229926	WT	-0.235152
TCGA-IG-A6QS-01	MUT	-0.153667	WT	-0.102718	WT	-0.235824	WT	-0.323666
TCGA-IG-A8O2-01	WT	-0.222124	WT	-0.249158	WT	-0.16035	WT	-0.398977
TCGA-IG-A97H-01	WT	-0.392232	WT	-0.14091	WT	-0.145732	WT	-0.630942
TCGA-IG-A97I-01	WT	-0.13146	WT	-0.266952	WT	-0.257308	WT	-0.298318
TCGA-JY-A6FB-01	MUT	-0.0574409	WT	-0.41291	WT	-0.34253	WT	-0.325466
TCGA-JY-A6FD-01	WT	-0.183163	WT	0.0560789	WT	-0.253532	WT	-0.466647
TCGA-JY-A6FE-01	WT	-0.192086	WT	-0.669513	WT	-0.151952	WT	-0.467438
TCGA-JY-A6FG-01	MUT	-0.133315	WT	-0.107749	WT	-0.289316	WT	-0.41856
TCGA-JY-A6FH-01	WT	-0.165068	DEL	-0.622799	WT	-0.39729	DEL	-0.167267
TCGA-JY-A938-01	WT	-0.133511	WT	-0.387019	WT	-0.371347	WT	-0.223508
TCGA-JY-A93C-01	WT	-0.180551	WT	-0.47605	WT	-0.309506	WT	-0.269251
TCGA-JY-A93D-01	WT	-0.148814	WT	-0.562776	WT	-0.407328	WT	-0.183169
TCGA-JY-A93E-01	WT	-0.198499	WT	-0.633289	WT	-0.343124	WT	-0.264663
TCGA-JY-A93F-01	MUT	-0.433641	WT	-0.0834707	WT	-0.421415	WT	-0.403878
TCGA-KH-A6WC-01	WT	-0.0208794	WT	-0.00606051	WT	-0.223857	WT	-0.340725
TCGA-L5-A43C-01	WT	-0.135814	WT	-0.365209	WT	-0.3338	WT	-0.271203
TCGA-L5-A4OE-01	WT	-0.111873	DEL	-0.381072	WT	-0.278868	WT	-0.360027
TCGA-L5-A4OG-01	WT	-0.118646	WT	-0.387617	WT	-0.599731	WT	-0.339699
TCGA-L5-A4OH-01	WT	-0.180274	WT	-0.621914	WT	-0.24284	WT	-0.379539
TCGA-L5-A4OJ-01	WT	-0.0869948	WT	-0.658562	WT	-0.268008	DEL	-0.308099
TCGA-L5-A4OM-01	WT	-0.152332	WT	-0.2225	WT	-0.271238	DEL	-0.23894
TCGA-L5-A4ON-01	WT	-0.0690796	WT	-0.482757	WT	-0.369585	WT	-0.360397
TCGA-L5-A4OO-01	WT	-0.267751	WT	-0.612103	WT	-0.419367	WT	-0.359863
TCGA-L5-A4OP-01	WT	-0.162671	WT	-0.339098	WT	-0.271278	WT	-0.201903
TCGA-L5-A4OS-01	WT	-0.233757	WT	-0.833221	WT	-0.294153	WT	-0.258025
TCGA-L5-A4OT-01	WT	-0.11395	DEL	-0.454912	WT	-0.465442	WT	-0.404298
TCGA-L5-A4OU-01	WT	-0.189507	WT	-0.511705	WT	-0.413035	WT	-0.356037
TCGA-L5-A4OW-01	WT	-0.147186	WT	-0.550436	MUT	-0.271932	WT	-0.280892
TCGA-L5-A4OX-01	WT	-0.0812888	WT	-0.447029	WT	-0.325814	WT	-0.25461
TCGA-L5-A88S-01	WT	-0.140816	WT	-0.151079	WT	-0.352844	WT	-0.393538
TCGA-L5-A88T-01	WT	-0.104388	WT	-0.0442358	WT	-0.256457	WT	-0.257835
TCGA-L5-A88V-01	WT	-0.252146	WT	-0.639501	WT	-0.441084	DEL	-0.327206
TCGA-L5-A88W-01	MUT	-0.118521	WT	-0.17212	WT	-0.29356	WT	-0.478207
TCGA-L5-A88Y-01	WT	-0.0874148	WT	-0.399402	WT	-0.383372	DEL	-0.279146
TCGA-L5-A88Z-01	WT	-0.170041	WT	-0.198685	WT	-0.437752	WT	-0.305
TCGA-L5-A891-01	WT	-0.108548	WT	-0.40506	WT	-0.239588	DEL	-0.276129
TCGA-L5-A8NE-01	WT	-0.0502165	DEL	-0.390944	WT	-0.465564	WT	-0.31517
TCGA-L5-A8NF-01	WT	-0.187197	DEL	-0.739945	WT	-0.452273	WT	-0.137876
TCGA-L5-A8NG-01	WT	-0.161226	WT	-0.68602	WT	-0.362741	WT	-0.299487
TCGA-L5-A8NH-01	WT	-0.125022	WT	-0.4944	WT	-0.309124	WT	-0.378706
TCGA-L5-A8NI-01	WT	-0.108669	DEL	-0.604937	WT	-0.340844	WT	-0.249411
TCGA-L5-A8NJ-01	WT	-0.103441	DEL	-0.665116	MUT	-0.259315	WT	-0.235193
TCGA-L5-A8NK-01	WT	-0.167306	WT	-0.0709639	WT	-0.137843	WT	-0.345708
TCGA-L5-A8NL-01	WT	-0.193359	WT	-0.560181	WT	-0.398926	WT	-0.262539
TCGA-L5-A8NN-01	WT	-0.348259	WT	-0.661225	MUT	-0.227268	WT	-0.280468
TCGA-L5-A8NQ-01	WT	-0.0850285	WT	-0.122393	WT	-0.246186	WT	-0.311851
TCGA-L5-A8NR-01	WT	-0.118798	WT	-0.440413	WT	-0.164419	WT	-0.30041
TCGA-L5-A8NS-01	WT	-0.180383	WT	-0.539916	WT	-0.430401	WT	-0.357349
TCGA-L5-A8NT-01	WT	-0.139064	WT	-0.227535	WT	-0.399946	WT	-0.31189
TCGA-L5-A8NU-01	WT	-0.184645	WT	-0.414054	MUT	-0.495811	WT	-0.247139
TCGA-L5-A8NV-01	WT	-0.0996341	WT	-0.522351	WT	-0.50809	WT	-0.306933
TCGA-L5-A8NW-01	MUT	-0.116406	WT	-0.124635	WT	-0.330051	WT	-0.229798
TCGA-L7-A56G-01	WT	-0.0785086	WT	-0.122584	WT	-0.23794	WT	-0.295257
TCGA-L7-A6VZ-01	WT	-0.145099	DEL	-0.643991	WT	-0.348178	WT	-0.318503
TCGA-LN-A49M-01	WT	-0.162486	WT	0.0107107	WT	-0.221495	DEL	-0.535299
TCGA-LN-A49O-01	WT	-0.244567	WT	-0.055752	WT	-0.335067	WT	-0.444773
TCGA-LN-A49P-01	WT	-0.223368	WT	-0.361489	WT	-0.308165	WT	-0.172602
TCGA-LN-A49S-01	WT	-0.134421	WT	-0.0236401	WT	-0.225511	WT	-0.272198
TCGA-LN-A49W-01	WT	-0.140024	WT	-0.476929	WT	-0.316129	WT	-0.359842
TCGA-LN-A49X-01	WT	-0.0379823	WT	-0.284183	WT	-0.234787	WT	-0.325143
TCGA-LN-A49Y-01	WT	-0.152724	WT	-0.231018	WT	-0.237208	WT	-0.325516
TCGA-LN-A4A1-01	WT	-0.222888	WT	-0.0643721	WT	-0.288173	WT	-0.429039
TCGA-LN-A4A3-01	WT	-0.158749	WT	-0.135503	WT	-0.353749	WT	-0.421313
TCGA-LN-A4A4-01	WT	-0.200282	WT	-0.310114	WT	-0.362157	WT	-0.270405
TCGA-LN-A4A5-01	WT	-0.0381653	WT	-0.231218	WT	-0.257742	WT	-0.522559
TCGA-LN-A4A9-01	WT	-0.254021	WT	-0.0663699	WT	-0.584819	WT	-0.495449
TCGA-LN-A4MQ-01	WT	-0.172745	WT	-0.17081	WT	-0.342537	DEL	-0.281184
TCGA-LN-A5U5-01	WT	-0.190248	WT	-0.271807	WT	-0.290473	WT	-0.318149
TCGA-LN-A5U6-01	WT	-0.0226275	WT	-0.374697	WT	-0.324005	WT	-0.263955
TCGA-LN-A5U7-01	WT	-0.107576	WT	-0.177731	WT	-0.265412	WT	-0.381825
TCGA-LN-A7HV-01	WT	-0.019511	WT	-0.366797	WT	-0.152155	DEL	-0.29344
TCGA-LN-A7HW-01	WT	-0.0428528	WT	-0.082434	WT	-0.282506	WT	-0.379465
TCGA-LN-A7HX-01	WT	-0.152273	WT	-0.330845	WT	-0.265557	DEL	-0.380138
TCGA-LN-A7HY-01	WT	-0.109641	WT	-0.581072	WT	-0.282955	WT	-0.339887
TCGA-LN-A7HZ-01	WT	-0.151997	WT	-0.190562	WT	-0.223764	WT	-0.222182
TCGA-LN-A8HZ-01	WT	-0.164823	WT	-0.16935	WT	-0.266504	DEL	-0.294863
TCGA-LN-A8I0-01	WT	-0.118957	WT	-0.229035	WT	-0.292839	DEL	-0.40627
TCGA-LN-A8I1-01	WT	-0.102333	WT	-0.140782	WT	-0.211421	WT	-0.286174
TCGA-LN-A9FO-01	WT	-0.642653	WT	-1.09633	WT	-0.281206	WT	-0.374707
TCGA-LN-A9FP-01	WT	-0.114312	WT	-0.242486	WT	-0.228347	WT	-0.251912
TCGA-LN-A9FQ-01	WT	-0.145188	WT	-0.218623	WT	-0.343174	DEL	-0.349652
TCGA-LN-A9FR-01	WT	-0.0928826	WT	-0.10091	WT	-0.226679	WT	-0.439497
TCGA-M9-A5M8-01	WT	-0.0523027	WT	-0.406888	WT	-0.393346	DEL	-0.365909
TCGA-Q9-A6FW-01	WT	-0.157453	WT	-0.00568359	WT	-0.28585	WT	-0.43209
TCGA-R6-A6DN-01	WT	-0.0863749	WT	-0.735917	WT	-0.198466	WT	-0.29407
TCGA-R6-A6DQ-01	WT	-0.0960363	WT	-0.467104	WT	-0.225424	WT	-0.183811
TCGA-R6-A6KZ-01	WT	-0.235284	WT	-0.703571	WT	-0.366737	WT	-0.318187
TCGA-R6-A6L4-01	WT	-0.168502	WT	-0.234297	WT	-0.285261	WT	-0.319148
TCGA-R6-A6XG-01	WT	-0.120203	WT	-0.480018	WT	-0.32159	WT	-0.318263
TCGA-R6-A6XQ-01	WT	-0.270273	WT	-0.223378	WT	-0.149727	WT	-0.37288
TCGA-R6-A8W5-01	WT	-0.171341	WT	-0.505076	WT	-0.329561	WT	-0.287886
TCGA-R6-A8W8-01	WT	-0.123579	WT	-0.502569	WT	-0.377253	WT	-0.260933
TCGA-R6-A8WC-01	WT	-0.0953292	WT	-0.450455	WT	-0.249281	DEL	-0.212256
TCGA-R6-A8WG-01	WT	-0.198906	WT	-0.90264	WT	-0.242824	WT	-0.218356
TCGA-RE-A7BO-01	WT	-0.114501	WT	-0.567628	WT	-0.183662	WT	-0.338581
TCGA-S8-A6BV-01	WT	-0.259671	WT	-0.598122	WT	-0.316972	WT	-0.259283
TCGA-S8-A6BW-01	WT	-0.136333	WT	-0.0742405	WT	-0.328238	WT	-0.338509
TCGA-V5-A7RB-01	WT	-0.10059	DEL	-0.453557	WT	-0.444649	WT	-0.290355
TCGA-V5-A7RC-01	WT	-0.18208	WT	-0.499894	WT	-0.328111	WT	-0.289178
TCGA-V5-A7RE-01	WT	-0.1145	WT	-0.448475	WT	-0.432812	WT	-0.487405
TCGA-V5-AASV-01	MUT	-0.038931	WT	0.0489372	WT	-0.200299	WT	-0.432561
TCGA-V5-AASW-01	WT	-0.113215	DEL	-0.476179	WT	-0.337797	WT	-0.300976
TCGA-V5-AASX-01	WT	-0.109289	WT	-0.542942	WT	-0.285736	DEL	-0.397793
TCGA-VR-A8EO-01	WT	0.0101566	WT	-0.209287	WT	-0.200579	DEL	-0.441634
TCGA-VR-A8EP-01	WT	-0.135055	WT	-0.372222	WT	-0.261418	WT	-0.268324
TCGA-VR-A8EQ-01	WT	-0.0819784	WT	-0.682774	WT	-0.345737	WT	-0.341851
TCGA-VR-A8ER-01	WT	-0.171603	WT	-0.164511	WT	-0.343604	WT	-0.255173
TCGA-VR-A8ET-01	WT	-0.162626	WT	-0.401867	WT	-0.19969	WT	-0.362323
TCGA-VR-A8EU-01	WT	-0.118076	WT	-0.0558514	WT	-0.270285	WT	-0.448684
TCGA-VR-A8EW-01	WT	-0.189318	WT	-0.264842	WT	-0.149554	WT	-0.263112
TCGA-VR-A8EX-01	WT	-0.162019	WT	-0.0769039	WT	-0.123362	WT	-0.312341
TCGA-VR-A8EY-01	WT	-0.159357	WT	-0.0834864	WT	-0.302857	WT	-0.36075
TCGA-VR-A8Q7-01	MUT	-0.303589	WT	-0.796504	WT	-0.323139	WT	-0.442753
TCGA-VR-AA4D-01	WT	-0.206895	WT	-0.383966	WT	-0.255099	WT	-0.152583
TCGA-VR-AA4G-01	WT	-0.0731719	WT	-0.107481	WT	-0.297755	WT	-0.344701
TCGA-VR-AA7I-01	WT	-0.109191	WT	-0.0993436	WT	-0.279695	WT	-0.469142
TCGA-XP-A8T6-01	WT	-0.254416	WT	0.0287978	WT	-0.470153	WT	-0.269595
TCGA-XP-A8T8-01	WT	-0.226933	WT	-0.0826558	WT	-0.311454	WT	-0.26249
TCGA-Z6-A8JD-01	WT	-0.146465	WT	-0.298529	WT	-0.133619	WT	-0.387158
TCGA-Z6-A8JE-01	WT	-0.156477	WT	-0.370153	WT	-0.202878	WT	-0.369046
TCGA-Z6-A9VB-01	WT	-0.10569	WT	-0.192221	WT	-0.298736	DEL	-0.335845
TCGA-Z6-AAPN-01	WT	-0.161791	WT	-0.368348	WT	-0.160947	WT	-0.43768
TCGA-ZR-A9CJ-01	WT	-0.199156	WT	-0.408023	WT	-0.269055	WT	-0.234966
TCGA-02-0047-01	WT	-0.167404	WT	-0.0364182	WT	-0.279752	WT	-0.147485
TCGA-02-0055-01	WT	-0.189007	WT	-0.154781	WT	-0.385955	WT	-0.129913
TCGA-02-2483-01	WT	-0.15791	WT	-0.209185	WT	-0.328738	WT	-0.193156
TCGA-02-2485-01	WT	-0.0878918	WT	-0.0127787	WT	-0.379264	WT	-0.241381
TCGA-06-0125-01	WT	-0.0734672	WT	-0.187693	WT	-0.374699	WT	-0.186403
TCGA-06-0129-01	WT	-0.225841	WT	-0.0424624	WT	-0.215471	WT	-0.0840549
[truncated: 5,582 more rows]

## Sheet: Ext Fig 3E
A549	LFC aCas12a	LFC eCas12a		0.742322
ARPC5_NT607	-2.79258	-1.70003
ARPC5_ARPC5L	-2.45826	-3.28385
BUB3_CENPK	-6.48537	-2.09025
BUB3_SMAD4	-6.11662	-5.64212
BUB3_NT327	-4.25441	-5.18115
BUB3_NT818	-3.33725	-2.68065
GTF3C3_POLR3B	-2.11982	-4.21961
GTF3C3_NT838	0.0918561	-2.34717
PTPRJ_NT221	-0.0824352	-0.280436
PTPRJ_NSD1	-1.01032	-0.526686
RPL35A_NT236	-2.50659	-3.27854
RPL35A_ADAM7	-3.40962	-2.05102
OR7A5_TP53	-0.178805	0.683439
OR7A5_CDH1	-2.46594	-3.14299
OR7A5_NT280	-2.4702	-0.15364
OR7A5_NT19	0.125526	-0.865621
C9orf163_NT864	0.284225	-0.094433
C9orf163_NOTCH1	0.255061	-0.193884
NT389_NT389	0.274274	0.577158
NT389_IGF1R	-0.456571	-1.29637
ARL8A_ARL8B	-2.6086	-1.96367
ARL8A_NT585	0.235756	-0.0914238
NT316_NT316	0.986858	1.13882
NT316_GSR	0.443603	0.993098
NT849_NOTCH1	0.892964	0.691397
RYK_NT710	-2.38053	-0.40295
RYK_PTPRD	-2.51976	-2.51206
NT853_NOTCH1	0.57837	0.0704527
NT210_NT210	1.54669	1.66181
NT210_SMARCA4	0.66379	-1.06875
NT392_NT392	-1.34027	-1.40777
NT392_KDM5C	-0.343297	-0.217895
NT751_FBXW7	-0.168003	0.342304
NT358_NT358	0.277315	0.706668
NT358_CDH1	-1.14592	-0.329313
NT538_MAPK3	0.497067	-0.572575
NT140_NT140	0.578535	0.625998
NT140_ARID1A	0.459902	0.858428
NT330_NT330	0.0867748	0.0408556
NT330_VHL	-0.0738796	-0.326298
NT107_NT107	1.03929	1.32557
NT107_MTAP	0.0741559	-0.0403198
NT133_NT133	-0.122035	0.615831
NT133_RB1	-1.71974	-2.89348
NT822_NUDC	-0.464171	-0.600687
MYL12A_MYL12B	-4.52214	-4.1956
MYL12A_NT590	0.952786	1.01136
GOT1_GOT2	-1.29504	-3.59601
GOT1_NT582	-0.549612	-0.341468
NT415_NT415	0.646219	0.890779
NT415_PIK3CA	-0.387758	-1.06732
MED24_MED12	-0.993319	-4.80325
MED24_NT663	0.0334496	-1.07136
NT92_NT92	0.11428	0.473729
NT92_CDKN2A	-0.069574	0.53462
LEMD2_FBXO25	-1.89492	-3.4967
LEMD2_NT187	0.551952	0.00426583
NAP1L1_NAP1L4	-2.88235	-1.04178
NAP1L1_NT577	-1.38444	-0.333894
TFDP1_RB1	-1.63126	-5.743
TFDP1_NT129	-0.750953	-0.187361
METAP1_NT91	-1.68806	-1.4518
METAP1_CDKN2A	-0.436798	-2.33613
ATP6V1D_NT854	-1.88212	-0.575093
ATP6V1D_NOTCH1	0.211657	0.460791
SEZ6L_PTPRD	-2.34309	-1.71712
SEZ6L_NT737	-0.962871	-0.821538
TSG101_NT699	-1.61041	-2.81323
TSG101_FBXW7	-3.67284	-1.60565
GSDMB_NT79	0.28497	-0.0118117
GSDMB_CDKN2A	-0.512203	-0.297423
RPS6KB1_NT450	-0.603512	-0.828632
RPS6KB1_NT602	-2.3814	-0.909911
RPS6KB1_NT506	-1.33601	-1.75199
RPS6KB1_VHL	-0.291618	-1.84301
RPS6KB1_RPS6KB2	0.165131	-1.45708
RPS6KB1_RRM2	-0.0807059	-2.54631
NT391_NT391	0.801132	0.819884
NT391_IGF1R	-1.08464	-1.57001
NT763_FBXW7	0.108903	0.268971
FAM71B_CDKN2A	-0.114609	-0.432333
FAM71B_NT76	-0.231735	-3.00226
SUV39H1_NT18	0.261089	-0.0028094
SUV39H1_TP53	0.498102	0.884335
PPP4R2_NT342	0.110721	0.408382
PPP4R2_VHL	-2.3871	-2.35915
NT268_NT268	0.692689	0.961989
NT268_CDH1	-0.93976	-0.765248
NT338_NT338	-0.0494427	0.0818274
NT338_VHL	-0.026243	-0.324547
NT102_NT102	-0.698775	-0.130985
NT102_PTEN	0.182569	0.0129877
NT485_NT485	0.310738	0.51162
NT485_VHL	-0.279902	-0.916748
HJURP_NT70	0.688387	0.354532
HJURP_CDKN2A	-1.42474	-2.1051
NT480_NT480	0.207827	0.546003
NT480_TYMS	-0.449026	-0.600094
LHX8_NT308	-0.376241	0.0563668
LHX8_GATA3	0.245315	0.225949
NT259_NT259	0.461016	1.03656
NT259_CDH1	-0.783142	-0.666274
MAPK10_NT650	-0.479914	-0.599509
MAPK10_MAP2K4	-2.23449	-0.226065
CENPK_NT787	-1.14036	-4.64896
CENPK_NT828	-0.298933	-2.39438
CENPK_PPP2R1A	0.0777757	-3.24301
CENPK_NT766	-2.83344	-4.6076
CENPK_WDR61	-5.05045	-7.19931
CENPK_PMF1	-3.10851	-4.12545
CENPK_NT825	-1.40525	-1.63355
CENPK_PPWD1	-2.22325	-7.20457
CENPK_NT765	-0.398135	-1.82355
CENPK_ZWINT	-1.64419	-3.0261
NT398_NT398	1.08296	0.74151
NT398_MAP2K1	3.74853	3.3476
NT495_NT495	0.973844	0.747369
NT495_VHL	0.379242	0.185075
NT116_NT116	0.832428	0.722699
NT116_KMT2D	-0.0780902	-0.445655
TLR6_TP53	-0.999426	1.24107
TLR6_NT12	-0.221668	-2.33907
SNRPD2_FBXW7	-2.49009	-1.30019
SNRPD2_NT688	-0.43011	-2.65684
NT750_FBXW7	0.391736	0.760958
NT4_NT4	0.831482	0.808558
NT4_TP53	0.656016	1.54738
NT544_KDELR2	-0.221872	0.0827113
NT404_NT404	0.483653	0.875306
NT404_MSH6	-1.27762	-0.762684
CLDND1_NT713	-1.02819	-0.152749
CLDND1_PTPRD	-2.24431	-3.54369
CLEC4E_TP53	0.0340674	0.781034
CLEC4E_NT14	-0.423417	-0.813307
MAP3K3_NT648	-2.79873	-0.308705
MAP3K3_MAP2K4	-2.47506	-1.9773
DCUN1D4_NT627	-2.80614	-2.14338
DCUN1D4_DCUN1D5	-4.29609	-4.62933
MYCBP2_NT750	-1.1607	-0.781715
MYCBP2_FBXW7	-2.478	-1.01197
TMEM123_CDKN2A	-1.9262	-2.0394
TMEM123_NT73	-0.454836	-0.949373
AURKA_SMARCA4	-4.20806	-6.57597
AURKA_NT205	-3.70996	-5.88679
AURKA_NT842	-6.48834	-6.62194
AURKA_RPL35	-6.20466	-6.33826
AURKA_UBA2	-4.82579	-6.45327
AURKA_NT826	-3.50705	-2.91846
RASGRF2_NT182	-0.0410787	0.149252
RASGRF2_LRP1B	-0.102685	0.187282
BICC1_NT121	-2.28773	-0.735223
BICC1_FAT1	-2.65115	-2.61498
TCF7L2_APC	-2.65724	-4.10797
TCF7L2_NT155	-1.26746	-1.61473
OR7C2_TP53	0.743442	1.65339
OR7C2_NT10	0.663404	0.551911
CHEK2_NT397	-2.19906	-2.33817
CHEK2_ERBB2	-1.08212	-2.52978
CHEK2_NT376	-0.0335151	-0.651508
CHEK2_KMT2D	-2.33742	-2.80302
KDM6A_NT404	-2.72157	-2.81431
KDM6A_MSH6	-2.45323	-2.5548
KDM6A_NT309	-0.527523	-5.20677
KDM6A_NT433	-2.09398	-0.236376
KDM6A_GATA3	-0.811954	-1.63279
KDM6A_PTEN	-0.547837	-0.344105
RC3H1_NT576	-1.15771	-1.17298
RC3H1_RC3H2	-6.80111	-5.4037
NT794_SKA3	-1.25411	-2.3637
DCTN4_NT834	-0.349949	-1.47799
DCTN4_LEO1	-1.62132	-1.81078
RBL2_RB1	-3.81581	-3.15968
RBL2_NT127	-1.24876	-1.481
SMAP1_SMAP2	-0.0597613	-0.443388
SMAP1_NT581	-0.910024	0.00275282
KYAT1_KYAT3	-2.4154	-0.83998
KYAT1_NT591	-0.76058	-0.92113
NT725_PTPRD	-2.16665	-0.912084
NT235_NT235	0.0717474	-0.166846
NT235_ADAM7	-0.30937	0.500641
NT768_TIPIN	-0.744068	-1.61356
NT465_NT465	0.433532	0.669288
NT465_SMO	-0.14433	-0.0883531
NT604_MARK4	-0.696607	-0.479801
NT576_RC3H2	-0.565337	-0.4861
UGGT1_NT580	0.315023	0.121044
UGGT1_UGGT2	-2.29576	-0.26476
NT743_PIK3R1	-0.0878161	-0.00586051
NT211_NT211	-0.135139	-0.144344
NT211_SMARCA4	-1.03153	0.256558
NT181_NT181	-0.156882	0.758463
NT181_LRP1B	1.12302	0.119734
S1PR4_CDH1	-0.338868	-0.468769
S1PR4_NT273	1.27529	0.847581
ACTR6_ATM	-3.17905	-2.39584
ACTR6_NT183	-1.26957	-0.526324
TRAPPC1_NT685	-1.53343	-0.281823
TRAPPC1_FBXW7	-2.92801	-1.06333
NT169_NT169	0.297765	0.501237
NT169_HUWE1	-1.30996	-0.806726
NT77_NT77	0.812206	0.877419
NT77_CDKN2A	0.338773	1.06667
NT84_NT84	-0.00631458	0.566026
NT84_CDKN2A	0.427561	0.665937
NT724_PTPRD	0.144707	-0.0787135
ATP6V0A1_NT557	-0.344829	-0.831071
ATP6V0A1_ATP6V0A2	-1.01226	-1.22676
NT191_NT191	-0.763706	-0.04217
NT191_KMT2A	-2.90743	-0.470419
CDK19_MED12	-2.47052	-0.183637
CDK19_NT664	0.0229035	-0.583565
TINF2_NT336	-1.35736	-2.68672
TINF2_VHL	-0.0873467	-1.46216
N4BP2_NT177	-0.623951	-0.813938
N4BP2_IFNA4	-2.01746	-2.89526
VPS4B_SMAD4	-3.6483	-1.81941
VPS4B_NT319	0.285484	0.376916
NT793_PMF1	-0.6367	-1.47379
MKNK1_MKNK2	-2.03349	-0.502482
MKNK1_NT634	-2.22781	-0.493787
LILRB5_CDKN2A	-0.403434	0.402538
LILRB5_NT75	-0.0518158	-0.274469
MAP3K1_NT647	-1.82612	0.0208218
MAP3K1_VHL	0.127509	-1.14932
MAP3K1_NT499	-1.17844	-0.452546
MAP3K1_MAP2K4	-1.31609	-1.39521
AP1B1_NT552	0.923686	-0.119186
AP1B1_NT106	0.356263	-0.194371
AP1B1_PTEN	0.385387	0.575607
AP1B1_AP2B1	0.140456	-0.125018
NT795_CEP192	-1.01768	-1.72243
NT684_FBXW7	0.623455	0.568595
NT783_AURKA	-4.72504	-4.47165
NT25_NT25	0.470104	0.871858
NT25_TP53	0.457293	1.68864
NT733_PTPRD	0.14216	-0.0615187
NT221_NT221	1.2063	1.20137
NT221_NSD1	0.0741878	0.532768
NT246_NT246	0.144008	0.646542
NT246_LPAR6	0.329224	-0.157139
NT671_NCOR1	-3.64698	-2.19102
NT223_NT223	0.445766	0.474009
NT223_FOCAD	-2.73055	-3.75255
NT854_NOTCH1	0.646431	0.331746
NT850_NOTCH1	0.936279	0.461433
NT16_NT16	0.0780874	0.389292
NT16_TP53	0.874668	1.5345
NT745_PIK3R1	0.509301	0.353568
NT450_NT450	0.127943	0.893071
NT450_RRM2	-2.65989	-2.37108
NT346_NT346	0.638107	0.323033
NT346_PAPSS2	-1.90805	-5.09675
NT95_NT95	1.31185	1.29154
NT95_CDKN2A	1.11351	1.64276
NT219_NT219	0.23993	0.436444
NT219_NSD1	0.0088911	0.987809
NT18_NT18	1.3347	1.42778
NT18_TP53	1.46873	2.3881
NT863_NOTCH1	0.679772	0.298199
NT674_NCOR1	-1.05499	-1.96776
NT839_PPWD1	-1.15343	-3.55253
NT203_NT203	0.419045	0.410784
NT203_SMARCA4	-0.159471	0.1859
NT117_NT117	-0.859855	0.528678
NT117_KMT2D	-1.08762	-0.873325
NT742_PIK3R1	-0.000274564	-0.411761
NT159_NT159	-0.902154	-0.97406
NT159_APC	-1.25318	-3.88736
NT124_NT124	0.00286576	0.320239
NT124_FAT1	-0.992268	0.161213
NT288_NT288	-0.396152	0.660115
NT288_CDH1	-2.05393	-0.544655
NT226_NT226	0.998329	1.1373
NT226_MCPH1	0.243453	0.745321
NT158_NT158	-0.504807	0.902466
NT158_APC	-1.92835	-0.875431
NT292_NT292	0.344808	0.530415
NT292_CDH1	-0.521544	-1.06981
NT397_NT397	-1.84858	-0.188924
NT397_KMT2D	-1.81054	-1.83621
NT1_NT1	0.96634	0.976122
NT1_TP53	1.45636	2.28949
GEMIN4_GTF2H4	-1.08827	-1.53248
GEMIN4_NT775	-0.589966	-1.09028
NT502_VHL	-0.138671	-0.404355
NT787_ZWINT	0.31303	-1.09011
NT339_NT339	-0.0855459	0.0393574
NT339_VHL	-0.447734	-0.70672
NT119_NT119	0.684319	0.762128
NT119_KMT2D	-0.463248	-0.118154
FDPS_APC	-1.26773	-2.67048
FDPS_NT789	-1.997	-1.47896
FDPS_HUS1	-2.62208	-5.01883
FDPS_NT642	-0.343866	-1.2003
FDPS_UBA2	-1.0183	-2.73566
FDPS_NT780	-0.459659	-1.4958
NT444_NT444	0.356784	0.187342
NT444_RRM2	-3.44143	-4.86048
NT690_FBXW7	0.222912	0.796661
NT827_HUS1	0.139543	-0.188298
NT686_FBXW7	-1.00293	0.229884
NT160_NT160	1.1812	1.28246
NT160_APC	-0.0847623	-0.743025
NT481_NT481	0.27197	0.306466
NT481_VEGFA	-0.00901069	0.100109
NT820_LEO1	-0.0618124	-1.72887
NT323_NT323	0.810742	1.58923
NT323_CHD8	-0.338848	0.181551
NT100_NT100	-0.145835	0.214911
NT100_CDKN2A	0.378314	1.02993
NT265_NT265	0.386003	0.672019
NT265_CDH1	-0.554381	-0.149622
NT685_FBXW7	0.335567	0.852287
GPX4_NT332	0.698069	-0.422884
GPX4_NT523	0.783026	-0.530233
GPX4_PB1	0.22181	-0.699514
GPX4_VHL	0.244864	-0.925445
GPX4_TXNRD1	0.48954	-1.08267
GPX4_NT643	0.888422	-0.0893844
RAD52_NT159	-3.02979	-3.53739
RAD52_APC	-1.19534	-2.53449
NT424_NT424	0.104834	0.387473
NT424_PRKDC	-1.1533	-1.16191
NT528_VHL	0.311652	-0.11131
RBM12B_NT244	-1.11044	-0.261932
RBM12B_AMER1	-1.39277	-2.33749
NDFIP1_NDFIP2	-2.57607	-2.11544
NDFIP1_NT613	-0.242184	-0.228023
CYP2W1_EP300	-0.964286	-1.19248
CYP2W1_NT200	0.164708	-0.0874192
NT607_ARPC5L	0.293605	-0.586861
NT484_NT484	-0.185723	0.287221
NT484_VHL	-0.11297	-0.124091
ADA_FBXW7	-0.704937	-1.81434
ADA_CHEK1	-4.08779	-2.88536
ADA_NT426	-0.524918	-0.381356
ADA_NT696	0.395117	0.280716
ADA_NT365	-0.0851644	-0.165292
ADA_PTEN	-1.49756	0.313617
CR1L_NT144	-2.30563	0.222912
CR1L_CSMD1	-2.07359	-2.89188
CHD1_NT554	-2.98377	-2.25458
CHD1_CHD2	-1.64621	-4.66705
NT600_TBC1D22B	-0.794096	-0.690513
PCDHB1_NT731	0.109434	-0.43149
PCDHB1_PTPRD	-2.0911	-1.10634
NT411_NT411	0.481116	0.180272
NT411_PBRM1	0.736612	0.59755
NT297_NT297	0.940683	0.78102
NT297_CDH1	-1.05109	-1.44942
FASTKD5_KMT2B	-0.74585	-0.00152512
FASTKD5_NT217	0.642328	0.488469
MAPK8_NT651	-0.876318	-1.94513
MAPK8_MAP2K4	-2.57401	-0.190888
HGF_NT863	-2.48736	-1.33007
HGF_NOTCH1	-0.0078344	-0.263144
HDAC6_NT391	-0.499845	0.343567
HDAC6_NT411	-0.15219	-0.582245
HDAC6_IGF1R	-3.43911	-1.85457
HDAC6_KDM5C	-0.725922	0.253991
HDAC6_NT418	0.212025	0.578714
HDAC6_NT394	0.223764	0.237523
HDAC6_PBRM1	-0.753036	0.458585
HDAC6_PIK3CA	-2.91124	-3.54098
NT455_NT455	-0.142183	0.37611
NT455_SMAD4	-0.983807	-0.0357902
MED13_MED12	-2.78204	-1.706
MED13_NT656	0.029116	0.386992
MED13_MED13L	-2.29412	-3.62159
MED13_NT615	-2.73085	-1.48725
TLR3_NT265	0.106846	0.162115
TLR3_CDH1	-0.816536	0.0204539
SESN1_SESN2	-1.6704	-0.902377
SESN1_NT612	-2.47867	-0.463145
DYNC1LI1_DYNC1LI2	-2.40055	-4.2561
DYNC1LI1_NT565	-0.353852	0.132039
MTMR3_MTMR4	-1.71458	-1.07545
MTMR3_NT559	-0.0808909	0.0353654
PAPSS1_NT346	-1.55807	-1.48904
PAPSS1_PAPSS2	-3.77661	-7.04531
AMOTL2_TP53	1.12443	2.298
AMOTL2_NT48	0.691022	1.6436
PSMG1_NT271	-1.16164	-1.38421
PSMG1_CDH1	-0.714005	-4.0376
NT182_NT182	1.13542	1.12491
NT182_LRP1B	1.27114	0.99531
MAF_NOTCH1	0.665136	0.171919
MAF_NT186	-0.171462	-3.20514
RBX1_FBXW7	-0.428787	-1.00247
RBX1_NT759	0.471879	-0.383782
NT56_NT56	0.27986	0.253845
NT56_TP53	0.343727	1.10513
NT438_NT438	0.384359	0.419441
NT438_RB1	-0.543038	-1.762
NT777_SDHC	0.912359	0.402892
NT797_PTTG1	-0.313099	-3.997
SRPX_NT147	-0.226389	-0.947345
SRPX_CSMD1	-2.0425	-0.847582
TSPYL5_STAG2	-1.68807	-1.30262
TSPYL5_NT306	0.063911	-0.542753
APC_SMARCB1	-3.55743	-1.79591
APC_NT458	-0.406431	-0.758796
APC_NT361	-1.22612	-1.79558
APC_VHL	-1.33038	-1.40794
APC_NT483	-0.518044	-0.567903
APC_CDK9	-1.35263	-4.89104
SELL_TP53	0.237369	1.22588
SELL_NT42	0.187281	0.223617
SELL_CSMD1	-1.89496	-0.22828
SELL_NT145	-0.390486	-2.60728
NPFF_CDKN2A	-1.56526	-0.306009
NPFF_NT69	0.0276203	-0.0108234
SMARCB1_NT508	0.358947	0.340005
SMARCB1_VHL	-0.328542	0.440233
CCDC107_NT68	0.0843676	0.167736
CCDC107_CDKN2A	0.0187434	-0.658898
NT468_NT468	0.372024	0.264245
NT468_TOP1	-3.25642	-4.94456
BRCA2_NT392	-3.45875	-6.14554
BRCA2_HDAC6	-1.13743	-0.599062
BRCA2_SMARCB1	-0.964006	-5.85322
BRCA2_NT387	-1.62354	-1.41876
BRCA2_NT362	-0.41696	-1.23751
BRCA2_KDM5C	-3.11044	-2.28681
BRCA2_NT459	-0.814283	-0.712638
BRCA2_CDK9	-2.9228	-5.42073
TIA1_TIAL1	-0.835951	-1.14235
TIA1_NT533	0.225994	-1.4144
TBC1D22A_NT600	-1.63465	-0.839926
TBC1D22A_TBC1D22B	-3.33784	-4.04873
MPPE1_EP300	-2.40484	-3.60114
MPPE1_FBXW7	-2.24324	-0.498059
MPPE1_NT678	0.0218288	0.369478
MPPE1_NT197	0.0149221	0.144665
NOP2_FBXW7	-3.9112	-5.38196
NOP2_NT689	-2.2336	-1.10953
NT848_NOTCH1	0.609603	-0.123559
GTF2H4_SCO1	-1.04654	-0.111733
GTF2H4_NT841	-0.637307	-0.880234
MAPK9_MAP2K4	0.108334	0.38604
MAPK9_NT652	0.225737	-0.226438
DNAJA1_NT548	-2.94416	-0.671863
DNAJA1_DNAJA2	-4.31551	-2.51047
JAK2_PIK3R1	-2.69482	-1.46535
JAK2_NT419	-1.31663	-1.09542
BAG6_NT122	-0.523971	-0.811683
BAG6_FAT1	-0.145628	-0.124431
CRYGB_LOC100506422	-2.76144	-0.730196
CRYGB_NT312	-0.0677586	-0.101082
GAK_FBXW7	-2.82013	-0.334613
GAK_NT675	-1.63096	-1.06141
NUP50_TP53	-1.97093	-1.89383
NUP50_NT22	-1.10588	-3.33143
GTF2F2_NT246	-1.66804	-3.37963
GTF2F2_LPAR6	-2.40148	-5.00622
KLF5_NT99	0.515648	-0.471206
KLF5_CDKN2A	0.543604	0.16514
NT274_NT274	0.333297	0.687462
NT274_CDH1	-1.06466	-0.910054
PCDHGB2_TP53	-0.517924	1.44687
PCDHGB2_CDH1	-2.76604	-1.95223
PCDHGB2_NT43	0.330544	0.26161
PCDHGB2_NT251	0.486187	0.255004
NT112_NT112	0.165264	0.897825
NT112_KMT2D	-0.460971	-0.904474
NT332_NT332	0.751343	0.760968
NT332_VHL	0.53893	0.372621
MSC_CDH1	-0.911643	-0.823912
MSC_NT249	-0.583078	-0.102467
SPIRE2_CDH1	-0.487679	-0.683105
SPIRE2_NT281	0.45257	-0.404197
NT208_NT208	-0.52352	-0.00800966
NT208_SMARCA4	-2.31981	-0.152588
PDGFRA_NT501	-0.411765	-1.44891
PDGFRA_NT475	-2.49861	-0.413525
PDGFRA_VHL	-1.93437	-3.79703
PDGFRA_NT447	-0.461801	-0.436356
PDGFRA_TOP1	-2.80395	-1.95618
PDGFRA_RRM2	-1.96902	-4.05711
PCDHGA6_TP53	-2.23309	0.484774
PCDHGA6_PTPRD	-0.84516	-0.558665
PCDHGA6_NT11	-2.29348	-0.865634
PCDHGA6_NT732	-0.605625	0.630085
NT244_NT244	-0.349322	-1.16283
NT244_AMER1	-1.76371	-0.0178044
NT220_NSD1	-0.126552	0.583576
NT220_NT220	0.0990927	0.511762
ZNF696_MYOM2	-0.5462	-1.67056
ZNF696_NT193	0.529356	-1.35399
TRAF2_FBXW7	-0.456654	0.720188
TRAF2_NT748	0.982975	0.84912
IGFL3_NOTCH1	0.103745	-0.104579
IGFL3_NT858	-2.69267	-1.08164
FAM210A_APC	-0.966344	-1.86904
FAM210A_NT151	-0.770267	-1.33202
NR0B2_NT8	0.474313	0.622169
NR0B2_TP53	0.807736	1.29898
ATMIN_NT81	-0.111634	0.370472
ATMIN_CDKN2A	-0.438936	0.138997
GNAI3_SMARCA4	-2.16381	-0.325059
GNAI3_NT207	0.313414	0.470813
MED1_MED12	-2.31649	-0.798776
MED1_NT788	-1.3623	-0.748552
MED1_TAF2	-3.76709	-2.54068
MED1_NT655	-0.73739	-3.34523
UCK1_MYOM2	-2.01752	-0.146845
UCK1_UCK2	-2.80474	-1.18697
UCK1_NT593	0.115086	0.370073
UCK1_NT194	-0.037939	0.021574
SIN3A_NCOR1	-1.74168	-0.812872
SIN3A_NT672	-1.62581	-1.14682
BIN3_FBXW7	-2.1261	0.474725
BIN3_NT692	0.471944	0.700556
TP53BP1_TP53	-1.48766	0.346328
TP53BP1_NT62	-2.77417	-1.43555
POLR2K_NT117	-0.618663	-0.0266953
POLR2K_KMT2D	-3.02584	-0.00775922
WNT2_NT870	0.387438	0.250434
WNT2_NOTCH1	0.779035	-0.368625
TCF12_NT618	-0.112038	0.432731
TCF12_TCF3	-1.87556	-0.823683
PPP3CC_RB1	-3.25369	-3.67185
PPP3CC_NT138	-0.889876	-0.120731
TSFM_KMT2B	0.905803	1.57201
TSFM_NT213	0.536499	-0.307096
CTDNEP1_NT101	-0.253009	-0.0751851
CTDNEP1_PTEN	-0.128312	0.52688
DCHS2_NT292	-1.70686	0.137037
DCHS2_CDH1	-2.61539	-1.80587
MCF2_CDH1	-2.30694	-1.2575
MCF2_NT263	0.0985145	0.590893
MED28_FBXW7	-0.791913	-1.17584
MED28_NT754	-1.10337	-1.18642
EEFSEC_NT522	0.429593	0.0257356
EEFSEC_NT527	0.331895	0.229673
EEFSEC_PB1	0.421758	0.507805
EEFSEC_VHL	0.0619825	-0.333499
HAS2_TP53	-0.0648521	1.39788
HAS2_NT63	-0.403249	-1.27264
MAP3K9_MAP3K10	-1.19776	-1.56774
MAP3K9_NT622	-1.8093	-2.72621
INTS10_NT234	-2.11482	-0.323948
INTS10_PSD3	-3.7612	-0.746125
NT699_FBXW7	-0.440993	0.788856
NIPAL1_PTPRD	-0.648199	-2.74343
NIPAL1_NT730	0.245658	-1.10447
SMAD4_NT517	-0.862004	-0.980298
SMAD4_WEE1	-3.19497	-3.2351
ERBB2_NT467	-0.350704	-1.85966
ERBB2_NT445	-0.360292	-1.24735
ERBB2_SRC	-0.670982	-3.95564
ERBB2_NT471	-0.86783	-1.39563
ERBB2_TOP1	-1.28677	-2.53305
ERBB2_RRM2	-0.536595	-0.649165
CDK12_LEO1	-1.53607	-2.39561
CDK12_NT814	-1.24754	-1.40599
NT15_NT15	0.993809	1.23794
NT15_TP53	0.674498	1.53221
NT586_COQ8B	0.638274	-0.0708117
VPS37A_CNOT7	-6.00118	-6.13478
VPS37A_NT247	-1.63346	-0.350764
TRAF4_TP53	-0.241653	1.21389
TRAF4_NT36	0.142443	-0.524983
OPALIN_NT719	-0.851414	0.709762
OPALIN_PTPRD	-3.03273	-1.70591
LEMD3_NT105	0.316556	0.319027
LEMD3_PTEN	-0.980012	0.897421
PDS5B_KDM6A	-3.91305	-2.67489
PDS5B_NT228	0.105668	0.445276
DCPS_TP53	-0.38155	0.636552
DCPS_NT638	-2.17332	-0.605034
DCPS_NT639	0.321219	0.840726
DCPS_FHIT	-0.107714	-2.19383
BACH1_NT299	0.23599	-0.205834
BACH1_KEAP1	-0.350663	0.317043
LRP8_CREBBP	-2.92257	-0.870921
LRP8_NT190	0.0162795	-0.333537
KRT78_TP53	-0.745165	0.997832
KRT78_NT5	-0.74196	-0.373971
ZIC5_TP53	1.06912	1.55896
ZIC5_NT24	0.768953	0.429744
NT8_NT8	-0.0169547	0.0270647
NT8_TP53	0.781705	1.82965
NSMCE1_NT813	0.66391	0.209346
NSMCE1_UBA2	-0.412691	-1.16625
TOR1A_NT558	1.26455	0.72551
TOR1A_TOR1B	-0.257162	-0.368945
NT271_NT271	-0.339902	0.432569
NT271_CDH1	-1.15723	-1.81693
CBX3_NT625	-1.44717	-4.28068
CBX3_CBX5	-2.42619	-1.48376
OR10J5_TP53	-1.96623	0.747812
OR10J5_NT46	-0.219307	-0.13891
NT497_NT497	0.132125	0.318191
NT497_VHL	-0.328584	-1.63909
NT789_HUS1	0.0268611	-0.00955276
NT701_FBXW7	-0.876143	-0.0929871
NDFIP2_CDH1	-3.14039	-1.87138
NDFIP2_NT270	-0.640268	0.298277
NT349_KDM3B	1.33745	-0.595848
NT349_NT349	0.980331	1.44439
NT429_NT429	0.0531135	0.708774
NT429_PTEN	-0.856762	1.02906
NT258_NT258	0.563617	0.431755
NT258_CDH1	-0.611389	-0.673187
NT44_NT44	0.378208	0.795996
NT44_TP53	0.828917	1.56705
NT376_ERBB2	-1.32207	-1.51535
NT376_NT376	-0.394569	-0.280082
NT157_APC	-1.75896	-1.90475
NT157_NT157	0.0289595	0.557917
KRT20_CDH1	-1.0619	-0.441345
KRT20_NT276	-1.36011	-0.221159
CDK1_LEO1	-3.21337	-6.08784
CDK1_NT786	-5.438	-4.14029
GNL3_NT89	-4.82303	-6.5958
GNL3_CDKN2A	-2.89421	-2.32598
NT85_NT85	-0.108899	-0.97163
NT85_CDKN2A	0.745326	1.24101
NT386_NT386	-0.322008	0.0301596
NT386_HDAC2	-3.86987	-0.344665
TPD52_CDH1	-3.47374	-4.79459
TPD52_NT254	-2.46117	-1.40354
NT828_WDR61	-2.74747	-1.03034
NT771_FDPS	-0.151182	-0.744756
NT367_NT367	0.693841	-0.0455814
NT367_CHEK1	-3.52649	-7.11975
MASTL_NT797	-4.13289	-3.4345
MASTL_PTTG1	-5.21375	-4.78913
MED14_MED12	-1.8528	-5.95628
MED14_NT657	-0.97167	-2.47802
NT387_HDAC6	-0.152663	-0.744093
NT387_NT387	0.0124067	-0.138627
NT710_PTPRD	0.0421104	0.876765
GRHPR_NT223	0.0383901	-0.29701
GRHPR_FOCAD	-0.412511	-1.6457
LONP1_NT806	0.448223	-0.236577
LONP1_PITRM1	-2.59925	-1.01922
B2M_TP53	0.802781	1.54222
B2M_NT59	-0.162552	-1.56508
METAP2_RPL36A	-4.00379	-4.96832
METAP2_NT776	-3.34222	-6.18509
NT285_NT285	0.19137	-0.11732
NT285_CDH1	-1.79744	-1.73205
NT448_NT448	0.800038	0.325686
NT448_RRM2	-0.481861	-3.79904
NT144_NT144	0.654001	0.799968
NT144_CSMD1	-0.500663	-1.24707
NT524_PB1	-0.273263	0.0824143
NT420_NT420	0.756476	0.832351
NT420_PRKDC	-1.04124	-0.930899
NT139_RB1	-3.05514	-1.56474
NT139_NT139	0.287339	0.828185
NT713_PTPRD	-0.914289	-0.265335
ROR1_SMARCB1	-2.59409	-3.82554
ROR1_NT505	-2.23317	-0.579443
ROR1_NT461	0.000353271	-0.671356
ROR1_VHL	-0.227753	-0.126331
ROR1_TOP1	-1.29239	-2.04705
ROR1_NT476	-0.337862	-0.336716
NT823_WDR61	-2.27002	-0.71678
NT147_NT147	0.469165	0.714354
NT147_CSMD1	-0.934667	0.11936
NT314_NT314	0.591976	1.43977
NT314_WRN	1.89382	1.38389
NT873_NOTCH1	1.30286	0.476955
NT668_NCOR1	-0.451048	-0.0747393
NT602_RPS6KB2	0.799722	-1.16926
NT860_NOTCH1	1.44753	0.920236
NT651_MAP2K4	0.489748	0.939295
NT505_VHL	-0.387716	-0.645282
NT198_EP300	-1.07902	-1.02248
NT198_NT198	0.996068	0.960614
NT809_WDR61	-1.05414	-0.81596
NT375_ERBB2	0.0282911	-1.45278
NT375_NT375	0.33823	0.555501
NT184_NT184	0.79361	1.0143
NT184_ATM	-0.678119	0.80549
OGDH_NT118	-0.885235	-1.24193
OGDH_KMT2D	-1.47103	-3.28378
NT558_TOR1B	0.295568	-0.228791
NT336_NT336	-0.117445	0.125284
NT336_VHL	0.0883005	-0.327437
NT609_ARID1B	-1.17322	-0.116531
NT542_CSNK2A2	0.456691	0.0182517
NT192_NT192	0.765347	0.850894
NT192_EPHA3	-0.107507	-0.0325921
NT200_EP300	-1.06333	-0.440422
NT200_NT200	0.329707	0.490716
SBNO1_KMT2D	-5.27319	-3.42454
SBNO1_NT110	-1.32477	-3.62808
NT536_GSK3B	-1.57414	-1.07326
ZKSCAN3_NT621	0.664524	0.194091
ZKSCAN3_ZKSCAN4	-2.01987	-1.10507
PYCR1_PYCR2	0.0296383	0.095709
PYCR1_NT587	0.0717444	-0.111185
CDH11_CDH1	-3.69367	-1.99472
CDH11_NT278	-0.0951947	0.174001
NT614_AP2A2	-2.45717	-1.16433
STT3A_SMAD4	-2.99686	-2.67856
STT3A_NT324	-0.185522	-0.6144
STT3A_NT87	-1.16444	-0.464234
STT3A_CDKN2A	-0.257284	0.059419
NT229_NT229	0.724984	0.377817
NT229_DEFB4B	-0.616405	-0.568542
NT118_NT118	0.374394	0.290918
NT118_KMT2D	-0.0894423	-1.60112
RING1_RNF2	-0.380325	-0.872638
RING1_NT637	0.458828	0.265644
TP53_FBXW7	-0.0397432	1.24664
TP53_NT758	1.83979	2.43328
FAM117B_NT623	-1.15068	0.325953
FAM117B_GLCCI1	-2.5576	-1.17052
ILF3_TP53	-0.285201	0.482949
ILF3_NT51	-1.03892	-0.770986
BCL7A_CDH1	-0.519732	-0.0439798
BCL7A_NT298	0.50932	0.452182
GATA6_APC	-2.81689	-3.88569
GATA6_NT157	-0.452715	-1.07937
CDK6_NT379	-0.610693	-1.44152
CDK6_VHL	-0.570625	-0.950064
CDK6_FGFR3	0.266548	-1.15281
CDK6_NT490	-0.114287	-1.55811
NT578_YY1AP1	-0.277536	0.730276
SC5D_FBXW7	-0.565496	-1.27946
SC5D_NT695	-0.643434	-0.53684
NT24_TP53	1.21108	2.16582
NT24_NT24	0.569496	0.629735
THOC7_TP53	-5.54174	-2.10018
THOC7_NT50	-5.2978	-2.74868
NT716_PTPRD	-0.203442	0.455996
HDAC1_NCOR1	-3.27087	-5.12165
HDAC1_NT665	-2.88432	-0.355329
HDAC1_NT541	-0.0922841	-0.19401
HDAC1_NT347	0.540825	0.141302
HDAC1_HDAC2	-3.45405	-6.44801
NT460_SMARCB1	0.316912	-0.660547
NT460_NT460	0.652925	0.697493
HSD17B2_WWOX	-1.65358	0.0582118
HSD17B2_NT172	-0.40451	0.246188
ALOXE3_TP53	0.120673	0.845715
ALOXE3_NT32	-0.472939	-0.294953
NT810_LEO1	-1.87524	-0.813077
NT168_NT168	-0.304631	0.257954
NT168_IFNA6	-3.09367	-2.3887
CCNK_LEO1	-2.83222	-2.73021
CCNK_NT803	-2.06494	-1.08932
NT613_NDFIP2	-0.898684	0.762707
NT109_NT109	0.707534	0.810498
NT109_PTPRD	0.104908	0.195008
NT467_NT467	0.162991	0.420158
NT467_SRC	-0.279982	-0.568975
NT257_NT257	0.473272	0.635321
NT257_CDH1	-1.22828	0.243644
MAP3K7_NT649	-0.970597	-1.83565
MAP3K7_MAP2K4	-2.13995	-1.52865
CCND1_NT84	-0.603988	-0.414424
CCND1_CDKN2A	-1.6894	-1.27681
NT224_NT224	0.761419	0.483645
NT224_POLQ	-2.1496	0.146366
NT764_WDR61	-1.06512	-4.03276
NUDC_NT823	-1.15291	-0.536735
NUDC_FBXW7	-2.06194	-2.01958
NUDC_WDR61	-7.25555	-3.95598
NUDC_NT760	-1.00356	-1.75389
CD83_NT733	0.271133	0.065298
CD83_PTPRD	-2.61428	-0.233184
CCN6_NT874	0.0747561	-0.719532
CCN6_NOTCH1	0.442909	0.185727
GTF2E2_NT316	-0.785343	-2.06471
GTF2E2_SMIM18	-1.15902	-3.97184
GTF2E2_GSR	-2.26246	-1.06821
GTF2E2_NT313	0.592714	-3.6054
NT381_NT381	0.512614	1.34084
NT381_FNTA	-0.576739	-3.3001
NT874_NOTCH1	1.191	0.567451
NT326_SMAD4	-0.230097	0.261389
NT326_NT326	0.945627	0.499995
NT39_TP53	0.759204	1.61389
NT39_NT39	-0.186141	0.39746
CMC4_KMT2D	-3.15487	-2.51024
CMC4_NT114	-2.67466	-1.05844
NT174_NT174	0.936783	1.23641
NT174_WWOX	0.231446	0.603827
NT629_RALGAPA2	0.612006	0.640403
MYC_NT674	-0.763323	-1.37035
MYC_NCOR1	-3.42699	-6.09932
NT649_MAP2K4	0.528963	0.443693
NT785_PMF1	-0.375005	-1.60101
ZDHHC11_NT720	0.633794	0.596293
ZDHHC11_PTPRD	-0.443818	0.100777
LMTK2_NT219	-0.231714	-0.186011
LMTK2_NSD1	0.267013	0.133279
NT702_FBXW7	0.0313609	0.597028
BRD4_NT398	-1.47257	-1.97031
BRD4_DHFR	-2.09305	-3.77832
BRD4_NT438	-1.10024	-1.39381
BRD4_RB1	-3.95418	-2.20112
BRD4_NT428	-1.2722	-1.97386
BRD4_KDM5C	-0.761962	-1.05352
BRD4_NT373	-0.9632	-1.08957
BRD4_NT378	-1.63857	-1.87838
BRD4_FGFR3	-0.587453	-1.75398
BRD4_NT393	-1.10885	-2.32141
BRD4_MAP2K1	-0.656956	-1.63033
BRD4_PTEN	-1.05222	-0.193005
NT324_SMAD4	0.285247	0.247619
NT324_NT324	0.559527	0.575006
NT50_TP53	1.1962	1.77979
NT50_NT50	0.312085	0.704116
NT564_SEC24B	0.487939	0.143491
AP3M1_AP3M2	-0.170105	-0.980276
AP3M1_NT583	-0.207576	-0.00914023
EDN3_NT860	1.12788	0.63576
EDN3_NOTCH1	1.22268	0.149267
RLN2_NT77	0.774065	0.354533
RLN2_CDKN2A	0.837405	0.338114
CCDC6_TP53	-0.109585	0.76134
CCDC6_NT55	0.371127	-0.600197
PSMB4_FBXW7	-0.124593	-0.900818
PSMB4_NT680	-0.662183	-2.28952
VEGFA_VHL	0.282204	-0.0705144
VEGFA_NT510	0.398368	0.318187
CDX2_APC	-0.118336	-0.470255
CDX2_NT149	0.505232	0.364979
THAP11_SMARCA4	0.0436279	0.118405
THAP11_NT201	0.819029	0.759254
NT876_VPS4B	-0.591795	-0.035411
UBALD1_NT103	0.470984	0.101129
UBALD1_PTEN	0.538285	0.777143
NOTCH2NLB_NOTCH2	-0.657131	-0.426184
NOTCH2NLB_NT304	-0.0629469	0.17054
GFM2_NT701	-3.1183	-4.5778
GFM2_FBXW7	-3.06484	-1.45118
IGF1R_NT424	-0.943126	-2.22159
IGF1R_NT407	-0.816037	-0.586343
IGF1R_PRKDC	-1.30768	-0.406227
IGF1R_MTOR	-2.80599	-0.618188
CAB39_APC	-3.47923	-4.5025
CAB39_NT112	-4.79057	-0.82612
CAB39_KMT2D	-3.43931	-5.35888
CAB39_NT153	-1.93391	-2.6586
E2F1_RB1	-2.67001	-1.82272
E2F1_NT130	-0.0935447	0.298282
ABTB2_NT848	0.640277	1.02733
ABTB2_NOTCH1	0.885052	0.284016
PRKRA_NT44	-0.0965872	-0.929495
PRKRA_TP53	0.218202	-0.116544
NT804_PITRM1	-0.211345	-0.649389
MED23_MED12	-2.06296	-1.76375
MED23_MRPL15	-1.93975	-0.196516
MED23_NT832	-0.684396	-0.588431
MED23_NT662	-1.30288	-3.65773
NOC3L_FBXW7	-4.377	-2.51583
NOC3L_NT682	-5.00758	-3.5356
C3orf22_NT97	0.3532	0.346451
C3orf22_CDKN2A	0.164054	0.119361
PEX10_FBXW7	-0.885306	-1.0069
PEX10_NT693	-0.133304	-0.746726
NT344_NT344	0.668808	0.853925
NT344_ASXL1	0.19596	-0.235218
TCF4_CDH1	-1.1233	-1.19506
TCF4_NT283	-0.713863	-0.124314
IFNAR1_NT865	-0.134046	-0.0428477
IFNAR1_NOTCH1	0.670499	0.455829
MAPK1_NT538	-2.31849	-3.53184
MAPK1_MAPK3	0.330364	-1.44007
MAPK1_NT351	-2.82061	-1.29208
MFRP_NT1	0.799476	0.645245
MFRP_TP53	0.594273	2.11875
NT299_NT299	0.497634	1.09436
NT299_KEAP1	0.930378	-0.875116
NT322_CHD8	0.956651	0.467039
NT322_NT322	0.843161	1.20538
NT374_NT374	-0.363596	0.0963165
NT374_EGFR	0.149007	-0.528675
NT631_SFXN2	-0.231322	-0.880933
NT594_SCRN3	-0.145277	0.625944
KLHDC8A_KEAP1	0.873002	-0.151871
KLHDC8A_NT252	-0.56325	-0.794466
STAT3_PTPRD	-1.47136	-0.854797
STAT3_NT709	0.541094	0.755826
ICOSLG_NT739	-0.403333	-0.697301
ICOSLG_PTPRD	-2.37023	-2.35357
PHACTR2_TP53	-0.101618	1.41857
PHACTR2_NT33	0.041475	-0.92264
NT362_NT362	1.41295	1.13744
NT362_CDK9	0.649554	-0.854991
POLR3D_NT230	-3.20547	0.250732
POLR3D_CCAR2	-3.13305	-0.841893
TBL1X_NCOR1	-2.06751	-1.34453
TBL1X_NT673	1.13072	0.814508
BCL2_NT359	1.87104	1.55837
BCL2_CDK4	-0.61566	-0.738992
ETNK1_NT330	-0.623195	-0.37435
ETNK1_SMAD4	-2.38823	-4.50014
ETNK1_VHL	-2.37401	-0.626937
ETNK1_NT325	-2.05946	-0.457685
TAF1B_CDH1	-3.70717	-3.22043
TAF1B_NT294	-1.71969	-1.38486
TAF1B_NRG1	-2.69844	-1.021
TAF1B_NT248	-2.22038	-0.446183
NT101_NT101	0.572505	1.02877
NT101_PTEN	1.08636	1.78205
SHMT1_SHMT2	0.865275	0.238711
SHMT1_NT570	1.23624	1.40113
OR1D5_NT208	-0.493609	-0.0652718
OR1D5_SMARCA4	0.390858	0.405141
FAHD2A_FAHD2B	0.517171	0.177905
FAHD2A_NT632	0.264718	0.546778
SFRP1_NT229	0.0546842	0.171863
SFRP1_DEFB4B	0.521414	-0.690687
RALGAPA1_NT629	-0.00413642	-0.0160607
RALGAPA1_RALGAPA2	-2.04683	0.18503
OR2K2_TP53	-0.504854	1.19693
OR2K2_NT61	-0.164247	0.728769
NT611_ALG10B	0.549451	-0.0380443
SNX8_FBXW7	-1.66513	0.26281
SNX8_NT749	-0.243206	0.374808
GATB_FBXW7	-1.39986	0.255704
GATB_NT698	0.372459	0.602253
NT309_NT309	0.250096	0.869017
NT309_GATA3	-0.142112	-0.419132
CHEK1_NT480	-3.73407	-4.46223
CHEK1_VEGFA	-2.78924	-5.7767
CHEK1_IGF1R	-1.85479	-3.20388
CHEK1_NT399	-1.462	-3.56633
CHEK1_SMARCA4	-4.21723	-4.8568
CHEK1_MET	-4.95149	-2.9914
CHEK1_NT464	-4.72449	-2.49838
CHEK1_NT390	-3.24966	-3.8962
CHEK1_NT492	-3.67971	-3.70688
CHEK1_NT482	-1.78943	-4.08406
CHEK1_NT456	-1.77308	-2.93113
CHEK1_NT466	-3.24591	-2.66261
CHEK1_VHL	-2.71832	-2.03176
CHEK1_PIK3CA	-1.34219	-3.45523
CHEK1_NT417	-3.15768	-2.92309
CHEK1_SRC	-3.09147	-4.63703
CHEK1_NT406	-3.2283	-4.60317
CHEK1_PRKDC	-3.29119	-3.16887
CHEK1_PARP1	-2.76489	-4.83217
CHEK1_NT410	-3.79111	-5.20379
CHEK1_NT403	-2.91046	-4.53508
CHEK1_MTOR	-3.85812	-6.7745
CHEK1_TYMS	-2.91545	-7.10336
CHEK1_NT423	-3.45667	-6.92683
CHEK1_NT431	-3.95667	-3.37351
CHEK1_MAP2K1	-1.9828	-2.80123
CHEK1_SMO	-3.43112	-5.31245
CHEK1_PTEN	-1.94529	-5.09641
CA5A_NT329	0.108917	0.774681
CA5A_VHL	0.671121	0.367951
PRSS12_CDH1	-1.62846	-0.504739
PRSS12_NT279	0.324994	0.27805
NT243_CIC	0.79048	0.592802
NT243_NT243	1.58972	1.62134
NT401_MAP3K1	-0.368979	-0.466419
NT401_NT401	0.720569	0.770035
TGIF2_FBXW7	0.439903	-0.173739
TGIF2_NT762	0.729274	0.237864
TPMT_CDH1	-0.844126	-1.11661
TPMT_NT266	0.367897	0.434445
TUBG1_KMT2D	0.0819338	-1.44385
TUBG1_NT113	-1.0017	-1.39815
OIP5_NT125	-0.309469	0.109726
OIP5_FAT1	-2.34162	-0.588445
DDX19A_DDX19B	-2.0293	-4.5492
DDX19A_NT532	-1.08574	-0.973722
MBOAT7_NT119	0.673121	0.707042
MBOAT7_KMT2D	0.515825	-1.02848
TGFBR2_PIK3R1	-3.82324	-2.3425
TGFBR2_PTPRD	-2.68017	-1.58543
TGFBR2_NT714	-1.51129	-0.868468
TGFBR2_NT746	-0.449393	0.138161
HDHD5_FBXW7	0.690836	1.198
HDHD5_NT704	0.801391	0.687689
BCL2L1_NT352	-1.20177	-0.147013
BCL2L1_MCL1	-0.719597	-1.73269
BCL2L1_NT584	-0.256859	-0.359712
FERMT2_NT339	-0.847401	-1.32289
FERMT2_VHL	0.272473	0.00811651
SAFB_NT550	-1.29499	-1.61223
SAFB_SAFB2	-2.09503	-5.04343
NT70_NT70	0.6233	0.822068
NT70_CDKN2A	0.961967	1.13639
NT522_PB1	0.620523	0.412666
NT399_NT399	0.440012	0.569378
NT399_MAP2K1	1.28099	0.68039
NT380_NT380	1.81552	1.98161
NT380_FLT3	1.45724	1.17698
GSX2_RB1	0.090862	-1.18775
GSX2_NT139	0.865888	0.349756
PITPNA_PITPNB	-2.9021	-1.81431
PITPNA_NT537	-0.4798	-0.189077
SNAI2_NT92	-0.879553	-5.20025
SNAI2_CDKN2A	-1.02085	-1.81828
SCAMP2_NT575	-0.40428	-0.286732
SCAMP2_SCAMP3	-2.56034	-2.34217
WDR73_SCARA3	-1.93597	-0.344908
WDR73_NT245	-0.110215	-0.380022
AKT1_NT420	0.434442	-2.57071
AKT1_CHEK1	-2.06592	-4.54618
AKT1_PRKDC	0.081869	-0.226514
AKT1_NT366	0.57626	-0.0207162
FNTA_KDM6A	-4.28613	-4.20105
FNTA_NT472	-3.15222	-4.42185
FNTA_NT396	-3.25963	-5.14979
FNTA_TOP1	-2.56853	-5.57253
PCDHGA7_TP53	-1.03387	0.093255
PCDHGA7_NT60	-1.92619	-1.29622
NT776_RPL36A	-1.57812	-0.245166
FLRT1_NT747	0.832684	-0.253177
FLRT1_PIK3R1	0.00679728	-1.60666
GSK3A_NT536	-0.147036	-0.388343
GSK3A_GSK3B	-0.657291	-3.12573
CACTIN_NT802	0.293226	-0.942782
CACTIN_POLD3	-0.645951	-1.57768
KAT6A_KAT6B	-1.85946	-0.623339
KAT6A_NT348	-1.19658	-0.336618
ZNF74_NT850	0.174755	0.994052
ZNF74_MUC6	0.473264	0.334372
ZNF74_NOTCH1	1.33871	1.18819
ZNF74_NT302	0.419056	1.59156
CDH15_CDH1	-0.233998	0.201221
CDH15_NT289	1.46509	1.10193
EMC1_FDPS	-0.301664	-0.700356
EMC1_NT799	-0.678198	-0.161447
NT241_CTSB	0.199273	0.121726
NT241_NT241	1.10623	1.30338
SRPX2_NT146	-0.231494	-0.54763
SRPX2_CSMD1	-2.27569	-0.688068
DIABLO_APC	-2.35005	-2.91876
DIABLO_NT156	-2.54789	-0.337278
DNAJC16_NT226	-1.3392	-0.734817
DNAJC16_MCPH1	-3.12992	-1.05709
NT549_ARFGEF2	-0.66615	-0.950997
NT236_NT236	0.703544	0.875764
NT236_ADAM7	-0.481187	0.160302
NT369_CHEK1	-1.54976	-4.6434
NT369_NT369	0.0521735	-0.371441
NT719_PTPRD	-0.00956673	0.0357318
NT650_MAP2K4	0.755097	1.19669
NT135_RB1	-0.0783961	-0.287685
NT135_NT135	0.448402	0.951871
NT816_TIPIN	-1.39773	-1.29457
NT843_NAMPT	-0.501392	0.397848
MCOLN2_NT736	-0.351767	0.119021
MCOLN2_PTPRD	-1.98348	-0.210614
NT677_FBXW7	0.159796	0.341893
HNF1B_VHL	-0.518173	-0.491809
HNF1B_NT341	0.504211	-2.95363
NT89_NT89	-1.83038	0.194096
NT89_CDKN2A	0.385486	-0.255495
NT833_ORAOV1	-0.550129	-4.49484
NT354_PARP2	-1.08686	-0.213563
NT354_NT354	0.754454	1.07195
NT534_CNOT8	-0.575506	-0.461583
NT110_KMT2D	0.0603959	-1.02166
NT110_NT110	0.96679	0.980976
NT762_FBXW7	-0.791836	0.469731
NT78_NT78	0.155506	-0.0874569
NT78_CDKN2A	0.505788	0.467543
NT428_NT428	0.777097	0.158524
NT428_PTEN	0.803979	1.56423
NT407_NT407	0.926355	0.981767
NT407_MTOR	0.640272	-0.721914
NT579_YIF1B	0.722835	-0.22868
NT516_WEE1	-0.1493	-2.92375
NT383_FNTA	-2.32766	-0.391693
NT383_NT383	0.325492	0.712231
NT453_NT453	0.622628	0.889039
NT453_SETD2	1.1593	0.607145
NT610_RBL2	-0.52283	0.744926
NT40_TP53	0.184678	1.18325
NT40_NT40	0.235606	0.717058
NT426_NT426	0.120613	0.437528
NT426_PTEN	0.276771	1.22989
NT111_KMT2D	-0.436556	-0.528171
NT111_NT111	-0.0755612	0.677588
NT675_FBXW7	0.0867542	0.236675
NT472_NT472	-0.107618	-0.141153
NT472_TOP1	-2.09571	-1.26537
NT700_FBXW7	0.549256	0.0693281
RAB19_NT191	-0.614858	-0.345115
RAB19_KMT2A	-2.26756	-0.828682
NT595_EVI5L	0.915042	0.451562
NT519_KATNAL2	0.611897	1.14468
NT811_NFYC	0.881776	-0.841028
NT61_TP53	1.095	1.93915
NT61_NT61	0.936839	0.849633
AREL1_NT169	-1.24454	0.134631
AREL1_HUWE1	-2.66641	-0.69027
WNT10A_NT853	-0.394234	0.345895
WNT10A_NOTCH1	0.654033	-0.269526
COPS7A_COPS7B	0.0118767	-1.92927
COPS7A_NT547	0.254167	-0.380721
PRR36_FBXW7	-2.0788	-0.152844
PRR36_NT752	0.114684	-0.139636
BRCA1_NT358	-0.804673	-1.03821
BRCA1_RUNX1	-2.4476	-1.68705
BRCA1_NT481	-0.842163	-0.298618
BRCA1_PDGFRA	-2.0952	-3.60926
BRCA1_RB1	-3.75355	-2.77485
BRCA1_NT386	-2.69434	-1.95586
BRCA1_BRD4	-3.79231	-1.79805
BRCA1_VEGFA	-0.343786	-1.8929
BRCA1_CHEK1	-5.1324	-5.76097
BRCA1_NT380	-0.155284	-0.482785
BRCA1_FNTA	-2.32995	-1.18693
BRCA1_NT369	-2.21721	-1.82637
BRCA1_CDH1	-3.45389	-1.34081
BRCA1_NT469	-1.44146	-1.28353
BRCA1_NT353	-0.702995	-0.390683
BRCA1_NT412	-1.58004	-0.691036
BRCA1_NT511	-0.485589	0.201462
BRCA1_NT409	-2.914	-0.810943
BRCA1_NT451	-1.09923	-2.01728
BRCA1_WEE1	-3.71213	-1.86053
BRCA1_PARP1	-2.96961	-5.13849
BRCA1_TOP1	-3.75803	-3.69921
BRCA1_NT382	-1.07706	-1.67779
BRCA1_NT357	-1.24179	-0.401003
BRCA1_FLT3	-2.83348	0.227263
BRCA1_NT437	-0.72177	-0.780285
BRCA1_HDAC2	-2.33431	-2.93658
CNOT7_NT534	-0.835906	-1.42501
CNOT7_CNOT8	-4.28774	-6.4119
CCNE2_RB1	-6.42565	-2.13439
CCNE2_NT137	-1.35572	-1.34111
ARID1B_NT141	0.633391	0.51821
ARID1B_ARID1A	-1.86545	0.46628
AVPR1B_NT722	0.163191	0.918642
AVPR1B_PTPRD	-1.92233	0.15927
OR7C1_TP53	0.43537	1.90723
OR7C1_NT38	0.701931	1.21099
RXRA_NT671	0.503763	0.709864
RXRA_NCOR1	-2.00519	-0.68027
PTP4A1_PTP4A2	-3.90475	-7.22262
PTP4A1_NT540	-0.347499	-0.419778
MAPK8IP3_SPAG9	-0.273191	-1.405
MAPK8IP3_NT626	0.55669	0.317016
NT136_RB1	0.287467	0.899258
NT136_NT136	1.20674	1.25306
GON4L_YY1AP1	-3.07081	-6.46141
GON4L_NT578	-2.48742	-2.38651
ACR_NT238	-0.627718	-0.12243
ACR_USP9X	-0.0907747	-0.322125
PELO_NT196	-0.429437	-0.290046
PELO_IFNB1	-1.95268	0.0273164
SPN_CDKN2A	0.0022872	-0.150996
SPN_NT72	0.600658	0.759006
CBLB_NT189	-0.216773	-0.0813803
CBLB_CREBBP	-2.88317	-3.93095
GEMIN2_GEMIN4	-1.37435	-2.66825
GEMIN2_NT807	-0.599143	0.266753
PSMD7_NT690	-5.26457	-5.87671
PSMD7_FBXW7	-3.63413	-2.94763
TMEM150A_PTPRD	-2.73396	0.0330158
TMEM150A_NT712	0.512919	0.737858
GPA33_TP53	1.32028	2.23535
GPA33_NT58	2.44806	1.1581
SLC25A28_NT225	-2.06661	-0.500264
SLC25A28_SLC25A37	-3.88732	-4.20976
CDH17_CDH1	-1.8174	-1.62237
CDH17_NT290	0.261688	0.289437
NTN5_NOTCH1	0.177076	-0.146588
NTN5_NT855	0.014138	-0.552161
ADAT3_FBXW7	1.2809	1.18157
ADAT3_NT683	1.44663	1.06316
GGA2_GGA1	-0.613055	-1.1159
GGA2_NT620	-0.292017	-0.118204
PIK3R3_NT745	0.269928	0.146755
PIK3R3_PIK3R1	-2.31126	-1.0306
KDM5C_MAP3K1	-0.296681	-0.58776
KDM5C_NT497	0.276247	-0.100339
KDM5C_NT514	0.69081	1.07904
KDM5C_NT402	-0.323283	0.103809
KDM5C_NT408	0.521804	0.559112
KDM5C_VHL	0.283993	0.0547608
KDM5C_WEE1	-0.325674	-1.77946
KDM5C_TSC1	0.226207	0.529185
KDM5C_MTOR	-0.245633	0.0514442
KDM5C_NT478	0.726639	0.996379
SMARCA4_SMARCB1	-2.47855	-1.01676
SMARCA4_NT462	-0.140005	-0.0908344
ARID2_NT485	-1.1865	-0.475844
ARID2_NT442	0.00122574	-1.94997
ARID2_VHL	-1.63628	-1.31203
ARID2_RRM2	-2.82778	-4.90779
STAG1_STAG2	-1.69529	-5.36646
STAG1_NT307	-0.111368	-0.307632
LGALS1_NT738	1.23251	0.895679
LGALS1_NOTCH1	0.798756	0.223815
LGALS1_NT845	-0.0606688	0.106908
LGALS1_PTPRD	0.348618	0.447417
RPL24_NT824	-2.82063	-2.11078
RPL24_WDR61	-4.43744	-3.86884
KLHL30_NT300	-0.207288	0.733783
KLHL30_KEAP1	1.08905	0.634753
RPS20_FBXW7	-1.50969	-4.34442
RPS20_NT700	-1.90323	-2.35725
IDH3A_NF1	-0.623368	-0.429664
IDH3A_NT165	-0.510052	-1.1246
ING4_ING5	0.243442	0.54422
ING4_NT574	0.779998	0.0423673
MET_NT434	0.209475	-0.404392
MET_PTEN	0.395706	0.8619
NT824_WDR61	-2.97428	-0.368279
NT514_WEE1	-0.296061	-4.98847
NT464_NT464	0.98257	1.17814
NT464_SMO	1.1908	1.39656
NT806_PITRM1	-0.136939	0.0528245
NT418_NT418	1.16941	1.10872
NT418_PIK3CA	-0.0908938	-0.233266
NT861_NOTCH1	0.980555	0.350075
NT68_NT68	0.579086	0.491081
NT68_CDKN2A	1.03288	0.821288
NT572_G3BP2	-2.27973	-0.304601
F2RL1_CDH1	-0.981486	-0.402445
F2RL1_NT295	-0.0833143	0.227278
NT779_PDRG1	-0.905933	-2.47091
WFDC3_TP53	-0.289545	1.07627
WFDC3_NT54	0.148119	-0.113231
NT680_FBXW7	-0.450805	-0.181721
NT498_NT498	1.39259	1.28482
NT498_VHL	0.0811851	-0.188037
IFNA10_NT168	-0.827649	-0.731574
IFNA10_IFNA17	0.255293	-0.766118
IFNA10_NT176	0.66826	0.841417
IFNA10_IFNA6	-0.335692	-3.03208
NT38_TP53	1.50852	2.16585
NT38_NT38	0.480182	0.837366
NT432_NT432	0.774835	1.18446
NT432_PTEN	1.44882	1.68827
NT331_NT331	1.72858	2.16463
NT331_VHL	0.461915	-0.623655
NT130_RB1	0.385105	-0.420273
NT130_NT130	1.07979	1.06204
NT296_CDH1	-1.5039	-0.139434
NT296_NT296	0.346125	0.314706
NT377_NT377	1.29794	1.1187
NT377_FGFR2	0.137169	0.483951
NT279_CDH1	-0.713823	-0.771799
NT279_NT279	0.231562	0.0160181
NT531_ZCCHC2	0.21219	0.700931
NT254_CDH1	0.174188	0.0459383
NT254_NT254	1.02895	1.09094
NT773_TIPIN	0.738203	0.693421
NT761_FBXW7	0.226609	0.697575
NT567_CISD2	0.298002	-0.329086
NT2_TP53	0.947842	1.66486
NT2_NT2	2.18828	2.14235
NT526_PB1	0.143462	1.00263
NT445_NT445	0.756807	1.24753
NT445_RRM2	0.180386	-1.89604
NT53_TP53	0.570702	1.30832
NT53_NT53	-0.10654	0.360142
NT384_HDAC1	0.212325	-0.0660964
NT384_NT384	0.4404	0.485348
NT469_NT469	-0.299867	0.554676
NT469_TOP1	-0.952599	-0.97555
NT735_PTPRD	1.20725	1.90591
NT272_CDH1	-0.271641	-0.767436
NT272_NT272	0.477769	0.680128
NT621_ZKSCAN4	1.15014	0.99755
NT736_PTPRD	-1.21855	-0.00865217
NT138_RB1	-1.48329	-1.15102
NT138_NT138	0.0444513	0.696384
PSTK_NT528	0.893489	0.962401
PSTK_NT524	0.502439	-0.0326907
PSTK_PB1	0.571018	-0.0186168
PSTK_VHL	0.373767	0.024868
NT390_IGF1R	-0.983689	-0.554346
NT390_NT390	0.653831	0.912323
NT81_NT81	0.0647842	0.614287
NT81_CDKN2A	0.0830408	0.793536
NT125_NT125	0.519519	0.601379
NT125_FAT1	0.384705	0.162798
PROS1_CDH1	-3.45995	-1.93672
PROS1_NT277	-0.816177	-0.0417023
NT691_FBXW7	0.318751	0.504642
NT707_FBXW7	0.0935589	0.430237
NT355_SMARCA4	-0.251615	0.824379
NT355_NT355	0.861274	1.16998
PTPN14_NT109	0.410795	0.388299
PTPN14_PTPRD	-0.101135	-0.750767
NT867_NOTCH1	0.965509	0.183774
NT624_TNPO2	0.849823	0.495236
NT137_RB1	-2.12252	-0.658705
NT137_NT137	0.259647	0.795099
MCM4_NT816	-1.10291	-1.82275
MCM4_NT167	-0.850468	-1.63649
MCM4_TIPIN	-2.85791	-2.63561
MCM4_NF1	-0.782797	-1.93428
NT781_TRA2B	-1.58739	-0.443193
NT755_FBXW7	0.0468327	0.521647
NT717_PTPRD	1.15597	1.02237
NT630_GIGYF2	0.421285	-0.0264754
NT294_CDH1	-1.00586	-0.359516
NT294_NT294	0.625855	0.502202
NT727_PTPRD	-0.0758776	0.461027
NT308_NT308	0.844399	1.09133
NT308_GATA3	0.481255	-0.0469196
NT506_VHL	0.497474	0.655272
NT525_PB1	-0.281343	0.344972
NT664_MED12	-0.179062	-0.842815
NT821_WDR61	-0.903018	-1.39633
NT74_NT74	0.574616	0.856792
NT74_CDKN2A	0.409914	1.24473
NT394_KDM5C	0.668276	0.31792
NT394_NT394	-0.169447	0.0566051
NT868_NOTCH1	0.870982	0.684861
NT619_SMARCC2	0.336168	0.453214
NT402_MAP3K1	-0.285684	-1.0232
NT402_NT402	0.643921	0.379088
NT756_FBXW7	0.282695	0.58608
NT298_CDH1	-0.957003	-0.930978
NT298_NT298	0.0566976	0.618039
NT744_PIK3R1	-0.0483401	0.253657
NT329_NT329	-0.0371239	0.0956893
NT329_VHL	0.393153	-1.18301
NT623_GLCCI1	0.934384	0.250708
NT51_TP53	-0.0112492	1.60588
NT51_NT51	0.825478	0.813503
NT27_TP53	0.589302	1.70156
NT27_NT27	-0.0559209	0.109959
NT501_VHL	0.490892	-0.229046
NT635_IKBKB	-1.42625	0.00600185
RORC_TP53	1.02669	1.35728
RORC_NT39	0.637691	-0.0421778
IL32_NT723	0.290888	0.00454217
IL32_PTPRD	-2.09784	-1.08283
NT65_TP53	0.52532	1.58702
NT65_NT65	0.311141	0.780515
NT574_ING5	-2.9783	0.121909
NT131_RB1	-2.31148	-0.74607
NT131_NT131	0.938628	1.13707
NT634_MKNK2	0.446499	0.422813
NT703_FBXW7	-0.155782	0.157627
NT319_SMAD4	0.682582	0.861237
NT319_NT319	1.17603	1.11493
NT715_PTPRD	0.549434	1.06753
NT560_RNF19B	0.883416	0.503121
NT489_NT489	1.20713	1.40161
NT489_VHL	1.08619	0.413702
NT523_PB1	0.545208	0.84471
NT242_NT242	0.525462	0.636315
NT242_FDFT1	0.649493	0.546506
NT31_TP53	0.793431	1.67189
NT31_NT31	0.865253	0.789496
NT340_NT340	0.382215	0.999072
NT340_VHL	0.255014	-0.284779
NT791_POLN	0.126822	0.160268
NT831_EIF4G1	-0.669844	-3.33048
NT589_ZNF76	-0.0393267	-1.00159
NT487_NT487	0.121978	0.489501
NT487_VHL	0.0512308	-0.171161
NT734_PTPRD	0.0375881	0.148101
NT515_WEE1	-3.00617	-2.97864
NT320_SMAD4	-1.08026	-0.63535
NT320_NT320	-0.0361412	0.0597919
NT660_MED12	0.245494	-0.610351
NT665_NCOR1	-2.70693	-1.11324
NT303_NT303	0.405907	0.389237
NT303_KEAP1	1.38099	0.994807
NT63_TP53	0.473326	1.24262
NT63_NT63	-0.0860386	0.0633039
NT370_CHEK1	-1.38003	-4.97882
NT370_NT370	0.644541	0.362366
NT266_CDH1	-0.0787917	0.634075
NT266_NT266	1.35583	1.47871
NT658_MED12	0.134291	-0.280848
NT625_CBX5	0.0689899	-0.497946
NT830_RRM1	0.266181	-0.801211
NT706_FBXW7	0.439229	0.579377
NT49_TP53	0.503528	1.83012
NT49_NT49	0.0618076	0.837456
NT741_PIK3R1	0.177838	0.11747
NT71_NT71	1.11496	1.16632
NT71_CDKN2A	0.803993	0.870015
NT353_NT353	0.842103	0.989552
NT353_PARP1	0.392204	0.174807
NT500_NT500	0.755388	0.987822
NT500_VHL	0.517016	-0.627618
NT207_SMARCA4	0.375743	0.991626
NT207_NT207	0.944862	0.619915
NT7_TP53	0.916277	1.78152
NT7_NT7	0.70188	0.773404
NT310_NT310	1.00191	0.881028
NT310_GATA3	0.695649	-0.0151902
NT770_MTBP	-3.19217	-2.29982
NT52_TP53	-0.0871153	0.928269
NT52_NT52	-0.561601	-0.00435261
NT470_NT470	-0.595821	0.169476
NT470_TOP1	-2.13503	-1.24524
NT637_RNF2	0.615062	0.699683
NT726_PTPRD	-0.89482	-0.58715
NT260_CDH1	-0.301174	-0.135988
NT260_NT260	0.959158	1.20207
NT508_VHL	0.343353	0.423308
NT282_CDH1	-1.261	-0.66115
NT282_NT282	0.290124	0.747935
NT153_APC	-1.37241	-3.77701
NT153_NT153	0.157167	0.40019
NT122_NT122	-0.649094	0.15594
NT122_FAT1	-0.335236	0.230827
NT237_ATR	-2.75098	-4.65797
NT237_NT237	0.0313093	0.477099
NT722_PTPRD	-1.46078	0.840225
FFAR1_NT727	0.808164	-0.180531
FFAR1_PTPRD	0.671515	0.0113683
NT14_TP53	0.949041	2.03857
NT14_NT14	0.985896	0.900462
NT22_TP53	1.10009	1.7281
NT22_NT22	0.204243	-0.113913
NT593_UCK2	-0.244989	0.00395762
NT834_LEO1	-0.370669	-1.12862
NT566_STX6	-0.321568	-0.364904
NT103_NT103	0.502391	0.846736
NT103_PTEN	0.57623	1.34183
NT42_TP53	1.04909	1.88394
NT42_NT42	1.17674	1.06516
NT688_FBXW7	0.135685	-0.288013
NT412_PDGFRA	-1.2504	-0.451705
NT412_NT412	1.392	1.46212
NT232_FAM66E	-0.504498	-0.968658
NT232_NT232	-0.750038	0.0861283
NT492_NT492	0.00908193	0.0491554
NT492_VHL	0.0947663	-0.0831069
NT491_NT491	1.18248	0.957301
NT491_VHL	0.0583481	-0.136885
NT434_NT434	-0.0194998	0.301373
NT434_PTEN	0.73588	1.35286
NT535_SAR1B	-0.432308	-1.19961
NT582_GOT2	-0.287163	0.549603
NT64_TP53	0.977251	1.92794
NT64_NT64	1.1197	1.2448
NT557_ATP6V0A2	0.400893	-0.0883746
NT580_UGGT2	0.483346	1.23575
NT511_WEE1	-0.602946	-2.15484
NT463_NT463	-0.0191443	0.892844
NT463_SMO	0.819197	0.249546
NT479_NT479	1.10621	1.43471
NT479_TSC1	0.47024	0.802951
ATP6V1G1_FDPS	0.678709	0.158911
ATP6V1G1_NT769	0.341672	0.825503
NT551_CCNE2	-0.148194	-0.327357
NT527_VHL	-0.221057	-1.15046
NT583_AP3M2	1.15597	1.02237
NT461_SMARCB1	-0.931849	0.690563
NT461_NT461	0.242677	0.231871
NT482_VEGFA	0.143579	0.399812
NT482_NT482	-0.0353883	0.46108
NR0B1_TP53	0.517667	1.44157
NR0B1_NT3	-0.336911	0.120156
NT290_CDH1	-0.771812	-0.600652
NT290_NT290	0.409235	0.484533
NT408_NT408	0.118112	0.120658
NT408_MTOR	-0.428723	-0.407816
NT458_SMARCB1	0.367798	0.274996
NT458_NT458	1.51547	1.62303
NT405_NT405	0.260728	0.325312
NT405_MTOR	-0.17692	-0.0124638
NT328_SMAD4	-0.162773	-0.373414
NT328_NT328	1.26179	0.543312
NT215_NT215	1.05023	1.40459
NT215_KMT2B	1.16744	1.04129
NT513_WEE1	-0.136196	-1.99235
NT33_TP53	0.0310523	1.16987
NT33_NT33	0.350437	0.702539
NT5_TP53	0.631477	1.24755
NT5_NT5	0.643107	0.628015
NT155_APC	-1.65513	-0.355037
NT155_NT155	0.0284592	0.0173329
NT562_PIP5K1C	0.92308	-0.391259
NT361_NT361	0.92078	1.05992
NT361_CDK9	-0.543659	-0.753499
NT647_MAP2K4	0.502991	0.645979
NT617_ZNF169	0.488903	-0.0143953
NT352_NT352	0.315485	0.667801
NT352_MCL1	0.131846	-0.0264735
NT681_FBXW7	0.012569	0.492749
NT196_NT196	0.696084	0.918548
NT196_IFNB1	0.486179	0.13872
NT379_NT379	0.0651856	0.806297
NT379_FGFR3	0.458662	0.1018
NT396_KDM6A	-2.20323	-0.0209289
NT396_NT396	-0.297075	0.0745573
NT342_NT342	0.506411	0.353472
NT342_VHL	-0.213794	0.18539
NT315_WRN	-0.017636	-0.583478
NT315_NT315	0.131131	0.293096
NT35_TP53	1.09181	1.79064
NT35_NT35	0.761395	0.596654
NT869_NOTCH1	0.620557	0.300895
NT132_RB1	0.0557106	-1.51291
NT132_NT132	0.719482	0.609013
NT94_NT94	0.338839	0.325226
NT94_CDKN2A	0.529874	0.424315
NT844_ZCCHC9	-2.13754	-1.6542
NT373_DHFR	-0.968529	-4.01615
NT373_NT373	0.972891	1.26256
NT696_FBXW7	0.595303	1.4224
NT205_SMARCA4	0.765636	0.667576
NT205_NT205	1.14445	1.21723
NT416_NT416	0.464387	0.791648
NT416_PIK3CA	-0.418582	0.318168
NT281_CDH1	-0.126147	0.411659
NT281_NT281	0.460692	1.05159
SELE_NT56	0.0810968	0.31709
SELE_TP53	0.129229	1.65839
NT48_TP53	0.796968	1.69971
NT48_NT48	0.406995	0.824321
NT870_NOTCH1	0.598729	0.206931
NT222_NT222	0.622307	0.865526
NT222_CHD4	-0.798201	-0.697584
NT151_APC	-0.996445	-3.82337
NT151_NT151	1.22184	1.28952
NT718_PTPRD	-0.758418	-0.290063
CCNE1_CCNE2	-1.10137	-1.6191
CCNE1_NT551	-0.367431	-1.22805
NT766_PMF1	-2.90116	-4.21522
NT530_VHL	-0.543497	-0.927456
NT335_NT335	0.519218	0.509213
NT335_VHL	0.168311	-0.555642
NT573_KLC4	0.765244	0.279405
NT269_CDH1	-0.559111	-0.510285
NT269_NT269	0.543221	0.87572
NT692_FBXW7	-0.809046	0.102761
NT204_SMARCA4	0.547622	0.478551
NT204_NT204	0.618957	1.0418
NT682_FBXW7	0.221042	0.882695
NT440_RPS6KB1	-0.363771	-3.64205
NT440_NT440	0.334146	0.1644
NT256_CDH1	-0.517923	-0.149424
NT256_NT256	-0.0619309	0.781758
NT456_SMARCA4	-0.41693	-0.356154
NT456_NT456	0.147747	0.355225
NT66_NT66	1.18566	1.44322
NT66_CDKN2A	0.970714	1.08279
NT698_FBXW7	0.154289	0.207472
NT459_SMARCB1	0.472205	0.0347294
NT459_NT459	0.948252	1.00159
NT176_IFNA17	0.616396	-0.131587
NT176_NT176	0.99079	0.980637
NT173_WWOX	0.370728	0.446499
NT173_NT173	0.903678	1.15733
NT129_RB1	-1.29161	-1.4857
NT129_NT129	0.559063	0.548685
NT758_FBXW7	0.826326	1.18361
NT443_NT443	0.402796	0.718957
NT443_RRM2	-1.2307	-1.04285
NT442_NT442	0.69968	0.915477
NT442_RRM2	-1.34082	-1.34075
NT99_NT99	0.878088	0.897205
NT99_CDKN2A	1.04913	1.10716
NT477_TP53	0.267594	1.43225
NT477_NT477	0.161223	0.532628
NT533_TIAL1	-0.764625	-0.258923
NT255_CDH1	-0.612141	-1.40359
NT255_NT255	1.06611	1.19626
NT537_PITPNB	0.828981	0.84523
NT457_SMARCA4	0.616999	0.762751
NT457_NT457	2.3177	2.06165
NT462_SMARCB1	0.381957	0.481194
NT462_NT462	0.599788	1.23327
TF_NT4	2.07965	2.29167
TF_TP53	2.35619	3.84574
LPA_VHL	-0.162792	-0.140641
LPA_NT333	-0.0262546	-0.279377
NT475_NT475	0.683666	0.675961
NT475_TOP1	-0.674859	-1.71149
NT693_FBXW7	0.360776	0.951856
NT150_APC	-1.54264	-1.18915
NT150_NT150	0.747757	1.03961
NT45_TP53	0.953936	1.64601
NT45_NT45	0.0540017	0.241097
NT832_MRPL15	0.0299002	-0.585843
NT409_NT409	-0.00159368	0.649446
NT409_PARP1	-0.0526133	-0.146027
NT683_FBXW7	0.353353	0.589426
NT846_NOTCH1	0.649109	0.606319
NT189_NT189	0.621419	0.829015
NT189_CREBBP	-0.14481	-0.373808
NT466_NT466	0.286006	0.316662
NT466_SRC	0.171642	-0.459329
RNF19A_RNF19B	-2.43179	-1.33316
RNF19A_NT560	-3.04475	-0.180056
NT720_PTPRD	0.0434811	0.064362
NT653_BRAF	0.356217	0.348862
NT738_PTPRD	0.73817	0.225575
NT723_PTPRD	0.327346	0.347427
NT3_TP53	0.557733	1.78844
NT3_NT3	0.0518478	0.571077
NT146_NT146	1.12549	0.809014
NT146_CSMD1	-0.0753047	0.612923
NT46_TP53	0.638909	1.74012
NT46_NT46	0.245954	0.831484
C16orf72_NT335	-0.113743	-1.22051
C16orf72_VHL	0.303827	0.230414
NT606_UBP1	1.02582	0.0410052
NT656_MED12	0.487805	-0.447286
NT597_VAMP2	0.0560283	-0.019351
NT540_PTP4A2	-0.820432	-1.27411
HSD17B11_NT174	0.602502	0.480554
HSD17B11_WWOX	-1.45299	-1.43216
PBRM1_NT500	-0.0200227	0.837673
PBRM1_VHL	0.283535	0.195665
PBRM1_TOP1	-2.77255	-2.29604
PBRM1_NT474	0.119026	0.537035
CLIP1_CDH1	-2.38307	-1.661
CLIP1_NT296	-0.589577	-0.199177
SAMD14_NT80	0.30204	-0.567496
SAMD14_CDKN2A	0.739031	0.134686
NT167_NT167	-0.311987	0.471411
NT167_NF1	-0.0784254	-0.00161634
NR1I3_TP53	0.36944	1.66494
NR1I3_NT9	0.390875	-0.0563359
NT543_CAPZA2	-0.0717563	-0.0382407
NT452_RUNX1	-0.273603	0.178403
NT452_NT452	-0.324729	0.474808
IGF2BP2_CDKN2A	-0.144677	-0.341776
IGF2BP2_NT88	-0.103562	-0.707442
PSMD4_SSBP1	-1.4551	-1.29286
PSMD4_NT817	-0.57804	-1.6947
NT20_TP53	0.84348	1.8604
NT20_NT20	0.615466	0.527828
NT238_NT238	-2.24619	-0.61923
NT238_USP9X	-2.67411	-2.0317
NT47_TP53	0.85072	2.09577
NT47_NT47	0.840437	1.35521
NT104_NT104	-0.637327	0.402699
NT104_PTEN	0.537604	1.15723
PTK2_PTK2B	-5.07557	-5.1537
PTK2_NT239	-0.816677	-0.691065
NT752_FBXW7	0.0238983	-0.204463
NT17_TP53	0.416327	1.43619
NT17_NT17	0.835317	1.07411
RBPJ_NOTCH1	0.3391	-0.18956
RBPJ_NT851	-1.01386	-4.11457
NT813_UBA2	-0.150552	-1.18719
NT503_VHL	0.32533	-0.891327
HSP90AA1_HSP90AB1	-6.37781	-6.51141
HSP90AA1_NT432	-2.94979	-2.95288
HSP90AA1_NT513	-3.30957	-2.16619
HSP90AA1_VHL	-0.987113	-3.32914
HSP90AA1_WEE1	-5.2601	-5.73073
HSP90AA1_NT496	-3.61294	-1.78737
HSP90AA1_NT539	-4.63882	-4.00554
HSP90AA1_PTEN	-2.96127	-1.20698
NT550_SAFB2	-0.923624	-0.699498
MAFG_MAFK	-0.207653	-0.566638
MAFG_NT561	0.53394	-0.185385
NT782_RRM1	-1.5281	-0.779891
MYBL2_APC	-0.00605625	-0.76596
MYBL2_NT162	0.692304	0.736512
NT363_NT363	0.889413	0.80541
NT363_CDK9	-0.459524	-2.03389
ERLIN1_ERLIN2	-2.61962	-2.00254
ERLIN1_NT628	0.0521664	-0.107581
OR1N1_CDH1	-0.848602	-0.610799
OR1N1_NT287	0.558666	0.380905
DUSP4_NT645	-0.606772	-0.27881
DUSP4_BRAF	-3.24541	-2.22754
SLC20A2_CCAR2	-1.18543	-0.367012
SLC20A2_NT231	-0.011137	-1.86405
HLA-DPB1_NT338	0.260478	-0.311011
HLA-DPB1_VHL	-0.251953	-0.172104
NT121_NT121	0.364091	0.361395
NT121_FAT1	-0.131465	0.518785
IGDCC4_NT285	-1.08332	-2.27195
IGDCC4_CDH1	-2.15504	-1.77874
NT633_SGTB	-0.212478	-0.85894
NT166_NT166	0.747963	1.0414
NT166_NF1	0.35421	0.604968
NT812_NFYC	1.88402	0.236008
NT225_NT225	1.13368	0.834542
NT225_SLC25A37	0.680884	0.525271
NT694_FBXW7	-0.00831635	-0.0793986
TNKS_NT598	-1.81494	-5.50493
TNKS_TNKS2	-4.90887	-3.12322
C7orf31_FAT1	-1.94772	-2.93131
C7orf31_NT126	-1.47739	-2.01892
NT747_PIK3R1	0.0869409	-0.161275
NT97_NT97	0.766801	0.451397
NT97_CDKN2A	0.443308	0.7967
ASCC3_RPLP1	-3.43375	-5.26845
ASCC3_NT778	-5.3394	-3.96215
PIGB_FBXW7	-2.55079	-1.10215
PIGB_NT681	-2.65206	-0.753082
COQ8A_NT586	1.03107	0.149806
COQ8A_COQ8B	1.67387	0.928274
FGF4_CDH1	-0.0420471	0.0106205
FGF4_NT264	0.803544	0.646736
STX10_STX6	0.702453	0.164031
STX10_NT566	1.77113	1.33956
CR1_CSMD1	-2.4888	-3.27132
CR1_NT142	-0.216225	-1.69006
USE1_PPP2CB	-1.81429	-0.28333
USE1_NT317	0.729556	0.905435
NT800_WDR61	-1.09015	-1.39207
BRAT1_VHL	0.393118	-0.467001
BRAT1_NT334	0.0959837	-0.127285
SPOCD1_NT240	0.401201	0.0949449
SPOCD1_RP1L1	0.878181	-0.0031428
OR13C8_CDH1	-0.604274	-1.05418
OR13C8_NT262	-0.0556092	-0.00396382
RARA_NCOR1	0.831055	-2.71976
RARA_NT670	0.310194	0.770173
VAMP1_VAMP2	0.450602	0.0694378
VAMP1_NT597	0.165333	0.577354
NR1H3_NCOR1	-2.24181	-0.819231
NR1H3_NT669	0.233245	-0.295803
G3BP1_G3BP2	-2.4826	-2.63804
G3BP1_NT572	-0.967297	-0.869103
CST9L_NOTCH1	1.13384	-0.209046
CST9L_NT872	0.575304	0.469557
DLK2_NOTCH1	0.881453	0.734207
DLK2_NT871	0.773075	0.938905
NT575_SCAMP3	-0.110777	-0.869829
PPIP5K2_SMARCA4	-0.290614	-0.68482
PPIP5K2_NT206	-1.20542	-0.399976
DAP3_NT215	-2.67113	-1.53075
DAP3_KMT2B	-4.23316	-4.29456
SLC31A1_NT735	1.06179	0.472247
SLC31A1_PTPRD	-2.10348	-2.29011
NT179_NT179	1.51702	1.62774
NT179_LRP1B	1.62181	0.995836
NT43_TP53	0.0656075	1.30074
NT43_NT43	-0.573913	-0.0618865
CD7_PIK3R1	-0.680061	-0.425874
CD7_NT740	-0.634885	-0.0785082
CLEC2B_NOTCH1	0.603602	-0.532838
CLEC2B_NT857	-0.499339	-0.0994463
ATP1B3_EP300	-4.11995	-4.48679
ATP1B3_NT198	-0.67137	-0.465858
PRIM2_NT808	-5.72987	-6.21076
PRIM2_UBA2	-3.02146	-4.34905
PLIN3_TP53	1.48602	2.00911
PLIN3_NT2	2.60836	1.92273
SSH2_TP53	-0.736174	1.0784
SSH2_NT35	-0.41352	0.196054
SSH2_DUSP8	-0.223026	-0.170481
SSH2_NT518	-0.177698	0.319537
TMED4_TMED9	0.208281	-0.295758
TMED4_NT568	0.282706	0.276245
NT378_NT378	1.23969	0.960231
NT378_FGFR3	0.556603	0.451905
CDH2_NT331	0.274552	-0.279917
CDH2_VHL	-0.630305	-1.03051
KDM5B_KMT2D	-3.35673	-0.795287
KDM5B_NT521	-0.241523	-0.948952
RELL1_CDH1	-1.12822	-2.05186
RELL1_NT284	1.04869	1.15692
NT728_PTPRD	0.318489	0.338729
SCRN2_NT594	1.49368	0.557305
SCRN2_SCRN3	-0.798721	-0.666228
NT152_APC	-0.252791	-0.885679
NT152_NT152	0.740609	0.725823
EXOSC4_ZCCHC9	0.0489812	-1.82533
EXOSC4_NT844	0.0360694	-1.67851
ARPC1A_ARPC1B	-1.11207	-1.3201
ARPC1A_NT556	0.23291	-0.026029
NCBP1_NUDC	-3.69323	-2.13899
NCBP1_NT767	-3.23091	-2.13961
EFR3A_NT95	-0.768786	-0.497032
EFR3A_CDKN2A	-3.00119	-1.22334
KRT1_NT100	-0.569472	-1.19909
KRT1_CDKN2A	-0.607201	-0.097584
E2F3_NT133	-1.18642	-2.51414
E2F3_RB1	-1.28706	-5.54565
COA6_NT224	0.0396491	0.0837105
COA6_POLQ	-2.0937	-3.58415
NT541_HDAC2	-2.49039	-3.28885
NT620_GGA1	1.411	0.929553
NT161_APC	-0.162847	-0.285823
NT161_NT161	1.03238	1.36313
TEF_CREBBP	-3.1687	-2.4606
TEF_NT188	1.07751	0.796097
CREBBP_EP300	-5.7965	-3.94583
CREBBP_NT199	-1.41664	-1.73564
NT640_ARID1A	0.0461549	1.35906
LITAF_NT728	0.412327	0.806845
LITAF_PTPRD	0.328353	0.654426
NT553_GIT2	-0.197801	-0.436065
NT300_NT300	-0.466333	-0.823722
NT300_KEAP1	1.03204	-0.117286
CISD1_NT567	0.509514	0.913237
CISD1_CISD2	-0.289533	0.0146956
NT41_TP53	0.665102	1.47576
NT41_NT41	0.445726	0.152677
SMARCC1_SMARCC2	-0.255421	0.213436
SMARCC1_NT619	-1.74135	-1.58138
NT287_CDH1	-1.06273	-1.26646
NT287_NT287	0.912013	0.957918
NT37_TP53	0.74413	1.56942
NT37_NT37	0.445836	1.14573
NT731_PTPRD	0.117917	0.369846
NT262_CDH1	-0.877553	-0.70809
NT262_NT262	0.68567	0.732895
NT626_SPAG9	0.215843	0.151716
NT856_NOTCH1	0.483398	-0.366235
PCDHB16_NT718	0.585681	-0.859518
PCDHB16_PTPRD	-0.064161	-1.15589
NT627_DCUN1D5	-2.31075	-1.51956
NFE2L2_NT15	-0.695874	-3.6972
NFE2L2_TP53	-2.77067	-0.335856
NT499_VHL	-0.368327	-0.919253
NT499_NT499	0.63955	0.194752
NT646_MAP2K4	0.189981	0.210635
USP28_TP53	-0.880053	1.5505
USP28_NT20	-0.976081	0.562896
SLC7A6OS_CDH1	-2.16058	-2.27316
SLC7A6OS_NT255	-0.777313	-1.24075
LRP10_LRP1B	1.30357	0.703553
LRP10_NT178	0.25216	-1.61101
KCNE3_NT742	0.803241	-0.310334
KCNE3_PIK3R1	0.436833	-1.18031
HUS1_NT768	-0.336232	-1.34963
HUS1_NT782	-2.26363	-0.363723
HUS1_TIPIN	-4.66924	-5.90355
HUS1_RRM1	-2.83649	-0.613681
HUS1_POLD1	0.914729	-0.969399
HUS1_NT840	-0.761331	-0.0419826
EMC2_FDPS	-1.34229	-2.86596
EMC2_NT771	-3.35813	-0.545926
VEGFD_NT868	-2.90566	-1.65399
VEGFD_NOTCH1	0.442598	0.159453
GOLGA1_NT274	-0.0657823	-0.751801
GOLGA1_CDH1	-3.22336	-0.253466
PIK3CA_NT448	-1.51689	-0.783447
PIK3CA_RRM2	-1.95804	-1.4003
NAV3_RB1	-2.93614	-1.8445
NAV3_NT132	0.48817	0.844822
CUL1_FBXW7	-2.31568	-1.81636
CUL1_NT761	-1.48365	-1.07868
KRT75_CDH1	-1.1362	-0.389028
KRT75_NT261	0.443293	-1.50032
PCDHA7_CDH1	-0.412186	-1.48605
PCDHA7_NT250	0.16693	-0.573691
DHODH_NT827	-0.545025	-0.381211
DHODH_HUS1	-1.9431	-2.30307
NCKAP1_APC	-3.50248	-2.20032
NCKAP1_NT152	-1.19584	-0.977735
NT603_PUM2	-0.40954	-0.180796
NT170_HUWE1	-2.74915	-0.52465
NT170_NT170	0.577709	0.473493
NT253_NT253	0.778794	0.952345
NT253_ALK	-0.429082	0.400948
DCLRE1C_APC	-2.49187	-1.54281
DCLRE1C_NT150	0.294344	-0.0777006
PAPOLA_PAPOLG	-5.84215	-5.97575
PAPOLA_NT546	-4.80954	-5.19613
MED17_MED12	-4.34484	-2.57339
MED17_NT659	-4.20987	-3.75732
NT784_ZCCHC9	0.60415	0.770753
NT825_PPP2R1A	0.799773	0.605856
RBL1_RBL2	-2.38386	-2.60913
RBL1_RB1	-1.66646	-0.857271
RBL1_NT610	-0.361475	0.0736069
RBL1_NT128	0.502303	0.33359
KIT_RPS6KB1	-3.12276	-7.17321
KIT_NT465	-3.30991	-0.268739
KIT_TP53	-0.9092	0.552085
KIT_NT477	-0.888081	-0.710399
KIT_NT441	-0.344298	-1.43169
KIT_SMO	0.486175	-0.598128
HEYL_TP53	0.536365	1.18675
HEYL_NT23	0.804405	-1.06606
NT588_PNMA1	0.624971	0.524453
NT563_CCNT2	-1.23743	-0.538336
NT672_NCOR1	-3.30246	-2.20251
NT82_NT82	0.607716	0.560069
NT82_CDKN2A	0.551592	0.696719
NT757_FBXW7	-2.64509	0.496925
NT417_PIK3CA	-0.218692	-0.759008
NT417_NT417	0.764456	0.313132
NT233_FAM66E	0.572301	-0.514168
NT233_NT233	1.26635	1.25182
CMYA5_NT67	-0.266168	-0.728526
CMYA5_CDKN2A	-0.612178	-1.95321
NT601_ANKRD13D	0.351685	-0.404334
NT721_PTPRD	0.0600571	0.592347
NT447_NT447	0.555994	0.435139
NT447_RRM2	-0.240646	-0.783018
NT345_MAP3K1	-0.870237	-0.618805
NT345_NT345	0.652132	1.03136
NT608_DMXL2	-1.12924	-0.0702229
SEC24A_NT564	-0.332113	0.252304
SEC24A_SEC24B	-2.51132	-2.54512
CEP192_SEH1L	-5.21979	-2.46904
CEP192_NT836	-0.269253	-0.727777
TTC37_NT140	-0.539018	-0.570327
TTC37_ARID1A	-2.88854	-2.32406
FBXO45_FBXW7	0.230158	0.262872
FBXO45_NT757	0.169979	-1.31728
ZNF705B_FAM66E	-0.3558	-1.32634
ZNF705B_NT232	0.163379	-0.511515
DIAPH1_TP53	-2.0134	0.809303
DIAPH1_DIAPH3	-1.71782	-0.592343
DIAPH1_NT57	0.452767	-0.590956
DIAPH1_NT599	-0.91859	-0.180973
NT305_NT305	0.994682	1.13108
NT305_STAG2	-0.415266	-0.10026
MRE11_KMT2D	-0.764542	0.40132
MRE11_NT111	-0.647516	-1.17502
NT289_CDH1	-1.29467	-0.319008
NT289_NT289	0.867388	0.42006
NT93_NT93	1.28992	1.61865
NT93_CDKN2A	1.0667	1.45829
NT127_RB1	0.416812	0.166651
NT127_NT127	0.819713	0.312638
PTTG1_UBA2	-1.45286	-3.78313
PTTG1_NT801	-2.94178	-1.56357
BOD1L1_NT820	0.718366	0.425109
BOD1L1_NT809	-0.432519	-0.564948
BOD1L1_WDR61	-1.32616	-0.775284
BOD1L1_LEO1	0.0503844	0.519575
FOXD4L6_NOTCH1	0.420705	-1.18037
FOXD4L6_NT862	-0.316167	-2.32677
LEO1_PDRG1	-3.55913	-5.82177
LEO1_NT839	-1.15796	-0.596047
LEO1_NT777	-0.596701	-1.35305
LEO1_NT764	-0.567791	-0.80254
LEO1_NT785	-0.347614	-1.05547
LEO1_NT843	-0.940354	-2.99024
LEO1_RPL24	-2.21059	-4.24918
LEO1_NAMPT	-2.55667	-0.590599
LEO1_NT779	-0.817981	-0.84552
LEO1_NT830	-1.36281	-1.20142
LEO1_NT812	-0.186153	-0.167555
LEO1_WDR61	-3.73474	-4.16141
LEO1_PMF1	-1.28335	-1.70306
LEO1_NT790	-1.32102	-1.71603
LEO1_PPWD1	-4.20456	-2.27048
LEO1_ZNF830	-3.52427	-0.54201
LEO1_RRM1	-3.07459	-3.53142
LEO1_SDHC	-2.66131	-2.00279
LEO1_NT805	-0.499279	-0.425582
LEO1_NFYC	-0.71981	-3.26341
NT865_NOTCH1	1.16877	0.865134
NT641_KEAP1	0.0260248	-0.184346
PIF1_FBXW7	0.65298	-0.484214
PIF1_NT705	0.979328	-0.336955
KRT4_TP53	0.381175	1.79177
KRT4_NT41	0.85235	0.0767527
FGFR3_FNTA	-0.795536	-4.32791
FGFR3_NT383	0.864996	0.0838939
FGFR3_VHL	0.538583	-1.01158
FGFR3_NT493	0.86514	-0.183801
MRPL13_NT770	-1.59665	-3.26304
MRPL13_MTBP	-5.47131	-2.45764
PTPN22_PTPRD	-3.15771	-2.012
PTPN22_NT108	0.26046	0.375601
ROCK1_ROCK2	-4.64847	-5.73374
ROCK1_NT571	-0.52341	0.254814
CFC1_NOTCH1	0.145432	-0.0131485
CFC1_NT859	-0.423692	-0.191792
NT847_NOTCH1	0.604224	0.350399
KRT32_NT16	-0.296436	-0.643419
KRT32_TP53	0.437544	1.36925
PSMD2_FBXW7	-3.55333	-1.69539
PSMD2_NT676	-1.69389	-1.86665
GMNN_TP53	-3.05883	-0.740495
GMNN_NT28	-1.83717	-3.08474
TRPS1_NT310	0.875778	0.682614
TRPS1_GATA3	-0.119701	-1.47176
SYCE1L_NT90	0.575058	0.577326
SYCE1L_CDKN2A	-2.45047	-0.0282266
NT91_NT91	0.744315	0.915483
NT91_CDKN2A	0.707987	0.770092
NT483_VHL	0.649175	0.645875
NT483_NT483	0.531734	0.807713
ALK_CDK9	-0.194896	-4.15529
ALK_NT360	-1.12726	-0.341525
CRX_FAT1	0.482609	-1.35855
CRX_NT123	0.195627	-0.984257
SIRPD_NT867	0.982852	0.828719
SIRPD_NOTCH1	0.833515	0.439959
PSMB3_FBXW7	-2.98037	-3.75092
PSMB3_NT679	-2.03172	-5.19686
HSD17B14_WWOX	0.30283	-0.761137
HSD17B14_NT173	-0.00482308	-0.503564
NT509_VHL	0.0169443	0.0827671
AFG3L2_NT804	-1.10352	-2.33628
AFG3L2_PITRM1	-0.879614	-0.708087
NT216_NT216	0.0645746	0.103486
NT216_KMT2B	-0.0652926	-0.00405813
NT435_NT435	0.124236	0.156421
NT435_PTEN	0.260126	1.24049
PUM1_NT603	0.160015	0.33574
PUM1_PUM2	-0.986813	-0.0700532
NT23_TP53	1.1916	2.02207
NT23_NT23	1.15305	0.959892
NT304_NOTCH2	0.58319	0.235171
NT304_NT304	0.52725	0.587923
HSD17B10_HUWE1	-1.12199	-2.06337
HSD17B10_NT170	0.47025	0.707567
[truncated: 1,123 more rows]

## Sheet: Ext Fig 3F
H1299	LFC aCas12a	LFC eCas12a		0.486273
ARPC5_NT607	-4.01842	-0.0327739
ARPC5_ARPC5L	-1.5755	-4.20203
BUB3_CENPK	-5.41418	-3.48805
BUB3_SMAD4	-3.63504	-5.19688
BUB3_NT327	-1.17911	-5.82294
BUB3_NT818	-2.11098	-6.47087
GTF3C3_POLR3B	-2.56673	-4.76817
GTF3C3_NT838	-0.226987	-2.73591
PTPRJ_NT221	-2.43123	-0.943324
PTPRJ_NSD1	0.074741	0.213639
RPL35A_NT236	-3.32774	-6.66599
RPL35A_ADAM7	-2.30518	-0.450446
OR7A5_TP53	-0.906732	-0.0503403
OR7A5_CDH1	-1.23386	-2.04512
OR7A5_NT280	-0.8195	0.000167531
OR7A5_NT19	-0.0733996	-0.298837
C9orf163_NT864	-0.176218	-0.268475
C9orf163_NOTCH1	0.352627	0.415707
NT389_NT389	-0.897938	-1.29507
NT389_IGF1R	-0.904065	-0.248569
ARL8A_ARL8B	-2.96752	-2.02159
ARL8A_NT585	-0.102835	0.127427
NT316_NT316	0.323581	-0.209702
NT316_GSR	0.814094	0.672019
NT849_NOTCH1	0.657173	0.53998
RYK_NT710	0.458663	-2.83238
RYK_PTPRD	0.111194	0.0605945
NT853_NOTCH1	0.343436	-3.8538
NT210_NT210	0.99431	0.82273
NT210_SMARCA4	0.264274	-0.232123
NT392_NT392	-1.76121	-3.44588
NT392_KDM5C	-0.445193	-0.309249
NT751_FBXW7	-0.901567	-0.552642
NT358_NT358	-0.209926	-0.314325
NT358_CDH1	-0.980624	-1.38302
NT538_MAPK3	0.0855784	0.0455135
NT140_NT140	0.0450018	-0.330212
NT140_ARID1A	0.224175	-0.639296
NT330_NT330	-0.275275	-1.08744
NT330_VHL	0.0362886	-0.215465
NT107_NT107	0.634882	-0.0517487
NT107_MTAP	0.168984	-0.518148
NT133_NT133	-0.016794	-0.878813
NT133_RB1	-0.786544	-7.39391
NT822_NUDC	0.515385	-0.425552
MYL12A_MYL12B	-0.156087	-2.89588
MYL12A_NT590	1.1016	1.59407
GOT1_GOT2	-0.746176	-0.667839
GOT1_NT582	-1.56514	-0.573687
NT415_NT415	0.215068	0.215631
NT415_PIK3CA	-0.640369	-0.144468
MED24_MED12	-0.139867	-2.92629
MED24_NT663	0.266024	-0.394806
NT92_NT92	-0.0400426	-0.325219
NT92_CDKN2A	-0.233179	-0.643485
LEMD2_FBXO25	-0.755245	0.0659225
LEMD2_NT187	0.314439	-1.07408
NAP1L1_NAP1L4	0.142793	-3.81166
NAP1L1_NT577	-1.4409	-3.01357
TFDP1_RB1	-1.16186	-4.8448
TFDP1_NT129	0.105731	-1.21731
METAP1_NT91	-0.394304	-0.599936
METAP1_CDKN2A	-0.441979	0.200247
ATP6V1D_NT854	-5.82914	0.0387277
ATP6V1D_NOTCH1	-0.535435	-0.265551
SEZ6L_PTPRD	-2.07391	-0.297139
SEZ6L_NT737	-0.204689	-2.79076
TSG101_NT699	-4.10671	-2.3605
TSG101_FBXW7	-2.57323	-0.261242
GSDMB_NT79	-0.226912	-0.208387
GSDMB_CDKN2A	0.529212	1.13265
RPS6KB1_NT450	-0.870754	-0.00557019
RPS6KB1_NT602	-0.725659	-2.76938
RPS6KB1_NT506	-1.18193	-3.21451
RPS6KB1_VHL	-0.638084	-2.08355
RPS6KB1_RPS6KB2	-0.424595	-0.144907
RPS6KB1_RRM2	-0.34898	-4.02666
NT391_NT391	0.0437404	0.319746
NT391_IGF1R	-0.5503	-0.592825
NT763_FBXW7	0.221067	-3.12759
FAM71B_CDKN2A	-0.368812	0.458872
FAM71B_NT76	-0.635286	0.238585
SUV39H1_NT18	-0.0794403	-0.202267
SUV39H1_TP53	-0.0131645	0.15903
PPP4R2_NT342	-0.702631	1.12576
PPP4R2_VHL	0.00262758	-2.02975
NT268_NT268	-0.535979	0.592135
NT268_CDH1	-0.635486	-0.0250978
NT338_NT338	-0.510959	-0.218823
NT338_VHL	0.348241	0.170174
NT102_NT102	-1.13603	-1.2817
NT102_PTEN	-0.657173	1.04515
NT485_NT485	-0.173498	-1.03
NT485_VHL	0.507202	-0.248075
HJURP_NT70	1.42811	0.756584
HJURP_CDKN2A	0.314717	-0.0811019
NT480_NT480	-0.150042	-0.125604
NT480_TYMS	-0.848868	-2.26841
LHX8_NT308	-0.730715	0.109062
LHX8_GATA3	0.100877	0.130952
NT259_NT259	-0.0997813	0.0553026
NT259_CDH1	-0.464414	0.0885293
MAPK10_NT650	0.625676	-0.44072
MAPK10_MAP2K4	-0.250979	0.0640963
CENPK_NT787	-1.10628	-0.981476
CENPK_NT828	-1.28531	-3.55567
CENPK_PPP2R1A	-0.216084	-0.27707
CENPK_NT766	-2.9615	-4.43112
CENPK_WDR61	-2.84338	-2.5294
CENPK_PMF1	-1.29201	-6.0614
CENPK_NT825	-0.891977	-3.93254
CENPK_PPWD1	-3.09373	-0.693884
CENPK_NT765	-0.48744	-3.31469
CENPK_ZWINT	-0.208848	-0.472285
NT398_NT398	-0.626828	0.417468
NT398_MAP2K1	3.22877	3.46811
NT495_NT495	-1.15708	-1.29561
NT495_VHL	0.450143	0.244087
NT116_NT116	-0.931383	0.0161084
NT116_KMT2D	0.175904	-3.06459
TLR6_TP53	0.121309	1.19861
TLR6_NT12	-0.102471	0.769228
SNRPD2_FBXW7	0.176265	-3.81071
SNRPD2_NT688	-0.38704	-8.34323
NT750_FBXW7	0.446072	0.119534
NT4_NT4	0.31702	-0.138616
NT4_TP53	-0.240115	-0.579566
NT544_KDELR2	-0.356296	0.526869
NT404_NT404	0.841303	-1.37559
NT404_MSH6	-1.12081	-1.32836
CLDND1_NT713	-0.101347	-0.848371
CLDND1_PTPRD	-2.85492	0.480909
CLEC4E_TP53	-0.273078	-2.56629
CLEC4E_NT14	0.348974	0.293849
MAP3K3_NT648	-1.11104	-0.383793
MAP3K3_MAP2K4	-0.937807	-0.927679
DCUN1D4_NT627	0.0055263	-5.37283
DCUN1D4_DCUN1D5	-6.99311	-2.13933
MYCBP2_NT750	-0.854217	0.774399
MYCBP2_FBXW7	-1.5615	-0.086675
TMEM123_CDKN2A	-0.364631	-0.00920361
TMEM123_NT73	-1.09842	0.695652
AURKA_SMARCA4	-5.22229	-2.17146
AURKA_NT205	-2.39346	-7.13961
AURKA_NT842	-7.0516	-2.10576
AURKA_RPL35	-1.0808	-2.23692
AURKA_UBA2	-4.22776	-5.62863
AURKA_NT826	-4.9553	-7.06418
RASGRF2_NT182	-0.493871	-0.539939
RASGRF2_LRP1B	0.485605	0.219025
BICC1_NT121	1.01741	-1.14369
BICC1_FAT1	0.260747	-0.0553088
TCF7L2_APC	-0.630064	0.688352
TCF7L2_NT155	0.43872	0.436459
OR7C2_TP53	0.43112	-0.698125
OR7C2_NT10	0.584833	0.611015
CHEK2_NT397	-2.9851	0.934875
CHEK2_ERBB2	-1.81639	-4.08899
CHEK2_NT376	-6.39361	-2.53353
CHEK2_KMT2D	-0.932622	-1.75736
KDM6A_NT404	-1.28527	0.385485
KDM6A_MSH6	-3.20844	-1.78132
KDM6A_NT309	-0.60765	-1.0566
KDM6A_NT433	-0.0531626	-2.31534
KDM6A_GATA3	-0.0133584	0.26658
KDM6A_PTEN	-0.405453	0.522606
RC3H1_NT576	0.00640455	-0.566463
RC3H1_RC3H2	-3.82672	-2.94615
NT794_SKA3	-1.26561	-4.71351
DCTN4_NT834	-0.469774	0.21433
DCTN4_LEO1	0.801658	1.23146
RBL2_RB1	-6.49893	-2.74808
RBL2_NT127	-0.0207844	-3.21267
SMAP1_SMAP2	0.543312	0.900683
SMAP1_NT581	-0.866597	-0.995898
KYAT1_KYAT3	-2.6852	0.995253
KYAT1_NT591	-0.185747	0.248188
NT725_PTPRD	-0.330624	-0.506717
NT235_NT235	-0.31339	-1.18726
NT235_ADAM7	0.100497	0.168006
NT768_TIPIN	-2.53994	-6.54726
NT465_NT465	-0.395705	-0.338249
NT465_SMO	-0.356988	-0.116447
NT604_MARK4	-0.689719	-1.94772
NT576_RC3H2	0.231381	-0.793859
UGGT1_NT580	0.258134	0.10928
UGGT1_UGGT2	0.21004	-0.189493
NT743_PIK3R1	-1.30368	-0.126014
NT211_NT211	-0.161491	0.0429089
NT211_SMARCA4	-0.0127254	-0.768412
NT181_NT181	-0.29902	-0.376285
NT181_LRP1B	0.840865	-0.5551
S1PR4_CDH1	-0.505685	-0.0254918
S1PR4_NT273	0.703135	0.0658636
ACTR6_ATM	-1.47166	0.468638
ACTR6_NT183	-0.87926	-3.36344
TRAPPC1_NT685	-0.719538	-2.18433
TRAPPC1_FBXW7	-3.547	-4.60972
NT169_NT169	-0.310604	0.208303
NT169_HUWE1	-0.0754881	-0.542213
NT77_NT77	-0.183036	0.456099
NT77_CDKN2A	0.487677	0.287531
NT84_NT84	-0.371363	0.102991
NT84_CDKN2A	-0.498628	0.0407662
NT724_PTPRD	-1.29766	-0.815242
ATP6V0A1_NT557	-0.557458	-2.40432
ATP6V0A1_ATP6V0A2	-0.105006	-0.727754
NT191_NT191	-0.447303	0.639207
NT191_KMT2A	-1.6609	-0.51826
CDK19_MED12	0.403743	-0.904798
CDK19_NT664	-0.0898406	-0.706194
TINF2_NT336	-0.0311802	-0.512869
TINF2_VHL	-0.125464	0.86421
N4BP2_NT177	0.0600192	-0.599931
N4BP2_IFNA4	0.0142497	-0.0849965
VPS4B_SMAD4	-1.205	-2.46681
VPS4B_NT319	-0.681891	0.141789
NT793_PMF1	-1.09325	-1.13441
MKNK1_MKNK2	-0.16312	-1.84092
MKNK1_NT634	-0.375142	-4.89369
LILRB5_CDKN2A	0.278074	0.186944
LILRB5_NT75	0.335815	0.705475
MAP3K1_NT647	0.154022	-0.796873
MAP3K1_VHL	0.252991	-0.957062
MAP3K1_NT499	-0.0690662	-0.528622
MAP3K1_MAP2K4	-0.177657	0.576241
AP1B1_NT552	0.689194	0.308638
AP1B1_NT106	-0.390351	-0.588746
AP1B1_PTEN	0.565881	0.838397
AP1B1_AP2B1	0.502755	0.268546
NT795_CEP192	-0.595707	-1.08667
NT684_FBXW7	0.739738	-0.407534
NT783_AURKA	-2.24008	-6.55164
NT25_NT25	-3.05432	-2.60633
NT25_TP53	0.0390175	-0.562331
NT733_PTPRD	-0.0847725	0.480392
NT221_NT221	0.257997	0.213272
NT221_NSD1	-0.139324	-0.622533
NT246_NT246	-0.746212	-0.84836
NT246_LPAR6	-0.173713	-0.880522
NT671_NCOR1	-0.245863	-0.767037
NT223_NT223	-0.484949	0.0260655
NT223_FOCAD	-1.99587	0.264755
NT854_NOTCH1	0.474242	0.332308
NT850_NOTCH1	0.217292	0.729511
NT16_NT16	-0.441003	-0.887463
NT16_TP53	-0.0903967	-0.849055
NT745_PIK3R1	-0.239964	0.595337
NT450_NT450	-0.521483	-0.0814342
NT450_RRM2	-1.24422	-3.23055
NT346_NT346	0.34856	0.166225
NT346_PAPSS2	-0.265544	0.425512
NT95_NT95	0.270159	1.38847
NT95_CDKN2A	0.593283	0.269409
NT219_NT219	0.371363	-0.229165
NT219_NSD1	0.340218	0.807641
NT18_NT18	0.831757	0.268209
NT18_TP53	0.81869	0.15987
NT863_NOTCH1	0.488086	0.0155836
NT674_NCOR1	-0.847942	-0.546851
NT839_PPWD1	0.0488555	-0.810511
NT203_NT203	-0.617669	-0.158382
NT203_SMARCA4	-0.289088	0.286616
NT117_NT117	-0.397916	-0.280999
NT117_KMT2D	-0.452151	-0.56241
NT742_PIK3R1	-2.01465	-3.66433
NT159_NT159	-1.50212	-1.38343
NT159_APC	-1.10228	-2.84726
NT124_NT124	-0.0467004	-0.0881377
NT124_FAT1	-0.164191	-2.45189
NT288_NT288	-0.442943	-0.0546212
NT288_CDH1	-0.590536	-1.3174
NT226_NT226	0.438644	-0.104662
NT226_MCPH1	0.0540971	0.400284
NT158_NT158	-0.540957	-0.308329
NT158_APC	-0.638589	0.708474
NT292_NT292	-0.594588	0.0335013
NT292_CDH1	-0.221612	-1.40151
NT397_NT397	-0.755816	-0.922295
NT397_KMT2D	-0.301995	-0.563546
NT1_NT1	0.214497	-0.493758
NT1_TP53	0.45985	0.481785
GEMIN4_GTF2H4	-0.138801	-0.137939
GEMIN4_NT775	-0.756025	-0.624437
NT502_VHL	-0.160164	0.173938
NT787_ZWINT	0.308925	1.1427
NT339_NT339	-1.13004	-3.54916
NT339_VHL	0.26441	-0.498543
NT119_NT119	-1.00426	-0.0619445
NT119_KMT2D	0.47544	0.29193
FDPS_APC	-0.272239	0.294959
FDPS_NT789	-0.952145	-6.06583
FDPS_HUS1	-3.35313	-3.65451
FDPS_NT642	-0.327652	-0.327542
FDPS_UBA2	-0.0724695	-0.148941
FDPS_NT780	-0.65891	-3.64895
NT444_NT444	-1.15534	-0.231834
NT444_RRM2	-1.83195	-4.21296
NT690_FBXW7	0.0279217	0.022087
NT827_HUS1	-0.356886	-0.566312
NT686_FBXW7	-0.220435	-1.61578
NT160_NT160	0.563638	0.647579
NT160_APC	0.288938	0.358115
NT481_NT481	-0.628319	-0.0546098
NT481_VEGFA	-0.326627	-0.762287
NT820_LEO1	0.155884	-0.611098
NT323_NT323	0.486136	0.576095
NT323_CHD8	0.274682	-1.27177
NT100_NT100	-0.127392	-1.30249
NT100_CDKN2A	0.174215	-0.773964
NT265_NT265	-0.652041	-0.351416
NT265_CDH1	-0.795902	-0.283707
NT685_FBXW7	0.411119	0.545137
GPX4_NT332	-0.326391	-0.0886357
GPX4_NT523	0.497382	-0.195874
GPX4_PB1	-0.345178	-0.875862
GPX4_VHL	0.397063	0.203814
GPX4_TXNRD1	-0.0462668	-0.219543
GPX4_NT643	0.279898	0.346464
RAD52_NT159	-0.585371	-0.633524
RAD52_APC	-1.78835	-0.495909
NT424_NT424	0.101506	-2.77662
NT424_PRKDC	-0.227458	-1.52736
NT528_VHL	0.220406	0.380799
RBM12B_NT244	-5.01861	0.297021
RBM12B_AMER1	-2.86028	-2.63583
NDFIP1_NDFIP2	-0.974486	0.406181
NDFIP1_NT613	0.25336	0.217159
CYP2W1_EP300	-0.0149094	-2.43878
CYP2W1_NT200	-0.159964	-0.42097
NT607_ARPC5L	0.19302	-0.570852
NT484_NT484	-0.634325	-0.89515
NT484_VHL	0.215834	0.117081
ADA_FBXW7	-1.16169	0.582773
ADA_CHEK1	-5.05237	-0.846656
ADA_NT426	0.00281312	-0.43384
ADA_NT696	1.25481	1.31285
ADA_NT365	0.306732	-0.562654
ADA_PTEN	0.399426	-0.497409
CR1L_NT144	-1.19113	-0.854854
CR1L_CSMD1	-2.22368	-2.61132
CHD1_NT554	-0.0818067	-0.179905
CHD1_CHD2	-4.55237	0.403579
NT600_TBC1D22B	-0.392327	-0.694712
PCDHB1_NT731	-0.375036	-0.316205
PCDHB1_PTPRD	-0.911291	0.822563
NT411_NT411	0.030459	0.181141
NT411_PBRM1	0.710446	0.11051
NT297_NT297	0.611673	0.675228
NT297_CDH1	-1.19767	0.066455
FASTKD5_KMT2B	-2.98099	-0.598567
FASTKD5_NT217	-0.42332	-0.564656
MAPK8_NT651	-4.11322	0.404345
MAPK8_MAP2K4	-0.779762	-1.06385
HGF_NT863	-0.640234	0.106578
HGF_NOTCH1	-0.151274	-0.303739
HDAC6_NT391	-0.386709	0.250815
HDAC6_NT411	0.0186654	0.151889
HDAC6_IGF1R	0.19933	-1.00834
HDAC6_KDM5C	-0.208118	0.538675
HDAC6_NT418	0.430325	0.145009
HDAC6_NT394	-0.21856	-0.130847
HDAC6_PBRM1	-0.103066	0.479915
HDAC6_PIK3CA	-0.619492	1.04884
NT455_NT455	-0.30343	-0.437065
NT455_SMAD4	-0.5367	-0.109458
MED13_MED12	-0.746456	0.0714548
MED13_NT656	0.212126	0.242505
MED13_MED13L	-1.91116	0.494032
MED13_NT615	-0.0676445	-0.501737
TLR3_NT265	-0.405847	-0.0656087
TLR3_CDH1	0.458426	-0.77638
SESN1_SESN2	-0.0908078	0.281923
SESN1_NT612	-2.64379	-2.6399
DYNC1LI1_DYNC1LI2	-1.91455	-4.47975
DYNC1LI1_NT565	-0.822143	-5.42587
MTMR3_MTMR4	0.0135917	0.173848
MTMR3_NT559	-0.504969	-0.00256402
PAPSS1_NT346	-0.881382	-0.00698402
PAPSS1_PAPSS2	-5.86301	-4.44753
AMOTL2_TP53	0.878659	0.524531
AMOTL2_NT48	0.257646	0.48318
PSMG1_NT271	-1.06736	1.35595
PSMG1_CDH1	-1.16687	-2.91401
NT182_NT182	0.644575	0.465614
NT182_LRP1B	0.981408	0.413388
MAF_NOTCH1	0.711936	1.09767
MAF_NT186	0.00476075	0.423992
RBX1_FBXW7	-0.135868	-1.22997
RBX1_NT759	-2.39201	-1.56111
NT56_NT56	-0.271733	-0.31842
NT56_TP53	-0.0962149	-0.352902
NT438_NT438	0.0955559	0.250792
NT438_RB1	-1.03821	-2.59795
NT777_SDHC	0.382644	0.679158
NT797_PTTG1	-0.23413	-1.18584
SRPX_NT147	-0.330217	-2.73301
SRPX_CSMD1	-1.13047	-2.85544
TSPYL5_STAG2	0.602797	0.26859
TSPYL5_NT306	0.103542	-0.166103
APC_SMARCB1	-0.992755	-3.56121
APC_NT458	0.0573666	-0.17632
APC_NT361	-0.295883	-0.860079
APC_VHL	-0.54434	-0.95994
APC_NT483	-0.66649	0.52274
APC_CDK9	0.130449	-0.962825
SELL_TP53	-0.119481	0.654501
SELL_NT42	-0.250373	-0.747962
SELL_CSMD1	-0.181045	0.0927086
SELL_NT145	0.416804	-0.22471
NPFF_CDKN2A	0.46643	0.571825
NPFF_NT69	0.252641	0.584927
SMARCB1_NT508	-0.664214	-2.67437
SMARCB1_VHL	0.437384	0.221426
CCDC107_NT68	-0.12456	-0.242722
CCDC107_CDKN2A	0.26185	0.482938
NT468_NT468	-0.408967	-0.0479519
NT468_TOP1	-0.0363153	-5.32716
BRCA2_NT392	-2.34417	-0.16816
BRCA2_HDAC6	-2.04581	-0.349222
BRCA2_SMARCB1	-2.81527	-2.16874
BRCA2_NT387	-2.34584	-1.82382
BRCA2_NT362	-0.805538	-0.105756
BRCA2_KDM5C	-0.393815	0.535958
BRCA2_NT459	-0.872106	-2.45321
BRCA2_CDK9	-2.01069	-6.40103
TIA1_TIAL1	-0.668163	-0.753226
TIA1_NT533	0.507977	-3.13528
TBC1D22A_NT600	-0.417528	-0.0608405
TBC1D22A_TBC1D22B	0.14037	-0.611725
MPPE1_EP300	-0.243637	-0.00827972
MPPE1_FBXW7	-0.262947	0.209304
MPPE1_NT678	-0.00871309	-0.0337586
MPPE1_NT197	-0.246012	0.183107
NOP2_FBXW7	-1.94453	-3.14285
NOP2_NT689	0.0101281	-1.15056
NT848_NOTCH1	0.376156	0.378045
GTF2H4_SCO1	-2.55217	1.13054
GTF2H4_NT841	-0.462704	-0.701674
MAPK9_MAP2K4	-1.31715	1.41765
MAPK9_NT652	-0.289812	0.208285
DNAJA1_NT548	-1.131	0.178131
DNAJA1_DNAJA2	-1.00022	-1.41571
JAK2_PIK3R1	-1.36838	-3.85266
JAK2_NT419	-0.867662	0.71912
BAG6_NT122	-2.27128	-1.52248
BAG6_FAT1	-2.53817	-2.09433
CRYGB_LOC100506422	-0.4663	-0.446971
CRYGB_NT312	0.398913	0.0166392
GAK_FBXW7	-1.16794	-3.13435
GAK_NT675	0.103885	-0.61166
NUP50_TP53	0.145931	-0.340462
NUP50_NT22	-0.471278	-2.61418
GTF2F2_NT246	-0.858146	-3.62208
GTF2F2_LPAR6	-4.5749	-5.08246
KLF5_NT99	0.366606	-0.660916
KLF5_CDKN2A	-0.588994	1.24803
NT274_NT274	-0.22251	-0.051488
NT274_CDH1	-0.478916	-0.950234
PCDHGB2_TP53	0.495606	0.929659
PCDHGB2_CDH1	0.543447	-1.06426
PCDHGB2_NT43	-0.708863	-0.635092
PCDHGB2_NT251	0.364045	0.744932
NT112_NT112	-0.247972	-1.12169
NT112_KMT2D	0.279966	-0.241539
NT332_NT332	-0.056424	0.451264
NT332_VHL	0.452034	-0.253737
MSC_CDH1	-0.222428	-0.542649
MSC_NT249	-0.38361	-1.63327
SPIRE2_CDH1	0.511208	-0.373574
SPIRE2_NT281	0.347521	0.0972216
NT208_NT208	-0.400898	-2.52058
NT208_SMARCA4	-0.304332	-1.3961
PDGFRA_NT501	0.310236	-0.73774
PDGFRA_NT475	0.0969224	-0.774647
PDGFRA_VHL	-0.369158	0.258028
PDGFRA_NT447	-0.722874	-0.849354
PDGFRA_TOP1	-1.50782	-7.42168
PDGFRA_RRM2	-1.90904	-5.27152
PCDHGA6_TP53	-0.17904	0.588594
PCDHGA6_PTPRD	-1.44968	0.0224631
PCDHGA6_NT11	-0.312355	-0.777103
PCDHGA6_NT732	0.00283165	1.09404
NT244_NT244	-2.3481	-3.9744
NT244_AMER1	-0.893049	-2.95558
NT220_NSD1	0.255362	0.564138
NT220_NT220	-0.583261	-0.0962643
ZNF696_MYOM2	0.934506	0.138658
ZNF696_NT193	0.518795	-1.63678
TRAF2_FBXW7	0.334612	0.829897
TRAF2_NT748	0.590888	0.0401596
IGFL3_NOTCH1	0.328932	-1.41551
IGFL3_NT858	-1.44793	-0.97439
FAM210A_APC	-1.74399	0.112739
FAM210A_NT151	0.129454	-0.984096
NR0B2_NT8	0.383181	0.913854
NR0B2_TP53	-0.146243	0.283736
ATMIN_NT81	0.471108	0.00833319
ATMIN_CDKN2A	-0.382973	1.06263
GNAI3_SMARCA4	0.23283	0.557548
GNAI3_NT207	0.432959	0.755358
MED1_MED12	0.223643	-0.128527
MED1_NT788	-0.946173	-3.71853
MED1_TAF2	-2.98222	-4.97561
MED1_NT655	-0.975787	-4.77517
UCK1_MYOM2	0.536481	0.544496
UCK1_UCK2	-1.39757	1.03465
UCK1_NT593	0.118449	0.74109
UCK1_NT194	0.593732	-0.354201
SIN3A_NCOR1	-4.743	-2.39962
SIN3A_NT672	-0.76369	-0.303671
BIN3_FBXW7	-0.469901	-2.49385
BIN3_NT692	0.19844	-0.577184
TP53BP1_TP53	-3.00005	-2.09571
TP53BP1_NT62	-0.857144	-0.0779627
POLR2K_NT117	-1.33018	0.117116
POLR2K_KMT2D	-0.537775	-0.402902
WNT2_NT870	0.223655	0.00332641
WNT2_NOTCH1	0.648854	0.0962355
TCF12_NT618	0.473574	-1.54805
TCF12_TCF3	0.280779	0.633515
PPP3CC_RB1	-3.36157	0.00404899
PPP3CC_NT138	-0.321822	0.544226
TSFM_KMT2B	0.761456	0.932992
TSFM_NT213	-0.490703	0.0468178
CTDNEP1_NT101	-0.165413	-1.53685
CTDNEP1_PTEN	-0.348513	0.368847
DCHS2_NT292	-1.74859	-0.375583
DCHS2_CDH1	-0.547519	-3.11107
MCF2_CDH1	-1.33204	-2.90394
MCF2_NT263	0.205331	-0.255743
MED28_FBXW7	-0.0363234	-0.553341
MED28_NT754	-0.72004	0.0214637
EEFSEC_NT522	-0.29114	0.0504691
EEFSEC_NT527	-0.822091	-0.707432
EEFSEC_PB1	0.106328	0.400792
EEFSEC_VHL	0.59152	0.915131
HAS2_TP53	0.0793115	0.824252
HAS2_NT63	-1.34502	0.380034
MAP3K9_MAP3K10	-2.70097	-2.04412
MAP3K9_NT622	-2.98059	0.96304
INTS10_NT234	-0.458927	-0.618774
INTS10_PSD3	-1.49294	-2.27867
NT699_FBXW7	-0.441004	0.989399
NIPAL1_PTPRD	-2.57321	-2.56905
NIPAL1_NT730	-1.92542	-0.140225
SMAD4_NT517	-0.430368	-0.280652
SMAD4_WEE1	-3.64935	-5.48374
ERBB2_NT467	-0.215324	-0.369898
ERBB2_NT445	0.316333	0.0351549
ERBB2_SRC	-0.059715	-0.152828
ERBB2_NT471	-0.0394495	-0.346142
ERBB2_TOP1	-0.341653	-1.43325
ERBB2_RRM2	-0.475541	-6.18894
CDK12_LEO1	-0.9658	-2.08327
CDK12_NT814	-0.754656	-0.508602
NT15_NT15	0.135921	0.332929
NT15_TP53	-0.319527	0.0431683
NT586_COQ8B	-0.176273	-0.494235
VPS37A_CNOT7	-2.49527	-0.164585
VPS37A_NT247	-0.26859	-0.981909
TRAF4_TP53	0.570893	0.149081
TRAF4_NT36	0.104115	0.152308
OPALIN_NT719	-0.382319	0.815399
OPALIN_PTPRD	-1.1195	0.847858
LEMD3_NT105	0.728969	0.234594
LEMD3_PTEN	0.919718	0.672099
PDS5B_KDM6A	-1.44144	0.884157
PDS5B_NT228	-1.64308	-0.939556
DCPS_TP53	-0.042838	1.06407
DCPS_NT638	0.111155	0.380154
DCPS_NT639	0.260582	0.699157
DCPS_FHIT	-1.11325	-0.816067
BACH1_NT299	0.00649126	-0.246013
BACH1_KEAP1	-0.257656	-0.791009
LRP8_CREBBP	-2.26624	-2.30799
LRP8_NT190	0.651945	0.0412512
KRT78_TP53	-0.363051	0.234315
KRT78_NT5	-0.487792	-0.376422
ZIC5_TP53	0.353879	-0.201079
ZIC5_NT24	0.474377	0.308837
NT8_NT8	-0.426505	-3.41983
NT8_TP53	-0.1385	-2.36029
NSMCE1_NT813	0.354638	-0.155273
NSMCE1_UBA2	-1.11481	-0.062781
TOR1A_NT558	1.03695	1.58941
TOR1A_TOR1B	-0.725911	0.71375
NT271_NT271	-0.124029	-0.486817
NT271_CDH1	-0.370103	-0.693323
CBX3_NT625	-6.89038	-2.51357
CBX3_CBX5	-1.19519	-2.18531
OR10J5_TP53	0.276354	-2.85517
OR10J5_NT46	0.268383	-0.082717
NT497_NT497	-0.552106	-0.792714
NT497_VHL	0.375054	-0.469697
NT789_HUS1	-0.300148	-1.6841
NT701_FBXW7	-0.234117	-0.0669083
NDFIP2_CDH1	-0.622265	-4.34101
NDFIP2_NT270	-0.0264908	0.188474
NT349_KDM3B	0.69799	0.273764
NT349_NT349	0.563563	-0.24334
NT429_NT429	-0.0345959	-0.217079
NT429_PTEN	0.796182	-2.24647
NT258_NT258	0.201583	0.157787
NT258_CDH1	-0.308949	-0.12562
NT44_NT44	0.128663	-0.224177
NT44_TP53	0.191072	-3.34415
NT376_ERBB2	-0.251222	0.216851
NT376_NT376	-0.352103	-1.42069
NT157_APC	-0.604056	-0.0885325
NT157_NT157	-0.349592	-1.11184
KRT20_CDH1	-1.5003	-1.01472
KRT20_NT276	-0.364915	-1.12934
CDK1_LEO1	-6.27715	-5.50742
CDK1_NT786	-8.50838	-5.94627
GNL3_NT89	-4.51196	-2.81343
GNL3_CDKN2A	-3.89829	-3.64092
NT85_NT85	-0.639702	-0.11028
NT85_CDKN2A	0.72361	0.610523
NT386_NT386	-0.353648	-3.05779
NT386_HDAC2	-1.03972	-0.710263
TPD52_CDH1	-0.5301	-3.77212
TPD52_NT254	-0.395046	0.37664
NT828_WDR61	-4.78628	-3.08493
NT771_FDPS	-0.209228	-0.548785
NT367_NT367	0.419896	0.636547
NT367_CHEK1	-1.34663	-5.73286
MASTL_NT797	-0.485932	-2.14914
MASTL_PTTG1	-3.22905	-2.02076
MED14_MED12	-4.58602	-5.44324
MED14_NT657	-0.472086	-1.85021
NT387_HDAC6	-0.828905	-2.01022
NT387_NT387	-0.779	-0.814632
NT710_PTPRD	0.233857	-0.741396
GRHPR_NT223	0.608889	-1.92044
GRHPR_FOCAD	-0.488199	-2.02134
LONP1_NT806	-0.00469697	-0.714894
LONP1_PITRM1	-0.442746	-2.58641
B2M_TP53	0.367577	-0.391613
B2M_NT59	-0.652133	-0.833178
METAP2_RPL36A	-3.81418	-6.55429
METAP2_NT776	-0.479639	-5.17408
NT285_NT285	-0.27052	-0.182778
NT285_CDH1	-0.377503	-0.301838
NT448_NT448	-0.114921	0.148937
NT448_RRM2	-0.437869	-2.57691
NT144_NT144	0.176411	0.0388539
NT144_CSMD1	0.0714447	0.430582
NT524_PB1	-0.441958	-0.136901
NT420_NT420	0.170086	0.180873
NT420_PRKDC	-0.222955	-0.441301
NT139_RB1	-2.86771	-0.0771014
NT139_NT139	-0.154686	0.124182
NT713_PTPRD	-2.96328	-0.521777
ROR1_SMARCB1	-1.30908	0.120536
ROR1_NT505	-0.370882	0.836199
ROR1_NT461	-0.790999	-0.600103
ROR1_VHL	-0.0490081	-0.90733
ROR1_TOP1	-1.51976	-3.15032
ROR1_NT476	-2.53739	-2.77343
NT823_WDR61	-1.20245	0.836114
NT147_NT147	-0.431707	0.203238
NT147_CSMD1	-0.28645	-0.0501788
NT314_NT314	-0.443083	0.518931
NT314_WRN	1.01261	1.63007
NT873_NOTCH1	0.581322	0.544705
NT668_NCOR1	-0.444158	-0.248839
NT602_RPS6KB2	0.159061	-0.543523
NT860_NOTCH1	1.33651	0.841645
NT651_MAP2K4	-0.223207	0.296552
NT505_VHL	-0.596058	-1.03679
NT198_EP300	-0.865494	-0.939548
NT198_NT198	0.111178	0.293259
NT809_WDR61	-0.32677	-1.30026
NT375_ERBB2	0.391297	0.343032
NT375_NT375	-0.181939	-0.362309
NT184_NT184	-0.0725354	0.210504
NT184_ATM	-0.040009	0.402359
OGDH_NT118	-0.69298	1.35979
OGDH_KMT2D	0.958336	0.214539
NT558_TOR1B	0.152446	0.16194
NT336_NT336	-1.39693	-0.115078
NT336_VHL	0.201766	-0.144155
NT609_ARID1B	-1.20074	0.00299229
NT542_CSNK2A2	-0.61683	0.66631
NT192_NT192	-0.474456	-0.741278
NT192_EPHA3	0.24143	-0.124233
NT200_EP300	-2.62618	-0.102363
NT200_NT200	-0.0269343	-0.491176
SBNO1_KMT2D	-1.12592	-2.61407
SBNO1_NT110	-2.70482	-5.80071
NT536_GSK3B	0.506102	0.337099
ZKSCAN3_NT621	0.481481	-0.215903
ZKSCAN3_ZKSCAN4	0.0619268	1.69929
PYCR1_PYCR2	0.642188	-0.163039
PYCR1_NT587	0.523987	0.15201
CDH11_CDH1	-0.248034	-0.442416
CDH11_NT278	-0.266098	0.260073
NT614_AP2A2	-3.34442	0.254313
STT3A_SMAD4	-1.55164	-1.64626
STT3A_NT324	0.11989	-0.0752203
STT3A_NT87	-0.131237	0.0451077
STT3A_CDKN2A	0.197615	-0.0676283
NT229_NT229	-0.0418363	0.954206
NT229_DEFB4B	-0.532598	-0.965713
NT118_NT118	-0.105219	0.305373
NT118_KMT2D	-0.478311	-3.09053
RING1_RNF2	-0.018278	0.0804623
RING1_NT637	-0.323468	0.155741
TP53_FBXW7	-0.397991	0.940238
TP53_NT758	0.154665	0.416506
FAM117B_NT623	-1.18864	-0.770602
FAM117B_GLCCI1	0.417146	-0.213466
ILF3_TP53	-0.491103	-1.80628
ILF3_NT51	-0.675091	-0.887875
BCL7A_CDH1	-0.535295	-0.579311
BCL7A_NT298	0.298836	-0.419075
GATA6_APC	-0.919781	-1.12789
GATA6_NT157	-0.621313	-0.390414
CDK6_NT379	-0.448041	-1.9357
CDK6_VHL	0.361921	-0.676459
CDK6_FGFR3	0.40339	-1.26113
CDK6_NT490	0.303023	-1.20868
NT578_YY1AP1	-0.37592	0.715571
SC5D_FBXW7	-0.105244	-0.13801
SC5D_NT695	-0.47442	-2.17245
NT24_TP53	0.478049	0.142633
NT24_NT24	-0.273522	-0.270633
THOC7_TP53	-2.22465	-4.79652
THOC7_NT50	-3.66073	-5.24719
NT716_PTPRD	0.0420945	0.349709
HDAC1_NCOR1	-0.363691	0.438708
HDAC1_NT665	-0.468158	-1.23292
HDAC1_NT541	-1.46823	-0.0477649
HDAC1_NT347	-0.320442	-0.303788
HDAC1_HDAC2	-3.30587	-4.33282
NT460_SMARCB1	-0.831125	-3.48919
NT460_NT460	-0.353721	-0.034955
HSD17B2_WWOX	-2.73619	0.929562
HSD17B2_NT172	0.441476	0.219351
ALOXE3_TP53	0.687804	0.187906
ALOXE3_NT32	0.12388	0.354788
NT810_LEO1	-0.782119	0.704494
NT168_NT168	0.402644	-0.34145
NT168_IFNA6	-1.16147	-2.84163
CCNK_LEO1	-1.48072	-0.482987
CCNK_NT803	-3.01579	-0.577188
NT613_NDFIP2	0.268001	0.199074
NT109_NT109	-0.321037	-2.60468
NT109_PTPRD	-2.04033	-0.776418
NT467_NT467	0.0961604	-0.102246
NT467_SRC	0.0231376	-0.50711
NT257_NT257	0.139814	-0.939686
NT257_CDH1	0.0219646	0.181042
MAP3K7_NT649	-2.92053	-2.65783
MAP3K7_MAP2K4	-1.04858	-2.91704
CCND1_NT84	-1.42655	-6.44666
CCND1_CDKN2A	-2.59978	-3.48959
NT224_NT224	0.172067	0.0853873
NT224_POLQ	-5.42415	-2.88989
NT764_WDR61	0.0409551	-5.65936
NUDC_NT823	-0.672936	-3.46866
NUDC_FBXW7	-0.0867024	0.343697
NUDC_WDR61	-0.804205	-7.58514
NUDC_NT760	-0.0574572	-0.118919
CD83_NT733	0.200473	-0.119678
CD83_PTPRD	-0.103187	-0.51879
CCN6_NT874	0.0310941	-1.27185
CCN6_NOTCH1	0.145749	0.607288
GTF2E2_NT316	-0.424939	-0.991613
GTF2E2_SMIM18	-1.87193	-1.4204
GTF2E2_GSR	-0.483092	-0.934746
GTF2E2_NT313	-2.04344	-3.90924
NT381_NT381	0.136502	0.026171
NT381_FNTA	-1.43577	-2.91715
NT874_NOTCH1	0.755665	0.462705
NT326_SMAD4	-2.37129	0.414875
NT326_NT326	0.438093	-0.077227
NT39_TP53	0.168692	-1.23228
NT39_NT39	-0.576515	-0.980396
CMC4_KMT2D	-0.256024	-0.260235
CMC4_NT114	-1.00364	0.401318
NT174_NT174	0.184444	0.196526
NT174_WWOX	0.422455	0.430659
NT629_RALGAPA2	0.888196	-0.0326167
MYC_NT674	-0.480558	-1.66074
MYC_NCOR1	-2.0044	-3.9622
NT649_MAP2K4	0.0508946	0.633419
NT785_PMF1	-0.161225	-5.36073
ZDHHC11_NT720	0.170975	-0.115013
ZDHHC11_PTPRD	-0.661676	0.481154
LMTK2_NT219	0.0717068	-0.126333
LMTK2_NSD1	0.217477	-0.175355
NT702_FBXW7	-0.35632	0.617612
BRD4_NT398	-2.80905	-0.10646
BRD4_DHFR	-1.51028	-3.42179
BRD4_NT438	-1.35424	-2.13631
BRD4_RB1	-3.16789	-1.25486
BRD4_NT428	-1.4265	-5.0862
BRD4_KDM5C	-0.202153	-1.16555
BRD4_NT373	-0.607565	-2.22841
BRD4_NT378	-1.14574	-1.73692
BRD4_FGFR3	-0.464997	-1.8254
BRD4_NT393	-1.12589	-1.88696
BRD4_MAP2K1	-0.0307181	-0.796563
BRD4_PTEN	-0.401386	-3.14368
NT324_SMAD4	-0.681588	0.33303
NT324_NT324	-0.244048	-0.164939
NT50_TP53	-0.0633043	0.278332
NT50_NT50	0.204753	-0.346116
NT564_SEC24B	0.19887	-0.706285
AP3M1_AP3M2	0.446058	0.335583
AP3M1_NT583	0.697252	0.0119478
EDN3_NT860	0.355018	0.718841
EDN3_NOTCH1	0.601234	0.396004
RLN2_NT77	0.857342	-0.791718
RLN2_CDKN2A	0.853566	0.514273
CCDC6_TP53	-0.904057	-0.555466
CCDC6_NT55	0.123491	0.292913
PSMB4_FBXW7	0.326145	-3.14873
PSMB4_NT680	-0.51549	-3.30589
VEGFA_VHL	0.602503	-0.0097079
VEGFA_NT510	-0.554137	-0.284446
CDX2_APC	0.0843697	0.592488
CDX2_NT149	0.499224	-0.575718
THAP11_SMARCA4	-0.415147	0.254476
THAP11_NT201	-0.00915738	0.194528
NT876_VPS4B	-0.842695	-1.47052
UBALD1_NT103	0.511896	0.462696
UBALD1_PTEN	0.699625	0.899618
NOTCH2NLB_NOTCH2	0.2142	-0.198685
NOTCH2NLB_NT304	0.119924	-0.287404
GFM2_NT701	-2.0407	-2.83292
GFM2_FBXW7	-1.41353	0.175581
IGF1R_NT424	-0.000434611	-2.03529
IGF1R_NT407	-0.529522	-0.725131
IGF1R_PRKDC	0.35732	-0.546007
IGF1R_MTOR	-1.01733	0.548413
CAB39_APC	-3.8055	-2.80573
CAB39_NT112	-3.48957	-4.18107
CAB39_KMT2D	-0.459	-0.835691
CAB39_NT153	-4.57901	-0.869823
E2F1_RB1	-1.08682	0.796623
E2F1_NT130	0.266845	0.66022
ABTB2_NT848	0.635341	0.360207
ABTB2_NOTCH1	0.462948	0.699037
PRKRA_NT44	-0.495851	-0.383702
PRKRA_TP53	0.366387	-2.66965
NT804_PITRM1	-0.123857	-3.23753
MED23_MED12	-0.958341	-2.01214
MED23_MRPL15	-2.75308	-3.01218
MED23_NT832	-0.54529	-6.11025
MED23_NT662	-5.15147	-2.03529
NOC3L_FBXW7	-2.16729	-5.41964
NOC3L_NT682	-1.97478	-2.36735
C3orf22_NT97	0.188466	0.521116
C3orf22_CDKN2A	0.00924163	-0.0428933
PEX10_FBXW7	-0.360625	-0.765739
PEX10_NT693	-0.74193	-0.423982
NT344_NT344	-0.276792	-0.203737
NT344_ASXL1	0.289188	-0.791395
TCF4_CDH1	0.123121	0.366522
TCF4_NT283	0.124992	0.392145
IFNAR1_NT865	-0.275436	-0.357354
IFNAR1_NOTCH1	1.16773	0.447398
MAPK1_NT538	-0.264794	-1.96315
MAPK1_MAPK3	-0.369896	-2.984
MAPK1_NT351	-0.477623	0.547619
MFRP_NT1	0.569314	0.473892
MFRP_TP53	-0.0679215	0.93378
NT299_NT299	0.151652	-0.0466454
NT299_KEAP1	0.0507641	0.331579
NT322_CHD8	0.509201	0.663221
NT322_NT322	0.282804	1.15377
NT374_NT374	0.103783	-0.429474
NT374_EGFR	-0.0462748	0.120521
NT631_SFXN2	-0.179912	-0.512852
NT594_SCRN3	0.585486	0.320319
KLHDC8A_KEAP1	0.529396	-0.14048
KLHDC8A_NT252	-0.0201085	0.406419
STAT3_PTPRD	0.480022	0.659802
STAT3_NT709	0.515648	0.553767
ICOSLG_NT739	-1.37345	-0.625
ICOSLG_PTPRD	-0.44554	-0.600027
PHACTR2_TP53	-0.2294	-0.892379
PHACTR2_NT33	0.393482	-0.449888
NT362_NT362	0.645589	0.444034
NT362_CDK9	0.661149	0.282836
POLR3D_NT230	-0.21775	-5.54832
POLR3D_CCAR2	-2.33115	-2.44291
TBL1X_NCOR1	0.636425	-3.23588
TBL1X_NT673	0.752562	0.720685
BCL2_NT359	1.07653	1.00867
BCL2_CDK4	0.75943	0.804638
ETNK1_NT330	-1.16929	-0.735286
ETNK1_SMAD4	-1.29234	-1.95902
ETNK1_VHL	-0.252142	0.348918
ETNK1_NT325	-0.257203	-2.91701
TAF1B_CDH1	-0.293903	-1.99705
TAF1B_NT294	-1.41942	-0.583322
TAF1B_NRG1	-0.198174	-1.26755
TAF1B_NT248	-0.974016	0.0779201
NT101_NT101	-0.380109	0.40301
NT101_PTEN	0.593783	-0.184545
SHMT1_SHMT2	0.465705	0.392989
SHMT1_NT570	1.18124	1.13509
OR1D5_NT208	0.18278	-0.97431
OR1D5_SMARCA4	1.05459	1.13194
FAHD2A_FAHD2B	0.0558004	0.0858821
FAHD2A_NT632	0.00958911	-1.17068
SFRP1_NT229	0.0525471	-0.142947
SFRP1_DEFB4B	0.703538	0.237232
RALGAPA1_NT629	0.485654	0.324054
RALGAPA1_RALGAPA2	-2.79174	-2.69245
OR2K2_TP53	-0.119918	0.232752
OR2K2_NT61	0.558938	0.385498
NT611_ALG10B	-0.452406	-0.236186
SNX8_FBXW7	0.156931	0.82718
SNX8_NT749	-0.0487236	-0.485331
GATB_FBXW7	-1.6045	0.827035
GATB_NT698	0.461193	0.0673939
NT309_NT309	-0.00613773	0.14815
NT309_GATA3	-0.397249	-0.545664
CHEK1_NT480	-1.27736	-7.84718
CHEK1_VEGFA	-2.93206	-4.8902
CHEK1_IGF1R	-3.66916	-2.41796
CHEK1_NT399	-3.21333	-5.95551
CHEK1_SMARCA4	-4.3546	-2.59599
CHEK1_MET	-2.87279	-7.15758
CHEK1_NT464	-1.48086	-5.70832
CHEK1_NT390	-4.03123	0.0807774
CHEK1_NT492	-2.71121	-4.58781
CHEK1_NT482	-1.20105	-5.59921
CHEK1_NT456	-0.257124	-2.58189
CHEK1_NT466	-1.56616	-5.13783
CHEK1_VHL	-1.3598	-2.58895
CHEK1_PIK3CA	-3.34643	-5.07468
CHEK1_NT417	-0.8133	-5.23799
CHEK1_SRC	-5.27991	-4.54509
CHEK1_NT406	-2.84548	-3.83464
CHEK1_PRKDC	-0.537581	-4.73319
CHEK1_PARP1	-2.81498	-4.23927
CHEK1_NT410	-0.537685	-7.0338
CHEK1_NT403	-4.2467	-5.09497
CHEK1_MTOR	-0.097248	-4.52081
CHEK1_TYMS	-5.23594	-7.30381
CHEK1_NT423	-1.45719	-5.67022
CHEK1_NT431	-0.791835	-6.28692
CHEK1_MAP2K1	-2.04176	-7.71212
CHEK1_SMO	-3.53081	-5.08476
CHEK1_PTEN	-2.83628	-7.40598
CA5A_NT329	0.109154	-1.32927
CA5A_VHL	0.833369	0.065557
PRSS12_CDH1	-0.123807	-2.62355
PRSS12_NT279	0.00820716	-0.409194
NT243_CIC	0.56771	-0.484171
NT243_NT243	0.831516	0.583058
NT401_MAP3K1	-0.188069	0.299711
NT401_NT401	-0.157399	0.340952
TGIF2_FBXW7	0.567442	0.832309
TGIF2_NT762	0.376026	-0.117441
TPMT_CDH1	-2.18457	-3.98375
TPMT_NT266	0.0644317	-0.368696
TUBG1_KMT2D	0.627788	-1.94334
TUBG1_NT113	-0.0917785	-3.59282
OIP5_NT125	-0.0139971	0.699658
OIP5_FAT1	-2.03957	0.543101
DDX19A_DDX19B	-6.34038	-8.1485
DDX19A_NT532	-4.5232	-3.19932
MBOAT7_NT119	0.547847	-0.388437
MBOAT7_KMT2D	0.47741	0.595999
TGFBR2_PIK3R1	-0.852832	0.800583
TGFBR2_PTPRD	-3.40181	-2.93316
TGFBR2_NT714	-2.54227	-3.01639
TGFBR2_NT746	0.187546	0.208288
HDHD5_FBXW7	1.3141	0.848219
HDHD5_NT704	0.790224	0.696076
BCL2L1_NT352	0.325893	0.751997
BCL2L1_MCL1	-0.758278	-0.806924
BCL2L1_NT584	0.0758077	-0.121171
FERMT2_NT339	-0.399366	-1.19663
FERMT2_VHL	0.155255	0.203316
SAFB_NT550	0.10102	-1.10907
SAFB_SAFB2	-1.61333	-0.885226
NT70_NT70	-0.394989	-0.20328
NT70_CDKN2A	0.0837976	0.50438
NT522_PB1	-0.0801921	0.328606
NT399_NT399	0.387016	-0.388487
NT399_MAP2K1	1.00159	1.33134
NT380_NT380	1.22839	1.24046
NT380_FLT3	0.631162	0.560828
GSX2_RB1	-0.380563	-0.336019
GSX2_NT139	-0.13668	-0.568503
PITPNA_PITPNB	-0.12943	-0.257267
PITPNA_NT537	0.282263	-0.0179923
SNAI2_NT92	-0.312376	-5.18108
SNAI2_CDKN2A	-1.40037	-4.52955
SCAMP2_NT575	0.612683	-0.928514
SCAMP2_SCAMP3	0.984256	1.08362
WDR73_SCARA3	-0.135946	-0.0281412
WDR73_NT245	0.146422	1.41829
AKT1_NT420	-0.120457	-0.126372
AKT1_CHEK1	-0.561624	-4.68421
AKT1_PRKDC	0.488748	0.32058
AKT1_NT366	0.54002	-0.179852
FNTA_KDM6A	-6.54446	-1.86705
FNTA_NT472	-4.31095	-6.3297
FNTA_NT396	-0.776341	-3.59502
FNTA_TOP1	-3.23944	-7.176
PCDHGA7_TP53	-3.32295	0.559139
PCDHGA7_NT60	-1.87634	-3.86297
NT776_RPL36A	-2.99995	-0.832997
FLRT1_NT747	0.492078	-0.180308
FLRT1_PIK3R1	-0.0332601	0.451415
GSK3A_NT536	-0.833044	-0.374484
GSK3A_GSK3B	-0.963442	-2.75693
CACTIN_NT802	-0.624978	-0.797568
CACTIN_POLD3	-0.81442	-5.48311
KAT6A_KAT6B	-2.70917	0.837981
KAT6A_NT348	0.103839	0.324308
ZNF74_NT850	0.117306	0.556951
ZNF74_MUC6	0.977842	0.0831513
ZNF74_NOTCH1	0.912281	0.735631
ZNF74_NT302	0.374288	0.854365
CDH15_CDH1	0.0217885	0.203564
CDH15_NT289	1.21109	1.38738
EMC1_FDPS	-0.0886744	-0.569762
EMC1_NT799	-0.304498	0.783556
NT241_CTSB	-0.145755	-0.199355
NT241_NT241	0.830198	1.1182
SRPX2_NT146	0.393942	-0.288891
SRPX2_CSMD1	0.109678	-4.51774
DIABLO_APC	-3.84261	0.127868
DIABLO_NT156	-1.51221	0.497567
DNAJC16_NT226	-1.40796	-0.864189
DNAJC16_MCPH1	0.0654046	-0.949788
NT549_ARFGEF2	-1.22373	-3.71052
NT236_NT236	0.179309	-0.0249164
NT236_ADAM7	0.445643	-1.38761
NT369_CHEK1	-1.64132	-5.0481
NT369_NT369	-1.85091	-2.57984
NT719_PTPRD	-0.0303412	-0.806948
NT650_MAP2K4	0.578089	0.267359
NT135_RB1	0.434707	-0.771225
NT135_NT135	-0.557837	-0.208328
NT816_TIPIN	-0.750395	-0.955739
NT843_NAMPT	0.32626	0.324531
MCOLN2_NT736	-0.661754	-0.477733
MCOLN2_PTPRD	0.511407	1.0884
NT677_FBXW7	-0.452933	-0.325919
HNF1B_VHL	0.51604	0.330005
HNF1B_NT341	0.16096	1.10184
NT89_NT89	-2.78694	-1.88464
NT89_CDKN2A	-0.547099	-2.13514
NT833_ORAOV1	-1.0459	-4.15972
NT354_PARP2	-0.166688	-5.10983
NT354_NT354	0.231632	-0.0130251
NT534_CNOT8	0.495251	-0.807881
NT110_KMT2D	0.490369	-0.126025
NT110_NT110	0.236771	-0.0646299
NT762_FBXW7	0.192828	0.885845
NT78_NT78	0.221217	-3.62479
NT78_CDKN2A	0.0976536	0.566858
NT428_NT428	-0.339287	-0.960359
NT428_PTEN	1.00542	0.00426346
NT407_NT407	0.43917	-0.565223
NT407_MTOR	0.0381005	-0.847207
NT579_YIF1B	-0.0530903	-1.09927
NT516_WEE1	-3.90583	-4.23858
NT383_FNTA	-4.53973	-4.28896
NT383_NT383	-0.112056	0.917807
NT453_NT453	-0.155727	0.253107
NT453_SETD2	0.0561274	0.346665
NT610_RBL2	0.877124	0.654006
NT40_TP53	-0.0825487	-0.641381
NT40_NT40	-0.29647	-0.223882
NT426_NT426	-0.137787	0.0366195
NT426_PTEN	0.703774	0.640533
NT111_KMT2D	-0.243091	0.104477
NT111_NT111	-0.789554	-1.00187
NT675_FBXW7	0.133636	-0.657625
NT472_NT472	-0.086183	-3.23538
NT472_TOP1	-3.47175	-2.84831
NT700_FBXW7	0.0960984	0.0415012
RAB19_NT191	0.280033	-0.120017
RAB19_KMT2A	-2.73551	0.476833
NT595_EVI5L	0.605135	0.115809
NT519_KATNAL2	0.632315	0.550621
NT811_NFYC	0.668727	-0.349446
NT61_TP53	0.152298	0.358869
NT61_NT61	0.355369	-0.267528
AREL1_NT169	-0.499665	0.136939
AREL1_HUWE1	-0.566432	-2.94749
WNT10A_NT853	0.514871	-1.21741
WNT10A_NOTCH1	0.463836	0.430735
COPS7A_COPS7B	-0.111716	-0.887429
COPS7A_NT547	-0.0878573	-0.3923
PRR36_FBXW7	0.239439	-0.378357
PRR36_NT752	0.582802	-0.0554227
BRCA1_NT358	-0.482096	-1.09514
BRCA1_RUNX1	-3.58952	-0.0767377
BRCA1_NT481	0.0369869	-0.543898
BRCA1_PDGFRA	-1.91588	0.0651448
BRCA1_RB1	-5.67967	-1.81711
BRCA1_NT386	-0.341262	-1.1491
BRCA1_BRD4	-0.874339	-5.6727
BRCA1_VEGFA	0.029584	1.20288
BRCA1_CHEK1	-5.47639	-3.56791
BRCA1_NT380	-0.321945	0.201695
BRCA1_FNTA	-3.87934	-3.06348
BRCA1_NT369	-2.93961	0.201425
BRCA1_CDH1	-3.3295	0.0558977
BRCA1_NT469	-1.1151	-0.887436
BRCA1_NT353	-0.215611	-1.30601
BRCA1_NT412	-1.39966	-0.935258
BRCA1_NT511	-0.283145	0.590351
BRCA1_NT409	-0.262121	-3.59977
BRCA1_NT451	-3.11638	-2.4558
BRCA1_WEE1	-3.47094	-7.33896
BRCA1_PARP1	-0.0427155	-3.14234
BRCA1_TOP1	-1.67196	-2.96524
BRCA1_NT382	-0.286663	-3.16272
BRCA1_NT357	-0.0666882	-0.112329
BRCA1_FLT3	1.02983	-0.0420004
BRCA1_NT437	-0.0995557	-0.559311
BRCA1_HDAC2	-2.929	-1.14866
CNOT7_NT534	-1.6977	-1.68602
CNOT7_CNOT8	-6.34126	-1.54308
CCNE2_RB1	-5.77195	-2.61653
CCNE2_NT137	0.0298781	-0.252608
ARID1B_NT141	0.41172	1.08117
ARID1B_ARID1A	0.177877	-0.584519
AVPR1B_NT722	0.116297	0.414571
AVPR1B_PTPRD	0.519538	1.12299
OR7C1_TP53	0.403662	-0.97953
OR7C1_NT38	-0.219951	0.29521
RXRA_NT671	0.206545	-0.0948025
RXRA_NCOR1	-0.0650909	0.0483544
PTP4A1_PTP4A2	-0.340012	-0.0900637
PTP4A1_NT540	-0.140964	-0.0107494
MAPK8IP3_SPAG9	-0.176887	-1.13157
MAPK8IP3_NT626	0.0702828	0.643604
NT136_RB1	0.0311095	0.101472
NT136_NT136	0.525872	1.17958
GON4L_YY1AP1	-0.757744	0.154853
GON4L_NT578	-0.270562	-1.13081
ACR_NT238	-0.769843	-3.47484
ACR_USP9X	-0.643056	-1.24203
PELO_NT196	0.174398	-0.0761902
PELO_IFNB1	-1.99479	-0.719661
SPN_CDKN2A	-0.370185	0.650088
SPN_NT72	0.410177	0.134409
CBLB_NT189	0.536931	-0.176142
CBLB_CREBBP	-2.41053	0.57179
GEMIN2_GEMIN4	-0.306645	0.415971
GEMIN2_NT807	-2.39958	0.563767
PSMD7_NT690	-5.406	-7.13941
PSMD7_FBXW7	-5.53715	0.474996
TMEM150A_PTPRD	-0.569438	0.370309
TMEM150A_NT712	0.455841	1.0622
GPA33_TP53	0.81161	1.06578
GPA33_NT58	1.45867	1.47219
SLC25A28_NT225	-0.310541	0.413529
SLC25A28_SLC25A37	-2.29044	-1.16973
CDH17_CDH1	-3.08607	1.16174
CDH17_NT290	0.196576	0.200435
NTN5_NOTCH1	0.244571	0.259333
NTN5_NT855	-0.0271986	-0.494514
ADAT3_FBXW7	0.461026	0.440511
ADAT3_NT683	0.473283	0.432826
GGA2_GGA1	0.120767	-0.914909
GGA2_NT620	-0.0638862	-1.03984
PIK3R3_NT745	0.280988	0.305476
PIK3R3_PIK3R1	-1.26989	0.819882
KDM5C_MAP3K1	-0.108014	0.533088
KDM5C_NT497	0.14855	0.399055
KDM5C_NT514	0.61021	0.525691
KDM5C_NT402	0.292368	0.57772
KDM5C_NT408	-0.0850814	0.460733
KDM5C_VHL	0.603342	-0.0714172
KDM5C_WEE1	-1.56956	-7.15966
KDM5C_TSC1	0.536671	0.543426
KDM5C_MTOR	0.256992	0.466971
KDM5C_NT478	0.527924	0.735219
SMARCA4_SMARCB1	-1.19741	0.340228
SMARCA4_NT462	0.264843	-2.56635
ARID2_NT485	-0.747827	-2.30162
ARID2_NT442	-3.19732	-0.819182
ARID2_VHL	-1.07709	0.454403
ARID2_RRM2	-0.852434	-1.68241
STAG1_STAG2	-1.02315	-2.85095
STAG1_NT307	-0.28651	-0.200959
LGALS1_NT738	0.445348	0.816223
LGALS1_NOTCH1	0.363716	0.629468
LGALS1_NT845	0.0422763	-3.82856
LGALS1_PTPRD	0.252273	1.07095
RPL24_NT824	-3.78646	-1.80564
RPL24_WDR61	-6.33814	-3.85173
KLHL30_NT300	-0.214942	0.0319494
KLHL30_KEAP1	0.990596	0.6952
RPS20_FBXW7	-1.39639	-1.0971
RPS20_NT700	-1.38967	-5.34399
IDH3A_NF1	0.200497	-0.486178
IDH3A_NT165	-0.0924876	-1.67041
ING4_ING5	-0.186523	0.30279
ING4_NT574	-0.383346	-0.0956254
MET_NT434	0.128366	-0.331972
MET_PTEN	1.23216	1.71552
NT824_WDR61	0.309761	-0.589375
NT514_WEE1	-1.00214	-6.90685
NT464_NT464	0.478195	0.43388
NT464_SMO	1.10003	0.710375
NT806_PITRM1	-0.391445	0.428033
NT418_NT418	0.781381	0.30925
NT418_PIK3CA	0.0898828	-0.542381
NT861_NOTCH1	0.637687	1.00461
NT68_NT68	0.0795787	-0.137423
NT68_CDKN2A	0.030801	0.0515341
NT572_G3BP2	0.170969	-0.828371
F2RL1_CDH1	-0.194941	-0.522349
F2RL1_NT295	-0.184575	-0.731845
NT779_PDRG1	-3.47071	-0.726573
WFDC3_TP53	0.214886	-0.231195
WFDC3_NT54	-0.346244	-0.00899361
NT680_FBXW7	0.0418316	-0.201384
NT498_NT498	0.099899	0.181424
NT498_VHL	0.72661	0.624663
IFNA10_NT168	-0.10012	0.343512
IFNA10_IFNA17	0.787597	1.02836
IFNA10_NT176	0.951968	1.05805
IFNA10_IFNA6	1.39087	-1.71912
NT38_TP53	0.597766	0.547716
NT38_NT38	-0.11327	0.0380621
NT432_NT432	0.159479	-0.381617
NT432_PTEN	1.16667	0.819035
NT331_NT331	1.25071	1.21593
NT331_VHL	0.393322	0.258649
NT130_RB1	-1.80753	-0.379559
NT130_NT130	0.0221499	0.655574
NT296_CDH1	-1.09108	-1.47824
NT296_NT296	-0.208622	-0.104834
NT377_NT377	0.395636	0.219411
NT377_FGFR2	0.448077	0.667123
NT279_CDH1	-0.637752	-0.202544
NT279_NT279	-0.298875	-0.289579
NT531_ZCCHC2	-0.210554	-0.315281
NT254_CDH1	0.0877587	0.0658472
NT254_NT254	0.178037	0.282401
NT773_TIPIN	0.460516	1.07896
NT761_FBXW7	0.319275	0.657806
NT567_CISD2	0.373391	-0.974747
NT2_TP53	0.469517	0.482483
NT2_NT2	1.77965	1.56969
NT526_PB1	0.348828	-0.367696
NT445_NT445	0.709562	0.580884
NT445_RRM2	-0.22944	-2.83977
NT53_TP53	-0.107722	-0.476491
NT53_NT53	-0.662623	-0.409182
NT384_HDAC1	-0.209932	0.152221
NT384_NT384	-0.204326	-0.741773
NT469_NT469	-0.617367	-0.283467
NT469_TOP1	-2.51385	-4.29055
NT735_PTPRD	1.24839	1.61931
NT272_CDH1	0.540759	0.0482851
NT272_NT272	-2.16564	0.43907
NT621_ZKSCAN4	0.655421	0.999275
NT736_PTPRD	-0.289517	0.340553
NT138_RB1	-3.71499	0.668878
NT138_NT138	-0.601544	-2.29816
PSTK_NT528	0.4644	-0.405677
PSTK_NT524	-0.0065887	-0.261731
PSTK_PB1	0.291075	0.255954
PSTK_VHL	0.497693	0.605658
NT390_IGF1R	-1.14047	-0.699436
NT390_NT390	0.0979062	0.0856725
NT81_NT81	-0.526421	-0.687642
NT81_CDKN2A	0.0227519	-0.335818
NT125_NT125	0.0497515	-0.149451
NT125_FAT1	-0.335935	-1.29923
PROS1_CDH1	-4.40855	-0.314152
PROS1_NT277	0.0578637	-0.0292229
NT691_FBXW7	-0.292563	-0.763108
NT707_FBXW7	-0.281316	0.158676
NT355_SMARCA4	0.252351	0.384071
NT355_NT355	0.561237	0.403349
PTPN14_NT109	0.539609	0.807112
PTPN14_PTPRD	-2.70355	0.98716
NT867_NOTCH1	0.298134	0.1304
NT624_TNPO2	0.682041	0.839181
NT137_RB1	-0.626236	-1.6633
NT137_NT137	-0.467527	-1.18684
MCM4_NT816	-1.55321	-1.23353
MCM4_NT167	-1.60398	-2.44764
MCM4_TIPIN	-3.82538	-0.149729
MCM4_NF1	-0.247695	-2.49031
NT781_TRA2B	-1.23317	-0.179636
NT755_FBXW7	0.193744	-0.569669
NT717_PTPRD	1.1009	0.828043
NT630_GIGYF2	-0.573745	-0.481222
NT294_CDH1	-0.610149	-0.60631
NT294_NT294	-0.601378	-0.468568
NT727_PTPRD	0.0207513	-0.684466
NT308_NT308	0.441787	0.414244
NT308_GATA3	0.236276	-0.304142
NT506_VHL	0.384094	-0.0549832
NT525_PB1	-0.283758	-0.734087
NT664_MED12	0.146183	-0.960478
NT821_WDR61	-0.734495	-2.99823
NT74_NT74	-0.0663251	0.489977
NT74_CDKN2A	0.00905706	-0.627705
NT394_KDM5C	0.257386	0.170738
NT394_NT394	-0.597474	-0.925006
NT868_NOTCH1	0.918017	0.220456
NT619_SMARCC2	0.686336	0.530746
NT402_MAP3K1	0.205442	-0.136016
NT402_NT402	-0.475856	0.480397
NT756_FBXW7	-0.342314	-0.181182
NT298_CDH1	-0.891107	-3.19827
NT298_NT298	0.0242803	-0.15015
NT744_PIK3R1	-0.215727	-1.09962
NT329_NT329	-0.795393	-0.146574
NT329_VHL	-0.0385197	-0.869841
NT623_GLCCI1	0.326545	0.197997
NT51_TP53	-0.327155	-0.266987
NT51_NT51	-2.35052	-0.493298
NT27_TP53	0.151308	-0.294725
NT27_NT27	-0.784168	-0.200951
NT501_VHL	0.416397	-0.075012
NT635_IKBKB	-0.644372	-0.789611
RORC_TP53	0.257597	0.530019
RORC_NT39	0.702278	-0.646519
IL32_NT723	0.411191	-0.28318
IL32_PTPRD	-2.21197	-2.58314
NT65_TP53	0.498707	-0.0124281
NT65_NT65	-0.453724	-0.193291
NT574_ING5	-1.91741	-2.59093
NT131_RB1	-0.14299	-3.12576
NT131_NT131	0.0412979	-1.1063
NT634_MKNK2	0.796619	-0.140421
NT703_FBXW7	0.150623	0.553802
NT319_SMAD4	0.837758	0.512621
NT319_NT319	0.564542	0.122261
NT715_PTPRD	0.492982	0.967079
NT560_RNF19B	0.45377	0.316847
NT489_NT489	-0.00548817	0.592628
NT489_VHL	0.813944	0.428426
NT523_PB1	-0.6167	-1.21542
NT242_NT242	0.0326249	-0.152762
NT242_FDFT1	0.289767	0.697504
NT31_TP53	-0.55996	-0.193283
NT31_NT31	0.128418	0.431937
NT340_NT340	0.138518	0.00314553
NT340_VHL	-0.475611	0.335562
NT791_POLN	-0.607028	-0.206408
NT831_EIF4G1	0.398428	-2.65221
NT589_ZNF76	-0.323838	-2.18989
NT487_NT487	-2.46908	-0.55693
NT487_VHL	0.250696	-0.700427
NT734_PTPRD	0.283598	-0.51098
NT515_WEE1	-3.99918	-5.65953
NT320_SMAD4	-0.616132	-2.75589
NT320_NT320	-0.467806	-0.146349
NT660_MED12	0.157527	-0.882212
NT665_NCOR1	-3.32985	-1.1617
NT303_NT303	-0.454727	-0.661598
NT303_KEAP1	0.712757	0.983705
NT63_TP53	0.0477762	-0.750185
NT63_NT63	-1.07096	-1.24765
NT370_CHEK1	-3.47131	-2.80217
NT370_NT370	-0.1117	0.302242
NT266_CDH1	-0.278837	0.436014
NT266_NT266	0.700309	0.711199
NT658_MED12	0.192549	-0.786477
NT625_CBX5	-0.414466	-2.97023
NT830_RRM1	-1.08022	-5.92773
NT706_FBXW7	0.480673	0.529733
NT49_TP53	-0.162796	0.582941
NT49_NT49	0.230451	-1.43042
NT741_PIK3R1	-0.442975	-0.439927
NT71_NT71	0.266343	0.456503
NT71_CDKN2A	0.604909	0.943894
NT353_NT353	0.0207679	-0.474232
NT353_PARP1	0.691917	-2.62201
NT500_NT500	-0.0767598	-1.5654
NT500_VHL	0.740825	-0.0307814
NT207_SMARCA4	0.450138	-1.20073
NT207_NT207	1.09848	0.250922
NT7_TP53	-0.276329	0.112514
NT7_NT7	0.742617	0.709719
NT310_NT310	0.639126	0.63559
NT310_GATA3	0.218771	-0.619706
NT770_MTBP	-1.12816	-1.50107
NT52_TP53	-0.227258	0.100593
NT52_NT52	-0.3541	-0.663307
NT470_NT470	-0.955849	-1.10553
NT470_TOP1	-3.0986	-0.940782
NT637_RNF2	0.20713	0.576359
NT726_PTPRD	0.160856	-3.44322
NT260_CDH1	0.426795	0.168505
NT260_NT260	0.761188	-0.0130667
NT508_VHL	0.317984	0.476276
NT282_CDH1	-0.369534	0.250383
NT282_NT282	0.0604617	0.573168
NT153_APC	-0.536071	-0.167408
NT153_NT153	-1.75253	0.00595802
NT122_NT122	-0.771493	-2.05302
NT122_FAT1	-0.875525	-2.91993
NT237_ATR	-2.20624	-3.41304
NT237_NT237	0.202575	-0.320814
NT722_PTPRD	-0.0641221	-4.74526
FFAR1_NT727	0.67852	-0.372895
FFAR1_PTPRD	0.339017	0.0569635
NT14_TP53	0.0453727	0.422773
NT14_NT14	-0.0848077	-0.203477
NT22_TP53	-0.119543	0.100027
NT22_NT22	-0.339678	-0.688053
NT593_UCK2	-1.33674	-0.354624
NT834_LEO1	0.109523	-0.28789
NT566_STX6	-0.182187	0.836297
NT103_NT103	0.319516	0.0303556
NT103_PTEN	0.792413	0.873645
NT42_TP53	0.180083	-0.482533
NT42_NT42	0.900237	0.747842
NT688_FBXW7	-0.950376	0.578082
NT412_PDGFRA	-0.0231164	-1.26592
NT412_NT412	0.988986	1.01987
NT232_FAM66E	-1.42201	-0.433791
NT232_NT232	-0.978833	-1.81181
NT492_NT492	-0.428837	-0.952572
NT492_VHL	0.376615	-0.240937
NT491_NT491	0.403056	0.305129
NT491_VHL	0.0328683	-0.150354
NT434_NT434	-0.829505	-0.526695
NT434_PTEN	0.811283	0.325123
NT535_SAR1B	-0.0526055	0.341464
NT582_GOT2	0.500905	-0.20729
NT64_TP53	0.387672	-0.315991
NT64_NT64	0.42029	-0.316124
NT557_ATP6V0A2	0.0886051	-0.470146
NT580_UGGT2	0.3322	0.56996
NT511_WEE1	-1.77696	-5.17222
NT463_NT463	-1.04768	-0.172773
NT463_SMO	-0.438361	-0.929561
NT479_NT479	0.3893	0.100606
NT479_TSC1	-0.0339552	0.760169
ATP6V1G1_FDPS	0.833647	-0.011386
ATP6V1G1_NT769	-0.410495	-0.000250104
NT551_CCNE2	-0.669666	-0.0197483
NT527_VHL	0.160629	-0.148313
NT583_AP3M2	0.596909	0.828043
NT461_SMARCB1	-0.802217	-6.13056
NT461_NT461	-0.0893869	-0.659134
NT482_VEGFA	-0.286995	-2.1745
NT482_NT482	-0.217383	0.105445
NR0B1_TP53	0.0764217	0.250362
NR0B1_NT3	0.135377	-0.593785
NT290_CDH1	-0.413984	-0.214673
NT290_NT290	-0.260373	0.441819
NT408_NT408	-0.470604	-0.44127
NT408_MTOR	-0.0311918	-1.07637
NT458_SMARCB1	-0.434045	-0.808116
NT458_NT458	1.03698	0.849615
NT405_NT405	-0.0409157	-0.0681884
NT405_MTOR	-0.504949	-0.404887
NT328_SMAD4	0.176919	-2.64573
NT328_NT328	0.0325883	-0.567179
NT215_NT215	0.677008	0.522877
NT215_KMT2B	-0.0252976	-0.398904
NT513_WEE1	-1.85376	-6.28328
NT33_TP53	-0.361354	-0.397136
NT33_NT33	0.00080291	0.0639565
NT5_TP53	-0.0575849	-0.57616
NT5_NT5	0.22415	-0.281821
NT155_APC	-0.336381	-0.66659
NT155_NT155	-0.794683	-2.98743
NT562_PIP5K1C	-0.163984	-1.21538
NT361_NT361	0.172655	0.00398489
NT361_CDK9	0.405222	-0.313444
NT647_MAP2K4	0.521593	-0.0448012
NT617_ZNF169	-0.123719	-1.23672
NT352_NT352	-0.309834	-0.774537
NT352_MCL1	-0.481214	-0.441354
NT681_FBXW7	-2.28919	0.0417676
NT196_NT196	0.487305	0.0661035
NT196_IFNB1	-0.569013	0.236321
NT379_NT379	-0.569769	-0.242686
NT379_FGFR3	0.178305	-0.295973
NT396_KDM6A	0.0310192	-0.0624056
NT396_NT396	-0.641656	-0.0336672
NT342_NT342	-1.50632	-0.908118
NT342_VHL	0.29472	-0.450825
NT315_WRN	0.331485	0.446741
NT315_NT315	-0.43807	-0.00169615
NT35_TP53	0.245906	-0.8078
NT35_NT35	-1.16466	-0.388944
NT869_NOTCH1	0.597722	0.330565
NT132_RB1	-3.53722	0.289167
NT132_NT132	0.153607	-0.317968
NT94_NT94	-0.329998	-0.830391
NT94_CDKN2A	-0.0166945	-0.30322
NT844_ZCCHC9	-0.562701	-0.865375
NT373_DHFR	0.372545	-3.2842
NT373_NT373	0.677808	0.0293151
NT696_FBXW7	0.585065	0.853744
NT205_SMARCA4	0.25159	-0.192494
NT205_NT205	0.281718	0.450088
NT416_NT416	-0.136799	-0.020835
NT416_PIK3CA	-0.0502446	-0.305788
NT281_CDH1	-0.119595	-1.37294
NT281_NT281	0.478009	0.416147
SELE_NT56	0.279033	0.335328
SELE_TP53	0.0670848	0.649779
NT48_TP53	0.365108	0.332851
NT48_NT48	0.410679	-0.658802
NT870_NOTCH1	0.55309	0.256094
NT222_NT222	0.180856	0.12136
NT222_CHD4	-0.249202	-2.82764
NT151_APC	-0.237114	-0.434535
NT151_NT151	0.377233	-0.175864
NT718_PTPRD	-1.68861	-0.34519
CCNE1_CCNE2	-1.19906	-2.69671
CCNE1_NT551	-0.486022	-0.912755
NT766_PMF1	-1.06041	-1.98967
NT530_VHL	-0.547878	-0.368951
NT335_NT335	-0.496543	-0.354968
NT335_VHL	0.2417	0.469686
NT573_KLC4	0.317085	0.67154
NT269_CDH1	-0.907179	-1.80975
NT269_NT269	-0.525384	-0.530479
NT692_FBXW7	-0.261524	-0.191595
NT204_SMARCA4	0.104302	0.00913674
NT204_NT204	-0.132858	0.473749
NT682_FBXW7	0.301996	0.173384
NT440_RPS6KB1	-1.41837	-0.761674
NT440_NT440	-0.45266	0.00470018
NT256_CDH1	-0.183025	-0.164361
NT256_NT256	-0.0316989	0.382015
NT456_SMARCA4	-0.954371	-0.179476
NT456_NT456	-0.269258	-0.109557
NT66_NT66	0.123388	0.425655
NT66_CDKN2A	0.56525	0.328948
NT698_FBXW7	-0.0555637	0.648136
NT459_SMARCB1	0.199741	-1.12126
NT459_NT459	0.273411	0.237047
NT176_IFNA17	-0.0482392	0.931215
NT176_NT176	0.244434	0.514644
NT173_WWOX	-0.739518	0.421922
NT173_NT173	0.112407	0.408975
NT129_RB1	-1.09159	-0.342572
NT129_NT129	0.178941	0.106235
NT758_FBXW7	0.82454	0.842131
NT443_NT443	-0.17609	-0.0609834
NT443_RRM2	-1.36488	-0.979629
NT442_NT442	-0.381955	0.427522
NT442_RRM2	-1.87059	-4.95426
NT99_NT99	-0.0763499	-0.556772
NT99_CDKN2A	0.623828	-0.355111
NT477_TP53	-0.151559	-0.307829
NT477_NT477	-0.202645	-1.20595
NT533_TIAL1	0.311933	0.00251886
NT255_CDH1	-0.075775	0.506431
NT255_NT255	0.242814	1.1137
NT537_PITPNB	0.363293	-1.00227
NT457_SMARCA4	0.499607	-0.309223
NT457_NT457	1.4623	1.32622
NT462_SMARCB1	-2.83986	-4.94567
NT462_NT462	0.623947	-0.422607
TF_NT4	1.71859	1.6799
TF_TP53	2.25686	2.69723
LPA_VHL	0.598074	-0.00711991
LPA_NT333	-0.197961	0.331149
NT475_NT475	-0.0268477	-0.147831
NT475_TOP1	-0.363292	-0.557944
NT693_FBXW7	0.553435	0.307058
NT150_APC	0.440433	0.506953
NT150_NT150	0.491075	1.11098
NT45_TP53	0.247947	-0.0440733
NT45_NT45	-0.363015	-0.720464
NT832_MRPL15	-0.505223	-0.217827
NT409_NT409	0.00664487	-0.456667
NT409_PARP1	0.0611465	-0.08654
NT683_FBXW7	-0.0660597	-0.146016
NT846_NOTCH1	0.384646	-0.119538
NT189_NT189	0.302313	0.126636
NT189_CREBBP	-0.383136	-0.277925
NT466_NT466	-0.0111354	-0.433645
NT466_SRC	-0.0206712	-0.156425
RNF19A_RNF19B	0.170287	0.0742858
RNF19A_NT560	-0.542507	-0.470888
NT720_PTPRD	0.00193085	-0.409903
NT653_BRAF	0.257707	0.120318
NT738_PTPRD	0.839722	0.942464
NT723_PTPRD	0.259541	1.05101
NT3_TP53	0.304146	-0.814919
NT3_NT3	-0.103291	-0.617176
NT146_NT146	0.512966	0.0890074
NT146_CSMD1	0.138168	0.241339
NT46_TP53	-0.162676	0.105557
NT46_NT46	-0.159988	-0.222382
C16orf72_NT335	-0.367819	-0.328521
C16orf72_VHL	0.660028	0.798456
NT606_UBP1	0.469129	-0.960721
NT656_MED12	0.427036	0.385075
NT597_VAMP2	0.494861	-0.0539389
NT540_PTP4A2	-0.11522	-1.24003
HSD17B11_NT174	0.844708	0.649434
HSD17B11_WWOX	-0.0711934	0.37813
PBRM1_NT500	-0.12696	-0.8745
PBRM1_VHL	0.566615	-0.747461
PBRM1_TOP1	-0.317075	-3.06099
PBRM1_NT474	0.27498	0.281321
CLIP1_CDH1	-0.669789	-0.573084
CLIP1_NT296	0.229222	-0.120184
SAMD14_NT80	0.915211	0.634224
SAMD14_CDKN2A	0.665557	0.235417
NT167_NT167	-0.913768	-0.454933
NT167_NF1	-1.50022	-0.353883
NR1I3_TP53	0.560995	-0.367569
NR1I3_NT9	0.163628	0.56755
NT543_CAPZA2	-0.285125	0.0418703
NT452_RUNX1	0.0701696	-1.09947
NT452_NT452	-0.577896	-0.271722
IGF2BP2_CDKN2A	-1.27527	-0.249592
IGF2BP2_NT88	-0.661288	0.437411
PSMD4_SSBP1	-2.54469	-3.82135
PSMD4_NT817	0.216331	-0.794782
NT20_TP53	0.380127	0.825538
NT20_NT20	-0.130283	-0.0827288
NT238_NT238	-0.584927	0.177708
NT238_USP9X	-1.04094	-3.41671
NT47_TP53	-0.363692	-0.00639551
NT47_NT47	0.866686	0.134149
NT104_NT104	-0.262533	-0.941799
NT104_PTEN	0.983972	0.626889
PTK2_PTK2B	-0.312911	-0.989468
PTK2_NT239	-0.728725	-0.208176
NT752_FBXW7	-0.0714342	-0.163225
NT17_TP53	-0.201664	0.337473
NT17_NT17	0.356199	-1.41729
RBPJ_NOTCH1	0.238498	0.486333
RBPJ_NT851	-0.137318	0.252625
NT813_UBA2	-0.305432	-0.59467
NT503_VHL	0.24056	0.304676
HSP90AA1_HSP90AB1	-6.92922	-4.71525
HSP90AA1_NT432	-0.296829	-1.78079
HSP90AA1_NT513	-3.88889	0.160888
HSP90AA1_VHL	-1.70197	-0.25217
HSP90AA1_WEE1	-1.85739	-5.04989
HSP90AA1_NT496	-0.100184	-1.35275
HSP90AA1_NT539	-5.62053	-1.53094
HSP90AA1_PTEN	-1.41283	1.26726
NT550_SAFB2	-0.464039	-0.18072
MAFG_MAFK	0.0689973	-0.778169
MAFG_NT561	-0.259725	0.603026
NT782_RRM1	-0.311869	-3.23569
MYBL2_APC	0.659848	0.758418
MYBL2_NT162	0.867083	0.640592
NT363_NT363	-0.0452045	-0.336037
NT363_CDK9	0.3579	-6.53317
ERLIN1_ERLIN2	-0.628891	-0.38197
ERLIN1_NT628	0.585806	0.0696314
OR1N1_CDH1	-0.306498	-0.00939195
OR1N1_NT287	0.476457	0.135062
DUSP4_NT645	-2.31381	-2.97196
DUSP4_BRAF	-0.303282	0.784368
SLC20A2_CCAR2	-0.121886	-0.0957464
SLC20A2_NT231	-0.0591884	-1.45103
HLA-DPB1_NT338	-0.154207	-3.47695
HLA-DPB1_VHL	0.684755	-0.00955427
NT121_NT121	-0.468118	-0.344399
NT121_FAT1	-0.47575	-0.31228
IGDCC4_NT285	-0.162829	-0.597248
IGDCC4_CDH1	0.118742	-1.75581
NT633_SGTB	-1.8787	0.421015
NT166_NT166	0.378061	-0.875926
NT166_NF1	0.534976	-0.0592467
NT812_NFYC	1.58377	-1.19948
NT225_NT225	0.725775	0.447528
NT225_SLC25A37	0.0381856	0.423517
NT694_FBXW7	-0.0863158	0.273116
TNKS_NT598	-0.164535	0.322617
TNKS_TNKS2	-2.3063	-4.01008
C7orf31_FAT1	-1.38215	-1.15953
C7orf31_NT126	-2.11684	0.473196
NT747_PIK3R1	-0.0373609	-0.233127
NT97_NT97	-0.119512	-0.415859
NT97_CDKN2A	0.0714313	-0.345085
ASCC3_RPLP1	-3.55077	-3.90673
ASCC3_NT778	-2.39014	-5.46536
PIGB_FBXW7	-0.721857	0.844246
PIGB_NT681	-0.994414	-2.81557
COQ8A_NT586	0.905695	0.00680657
COQ8A_COQ8B	0.756298	-0.107585
FGF4_CDH1	0.267628	0.106446
FGF4_NT264	0.690334	0.122588
STX10_STX6	0.927628	0.966566
STX10_NT566	1.02631	1.27056
CR1_CSMD1	0.881085	0.885451
CR1_NT142	-0.199587	-0.370957
USE1_PPP2CB	0.395694	0.521276
USE1_NT317	0.625226	1.48631
NT800_WDR61	-3.0818	-0.382922
BRAT1_VHL	0.163388	0.550249
BRAT1_NT334	0.253034	0.763591
SPOCD1_NT240	-0.00281399	-0.732215
SPOCD1_RP1L1	0.881964	0.993752
OR13C8_CDH1	0.133335	-0.842282
OR13C8_NT262	-0.920215	0.328105
RARA_NCOR1	-1.88392	-3.86022
RARA_NT670	0.257567	-0.3653
VAMP1_VAMP2	0.916543	0.738223
VAMP1_NT597	0.0304013	0.136165
NR1H3_NCOR1	-1.73581	-2.08845
NR1H3_NT669	-0.390429	-0.654345
G3BP1_G3BP2	-2.44853	-1.30018
G3BP1_NT572	-1.18146	0.191048
CST9L_NOTCH1	0.730927	0.659918
CST9L_NT872	0.358736	-0.0779813
DLK2_NOTCH1	0.709057	1.0215
DLK2_NT871	0.706137	0.618015
NT575_SCAMP3	0.4748	-0.226221
PPIP5K2_SMARCA4	-2.57955	-2.54263
PPIP5K2_NT206	-1.62046	-0.289223
DAP3_NT215	-2.01396	0.428396
DAP3_KMT2B	-2.7408	-1.81219
SLC31A1_NT735	1.49608	2.12058
SLC31A1_PTPRD	-1.66425	-4.19562
NT179_NT179	0.947196	0.649498
NT179_LRP1B	1.13066	1.14511
NT43_TP53	-0.282828	-0.342088
NT43_NT43	-0.859582	-0.975197
CD7_PIK3R1	-1.6356	0.581835
CD7_NT740	0.36006	-0.522666
CLEC2B_NOTCH1	0.318366	0.50335
CLEC2B_NT857	-0.365371	0.203306
ATP1B3_EP300	-1.08206	-1.4979
ATP1B3_NT198	0.188704	-0.337742
PRIM2_NT808	-3.58738	-2.96464
PRIM2_UBA2	-2.88525	-4.54416
PLIN3_TP53	0.77208	0.870971
PLIN3_NT2	1.64932	1.87336
SSH2_TP53	0.304612	0.650231
SSH2_NT35	-0.570243	-0.158615
SSH2_DUSP8	0.103566	0.0490025
SSH2_NT518	0.241414	-0.304794
TMED4_TMED9	0.752753	0.404923
TMED4_NT568	-0.0146821	0.357825
NT378_NT378	0.987268	0.523745
NT378_FGFR3	0.423559	0.0604043
CDH2_NT331	-2.19608	-2.22065
CDH2_VHL	-3.29522	-3.47909
KDM5B_KMT2D	-0.00823695	0.530446
KDM5B_NT521	-0.620058	-0.379538
RELL1_CDH1	-1.45669	-1.80608
RELL1_NT284	1.08757	0.272324
NT728_PTPRD	0.0303548	0.267529
SCRN2_NT594	1.12584	1.01347
SCRN2_SCRN3	0.653561	0.707412
NT152_APC	-0.777262	-0.275416
NT152_NT152	-0.0223855	-0.102621
EXOSC4_ZCCHC9	-0.200249	-0.0327601
EXOSC4_NT844	0.662443	-0.677635
ARPC1A_ARPC1B	-0.771213	-0.788803
ARPC1A_NT556	0.0199503	-0.213511
NCBP1_NUDC	-4.19218	-2.54212
NCBP1_NT767	-0.42248	-1.39795
EFR3A_NT95	-0.384178	-0.0530427
EFR3A_CDKN2A	-0.185663	-0.724952
KRT1_NT100	0.0919541	-0.0867832
KRT1_CDKN2A	-0.188847	-0.118579
E2F3_NT133	-1.20964	0.0508245
E2F3_RB1	-1.09809	-0.434858
COA6_NT224	0.366936	-0.132525
COA6_POLQ	-0.0257902	0.1718
NT541_HDAC2	-0.951024	-0.69515
NT620_GGA1	1.06584	0.874824
NT161_APC	0.066207	0.606162
NT161_NT161	0.764984	0.455361
TEF_CREBBP	-5.72707	0.924478
TEF_NT188	1.25849	-0.151708
CREBBP_EP300	-6.08885	-7.17986
CREBBP_NT199	-1.49683	0.116822
NT640_ARID1A	-0.543533	0.0652462
LITAF_NT728	0.639586	0.835871
LITAF_PTPRD	-0.18145	-0.0416905
NT553_GIT2	0.283205	0.0593716
NT300_NT300	0.4487	0.0967184
NT300_KEAP1	1.08386	-0.0649725
CISD1_NT567	-0.15328	-0.21429
CISD1_CISD2	0.882503	1.08649
NT41_TP53	0.23462	-0.243206
NT41_NT41	-0.764071	-0.600146
SMARCC1_SMARCC2	-0.146863	-0.67831
SMARCC1_NT619	-0.0522181	-4.79116
NT287_CDH1	-0.653275	-0.329443
NT287_NT287	0.436395	-0.299592
NT37_TP53	-0.256257	0.0667936
NT37_NT37	-0.0802775	0.189367
NT731_PTPRD	0.388197	-0.00792414
NT262_CDH1	-0.111385	-0.182246
NT262_NT262	0.385319	0.253975
NT626_SPAG9	0.583433	0.067679
NT856_NOTCH1	-0.154254	0.347051
PCDHB16_NT718	-0.06037	1.06684
PCDHB16_PTPRD	-1.27526	-1.96287
NT627_DCUN1D5	0.510512	-2.14173
NFE2L2_NT15	0.139504	0.27324
NFE2L2_TP53	-0.104101	-0.202882
NT499_VHL	0.199731	-0.23374
NT499_NT499	0.482979	-0.140436
NT646_MAP2K4	-0.24333	0.882927
USP28_TP53	-0.162712	-0.00149047
USP28_NT20	0.314826	0.654545
SLC7A6OS_CDH1	-0.761588	-3.25231
SLC7A6OS_NT255	-1.51852	-1.8702
LRP10_LRP1B	1.5243	1.12479
LRP10_NT178	0.420365	-0.0852539
KCNE3_NT742	0.14911	0.247719
KCNE3_PIK3R1	0.709378	0.251516
HUS1_NT768	-0.075529	0.750289
HUS1_NT782	-2.60138	-0.113765
HUS1_TIPIN	-4.0625	-5.23265
HUS1_RRM1	-2.19841	-3.97087
HUS1_POLD1	0.649354	0.595065
HUS1_NT840	0.297365	0.524339
EMC2_FDPS	-0.285467	0.498537
EMC2_NT771	-0.0519376	0.210939
VEGFD_NT868	-0.450246	-0.00607098
VEGFD_NOTCH1	0.320741	0.431526
GOLGA1_NT274	0.145136	-0.715648
GOLGA1_CDH1	-0.356748	0.475886
PIK3CA_NT448	-0.157519	-0.726244
PIK3CA_RRM2	-0.00688883	-4.71332
NAV3_RB1	-0.0654891	0.637732
NAV3_NT132	0.23353	-0.432029
CUL1_FBXW7	-1.17927	-0.53894
CUL1_NT761	-0.618399	-4.15238
KRT75_CDH1	-0.106948	0.336726
KRT75_NT261	-0.194165	0.329859
PCDHA7_CDH1	0.0173063	0.523604
PCDHA7_NT250	0.134107	-0.0266343
DHODH_NT827	-0.442538	-0.323436
DHODH_HUS1	-4.85065	-1.41415
NCKAP1_APC	-2.9764	-3.05712
NCKAP1_NT152	-0.448054	-0.422626
NT603_PUM2	-0.466111	0.703681
NT170_HUWE1	-0.684786	-0.767588
NT170_NT170	0.0412455	0.418779
NT253_NT253	0.273514	-0.0280896
NT253_ALK	0.240517	0.05778
DCLRE1C_APC	-0.32249	-0.141297
DCLRE1C_NT150	-2.90532	-4.91768
PAPOLA_PAPOLG	-6.40056	-6.16943
PAPOLA_NT546	-3.29442	-1.68767
MED17_MED12	-1.32114	-2.81714
MED17_NT659	-1.35054	-5.97523
NT784_ZCCHC9	1.10925	-0.32088
NT825_PPP2R1A	0.753965	0.418598
RBL1_RBL2	-3.08774	-0.0242029
RBL1_RB1	-5.38678	1.248
RBL1_NT610	0.453123	0.311315
RBL1_NT128	0.862608	-0.364618
KIT_RPS6KB1	-2.94733	-4.14923
KIT_NT465	-1.42219	0.274388
KIT_TP53	-0.339341	1.30008
KIT_NT477	-0.964232	-0.632707
KIT_NT441	-1.02532	-0.577824
KIT_SMO	-0.662354	0.232168
HEYL_TP53	0.407614	0.103683
HEYL_NT23	0.0925009	0.204511
NT588_PNMA1	0.607156	0.443626
NT563_CCNT2	-0.729051	-1.34207
NT672_NCOR1	-2.83512	-1.19416
NT82_NT82	-0.652403	0.299573
NT82_CDKN2A	-0.686722	-0.149529
NT757_FBXW7	-0.375317	-3.15115
NT417_PIK3CA	-0.269661	-0.285971
NT417_NT417	-0.338084	-0.320525
NT233_FAM66E	0.340949	0.0141239
NT233_NT233	0.598682	0.634649
CMYA5_NT67	-0.0718276	-0.448339
CMYA5_CDKN2A	-0.480196	-0.20279
NT601_ANKRD13D	-0.45699	-0.72971
NT721_PTPRD	0.40239	0.586537
NT447_NT447	-0.211794	-0.531749
NT447_RRM2	-0.432202	-0.824088
NT345_MAP3K1	0.123466	-0.524422
NT345_NT345	0.381077	-0.0645839
NT608_DMXL2	-0.26906	-0.252353
SEC24A_NT564	0.301233	-0.55563
SEC24A_SEC24B	-0.893314	-3.13699
CEP192_SEH1L	-0.700915	-6.08658
CEP192_NT836	0.593648	-0.740576
TTC37_NT140	-0.410641	-0.929084
TTC37_ARID1A	-0.702443	-3.03037
FBXO45_FBXW7	-2.07342	-0.19853
FBXO45_NT757	-0.065917	-2.88161
ZNF705B_FAM66E	0.0503516	0.702481
ZNF705B_NT232	-0.209903	-0.583254
DIAPH1_TP53	0.552232	0.274051
DIAPH1_DIAPH3	0.437084	0.453879
DIAPH1_NT57	0.625988	-0.99973
DIAPH1_NT599	0.0222546	-0.309416
NT305_NT305	0.848693	0.0832093
NT305_STAG2	0.172765	-0.837225
MRE11_KMT2D	-0.440823	-5.75671
MRE11_NT111	-1.43887	-1.45536
NT289_CDH1	-0.110719	-0.958655
NT289_NT289	0.389273	0.185411
NT93_NT93	0.59149	0.997016
NT93_CDKN2A	0.582659	0.570206
NT127_RB1	-0.0367434	0.630017
NT127_NT127	-0.0403023	-0.0265508
PTTG1_UBA2	-0.950287	-2.4143
PTTG1_NT801	-1.38016	-1.66834
BOD1L1_NT820	0.107141	0.887923
BOD1L1_NT809	-0.398234	-0.501032
BOD1L1_WDR61	-0.642793	-0.106746
BOD1L1_LEO1	0.602618	-2.81497
FOXD4L6_NOTCH1	0.669418	-0.824061
FOXD4L6_NT862	-0.0412596	-1.2672
LEO1_PDRG1	-1.30402	0.0176387
LEO1_NT839	-0.847458	-0.629288
LEO1_NT777	-0.485297	-0.0458914
LEO1_NT764	-1.37813	-0.878996
LEO1_NT785	-0.570145	-0.85446
LEO1_NT843	-1.64017	-0.0870961
LEO1_RPL24	-3.09292	-5.40544
LEO1_NAMPT	-2.13379	-0.128246
LEO1_NT779	0.0715207	0.626719
LEO1_NT830	-0.722153	-1.34732
LEO1_NT812	0.265375	0.284693
LEO1_WDR61	-1.93333	-0.800288
LEO1_PMF1	-0.960754	-0.987597
LEO1_NT790	-1.23795	-0.611385
LEO1_PPWD1	-1.34604	-2.83692
LEO1_ZNF830	-0.918635	-0.79844
LEO1_RRM1	-3.74795	-1.45416
LEO1_SDHC	0.551723	-0.33396
LEO1_NT805	0.489159	-0.0711701
LEO1_NFYC	-0.136574	-3.04164
NT865_NOTCH1	0.92938	0.215209
NT641_KEAP1	-0.175552	-0.0484455
PIF1_FBXW7	0.833617	1.18736
PIF1_NT705	1.29085	0.769769
KRT4_TP53	0.48138	1.08321
KRT4_NT41	0.569815	0.0913116
FGFR3_FNTA	-0.761096	-2.52466
FGFR3_NT383	0.311996	-0.062923
FGFR3_VHL	0.307331	0.319188
FGFR3_NT493	0.412437	0.0257435
MRPL13_NT770	-0.556203	-0.0849659
MRPL13_MTBP	-0.189122	-2.26741
PTPN22_PTPRD	-1.07834	-2.89168
PTPN22_NT108	0.508415	0.714908
ROCK1_ROCK2	-2.58823	-0.574244
ROCK1_NT571	-2.35085	-0.090771
CFC1_NOTCH1	0.263149	0.236025
CFC1_NT859	0.0357161	-0.553376
NT847_NOTCH1	0.146701	0.501346
KRT32_NT16	0.0486089	0.191599
KRT32_TP53	0.106434	-0.363581
PSMD2_FBXW7	-3.37839	-5.20621
PSMD2_NT676	-3.70827	-8.26918
GMNN_TP53	-3.7906	-0.75314
GMNN_NT28	-1.51508	-6.27382
TRPS1_NT310	0.340544	0.468927
TRPS1_GATA3	-0.151502	0.180255
SYCE1L_NT90	1.21983	0.261546
SYCE1L_CDKN2A	-0.400586	-0.405967
NT91_NT91	-0.188926	0.446087
NT91_CDKN2A	0.0539518	0.379921
NT483_VHL	0.421751	-0.185947
NT483_NT483	-0.132234	0.619287
ALK_CDK9	-1.02805	-1.49029
ALK_NT360	0.262721	0.11532
CRX_FAT1	0.00191588	-0.433936
CRX_NT123	-0.268247	-0.88732
SIRPD_NT867	0.632427	0.328464
SIRPD_NOTCH1	0.613427	0.644562
PSMB3_FBXW7	-0.556652	-0.82586
PSMB3_NT679	-1.56419	-3.57217
HSD17B14_WWOX	0.804128	-0.0817837
HSD17B14_NT173	0.0595971	0.148261
NT509_VHL	0.0338752	0.365135
AFG3L2_NT804	-0.695067	-1.56143
AFG3L2_PITRM1	-0.546987	-0.951902
NT216_NT216	-0.101685	-0.351177
NT216_KMT2B	-0.472149	-1.23255
NT435_NT435	-0.335134	-0.656394
NT435_PTEN	0.396051	0.984584
PUM1_NT603	0.293231	-2.3098
PUM1_PUM2	0.14602	-0.267931
NT23_TP53	0.143286	-0.191771
NT23_NT23	0.627761	0.256725
NT304_NOTCH2	-0.210611	-0.132708
NT304_NT304	-0.116342	-0.146604
HSD17B10_HUWE1	-0.299634	-0.881298
HSD17B10_NT170	-0.209574	0.460807
[truncated: 1,123 more rows]

## Sheet: Ext Fig 3G
PC3M	LFC aCas12a	LFC eCas12a		0.632351
ARPC5_NT607	-0.214285	0.240569
ARPC5_ARPC5L	-0.450869	-1.68106
BUB3_CENPK	-5.9092	-4.9903
BUB3_SMAD4	-2.71786	-4.97774
BUB3_NT327	-8.20547	-4.95974
BUB3_NT818	-4.76791	-5.51499
GTF3C3_POLR3B	-6.04466	-8.15238
GTF3C3_NT838	-2.90597	-1.72293
PTPRJ_NT221	0.137232	0.481773
PTPRJ_NSD1	0.809321	0.248764
RPL35A_NT236	-2.71938	-2.60239
RPL35A_ADAM7	-3.183	-1.56035
OR7A5_TP53	-0.180291	-0.44284
OR7A5_CDH1	-0.482594	-0.314285
OR7A5_NT280	-0.475678	-0.818821
OR7A5_NT19	-0.331492	-0.650895
C9orf163_NT864	-0.020534	-0.200479
C9orf163_NOTCH1	0.0512688	0.0909121
NT389_NT389	-0.26277	-0.470651
NT389_IGF1R	-0.506016	0.21438
ARL8A_ARL8B	0.204948	1.22784
ARL8A_NT585	-0.312686	-0.0285659
NT316_NT316	0.770141	0.768438
NT316_GSR	0.792215	0.918298
NT849_NOTCH1	0.54792	0.958292
RYK_NT710	-0.194338	0.368318
RYK_PTPRD	0.920312	-1.08224
NT853_NOTCH1	0.0459051	0.470181
NT210_NT210	1.12709	1.09977
NT210_SMARCA4	0.322089	0.0206558
NT392_NT392	-0.588963	-2.23245
NT392_KDM5C	-1.01263	-0.0746462
NT751_FBXW7	0.472417	0.461694
NT358_NT358	0.0602601	-0.208591
NT358_CDH1	-1.26889	0.0883037
NT538_MAPK3	0.424919	-0.0248417
NT140_NT140	-0.169414	0.109569
NT140_ARID1A	-0.265036	0.454907
NT330_NT330	-0.411581	-0.48599
NT330_VHL	-0.344235	-0.332275
NT107_NT107	0.289768	0.679819
NT107_MTAP	0.0892493	0.203185
NT133_NT133	0.176073	0.630811
NT133_RB1	0.429532	-0.941718
NT822_NUDC	-0.950691	-1.25344
MYL12A_MYL12B	-1.65847	-9.06224
MYL12A_NT590	1.6813	1.73306
GOT1_GOT2	-0.471937	-0.701061
GOT1_NT582	0.236759	0.161942
NT415_NT415	0.228762	0.544396
NT415_PIK3CA	-0.246685	-0.434013
MED24_MED12	-2.30311	-5.24377
MED24_NT663	0.540966	-4.82343
NT92_NT92	0.264894	0.192842
NT92_CDKN2A	0.259557	-0.462487
LEMD2_FBXO25	0.227806	-1.7654
LEMD2_NT187	0.312492	0.038295
NAP1L1_NAP1L4	-1.06774	-0.00548736
NAP1L1_NT577	-0.28551	-0.616502
TFDP1_RB1	-0.317876	-0.252914
TFDP1_NT129	-0.57477	0.413485
METAP1_NT91	-0.773136	-1.11768
METAP1_CDKN2A	-0.78775	-2.52705
ATP6V1D_NT854	-3.36024	-0.691814
ATP6V1D_NOTCH1	-2.65632	0.818336
SEZ6L_PTPRD	0.00637267	0.337585
SEZ6L_NT737	-0.433356	-0.237043
TSG101_NT699	-1.80207	-0.177754
TSG101_FBXW7	-1.14886	-0.191715
GSDMB_NT79	0.0919594	0.44574
GSDMB_CDKN2A	0.635336	0.720903
RPS6KB1_NT450	-0.173747	0.309939
RPS6KB1_NT602	-0.0209888	-1.31916
RPS6KB1_NT506	-0.303404	-0.376717
RPS6KB1_VHL	0.276841	1.11991
RPS6KB1_RPS6KB2	-0.0184227	-1.05388
RPS6KB1_RRM2	-0.141509	0.864074
NT391_NT391	0.264672	-0.108232
NT391_IGF1R	-0.263945	-0.425605
NT763_FBXW7	-0.0494544	0.342759
FAM71B_CDKN2A	0.248601	-0.536204
FAM71B_NT76	0.189027	-0.564362
SUV39H1_NT18	0.465555	-0.924305
SUV39H1_TP53	0.608274	-0.334385
PPP4R2_NT342	0.143724	0.569342
PPP4R2_VHL	-0.909167	0.480303
NT268_NT268	0.534492	0.393259
NT268_CDH1	-0.780893	-0.480721
NT338_NT338	-0.1058	-0.512723
NT338_VHL	-0.915991	0.260172
NT102_NT102	0.109933	-0.443338
NT102_PTEN	-0.256983	0.926499
NT485_NT485	-0.128283	0.317581
NT485_VHL	-0.0741313	0.389815
HJURP_NT70	0.54012	-0.107134
HJURP_CDKN2A	-0.136177	-0.0749105
NT480_NT480	0.276169	-0.471778
NT480_TYMS	0.172042	-0.442742
LHX8_NT308	0.190434	-0.512847
LHX8_GATA3	0.0422659	0.44438
NT259_NT259	0.36534	0.699976
NT259_CDH1	-1.59102	-0.495363
MAPK10_NT650	-0.170337	0.799544
MAPK10_MAP2K4	0.765142	0.137215
CENPK_NT787	-0.108905	-3.78955
CENPK_NT828	-1.19046	-2.53951
CENPK_PPP2R1A	-0.935461	-1.68841
CENPK_NT766	-2.64618	-3.22257
CENPK_WDR61	-5.24381	-6.01259
CENPK_PMF1	-2.63992	-6.60093
CENPK_NT825	-0.46613	-2.27542
CENPK_PPWD1	-5.90812	-4.29638
CENPK_NT765	-0.178739	-1.3726
CENPK_ZWINT	-1.2899	-3.19031
NT398_NT398	0.0546101	0.373767
NT398_MAP2K1	3.13798	3.34336
NT495_NT495	-0.317121	0.334817
NT495_VHL	-0.118632	-0.302589
NT116_NT116	-0.615191	-0.240679
NT116_KMT2D	-0.0820336	-0.753831
TLR6_TP53	1.54365	0.356175
TLR6_NT12	0.720265	0.0941536
SNRPD2_FBXW7	-2.08915	-9.76793
SNRPD2_NT688	-1.871	-5.76508
NT750_FBXW7	0.470787	0.487271
NT4_NT4	0.0741674	0.00267594
NT4_TP53	0.736525	-0.137245
NT544_KDELR2	0.446843	-0.476059
NT404_NT404	0.530808	0.67414
NT404_MSH6	0.0566994	-0.212694
CLDND1_NT713	-1.80535	-1.53973
CLDND1_PTPRD	0.542667	0.079875
CLEC4E_TP53	0.86357	0.549692
CLEC4E_NT14	0.64966	-0.617754
MAP3K3_NT648	-0.123366	-0.507633
MAP3K3_MAP2K4	0.175894	1.01052
DCUN1D4_NT627	-0.236829	-0.100576
DCUN1D4_DCUN1D5	0.322482	-0.704271
MYCBP2_NT750	0.369519	-0.0260948
MYCBP2_FBXW7	1.02903	0.0920345
TMEM123_CDKN2A	0.62138	-0.157637
TMEM123_NT73	0.253872	0.667818
AURKA_SMARCA4	-4.21097	-7.97134
AURKA_NT205	-1.85806	-2.16382
AURKA_NT842	-5.02464	-5.82159
AURKA_RPL35	-6.96258	-7.68618
AURKA_UBA2	-7.18183	-4.96011
AURKA_NT826	-7.53026	-3.91889
RASGRF2_NT182	0.540042	0.626252
RASGRF2_LRP1B	0.876389	0.303727
BICC1_NT121	0.00327009	-0.189883
BICC1_FAT1	-0.408415	-0.0999798
TCF7L2_APC	0.566972	-0.0979748
TCF7L2_NT155	-0.0514476	0.120182
OR7C2_TP53	1.10087	-0.0668046
OR7C2_NT10	0.0221217	-0.385565
CHEK2_NT397	-0.798176	-0.54553
CHEK2_ERBB2	-0.10933	-5.28116
CHEK2_NT376	-0.87249	0.614712
CHEK2_KMT2D	0.905725	-1.22187
KDM6A_NT404	0.726316	0.893169
KDM6A_MSH6	0.394285	-0.206457
KDM6A_NT309	0.135	-0.88325
KDM6A_NT433	0.858985	0.190008
KDM6A_GATA3	0.106367	0.378583
KDM6A_PTEN	-0.0660443	0.335434
RC3H1_NT576	-0.00734359	-0.272157
RC3H1_RC3H2	-1.79567	1.02173
NT794_SKA3	-1.95581	-1.58999
DCTN4_NT834	-0.548004	-0.602786
DCTN4_LEO1	-0.725535	-0.639771
RBL2_RB1	0.285617	1.10724
RBL2_NT127	0.0990802	0.762443
SMAP1_SMAP2	0.578731	0.00551627
SMAP1_NT581	-0.328644	-0.418649
KYAT1_KYAT3	1.49775	1.21549
KYAT1_NT591	-0.719966	0.549575
NT725_PTPRD	-0.43407	1.3876
NT235_NT235	-0.660007	-0.172858
NT235_ADAM7	-0.0683401	-2.52769
NT768_TIPIN	-2.53038	-2.06574
NT465_NT465	-0.268029	-0.178808
NT465_SMO	-0.16779	-0.352287
NT604_MARK4	-0.429005	-1.38688
NT576_RC3H2	0.134064	-0.0743753
UGGT1_NT580	0.371017	0.38846
UGGT1_UGGT2	-0.238362	0.157241
NT743_PIK3R1	-0.202651	0.560369
NT211_NT211	-0.369842	-1.17487
NT211_SMARCA4	-0.684813	0.0337653
NT181_NT181	0.0912741	-0.38389
NT181_LRP1B	0.187509	0.39986
S1PR4_CDH1	-0.423714	-0.0504819
S1PR4_NT273	0.408259	0.215178
ACTR6_ATM	-0.115536	-0.830828
ACTR6_NT183	-1.21248	-0.559295
TRAPPC1_NT685	-3.61221	-10.3883
TRAPPC1_FBXW7	-5.73621	-5.30231
NT169_NT169	-0.789185	-0.404031
NT169_HUWE1	-0.432174	-0.582029
NT77_NT77	0.131542	0.118489
NT77_CDKN2A	0.350044	-0.177603
NT84_NT84	-1.04915	-0.728495
NT84_CDKN2A	0.49267	0.282444
NT724_PTPRD	0.454654	1.09844
ATP6V0A1_NT557	-0.180981	0.098665
ATP6V0A1_ATP6V0A2	-1.69754	-1.4696
NT191_NT191	-0.394467	0.625025
NT191_KMT2A	-0.810715	-2.07099
CDK19_MED12	-0.164484	-2.45047
CDK19_NT664	0.527058	0.688862
TINF2_NT336	-0.288745	-1.44821
TINF2_VHL	-0.376588	-0.036672
N4BP2_NT177	-0.617855	0.610607
N4BP2_IFNA4	-0.198831	-0.0264587
VPS4B_SMAD4	-1.04883	-1.68817
VPS4B_NT319	0.621601	-0.14175
NT793_PMF1	-2.38029	-2.31877
MKNK1_MKNK2	0.611201	-0.0518339
MKNK1_NT634	0.681281	-0.35151
LILRB5_CDKN2A	0.577095	0.868371
LILRB5_NT75	0.248992	0.0787524
MAP3K1_NT647	-0.166304	0.0324126
MAP3K1_VHL	-0.0721553	0.591461
MAP3K1_NT499	-0.527585	-0.126853
MAP3K1_MAP2K4	-0.0280069	0.523337
AP1B1_NT552	0.797814	0.104784
AP1B1_NT106	0.190941	0.257274
AP1B1_PTEN	0.612925	0.58122
AP1B1_AP2B1	-0.25731	0.126084
NT795_CEP192	-1.51612	-1.72862
NT684_FBXW7	0.450453	-0.0654156
NT783_AURKA	-7.19799	0.162665
NT25_NT25	-0.469041	-2.7609
NT25_TP53	0.263377	-0.418132
NT733_PTPRD	0.544066	0.599142
NT221_NT221	0.566509	0.480373
NT221_NSD1	0.237605	-0.174583
NT246_NT246	0.283248	-0.166958
NT246_LPAR6	0.667868	0.670408
NT671_NCOR1	-1.00523	-2.1857
NT223_NT223	-0.097894	-0.401251
NT223_FOCAD	-0.0533079	0.668382
NT854_NOTCH1	0.357462	0.762996
NT850_NOTCH1	0.621206	0.782272
NT16_NT16	-0.11955	-0.0325359
NT16_TP53	0.861188	0.124453
NT745_PIK3R1	0.220782	0.203715
NT450_NT450	0.375641	-0.53671
NT450_RRM2	-0.676424	-1.74909
NT346_NT346	0.413244	0.324276
NT346_PAPSS2	0.012166	0.145144
NT95_NT95	0.741259	1.11896
NT95_CDKN2A	0.910221	0.138393
NT219_NT219	0.555393	-0.47261
NT219_NSD1	0.00330202	0.501803
NT18_NT18	0.831957	0.775761
NT18_TP53	1.38513	0.309204
NT863_NOTCH1	0.357323	-0.0285325
NT674_NCOR1	-0.693984	-0.240695
NT839_PPWD1	-1.71503	-2.55872
NT203_NT203	0.0715329	0.0411881
NT203_SMARCA4	-0.374358	-0.392038
NT117_NT117	-0.649196	0.143211
NT117_KMT2D	-1.42588	-0.444395
NT742_PIK3R1	0.128544	-0.285031
NT159_NT159	-0.774444	0.283988
NT159_APC	-1.96508	-0.770673
NT124_NT124	-0.0432188	0.471311
NT124_FAT1	-0.348363	-0.150793
NT288_NT288	-0.264282	0.194934
NT288_CDH1	-1.57516	-0.277845
NT226_NT226	0.797496	0.382499
NT226_MCPH1	-0.722421	-1.07427
NT158_NT158	-0.242059	-1.60047
NT158_APC	-0.272611	-0.224577
NT292_NT292	0.108012	-0.404523
NT292_CDH1	-0.50624	-0.336569
NT397_NT397	-0.342703	-0.194825
NT397_KMT2D	-0.34595	-2.0888
NT1_NT1	0.270497	0.328339
NT1_TP53	1.20583	0.732395
GEMIN4_GTF2H4	-3.35311	-2.654
GEMIN4_NT775	-3.32786	-3.4851
NT502_VHL	-0.703932	-0.189182
NT787_ZWINT	0.0593058	-0.145521
NT339_NT339	0.304949	0.0797285
NT339_VHL	-0.676451	-0.0328447
NT119_NT119	0.68452	-0.194023
NT119_KMT2D	-1.16549	-2.06459
FDPS_APC	-0.320844	-2.43058
FDPS_NT789	-0.797468	-6.06817
FDPS_HUS1	-4.78205	-3.21843
FDPS_NT642	-1.30026	-1.63276
FDPS_UBA2	-2.96209	-1.60034
FDPS_NT780	-1.41939	-1.4315
NT444_NT444	-0.260755	-0.503518
NT444_RRM2	-1.38119	-1.19558
NT690_FBXW7	0.283941	0.211602
NT827_HUS1	-0.178466	0.18255
NT686_FBXW7	0.125049	-0.480213
NT160_NT160	0.92788	0.470504
NT160_APC	-0.228064	-1.91236
NT481_NT481	-0.16535	-0.0954924
NT481_VEGFA	0.411637	-0.0755216
NT820_LEO1	-0.184023	0.181396
NT323_NT323	0.934948	1.03981
NT323_CHD8	-0.216901	-0.465247
NT100_NT100	-0.52678	-0.118047
NT100_CDKN2A	0.420382	0.355746
NT265_NT265	-0.270075	-0.263312
NT265_CDH1	-0.646609	-0.253683
NT685_FBXW7	0.30766	1.15703
GPX4_NT332	0.0103554	0.234563
GPX4_NT523	-0.0001921	-0.15356
GPX4_PB1	-0.643941	-1.2916
GPX4_VHL	-0.772718	-0.984916
GPX4_TXNRD1	-0.26651	-0.703153
GPX4_NT643	-0.131978	0.191404
RAD52_NT159	-0.408999	-0.213943
RAD52_APC	-0.0214102	-1.67935
NT424_NT424	0.0295947	0.390927
NT424_PRKDC	-0.785528	-0.483003
NT528_VHL	-0.928452	0.336662
RBM12B_NT244	-1.50356	0.846108
RBM12B_AMER1	0.753696	-1.22127
NDFIP1_NDFIP2	1.06774	0.661027
NDFIP1_NT613	0.377015	0.647386
CYP2W1_EP300	0.042136	0.344484
CYP2W1_NT200	-1.41555	-1.16669
NT607_ARPC5L	0.128872	-0.43028
NT484_NT484	-0.249099	-0.128279
NT484_VHL	-0.65504	-0.227003
ADA_FBXW7	0.709208	0.59192
ADA_CHEK1	-0.130069	-6.22001
ADA_NT426	0.0478737	-0.169001
ADA_NT696	0.978365	0.900174
ADA_NT365	-0.15451	0.648077
ADA_PTEN	0.148069	1.29051
CR1L_NT144	0.0983534	-1.16546
CR1L_CSMD1	-0.604513	0.762102
CHD1_NT554	-1.04674	-1.04162
CHD1_CHD2	-0.956647	-1.69097
NT600_TBC1D22B	-0.996819	0.11062
PCDHB1_NT731	0.141439	-0.510102
PCDHB1_PTPRD	0.933863	-0.226584
NT411_NT411	0.204644	0.0914067
NT411_PBRM1	-0.434257	0.719304
NT297_NT297	0.158036	0.245805
NT297_CDH1	-0.731874	-1.28621
FASTKD5_KMT2B	-1.06231	0.164952
FASTKD5_NT217	0.417361	-0.320236
MAPK8_NT651	0.222183	0.341219
MAPK8_MAP2K4	0.298788	1.16539
HGF_NT863	0.52894	0.539336
HGF_NOTCH1	0.170791	0.458558
HDAC6_NT391	0.166794	0.771858
HDAC6_NT411	0.378151	0.856218
HDAC6_IGF1R	0.167617	1.22964
HDAC6_KDM5C	0.260322	0.552195
HDAC6_NT418	0.208805	1.07637
HDAC6_NT394	0.24292	0.55321
HDAC6_PBRM1	0.123099	-0.173828
HDAC6_PIK3CA	-0.0986728	0.690227
NT455_NT455	-0.10834	-0.507475
NT455_SMAD4	-0.821952	-0.533707
MED13_MED12	0.238176	-0.662958
MED13_NT656	0.297047	-0.354904
MED13_MED13L	-0.176009	-1.29425
MED13_NT615	-0.247428	-0.371739
TLR3_NT265	-0.0617715	0.401314
TLR3_CDH1	-0.318584	0.616711
SESN1_SESN2	0.545514	-1.51173
SESN1_NT612	-0.862519	-1.5711
DYNC1LI1_DYNC1LI2	-1.74879	-1.54644
DYNC1LI1_NT565	-0.842924	-0.311607
MTMR3_MTMR4	-0.595506	-0.676276
MTMR3_NT559	0.0868266	0.116721
PAPSS1_NT346	-0.0909441	-0.448716
PAPSS1_PAPSS2	0.460584	-0.769512
AMOTL2_TP53	1.18495	0.375634
AMOTL2_NT48	0.9959	1.00466
PSMG1_NT271	-0.963389	-0.259485
PSMG1_CDH1	-0.56048	-0.580424
NT182_NT182	0.629193	0.467183
NT182_LRP1B	0.455028	0.52135
MAF_NOTCH1	0.475094	0.33582
MAF_NT186	1.13924	0.0229289
RBX1_FBXW7	0.323821	-1.83651
RBX1_NT759	-0.497249	-7.25595
NT56_NT56	-0.336633	0.319519
NT56_TP53	0.943058	0.199
NT438_NT438	-0.03266	-0.121408
NT438_RB1	-0.105206	-1.41158
NT777_SDHC	0.625406	-0.201375
NT797_PTTG1	-0.239955	-2.08404
SRPX_NT147	0.592603	1.05187
SRPX_CSMD1	-0.574267	0.116067
TSPYL5_STAG2	0.466436	-0.622704
TSPYL5_NT306	-0.127106	-0.108374
APC_SMARCB1	-2.57233	-1.09759
APC_NT458	-0.0740432	-1.78454
APC_NT361	-0.470324	-0.43751
APC_VHL	-0.0505816	0.0696383
APC_NT483	-0.725568	-0.468183
APC_CDK9	-0.402997	-5.93048
SELL_TP53	0.415816	-1.08971
SELL_NT42	0.172414	0.455508
SELL_CSMD1	-0.363458	1.4129
SELL_NT145	0.443305	-1.66062
NPFF_CDKN2A	0.485462	0.28906
NPFF_NT69	-0.477983	-0.951177
SMARCB1_NT508	-0.553099	-2.14577
SMARCB1_VHL	0.0291686	-0.172485
CCDC107_NT68	0.00873455	-0.341394
CCDC107_CDKN2A	0.763535	0.566992
NT468_NT468	-0.183938	0.209195
NT468_TOP1	-1.73483	-1.05449
BRCA2_NT392	-2.13351	-1.68597
BRCA2_HDAC6	-0.149027	-0.427047
BRCA2_SMARCB1	-1.7857	-2.06311
BRCA2_NT387	-0.921225	-1.10819
BRCA2_NT362	-0.139502	-0.222287
BRCA2_KDM5C	-0.619034	-1.08222
BRCA2_NT459	-1.55551	-1.70739
BRCA2_CDK9	-4.43891	-7.64488
TIA1_TIAL1	-1.78021	-6.7459
TIA1_NT533	-1.80659	0.100947
TBC1D22A_NT600	0.143122	0.680838
TBC1D22A_TBC1D22B	-1.00167	-0.401166
MPPE1_EP300	0.0321399	-2.42565
MPPE1_FBXW7	0.328013	0.55682
MPPE1_NT678	0.618134	0.687345
MPPE1_NT197	-0.03522	0.304511
NOP2_FBXW7	-1.91297	-0.341122
NOP2_NT689	-2.35055	-1.14053
NT848_NOTCH1	0.398036	0.480116
GTF2H4_SCO1	-5.87496	-0.0181133
GTF2H4_NT841	-3.01909	-0.948366
MAPK9_MAP2K4	1.00432	0.043604
MAPK9_NT652	0.219993	0.943732
DNAJA1_NT548	0.103862	0.560622
DNAJA1_DNAJA2	-0.464081	-0.0894293
JAK2_PIK3R1	-0.143726	0.712686
JAK2_NT419	0.268052	-1.56322
BAG6_NT122	-0.705535	-0.216281
BAG6_FAT1	0.0581846	-1.31345
CRYGB_LOC100506422	0.0274555	0.316469
CRYGB_NT312	0.0927407	0.651895
GAK_FBXW7	0.12022	-0.274648
GAK_NT675	-0.766007	-0.196865
NUP50_TP53	-0.209685	-0.886623
NUP50_NT22	-0.0449083	-0.988143
GTF2F2_NT246	-2.03258	-6.64978
GTF2F2_LPAR6	-2.95221	-5.25929
KLF5_NT99	0.384052	0.388619
KLF5_CDKN2A	0.461165	-0.143164
NT274_NT274	0.141515	0.45712
NT274_CDH1	-1.07132	-0.127508
PCDHGB2_TP53	0.683431	-0.25289
PCDHGB2_CDH1	-0.522573	-0.163766
PCDHGB2_NT43	-0.137615	-0.511727
PCDHGB2_NT251	0.900492	0.276491
NT112_NT112	-0.209776	0.228242
NT112_KMT2D	-1.06992	-2.45641
NT332_NT332	-0.026072	-0.0329849
NT332_VHL	-0.424658	0.0204817
MSC_CDH1	-0.460929	-0.336342
MSC_NT249	-0.978934	-0.201121
SPIRE2_CDH1	-0.916293	0.205022
SPIRE2_NT281	-0.179149	0.135443
NT208_NT208	-0.532255	-1.42388
NT208_SMARCA4	-0.482819	-0.946569
PDGFRA_NT501	-0.288753	0.152322
PDGFRA_NT475	0.715347	0.0563593
PDGFRA_VHL	-0.178578	0.246941
PDGFRA_NT447	-0.192824	-0.448281
PDGFRA_TOP1	-1.2566	-0.264399
PDGFRA_RRM2	-0.579115	-0.108321
PCDHGA6_TP53	0.498843	0.0106137
PCDHGA6_PTPRD	1.10782	-0.393111
PCDHGA6_NT11	-0.157209	0.0120424
PCDHGA6_NT732	0.611199	-0.0164294
NT244_NT244	-0.616003	-0.287903
NT244_AMER1	-0.550176	-0.420404
NT220_NSD1	0.31913	-0.0616206
NT220_NT220	-0.010517	-0.509905
ZNF696_MYOM2	-0.381722	0.503148
ZNF696_NT193	0.236754	-0.531575
TRAF2_FBXW7	0.824915	1.09516
TRAF2_NT748	0.416962	0.887113
IGFL3_NOTCH1	0.481462	0.548555
IGFL3_NT858	0.205202	-0.0264518
FAM210A_APC	-0.912348	-0.989334
FAM210A_NT151	-1.09135	-1.28266
NR0B2_NT8	0.677034	0.303035
NR0B2_TP53	1.49823	0.129142
ATMIN_NT81	0.0881816	0.979852
ATMIN_CDKN2A	0.555533	1.67275
GNAI3_SMARCA4	0.953993	0.87121
GNAI3_NT207	0.643833	0.607891
MED1_MED12	-0.633693	-0.175034
MED1_NT788	-0.0544737	-0.720514
MED1_TAF2	-1.14383	-2.10103
MED1_NT655	-0.476361	-0.65778
UCK1_MYOM2	0.689544	1.41169
UCK1_UCK2	0.444552	0.440161
UCK1_NT593	0.927602	0.754244
UCK1_NT194	0.534211	0.678858
SIN3A_NCOR1	-4.15403	-2.53649
SIN3A_NT672	-2.43439	-0.0908163
BIN3_FBXW7	0.845264	1.09725
BIN3_NT692	0.80701	-0.0917669
TP53BP1_TP53	0.979246	-0.287217
TP53BP1_NT62	0.914341	-1.18085
POLR2K_NT117	-5.1576	0.239643
POLR2K_KMT2D	-1.76091	0.0409037
WNT2_NT870	0.1364	0.531404
WNT2_NOTCH1	0.584465	0.813265
TCF12_NT618	0.449744	0.225193
TCF12_TCF3	0.070357	1.19555
PPP3CC_RB1	0.171473	0.398716
PPP3CC_NT138	-0.550125	0.123811
TSFM_KMT2B	0.199676	0.508733
TSFM_NT213	-0.68786	-0.124203
CTDNEP1_NT101	0.111858	-0.542118
CTDNEP1_PTEN	-0.0916323	0.11199
DCHS2_NT292	0.544096	0.145575
DCHS2_CDH1	-0.0640051	-0.903626
MCF2_CDH1	-0.435363	0.806555
MCF2_NT263	0.110499	-0.404824
MED28_FBXW7	-1.46263	0.594272
MED28_NT754	-2.17658	-0.561418
EEFSEC_NT522	0.36562	0.320143
EEFSEC_NT527	-0.45101	-0.59946
EEFSEC_PB1	-0.116266	-1.0702
EEFSEC_VHL	-0.792884	0.557317
HAS2_TP53	0.482912	0.0781872
HAS2_NT63	-0.647913	-0.500802
MAP3K9_MAP3K10	0.541891	1.40301
MAP3K9_NT622	0.445483	-0.815398
INTS10_NT234	-0.463481	0.385006
INTS10_PSD3	0.0187836	-5.25358
NT699_FBXW7	0.889422	-0.311909
NIPAL1_PTPRD	0.288382	0.9227
NIPAL1_NT730	-0.720243	-0.627535
SMAD4_NT517	-0.59998	-0.542496
SMAD4_WEE1	-0.307644	-3.2247
ERBB2_NT467	-0.549054	0.412197
ERBB2_NT445	0.289043	-1.13125
ERBB2_SRC	0.427487	-0.122436
ERBB2_NT471	-0.252058	-0.608072
ERBB2_TOP1	-1.77976	-0.470163
ERBB2_RRM2	-0.424616	-0.380472
CDK12_LEO1	-1.00352	-2.51967
CDK12_NT814	-3.01222	-1.11679
NT15_NT15	0.455634	0.578355
NT15_TP53	0.82552	0.276861
NT586_COQ8B	0.091222	0.333595
VPS37A_CNOT7	-4.21819	-3.16775
VPS37A_NT247	-1.07239	-2.25096
TRAF4_TP53	0.811597	0.524356
TRAF4_NT36	0.604788	0.392598
OPALIN_NT719	0.533652	0.816132
OPALIN_PTPRD	0.187697	0.629466
LEMD3_NT105	-0.0034235	-0.473593
LEMD3_PTEN	1.19562	0.211428
PDS5B_KDM6A	0.183311	-1.39242
PDS5B_NT228	0.328104	0.0176747
DCPS_TP53	0.148132	-1.00096
DCPS_NT638	-1.49533	-0.299328
DCPS_NT639	-0.259663	-0.129957
DCPS_FHIT	-0.452628	0.210379
BACH1_NT299	-0.104662	-0.164886
BACH1_KEAP1	-0.608577	-1.2643
LRP8_CREBBP	0.197331	-0.951566
LRP8_NT190	0.0354353	-0.552919
KRT78_TP53	0.840787	0.0483411
KRT78_NT5	0.0256412	-0.276544
ZIC5_TP53	1.24896	0.649568
ZIC5_NT24	0.540312	0.227417
NT8_NT8	-1.03721	-0.745589
NT8_TP53	0.362711	-0.0104266
NSMCE1_NT813	0.28834	0.758474
NSMCE1_UBA2	-2.15571	-1.17287
TOR1A_NT558	1.42298	1.21539
TOR1A_TOR1B	-0.634166	0.401874
NT271_NT271	-0.355486	-0.656175
NT271_CDH1	-1.10138	0.117364
CBX3_NT625	-3.8572	-0.994403
CBX3_CBX5	1.22925	-3.867
OR10J5_TP53	1.41941	-0.340471
OR10J5_NT46	0.990419	0.298601
NT497_NT497	0.120361	0.0810888
NT497_VHL	-0.71535	-1.35587
NT789_HUS1	-1.72591	-2.87239
NT701_FBXW7	-0.184238	0.055904
NDFIP2_CDH1	-0.354308	0.326373
NDFIP2_NT270	0.336221	0.944132
NT349_KDM3B	1.043	0.743999
NT349_NT349	0.596453	0.581107
NT429_NT429	0.427479	-0.356454
NT429_PTEN	0.554749	0.839323
NT258_NT258	0.328027	0.160208
NT258_CDH1	-0.661533	-0.305546
NT44_NT44	-0.0973845	0.249814
NT44_TP53	0.908513	0.396973
NT376_ERBB2	-0.0953654	-0.539943
NT376_NT376	-0.270498	-0.967629
NT157_APC	-1.19004	-1.43501
NT157_NT157	0.415564	0.384851
KRT20_CDH1	-1.00643	-0.992406
KRT20_NT276	-0.6923	-1.26314
CDK1_LEO1	-5.99422	-1.94233
CDK1_NT786	-8.72653	-9.45012
GNL3_NT89	-2.0051	-7.9827
GNL3_CDKN2A	-1.3916	-1.51664
NT85_NT85	0.120803	0.59502
NT85_CDKN2A	0.657112	1.12236
NT386_NT386	-0.0909055	-0.996991
NT386_HDAC2	-0.112805	-2.48547
TPD52_CDH1	-0.358082	-1.49538
TPD52_NT254	0.334991	0.26018
NT828_WDR61	-1.2233	-1.63105
NT771_FDPS	-0.279955	-1.0368
NT367_NT367	-0.528364	-0.0625677
NT367_CHEK1	-1.4696	-5.3034
MASTL_NT797	-3.87061	-7.86466
MASTL_PTTG1	-2.081	-3.90366
MED14_MED12	-2.03703	-7.53889
MED14_NT657	-2.34733	-3.05824
NT387_HDAC6	0.0659516	-0.998752
NT387_NT387	-0.476992	-0.466289
NT710_PTPRD	1.32032	1.63317
GRHPR_NT223	-0.554115	-0.401453
GRHPR_FOCAD	-0.445875	0.406149
LONP1_NT806	0.273484	-0.736672
LONP1_PITRM1	-0.181487	-1.20729
B2M_TP53	1.16555	-1.01261
B2M_NT59	-0.486815	-0.479297
METAP2_RPL36A	-1.15784	-1.33979
METAP2_NT776	-1.16746	-2.96656
NT285_NT285	0.0215058	-0.214046
NT285_CDH1	-0.646717	-0.66837
NT448_NT448	0.179003	0.114383
NT448_RRM2	-1.65884	-0.441666
NT144_NT144	-0.206655	-0.277495
NT144_CSMD1	-0.16228	0.0908589
NT524_PB1	-1.42295	-0.568687
NT420_NT420	0.43587	0.380063
NT420_PRKDC	-0.939031	-0.75512
NT139_RB1	0.445111	0.456366
NT139_NT139	-0.0405772	-0.644782
NT713_PTPRD	0.963749	-1.09143
ROR1_SMARCB1	0.452444	-0.24389
ROR1_NT505	-0.0972234	-0.442085
ROR1_NT461	0.254592	-0.438508
ROR1_VHL	-0.459776	0.288883
ROR1_TOP1	-1.25831	0.238371
ROR1_NT476	-0.427122	0.0438095
NT823_WDR61	-0.549588	-0.550298
NT147_NT147	-0.388538	-0.298011
NT147_CSMD1	-0.171695	-0.881781
NT314_NT314	0.276687	0.745779
NT314_WRN	1.16828	1.56568
NT873_NOTCH1	0.730338	0.832319
NT668_NCOR1	-0.599582	0.0225724
NT602_RPS6KB2	-0.235573	-0.812007
NT860_NOTCH1	0.953297	1.32329
NT651_MAP2K4	-0.652077	0.0440525
NT505_VHL	-0.177825	-0.329844
NT198_EP300	-0.495228	-0.686054
NT198_NT198	0.391388	0.571158
NT809_WDR61	-3.83487	-2.74848
NT375_ERBB2	-0.0518676	0.505242
NT375_NT375	-0.187132	0.267735
NT184_NT184	0.236676	-0.0321784
NT184_ATM	0.713654	-0.429158
OGDH_NT118	-5.35541	-1.91341
OGDH_KMT2D	-1.2963	-4.65566
NT558_TOR1B	0.536409	0.184812
NT336_NT336	0.032619	0.206504
NT336_VHL	-0.646146	0.773283
NT609_ARID1B	-1.70035	0.344446
NT542_CSNK2A2	0.365728	0.182312
NT192_NT192	-0.114081	-0.0922102
NT192_EPHA3	0.0993068	0.0546026
NT200_EP300	-0.423399	-0.940478
NT200_NT200	0.0331792	0.0674408
SBNO1_KMT2D	-4.56909	-1.73779
SBNO1_NT110	-5.71524	-0.47081
NT536_GSK3B	0.0142933	-0.0901688
ZKSCAN3_NT621	0.380299	0.559169
ZKSCAN3_ZKSCAN4	0.497486	0.638523
PYCR1_PYCR2	0.126632	-0.425003
PYCR1_NT587	0.617647	0.0243904
CDH11_CDH1	-0.400299	-0.957181
CDH11_NT278	-0.155463	-0.677303
NT614_AP2A2	-0.814926	-0.260261
STT3A_SMAD4	-0.335457	-0.40045
STT3A_NT324	0.054251	0.332049
STT3A_NT87	0.330791	0.308182
STT3A_CDKN2A	0.48204	0.555562
NT229_NT229	0.275982	0.0756431
NT229_DEFB4B	0.386303	-0.0457051
NT118_NT118	-0.563865	0.0397512
NT118_KMT2D	-0.87804	-0.708357
RING1_RNF2	0.519104	0.135674
RING1_NT637	0.329849	0.62877
TP53_FBXW7	1.322	-0.0243257
TP53_NT758	1.33589	0.79856
FAM117B_NT623	0.384547	0.260638
FAM117B_GLCCI1	0.591697	-0.101957
ILF3_TP53	-2.19148	-1.84637
ILF3_NT51	-2.23805	0.270623
BCL7A_CDH1	-0.168724	-0.319492
BCL7A_NT298	-0.09001	0.270879
GATA6_APC	-0.3564	-0.549296
GATA6_NT157	-1.3372	-0.62294
CDK6_NT379	-1.34578	-1.95614
CDK6_VHL	-0.637535	-0.904976
CDK6_FGFR3	-0.0191457	-0.605836
CDK6_NT490	-1.35291	-1.70912
NT578_YY1AP1	-0.108815	0.222265
SC5D_FBXW7	0.466945	-0.539866
SC5D_NT695	-0.508355	-0.582018
NT24_TP53	1.32816	0.327548
NT24_NT24	0.0461965	0.522932
THOC7_TP53	-0.9439	-1.46722
THOC7_NT50	-8.31674	-9.04033
NT716_PTPRD	0.706378	0.887581
HDAC1_NCOR1	0.394811	0.248021
HDAC1_NT665	0.148341	0.536545
HDAC1_NT541	-0.0338216	0.0592739
HDAC1_NT347	0.691094	0.0852675
HDAC1_HDAC2	-1.78115	-3.04006
NT460_SMARCB1	-0.908265	-3.77747
NT460_NT460	0.254435	-0.0120264
HSD17B2_WWOX	0.50495	-1.65835
HSD17B2_NT172	-0.0994407	-0.349115
ALOXE3_TP53	0.723208	1.41275
ALOXE3_NT32	0.364495	0.811905
NT810_LEO1	-0.660588	0.334119
NT168_NT168	-0.302959	0.283619
NT168_IFNA6	0.585138	0.590364
CCNK_LEO1	-1.33746	-8.91415
CCNK_NT803	-1.19707	-0.838101
NT613_NDFIP2	0.686562	-0.319635
NT109_NT109	0.542194	0.141335
NT109_PTPRD	0.319613	0.551809
NT467_NT467	-0.493919	-0.416184
NT467_SRC	0.338027	0.53047
NT257_NT257	0.0633592	-0.141846
NT257_CDH1	-0.697907	-0.275503
MAP3K7_NT649	-2.2032	-8.76837
MAP3K7_MAP2K4	-0.738768	-0.81738
CCND1_NT84	-2.08588	-4.00445
CCND1_CDKN2A	-1.21162	-6.38815
NT224_NT224	0.217349	0.160312
NT224_POLQ	-0.530163	0.336857
NT764_WDR61	-1.1162	-1.97689
NUDC_NT823	-2.90487	-0.781489
NUDC_FBXW7	-3.77737	-0.930904
NUDC_WDR61	-8.02476	-3.89206
NUDC_NT760	-1.81601	-2.00046
CD83_NT733	0.340426	0.402315
CD83_PTPRD	0.895334	0.295391
CCN6_NT874	0.25726	-0.220078
CCN6_NOTCH1	0.288183	0.275893
GTF2E2_NT316	-1.90976	-7.31056
GTF2E2_SMIM18	-0.175063	-0.493532
GTF2E2_GSR	0.228664	-0.417185
GTF2E2_NT313	0.206228	-0.874538
NT381_NT381	0.635878	-0.0399419
NT381_FNTA	-8.09832	-3.82221
NT874_NOTCH1	0.725461	0.728523
NT326_SMAD4	0.239343	-0.808753
NT326_NT326	0.458596	-0.0933791
NT39_TP53	1.2885	-0.49907
NT39_NT39	-0.0826224	-0.172911
CMC4_KMT2D	-0.917609	-0.918647
CMC4_NT114	0.385969	0.387727
NT174_NT174	0.391641	0.364477
NT174_WWOX	0.477208	0.699104
NT629_RALGAPA2	0.290101	0.0235368
MYC_NT674	-1.21456	-7.64625
MYC_NCOR1	-3.33733	-8.6451
NT649_MAP2K4	0.120556	0.388092
NT785_PMF1	-2.43245	-1.96405
ZDHHC11_NT720	0.280903	0.475777
ZDHHC11_PTPRD	1.14795	0.136981
LMTK2_NT219	0.369322	-0.00658342
LMTK2_NSD1	-0.0421756	0.201529
NT702_FBXW7	0.294021	-0.0661373
BRD4_NT398	-1.59989	-2.04745
BRD4_DHFR	-3.18646	-2.70506
BRD4_NT438	-1.36391	-1.31741
BRD4_RB1	-1.4682	-0.941985
BRD4_NT428	-2.14122	-2.14954
BRD4_KDM5C	-0.995982	-2.40509
BRD4_NT373	-1.30485	-0.686573
BRD4_NT378	-1.4276	-2.51136
BRD4_FGFR3	-0.912457	-1.79327
BRD4_NT393	-1.88725	-1.78373
BRD4_MAP2K1	-1.02065	-1.06695
BRD4_PTEN	-0.607198	-0.729948
NT324_SMAD4	0.0944148	-0.559763
NT324_NT324	-0.136602	-0.130587
NT50_TP53	0.505922	-0.154669
NT50_NT50	0.408929	0.391645
NT564_SEC24B	-0.820573	-0.449983
AP3M1_AP3M2	0.229647	-1.40569
AP3M1_NT583	0.513261	-1.8281
EDN3_NT860	0.675432	0.742291
EDN3_NOTCH1	0.423426	0.856431
RLN2_NT77	0.570994	-0.110629
RLN2_CDKN2A	0.627971	0.685393
CCDC6_TP53	1.17458	-1.10563
CCDC6_NT55	0.0637313	-0.483168
PSMB4_FBXW7	-0.680133	-0.774349
PSMB4_NT680	-1.25654	-2.56207
VEGFA_VHL	0.0499912	0.431265
VEGFA_NT510	-0.104046	-0.0765954
CDX2_APC	-0.503678	-0.364206
CDX2_NT149	0.282902	-0.150994
THAP11_SMARCA4	0.334767	0.0982082
THAP11_NT201	0.510721	-0.0805744
NT876_VPS4B	-0.548835	-1.66184
UBALD1_NT103	0.370165	0.795842
UBALD1_PTEN	0.659397	1.42931
NOTCH2NLB_NOTCH2	-1.35269	-0.184132
NOTCH2NLB_NT304	-1.47535	-0.0484307
GFM2_NT701	-1.12654	-1.15883
GFM2_FBXW7	0.47628	-0.321542
IGF1R_NT424	-0.602013	-0.162279
IGF1R_NT407	-0.0673962	0.129536
IGF1R_PRKDC	-0.344761	0.336212
IGF1R_MTOR	0.0497848	0.426399
CAB39_APC	0.877852	0.153579
CAB39_NT112	-0.100889	0.859506
CAB39_KMT2D	-0.282008	-1.62546
CAB39_NT153	0.159614	-0.340386
E2F1_RB1	0.607723	0.643967
E2F1_NT130	0.636794	0.664305
ABTB2_NT848	0.6266	0.295007
ABTB2_NOTCH1	0.895884	1.3095
PRKRA_NT44	-0.0370015	-0.132334
PRKRA_TP53	0.845146	-1.11002
NT804_PITRM1	-0.230635	-1.83308
MED23_MED12	-1.05383	-1.84228
MED23_MRPL15	-0.985245	-0.720956
MED23_NT832	-0.878483	-1.37778
MED23_NT662	-1.09025	-3.45289
NOC3L_FBXW7	-2.3045	-1.96137
NOC3L_NT682	-2.45795	-3.90077
C3orf22_NT97	0.300985	-0.038895
C3orf22_CDKN2A	0.510194	0.436506
PEX10_FBXW7	0.0544423	-0.252874
PEX10_NT693	-0.287637	-0.218607
NT344_NT344	0.390613	0.318288
NT344_ASXL1	0.265642	-0.0137701
TCF4_CDH1	-0.209876	-0.975799
TCF4_NT283	-0.0529756	-0.662547
IFNAR1_NT865	0.861021	0.688371
IFNAR1_NOTCH1	1.11513	1.51902
MAPK1_NT538	0.904063	0.323351
MAPK1_MAPK3	0.224811	0.405208
MAPK1_NT351	-0.174239	-0.616768
MFRP_NT1	0.069071	0.858087
MFRP_TP53	0.934505	0.0933164
NT299_NT299	0.466901	0.747318
NT299_KEAP1	0.230986	-0.808078
NT322_CHD8	0.20964	-1.10396
NT322_NT322	0.240482	0.589482
NT374_NT374	-0.699446	0.215646
NT374_EGFR	0.434388	0.940782
NT631_SFXN2	0.318624	0.445555
NT594_SCRN3	-0.141744	-0.157418
KLHDC8A_KEAP1	0.504245	-0.746041
KLHDC8A_NT252	-0.124197	0.0600106
STAT3_PTPRD	1.04677	1.34783
STAT3_NT709	0.695523	1.47292
ICOSLG_NT739	-0.32004	-0.492684
ICOSLG_PTPRD	1.1232	0.71189
PHACTR2_TP53	0.922453	-0.446751
PHACTR2_NT33	0.492833	-0.134884
NT362_NT362	1.14013	0.282646
NT362_CDK9	-0.157157	-2.2332
POLR3D_NT230	-1.14878	-0.028814
POLR3D_CCAR2	-1.92693	1.3321
TBL1X_NCOR1	-2.07771	-1.12052
TBL1X_NT673	0.489745	0.652696
BCL2_NT359	1.36777	1.32559
BCL2_CDK4	-1.30017	-1.48195
ETNK1_NT330	-0.721457	0.237373
ETNK1_SMAD4	-1.38225	-0.996913
ETNK1_VHL	0.0175663	0.702571
ETNK1_NT325	-0.365991	-0.417098
TAF1B_CDH1	-3.0988	-0.731124
TAF1B_NT294	-2.818	-1.40594
TAF1B_NRG1	-3.2161	-6.52532
TAF1B_NT248	-3.10553	-0.800219
NT101_NT101	0.049204	0.127306
NT101_PTEN	0.119299	0.644239
SHMT1_SHMT2	0.380452	0.065724
SHMT1_NT570	0.627662	0.832324
OR1D5_NT208	-0.125731	-0.428564
OR1D5_SMARCA4	0.170577	0.684945
FAHD2A_FAHD2B	-0.462622	0.189845
FAHD2A_NT632	0.346534	0.193314
SFRP1_NT229	0.138012	0.0828509
SFRP1_DEFB4B	-0.313646	0.530163
RALGAPA1_NT629	0.171252	0.150318
RALGAPA1_RALGAPA2	0.497097	0.637177
OR2K2_TP53	0.44052	-0.486692
OR2K2_NT61	0.408952	1.17079
NT611_ALG10B	-0.128287	0.256241
SNX8_FBXW7	0.441385	0.506048
SNX8_NT749	-0.417765	-0.149006
GATB_FBXW7	-0.776599	0.593548
GATB_NT698	-0.0414943	0.711949
NT309_NT309	0.318371	-0.126933
NT309_GATA3	0.0933426	0.477447
CHEK1_NT480	-2.43707	-3.7112
CHEK1_VEGFA	0.0377345	-0.629649
CHEK1_IGF1R	-2.26093	-0.917825
CHEK1_NT399	-1.11236	-3.67429
CHEK1_SMARCA4	-1.03928	-2.68873
CHEK1_MET	0.21133	-0.861402
CHEK1_NT464	-2.22116	-8.22616
CHEK1_NT390	-1.86936	-4.75191
CHEK1_NT492	-2.6227	-3.53172
CHEK1_NT482	-2.05937	-1.24019
CHEK1_NT456	-0.363957	-1.83392
CHEK1_NT466	-1.61098	-1.02444
CHEK1_VHL	-0.457263	-0.0620202
CHEK1_PIK3CA	-1.63044	-0.456809
CHEK1_NT417	-1.09008	-2.97787
CHEK1_SRC	-7.66101	-6.40802
CHEK1_NT406	-4.6544	-6.36454
CHEK1_PRKDC	-0.834114	-0.611116
CHEK1_PARP1	-1.27895	-5.59091
CHEK1_NT410	-1.1525	-2.93484
CHEK1_NT403	-4.85247	-1.22349
CHEK1_MTOR	-1.13615	-0.35186
CHEK1_TYMS	-4.77534	-3.3847
CHEK1_NT423	-1.78012	-6.93263
CHEK1_NT431	-2.35836	-6.79682
CHEK1_MAP2K1	-0.977745	-0.983894
CHEK1_SMO	-1.20995	-3.34212
CHEK1_PTEN	-1.4779	-0.335447
CA5A_NT329	-0.183755	-0.419619
CA5A_VHL	0.0173	0.735841
PRSS12_CDH1	-1.23209	-0.275487
PRSS12_NT279	-0.332304	-0.425352
NT243_CIC	0.703332	1.05906
NT243_NT243	1.2743	0.985489
NT401_MAP3K1	0.223991	-0.434108
NT401_NT401	0.40468	0.356427
TGIF2_FBXW7	0.833578	0.0334585
TGIF2_NT762	0.830896	0.252098
TPMT_CDH1	0.542308	0.140853
TPMT_NT266	0.985681	0.991823
TUBG1_KMT2D	-1.80488	-0.936259
TUBG1_NT113	-5.74105	-0.243928
OIP5_NT125	-0.681873	0.0594877
OIP5_FAT1	-1.14507	0.323001
DDX19A_DDX19B	-5.37	-4.73788
DDX19A_NT532	-2.93291	-2.85419
MBOAT7_NT119	0.247439	0.531001
MBOAT7_KMT2D	0.429231	-1.7014
TGFBR2_PIK3R1	0.0727608	-0.28419
TGFBR2_PTPRD	0.631633	1.3836
TGFBR2_NT714	-0.504347	0.272444
TGFBR2_NT746	0.234494	-0.0610804
HDHD5_FBXW7	1.11394	0.580908
HDHD5_NT704	0.99347	0.764633
BCL2L1_NT352	-0.324769	-0.476023
BCL2L1_MCL1	-1.14564	0.0418381
BCL2L1_NT584	0.136888	0.574041
FERMT2_NT339	-0.421592	-0.943828
FERMT2_VHL	0.0439955	0.824546
SAFB_NT550	-1.88775	-0.875387
SAFB_SAFB2	-1.50256	0.420435
NT70_NT70	0.682054	0.058924
NT70_CDKN2A	0.336985	0.635744
NT522_PB1	-0.252725	0.377926
NT399_NT399	0.179479	0.127016
NT399_MAP2K1	1.05775	1.10222
NT380_NT380	1.09713	1.37476
NT380_FLT3	0.945842	0.947553
GSX2_RB1	0.569298	0.404547
GSX2_NT139	0.100894	0.601027
PITPNA_PITPNB	-1.89839	0.501791
PITPNA_NT537	0.524344	0.417705
SNAI2_NT92	-0.856889	-0.348811
SNAI2_CDKN2A	-0.189983	0.238234
SCAMP2_NT575	-0.503783	-0.0169055
SCAMP2_SCAMP3	-0.430277	-1.95124
WDR73_SCARA3	-0.177253	-0.879605
WDR73_NT245	-1.16519	-0.0513182
AKT1_NT420	-0.478017	-0.293424
AKT1_CHEK1	-0.627722	-6.4203
AKT1_PRKDC	-0.39172	0.281458
AKT1_NT366	0.247308	-0.0730278
FNTA_KDM6A	0.50136	-7.30659
FNTA_NT472	-4.01745	-3.92997
FNTA_NT396	-2.22075	-2.81085
FNTA_TOP1	-2.94603	-8.24633
PCDHGA7_TP53	0.722612	0.351288
PCDHGA7_NT60	-1.20301	0.212798
NT776_RPL36A	-0.543677	0.000322314
FLRT1_NT747	0.345987	0.113076
FLRT1_PIK3R1	-0.0656656	-0.39584
GSK3A_NT536	-0.513791	0.217296
GSK3A_GSK3B	-1.16543	-5.24767
CACTIN_NT802	-1.21344	-1.96279
CACTIN_POLD3	-2.68471	-1.37949
KAT6A_KAT6B	-1.91179	-0.985632
KAT6A_NT348	-0.315792	-0.320842
ZNF74_NT850	-0.0161505	0.814508
ZNF74_MUC6	0.678549	1.00262
ZNF74_NOTCH1	0.864949	0.693248
ZNF74_NT302	0.643297	1.20136
CDH15_CDH1	-1.11345	-0.26788
CDH15_NT289	1.21821	1.46991
EMC1_FDPS	-0.913959	-1.40838
EMC1_NT799	-1.09572	-0.592086
NT241_CTSB	0.459094	0.454174
NT241_NT241	1.01017	0.204348
SRPX2_NT146	0.351591	0.0175615
SRPX2_CSMD1	1.01011	0.0643154
DIABLO_APC	0.301355	-1.92796
DIABLO_NT156	-0.316502	0.270217
DNAJC16_NT226	-0.0849451	-1.44717
DNAJC16_MCPH1	-0.589997	-0.493548
NT549_ARFGEF2	-0.479441	0.0116139
NT236_NT236	0.326441	0.0182191
NT236_ADAM7	0.193198	-0.54888
NT369_CHEK1	-1.09306	-0.572489
NT369_NT369	-0.144865	-0.0324049
NT719_PTPRD	1.32877	1.33888
NT650_MAP2K4	0.0291578	0.645647
NT135_RB1	0.967849	0.212538
NT135_NT135	0.193175	0.154126
NT816_TIPIN	-2.0086	-3.15485
NT843_NAMPT	0.307396	-0.32627
MCOLN2_NT736	-0.0745533	-0.58053
MCOLN2_PTPRD	0.908672	1.36065
NT677_FBXW7	0.148028	0.589111
HNF1B_VHL	0.459342	-0.592909
HNF1B_NT341	0.444265	0.408604
NT89_NT89	-4.47688	0.625824
NT89_CDKN2A	0.564981	0.337504
NT833_ORAOV1	-2.90984	-1.91983
NT354_PARP2	0.411346	1.03957
NT354_NT354	0.19605	0.472949
NT534_CNOT8	0.0490358	0.983027
NT110_KMT2D	-0.201275	-1.35108
NT110_NT110	0.528801	0.163409
NT762_FBXW7	0.534609	0.100007
NT78_NT78	-0.0130131	0.887887
NT78_CDKN2A	0.185493	0.495805
NT428_NT428	-0.421186	0.0736173
NT428_PTEN	0.101659	1.25682
NT407_NT407	-0.0403155	-0.0363461
NT407_MTOR	-2.12122	-0.565124
NT579_YIF1B	0.21261	-0.39163
NT516_WEE1	-1.4423	-2.24066
NT383_FNTA	-1.20784	-3.26033
NT383_NT383	0.229824	0.541844
NT453_NT453	-0.245367	0.24656
NT453_SETD2	0.656748	-0.447913
NT610_RBL2	0.842789	1.02762
NT40_TP53	0.280242	0.274286
NT40_NT40	0.613408	0.210543
NT426_NT426	-0.857086	0.481332
NT426_PTEN	0.155814	0.486348
NT111_KMT2D	-0.375797	-2.47899
NT111_NT111	-0.526503	-0.870242
NT675_FBXW7	-0.212692	0.154872
NT472_NT472	-0.0140263	-0.682315
NT472_TOP1	-2.5101	-0.428732
NT700_FBXW7	0.304476	0.470801
RAB19_NT191	0.123113	-0.018919
RAB19_KMT2A	-0.394094	-3.47798
NT595_EVI5L	0.509587	0.190157
NT519_KATNAL2	0.58573	0.954493
NT811_NFYC	0.777617	-2.07152
NT61_TP53	0.68218	0.407868
NT61_NT61	0.520936	0.414062
AREL1_NT169	0.218461	0.286946
AREL1_HUWE1	-2.09541	-1.12534
WNT10A_NT853	0.363563	0.672889
WNT10A_NOTCH1	0.34789	1.27059
COPS7A_COPS7B	-0.320744	-0.365964
COPS7A_NT547	-0.294211	0.066211
PRR36_FBXW7	-0.0692035	0.00317699
PRR36_NT752	-0.37118	-2.05358
BRCA1_NT358	-0.242366	-0.0901406
BRCA1_RUNX1	-0.447768	0.282484
BRCA1_NT481	-1.13923	-0.360237
BRCA1_PDGFRA	-0.624904	-0.370625
BRCA1_RB1	0.516801	0.643325
BRCA1_NT386	0.0682454	-0.561504
BRCA1_BRD4	-1.65627	-4.83838
BRCA1_VEGFA	0.197333	-0.475021
BRCA1_CHEK1	-4.67762	-1.25855
BRCA1_NT380	-0.425265	0.508562
BRCA1_FNTA	-0.484018	-1.347
BRCA1_NT369	-0.936085	-0.940146
BRCA1_CDH1	-1.98546	0.531502
BRCA1_NT469	-1.01099	-0.566787
BRCA1_NT353	-0.345405	0.137853
BRCA1_NT412	-0.572815	-0.458473
BRCA1_NT511	-0.236537	0.0477908
BRCA1_NT409	-2.00538	0.146611
BRCA1_NT451	-1.50504	-0.791011
BRCA1_WEE1	-4.71084	-2.08179
BRCA1_PARP1	-0.287224	-1.57008
BRCA1_TOP1	-1.77525	-6.26481
BRCA1_NT382	-0.467862	-0.083392
BRCA1_NT357	-0.362872	-0.575804
BRCA1_FLT3	-0.134067	-0.199667
BRCA1_NT437	-0.491347	-0.839863
BRCA1_HDAC2	-1.19432	0.173942
CNOT7_NT534	-1.88999	0.438702
CNOT7_CNOT8	-1.95054	-7.84106
CCNE2_RB1	0.522526	0.907714
CCNE2_NT137	-0.846453	-0.0943699
ARID1B_NT141	-0.0180851	1.12469
ARID1B_ARID1A	-1.35583	-2.33598
AVPR1B_NT722	-0.0849841	0.0381408
AVPR1B_PTPRD	0.926558	1.06182
OR7C1_TP53	0.403887	0.192516
OR7C1_NT38	0.643138	0.679964
RXRA_NT671	0.537329	0.590278
RXRA_NCOR1	-0.696644	0.132481
PTP4A1_PTP4A2	-0.752628	-4.03849
PTP4A1_NT540	-0.365398	-0.387033
MAPK8IP3_SPAG9	1.10348	0.808382
MAPK8IP3_NT626	0.141354	0.160547
NT136_RB1	0.403403	0.872303
NT136_NT136	0.354185	0.445097
GON4L_YY1AP1	-2.46613	0.148217
GON4L_NT578	-1.33031	-1.98473
ACR_NT238	-0.374204	-0.08697
ACR_USP9X	-0.525137	0.161138
PELO_NT196	-0.555289	-0.631049
PELO_IFNB1	-0.164746	-0.366852
SPN_CDKN2A	0.196571	0.968799
SPN_NT72	0.309639	0.451427
CBLB_NT189	0.523757	-0.192353
CBLB_CREBBP	-0.762911	0.0103523
GEMIN2_GEMIN4	-8.10289	-8.82648
GEMIN2_NT807	-1.629	-3.72664
PSMD7_NT690	-6.84447	-6.20786
PSMD7_FBXW7	-2.61988	-6.49809
TMEM150A_PTPRD	0.95208	0.918541
TMEM150A_NT712	0.216493	0.930748
GPA33_TP53	1.57174	0.738135
GPA33_NT58	1.69235	1.23262
SLC25A28_NT225	-0.103728	0.327709
SLC25A28_SLC25A37	-6.62064	-5.75969
CDH17_CDH1	-0.0879954	-0.573496
CDH17_NT290	0.0177684	0.33566
NTN5_NOTCH1	0.231681	0.183129
NTN5_NT855	-0.305718	-0.760523
ADAT3_FBXW7	0.814147	0.700981
ADAT3_NT683	0.920206	0.65853
GGA2_GGA1	0.315937	0.383774
GGA2_NT620	-0.122698	0.349477
PIK3R3_NT745	0.147252	0.454635
PIK3R3_PIK3R1	0.19491	0.512683
KDM5C_MAP3K1	-0.802238	-0.625438
KDM5C_NT497	-0.404766	0.326514
KDM5C_NT514	0.24074	0.117557
KDM5C_NT402	-0.248475	-0.253739
KDM5C_NT408	0.121754	0.355046
KDM5C_VHL	-0.771111	0.0920622
KDM5C_WEE1	-2.71475	-6.34768
KDM5C_TSC1	-0.991538	0.24302
KDM5C_MTOR	-0.583055	0.204718
KDM5C_NT478	-0.121918	0.459868
SMARCA4_SMARCB1	-4.80622	-0.271938
SMARCA4_NT462	-2.10227	0.0774029
ARID2_NT485	-0.645667	-0.0995333
ARID2_NT442	-0.983553	-0.61625
ARID2_VHL	-1.80736	0.780694
ARID2_RRM2	-0.732157	-2.13075
STAG1_STAG2	-1.76937	-6.59054
STAG1_NT307	0.078515	-0.175531
LGALS1_NT738	0.250332	0.470667
LGALS1_NOTCH1	0.513497	0.570579
LGALS1_NT845	-0.153755	0.0983512
LGALS1_PTPRD	0.906308	1.64806
RPL24_NT824	-8.61784	-4.1839
RPL24_WDR61	-2.71449	-3.74837
KLHL30_NT300	-0.00231381	0.0181394
KLHL30_KEAP1	0.440254	0.102869
RPS20_FBXW7	-3.74001	-2.7601
RPS20_NT700	-3.86878	-3.14187
IDH3A_NF1	-0.37078	-1.10309
IDH3A_NT165	-1.51638	-1.84089
ING4_ING5	0.28097	0.539371
ING4_NT574	0.537113	-0.261438
MET_NT434	0.338058	0.0261251
MET_PTEN	-0.564213	1.09551
NT824_WDR61	-5.87893	-9.47112
NT514_WEE1	-3.20702	-9.95933
NT464_NT464	0.572063	0.521853
NT464_SMO	0.760834	1.24125
NT806_PITRM1	0.613306	0.447891
NT418_NT418	0.0047874	0.643611
NT418_PIK3CA	-0.663683	-0.101322
NT861_NOTCH1	0.885973	0.297066
NT68_NT68	-0.0627618	-0.0250299
NT68_CDKN2A	0.326458	0.276955
NT572_G3BP2	1.03752	-0.335754
F2RL1_CDH1	-0.617296	0.294796
F2RL1_NT295	0.215608	-0.0775173
NT779_PDRG1	-1.5771	-4.62999
WFDC3_TP53	0.628207	0.206448
WFDC3_NT54	-0.171222	0.271222
NT680_FBXW7	0.230878	0.168687
NT498_NT498	0.306958	0.848208
NT498_VHL	-0.038709	0.171647
IFNA10_NT168	0.317422	1.14286
IFNA10_IFNA17	0.0737527	0.952518
IFNA10_NT176	1.21924	1.36198
IFNA10_IFNA6	0.563588	0.383544
NT38_TP53	1.2461	0.336477
NT38_NT38	0.145953	0.171271
NT432_NT432	0.750764	-0.00556318
NT432_PTEN	0.740731	0.387856
NT331_NT331	1.5786	1.4523
NT331_VHL	-0.0887233	0.319929
NT130_RB1	-0.197204	0.380928
NT130_NT130	0.496594	-0.162771
NT296_CDH1	-1.17275	-0.420976
NT296_NT296	-0.463756	-0.831882
NT377_NT377	0.280999	0.263803
NT377_FGFR2	0.41612	0.518292
NT279_CDH1	-0.196142	-0.395982
NT279_NT279	-0.226763	-0.39336
NT531_ZCCHC2	0.0135997	0.391252
NT254_CDH1	-0.234473	-0.169387
NT254_NT254	0.720209	0.627742
NT773_TIPIN	-0.0478241	1.22033
NT761_FBXW7	0.22628	0.60642
NT567_CISD2	0.759967	0.380092
NT2_TP53	0.534655	0.297895
NT2_NT2	1.45333	1.46976
NT526_PB1	0.213647	0.552609
NT445_NT445	0.0827571	0.273139
NT445_RRM2	-1.90686	-1.04881
NT53_TP53	0.536243	0.285924
NT53_NT53	-0.0792715	-0.312393
NT384_HDAC1	0.556205	-0.257595
NT384_NT384	-0.290335	0.0146474
NT469_NT469	-0.181968	-0.652015
NT469_TOP1	-1.70745	-0.486213
NT735_PTPRD	2.28172	1.73543
NT272_CDH1	-1.18291	-0.661392
NT272_NT272	-0.136254	0.283867
NT621_ZKSCAN4	0.87972	0.182147
NT736_PTPRD	-0.110931	-0.132438
NT138_RB1	0.534743	0.259002
NT138_NT138	-0.343048	-0.4399
PSTK_NT528	0.18283	0.676058
PSTK_NT524	0.122838	-0.0388217
PSTK_PB1	-0.133162	1.2091
PSTK_VHL	0.387146	1.20462
NT390_IGF1R	0.263118	0.33787
NT390_NT390	-0.125712	-0.248729
NT81_NT81	-0.0730149	0.185592
NT81_CDKN2A	0.288569	0.183262
NT125_NT125	0.0649915	-0.0517364
NT125_FAT1	0.211858	0.628486
PROS1_CDH1	-0.12327	0.0901583
PROS1_NT277	0.00136896	-0.18762
NT691_FBXW7	0.272359	0.283876
NT707_FBXW7	0.152979	0.288915
NT355_SMARCA4	0.592831	0.102767
NT355_NT355	0.689699	0.246181
PTPN14_NT109	0.538315	0.489807
PTPN14_PTPRD	1.83451	0.76052
NT867_NOTCH1	0.424092	0.772103
NT624_TNPO2	0.285073	0.0895805
NT137_RB1	0.612654	-0.0924373
NT137_NT137	-0.17698	-0.271317
MCM4_NT816	-3.97116	-4.42616
MCM4_NT167	-2.58986	-1.36591
MCM4_TIPIN	-3.18927	-1.63677
MCM4_NF1	-8.55143	-9.27502
NT781_TRA2B	-1.86373	-0.693105
NT755_FBXW7	0.712468	0.338124
NT717_PTPRD	1.852	2.17503
NT630_GIGYF2	0.321652	0.728192
NT294_CDH1	-0.475481	-0.325541
NT294_NT294	0.337511	-0.143728
NT727_PTPRD	-0.456013	0.450339
NT308_NT308	0.224521	0.104913
NT308_GATA3	0.243858	0.272344
NT506_VHL	-0.328016	0.873143
NT525_PB1	0.113404	0.123557
NT664_MED12	-0.343085	-0.967786
NT821_WDR61	-1.23064	-1.1571
NT74_NT74	0.405421	0.121942
NT74_CDKN2A	0.43061	0.356492
NT394_KDM5C	-0.57156	-0.376248
NT394_NT394	-0.0840528	-0.756526
NT868_NOTCH1	0.696122	0.748989
NT619_SMARCC2	-0.0366688	0.46928
NT402_MAP3K1	-0.0747988	-0.270382
NT402_NT402	0.0510662	0.271906
NT756_FBXW7	-0.114291	-0.0812543
NT298_CDH1	-0.464329	-0.64557
NT298_NT298	0.555393	-0.399195
NT744_PIK3R1	-0.123218	0.278698
NT329_NT329	-0.0118254	-0.908825
NT329_VHL	-0.878379	0.751984
NT623_GLCCI1	0.571936	-0.170575
NT51_TP53	0.689427	-0.316227
NT51_NT51	0.211133	0.655237
NT27_TP53	0.526274	0.0810587
NT27_NT27	0.0628004	-0.507116
NT501_VHL	-0.679893	-0.444493
NT635_IKBKB	0.122387	0.260604
RORC_TP53	1.02583	0.107096
RORC_NT39	-0.110893	-0.193358
IL32_NT723	0.120319	0.791251
IL32_PTPRD	1.1276	0.911497
NT65_TP53	0.874584	0.252072
NT65_NT65	-0.33667	-0.340664
NT574_ING5	0.17024	-0.0361261
NT131_RB1	0.663318	0.349098
NT131_NT131	0.461646	-0.162556
NT634_MKNK2	0.701755	0.689769
NT703_FBXW7	0.090951	0.0150187
NT319_SMAD4	0.642361	-0.348153
NT319_NT319	0.799059	0.822487
NT715_PTPRD	1.10134	0.246926
NT560_RNF19B	0.410235	0.4357
NT489_NT489	-0.0666967	0.799533
NT489_VHL	0.371886	0.515557
NT523_PB1	0.034883	-0.00523475
NT242_NT242	0.262178	-0.00961897
NT242_FDFT1	0.298652	0.57774
NT31_TP53	1.01063	-0.177805
NT31_NT31	-0.0172087	-0.11435
NT340_NT340	0.121553	-0.00343106
NT340_VHL	-0.261745	0.451856
NT791_POLN	0.374392	0.235164
NT831_EIF4G1	-1.69524	0.151339
NT589_ZNF76	-0.319191	-0.972848
NT487_NT487	-0.198081	-0.659819
NT487_VHL	-0.515902	-0.337223
NT734_PTPRD	0.502888	1.32607
NT515_WEE1	-0.865315	-2.50644
NT320_SMAD4	-0.135493	-1.24732
NT320_NT320	-0.389131	0.169673
NT660_MED12	-0.127607	-0.461849
NT665_NCOR1	-0.709284	-0.404705
NT303_NT303	0.247432	-0.201655
NT303_KEAP1	0.714302	-1.10245
NT63_TP53	0.150949	-1.59936
NT63_NT63	-0.345061	-0.843549
NT370_CHEK1	-1.08662	-5.89166
NT370_NT370	-0.25423	0.251371
NT266_CDH1	-0.658081	0.240966
NT266_NT266	0.768072	0.721316
NT658_MED12	-0.33189	-0.985687
NT625_CBX5	-0.559783	-0.43403
NT830_RRM1	-1.40335	-0.529092
NT706_FBXW7	0.14966	-0.313964
NT49_TP53	0.919783	0.545478
NT49_NT49	-0.179718	-0.226567
NT741_PIK3R1	-0.00732034	0.128247
NT71_NT71	0.481669	0.266924
NT71_CDKN2A	0.507282	0.105452
NT353_NT353	-0.444734	-0.182074
NT353_PARP1	-0.439423	-0.279309
NT500_NT500	-0.776853	-0.460956
NT500_VHL	-0.441415	0.4482
NT207_SMARCA4	0.429925	0.406886
NT207_NT207	0.658456	0.409854
NT7_TP53	0.692075	-0.0891248
NT7_NT7	0.386405	0.24518
NT310_NT310	0.463081	0.726445
NT310_GATA3	0.762592	0.0998307
NT770_MTBP	-2.96455	-7.17555
NT52_TP53	0.171735	-0.22638
NT52_NT52	-0.320803	-0.804952
NT470_NT470	-0.25991	-0.633487
NT470_TOP1	-0.844023	-0.874536
NT637_RNF2	-0.125598	0.606821
NT726_PTPRD	0.424669	1.08418
NT260_CDH1	-0.2989	0.875645
NT260_NT260	0.862023	0.632216
NT508_VHL	-0.752041	0.198936
NT282_CDH1	-1.12238	-0.413237
NT282_NT282	0.357424	0.769418
NT153_APC	-0.41115	-3.30121
NT153_NT153	-0.529475	-0.520394
NT122_NT122	-0.767403	-0.897306
NT122_FAT1	-0.31573	0.286999
NT237_ATR	-2.59204	-1.27432
NT237_NT237	0.393285	-0.370841
NT722_PTPRD	-0.0990214	0.759132
FFAR1_NT727	0.472165	0.332156
FFAR1_PTPRD	0.825575	0.987778
NT14_TP53	0.936487	0.583641
NT14_NT14	0.0716739	-0.0720281
NT22_TP53	1.09181	-0.627513
NT22_NT22	0.118133	-0.863989
NT593_UCK2	-0.0396397	0.460407
NT834_LEO1	-0.318646	-1.27974
NT566_STX6	0.0727872	0.163155
NT103_NT103	0.499161	0.810643
NT103_PTEN	0.196281	0.274803
NT42_TP53	1.05509	-0.225667
NT42_NT42	0.794094	0.825084
NT688_FBXW7	0.821851	0.24096
NT412_PDGFRA	0.153336	-0.257038
NT412_NT412	0.700349	0.801006
NT232_FAM66E	0.440791	-0.523675
NT232_NT232	-0.538539	-0.50968
NT492_NT492	0.115772	0.429591
NT492_VHL	-0.0503347	0.612699
NT491_NT491	0.610447	-0.387868
NT491_VHL	-0.505445	-0.184631
NT434_NT434	0.142027	-0.120243
NT434_PTEN	0.482614	0.421751
NT535_SAR1B	-0.467409	-0.363707
NT582_GOT2	0.376543	-0.193757
NT64_TP53	1.07694	0.366761
NT64_NT64	0.58271	0.568945
NT557_ATP6V0A2	0.398123	-0.919376
NT580_UGGT2	0.625964	0.783506
NT511_WEE1	-0.975086	-6.40869
NT463_NT463	0.6828	-0.00543544
NT463_SMO	0.573747	0.647069
NT479_NT479	0.36842	0.165013
NT479_TSC1	-0.1095	0.439888
ATP6V1G1_FDPS	-0.547341	0.231311
ATP6V1G1_NT769	-0.490547	-0.223857
NT551_CCNE2	0.195965	0.621436
NT527_VHL	-0.371751	-0.582269
NT583_AP3M2	0.648147	-0.0754456
NT461_SMARCB1	-3.18391	-1.42896
NT461_NT461	0.0550961	-1.65979
NT482_VEGFA	0.444006	-0.130456
NT482_NT482	-0.0336427	0.141526
NR0B1_TP53	0.778991	0.116072
NR0B1_NT3	0.428772	0.072899
NT290_CDH1	-0.830323	0.160851
NT290_NT290	-0.16169	0.433166
NT408_NT408	-0.157466	-0.130695
NT408_MTOR	-0.712293	-0.73429
NT458_SMARCB1	-0.326256	-1.01685
NT458_NT458	1.13673	1.33243
NT405_NT405	0.190735	0.124516
NT405_MTOR	-0.550142	-0.150921
NT328_SMAD4	0.386465	-1.12606
NT328_NT328	0.597781	0.0877486
NT215_NT215	0.51632	0.518491
NT215_KMT2B	0.216706	0.63135
NT513_WEE1	-0.829994	-0.930193
NT33_TP53	0.0171769	-0.252973
NT33_NT33	0.413963	0.23117
NT5_TP53	0.141034	-0.157465
NT5_NT5	0.153043	0.069285
NT155_APC	-1.57181	-1.10999
NT155_NT155	-0.811422	-0.171617
NT562_PIP5K1C	0.32679	-0.234595
NT361_NT361	0.616784	0.673844
NT361_CDK9	-0.17576	-1.58706
NT647_MAP2K4	0.83592	0.243093
NT617_ZNF169	0.028625	-0.0722753
NT352_NT352	-0.311258	0.265021
NT352_MCL1	-0.589804	-0.688004
NT681_FBXW7	0.045551	0.371267
NT196_NT196	0.19458	-0.159897
NT196_IFNB1	0.421423	0.163836
NT379_NT379	-0.0573666	-0.606423
NT379_FGFR3	0.318878	-0.25837
NT396_KDM6A	-0.506201	-1.94258
NT396_NT396	-0.469739	-0.512395
NT342_NT342	-0.320865	-0.33097
NT342_VHL	-0.501702	-0.0265589
NT315_WRN	-0.314265	-0.600533
NT315_NT315	0.491741	0.417147
NT35_TP53	0.66837	-1.13015
NT35_NT35	-0.219145	0.073055
NT869_NOTCH1	0.350084	0.60127
NT132_RB1	-0.555632	0.434621
NT132_NT132	-0.0404192	-0.0637332
NT94_NT94	0.250865	-0.672886
NT94_CDKN2A	0.925708	0.587098
NT844_ZCCHC9	-1.90369	-0.0988886
NT373_DHFR	-1.18823	-0.160677
NT373_NT373	0.149834	0.0431635
NT696_FBXW7	0.92623	0.630885
NT205_SMARCA4	-0.0671248	0.228851
NT205_NT205	0.466662	0.217501
NT416_NT416	0.0811788	0.278947
NT416_PIK3CA	-0.617836	0.0869071
NT281_CDH1	-0.12375	-0.482839
NT281_NT281	0.134713	0.0529024
SELE_NT56	0.0729726	0.245781
SELE_TP53	0.957979	-0.547847
NT48_TP53	1.34329	0.2868
NT48_NT48	0.253084	-0.763499
NT870_NOTCH1	0.576025	0.127378
NT222_NT222	0.63577	1.13012
NT222_CHD4	-4.69423	-1.53375
NT151_APC	-0.472204	-2.22743
NT151_NT151	0.52606	0.521764
NT718_PTPRD	0.440603	1.10341
CCNE1_CCNE2	-0.172536	-6.51798
CCNE1_NT551	-0.178584	-0.61935
NT766_PMF1	-1.68419	-6.73603
NT530_VHL	-0.809857	-0.0165957
NT335_NT335	-0.303661	-0.00148654
NT335_VHL	-0.265573	0.944366
NT573_KLC4	0.132086	0.374463
NT269_CDH1	-0.470473	0.0882938
NT269_NT269	0.890072	0.60069
NT692_FBXW7	-0.0530979	0.230062
NT204_SMARCA4	-0.0120842	-0.318567
NT204_NT204	0.147332	-0.279834
NT682_FBXW7	0.256892	0.766387
NT440_RPS6KB1	-1.28801	-0.524713
NT440_NT440	-0.24179	-0.111495
NT256_CDH1	-0.111567	0.176003
NT256_NT256	0.171672	0.340048
NT456_SMARCA4	-0.237862	-0.506124
NT456_NT456	-0.0160526	-0.0634409
NT66_NT66	0.138851	0.454364
NT66_CDKN2A	0.733154	-0.103149
NT698_FBXW7	-0.146211	0.184941
NT459_SMARCB1	-1.48245	-0.654878
NT459_NT459	0.610002	0.0279868
NT176_IFNA17	0.611179	-0.144578
NT176_NT176	0.0938712	0.399421
NT173_WWOX	0.23311	0.442211
NT173_NT173	0.74272	0.523451
NT129_RB1	-0.400624	0.618734
NT129_NT129	-0.487965	0.149261
NT758_FBXW7	0.751295	0.827179
NT443_NT443	0.296979	-0.361877
NT443_RRM2	-1.51521	-2.2253
NT442_NT442	0.485037	0.478231
NT442_RRM2	-3.24011	-1.95348
NT99_NT99	0.306889	0.055299
NT99_CDKN2A	0.544831	0.187513
NT477_TP53	0.583911	-0.311805
NT477_NT477	-0.450994	-0.377144
NT533_TIAL1	0.0410141	0.201765
NT255_CDH1	-0.55322	-0.427072
NT255_NT255	0.601661	0.221161
NT537_PITPNB	0.308309	0.412832
NT457_SMARCA4	0.687065	0.166613
NT457_NT457	1.41894	1.26564
NT462_SMARCB1	-6.14163	-1.92633
NT462_NT462	-0.717854	-0.29343
TF_NT4	1.85812	2.06587
TF_TP53	2.97094	2.56899
LPA_VHL	0.261354	1.21935
LPA_NT333	0.576749	0.163441
NT475_NT475	0.00887322	0.45674
NT475_TOP1	-1.3481	0.0240074
NT693_FBXW7	0.709658	0.230724
NT150_APC	-0.158234	-0.496326
NT150_NT150	0.137149	0.572498
NT45_TP53	0.91487	0.150081
NT45_NT45	-0.567598	0.0165381
NT832_MRPL15	-0.843603	-0.895687
NT409_NT409	-0.334042	-0.583135
NT409_PARP1	-0.320298	0.000123369
NT683_FBXW7	0.108479	-0.527804
NT846_NOTCH1	0.296812	0.522741
NT189_NT189	0.155408	0.320045
NT189_CREBBP	0.0752631	-0.0873879
NT466_NT466	-0.632401	-0.541784
NT466_SRC	-0.00290452	-0.216914
RNF19A_RNF19B	-0.560158	-0.100148
RNF19A_NT560	-0.205931	-0.277769
NT720_PTPRD	0.842016	0.848026
NT653_BRAF	-0.166037	0.267329
NT738_PTPRD	0.235589	1.39414
NT723_PTPRD	0.390818	0.34553
NT3_TP53	1.01281	-0.268485
NT3_NT3	-0.61077	-0.259976
NT146_NT146	0.986467	0.4097
NT146_CSMD1	0.377089	0.10503
NT46_TP53	0.736731	-0.15517
NT46_NT46	-0.0333319	0.0222912
C16orf72_NT335	-0.556554	0.302974
C16orf72_VHL	-0.117169	0.71431
NT606_UBP1	0.349599	0.250652
NT656_MED12	0.0353657	-1.31658
NT597_VAMP2	1.2177	0.627488
NT540_PTP4A2	-0.0271152	-2.8813
HSD17B11_NT174	0.68929	0.547474
HSD17B11_WWOX	0.045804	-0.155071
PBRM1_NT500	-0.0883844	-0.766171
PBRM1_VHL	0.0229028	0.464462
PBRM1_TOP1	-2.78127	0.469357
PBRM1_NT474	0.547837	0.333951
CLIP1_CDH1	-0.917584	-0.934095
CLIP1_NT296	-0.251156	0.175144
SAMD14_NT80	-0.195416	0.234863
SAMD14_CDKN2A	0.946647	0.174254
NT167_NT167	-0.0700031	0.241735
NT167_NF1	0.268142	-0.350745
NR1I3_TP53	1.21346	0.0371481
NR1I3_NT9	0.352609	0.279522
NT543_CAPZA2	0.313566	-0.0622852
NT452_RUNX1	0.281464	-0.21557
NT452_NT452	-0.50335	-0.476943
IGF2BP2_CDKN2A	0.193097	-0.0947843
IGF2BP2_NT88	-0.247096	-0.596821
PSMD4_SSBP1	-3.20933	-2.16595
PSMD4_NT817	-1.36728	-1.48768
NT20_TP53	1.42486	0.315362
NT20_NT20	0.230672	0.323945
NT238_NT238	-0.223312	-0.700379
NT238_USP9X	-1.25044	-0.972231
NT47_TP53	0.669424	0.59462
NT47_NT47	1.02544	0.736481
NT104_NT104	0.0826862	-0.34218
NT104_PTEN	0.558604	0.389787
PTK2_PTK2B	-0.498112	-0.334358
PTK2_NT239	-0.418707	-0.261406
NT752_FBXW7	-0.121913	-0.244
NT17_TP53	0.294521	-0.0623429
NT17_NT17	0.426279	0.543458
RBPJ_NOTCH1	0.551742	0.470549
RBPJ_NT851	0.224571	-0.603179
NT813_UBA2	-5.88596	-1.77646
NT503_VHL	-0.22261	0.29389
HSP90AA1_HSP90AB1	-7.34662	-8.07021
HSP90AA1_NT432	-0.334295	-0.265229
HSP90AA1_NT513	-0.134501	0.126925
HSP90AA1_VHL	-0.00127352	0.510855
HSP90AA1_WEE1	-1.46015	-6.27818
HSP90AA1_NT496	-1.12399	-0.716498
HSP90AA1_NT539	-0.220181	0.720046
HSP90AA1_PTEN	-0.253322	0.298628
NT550_SAFB2	-1.9615	-0.628539
MAFG_MAFK	0.128121	-0.718381
MAFG_NT561	-0.297697	-1.2505
NT782_RRM1	-2.19784	-1.2309
MYBL2_APC	-0.699118	-1.94402
MYBL2_NT162	-0.0708788	-0.53037
NT363_NT363	0.484462	0.308844
NT363_CDK9	-0.850719	-3.392
ERLIN1_ERLIN2	-0.485051	-0.424966
ERLIN1_NT628	0.603029	0.713599
OR1N1_CDH1	-0.326868	-0.596239
OR1N1_NT287	0.904241	0.92648
DUSP4_NT645	0.745516	-0.874851
DUSP4_BRAF	0.558214	0.0253034
SLC20A2_CCAR2	0.282352	0.546291
SLC20A2_NT231	-0.244299	-0.172117
HLA-DPB1_NT338	0.0358756	-0.43851
HLA-DPB1_VHL	0.144685	0.623546
NT121_NT121	-0.255859	0.202966
NT121_FAT1	0.560149	0.381078
IGDCC4_NT285	-1.21003	-0.304708
IGDCC4_CDH1	-0.393566	-0.382284
NT633_SGTB	0.208495	0.0403459
NT166_NT166	0.474049	0.338629
NT166_NF1	0.768329	0.807738
NT812_NFYC	0.503819	-1.17394
NT225_NT225	0.0487532	-0.0137337
NT225_SLC25A37	-1.08917	0.390563
NT694_FBXW7	0.578585	0.734244
TNKS_NT598	-1.09853	-2.44
TNKS_TNKS2	-0.29579	-4.77949
C7orf31_FAT1	0.417826	-1.4249
C7orf31_NT126	0.408492	-0.649339
NT747_PIK3R1	-0.297359	0.286932
NT97_NT97	0.0716065	0.196931
NT97_CDKN2A	0.451807	0.203286
ASCC3_RPLP1	-5.27153	-6.26353
ASCC3_NT778	-2.59958	-9.10852
PIGB_FBXW7	0.731815	-0.924963
PIGB_NT681	0.16161	-1.1262
COQ8A_NT586	-0.583026	0.178383
COQ8A_COQ8B	0.724945	0.230584
FGF4_CDH1	-0.0732773	0.644158
FGF4_NT264	0.973423	0.932942
STX10_STX6	0.326701	0.0133713
STX10_NT566	0.819437	0.227147
CR1_CSMD1	-1.30896	-4.4883
CR1_NT142	-0.354762	-1.94381
USE1_PPP2CB	-0.999902	0.605815
USE1_NT317	-0.00463596	0.187239
NT800_WDR61	-1.9303	-0.82354
BRAT1_VHL	-0.589756	0.493472
BRAT1_NT334	-1.70503	0.460064
SPOCD1_NT240	-0.0575833	-0.17429
SPOCD1_RP1L1	0.590196	0.84352
OR13C8_CDH1	-0.246774	0.590103
OR13C8_NT262	0.22304	0.293235
RARA_NCOR1	-1.75481	0.67125
RARA_NT670	0.399019	0.408188
VAMP1_VAMP2	1.03022	1.00256
VAMP1_NT597	0.384243	0.102461
NR1H3_NCOR1	-0.894352	0.0334238
NR1H3_NT669	-0.0830884	-0.511962
G3BP1_G3BP2	-0.264477	0.223341
G3BP1_NT572	-0.328065	0.53238
CST9L_NOTCH1	0.990301	0.656377
CST9L_NT872	0.714603	-0.0319373
DLK2_NOTCH1	0.348918	0.881049
DLK2_NT871	0.572683	0.324109
NT575_SCAMP3	-0.000799583	-1.02995
PPIP5K2_SMARCA4	-0.859665	0.213557
PPIP5K2_NT206	-1.99527	-0.664188
DAP3_NT215	-1.24658	-1.34872
DAP3_KMT2B	-1.16402	0.411311
SLC31A1_NT735	0.702888	1.25955
SLC31A1_PTPRD	-0.423873	0.608255
NT179_NT179	0.491203	0.554472
NT179_LRP1B	1.14189	1.00046
NT43_TP53	0.560586	0.140351
NT43_NT43	-1.09842	-0.486321
CD7_PIK3R1	0.150133	0.838356
CD7_NT740	-0.169742	0.243752
CLEC2B_NOTCH1	0.529154	0.588948
CLEC2B_NT857	1.19068	0.307403
ATP1B3_EP300	0.802141	0.276746
ATP1B3_NT198	-0.853218	-0.575576
PRIM2_NT808	-8.44951	-9.1731
PRIM2_UBA2	-2.69137	-1.25701
PLIN3_TP53	1.03849	-0.237448
PLIN3_NT2	1.6682	1.40456
SSH2_TP53	0.888276	-0.451962
SSH2_NT35	-0.169544	0.233212
SSH2_DUSP8	0.150848	0.56736
SSH2_NT518	-0.373865	0.376316
TMED4_TMED9	0.138827	-0.65191
TMED4_NT568	-0.18545	-0.388954
NT378_NT378	0.280066	0.308927
NT378_FGFR3	0.25624	0.0907336
CDH2_NT331	-0.285096	-0.567468
CDH2_VHL	-0.0614826	0.692144
KDM5B_KMT2D	-0.486178	-3.34569
KDM5B_NT521	-1.11882	-0.813928
RELL1_CDH1	-0.89015	-4.13113
RELL1_NT284	0.907642	0.85994
NT728_PTPRD	0.82339	0.0887726
SCRN2_NT594	0.741962	0.142402
SCRN2_SCRN3	-0.0397419	-1.14846
NT152_APC	-0.477392	-1.49918
NT152_NT152	0.0580596	0.193059
EXOSC4_ZCCHC9	-1.2073	-0.986583
EXOSC4_NT844	-0.522822	-2.38053
ARPC1A_ARPC1B	-0.777142	-1.24741
ARPC1A_NT556	0.0664627	0.494837
NCBP1_NUDC	-5.90053	-4.2838
NCBP1_NT767	-5.81623	-7.72316
EFR3A_NT95	0.0737171	0.216234
EFR3A_CDKN2A	0.30859	0.0292417
KRT1_NT100	-0.778647	0.0166324
KRT1_CDKN2A	0.30329	-0.763078
E2F3_NT133	-0.242629	-0.193829
E2F3_RB1	0.971552	1.19495
COA6_NT224	-0.186401	-0.15747
COA6_POLQ	0.252207	-0.97517
NT541_HDAC2	-0.691379	-0.264309
NT620_GGA1	0.952464	0.584879
NT161_APC	-0.577194	-0.61433
NT161_NT161	0.67113	0.146256
TEF_CREBBP	-0.72119	0.338482
TEF_NT188	1.31442	0.666339
CREBBP_EP300	-5.65524	-5.98753
CREBBP_NT199	-0.156595	-0.0471857
NT640_ARID1A	0.216509	-1.06096
LITAF_NT728	0.508774	0.538132
LITAF_PTPRD	0.320859	1.01837
NT553_GIT2	-0.174357	-0.616506
NT300_NT300	-0.206452	0.453588
NT300_KEAP1	0.175727	-1.30445
CISD1_NT567	0.380706	0.272095
CISD1_CISD2	0.441442	0.912528
NT41_TP53	0.647311	-0.669412
NT41_NT41	-0.356537	0.0514755
SMARCC1_SMARCC2	0.133122	-0.987255
SMARCC1_NT619	-0.940027	-0.562533
NT287_CDH1	-0.818797	-0.600654
NT287_NT287	0.327918	-0.134065
NT37_TP53	0.576223	-0.180783
NT37_NT37	0.163483	-0.299939
NT731_PTPRD	0.865444	0.176251
NT262_CDH1	-1.05145	-0.360379
NT262_NT262	0.348925	0.678167
NT626_SPAG9	0.0875016	0.309453
NT856_NOTCH1	0.177916	0.0904596
PCDHB16_NT718	0.365976	0.432017
PCDHB16_PTPRD	0.928902	1.28643
NT627_DCUN1D5	-0.276956	0.354504
NFE2L2_NT15	0.0856742	-0.457261
NFE2L2_TP53	-0.0885411	-0.401406
NT499_VHL	-0.463609	-0.0733261
NT499_NT499	0.258491	0.23789
NT646_MAP2K4	0.887274	0.424007
USP28_TP53	1.50741	-2.474
USP28_NT20	0.378209	-0.465689
SLC7A6OS_CDH1	-2.91311	-9.84258
SLC7A6OS_NT255	-6.81558	-2.34406
LRP10_LRP1B	1.1134	1.03569
LRP10_NT178	-0.159637	-0.447674
KCNE3_NT742	0.32266	-0.247507
KCNE3_PIK3R1	0.600955	0.456034
HUS1_NT768	-1.19097	-0.221768
HUS1_NT782	-1.03197	-1.58074
HUS1_TIPIN	-4.76802	-5.46998
HUS1_RRM1	-0.979796	-0.332762
HUS1_POLD1	-0.220203	-0.0921773
HUS1_NT840	-0.224655	-0.437935
EMC2_FDPS	-1.31492	-4.20678
EMC2_NT771	-2.85102	-0.654665
VEGFD_NT868	-0.700799	0.274553
VEGFD_NOTCH1	0.438262	0.917558
GOLGA1_NT274	-0.676528	-0.0339343
GOLGA1_CDH1	-0.12618	0.453783
PIK3CA_NT448	-0.674807	-0.553116
PIK3CA_RRM2	-0.46235	-2.62021
NAV3_RB1	0.760855	1.06449
NAV3_NT132	0.521223	0.692897
CUL1_FBXW7	-1.30243	-2.68987
CUL1_NT761	-2.52287	-3.22971
KRT75_CDH1	-1.02364	0.430709
KRT75_NT261	0.128751	0.11138
PCDHA7_CDH1	-0.983139	0.322208
PCDHA7_NT250	-0.788492	0.11016
DHODH_NT827	-0.836661	0.530656
DHODH_HUS1	-2.09142	-2.10514
NCKAP1_APC	-0.830087	-0.716467
NCKAP1_NT152	0.130389	-0.732886
NT603_PUM2	0.159921	0.194671
NT170_HUWE1	-0.790805	-0.785572
NT170_NT170	0.318096	0.0560383
NT253_NT253	0.449329	0.338052
NT253_ALK	-0.357845	-0.310557
DCLRE1C_APC	0.297204	-1.35681
DCLRE1C_NT150	0.187807	0.475166
PAPOLA_PAPOLG	-6.44946	-7.17305
PAPOLA_NT546	-4.52393	-3.40412
MED17_MED12	-8.09013	-3.86477
MED17_NT659	-1.28333	-1.08425
NT784_ZCCHC9	0.485489	0.0794668
NT825_PPP2R1A	0.41471	0.276459
RBL1_RBL2	-0.152971	0.284741
RBL1_RB1	0.118938	0.380596
RBL1_NT610	0.388238	0.57816
RBL1_NT128	0.780528	0.629088
KIT_RPS6KB1	-1.1239	-5.55695
KIT_NT465	0.104632	-0.492162
KIT_TP53	0.912365	-1.65332
KIT_NT477	-0.334312	0.159217
KIT_NT441	-0.544005	0.787346
KIT_SMO	-0.390686	-0.0638678
HEYL_TP53	0.571885	0.267311
HEYL_NT23	0.678428	-0.0727647
NT588_PNMA1	0.171809	-0.0586856
NT563_CCNT2	-0.412926	0.464711
NT672_NCOR1	-0.646199	-2.02099
NT82_NT82	0.0430293	0.750061
NT82_CDKN2A	0.567202	0.46643
NT757_FBXW7	-0.282625	-0.718001
NT417_PIK3CA	-0.768271	-0.938574
NT417_NT417	-0.125166	0.114724
NT233_FAM66E	-0.0392166	0.186039
NT233_NT233	0.780428	0.779074
CMYA5_NT67	-0.795372	0.275777
CMYA5_CDKN2A	1.15685	0.580974
NT601_ANKRD13D	-0.0876187	-1.20507
NT721_PTPRD	0.646961	0.924189
NT447_NT447	-0.0881433	0.0733367
NT447_RRM2	-2.32691	-1.82906
NT345_MAP3K1	-0.345029	-0.296786
NT345_NT345	0.243046	0.031275
NT608_DMXL2	-0.577563	-0.307767
SEC24A_NT564	0.128874	-0.255474
SEC24A_SEC24B	-0.302487	-0.551582
CEP192_SEH1L	-3.15562	-2.81803
CEP192_NT836	-0.744051	-0.792315
TTC37_NT140	-0.580772	-0.179237
TTC37_ARID1A	-0.796879	-1.41653
FBXO45_FBXW7	-0.474537	0.633332
FBXO45_NT757	-1.48917	-2.27711
ZNF705B_FAM66E	0.809641	0.149344
ZNF705B_NT232	0.545195	0.12358
DIAPH1_TP53	0.107727	-0.724253
DIAPH1_DIAPH3	1.09117	1.01386
DIAPH1_NT57	0.511834	-0.251373
DIAPH1_NT599	0.212042	-0.0167084
NT305_NT305	0.421867	0.957891
NT305_STAG2	-1.9181	-0.140401
MRE11_KMT2D	-2.75107	-0.947281
MRE11_NT111	-1.18411	-2.25625
NT289_CDH1	-0.818652	-0.153626
NT289_NT289	0.492923	-0.402526
NT93_NT93	0.75979	0.587378
NT93_CDKN2A	0.699147	0.229536
NT127_RB1	0.450524	0.671542
NT127_NT127	0.197883	0.126069
PTTG1_UBA2	-5.4737	-1.75795
PTTG1_NT801	-0.395148	-4.38153
BOD1L1_NT820	0.283	0.697851
BOD1L1_NT809	0.0328322	0.287501
BOD1L1_WDR61	-1.16514	0.430988
BOD1L1_LEO1	0.235876	-1.48492
FOXD4L6_NOTCH1	-0.732778	-0.819333
FOXD4L6_NT862	-1.62884	-1.77133
LEO1_PDRG1	-3.55086	-6.6244
LEO1_NT839	-0.188708	-0.303335
LEO1_NT777	-0.568964	-1.11738
LEO1_NT764	-0.515771	-0.9465
LEO1_NT785	-0.816847	-0.595554
LEO1_NT843	0.209049	-0.724898
LEO1_RPL24	-5.49859	-0.795877
LEO1_NAMPT	-0.384421	0.219418
LEO1_NT779	0.0743467	0.469523
LEO1_NT830	-0.419721	-1.31074
LEO1_NT812	0.109075	-0.206801
LEO1_WDR61	-4.4005	-2.8576
LEO1_PMF1	-1.17985	-1.96475
LEO1_NT790	-1.09238	-0.900671
LEO1_PPWD1	-5.83589	-0.692045
LEO1_ZNF830	-1.48862	-1.58632
LEO1_RRM1	-1.87461	-2.63829
LEO1_SDHC	0.244309	-0.0352013
LEO1_NT805	0.108711	-0.532965
LEO1_NFYC	0.259759	-0.280436
NT865_NOTCH1	0.958577	0.781816
NT641_KEAP1	-0.574989	-0.733022
PIF1_FBXW7	1.21237	0.579214
PIF1_NT705	0.870124	0.726509
KRT4_TP53	0.84541	-0.333866
KRT4_NT41	0.400747	0.376464
FGFR3_FNTA	-2.13158	-1.32014
FGFR3_NT383	0.344325	0.00941214
FGFR3_VHL	-0.423531	-0.226348
FGFR3_NT493	0.221432	0.267687
MRPL13_NT770	-1.44751	0.415357
MRPL13_MTBP	-5.59749	-5.58611
PTPN22_PTPRD	1.09865	1.31282
PTPN22_NT108	0.196668	0.073146
ROCK1_ROCK2	-0.266519	-0.15287
ROCK1_NT571	-0.344709	-0.652543
CFC1_NOTCH1	-0.114629	0.153059
CFC1_NT859	-1.01512	-0.0973812
NT847_NOTCH1	0.751612	0.232909
KRT32_NT16	-0.137647	-0.0213114
KRT32_TP53	1.18557	-0.215464
PSMD2_FBXW7	-4.77602	-1.61116
PSMD2_NT676	-3.46059	-4.91802
GMNN_TP53	-1.59299	-7.19086
GMNN_NT28	-1.64726	-5.18171
TRPS1_NT310	0.844773	1.26433
TRPS1_GATA3	0.617212	-0.0394852
SYCE1L_NT90	1.00094	0.361027
SYCE1L_CDKN2A	0.966823	0.849863
NT91_NT91	0.153767	-0.280382
NT91_CDKN2A	0.917955	0.586234
NT483_VHL	-0.324758	0.473898
NT483_NT483	0.011071	0.00622133
ALK_CDK9	-0.674727	0.483319
ALK_NT360	0.208477	-1.16812
CRX_FAT1	-0.841604	-0.123914
CRX_NT123	-0.180915	-0.712338
SIRPD_NT867	0.636094	0.44295
SIRPD_NOTCH1	0.654105	0.654063
PSMB3_FBXW7	-3.96358	-2.79561
PSMB3_NT679	-4.3869	-10.8804
HSD17B14_WWOX	0.420447	0.498014
HSD17B14_NT173	-0.0638436	-0.494434
NT509_VHL	-0.561846	0.392279
AFG3L2_NT804	-4.06615	-1.78612
AFG3L2_PITRM1	-5.01462	-1.47322
NT216_NT216	-0.488861	-0.241812
NT216_KMT2B	-0.0134391	0.0707226
NT435_NT435	-0.0420889	0.0152995
NT435_PTEN	0.376059	0.0871828
PUM1_NT603	0.254961	-0.188716
PUM1_PUM2	-0.252603	0.392478
NT23_TP53	1.11665	0.0513197
NT23_NT23	0.560444	0.388158
NT304_NOTCH2	-0.040528	-0.258759
NT304_NT304	-0.0647833	-0.449743
HSD17B10_HUWE1	-1.74272	-1.3993
HSD17B10_NT170	-1.01839	-0.580555
[truncated: 1,123 more rows]

## Sheet: Ext Fig 3H
MDAMB231	LFC aCas12a	LFC eCas12a		0.835906
ARPC5_NT607	-0.0494912	-0.785367
ARPC5_ARPC5L	0.206567	-1.69725
BUB3_CENPK	-5.15989	-5.0288
BUB3_SMAD4	-4.84523	-4.49445
BUB3_NT327	-7.20799	-3.90012
BUB3_NT818	-9.40832	-4.40473
GTF3C3_POLR3B	-5.15602	-6.64941
GTF3C3_NT838	-3.61857	-5.10568
PTPRJ_NT221	0.27226	-0.446071
PTPRJ_NSD1	0.553551	0.0795848
RPL35A_NT236	-1.93391	-2.82585
RPL35A_ADAM7	-7.40029	-5.57492
OR7A5_TP53	0.0713832	-1.21261
OR7A5_CDH1	-1.05068	-1.44883
OR7A5_NT280	-0.226781	-0.888059
OR7A5_NT19	-0.0891665	-0.293229
C9orf163_NT864	0.175707	0.212089
C9orf163_NOTCH1	0.0266694	0.409732
NT389_NT389	0.441226	0.114034
NT389_IGF1R	-0.0501868	0.0666551
ARL8A_ARL8B	0.715674	-0.669249
ARL8A_NT585	-0.211369	-0.504831
NT316_NT316	0.954237	1.05255
NT316_GSR	1.00914	0.98138
NT849_NOTCH1	0.624024	0.895443
RYK_NT710	0.309095	-0.850334
RYK_PTPRD	0.505944	0.125328
NT853_NOTCH1	0.157946	0.134736
NT210_NT210	1.1324	1.38759
NT210_SMARCA4	0.262201	-0.420137
NT392_NT392	-0.382915	-0.837401
NT392_KDM5C	-0.300359	-0.80776
NT751_FBXW7	0.0614156	0.287449
NT358_NT358	0.414457	0.16492
NT358_CDH1	-0.791336	-0.39281
NT538_MAPK3	0.351787	0.149057
NT140_NT140	0.0787723	0.286357
NT140_ARID1A	-2.18189	-1.01318
NT330_NT330	-0.268116	-0.284583
NT330_VHL	-0.193683	-0.288084
NT107_NT107	0.944309	1.22365
NT107_MTAP	0.383385	0.657525
NT133_NT133	0.283975	0.341427
NT133_RB1	-0.166408	0.0847169
NT822_NUDC	-1.79297	-1.85883
MYL12A_MYL12B	-0.0892777	-0.409019
MYL12A_NT590	1.69213	1.63831
GOT1_GOT2	-0.469654	-2.37295
GOT1_NT582	0.637632	0.154821
NT415_NT415	0.495892	0.847173
NT415_PIK3CA	-0.130747	0.158206
MED24_MED12	-0.793189	-2.72526
MED24_NT663	-0.845549	-1.22192
NT92_NT92	0.513091	0.192063
NT92_CDKN2A	0.237765	0.436077
LEMD2_FBXO25	1.09984	0.349317
LEMD2_NT187	0.647237	0.0945442
NAP1L1_NAP1L4	-0.770191	-1.89925
NAP1L1_NT577	-1.14033	-0.521469
TFDP1_RB1	-0.936241	-0.476352
TFDP1_NT129	-0.326802	-0.529162
METAP1_NT91	-0.222554	-0.696435
METAP1_CDKN2A	-0.190905	0.0595761
ATP6V1D_NT854	-7.81647	-2.62691
ATP6V1D_NOTCH1	-3.91943	-0.738849
SEZ6L_PTPRD	0.917007	0.45417
SEZ6L_NT737	-0.355003	-0.477855
TSG101_NT699	-1.00891	-2.67346
TSG101_FBXW7	-1.41299	-0.939194
GSDMB_NT79	0.0131052	0.297999
GSDMB_CDKN2A	0.197021	0.613649
RPS6KB1_NT450	0.235818	0.0344617
RPS6KB1_NT602	-0.235567	-0.012205
RPS6KB1_NT506	-0.737404	-0.0916855
RPS6KB1_VHL	-0.0304274	-0.0013053
RPS6KB1_RPS6KB2	0.371915	-0.474844
RPS6KB1_RRM2	-1.82897	-1.43264
NT391_NT391	-0.095797	0.378558
NT391_IGF1R	-0.0131962	0.158181
NT763_FBXW7	0.424671	0.286149
FAM71B_CDKN2A	0.76284	0.21781
FAM71B_NT76	0.0989952	0.151159
SUV39H1_NT18	0.214977	0.0273094
SUV39H1_TP53	-0.276226	-1.15778
PPP4R2_NT342	0.0758001	0.713597
PPP4R2_VHL	-0.47475	-0.181452
NT268_NT268	0.786095	0.524825
NT268_CDH1	-0.520858	-0.159017
NT338_NT338	-0.328061	0.00442671
NT338_VHL	0.148689	-0.0621214
NT102_NT102	-1.68822	0.0811611
NT102_PTEN	0.315282	0.985808
NT485_NT485	-0.0073113	0.122472
NT485_VHL	0.223129	-0.204557
HJURP_NT70	-0.00777175	-0.562208
HJURP_CDKN2A	-1.26025	-0.982779
NT480_NT480	-0.24818	0.132226
NT480_TYMS	0.374751	0.514401
LHX8_NT308	-0.178068	0.105394
LHX8_GATA3	0.211989	0.129266
NT259_NT259	0.152869	-0.0347527
NT259_CDH1	-0.45547	-0.217026
MAPK10_NT650	0.0835579	0.209618
MAPK10_MAP2K4	0.344382	0.56159
CENPK_NT787	-0.313421	-3.40388
CENPK_NT828	-0.795033	-5.03791
CENPK_PPP2R1A	-0.601501	-2.50906
CENPK_NT766	-1.64832	-3.32713
CENPK_WDR61	-5.11605	-5.54338
CENPK_PMF1	-3.77569	-4.62379
CENPK_NT825	-1.44869	-1.92957
CENPK_PPWD1	-5.23493	-3.61375
CENPK_NT765	-0.514684	-3.6925
CENPK_ZWINT	-1.9051	-2.55117
NT398_NT398	0.240821	0.73232
NT398_MAP2K1	2.83069	2.92169
NT495_NT495	0.448499	0.3137
NT495_VHL	-0.147737	0.257236
NT116_NT116	0.616032	0.229298
NT116_KMT2D	-0.741184	-0.9579
TLR6_TP53	-0.4801	0.574113
TLR6_NT12	0.698695	0.540179
SNRPD2_FBXW7	-5.40613	-4.31766
SNRPD2_NT688	-2.17383	-6.21341
NT750_FBXW7	1.16537	0.897363
NT4_NT4	0.348925	0.245653
NT4_TP53	-0.326434	-0.124927
NT544_KDELR2	0.384201	0.326056
NT404_NT404	0.436996	1.11962
NT404_MSH6	0.158168	0.229307
CLDND1_NT713	-1.18167	-1.36736
CLDND1_PTPRD	-0.512034	0.39445
CLEC4E_TP53	0.890388	-0.300573
CLEC4E_NT14	0.0986407	0.520616
MAP3K3_NT648	-0.139976	0.282557
MAP3K3_MAP2K4	-0.132729	0.289545
DCUN1D4_NT627	-2.15383	-0.505414
DCUN1D4_DCUN1D5	0.0841717	-0.521526
MYCBP2_NT750	0.186924	-0.231173
MYCBP2_FBXW7	0.283747	0.343972
TMEM123_CDKN2A	1.04152	0.631003
TMEM123_NT73	0.466294	-0.193997
AURKA_SMARCA4	-2.03816	-3.6101
AURKA_NT205	-8.15548	-6.53862
AURKA_NT842	-7.19912	-5.84084
AURKA_RPL35	-3.88906	-6.96583
AURKA_UBA2	-7.075	-4.21216
AURKA_NT826	-7.42048	-5.9922
RASGRF2_NT182	0.378417	0.38309
RASGRF2_LRP1B	0.475403	0.202475
BICC1_NT121	-0.318696	-0.446148
BICC1_FAT1	0.0884907	-0.140293
TCF7L2_APC	0.763301	-0.179831
TCF7L2_NT155	0.336006	-0.202064
OR7C2_TP53	0.465601	-0.217476
OR7C2_NT10	0.33447	0.469951
CHEK2_NT397	-0.963507	-0.433062
CHEK2_ERBB2	-0.0534887	-0.106919
CHEK2_NT376	-0.0387187	-0.232041
CHEK2_KMT2D	-1.06657	-0.492029
KDM6A_NT404	0.824586	0.196212
KDM6A_MSH6	-0.410506	0.402078
KDM6A_NT309	0.000679533	-0.117705
KDM6A_NT433	0.35549	0.430856
KDM6A_GATA3	0.0703505	-0.43022
KDM6A_PTEN	0.744316	0.681867
RC3H1_NT576	0.00416092	0.221441
RC3H1_RC3H2	-0.575478	0.407924
NT794_SKA3	-1.33441	-1.62772
DCTN4_NT834	0.144696	-0.872358
DCTN4_LEO1	-0.133336	-1.73747
RBL2_RB1	0.393466	0.190107
RBL2_NT127	0.854966	0.285126
SMAP1_SMAP2	0.265577	-0.0226535
SMAP1_NT581	-0.58592	-0.678713
KYAT1_KYAT3	0.405415	0.738121
KYAT1_NT591	-0.118198	-0.250254
NT725_PTPRD	0.535662	0.313343
NT235_NT235	0.0141033	0.145457
NT235_ADAM7	0.822246	0.153377
NT768_TIPIN	-4.00701	-4.59192
NT465_NT465	-0.197258	0.0187463
NT465_SMO	-0.657496	0.176847
NT604_MARK4	-0.605668	-0.523487
NT576_RC3H2	0.105244	0.175748
UGGT1_NT580	0.672797	0.091894
UGGT1_UGGT2	0.116573	-0.333171
NT743_PIK3R1	0.152834	-0.118247
NT211_NT211	-1.24139	-0.400959
NT211_SMARCA4	-0.9966	-0.490213
NT181_NT181	-0.0622958	0.128459
NT181_LRP1B	0.357377	0.0418638
S1PR4_CDH1	-0.0467082	-0.202153
S1PR4_NT273	0.863481	0.562993
ACTR6_ATM	-1.22268	-3.5529
ACTR6_NT183	-1.86135	-3.63334
TRAPPC1_NT685	-5.70462	-4.12299
TRAPPC1_FBXW7	-3.95879	-2.66796
NT169_NT169	0.148138	0.171437
NT169_HUWE1	-0.728893	-0.642931
NT77_NT77	0.253339	0.331139
NT77_CDKN2A	0.713497	0.780583
NT84_NT84	0.000302504	-0.162769
NT84_CDKN2A	0.430796	0.597037
NT724_PTPRD	0.912363	0.36813
ATP6V0A1_NT557	-0.57669	-0.774758
ATP6V0A1_ATP6V0A2	-1.61782	-1.16111
NT191_NT191	0.270922	0.186944
NT191_KMT2A	-0.415392	-0.549961
CDK19_MED12	0.212391	-0.658017
CDK19_NT664	0.0405385	-0.165874
TINF2_NT336	-0.359664	-1.05377
TINF2_VHL	0.097743	-0.10248
N4BP2_NT177	-0.374461	0.580026
N4BP2_IFNA4	1.04942	0.964815
VPS4B_SMAD4	-0.353468	-0.158892
VPS4B_NT319	0.146918	0.163769
NT793_PMF1	-2.55359	-3.89567
MKNK1_MKNK2	1.08223	0.17356
MKNK1_NT634	0.876591	0.0447421
LILRB5_CDKN2A	0.730644	0.656012
LILRB5_NT75	-0.0689955	0.228415
MAP3K1_NT647	-0.601181	-0.203419
MAP3K1_VHL	-0.724064	-0.529422
MAP3K1_NT499	-0.0618894	-0.41607
MAP3K1_MAP2K4	0.491185	0.260121
AP1B1_NT552	0.308622	0.365457
AP1B1_NT106	0.308145	-0.00908467
AP1B1_PTEN	0.147653	0.864966
AP1B1_AP2B1	-1.15577	-0.867354
NT795_CEP192	-1.1821	-1.21096
NT684_FBXW7	0.572137	0.826664
NT783_AURKA	-4.50882	-7.20707
NT25_NT25	-0.260468	0.0913906
NT25_TP53	-0.0868968	-0.248983
NT733_PTPRD	0.617991	0.498177
NT221_NT221	0.617225	0.659818
NT221_NSD1	0.265462	0.214949
NT246_NT246	0.205693	0.308499
NT246_LPAR6	0.38266	0.303712
NT671_NCOR1	-1.81829	-1.05577
NT223_NT223	0.143415	0.234789
NT223_FOCAD	0.827894	0.732075
NT854_NOTCH1	0.824674	0.594339
NT850_NOTCH1	0.856365	0.491215
NT16_NT16	-0.117954	0.306053
NT16_TP53	0.0309321	0.44115
NT745_PIK3R1	0.142906	0.0995069
NT450_NT450	0.027217	-0.329123
NT450_RRM2	-1.47029	-3.65748
NT346_NT346	0.281116	0.0248218
NT346_PAPSS2	0.633582	0.128625
NT95_NT95	0.809452	0.931362
NT95_CDKN2A	0.98243	0.839479
NT219_NT219	0.457982	0.249113
NT219_NSD1	0.70081	0.338519
NT18_NT18	0.916485	1.03716
NT18_TP53	0.504663	0.476922
NT863_NOTCH1	0.580953	0.405794
NT674_NCOR1	-1.05381	-0.843071
NT839_PPWD1	-6.23024	-5.21293
NT203_NT203	0.154075	0.28125
NT203_SMARCA4	-0.821525	-0.356032
NT117_NT117	-0.507392	-0.0525719
NT117_KMT2D	-0.839706	-0.882972
NT742_PIK3R1	-0.266094	-0.278821
NT159_NT159	0.0328582	-0.139577
NT159_APC	-1.4341	-0.893273
NT124_NT124	-0.13727	0.182188
NT124_FAT1	-0.0363864	-0.266103
NT288_NT288	0.411819	0.339378
NT288_CDH1	-1.02588	-0.722158
NT226_NT226	0.993577	0.336988
NT226_MCPH1	0.319365	-0.179069
NT158_NT158	0.533027	-0.121659
NT158_APC	-0.334501	0.00245936
NT292_NT292	0.0168085	0.0937214
NT292_CDH1	-0.38142	-0.710777
NT397_NT397	-0.688263	-0.116531
NT397_KMT2D	-0.861992	-1.28946
NT1_NT1	0.125113	0.234429
NT1_TP53	0.877329	0.774529
GEMIN4_GTF2H4	-2.9869	-2.27299
GEMIN4_NT775	-2.96331	-2.30509
NT502_VHL	0.00401404	-0.237735
NT787_ZWINT	-0.419463	-0.364967
NT339_NT339	-0.404511	-0.170524
NT339_VHL	0.0931289	-0.475514
NT119_NT119	0.316809	0.199729
NT119_KMT2D	-0.838293	-1.38772
FDPS_APC	-0.396022	-1.18777
FDPS_NT789	-1.01415	-1.07941
FDPS_HUS1	-0.974887	-2.46662
FDPS_NT642	-0.488262	-1.47964
FDPS_UBA2	-2.56358	-2.62055
FDPS_NT780	-0.882955	-2.40977
NT444_NT444	0.105494	0.0797644
NT444_RRM2	-3.03556	-2.59195
NT690_FBXW7	0.381252	0.573017
NT827_HUS1	-0.847417	-1.08714
NT686_FBXW7	0.0265745	-0.158037
NT160_NT160	0.652201	0.792365
NT160_APC	0.194157	-0.374674
NT481_NT481	0.0472315	0.378154
NT481_VEGFA	0.384255	0.159387
NT820_LEO1	-0.135138	-0.279761
NT323_NT323	1.11791	1.1075
NT323_CHD8	-0.431928	-0.11053
NT100_NT100	-0.691597	-0.40346
NT100_CDKN2A	0.898578	0.751123
NT265_NT265	-0.161999	0.0601735
NT265_CDH1	-1.0681	-0.397788
NT685_FBXW7	0.855822	1.06851
GPX4_NT332	-3.55679	-3.27547
GPX4_NT523	-3.8972	-4.2205
GPX4_PB1	-4.37391	-5.92173
GPX4_VHL	-1.75954	-3.27354
GPX4_TXNRD1	-2.6926	-3.21012
GPX4_NT643	-3.34428	-4.57854
RAD52_NT159	-0.0396751	-0.764961
RAD52_APC	-0.154496	-0.789899
NT424_NT424	0.187811	-0.0487964
NT424_PRKDC	-0.77423	-0.916438
NT528_VHL	-0.406142	-0.0495876
RBM12B_NT244	-0.31381	-0.518148
RBM12B_AMER1	-0.842107	-0.463867
NDFIP1_NDFIP2	0.902543	0.51944
NDFIP1_NT613	0.235399	0.580289
CYP2W1_EP300	0.264945	0.509384
CYP2W1_NT200	-0.292811	-0.0629219
NT607_ARPC5L	-0.126256	-0.327401
NT484_NT484	0.0774766	-0.114792
NT484_VHL	-0.395666	-0.257257
ADA_FBXW7	0.643182	0.68431
ADA_CHEK1	-2.55545	-3.39668
ADA_NT426	-0.09933	-0.0451788
ADA_NT696	0.740469	1.21291
ADA_NT365	-0.0518719	0.0556466
ADA_PTEN	1.0349	1.2129
CR1L_NT144	0.141494	0.425425
CR1L_CSMD1	0.711173	0.0739155
CHD1_NT554	-1.28617	-1.04731
CHD1_CHD2	-1.13168	-1.85968
NT600_TBC1D22B	-1.18761	-1.15934
PCDHB1_NT731	-0.516551	-0.121879
PCDHB1_PTPRD	0.722449	0.502724
NT411_NT411	0.173391	-0.200862
NT411_PBRM1	0.0500824	0.0565459
NT297_NT297	0.673639	0.611355
NT297_CDH1	-1.5799	-0.605942
FASTKD5_KMT2B	-0.0906501	0.311788
FASTKD5_NT217	0.110911	0.11954
MAPK8_NT651	-0.286775	-0.302829
MAPK8_MAP2K4	0.157573	0.909227
HGF_NT863	-0.081577	0.0152731
HGF_NOTCH1	-0.381716	0.281774
HDAC6_NT391	0.186292	0.542456
HDAC6_NT411	0.158001	0.29085
HDAC6_IGF1R	0.162547	-0.0203944
HDAC6_KDM5C	-0.211352	-0.219401
HDAC6_NT418	0.61822	0.643207
HDAC6_NT394	-0.125244	0.17775
HDAC6_PBRM1	-0.0866497	0.25916
HDAC6_PIK3CA	-0.761988	0.32757
NT455_NT455	-0.0637633	0.183024
NT455_SMAD4	0.323587	0.361099
MED13_MED12	-1.1313	-0.2809
MED13_NT656	0.617409	0.776028
MED13_MED13L	-0.0384858	-0.629438
MED13_NT615	0.626719	-0.277025
TLR3_NT265	0.341937	0.272128
TLR3_CDH1	-0.00486327	-0.375752
SESN1_SESN2	0.832908	0.525759
SESN1_NT612	-0.718736	-0.550439
DYNC1LI1_DYNC1LI2	-2.65559	-1.53493
DYNC1LI1_NT565	-1.85939	-0.233376
MTMR3_MTMR4	-0.449508	-0.286192
MTMR3_NT559	-0.576274	-0.378922
PAPSS1_NT346	0.188803	0.0546352
PAPSS1_PAPSS2	-0.151392	-0.715238
AMOTL2_TP53	0.637238	0.420713
AMOTL2_NT48	1.21937	0.7624
PSMG1_NT271	-4.26105	-2.29288
PSMG1_CDH1	-2.9776	-2.72898
NT182_NT182	0.807932	0.990777
NT182_LRP1B	0.521662	0.0806721
MAF_NOTCH1	0.708821	0.679573
MAF_NT186	0.161508	0.500836
RBX1_FBXW7	-0.0265724	-1.81167
RBX1_NT759	-1.21211	-3.05046
NT56_NT56	0.0240911	-0.279884
NT56_TP53	0.265566	-0.120434
NT438_NT438	-0.155596	0.060043
NT438_RB1	-0.0414718	-0.23304
NT777_SDHC	0.809369	0.412507
NT797_PTTG1	0.120067	-1.99932
SRPX_NT147	-0.788299	0.162341
SRPX_CSMD1	-0.927393	0.0947744
TSPYL5_STAG2	0.18415	-1.06586
TSPYL5_NT306	-0.234799	-0.0192362
APC_SMARCB1	-1.09671	-3.95067
APC_NT458	-0.165007	0.0635932
APC_NT361	-0.0225574	-0.735259
APC_VHL	-0.5334	-0.157872
APC_NT483	-0.288121	-0.513889
APC_CDK9	-1.59642	-1.98802
SELL_TP53	-0.21916	-0.0634842
SELL_NT42	0.0305142	0.431028
SELL_CSMD1	0.943422	0.241655
SELL_NT145	0.354293	-0.175373
NPFF_CDKN2A	0.697207	0.157514
NPFF_NT69	-0.4989	0.0451295
SMARCB1_NT508	-1.57652	-2.53563
SMARCB1_VHL	-1.06598	-2.34483
CCDC107_NT68	0.223586	0.13993
CCDC107_CDKN2A	0.925444	1.02303
NT468_NT468	-0.285006	-0.216722
NT468_TOP1	-2.70324	-1.8531
BRCA2_NT392	-1.17607	-1.95308
BRCA2_HDAC6	-1.25075	-0.580669
BRCA2_SMARCB1	-5.20103	-1.15371
BRCA2_NT387	-0.856278	-1.59691
BRCA2_NT362	-0.976504	-0.312064
BRCA2_KDM5C	-2.22034	-1.74211
BRCA2_NT459	-1.30912	-1.2879
BRCA2_CDK9	-3.08349	-3.25372
TIA1_TIAL1	-2.49617	-3.0585
TIA1_NT533	-0.152449	-0.44689
TBC1D22A_NT600	-0.0904862	-0.196528
TBC1D22A_TBC1D22B	-1.74224	-2.80346
MPPE1_EP300	0.678558	0.0703447
MPPE1_FBXW7	0.391162	0.551864
MPPE1_NT678	0.21755	0.538371
MPPE1_NT197	0.163869	-0.297319
NOP2_FBXW7	-2.99727	-4.2108
NOP2_NT689	-6.82258	-2.50952
NT848_NOTCH1	0.569565	0.155195
GTF2H4_SCO1	-2.38137	-1.59332
GTF2H4_NT841	-4.05035	-1.55973
MAPK9_MAP2K4	0.703349	0.822691
MAPK9_NT652	0.787045	0.086313
DNAJA1_NT548	0.600676	0.349815
DNAJA1_DNAJA2	-1.82528	-0.0988879
JAK2_PIK3R1	-0.762874	-0.424531
JAK2_NT419	-0.0851386	0.421597
BAG6_NT122	-0.866735	-0.820817
BAG6_FAT1	-1.58281	-0.452894
CRYGB_LOC100506422	0.0401462	-0.481449
CRYGB_NT312	0.0258343	0.194665
GAK_FBXW7	-0.796945	-0.01816
GAK_NT675	-0.998662	-1.26398
NUP50_TP53	-0.496197	-0.728135
NUP50_NT22	-4.27909	-1.34729
GTF2F2_NT246	-1.22074	-1.64211
GTF2F2_LPAR6	-4.15203	-3.69785
KLF5_NT99	0.607713	0.810588
KLF5_CDKN2A	1.45991	1.21885
NT274_NT274	-0.0919236	0.164658
NT274_CDH1	-0.505091	-0.711009
PCDHGB2_TP53	0.429116	-0.330385
PCDHGB2_CDH1	-0.272169	-0.259151
PCDHGB2_NT43	0.14506	-0.303897
PCDHGB2_NT251	0.661138	0.0791223
NT112_NT112	0.255809	0.150437
NT112_KMT2D	-0.158099	-0.961774
NT332_NT332	0.435909	0.119745
NT332_VHL	0.231583	0.0187927
MSC_CDH1	-0.688296	-0.343135
MSC_NT249	-0.581127	-0.0419595
SPIRE2_CDH1	-0.28036	-0.404205
SPIRE2_NT281	0.113631	-0.0825156
NT208_NT208	-0.0375285	-0.560387
NT208_SMARCA4	-0.847135	-0.307769
PDGFRA_NT501	-0.821802	-0.376133
PDGFRA_NT475	0.417879	-0.138923
PDGFRA_VHL	-0.699931	-0.0113308
PDGFRA_NT447	-0.227219	0.0128721
PDGFRA_TOP1	-2.48834	-1.30077
PDGFRA_RRM2	-1.65178	-2.94805
PCDHGA6_TP53	-0.121325	0.110464
PCDHGA6_PTPRD	0.829376	0.96938
PCDHGA6_NT11	-0.0452155	-0.434092
PCDHGA6_NT732	-0.15556	0.215089
NT244_NT244	-0.0481868	-0.171053
NT244_AMER1	-0.829423	-0.336898
NT220_NSD1	0.428532	0.34235
NT220_NT220	0.226265	0.0116533
ZNF696_MYOM2	0.10502	0.0911461
ZNF696_NT193	0.397918	-0.56214
TRAF2_FBXW7	0.550304	0.499506
TRAF2_NT748	0.564006	0.183231
IGFL3_NOTCH1	0.61801	0.574704
IGFL3_NT858	0.323281	0.190883
FAM210A_APC	-0.681369	-1.05093
FAM210A_NT151	-0.241349	-0.423514
NR0B2_NT8	0.331656	0.590971
NR0B2_TP53	0.715439	0.816381
ATMIN_NT81	0.0458117	0.404333
ATMIN_CDKN2A	1.13452	0.997381
GNAI3_SMARCA4	0.776626	0.683419
GNAI3_NT207	0.770004	0.71804
MED1_MED12	-1.17519	-0.788641
MED1_NT788	0.162051	-0.828228
MED1_TAF2	-5.06508	-2.55474
MED1_NT655	-0.298	-0.925796
UCK1_MYOM2	0.649318	1.00049
UCK1_UCK2	0.602734	1.06369
UCK1_NT593	0.909631	0.689638
UCK1_NT194	0.273014	0.832262
SIN3A_NCOR1	-3.69743	-2.69126
SIN3A_NT672	-1.64714	-1.20697
BIN3_FBXW7	0.443977	1.17804
BIN3_NT692	0.871511	0.680306
TP53BP1_TP53	0.440269	0.775576
TP53BP1_NT62	0.210873	0.324225
POLR2K_NT117	-3.44023	-0.87617
POLR2K_KMT2D	-0.85154	-0.887035
WNT2_NT870	0.0118152	-0.00833712
WNT2_NOTCH1	0.928229	0.558711
TCF12_NT618	1.21314	0.239776
TCF12_TCF3	0.887507	0.684831
PPP3CC_RB1	0.827909	0.481165
PPP3CC_NT138	-0.223128	-0.0686766
TSFM_KMT2B	0.175625	0.771709
TSFM_NT213	-1.17454	-0.453156
CTDNEP1_NT101	-0.733909	-0.855956
CTDNEP1_PTEN	-0.0312855	0.164576
DCHS2_NT292	0.568232	0.309195
DCHS2_CDH1	-0.970405	-0.0885781
MCF2_CDH1	-1.31696	0.140788
MCF2_NT263	-0.702041	0.0903785
MED28_FBXW7	-1.34168	-0.0725459
MED28_NT754	-3.21896	-1.57268
EEFSEC_NT522	-2.35855	-1.9469
EEFSEC_NT527	-2.31754	-2.36651
EEFSEC_PB1	-1.50855	-2.55669
EEFSEC_VHL	-1.22676	-1.0566
HAS2_TP53	-0.202966	-0.243979
HAS2_NT63	-0.646874	-0.652428
MAP3K9_MAP3K10	0.739696	0.519584
MAP3K9_NT622	0.00605607	0.329788
INTS10_NT234	-0.0451165	-0.0538596
INTS10_PSD3	0.316895	-0.0314268
NT699_FBXW7	1.24896	0.620208
NIPAL1_PTPRD	-0.110436	0.122332
NIPAL1_NT730	-0.130819	-0.447423
SMAD4_NT517	0.147194	-0.0724193
SMAD4_WEE1	-0.762006	-4.05896
ERBB2_NT467	-0.39765	-0.164501
ERBB2_NT445	-0.331962	-0.148508
ERBB2_SRC	-0.904963	-1.50923
ERBB2_NT471	-0.328922	-0.572212
ERBB2_TOP1	-1.87807	-1.88466
ERBB2_RRM2	-4.52206	-3.4145
CDK12_LEO1	-3.82133	-3.14407
CDK12_NT814	-3.45758	-2.65869
NT15_NT15	0.532086	0.752985
NT15_TP53	-0.0376515	-0.080694
NT586_COQ8B	0.41198	0.0869646
VPS37A_CNOT7	-6.843	-2.03229
VPS37A_NT247	-1.11685	-1.09857
TRAF4_TP53	0.356194	-0.280045
TRAF4_NT36	-0.0866463	0.222239
OPALIN_NT719	1.02011	0.33999
OPALIN_PTPRD	0.908604	0.363641
LEMD3_NT105	0.094227	-0.426967
LEMD3_PTEN	0.175898	-0.0595516
PDS5B_KDM6A	-0.576515	-0.293399
PDS5B_NT228	-1.33071	-0.267953
DCPS_TP53	0.217248	0.24096
DCPS_NT638	0.480859	0.382186
DCPS_NT639	0.427251	0.417691
DCPS_FHIT	0.053837	0.718484
BACH1_NT299	0.214161	0.501822
BACH1_KEAP1	0.273016	-0.269126
LRP8_CREBBP	1.03226	0.395385
LRP8_NT190	-0.178735	0.209941
KRT78_TP53	0.368396	-0.261332
KRT78_NT5	-0.192111	-0.296836
ZIC5_TP53	0.616486	-0.338275
ZIC5_NT24	0.616307	0.399846
NT8_NT8	-0.857197	-0.541238
NT8_TP53	0.527095	0.203772
NSMCE1_NT813	-0.114924	-0.407543
NSMCE1_UBA2	-4.90714	-3.58
TOR1A_NT558	1.94392	1.21841
TOR1A_TOR1B	0.693461	-0.132281
NT271_NT271	0.601311	-0.0194703
NT271_CDH1	-0.862425	-0.705051
CBX3_NT625	0.778986	-0.458905
CBX3_CBX5	-0.315101	0.233799
OR10J5_TP53	0.375261	-0.0568647
OR10J5_NT46	0.463825	-0.199316
NT497_NT497	-0.0581617	0.487624
NT497_VHL	-0.35999	-0.14786
NT789_HUS1	-0.381406	-1.42514
NT701_FBXW7	-0.621163	0.000351401
NDFIP2_CDH1	0.449379	0.496888
NDFIP2_NT270	0.687209	0.562221
NT349_KDM3B	0.572266	0.557836
NT349_NT349	0.914689	0.596088
NT429_NT429	0.450185	0.302522
NT429_PTEN	0.900394	0.769605
NT258_NT258	0.345507	0.433576
NT258_CDH1	-1.49548	-0.474581
NT44_NT44	0.578854	0.318678
NT44_TP53	0.710711	-0.0446198
NT376_ERBB2	-0.75259	-0.885963
NT376_NT376	-0.540987	-0.861219
NT157_APC	-0.912446	-0.926458
NT157_NT157	-0.0738365	0.105955
KRT20_CDH1	-0.663696	-0.844809
KRT20_NT276	-0.48	-0.178597
CDK1_LEO1	-3.5985	-4.56109
CDK1_NT786	-5.59956	-5.24561
GNL3_NT89	-2.56273	-4.59635
GNL3_CDKN2A	-2.67357	-1.57072
NT85_NT85	-0.0652149	0.206934
NT85_CDKN2A	1.0438	1.23933
NT386_NT386	-0.10909	0.270167
NT386_HDAC2	0.512272	-0.0279356
TPD52_CDH1	-0.652938	-0.467688
TPD52_NT254	-0.311591	0.430243
NT828_WDR61	-4.42367	-1.66197
NT771_FDPS	-0.193204	-1.5308
NT367_NT367	0.513903	0.601685
NT367_CHEK1	-4.97732	-4.28765
MASTL_NT797	-7.03843	-5.48982
MASTL_PTTG1	-5.10597	-3.17015
MED14_MED12	-3.14883	-4.50958
MED14_NT657	-2.27122	-3.16084
NT387_HDAC6	-1.099	-0.438113
NT387_NT387	-1.38516	-0.28527
NT710_PTPRD	0.4738	0.827258
GRHPR_NT223	-0.243746	-0.39581
GRHPR_FOCAD	0.636663	0.714476
LONP1_NT806	-1.03416	-2.51277
LONP1_PITRM1	-4.96294	-2.74014
B2M_TP53	0.383443	-0.464642
B2M_NT59	0.0261597	-0.245924
METAP2_RPL36A	-4.09408	-1.3682
METAP2_NT776	-1.33942	-1.72923
NT285_NT285	0.194059	0.210211
NT285_CDH1	-0.681162	-0.490531
NT448_NT448	0.576075	-0.0701917
NT448_RRM2	-3.17399	-2.39878
NT144_NT144	0.123265	0.468485
NT144_CSMD1	0.386121	0.364447
NT524_PB1	-1.19303	-0.57706
NT420_NT420	0.327291	0.607577
NT420_PRKDC	-0.79535	-0.626119
NT139_RB1	0.102624	0.16281
NT139_NT139	0.399995	-0.0535645
NT713_PTPRD	0.0484472	0.187745
ROR1_SMARCB1	-0.77137	-2.04232
ROR1_NT505	-0.0430829	0.312328
ROR1_NT461	-0.266853	-0.121149
ROR1_VHL	0.360191	-0.157046
ROR1_TOP1	-1.21657	-1.3854
ROR1_NT476	0.573244	-0.170025
NT823_WDR61	-0.692017	-1.31247
NT147_NT147	0.403461	0.0617391
NT147_CSMD1	0.457107	0.209268
NT314_NT314	0.364044	0.686937
NT314_WRN	2.07677	1.83683
NT873_NOTCH1	0.675262	0.731512
NT668_NCOR1	-1.25242	-0.558622
NT602_RPS6KB2	0.277202	-0.0945917
NT860_NOTCH1	1.28955	1.36692
NT651_MAP2K4	0.384134	0.318997
NT505_VHL	-0.322497	-0.028714
NT198_EP300	0.936765	0.46077
NT198_NT198	0.630289	0.323208
NT809_WDR61	-1.82322	-2.6294
NT375_ERBB2	-0.425135	-0.300709
NT375_NT375	-0.0508202	0.273069
NT184_NT184	0.31801	0.455914
NT184_ATM	0.112246	0.305197
OGDH_NT118	-1.44509	-3.54667
OGDH_KMT2D	-1.62818	-1.865
NT558_TOR1B	0.890756	0.639202
NT336_NT336	0.135331	0.537256
NT336_VHL	-0.341251	-0.0809111
NT609_ARID1B	-1.00946	-0.15523
NT542_CSNK2A2	0.319381	-0.0979548
NT192_NT192	-0.114702	0.0568885
NT192_EPHA3	0.202541	0.0908909
NT200_EP300	0.523167	0.474706
NT200_NT200	-0.0240103	0.0355057
SBNO1_KMT2D	-7.9909	-4.62839
SBNO1_NT110	-4.51561	-2.8764
NT536_GSK3B	-0.522608	0.062191
ZKSCAN3_NT621	-0.00663637	0.258232
ZKSCAN3_ZKSCAN4	0.364683	0.305112
PYCR1_PYCR2	-0.397071	-0.946897
PYCR1_NT587	0.144423	0.452879
CDH11_CDH1	-1.70127	-1.63784
CDH11_NT278	-0.811956	-0.600844
NT614_AP2A2	0.0161574	-0.890407
STT3A_SMAD4	0.153115	0.0443223
STT3A_NT324	0.234518	0.331393
STT3A_NT87	0.175466	0.0244649
STT3A_CDKN2A	0.626325	0.737126
NT229_NT229	0.440537	0.566988
NT229_DEFB4B	0.517904	0.255866
NT118_NT118	-0.11016	-0.0548357
NT118_KMT2D	-0.118859	-0.867235
RING1_RNF2	0.46963	-0.227297
RING1_NT637	0.736555	0.652966
TP53_FBXW7	0.41719	-0.0280528
TP53_NT758	0.142562	0.530538
FAM117B_NT623	-0.476417	-0.140293
FAM117B_GLCCI1	-0.32674	-0.747641
ILF3_TP53	-3.17087	-2.66765
ILF3_NT51	-3.01726	-2.66577
BCL7A_CDH1	-1.04512	-0.539189
BCL7A_NT298	-0.215735	-0.235446
GATA6_APC	-0.835004	-0.651806
GATA6_NT157	-0.0348707	-0.310812
CDK6_NT379	-0.463697	-2.02715
CDK6_VHL	-1.32373	-1.27551
CDK6_FGFR3	-0.845431	-1.60885
CDK6_NT490	-0.983145	-1.62263
NT578_YY1AP1	0.19326	0.117978
SC5D_FBXW7	0.431034	-0.0932651
SC5D_NT695	-0.106814	-0.483578
NT24_TP53	0.587311	0.358538
NT24_NT24	0.0593476	0.633831
THOC7_TP53	-2.66602	-2.29086
THOC7_NT50	-4.9042	-2.99251
NT716_PTPRD	0.781746	0.985479
HDAC1_NCOR1	-0.647587	-0.14056
HDAC1_NT665	0.386433	0.30437
HDAC1_NT541	0.952437	0.784898
HDAC1_NT347	0.293745	0.478046
HDAC1_HDAC2	-2.60421	-1.76823
NT460_SMARCB1	-3.66292	-2.56238
NT460_NT460	0.315576	0.281723
HSD17B2_WWOX	0.545467	-0.539059
HSD17B2_NT172	-0.151757	0.074068
ALOXE3_TP53	0.597368	-0.0544067
ALOXE3_NT32	0.761243	0.653842
NT810_LEO1	-0.452638	-0.150196
NT168_NT168	0.0636313	0.0882055
NT168_IFNA6	0.487915	0.549924
CCNK_LEO1	-2.71466	-2.62803
CCNK_NT803	-3.6779	-4.8982
NT613_NDFIP2	0.0730704	0.530529
NT109_NT109	0.398429	0.108636
NT109_PTPRD	-0.288842	0.491584
NT467_NT467	-0.047756	-0.144812
NT467_SRC	-0.269983	-0.264332
NT257_NT257	0.21036	0.473188
NT257_CDH1	-0.824904	-0.158325
MAP3K7_NT649	-2.72684	-2.74079
MAP3K7_MAP2K4	-0.807279	-1.15609
CCND1_NT84	-0.990582	-1.67166
CCND1_CDKN2A	-1.59739	-1.28205
NT224_NT224	0.494698	0.604277
NT224_POLQ	0.63157	0.608685
NT764_WDR61	-2.20553	-1.36787
NUDC_NT823	-2.52146	-2.91628
NUDC_FBXW7	-1.50208	-1.79061
NUDC_WDR61	-5.45538	-5.74452
NUDC_NT760	-2.85017	-2.22169
CD83_NT733	0.226217	0.0881985
CD83_PTPRD	0.0980665	0.880492
CCN6_NT874	-0.335369	-0.0774588
CCN6_NOTCH1	0.50779	0.113989
GTF2E2_NT316	-3.27645	-5.3426
GTF2E2_SMIM18	-4.51784	-3.00522
GTF2E2_GSR	-1.37925	-3.41534
GTF2E2_NT313	-2.52599	-3.08499
NT381_NT381	0.731226	0.751431
NT381_FNTA	-4.83632	-4.94601
NT874_NOTCH1	0.785798	0.732628
NT326_SMAD4	0.267197	0.350661
NT326_NT326	0.318537	0.481748
NT39_TP53	0.6126	0.488342
NT39_NT39	0.663028	0.16863
CMC4_KMT2D	0.115585	-0.202728
CMC4_NT114	1.20056	0.439349
NT174_NT174	0.827496	0.786492
NT174_WWOX	0.49418	0.634417
NT629_RALGAPA2	0.0827167	0.404287
MYC_NT674	-1.52397	-1.4377
MYC_NCOR1	-5.89745	-4.6119
NT649_MAP2K4	0.330097	0.361156
NT785_PMF1	-3.74186	-1.70078
ZDHHC11_NT720	0.0883757	0.441191
ZDHHC11_PTPRD	0.530352	1.02806
LMTK2_NT219	-0.216665	-0.300167
LMTK2_NSD1	0.368305	0.358342
NT702_FBXW7	0.398858	0.602398
BRD4_NT398	-2.94261	-2.78186
BRD4_DHFR	-2.56926	-6.95401
BRD4_NT438	-1.81129	-2.58098
BRD4_RB1	-2.91708	-3.12673
BRD4_NT428	-2.93825	-3.36511
BRD4_KDM5C	-2.53199	-3.44818
BRD4_NT373	-1.72613	-2.38479
BRD4_NT378	-2.56833	-2.72715
BRD4_FGFR3	-1.84969	-2.07169
BRD4_NT393	-3.41792	-2.784
BRD4_MAP2K1	-1.64282	-2.31309
BRD4_PTEN	-0.919751	-1.15286
NT324_SMAD4	-0.202068	0.374038
NT324_NT324	0.221781	0.283701
NT50_TP53	0.42931	0.37244
NT50_NT50	0.164667	0.447254
NT564_SEC24B	-0.516613	0.264935
AP3M1_AP3M2	0.759412	-0.112623
AP3M1_NT583	0.905215	0.271572
EDN3_NT860	0.468702	0.889554
EDN3_NOTCH1	0.537979	0.527455
RLN2_NT77	0.688616	0.435254
RLN2_CDKN2A	1.05031	1.05705
CCDC6_TP53	-0.244297	-0.25439
CCDC6_NT55	0.261388	-0.520232
PSMB4_FBXW7	-1.62478	-0.973404
PSMB4_NT680	-2.13317	-2.17839
VEGFA_VHL	0.101051	0.37024
VEGFA_NT510	0.515318	0.0241426
CDX2_APC	0.191562	0.238146
CDX2_NT149	0.580885	0.131894
THAP11_SMARCA4	0.35385	-0.836481
THAP11_NT201	0.182932	-0.347665
NT876_VPS4B	-0.0586284	0.0790934
UBALD1_NT103	0.43919	0.431628
UBALD1_PTEN	0.0811341	1.00225
NOTCH2NLB_NOTCH2	-1.01416	-0.156911
NOTCH2NLB_NT304	-0.396373	-0.564845
GFM2_NT701	-1.23861	-0.987234
GFM2_FBXW7	-0.143218	0.257913
IGF1R_NT424	-0.161622	-0.0206537
IGF1R_NT407	0.156809	0.359546
IGF1R_PRKDC	-0.294805	-0.37458
IGF1R_MTOR	0.367728	0.312602
CAB39_APC	0.85795	0.867459
CAB39_NT112	0.804916	0.680924
CAB39_KMT2D	0.772739	0.427759
CAB39_NT153	0.00226954	0.413648
E2F1_RB1	0.931197	0.141031
E2F1_NT130	0.338783	0.238214
ABTB2_NT848	0.0255824	0.592888
ABTB2_NOTCH1	0.969017	0.714403
PRKRA_NT44	-1.1374	-0.393861
PRKRA_TP53	-0.251484	-0.901639
NT804_PITRM1	-0.781317	-0.75288
MED23_MED12	-0.443772	-0.823764
MED23_MRPL15	-0.727226	-1.3149
MED23_NT832	-0.621835	-0.800918
MED23_NT662	-0.952619	-1.36264
NOC3L_FBXW7	-0.579736	-1.44865
NOC3L_NT682	-2.22353	-1.72682
C3orf22_NT97	0.126602	0.209606
C3orf22_CDKN2A	-0.262012	-0.0375024
PEX10_FBXW7	-0.554853	-0.0890295
PEX10_NT693	-0.00799698	-0.69422
NT344_NT344	0.530537	0.676005
NT344_ASXL1	-0.00280576	0.0502109
TCF4_CDH1	0.327896	-0.300405
TCF4_NT283	0.218446	-0.27854
IFNAR1_NT865	0.719627	0.349914
IFNAR1_NOTCH1	1.53063	1.33003
MAPK1_NT538	-0.567944	-2.24349
MAPK1_MAPK3	-2.121	-3.31741
MAPK1_NT351	-1.57173	-1.47767
MFRP_NT1	0.595927	0.768055
MFRP_TP53	0.385717	0.452947
NT299_NT299	0.43567	0.192884
NT299_KEAP1	-0.0418682	-0.175094
NT322_CHD8	-0.373026	-0.292722
NT322_NT322	0.674685	0.810787
NT374_NT374	0.00620074	-0.208876
NT374_EGFR	0.351822	0.53074
NT631_SFXN2	0.302811	0.0321915
NT594_SCRN3	0.436901	-0.00654971
KLHDC8A_KEAP1	-0.0593774	-0.992311
KLHDC8A_NT252	0.116318	-0.0666326
STAT3_PTPRD	-0.454871	1.0965
STAT3_NT709	0.715035	0.751497
ICOSLG_NT739	-0.488102	-0.598615
ICOSLG_PTPRD	0.866202	0.868502
PHACTR2_TP53	-0.431907	-0.319555
PHACTR2_NT33	0.306737	-0.353563
NT362_NT362	0.729632	0.897058
NT362_CDK9	-1.2412	-2.65902
POLR3D_NT230	-2.01571	-0.909052
POLR3D_CCAR2	-1.57725	-0.727651
TBL1X_NCOR1	0.0152498	0.00367793
TBL1X_NT673	0.667376	0.917877
BCL2_NT359	1.38437	1.36187
BCL2_CDK4	-1.18773	-1.17537
ETNK1_NT330	-0.504343	0.131994
ETNK1_SMAD4	0.189294	0.0952358
ETNK1_VHL	-0.471214	-0.310114
ETNK1_NT325	-3.80259	-0.0818719
TAF1B_CDH1	-4.3649	-1.99767
TAF1B_NT294	-3.63502	-1.90892
TAF1B_NRG1	-5.45161	-1.76779
TAF1B_NT248	-2.99114	-1.77499
NT101_NT101	0.306082	0.438674
NT101_PTEN	0.984332	0.877839
SHMT1_SHMT2	-0.783774	-0.265397
SHMT1_NT570	0.853481	1.08213
OR1D5_NT208	-0.236739	-0.472861
OR1D5_SMARCA4	0.144299	0.461725
FAHD2A_FAHD2B	-0.570275	-0.372975
FAHD2A_NT632	0.17373	-0.515478
SFRP1_NT229	-0.127579	-0.401319
SFRP1_DEFB4B	0.598254	0.416874
RALGAPA1_NT629	0.252054	0.552406
RALGAPA1_RALGAPA2	0.701129	0.387363
OR2K2_TP53	-0.326202	-0.323139
OR2K2_NT61	0.399055	0.973506
NT611_ALG10B	-0.232749	-0.037644
SNX8_FBXW7	0.624703	0.702275
SNX8_NT749	-0.485493	-0.156209
GATB_FBXW7	0.125528	0.519203
GATB_NT698	0.0170885	0.8022
NT309_NT309	0.190703	0.548579
NT309_GATA3	-0.0607009	-0.206513
CHEK1_NT480	-5.18028	-6.77564
CHEK1_VEGFA	-1.97678	-2.11461
CHEK1_IGF1R	-2.29002	-2.6122
CHEK1_NT399	-1.84617	-4.50179
CHEK1_SMARCA4	-2.52792	-4.44062
CHEK1_MET	-6.14031	-1.66049
CHEK1_NT464	-3.84551	-3.65195
CHEK1_NT390	-6.48348	-4.48487
CHEK1_NT492	-0.458623	-2.52312
CHEK1_NT482	-2.4506	-2.29438
CHEK1_NT456	-0.590835	-2.16903
CHEK1_NT466	-2.74867	-3.16447
CHEK1_VHL	-1.10774	-3.22857
CHEK1_PIK3CA	-2.16822	-2.56673
CHEK1_NT417	-2.42527	-2.94634
CHEK1_SRC	-2.13237	-2.4035
CHEK1_NT406	-4.73608	-4.49669
CHEK1_PRKDC	-3.80289	-1.46569
CHEK1_PARP1	-1.44285	-7.29582
CHEK1_NT410	-1.536	-4.59065
CHEK1_NT403	-2.13815	-2.35401
CHEK1_MTOR	-3.67017	-4.97956
CHEK1_TYMS	-2.2904	-4.35443
CHEK1_NT423	-2.4118	-3.51653
CHEK1_NT431	-3.31569	-2.55618
CHEK1_MAP2K1	-0.863683	-1.98011
CHEK1_SMO	-4.64369	-4.71226
CHEK1_PTEN	-2.32967	-3.61857
CA5A_NT329	0.0226174	-0.156578
CA5A_VHL	0.190829	0.238228
PRSS12_CDH1	-1.39388	0.0658814
PRSS12_NT279	0.332914	0.311413
NT243_CIC	0.404209	0.318994
NT243_NT243	1.30843	1.31268
NT401_MAP3K1	-0.204905	0.357991
NT401_NT401	0.50036	0.343405
TGIF2_FBXW7	0.91019	0.46961
TGIF2_NT762	0.467879	0.059333
TPMT_CDH1	0.244173	-0.4542
TPMT_NT266	0.906413	0.418822
TUBG1_KMT2D	-0.871504	-0.550434
TUBG1_NT113	-1.81312	-1.35988
OIP5_NT125	-1.28824	-0.801368
OIP5_FAT1	-1.22726	-1.62779
DDX19A_DDX19B	-8.79153	-6.88349
DDX19A_NT532	-2.97718	-1.89418
MBOAT7_NT119	0.496109	0.512485
MBOAT7_KMT2D	0.168039	0.0428131
TGFBR2_PIK3R1	0.553049	-0.128917
TGFBR2_PTPRD	0.41148	0.823102
TGFBR2_NT714	0.261857	0.0616298
TGFBR2_NT746	1.06753	0.668786
HDHD5_FBXW7	1.2219	1.14184
HDHD5_NT704	0.891873	0.518297
BCL2L1_NT352	-5.32058	-2.67409
BCL2L1_MCL1	-6.08373	-2.78229
BCL2L1_NT584	-4.23814	-2.23427
FERMT2_NT339	-1.75046	-2.40521
FERMT2_VHL	-1.33543	-0.73701
SAFB_NT550	-1.32957	-0.506578
SAFB_SAFB2	-5.15544	-2.25235
NT70_NT70	0.613603	0.663221
NT70_CDKN2A	0.770561	0.827855
NT522_PB1	0.139384	-0.00623075
NT399_NT399	0.0654869	0.422531
NT399_MAP2K1	0.49154	0.890897
NT380_NT380	1.58477	1.53025
NT380_FLT3	0.872381	0.810823
GSX2_RB1	0.789433	0.298199
GSX2_NT139	0.372535	0.0855032
PITPNA_PITPNB	-3.05942	-3.62423
PITPNA_NT537	0.487739	0.252723
SNAI2_NT92	-0.236181	-0.74089
SNAI2_CDKN2A	0.815123	-0.0458272
SCAMP2_NT575	-0.0382632	-0.0324844
SCAMP2_SCAMP3	0.627443	-0.288302
WDR73_SCARA3	-0.0845783	-0.356238
WDR73_NT245	-0.172335	-0.415945
AKT1_NT420	-0.0249521	-0.0463262
AKT1_CHEK1	-0.957289	-3.02893
AKT1_PRKDC	0.212405	-0.0845889
AKT1_NT366	0.434445	0.80563
FNTA_KDM6A	-0.966888	-3.22113
FNTA_NT472	-6.63255	-6.75699
FNTA_NT396	-5.61266	-6.74202
FNTA_TOP1	-4.11143	-5.00531
PCDHGA7_TP53	-0.201767	0.0699802
PCDHGA7_NT60	-0.819986	-0.426824
NT776_RPL36A	0.116975	0.690386
FLRT1_NT747	0.209041	-0.135108
FLRT1_PIK3R1	-0.253749	-0.581295
GSK3A_NT536	-0.747216	-0.293143
GSK3A_GSK3B	-5.0924	-3.91422
CACTIN_NT802	-3.19213	-3.27466
CACTIN_POLD3	-4.11695	-4.33949
KAT6A_KAT6B	-1.41386	-0.796847
KAT6A_NT348	-0.77834	-0.705675
ZNF74_NT850	-0.0319214	0.420281
ZNF74_MUC6	0.209089	0.5647
ZNF74_NOTCH1	0.50769	1.09479
ZNF74_NT302	-0.029685	0.867394
CDH15_CDH1	-1.11293	-0.0961513
CDH15_NT289	1.23332	1.0337
EMC1_FDPS	-1.79157	-2.16712
EMC1_NT799	-1.31647	-0.798159
NT241_CTSB	0.541843	0.739503
NT241_NT241	0.585227	1.01787
SRPX2_NT146	0.0111663	0.126305
SRPX2_CSMD1	0.562316	-0.0167807
DIABLO_APC	0.0644992	-0.28572
DIABLO_NT156	-0.448848	-0.5649
DNAJC16_NT226	0.164538	-0.00798595
DNAJC16_MCPH1	-0.701607	-0.626093
NT549_ARFGEF2	-0.504999	-0.0606614
NT236_NT236	0.501601	0.423422
NT236_ADAM7	0.213346	0.361161
NT369_CHEK1	-1.97104	-3.36839
NT369_NT369	-0.025817	0.297947
NT719_PTPRD	0.814262	1.35701
NT650_MAP2K4	0.540478	0.763699
NT135_RB1	0.32559	0.62782
NT135_NT135	0.0120804	0.222752
NT816_TIPIN	-3.78636	-5.16778
NT843_NAMPT	-1.84021	-2.22542
MCOLN2_NT736	-0.298694	-0.495483
MCOLN2_PTPRD	1.35057	0.828066
NT677_FBXW7	0.434565	0.486166
HNF1B_VHL	0.634304	0.403456
HNF1B_NT341	0.202028	-0.22108
NT89_NT89	0.978565	0.198082
NT89_CDKN2A	0.783601	0.864421
NT833_ORAOV1	-4.69883	-3.56851
NT354_PARP2	0.0846172	0.0814282
NT354_NT354	0.431395	0.570912
NT534_CNOT8	0.403453	0.0844245
NT110_KMT2D	0.252501	-0.338161
NT110_NT110	0.666485	0.784838
NT762_FBXW7	0.100033	0.48664
NT78_NT78	0.132925	0.168357
NT78_CDKN2A	0.815926	0.771875
NT428_NT428	-0.30785	0.344154
NT428_PTEN	0.615893	1.10039
NT407_NT407	0.452392	0.706225
NT407_MTOR	-0.355116	-0.579878
NT579_YIF1B	0.496361	0.103273
NT516_WEE1	-3.33233	-4.44843
NT383_FNTA	-1.69577	-1.97158
NT383_NT383	0.533544	0.656586
NT453_NT453	0.125663	0.507616
NT453_SETD2	-0.588191	-0.619955
NT610_RBL2	0.463896	0.444535
NT40_TP53	-0.0199778	0.329529
NT40_NT40	0.105989	0.465001
NT426_NT426	0.185765	0.277701
NT426_PTEN	0.732817	0.483203
NT111_KMT2D	-0.728794	-0.704154
NT111_NT111	-0.494286	-0.249713
NT675_FBXW7	0.513717	0.343916
NT472_NT472	-1.01005	0.0382997
NT472_TOP1	-2.43921	-2.06188
NT700_FBXW7	0.459473	0.490629
RAB19_NT191	-0.441229	0.321833
RAB19_KMT2A	-1.26923	-1.0258
NT595_EVI5L	0.372272	0.148562
NT519_KATNAL2	0.598086	0.874809
NT811_NFYC	0.557685	-1.3701
NT61_TP53	0.207311	0.214869
NT61_NT61	0.385537	0.56198
AREL1_NT169	0.0962809	0.469485
AREL1_HUWE1	-0.171383	-0.445145
WNT10A_NT853	-0.129405	0.647501
WNT10A_NOTCH1	0.381701	0.858976
COPS7A_COPS7B	-1.27541	-1.83951
COPS7A_NT547	-0.356173	0.198815
PRR36_FBXW7	0.571052	-0.0228142
PRR36_NT752	-0.81913	-0.624698
BRCA1_NT358	-0.75526	-0.680371
BRCA1_RUNX1	-0.971143	-0.727196
BRCA1_NT481	-0.73642	-0.811834
BRCA1_PDGFRA	-1.15733	-0.169339
BRCA1_RB1	-0.4155	-0.0927423
BRCA1_NT386	-1.08346	-0.61935
BRCA1_BRD4	-3.29129	-3.05374
BRCA1_VEGFA	-0.49908	-0.381808
BRCA1_CHEK1	-2.21454	-3.30992
BRCA1_NT380	-0.699132	-0.347002
BRCA1_FNTA	-4.55596	-2.73477
BRCA1_NT369	-1.87067	-0.313666
BRCA1_CDH1	-1.07665	-0.608472
BRCA1_NT469	-2.41982	-0.905682
BRCA1_NT353	-0.918185	-0.98412
BRCA1_NT412	-0.272203	-0.589824
BRCA1_NT511	-0.859111	-0.497398
BRCA1_NT409	-0.872829	-0.734047
BRCA1_NT451	-1.08055	-1.39073
BRCA1_WEE1	-3.18352	-3.59152
BRCA1_PARP1	-0.49949	-1.22078
BRCA1_TOP1	-1.62615	-1.17488
BRCA1_NT382	-0.950423	-0.669094
BRCA1_NT357	-0.437172	-0.865257
BRCA1_FLT3	-0.55472	-0.0861713
BRCA1_NT437	-1.11192	-0.937403
BRCA1_HDAC2	-1.17008	0.536606
CNOT7_NT534	-0.0316391	-0.340845
CNOT7_CNOT8	-1.55637	-4.02555
CCNE2_RB1	0.169571	-1.18732
CCNE2_NT137	-0.207878	-1.01779
ARID1B_NT141	0.0232462	0.320467
ARID1B_ARID1A	-1.82695	-2.27969
AVPR1B_NT722	-0.134247	0.677007
AVPR1B_PTPRD	0.490125	0.969205
OR7C1_TP53	-0.843805	0.0362134
OR7C1_NT38	-0.32524	0.509825
RXRA_NT671	0.644426	0.470457
RXRA_NCOR1	-0.791005	-0.367598
PTP4A1_PTP4A2	-4.09796	-4.42287
PTP4A1_NT540	0.184934	0.19735
MAPK8IP3_SPAG9	-0.662249	0.0561217
MAPK8IP3_NT626	0.211862	0.0996338
NT136_RB1	1.01986	0.553171
NT136_NT136	0.539641	0.597146
GON4L_YY1AP1	-1.93006	-1.85919
GON4L_NT578	-1.50161	-1.06976
ACR_NT238	-0.181111	0.10927
ACR_USP9X	-1.03874	-0.168904
PELO_NT196	-7.75039	-3.61541
PELO_IFNB1	-7.5311	-4.89721
SPN_CDKN2A	0.452569	0.735578
SPN_NT72	0.474525	0.621873
CBLB_NT189	-0.138306	0.281888
CBLB_CREBBP	-0.946231	0.0623507
GEMIN2_GEMIN4	-2.58858	-2.01096
GEMIN2_NT807	-2.34723	-0.790937
PSMD7_NT690	-8.11784	-8.24228
PSMD7_FBXW7	-8.03063	-2.68551
TMEM150A_PTPRD	-0.119031	1.13443
TMEM150A_NT712	0.48249	1.04893
GPA33_TP53	0.67971	0.476493
GPA33_NT58	1.49393	1.38321
SLC25A28_NT225	0.688348	-0.113862
SLC25A28_SLC25A37	-4.11138	-1.88627
CDH17_CDH1	0.403219	-0.0065235
CDH17_NT290	0.338432	0.709358
NTN5_NOTCH1	0.0473783	0.283453
NTN5_NT855	-0.941637	-0.188456
ADAT3_FBXW7	0.917021	0.674257
ADAT3_NT683	0.909181	0.735758
GGA2_GGA1	0.298738	0.31331
GGA2_NT620	0.147646	0.361753
PIK3R3_NT745	0.862016	0.562781
PIK3R3_PIK3R1	0.0391328	0.604104
KDM5C_MAP3K1	-0.0940059	-0.397518
KDM5C_NT497	-0.244866	-0.132443
KDM5C_NT514	0.384658	0.162417
KDM5C_NT402	-0.0642275	-0.515044
KDM5C_NT408	0.448363	0.14269
KDM5C_VHL	-0.677973	-0.370544
KDM5C_WEE1	-1.89431	-2.40225
KDM5C_TSC1	-0.142272	-0.146828
KDM5C_MTOR	-0.554198	-0.53531
KDM5C_NT478	0.118207	0.636461
SMARCA4_SMARCB1	-3.75791	-4.03207
SMARCA4_NT462	-0.954775	-1.2094
ARID2_NT485	-2.27992	-0.811357
ARID2_NT442	-1.48915	-0.550305
ARID2_VHL	-0.242506	-0.357171
ARID2_RRM2	-0.453333	-4.19303
STAG1_STAG2	-5.07445	-5.71191
STAG1_NT307	-0.354746	0.0735432
LGALS1_NT738	0.71891	0.854427
LGALS1_NOTCH1	0.251388	0.685889
LGALS1_NT845	-0.36303	-0.0157184
LGALS1_PTPRD	0.369391	0.948615
RPL24_NT824	-5.62529	-3.87823
RPL24_WDR61	-6.94712	-5.89251
KLHL30_NT300	-0.119429	0.345524
KLHL30_KEAP1	0.806772	0.262739
RPS20_FBXW7	-7.08586	-4.02776
RPS20_NT700	-9.94702	-3.55298
IDH3A_NF1	-0.348518	-0.712528
IDH3A_NT165	-1.57207	-1.12966
ING4_ING5	-0.00841935	-0.291309
ING4_NT574	0.396787	0.527339
MET_NT434	0.667061	0.146354
MET_PTEN	1.30913	1.00165
NT824_WDR61	-4.70244	-1.58057
NT514_WEE1	-1.7811	-4.55285
NT464_NT464	0.654469	0.64899
NT464_SMO	0.546121	0.868214
NT806_PITRM1	-0.519475	0.185494
NT418_NT418	0.300196	0.637017
NT418_PIK3CA	-0.592032	0.236085
NT861_NOTCH1	0.739367	0.68394
NT68_NT68	0.138133	0.229051
NT68_CDKN2A	0.566949	0.643616
NT572_G3BP2	0.830376	0.490877
F2RL1_CDH1	-0.552954	-0.196562
F2RL1_NT295	0.0248234	0.0971309
NT779_PDRG1	-2.66151	-3.93727
WFDC3_TP53	-0.0458792	0.044759
WFDC3_NT54	0.13694	0.171233
NT680_FBXW7	0.00624473	0.477272
NT498_NT498	1.24859	0.921879
NT498_VHL	0.403439	0.209494
IFNA10_NT168	0.680675	0.588233
IFNA10_IFNA17	1.37003	1.70677
IFNA10_NT176	1.19834	1.34617
IFNA10_IFNA6	0.531975	1.4784
NT38_TP53	0.776919	0.219366
NT38_NT38	0.174166	0.1755
NT432_NT432	0.770546	0.555051
NT432_PTEN	0.998713	1.3388
NT331_NT331	1.8127	1.72458
NT331_VHL	0.480894	0.268179
NT130_RB1	0.389348	0.76217
NT130_NT130	0.237341	0.724586
NT296_CDH1	-0.395771	0.00331478
NT296_NT296	0.40155	0.270813
NT377_NT377	0.608932	0.831245
NT377_FGFR2	0.578818	0.727257
NT279_CDH1	-0.505643	-0.493666
NT279_NT279	-0.349823	0.0894924
NT531_ZCCHC2	0.565984	0.501728
NT254_CDH1	-0.334012	0.127681
NT254_NT254	0.703387	1.17338
NT773_TIPIN	-1.02296	-0.298213
NT761_FBXW7	0.589959	0.918155
NT567_CISD2	0.762133	0.683616
NT2_TP53	0.380612	0.32886
NT2_NT2	1.83011	1.63007
NT526_PB1	0.24475	0.148472
NT445_NT445	1.05698	0.841668
NT445_RRM2	-2.74029	-2.39761
NT53_TP53	-0.348933	-0.188424
NT53_NT53	0.125195	-0.194705
NT384_HDAC1	0.0887695	0.38134
NT384_NT384	0.265134	0.18863
NT469_NT469	-0.25252	-0.0222934
NT469_TOP1	-1.63785	-1.52518
NT735_PTPRD	2.19083	2.39746
NT272_CDH1	-0.561072	-0.15537
NT272_NT272	0.394686	0.488202
NT621_ZKSCAN4	0.934904	0.709343
NT736_PTPRD	0.63171	0.666766
NT138_RB1	0.394781	0.851882
NT138_NT138	0.104224	-0.302968
PSTK_NT528	-0.754202	-1.31886
PSTK_NT524	-1.29396	-1.74382
PSTK_PB1	-0.290793	-1.03254
PSTK_VHL	-0.160078	-1.02633
NT390_IGF1R	0.406894	0.116851
NT390_NT390	0.375726	0.353155
NT81_NT81	-0.200016	-0.00604021
NT81_CDKN2A	0.529055	0.444646
NT125_NT125	0.102349	0.303946
NT125_FAT1	0.543793	0.0557157
PROS1_CDH1	-1.27845	-0.868454
PROS1_NT277	0.0877714	-0.137186
NT691_FBXW7	0.808804	0.521054
NT707_FBXW7	0.537729	0.159363
NT355_SMARCA4	0.384062	0.766159
NT355_NT355	0.653489	0.967615
PTPN14_NT109	0.541999	0.653059
PTPN14_PTPRD	0.744931	1.0361
NT867_NOTCH1	0.607248	0.76502
NT624_TNPO2	0.624248	-0.120161
NT137_RB1	0.740928	0.330046
NT137_NT137	0.041822	0.0408224
MCM4_NT816	-6.51063	-5.14059
MCM4_NT167	-2.46292	-3.37108
MCM4_TIPIN	-5.90744	-3.13739
MCM4_NF1	-3.59596	-3.30791
NT781_TRA2B	0.207787	-0.754237
NT755_FBXW7	0.320867	0.505023
NT717_PTPRD	1.60649	1.84835
NT630_GIGYF2	0.63345	-0.920014
NT294_CDH1	-0.822723	-0.35431
NT294_NT294	-0.206108	0.263973
NT727_PTPRD	0.337948	0.458087
NT308_NT308	0.244142	0.55732
NT308_GATA3	0.414815	0.42199
NT506_VHL	0.475139	0.364362
NT525_PB1	-0.534289	-0.477422
NT664_MED12	-0.783406	-0.522945
NT821_WDR61	-3.39476	-1.44895
NT74_NT74	0.273006	0.43233
NT74_CDKN2A	0.183197	0.893199
NT394_KDM5C	-0.0628999	-0.167551
NT394_NT394	-0.18244	-0.0383168
NT868_NOTCH1	0.918566	0.492305
NT619_SMARCC2	-0.42519	0.226362
NT402_MAP3K1	-0.357981	-0.489781
NT402_NT402	0.478653	0.0638077
NT756_FBXW7	-0.0606837	-0.0106321
NT298_CDH1	-0.85757	-0.578192
NT298_NT298	-0.307376	0.293119
NT744_PIK3R1	-0.12432	-0.271519
NT329_NT329	0.281255	-0.050731
NT329_VHL	0.391391	-0.315124
NT623_GLCCI1	0.324722	0.34086
NT51_TP53	-0.380367	-0.541427
NT51_NT51	-0.0810694	0.46807
NT27_TP53	0.0375812	0.0960022
NT27_NT27	-0.683921	-0.654708
NT501_VHL	-0.284993	-0.266293
NT635_IKBKB	0.473841	0.0568975
RORC_TP53	-0.0159329	-0.61453
RORC_NT39	-0.226619	-0.173247
IL32_NT723	0.600694	0.158349
IL32_PTPRD	0.321438	1.03436
NT65_TP53	0.559416	-0.0225577
NT65_NT65	0.0634726	-0.0605509
NT574_ING5	0.292382	0.116951
NT131_RB1	0.729568	0.273729
NT131_NT131	-0.067678	0.457631
NT634_MKNK2	1.03707	0.42121
NT703_FBXW7	0.380457	0.747956
NT319_SMAD4	0.463374	0.885759
NT319_NT319	0.612678	0.985271
NT715_PTPRD	0.830959	0.746147
NT560_RNF19B	0.680917	0.450909
NT489_NT489	0.623137	0.533339
NT489_VHL	0.218109	0.532346
NT523_PB1	0.349852	0.609387
NT242_NT242	0.0775659	0.29675
NT242_FDFT1	0.868201	0.870099
NT31_TP53	0.231221	0.0363361
NT31_NT31	0.00464811	0.482372
NT340_NT340	0.73546	0.616813
NT340_VHL	0.130541	-0.200083
NT791_POLN	0.320771	0.109202
NT831_EIF4G1	-0.446405	-0.233052
NT589_ZNF76	-0.0301507	-0.678099
NT487_NT487	0.330173	0.32963
NT487_VHL	0.237118	-0.15218
NT734_PTPRD	0.544047	0.498579
NT515_WEE1	-2.32496	-2.36603
NT320_SMAD4	-0.203041	-0.0890851
NT320_NT320	0.0771736	0.289131
NT660_MED12	-0.908877	-0.624089
NT665_NCOR1	-0.882215	-1.24266
NT303_NT303	0.0757458	0.0321759
NT303_KEAP1	1.18664	0.460562
NT63_TP53	-0.103365	-0.279182
NT63_NT63	-0.655268	-0.336209
NT370_CHEK1	-3.51991	-2.64122
NT370_NT370	0.277254	0.0346212
NT266_CDH1	-0.261431	0.158703
NT266_NT266	1.04513	1.14438
NT658_MED12	-0.853174	-0.333393
NT625_CBX5	-0.282291	-0.318814
NT830_RRM1	-2.01084	-1.94022
NT706_FBXW7	0.746768	0.497349
NT49_TP53	0.617363	0.422017
NT49_NT49	0.240118	0.3509
NT741_PIK3R1	-0.398596	0.0750304
NT71_NT71	0.487273	0.849377
NT71_CDKN2A	0.983314	0.792328
NT353_NT353	0.12877	0.486023
NT353_PARP1	-0.153261	-0.173012
NT500_NT500	-0.222291	0.484753
NT500_VHL	0.122898	-0.0914232
NT207_SMARCA4	0.316212	0.425908
NT207_NT207	0.518644	0.707526
NT7_TP53	0.37212	0.430297
NT7_NT7	0.474056	0.39377
NT310_NT310	0.951654	0.752918
NT310_GATA3	0.384188	0.740317
NT770_MTBP	-3.81964	-4.88746
NT52_TP53	0.249136	-0.576285
NT52_NT52	-0.194879	-0.491567
NT470_NT470	-0.625142	-0.170103
NT470_TOP1	-1.56271	-1.5813
NT637_RNF2	0.50591	0.576496
NT726_PTPRD	0.906581	0.785589
NT260_CDH1	0.213559	0.132187
NT260_NT260	0.758578	0.751687
NT508_VHL	0.46357	0.413456
NT282_CDH1	-0.889498	-0.208362
NT282_NT282	0.663388	0.638845
NT153_APC	-0.380889	-0.703411
NT153_NT153	-0.0479302	0.178278
NT122_NT122	0.00686909	-0.440839
NT122_FAT1	0.163413	-0.296035
NT237_ATR	-6.12053	-2.3622
NT237_NT237	-0.0771204	0.289705
NT722_PTPRD	0.338684	0.252813
FFAR1_NT727	0.537578	-0.0225923
FFAR1_PTPRD	0.330209	0.553335
NT14_TP53	0.477973	0.0946172
NT14_NT14	0.489152	0.256662
NT22_TP53	0.143428	0.100867
NT22_NT22	0.0718884	-0.181101
NT593_UCK2	0.369912	0.332587
NT834_LEO1	-1.47838	-0.758187
NT566_STX6	0.17085	-0.358805
NT103_NT103	0.550171	0.669897
NT103_PTEN	0.868229	1.03162
NT42_TP53	0.342942	-0.0239827
NT42_NT42	0.840115	0.991194
NT688_FBXW7	0.183477	0.437549
NT412_PDGFRA	-0.230346	-0.0873927
NT412_NT412	1.04699	1.19452
NT232_FAM66E	0.67903	-0.245388
NT232_NT232	-0.491837	-0.304082
NT492_NT492	0.267129	0.0544337
NT492_VHL	0.331644	0.52201
NT491_NT491	0.570717	0.736416
NT491_VHL	-0.034552	0.141537
NT434_NT434	-0.385392	-0.224076
NT434_PTEN	0.903525	0.998573
NT535_SAR1B	-0.303403	-0.0765255
NT582_GOT2	-0.288449	0.105999
NT64_TP53	0.387852	0.523423
NT64_NT64	0.837548	0.785345
NT557_ATP6V0A2	-0.178173	-0.791892
NT580_UGGT2	0.546995	0.607887
NT511_WEE1	-3.51797	-4.16124
NT463_NT463	0.0353369	0.632837
NT463_SMO	0.483039	0.521221
NT479_NT479	0.582327	0.77716
NT479_TSC1	0.545047	0.570133
ATP6V1G1_FDPS	-0.68504	-0.952458
ATP6V1G1_NT769	-1.52775	-0.672291
NT551_CCNE2	0.478102	0.176446
NT527_VHL	0.266232	-0.131748
NT583_AP3M2	0.765499	0.641059
NT461_SMARCB1	-3.19586	-3.47455
NT461_NT461	-0.594122	0.137533
NT482_VEGFA	0.52314	0.35543
NT482_NT482	0.343351	0.289886
NR0B1_TP53	0.372107	0.0876595
NR0B1_NT3	-0.172083	0.292999
NT290_CDH1	-0.862011	-0.34309
NT290_NT290	0.136163	0.283414
NT408_NT408	-0.124844	-0.0904844
NT408_MTOR	-0.724431	-0.390016
NT458_SMARCB1	-1.7016	-3.12787
NT458_NT458	1.14028	1.43387
NT405_NT405	0.175698	0.267854
NT405_MTOR	-0.501674	-0.847057
NT328_SMAD4	0.506616	0.069399
NT328_NT328	0.650822	0.559949
NT215_NT215	0.973429	0.858129
NT215_KMT2B	0.195339	0.57505
NT513_WEE1	-2.23418	-2.15242
NT33_TP53	-0.406343	-0.39211
NT33_NT33	0.406588	0.391614
NT5_TP53	0.158462	0.380896
NT5_NT5	0.203535	0.388108
NT155_APC	-0.949575	-1.14266
NT155_NT155	-0.341113	-0.24979
NT562_PIP5K1C	0.231335	0.0604804
NT361_NT361	0.409612	0.625593
NT361_CDK9	-1.19038	-1.47311
NT647_MAP2K4	-0.060622	0.811924
NT617_ZNF169	0.132741	0.572987
NT352_NT352	-0.612758	0.135043
NT352_MCL1	-0.572978	-0.107931
NT681_FBXW7	-0.337078	-0.0460335
NT196_NT196	0.203905	0.320414
NT196_IFNB1	0.681935	0.414421
NT379_NT379	0.394229	0.0927795
NT379_FGFR3	0.391348	-0.238083
NT396_KDM6A	-0.881921	-0.770483
NT396_NT396	-0.44884	0.121926
NT342_NT342	-0.119139	0.357384
NT342_VHL	0.188801	0.144451
NT315_WRN	-0.341274	0.644048
NT315_NT315	0.230792	0.540352
NT35_TP53	0.410478	0.446895
NT35_NT35	-0.610246	0.107005
NT869_NOTCH1	0.516335	0.614017
NT132_RB1	-0.365384	-0.334682
NT132_NT132	0.306561	0.509079
NT94_NT94	0.153401	0.238529
NT94_CDKN2A	0.572649	0.667549
NT844_ZCCHC9	-1.61663	-1.39629
NT373_DHFR	-1.42413	-1.76153
NT373_NT373	0.616157	0.734009
NT696_FBXW7	1.05572	1.41431
NT205_SMARCA4	0.0273546	0.239126
NT205_NT205	0.579654	0.724832
NT416_NT416	0.300751	0.529841
NT416_PIK3CA	-0.246482	0.323268
NT281_CDH1	-0.62344	0.18263
NT281_NT281	0.230954	0.405481
SELE_NT56	0.259019	0.308488
SELE_TP53	-0.114115	0.0200846
NT48_TP53	0.69467	0.378137
NT48_NT48	0.128549	0.646838
NT870_NOTCH1	0.542856	0.45195
NT222_NT222	0.652684	0.94589
NT222_CHD4	-2.89089	-1.61963
NT151_APC	-0.115271	-0.541058
NT151_NT151	0.799715	0.691091
NT718_PTPRD	0.328592	0.387446
CCNE1_CCNE2	-4.4415	-2.5007
CCNE1_NT551	-0.328925	-0.388536
NT766_PMF1	-2.38182	-3.94188
NT530_VHL	-0.580955	-0.120151
NT335_NT335	0.150165	0.180582
NT335_VHL	0.307741	-0.200262
NT573_KLC4	-0.10814	-0.219855
NT269_CDH1	-0.178169	-0.16797
NT269_NT269	0.161853	0.682385
NT692_FBXW7	0.484273	0.461761
NT204_SMARCA4	-0.0364969	0.0157036
NT204_NT204	0.138673	0.298866
NT682_FBXW7	0.315968	0.825364
NT440_RPS6KB1	-1.06744	-0.480315
NT440_NT440	-0.0273661	0.0167246
NT256_CDH1	-0.564487	-0.31715
NT256_NT256	0.143403	0.378737
NT456_SMARCA4	-0.395206	-0.0787049
NT456_NT456	-0.1341	-0.140126
NT66_NT66	0.932222	0.85726
NT66_CDKN2A	0.887324	0.758227
NT698_FBXW7	0.126305	0.729466
NT459_SMARCB1	-2.63879	-2.93806
NT459_NT459	0.724497	0.646564
NT176_IFNA17	0.933211	1.46736
NT176_NT176	0.499526	0.112855
NT173_WWOX	0.38245	0.770561
NT173_NT173	0.649489	0.980376
NT129_RB1	0.047026	0.21762
NT129_NT129	-0.000855275	0.117711
NT758_FBXW7	0.857222	0.970851
NT443_NT443	0.185543	0.491174
NT443_RRM2	-2.66915	-2.7277
NT442_NT442	0.255989	0.63554
NT442_RRM2	-2.36125	-3.05465
NT99_NT99	0.375169	0.253367
NT99_CDKN2A	0.565529	0.683305
NT477_TP53	0.226961	-0.436233
NT477_NT477	-0.0515031	0.0936478
NT533_TIAL1	-1.23918	-1.84235
NT255_CDH1	-1.67805	-0.512545
NT255_NT255	0.757211	0.866648
NT537_PITPNB	0.689399	0.231841
NT457_SMARCA4	-0.474381	0.0244731
NT457_NT457	1.54347	1.60568
NT462_SMARCB1	-4.62563	-4.75653
NT462_NT462	-0.395819	0.897768
TF_NT4	1.96985	2.1341
TF_TP53	2.55563	2.49038
LPA_VHL	0.0585791	0.462319
LPA_NT333	0.333208	0.278032
NT475_NT475	0.0996121	0.312597
NT475_TOP1	-0.892406	-1.53922
NT693_FBXW7	0.685166	0.708111
NT150_APC	-0.522955	-0.242103
NT150_NT150	0.640533	0.923191
NT45_TP53	0.152925	-0.143079
NT45_NT45	-0.0941014	-0.171001
NT832_MRPL15	0.10434	-0.284158
NT409_NT409	-0.299425	-0.0469966
NT409_PARP1	-0.276906	-0.266805
NT683_FBXW7	0.381559	0.535713
NT846_NOTCH1	0.339465	0.421242
NT189_NT189	0.206854	0.257939
NT189_CREBBP	0.673859	0.255797
NT466_NT466	0.115302	0.172994
NT466_SRC	-0.457252	-0.0726206
RNF19A_RNF19B	-0.396939	-0.194161
RNF19A_NT560	-0.0610098	-0.796612
NT720_PTPRD	0.0341287	0.260009
NT653_BRAF	-0.954636	-0.674115
NT738_PTPRD	1.06224	1.01789
NT723_PTPRD	0.578017	0.977431
NT3_TP53	0.296081	-0.258927
NT3_NT3	0.200706	0.0481269
NT146_NT146	0.599524	0.790648
NT146_CSMD1	0.224147	0.824314
NT46_TP53	0.0856644	-0.0259277
NT46_NT46	0.437027	0.271106
C16orf72_NT335	0.37906	0.155677
C16orf72_VHL	0.156141	0.71499
NT606_UBP1	0.566071	-0.190938
NT656_MED12	-0.533975	-0.253404
NT597_VAMP2	0.782966	0.947417
NT540_PTP4A2	0.731213	-0.300191
HSD17B11_NT174	0.33869	0.81051
HSD17B11_WWOX	0.562943	0.811247
PBRM1_NT500	-0.440242	-0.277736
PBRM1_VHL	0.0721278	-0.127625
PBRM1_TOP1	-6.47505	-1.71855
PBRM1_NT474	0.277228	-0.375978
CLIP1_CDH1	-1.66067	-1.36968
CLIP1_NT296	-0.83349	-0.233711
SAMD14_NT80	0.728803	-0.0346147
SAMD14_CDKN2A	0.744826	0.0724206
NT167_NT167	-0.356624	-0.184922
NT167_NF1	-0.203996	0.0201871
NR1I3_TP53	0.278003	0.405326
NR1I3_NT9	0.666669	0.0467953
NT543_CAPZA2	-0.360775	0.0623668
NT452_RUNX1	0.00777948	0.718642
NT452_NT452	0.122702	0.378592
IGF2BP2_CDKN2A	0.668209	0.697953
IGF2BP2_NT88	0.0854017	0.0870931
PSMD4_SSBP1	-2.73158	-3.34899
PSMD4_NT817	-2.8978	-2.65489
NT20_TP53	0.470897	0.546154
NT20_NT20	0.434346	0.681099
NT238_NT238	0.450423	-0.00669163
NT238_USP9X	-1.87563	-1.10023
NT47_TP53	0.643925	0.229457
NT47_NT47	0.800948	0.8604
NT104_NT104	-0.253138	-0.394344
NT104_PTEN	0.339	1.18272
PTK2_PTK2B	-0.32838	-2.24219
PTK2_NT239	-0.182197	-2.94164
NT752_FBXW7	0.128429	0.221957
NT17_TP53	0.232001	0.0965758
NT17_NT17	0.429261	0.665687
RBPJ_NOTCH1	0.580401	0.743224
RBPJ_NT851	0.988329	0.341672
NT813_UBA2	-4.02736	-2.67353
NT503_VHL	0.436433	-0.169893
HSP90AA1_HSP90AB1	-6.0194	-5.87588
HSP90AA1_NT432	0.527454	0.16312
HSP90AA1_NT513	0.253484	-0.46262
HSP90AA1_VHL	-0.103923	-0.14631
HSP90AA1_WEE1	-2.96264	-4.89368
HSP90AA1_NT496	0.343953	-0.787486
HSP90AA1_NT539	-0.318926	-0.740914
HSP90AA1_PTEN	1.35565	0.919458
NT550_SAFB2	-1.35454	-1.17882
MAFG_MAFK	0.320435	-0.317382
MAFG_NT561	0.100827	-0.320329
NT782_RRM1	-6.50477	-5.06302
MYBL2_APC	-0.132561	-0.428962
MYBL2_NT162	0.191561	0.235367
NT363_NT363	-0.243436	0.424989
NT363_CDK9	-0.972897	-5.26676
ERLIN1_ERLIN2	0.411106	-0.18378
ERLIN1_NT628	0.436354	0.671623
OR1N1_CDH1	-0.520645	-0.0222556
OR1N1_NT287	0.777123	0.730076
DUSP4_NT645	-0.359051	-0.478093
DUSP4_BRAF	-0.98357	-0.383016
SLC20A2_CCAR2	0.103551	0.144546
SLC20A2_NT231	-0.621669	0.00983646
HLA-DPB1_NT338	-0.177791	-0.544128
HLA-DPB1_VHL	0.398899	-0.19605
NT121_NT121	0.295814	0.639374
NT121_FAT1	0.0850671	0.00593801
IGDCC4_NT285	-0.45771	-0.369045
IGDCC4_CDH1	-0.00311495	-0.812312
NT633_SGTB	-0.652604	-0.466812
NT166_NT166	0.570133	0.64544
NT166_NF1	0.629373	0.473939
NT812_NFYC	1.32414	-2.20035
NT225_NT225	0.688497	0.524687
NT225_SLC25A37	-0.0234876	0.27665
NT694_FBXW7	0.573942	0.676092
TNKS_NT598	-0.295267	-0.572381
TNKS_TNKS2	-0.463065	0.162115
C7orf31_FAT1	0.352203	0.272054
C7orf31_NT126	0.607752	0.176204
NT747_PIK3R1	-0.230963	-0.231456
NT97_NT97	0.132991	0.529772
NT97_CDKN2A	0.630813	0.68926
ASCC3_RPLP1	-6.23063	-6.48599
ASCC3_NT778	-7.05751	-6.25541
PIGB_FBXW7	0.214417	0.433352
PIGB_NT681	-0.273205	0.219508
COQ8A_NT586	0.343869	0.460192
COQ8A_COQ8B	0.321352	-0.189909
FGF4_CDH1	-0.229667	0.0968399
FGF4_NT264	0.494055	0.858362
STX10_STX6	0.305395	-0.269903
STX10_NT566	0.955861	0.586404
CR1_CSMD1	-0.0552223	-0.267556
CR1_NT142	-0.499316	-0.842754
USE1_PPP2CB	0.0348367	-1.80887
USE1_NT317	-1.14997	-1.03336
NT800_WDR61	-1.52147	-1.55651
BRAT1_VHL	-0.63288	0.242274
BRAT1_NT334	0.028131	0.284461
SPOCD1_NT240	0.460987	0.574256
SPOCD1_RP1L1	0.963306	0.892318
OR13C8_CDH1	-0.22669	0.257122
OR13C8_NT262	-0.331754	-0.05039
RARA_NCOR1	-0.310531	-1.43084
RARA_NT670	0.332539	0.766712
VAMP1_VAMP2	0.943978	1.02836
VAMP1_NT597	0.869701	0.562787
NR1H3_NCOR1	-3.00458	-2.27012
NR1H3_NT669	0.405008	-0.391635
G3BP1_G3BP2	0.106197	0.000607344
G3BP1_NT572	-0.285051	0.203756
CST9L_NOTCH1	0.691832	0.54726
CST9L_NT872	-0.106348	0.0792881
DLK2_NOTCH1	0.474481	0.750789
DLK2_NT871	0.0281982	0.336996
NT575_SCAMP3	0.64278	0.128807
PPIP5K2_SMARCA4	-0.169124	-0.567174
PPIP5K2_NT206	-1.01963	0.0319607
DAP3_NT215	-0.36394	-0.555649
DAP3_KMT2B	-1.18508	-0.20955
SLC31A1_NT735	1.26786	1.52696
SLC31A1_PTPRD	0.215491	0.131423
NT179_NT179	1.09175	0.874546
NT179_LRP1B	0.887832	0.407949
NT43_TP53	-0.309547	-0.751566
NT43_NT43	-0.262468	-0.300651
CD7_PIK3R1	0.518067	0.241987
CD7_NT740	0.0420484	0.414928
CLEC2B_NOTCH1	0.8417	0.825677
CLEC2B_NT857	-0.128888	0.121166
ATP1B3_EP300	0.979872	0.807609
ATP1B3_NT198	-0.0696374	-0.461462
PRIM2_NT808	-7.12231	-4.78403
PRIM2_UBA2	-5.38441	-4.82399
PLIN3_TP53	0.645411	0.175732
PLIN3_NT2	2.02433	1.69957
SSH2_TP53	-0.588447	0.140538
SSH2_NT35	-0.179226	0.230931
SSH2_DUSP8	-0.195816	0.517872
SSH2_NT518	0.170973	0.517778
TMED4_TMED9	0.0455961	-0.0649987
TMED4_NT568	0.168162	-0.157182
NT378_NT378	0.618124	0.970131
NT378_FGFR3	0.188775	-0.128
CDH2_NT331	-0.0143055	0.294769
CDH2_VHL	0.469047	-0.139291
KDM5B_KMT2D	-0.743093	-1.44304
KDM5B_NT521	-1.22448	-0.665041
RELL1_CDH1	-1.23172	-0.541662
RELL1_NT284	1.22822	1.01985
NT728_PTPRD	0.463045	0.712885
SCRN2_NT594	0.807464	0.500028
SCRN2_SCRN3	-0.619753	-0.215551
NT152_APC	-0.0984424	-0.589826
NT152_NT152	0.162859	0.332194
EXOSC4_ZCCHC9	-1.47429	-1.95467
EXOSC4_NT844	-0.672662	-2.28792
ARPC1A_ARPC1B	-1.43227	-1.7871
ARPC1A_NT556	0.023734	-0.00915968
NCBP1_NUDC	-5.92283	-6.09971
NCBP1_NT767	-5.94513	-3.43471
EFR3A_NT95	-0.529962	-0.7731
EFR3A_CDKN2A	0.088746	-0.0425665
KRT1_NT100	-0.213644	0.186702
KRT1_CDKN2A	0.109177	0.117996
E2F3_NT133	-3.82276	-0.39418
E2F3_RB1	0.23901	0.234245
COA6_NT224	0.154885	0.0199517
COA6_POLQ	-0.917678	0.244042
NT541_HDAC2	0.304025	0.557402
NT620_GGA1	0.858424	0.75507
NT161_APC	-0.899362	-0.445693
NT161_NT161	0.373267	0.854265
TEF_CREBBP	0.534026	-0.0958641
TEF_NT188	0.858139	0.779074
CREBBP_EP300	-1.7331	-1.33312
CREBBP_NT199	0.170998	0.540722
NT640_ARID1A	-0.752693	-0.921969
LITAF_NT728	0.428371	0.53431
LITAF_PTPRD	0.260784	-0.030742
NT553_GIT2	-0.00433234	-0.611787
NT300_NT300	-0.784151	-0.200191
NT300_KEAP1	-0.373131	0.0770494
CISD1_NT567	0.513138	0.457039
CISD1_CISD2	1.14142	1.07195
NT41_TP53	-0.424473	-0.21218
NT41_NT41	-0.276488	-0.0615945
SMARCC1_SMARCC2	-5.50893	-3.02326
SMARCC1_NT619	-0.796996	-1.50406
NT287_CDH1	-0.978585	-0.215192
NT287_NT287	0.495834	0.482612
NT37_TP53	-0.102237	0.136623
NT37_NT37	0.309003	0.703726
NT731_PTPRD	0.712409	0.909253
NT262_CDH1	-0.498367	-0.351971
NT262_NT262	0.572831	0.363788
NT626_SPAG9	0.00691273	-0.977803
NT856_NOTCH1	-0.259706	0.123462
PCDHB16_NT718	0.574396	-0.0211863
PCDHB16_PTPRD	1.06215	-0.0967406
NT627_DCUN1D5	-0.153665	-0.532587
NFE2L2_NT15	0.292072	0.170924
NFE2L2_TP53	0.0809321	-0.263446
NT499_VHL	-0.124487	-0.259036
NT499_NT499	0.348484	0.382138
NT646_MAP2K4	0.768706	0.711835
USP28_TP53	0.293889	0.366663
USP28_NT20	0.829473	0.336388
SLC7A6OS_CDH1	-3.31954	-3.52664
SLC7A6OS_NT255	-1.98296	-5.15136
LRP10_LRP1B	0.994694	0.432171
LRP10_NT178	0.0099899	-0.170774
KCNE3_NT742	0.550434	-0.0123132
KCNE3_PIK3R1	-0.0904597	-0.295779
HUS1_NT768	-0.396	-0.75377
HUS1_NT782	-0.591031	-0.388404
HUS1_TIPIN	-4.69556	-3.52987
HUS1_RRM1	-5.07943	-6.83725
HUS1_POLD1	-1.62696	-3.11354
HUS1_NT840	-1.10586	-0.680644
EMC2_FDPS	-0.757939	-2.0889
EMC2_NT771	-2.27984	-2.77348
VEGFD_NT868	-0.47412	-0.00684264
VEGFD_NOTCH1	0.196836	0.621848
GOLGA1_NT274	-0.55633	0.264077
GOLGA1_CDH1	-0.233216	-0.0190978
PIK3CA_NT448	-0.309101	0.312082
PIK3CA_RRM2	-2.33344	-2.22942
NAV3_RB1	1.01152	0.299109
NAV3_NT132	0.272361	-0.0465423
CUL1_FBXW7	-3.18667	-2.98555
CUL1_NT761	-8.08267	-4.29477
KRT75_CDH1	-0.835984	-0.799078
KRT75_NT261	0.156338	-0.241744
PCDHA7_CDH1	-0.642734	-0.107515
PCDHA7_NT250	-0.143602	-0.217648
DHODH_NT827	-1.67578	-1.47236
DHODH_HUS1	-4.10102	-1.82236
NCKAP1_APC	-0.386032	-0.419351
NCKAP1_NT152	-0.294505	-0.199803
NT603_PUM2	0.499951	0.386991
NT170_HUWE1	-0.734938	-0.604442
NT170_NT170	0.810336	0.333856
NT253_NT253	0.55138	0.581049
NT253_ALK	-0.859377	-0.177696
DCLRE1C_APC	-0.137361	-0.977074
DCLRE1C_NT150	-0.29528	0.207242
PAPOLA_PAPOLG	-6.33954	-6.46397
PAPOLA_NT546	-1.18408	-0.237422
MED17_MED12	-1.34772	-2.31589
MED17_NT659	-4.96083	-1.88281
NT784_ZCCHC9	0.715971	0.132474
NT825_PPP2R1A	0.275354	-0.134873
RBL1_RBL2	0.231295	0.379798
RBL1_RB1	0.883466	0.363572
RBL1_NT610	0.267547	0.227734
RBL1_NT128	0.52192	0.796155
KIT_RPS6KB1	-0.194162	-0.0455199
KIT_NT465	-0.683947	-0.784997
KIT_TP53	-0.250282	-0.206673
KIT_NT477	-1.024	-0.465004
KIT_NT441	0.485285	0.39956
KIT_SMO	-0.267367	-0.16982
HEYL_TP53	0.492208	-0.172496
HEYL_NT23	0.640826	0.351534
NT588_PNMA1	0.395499	0.408536
NT563_CCNT2	0.041646	-0.191729
NT672_NCOR1	-1.15289	-1.25648
NT82_NT82	-0.0187942	0.0819276
NT82_CDKN2A	0.367929	0.577021
NT757_FBXW7	0.705119	0.380725
NT417_PIK3CA	0.533027	-0.070762
NT417_NT417	0.0890198	-0.0821869
NT233_FAM66E	0.625479	0.237691
NT233_NT233	0.774879	0.946588
CMYA5_NT67	-0.20964	0.337889
CMYA5_CDKN2A	0.202968	0.47479
NT601_ANKRD13D	0.100663	-0.0794345
NT721_PTPRD	0.494068	0.89369
NT447_NT447	0.417709	0.392012
NT447_RRM2	-1.71127	-2.91127
NT345_MAP3K1	-0.324927	-0.405238
NT345_NT345	0.316684	0.44037
NT608_DMXL2	-0.190611	-0.169801
SEC24A_NT564	0.280414	0.332433
SEC24A_SEC24B	-0.385703	-1.33756
CEP192_SEH1L	-2.14865	-4.36765
CEP192_NT836	-0.900282	-0.888918
TTC37_NT140	-0.457326	-0.849207
TTC37_ARID1A	-0.931204	-2.01278
FBXO45_FBXW7	0.588887	0.66209
FBXO45_NT757	-0.150912	-0.406004
ZNF705B_FAM66E	-0.254526	-0.067256
ZNF705B_NT232	0.0936745	-0.0114218
DIAPH1_TP53	0.500079	0.55334
DIAPH1_DIAPH3	0.930022	0.486154
DIAPH1_NT57	0.113314	0.343995
DIAPH1_NT599	0.47779	0.385177
NT305_NT305	0.194393	0.95692
NT305_STAG2	-0.625579	-0.348621
MRE11_KMT2D	0.23562	-1.08948
MRE11_NT111	-1.11943	-1.00059
NT289_CDH1	-0.267718	-0.238555
NT289_NT289	0.209888	0.74237
NT93_NT93	0.724667	0.807605
NT93_CDKN2A	0.784525	0.99998
NT127_RB1	0.822513	0.459248
NT127_NT127	0.508493	0.464416
PTTG1_UBA2	-5.77145	-2.92867
PTTG1_NT801	-0.889196	-2.19805
BOD1L1_NT820	-0.452279	-0.981357
BOD1L1_NT809	-0.171611	-1.45562
BOD1L1_WDR61	-0.757433	-2.63463
BOD1L1_LEO1	0.31049	-1.57028
FOXD4L6_NOTCH1	-0.177385	-1.7273
FOXD4L6_NT862	-0.717186	-3.50253
LEO1_PDRG1	-5.37492	-5.087
LEO1_NT839	-0.117698	-0.210048
LEO1_NT777	-0.309259	-0.680165
LEO1_NT764	-0.730485	-1.1201
LEO1_NT785	-0.816667	-0.519494
LEO1_NT843	-0.545053	-0.761727
LEO1_RPL24	-3.56344	-6.56612
LEO1_NAMPT	-6.05013	-2.18947
LEO1_NT779	-0.104292	0.533635
LEO1_NT830	-0.906424	-0.739397
LEO1_NT812	0.00350166	-0.010676
LEO1_WDR61	-6.55492	-1.57982
LEO1_PMF1	-2.33733	-2.62369
LEO1_NT790	-1.35669	-0.970839
LEO1_PPWD1	-5.3847	-4.10359
LEO1_ZNF830	-2.1204	-1.53902
LEO1_RRM1	-5.77973	-2.58348
LEO1_SDHC	0.0458809	-0.683683
LEO1_NT805	-0.179846	-0.137339
LEO1_NFYC	0.618832	-1.36896
NT865_NOTCH1	0.988615	0.920804
NT641_KEAP1	0.223636	-0.812852
PIF1_FBXW7	1.20789	0.429948
PIF1_NT705	0.727282	0.63548
KRT4_TP53	-0.0835859	-0.164679
KRT4_NT41	-0.0194713	0.0680077
FGFR3_FNTA	-2.92418	-4.50001
FGFR3_NT383	0.275331	0.375158
FGFR3_VHL	0.14918	-0.380508
FGFR3_NT493	0.360337	0.27053
MRPL13_NT770	0.0689881	-0.176706
MRPL13_MTBP	-0.959904	-1.96746
PTPN22_PTPRD	1.09159	0.829989
PTPN22_NT108	0.208315	0.237957
ROCK1_ROCK2	-0.961162	-0.858892
ROCK1_NT571	0.938229	0.376208
CFC1_NOTCH1	-0.367223	0.265845
CFC1_NT859	-0.884169	-0.533784
NT847_NOTCH1	0.476307	0.394496
KRT32_NT16	-0.275202	-0.408049
KRT32_TP53	0.0361018	0.0272033
PSMD2_FBXW7	-3.02626	-1.72966
PSMD2_NT676	-4.49845	-3.41719
GMNN_TP53	-3.35614	-7.23528
GMNN_NT28	-8.69565	-4.25857
TRPS1_NT310	0.861187	0.613702
TRPS1_GATA3	0.0261508	0.158146
SYCE1L_NT90	0.363918	0.882354
SYCE1L_CDKN2A	0.525449	0.480553
NT91_NT91	0.379782	0.397047
NT91_CDKN2A	0.522968	0.537418
NT483_VHL	0.459245	0.44933
NT483_NT483	-0.267832	0.257088
ALK_CDK9	-4.29199	-3.0107
ALK_NT360	-0.825493	-0.176255
CRX_FAT1	0.22542	-0.0783695
CRX_NT123	-0.206182	0.12758
SIRPD_NT867	0.676135	0.614519
SIRPD_NOTCH1	0.852528	0.333435
PSMB3_FBXW7	-2.79656	-4.10507
PSMB3_NT679	-6.06766	-6.2774
HSD17B14_WWOX	0.575431	0.638982
HSD17B14_NT173	-0.163914	-0.100191
NT509_VHL	-0.255659	-0.0973602
AFG3L2_NT804	-0.693357	-0.787034
AFG3L2_PITRM1	-1.71855	-2.29017
NT216_NT216	-0.226485	-0.211957
NT216_KMT2B	0.099003	0.256304
NT435_NT435	-0.17976	-0.110689
NT435_PTEN	0.955429	1.10321
PUM1_NT603	0.284547	0.660458
PUM1_PUM2	0.559427	-0.252735
NT23_TP53	0.619144	0.113572
NT23_NT23	0.373483	0.625887
NT304_NOTCH2	-0.258031	-0.0653808
NT304_NT304	-0.290788	0.0948908
HSD17B10_HUWE1	-1.14792	-0.642288
HSD17B10_NT170	-0.0277526	-0.00883785
[truncated: 1,123 more rows]

## Sheet: Ext Fig 3I
DETROIT562	LFC aCas12a	LFC eCas12a		0.754572
ARPC5_NT607	-0.314274	-0.89436
ARPC5_ARPC5L	0.304764	-0.580623
BUB3_CENPK	-3.31352	-3.46692
BUB3_SMAD4	-5.83719	-1.98356
BUB3_NT327	-5.87379	-2.384
BUB3_NT818	-5.03247	-2.88236
GTF3C3_POLR3B	-2.90296	-2.2206
GTF3C3_NT838	-1.56765	-2.50539
PTPRJ_NT221	0.39164	-1.16055
PTPRJ_NSD1	0.448509	-0.432583
RPL35A_NT236	-2.53087	-2.24614
RPL35A_ADAM7	-2.84504	-2.97002
OR7A5_TP53	-0.943709	-1.31791
OR7A5_CDH1	-0.884513	-0.993121
OR7A5_NT280	-0.594809	-0.0891058
OR7A5_NT19	-0.693146	-0.376347
C9orf163_NT864	0.211486	0.441834
C9orf163_NOTCH1	0.395373	0.7009
NT389_NT389	0.467087	0.549617
NT389_IGF1R	0.223027	-0.0121864
ARL8A_ARL8B	0.297944	-0.798417
ARL8A_NT585	0.173587	-0.305708
NT316_NT316	0.776826	0.915
NT316_GSR	1.0262	0.952468
NT849_NOTCH1	0.727116	0.745914
RYK_NT710	0.370574	-0.659645
RYK_PTPRD	0.43364	0.489031
NT853_NOTCH1	0.1484	0.634478
NT210_NT210	1.16222	1.33981
NT210_SMARCA4	-1.25548	-0.173081
NT392_NT392	-0.24642	-0.413358
NT392_KDM5C	-0.804467	-0.714619
NT751_FBXW7	0.216233	0.282603
NT358_NT358	0.262616	0.631338
NT358_CDH1	-0.468083	-0.610461
NT538_MAPK3	0.543554	0.174226
NT140_NT140	0.390942	0.523338
NT140_ARID1A	-0.614799	0.0868441
NT330_NT330	-0.0562439	-0.15556
NT330_VHL	-0.928034	-1.07041
NT107_NT107	0.900657	1.27192
NT107_MTAP	0.286325	0.374821
NT133_NT133	0.508931	0.75199
NT133_RB1	0.0679256	-0.887332
NT822_NUDC	-1.45855	-0.993683
MYL12A_MYL12B	-2.04653	-3.4999
MYL12A_NT590	2.12331	1.96417
GOT1_GOT2	-0.796413	-1.87295
GOT1_NT582	0.228847	0.431456
NT415_NT415	0.759748	0.691714
NT415_PIK3CA	-1.4942	-1.88911
MED24_MED12	-1.68668	-2.14869
MED24_NT663	0.21794	-0.217366
NT92_NT92	0.35112	0.42736
NT92_CDKN2A	0.339573	-0.405293
LEMD2_FBXO25	-0.381266	-1.27641
LEMD2_NT187	-0.0120309	-1.58829
NAP1L1_NAP1L4	-0.182748	-0.727674
NAP1L1_NT577	-0.502467	-0.162282
TFDP1_RB1	-0.272913	-0.900141
TFDP1_NT129	-0.514244	-1.26701
METAP1_NT91	-1.34318	-1.73581
METAP1_CDKN2A	-0.533549	-0.680198
ATP6V1D_NT854	-3.36474	-0.866614
ATP6V1D_NOTCH1	-2.15285	0.34648
SEZ6L_PTPRD	0.220685	0.331737
SEZ6L_NT737	-0.419256	-0.504997
TSG101_NT699	-2.59246	-1.78657
TSG101_FBXW7	-1.20324	-0.0710856
GSDMB_NT79	-0.0578429	0.0341474
GSDMB_CDKN2A	0.252894	0.35209
RPS6KB1_NT450	0.0625851	0.0129459
RPS6KB1_NT602	-0.190042	-0.00303743
RPS6KB1_NT506	0.0887725	0.161304
RPS6KB1_VHL	0.585208	0.305314
RPS6KB1_RPS6KB2	-0.515582	-1.40796
RPS6KB1_RRM2	-0.270333	-1.24667
NT391_NT391	0.176174	0.400248
NT391_IGF1R	0.490634	0.20138
NT763_FBXW7	0.461697	0.281879
FAM71B_CDKN2A	0.946145	0.107017
FAM71B_NT76	0.236397	0.301759
SUV39H1_NT18	0.427779	-0.363924
SUV39H1_TP53	-0.177005	-1.34325
PPP4R2_NT342	0.418114	-1.29069
PPP4R2_VHL	-1.22617	-0.198923
NT268_NT268	0.77845	1.12562
NT268_CDH1	-0.919119	-0.717495
NT338_NT338	0.302297	-0.0279703
NT338_VHL	-0.774762	-1.36459
NT102_NT102	-0.349929	-0.0559835
NT102_PTEN	0.118487	-0.287383
NT485_NT485	0.118834	0.118656
NT485_VHL	-0.825445	-0.824738
HJURP_NT70	0.111949	-0.497649
HJURP_CDKN2A	-0.207633	-1.1814
NT480_NT480	0.244725	-0.0795516
NT480_TYMS	0.68082	-1.27338
LHX8_NT308	-0.035758	-0.0895828
LHX8_GATA3	0.215939	0.108283
NT259_NT259	0.197285	0.815577
NT259_CDH1	-0.203068	-0.384541
MAPK10_NT650	-0.149863	0.208097
MAPK10_MAP2K4	0.776984	0.388442
CENPK_NT787	-0.5131	-2.28629
CENPK_NT828	-0.398506	-2.5842
CENPK_PPP2R1A	-0.55049	-1.6646
CENPK_NT766	-0.858422	-2.16534
CENPK_WDR61	-2.08481	-4.08889
CENPK_PMF1	-2.76533	-4.75216
CENPK_NT825	-0.560143	-2.52823
CENPK_PPWD1	-3.00937	-4.90902
CENPK_NT765	-0.771556	-1.96462
CENPK_ZWINT	-1.7369	-1.85611
NT398_NT398	0.844857	1.02736
NT398_MAP2K1	3.05356	3.48965
NT495_NT495	0.0223058	0.949355
NT495_VHL	-0.667162	-0.46908
NT116_NT116	0.222867	0.525339
NT116_KMT2D	-1.37249	-1.14481
TLR6_TP53	0.567131	-0.178253
TLR6_NT12	1.00124	1.12765
SNRPD2_FBXW7	-1.6259	-3.0208
SNRPD2_NT688	-1.8975	-3.74746
NT750_FBXW7	0.605758	1.00034
NT4_NT4	0.482585	0.491793
NT4_TP53	-0.219949	-0.545384
NT544_KDELR2	0.182651	-0.740846
NT404_NT404	1.03114	1.19144
NT404_MSH6	-0.404818	-0.574041
CLDND1_NT713	-0.321547	-0.858436
CLDND1_PTPRD	0.932293	0.319521
CLEC4E_TP53	0.587815	-0.868887
CLEC4E_NT14	0.666498	1.00197
MAP3K3_NT648	-0.22706	-0.691493
MAP3K3_MAP2K4	0.137232	0.161778
DCUN1D4_NT627	-0.641387	0.239675
DCUN1D4_DCUN1D5	-1.0472	-1.98289
MYCBP2_NT750	0.198583	0.286424
MYCBP2_FBXW7	0.336294	0.410089
TMEM123_CDKN2A	-0.394031	-2.33404
TMEM123_NT73	-1.63074	-1.39564
AURKA_SMARCA4	-1.05681	-5.45135
AURKA_NT205	-6.13121	-1.93354
AURKA_NT842	-5.50623	-7.12559
AURKA_RPL35	-4.8166	-2.45851
AURKA_UBA2	-4.44724	-1.27813
AURKA_NT826	-5.229	-3.06332
RASGRF2_NT182	0.401162	0.329965
RASGRF2_LRP1B	0.835141	0.825196
BICC1_NT121	0.00666193	-0.223695
BICC1_FAT1	-0.256169	-0.16837
TCF7L2_APC	0.110454	-0.278602
TCF7L2_NT155	0.201863	0.169749
OR7C2_TP53	-0.545942	-0.73768
OR7C2_NT10	-0.164828	0.229064
CHEK2_NT397	0.419754	-0.176512
CHEK2_ERBB2	-0.473087	-0.798386
CHEK2_NT376	0.0738891	-0.762876
CHEK2_KMT2D	-1.37461	-1.50027
KDM6A_NT404	-0.0261423	0.0472971
KDM6A_MSH6	-1.42947	-1.30331
KDM6A_NT309	-0.109037	-0.416425
KDM6A_NT433	0.363428	0.477264
KDM6A_GATA3	-0.455538	-0.375606
KDM6A_PTEN	-1.23239	0.625741
RC3H1_NT576	-0.0320396	0.304103
RC3H1_RC3H2	-1.50173	-0.61284
NT794_SKA3	0.369186	-0.946299
DCTN4_NT834	0.513236	-0.357435
DCTN4_LEO1	-0.484575	0.0202764
RBL2_RB1	0.757387	0.271857
RBL2_NT127	0.591537	0.517399
SMAP1_SMAP2	-0.0663605	-0.170663
SMAP1_NT581	-0.00391364	0.275521
KYAT1_KYAT3	0.368527	0.175483
KYAT1_NT591	-0.209054	-0.259911
NT725_PTPRD	1.08755	1.56707
NT235_NT235	-0.328529	-0.0109304
NT235_ADAM7	-0.197488	-1.05552
NT768_TIPIN	-1.73394	-1.99496
NT465_NT465	-0.274346	0.219026
NT465_SMO	-0.133452	0.161623
NT604_MARK4	-0.575798	-0.372774
NT576_RC3H2	-0.265636	0.0219932
UGGT1_NT580	0.362922	0.712982
UGGT1_UGGT2	0.158367	-0.204229
NT743_PIK3R1	-0.116701	-0.484781
NT211_NT211	-0.511036	-0.257398
NT211_SMARCA4	-0.932551	-0.862908
NT181_NT181	0.289407	0.324108
NT181_LRP1B	0.853241	0.850354
S1PR4_CDH1	-0.0831334	-0.0316007
S1PR4_NT273	0.593315	0.275174
ACTR6_ATM	-1.06025	-0.959106
ACTR6_NT183	-0.693227	-1.07721
TRAPPC1_NT685	-2.58953	-1.71737
TRAPPC1_FBXW7	-2.28874	-0.912927
NT169_NT169	-0.0345439	0.126758
NT169_HUWE1	-2.77958	-1.76587
NT77_NT77	0.412863	0.748113
NT77_CDKN2A	0.908327	0.559197
NT84_NT84	-0.146868	0.155044
NT84_CDKN2A	0.576778	0.0739523
NT724_PTPRD	0.791319	1.06095
ATP6V0A1_NT557	-0.170383	-0.246976
ATP6V0A1_ATP6V0A2	-2.14752	-1.41346
NT191_NT191	0.560855	0.587974
NT191_KMT2A	-0.046148	0.101946
CDK19_MED12	-1.25862	-1.03086
CDK19_NT664	0.280627	0.0412665
TINF2_NT336	-0.952172	-0.239707
TINF2_VHL	-0.162515	-0.0795608
N4BP2_NT177	0.120448	-0.174553
N4BP2_IFNA4	0.809045	0.409762
VPS4B_SMAD4	0.737178	0.532401
VPS4B_NT319	-0.0748459	-0.255301
NT793_PMF1	-1.88268	-2.91339
MKNK1_MKNK2	0.43862	-0.0974764
MKNK1_NT634	0.0417453	0.426064
LILRB5_CDKN2A	0.503737	0.424295
LILRB5_NT75	0.2123	0.218672
MAP3K1_NT647	0.423475	-0.100711
MAP3K1_VHL	-0.333225	-0.637772
MAP3K1_NT499	0.456695	0.0231348
MAP3K1_MAP2K4	0.611009	-0.451378
AP1B1_NT552	0.298578	0.0958112
AP1B1_NT106	-0.260637	-0.475793
AP1B1_PTEN	-0.248523	-0.799077
AP1B1_AP2B1	-0.282543	-0.715541
NT795_CEP192	-1.52243	-1.94331
NT684_FBXW7	0.246289	0.887388
NT783_AURKA	-6.81363	-7.00929
NT25_NT25	0.25115	0.208011
NT25_TP53	-0.180966	-0.679247
NT733_PTPRD	0.642858	1.02664
NT221_NT221	0.57204	0.680586
NT221_NSD1	0.195291	0.42878
NT246_NT246	0.420618	0.364628
NT246_LPAR6	0.54105	0.723362
NT671_NCOR1	-0.796015	-1.45914
NT223_NT223	0.179277	0.0484936
NT223_FOCAD	-0.457098	-0.0539068
NT854_NOTCH1	0.707679	0.874833
NT850_NOTCH1	0.51956	0.828639
NT16_NT16	0.17248	0.240855
NT16_TP53	0.242455	-0.605322
NT745_PIK3R1	-0.0155224	-0.235612
NT450_NT450	0.192731	0.501519
NT450_RRM2	-0.908922	-1.48373
NT346_NT346	0.427085	0.271382
NT346_PAPSS2	-1.13368	-0.483685
NT95_NT95	0.992899	1.11628
NT95_CDKN2A	0.817442	0.709788
NT219_NT219	0.131703	0.521202
NT219_NSD1	0.218147	0.607807
NT18_NT18	0.924348	1.07679
NT18_TP53	0.398301	-0.050083
NT863_NOTCH1	0.33734	0.445213
NT674_NCOR1	-1.23104	-1.07946
NT839_PPWD1	-2.11479	-1.66522
NT203_NT203	0.0503346	0.330314
NT203_SMARCA4	-1.56782	-0.26944
NT117_NT117	0.100603	0.124048
NT117_KMT2D	-1.59365	-1.83322
NT742_PIK3R1	-0.393132	-0.353475
NT159_NT159	-0.480297	-0.774168
NT159_APC	-1.2009	-0.608306
NT124_NT124	-0.110556	0.210477
NT124_FAT1	-0.505777	0.573163
NT288_NT288	0.0711696	0.342391
NT288_CDH1	-0.433828	-0.480643
NT226_NT226	0.51761	0.622651
NT226_MCPH1	-0.103806	0.216788
NT158_NT158	0.117155	0.10429
NT158_APC	-0.22435	-0.890873
NT292_NT292	0.0885027	0.281705
NT292_CDH1	-1.03151	-0.028019
NT397_NT397	-0.362634	-0.972671
NT397_KMT2D	-1.08672	-0.448249
NT1_NT1	0.247824	0.591253
NT1_TP53	0.680571	0.322085
GEMIN4_GTF2H4	-3.33312	-2.41376
GEMIN4_NT775	-2.30527	-2.43453
NT502_VHL	-0.887883	-0.782816
NT787_ZWINT	-0.234511	-1.07535
NT339_NT339	0.0800685	-0.314335
NT339_VHL	-1.34087	-1.36141
NT119_NT119	0.414615	0.500803
NT119_KMT2D	-0.726933	-0.791492
FDPS_APC	-0.366661	-2.17741
FDPS_NT789	-0.990796	-3.03496
FDPS_HUS1	-1.54554	-0.578076
FDPS_NT642	-1.23508	-2.6493
FDPS_UBA2	-2.66778	-2.03974
FDPS_NT780	-0.75698	-2.54178
NT444_NT444	0.128775	-0.192295
NT444_RRM2	-2.80667	-3.12102
NT690_FBXW7	0.358401	0.644686
NT827_HUS1	-0.0747821	-1.30671
NT686_FBXW7	0.15598	0.135368
NT160_NT160	0.874796	0.718545
NT160_APC	-0.233451	0.0744541
NT481_NT481	0.503306	0.503113
NT481_VEGFA	0.166741	-0.00554733
NT820_LEO1	-0.124204	-0.412813
NT323_NT323	1.16366	1.41239
NT323_CHD8	-1.374	-0.0102734
NT100_NT100	-0.278085	-0.238565
NT100_CDKN2A	0.836049	0.235886
NT265_NT265	0.0650583	0.166318
NT265_CDH1	-0.446239	-0.253223
NT685_FBXW7	0.655662	0.951977
GPX4_NT332	-0.832567	-0.953031
GPX4_NT523	-0.397613	-1.00728
GPX4_PB1	-1.71553	-1.73476
GPX4_VHL	-0.736222	-2.61406
GPX4_TXNRD1	-0.677342	-1.44158
GPX4_NT643	-0.582532	-0.618155
RAD52_NT159	-0.0889619	0.00870317
RAD52_APC	-0.838589	-0.188729
NT424_NT424	-0.117937	0.341612
NT424_PRKDC	-1.68805	-0.595553
NT528_VHL	-0.616404	-0.416043
RBM12B_NT244	-0.401477	-0.153942
RBM12B_AMER1	-0.685261	0.34035
NDFIP1_NDFIP2	0.540761	0.517332
NDFIP1_NT613	0.590846	0.0722575
CYP2W1_EP300	-0.272314	0.133312
CYP2W1_NT200	-0.395886	-0.29623
NT607_ARPC5L	-0.115485	-0.776439
NT484_NT484	-0.0288384	-0.306534
NT484_VHL	-0.723443	-0.95329
ADA_FBXW7	-0.173982	0.39897
ADA_CHEK1	-1.16232	-1.77663
ADA_NT426	-0.589554	0.10241
ADA_NT696	1.09323	1.21588
ADA_NT365	0.111413	0.136356
ADA_PTEN	-0.305512	0.196668
CR1L_NT144	-0.0158952	0.0215327
CR1L_CSMD1	-0.0063988	0.446415
CHD1_NT554	-0.616785	-0.0501532
CHD1_CHD2	-1.84338	-2.28321
NT600_TBC1D22B	-1.09444	-0.834167
PCDHB1_NT731	-0.0681441	-0.359336
PCDHB1_PTPRD	-0.829116	0.631604
NT411_NT411	0.173681	0.362907
NT411_PBRM1	-0.642995	-0.644487
NT297_NT297	0.787693	0.829347
NT297_CDH1	-0.653723	-0.672281
FASTKD5_KMT2B	0.39377	0.278983
FASTKD5_NT217	0.705191	0.356609
MAPK8_NT651	-0.0291645	0.0847589
MAPK8_MAP2K4	0.657382	0.370037
HGF_NT863	0.369464	0.0198819
HGF_NOTCH1	0.469431	-0.107847
HDAC6_NT391	-0.0159289	0.516211
HDAC6_NT411	0.0675652	0.105889
HDAC6_IGF1R	0.0737787	-0.0484267
HDAC6_KDM5C	-0.718187	-0.449492
HDAC6_NT418	-0.197728	0.270193
HDAC6_NT394	-0.447841	0.129211
HDAC6_PBRM1	-1.02007	-0.839259
HDAC6_PIK3CA	-0.816741	-0.928237
NT455_NT455	-0.109377	-0.174187
NT455_SMAD4	0.660018	0.652242
MED13_MED12	-0.786019	-0.450116
MED13_NT656	0.348602	0.898025
MED13_MED13L	-0.160542	-0.508818
MED13_NT615	0.107025	0.233426
TLR3_NT265	0.0795279	0.240409
TLR3_CDH1	-0.0855176	0.320811
SESN1_SESN2	0.0295509	-0.346794
SESN1_NT612	0.0677736	-0.131186
DYNC1LI1_DYNC1LI2	0.183012	-2.07432
DYNC1LI1_NT565	0.353105	-0.281665
MTMR3_MTMR4	-0.787164	-0.712036
MTMR3_NT559	-0.385006	-0.549195
PAPSS1_NT346	-0.185127	-0.0777981
PAPSS1_PAPSS2	-1.40278	-0.649194
AMOTL2_TP53	0.536253	-0.0964438
AMOTL2_NT48	0.533802	1.16232
PSMG1_NT271	-1.91958	-0.678662
PSMG1_CDH1	-2.6668	-1.22021
NT182_NT182	0.979546	0.942562
NT182_LRP1B	0.958349	1.0336
MAF_NOTCH1	0.466104	0.544999
MAF_NT186	1.16246	1.05879
RBX1_FBXW7	-0.197137	-1.28052
RBX1_NT759	-0.412477	-2.14874
NT56_NT56	0.159772	0.549322
NT56_TP53	-0.223569	-0.46048
NT438_NT438	0.0680375	0.371649
NT438_RB1	0.142201	0.323835
NT777_SDHC	0.578994	0.00665811
NT797_PTTG1	-0.0341175	-1.97853
SRPX_NT147	-0.141936	-0.00336682
SRPX_CSMD1	0.429983	-0.764246
TSPYL5_STAG2	-0.345999	-0.979826
TSPYL5_NT306	-0.203786	0.166943
APC_SMARCB1	-1.5401	-0.947982
APC_NT458	-0.263258	0.473603
APC_NT361	-0.541088	-0.130364
APC_VHL	-0.146247	-0.227145
APC_NT483	0.0449014	-0.0781207
APC_CDK9	-0.866423	-1.67418
SELL_TP53	-0.19237	-0.568253
SELL_NT42	-0.00579105	-0.237935
SELL_CSMD1	0.434438	0.486438
SELL_NT145	0.504275	-0.197763
NPFF_CDKN2A	0.482689	-0.563665
NPFF_NT69	-0.408349	-0.307911
SMARCB1_NT508	-1.2463	-2.72074
SMARCB1_VHL	-1.62906	-1.04526
CCDC107_NT68	0.0799278	-0.203362
CCDC107_CDKN2A	0.458723	-0.0294409
NT468_NT468	-0.095032	0.206963
NT468_TOP1	-1.30578	-1.75299
BRCA2_NT392	-0.961804	-1.41242
BRCA2_HDAC6	-0.517752	0.182704
BRCA2_SMARCB1	-0.948452	-1.27537
BRCA2_NT387	-0.780263	-1.54842
BRCA2_NT362	0.0495788	-0.652367
BRCA2_KDM5C	-0.586778	-1.33191
BRCA2_NT459	-0.00726539	-1.52107
BRCA2_CDK9	-0.45888	-4.52546
TIA1_TIAL1	-1.96438	-1.15938
TIA1_NT533	-0.286228	-0.110088
TBC1D22A_NT600	0.108599	0.131288
TBC1D22A_TBC1D22B	-1.96301	-1.10749
MPPE1_EP300	0.0526424	0.672881
MPPE1_FBXW7	0.274366	0.469573
MPPE1_NT678	0.14827	0.503707
MPPE1_NT197	-0.00779119	0.150248
NOP2_FBXW7	-1.76938	-0.40346
NOP2_NT689	-2.60179	-1.19283
NT848_NOTCH1	0.599309	0.588544
GTF2H4_SCO1	-0.609814	-0.0354765
GTF2H4_NT841	-1.13018	-1.10967
MAPK9_MAP2K4	1.42864	0.690209
MAPK9_NT652	0.817186	0.425297
DNAJA1_NT548	0.0764474	0.863724
DNAJA1_DNAJA2	0.634472	0.578648
JAK2_PIK3R1	0.0430605	-0.240529
JAK2_NT419	0.126246	0.221527
BAG6_NT122	-1.7811	-0.169038
BAG6_FAT1	-0.718711	-0.481476
CRYGB_LOC100506422	-0.212718	0.267147
CRYGB_NT312	0.819975	0.42172
GAK_FBXW7	-0.702103	-0.236037
GAK_NT675	-1.37744	-1.29563
NUP50_TP53	-0.402453	-0.800751
NUP50_NT22	-0.742749	-1.3885
GTF2F2_NT246	-0.774082	-1.75605
GTF2F2_LPAR6	-3.13734	-1.69873
KLF5_NT99	-0.0940502	0.0375511
KLF5_CDKN2A	0.53587	-0.190262
NT274_NT274	-0.0494456	0.437311
NT274_CDH1	-0.846292	-0.416856
PCDHGB2_TP53	0.076452	-0.288035
PCDHGB2_CDH1	-0.560384	0.0148011
PCDHGB2_NT43	0.225618	0.030132
PCDHGB2_NT251	0.917296	0.416796
NT112_NT112	0.218897	0.358427
NT112_KMT2D	-0.406091	-0.716823
NT332_NT332	0.101955	0.305804
NT332_VHL	-0.386188	-0.33678
MSC_CDH1	-0.557601	-0.053854
MSC_NT249	-0.20433	0.368595
SPIRE2_CDH1	-0.353257	-0.274057
SPIRE2_NT281	-0.166085	-0.0706642
NT208_NT208	0.149747	0.0323347
NT208_SMARCA4	-0.683558	-0.760369
PDGFRA_NT501	0.311378	-1.13659
PDGFRA_NT475	0.274442	-0.0759239
PDGFRA_VHL	-0.0105442	-0.660634
PDGFRA_NT447	-0.500908	-0.428812
PDGFRA_TOP1	-1.1365	-1.12566
PDGFRA_RRM2	-0.446294	-1.88588
PCDHGA6_TP53	0.474319	-0.60695
PCDHGA6_PTPRD	1.03871	0.874768
PCDHGA6_NT11	-0.639103	-0.345019
PCDHGA6_NT732	0.652346	0.58797
NT244_NT244	-0.290729	-0.612812
NT244_AMER1	-0.434647	-0.398847
NT220_NSD1	0.190234	0.0243585
NT220_NT220	0.228653	0.289817
ZNF696_MYOM2	0.1854	0.484378
ZNF696_NT193	-0.536096	-0.423702
TRAF2_FBXW7	0.902911	0.880161
TRAF2_NT748	0.838884	0.456817
IGFL3_NOTCH1	0.342742	0.506202
IGFL3_NT858	0.0869696	-0.347488
FAM210A_APC	-0.105361	-0.487735
FAM210A_NT151	-0.133581	-0.401352
NR0B2_NT8	0.0252391	0.710041
NR0B2_TP53	0.61286	0.0395056
ATMIN_NT81	0.0146741	0.935762
ATMIN_CDKN2A	0.498516	0.667392
GNAI3_SMARCA4	0.734656	1.14027
GNAI3_NT207	0.73946	0.764007
MED1_MED12	-1.05059	-0.789028
MED1_NT788	-0.77293	-1.03912
MED1_TAF2	-2.62352	-1.24904
MED1_NT655	-0.276217	-0.611749
UCK1_MYOM2	0.436785	0.630899
UCK1_UCK2	1.03134	1.1164
UCK1_NT593	0.224392	0.902781
UCK1_NT194	0.718005	0.58548
SIN3A_NCOR1	-4.6428	-0.786357
SIN3A_NT672	-3.02928	-0.77056
BIN3_FBXW7	0.706218	0.782779
BIN3_NT692	0.223243	0.514232
TP53BP1_TP53	-0.304556	-0.0710814
TP53BP1_NT62	-0.518858	-0.0344691
POLR2K_NT117	-2.60277	-0.307136
POLR2K_KMT2D	-1.39181	-0.869954
WNT2_NT870	0.1149	0.145403
WNT2_NOTCH1	0.513345	0.465732
TCF12_NT618	0.0294851	0.412938
TCF12_TCF3	0.236749	0.652593
PPP3CC_RB1	0.707761	0.789728
PPP3CC_NT138	0.15566	0.00968264
TSFM_KMT2B	0.336506	0.897562
TSFM_NT213	-0.101025	0.325173
CTDNEP1_NT101	-1.28985	-0.745682
CTDNEP1_PTEN	0.073777	0.654388
DCHS2_NT292	0.231983	0.146869
DCHS2_CDH1	-0.429963	-0.2969
MCF2_CDH1	-0.201306	0.194702
MCF2_NT263	0.12312	0.171081
MED28_FBXW7	-0.229367	0.515017
MED28_NT754	-1.79759	-1.60775
EEFSEC_NT522	-0.886303	-0.531511
EEFSEC_NT527	-0.984752	-0.597496
EEFSEC_PB1	-0.598672	-0.706845
EEFSEC_VHL	-1.21789	-0.995585
HAS2_TP53	-0.0222131	-0.433261
HAS2_NT63	-0.425201	-0.491556
MAP3K9_MAP3K10	-0.265477	0.291252
MAP3K9_NT622	0.694097	0.294056
INTS10_NT234	-0.108603	-0.218206
INTS10_PSD3	-0.244929	-0.368466
NT699_FBXW7	0.53555	0.893742
NIPAL1_PTPRD	0.555337	1.14332
NIPAL1_NT730	0.338548	0.531353
SMAD4_NT517	0.659733	0.444479
SMAD4_WEE1	-0.565185	-1.52061
[truncated: 2,574 more rows]

## Sheet: Ext Fig 3K
CPTAC LUAD				CPTAC BRCA
[truncated: 68 more rows]
