# Supplementary material for: Building a translational cancer dependency map for The Cancer Genome Atlas
Source: Nat Cancer. 2024 Jul 15;5(8):1176–94. doi: 10.1038/s43018-024-00789-y (PMC11358024; doi:10.1038/s43018-024-00789-y)
Supplement: Supplementary file 17 — Source data for Extended Data Fig. 4. [file 43018_2024_789_MOESM17_ESM.xlsx]

## Sheet: Ext Figure A,C
sample	PAPSS1	DEL.PAPSS2	DEL.PTEN
ACH-000152	-0.0815671	WT	WT
ACH-000172	-0.166035	WT	WT
ACH-000584	-0.00297814	WT	WT
ACH-000645	-0.0607069	WT	WT
ACH-000414	-0.0697426	WT	WT
ACH-001369	-0.265445	WT	WT
ACH-000767	-0.0480744	WT	WT
ACH-001228	-0.171684	WT	WT
ACH-001618	-0.164213	WT	WT
ACH-000765	-0.252316	WT	WT
ACH-001532	-0.0346223	WT	WT
ACH-000922	-0.383255	WT	WT
ACH-000758	0.00535805	WT	WT
ACH-000371	-0.127444	WT	WT
ACH-001702	-0.159383	WT	WT
ACH-000153	-0.183332	WT	WT
ACH-000882	-0.0809032	WT	WT
ACH-000507	-0.138297	WT	WT
ACH-000524	-0.152582	WT	WT
ACH-001419	-0.158044	WT	WT
ACH-000810	-0.125521	WT	WT
ACH-001959	-0.184124	WT	WT
ACH-000138	0.0402225	WT	WT
ACH-000426	-0.163411	WT	WT
ACH-000661	-0.245354	DEL	DEL
ACH-000341	-0.13204	WT	WT
ACH-000322	-0.355991	WT	WT
ACH-000576	-0.0541345	WT	WT
ACH-000608	-0.0998778	WT	WT
ACH-001183	-0.138612	WT	WT
ACH-000374	-0.238109	WT	WT
ACH-000375	-0.208839	WT	WT
ACH-000593	-0.0175502	WT	WT
ACH-000226	-0.100819	WT	WT
ACH-000099	-0.406407	WT	WT
ACH-000183	-0.168436	WT	WT
ACH-000853	-0.236859	WT	WT
ACH-000488	-0.118303	WT	WT
ACH-001654	-0.0899922	WT	WT
ACH-000556	-0.103939	WT	WT
ACH-001560	-0.204937	WT	WT
ACH-001306	-0.0882844	WT	WT
ACH-000132	-0.138089	WT	WT
ACH-000888	-0.0635623	WT	WT
ACH-000258	-0.106621	WT	WT
ACH-000164	-0.145161	WT	WT
ACH-000673	-0.152924	WT	WT
ACH-000264	-0.160697	WT	WT
ACH-000398	-0.342427	WT	WT
ACH-001038	-0.223758	WT	WT
ACH-001295	-0.289155	WT	WT
ACH-001750	-0.241713	WT	WT
ACH-000764	-0.085725	WT	WT
ACH-001280	0.0459832	WT	WT
ACH-001802	-0.146844	WT	WT
ACH-000946	-0.104004	WT	WT
ACH-000630	-0.132929	WT	WT
ACH-000420	-0.0557015	WT	WT
ACH-000348	-0.0221698	WT	WT
ACH-001568	-0.117417	WT	WT
ACH-000732	-0.244992	WT	WT
ACH-001096	-0.537718	WT	WT
ACH-000477	-0.12411	WT	WT
ACH-000583	0.0147726	WT	WT
ACH-000784	-0.20679	WT	WT
ACH-002045	0.0567735	WT	WT
ACH-000198	-0.00207763	WT	WT
ACH-000734	-0.101105	WT	WT
ACH-000190	-0.205771	WT	WT
ACH-000684	-0.221419	WT	WT
ACH-001394	-0.172837	WT	WT
ACH-001318	-0.178034	WT	WT
ACH-001431	-0.190724	DEL	DEL
ACH-000108	-0.123688	WT	WT
ACH-000890	-0.0690254	WT	WT
ACH-002005	-0.0876164	WT	WT
ACH-001610	-0.151336	WT	WT
ACH-001485	-0.128772	WT	WT
ACH-000878	0.163348	WT	WT
ACH-001402	-0.200032	WT	WT
ACH-002015	-0.22638	WT	WT
ACH-000777	-0.258237	WT	WT
ACH-001033	0.0551243	WT	WT
ACH-001041	-0.104164	WT	WT
ACH-000657	-0.320988	WT	WT
ACH-000459	-0.0900466	WT	WT
ACH-000408	-0.0424146	WT	WT
ACH-000986	0.0431369	WT	WT
ACH-001628	-0.00963973	WT	WT
ACH-000067	-0.163992	WT	WT
ACH-000671	-0.818599	WT	WT
ACH-001075	0.00528132	WT	WT
ACH-000736	0.0495545	WT	WT
ACH-001053	-0.47556	WT	WT
ACH-000957	-0.0440025	WT	WT
ACH-001525	-0.135033	WT	WT
ACH-000120	-0.129572	WT	WT
ACH-000113	-0.0862674	WT	WT
ACH-000867	-0.120454	WT	WT
ACH-000600	0.0181938	WT	WT
ACH-001955	-0.186869	WT	WT
ACH-001418	-0.117192	WT	WT
ACH-001332	-0.324398	WT	WT
ACH-000111	0.112828	WT	WT
ACH-000160	-0.0180943	WT	WT
ACH-002459	-0.261918	WT	WT
ACH-001164	-0.162755	WT	WT
ACH-000680	-0.768309	WT	WT
ACH-000246	-0.0474792	WT	WT
ACH-001382	0.393456	WT	WT
ACH-000397	-0.0780354	WT	WT
ACH-001611	-0.0244591	WT	WT
ACH-000346	0.0179617	WT	WT
ACH-000804	0.0245444	WT	WT
ACH-000476	-0.13584	WT	WT
ACH-001523	-0.00899644	WT	WT
ACH-000939	-0.0794104	WT	WT
ACH-000738	-0.286743	WT	WT
ACH-000286	-0.0832354	WT	WT
ACH-001526	-0.324802	WT	WT
ACH-000169	-0.0491538	WT	WT
ACH-000936	0.0250761	WT	WT
ACH-001688	-0.164111	WT	WT
ACH-000740	-0.160584	WT	WT
ACH-000651	-0.00415846	WT	WT
ACH-000005	-0.0942132	WT	WT
ACH-001673	-0.103797	WT	WT
ACH-000839	-0.197665	WT	WT
ACH-001549	-0.132934	WT	WT
ACH-001278	-0.0465135	WT	WT
ACH-001608	-0.138622	WT	WT
ACH-001864	-0.0926851	WT	WT
ACH-000278	-0.142991	WT	WT
ACH-000437	-0.64903	DEL	DEL
ACH-000937	-0.10281	WT	WT
ACH-000698	-0.27275	WT	WT
ACH-000716	0.00741613	WT	WT
ACH-000237	-0.201859	WT	WT
ACH-001513	-0.140037	WT	WT
ACH-001648	0.157243	WT	WT
ACH-000935	-0.0236496	WT	WT
ACH-000872	-0.127077	WT	WT
ACH-000151	-0.108391	WT	WT
ACH-001460	-0.00353087	WT	WT
ACH-000984	-0.158158	WT	WT
ACH-001408	-0.123052	WT	WT
ACH-000315	-0.29104	DEL	DEL
ACH-001496	-0.145222	DEL	DEL
ACH-000253	-0.0389372	WT	WT
ACH-000807	-0.0868503	WT	WT
ACH-000266	-0.226295	WT	WT
ACH-001172	0.0024713	WT	WT
ACH-001550	-0.147132	WT	WT
ACH-000469	-0.186836	DEL	DEL
ACH-000528	-0.124252	WT	WT
ACH-000238	-0.11408	WT	WT
ACH-000389	-0.72973	DEL	DEL
ACH-000416	-0.172922	WT	WT
ACH-002467	0.0224739	WT	WT
ACH-000376	-0.106499	WT	WT
ACH-001329	-0.0945658	DEL	DEL
ACH-000085	-0.0400645	WT	WT
ACH-001340	-0.328345	WT	WT
ACH-001814	-0.135304	WT	WT
ACH-001609	-0.217934	WT	WT
ACH-000037	-0.124022	WT	WT
ACH-001415	-0.0970815	WT	WT
ACH-000366	-0.261799	WT	WT
ACH-001411	0.097911	WT	WT
ACH-001354	-0.212992	WT	WT
ACH-001993	-0.0804079	WT	WT
ACH-000331	-0.0592785	WT	WT
ACH-001533	-0.062681	WT	WT
ACH-000714	-0.0506928	WT	WT
ACH-001670	-0.201679	WT	WT
ACH-001655	-0.396385	WT	WT
ACH-000406	-0.0694457	WT	WT
ACH-000527	-0.0453366	WT	WT
ACH-000579	-0.2077	WT	WT
ACH-001819	-0.540437	WT	WT
ACH-000316	-0.102397	WT	WT
ACH-000291	-0.0552016	WT	WT
ACH-001641	-0.429571	WT	WT
ACH-001511	-0.302615	WT	WT
ACH-000588	-0.610361	WT	WT
ACH-000725	-0.072806	WT	WT
ACH-000623	-0.412997	WT	WT
ACH-000385	0.10138	WT	WT
ACH-000320	-0.202144	WT	WT
ACH-000053	-0.123826	DEL	DEL
ACH-000206	-0.479688	WT	WT
ACH-000748	-0.233598	WT	WT
ACH-001997	-0.224951	WT	WT
ACH-001341	-0.473695	WT	WT
ACH-001796	-0.182116	WT	WT
ACH-000963	-0.267477	WT	WT
ACH-000756	-0.289255	WT	WT
ACH-000747	-0.0747179	WT	WT
ACH-001129	-0.139706	DEL	DEL
ACH-001283	-0.0997618	WT	WT
ACH-000019	-0.265409	WT	WT
ACH-000735	-0.0977618	WT	WT
ACH-002001	0.00627534	WT	WT
ACH-000055	0.0657001	WT	WT
ACH-000355	0.116108	WT	WT
ACH-000022	-0.0800649	WT	WT
ACH-001333	0.0802286	WT	WT
ACH-001484	-0.106975	WT	WT
ACH-000415	-0.126327	WT	WT
ACH-000344	-0.143665	WT	WT
ACH-001844	-0.0187707	DEL	DEL
ACH-000551	-0.158726	WT	WT
ACH-000498	0.0109525	WT	WT
ACH-001957	-0.0783545	WT	WT
ACH-000200	-0.24293	WT	WT
ACH-000012	-0.0862279	WT	WT
ACH-000078	-0.0311115	WT	WT
ACH-002018	-0.104459	WT	WT
ACH-000343	0.176523	WT	WT
ACH-000361	-0.0049452	WT	WT
ACH-000365	-0.0729265	WT	WT
ACH-000204	-0.054589	WT	WT
ACH-000377	0.00240853	WT	WT
ACH-000906	-0.192206	WT	WT
ACH-001173	-0.098298	WT	WT
ACH-000101	-0.0638884	WT	DEL
ACH-001370	-0.112789	WT	WT
ACH-001212	-0.164112	WT	WT
ACH-000318	-0.149161	WT	WT
ACH-002475	-0.145693	WT	WT
ACH-000677	-0.374457	WT	WT
ACH-000622	0.0202241	WT	WT
ACH-002510	-0.092502	WT	DEL
ACH-000911	-0.104489	WT	WT
ACH-001347	-0.097813	WT	WT
ACH-001407	-0.00359647	WT	WT
ACH-001719	0.0241981	WT	WT
ACH-000848	-0.0895663	WT	WT
ACH-000434	-0.139014	WT	WT
ACH-000334	0.173672	WT	WT
ACH-000243	-0.187366	WT	WT
ACH-000421	-0.208295	WT	WT
ACH-000410	-0.100196	WT	WT
ACH-000846	-0.236226	WT	WT
ACH-000018	-0.227652	WT	WT
ACH-000234	-0.0477562	WT	WT
ACH-000968	0.0650721	WT	WT
ACH-000247	-0.115315	WT	WT
ACH-000223	-0.152129	DEL	DEL
ACH-001839	-0.0729541	DEL	DEL
ACH-002084	-0.0734776	WT	WT
ACH-001653	-0.12518	WT	WT
ACH-001509	-0.352226	WT	WT
ACH-000093	0.101679	WT	WT
ACH-000713	-0.0581058	WT	WT
ACH-000086	0.000999342	WT	WT
ACH-000486	-0.0174424	WT	WT
ACH-000624	-0.136769	WT	WT
ACH-000915	-0.0249905	WT	WT
ACH-000402	-0.130433	WT	WT
ACH-001804	-0.0831951	WT	WT
ACH-000279	-0.0902647	WT	DEL
ACH-001992	-0.0627972	WT	WT
ACH-000592	-0.193216	WT	WT
ACH-000378	-0.0330313	WT	WT
ACH-000697	0.174811	WT	WT
ACH-001302	-0.0567754	WT	WT
ACH-001303	-0.25568	WT	WT
ACH-001020	0.119166	WT	WT
ACH-000009	0.0612278	WT	WT
ACH-001799	-0.156158	WT	WT
ACH-000292	0.0315909	WT	WT
ACH-000916	0.199386	WT	WT
ACH-000444	0.0468436	WT	WT
ACH-001517	-0.202736	WT	WT
ACH-000809	-0.17788	WT	WT
ACH-000820	-0.383009	WT	WT
ACH-001211	-0.210707	WT	WT
ACH-000491	-0.131916	WT	WT
ACH-001274	-0.0334662	WT	WT
ACH-000794	-0.550225	WT	WT
ACH-000182	-0.106867	WT	WT
ACH-002463	-0.209534	WT	WT
ACH-001403	-0.0387819	WT	WT
ACH-000211	-0.166032	WT	WT
ACH-000455	-0.031239	WT	WT
ACH-000280	0.0648461	WT	WT
ACH-001820	0.0390196	WT	WT
ACH-000921	-0.179038	WT	DEL
ACH-001737	-0.401403	WT	WT
ACH-000114	-0.0407114	WT	WT
ACH-000368	-0.853243	DEL	DEL
ACH-001559	0.105921	WT	WT
ACH-000029	0.0225065	WT	WT
ACH-000312	-0.194053	WT	WT
ACH-000013	-0.0216616	WT	WT
ACH-000910	-0.0947185	WT	WT
ACH-000746	-0.264595	WT	WT
ACH-000499	-0.235048	WT	WT
ACH-000487	-0.216312	WT	WT
ACH-000228	0.0956433	WT	WT
ACH-001336	-0.0913969	WT	WT
ACH-000271	-0.164018	DEL	DEL
ACH-000255	-0.0311798	WT	WT
ACH-000858	0.00924584	WT	WT
ACH-000261	-0.121716	WT	WT
ACH-001356	-0.271258	WT	WT
ACH-000260	-0.0914505	WT	WT
ACH-000587	-0.120977	WT	WT
ACH-000503	0.00579333	WT	WT
ACH-000257	-0.280394	WT	WT
ACH-001530	-0.121541	WT	WT
ACH-000766	-0.105282	WT	WT
ACH-001690	-0.171885	WT	WT
ACH-000244	0.0427912	DEL	DEL
ACH-001970	0.214075	WT	WT
ACH-000632	-0.156822	WT	WT
ACH-000627	-0.157749	WT	WT
ACH-000435	0.0136947	WT	WT
ACH-001543	-0.0887488	WT	WT
ACH-000496	-0.215681	WT	WT
ACH-001856	-0.0760543	WT	WT
ACH-001459	-0.212355	DEL	DEL
ACH-001289	-0.26983	WT	WT
ACH-000364	-0.096174	WT	WT
ACH-001368	-0.276246	WT	WT
ACH-001651	-0.240381	WT	WT
ACH-000860	-0.188497	WT	WT
ACH-000048	-0.159575	WT	WT
ACH-000127	-0.0356703	WT	WT
ACH-000960	-0.0404812	WT	WT
ACH-000141	-0.211288	WT	WT
ACH-000667	-0.0961718	WT	WT
ACH-000602	-0.0467863	WT	WT
ACH-001495	-0.0817349	WT	WT
ACH-002002	-0.155872	WT	WT
ACH-000994	-0.0310536	WT	WT
ACH-001794	-0.00986535	WT	WT
ACH-002204	-0.0881892	WT	WT
ACH-000773	0.0544249	WT	WT
ACH-001863	0.146952	WT	WT
ACH-001229	-0.0504746	WT	WT
ACH-000700	0.0658469	WT	WT
ACH-001307	-0.0546883	WT	WT
ACH-001413	-0.197491	WT	WT
ACH-000781	-0.111787	WT	WT
ACH-000648	-0.127537	WT	WT
ACH-001715	-0.204292	WT	WT
ACH-000217	-0.0574808	WT	WT
ACH-001852	-0.268059	WT	WT
ACH-001163	-0.00568669	WT	WT
ACH-000118	-0.122279	DEL	DEL
ACH-000859	0.0879995	WT	WT
ACH-000718	-0.0925869	WT	WT
ACH-001498	-0.00378393	WT	WT
ACH-000307	0.0273611	WT	WT
ACH-000011	-0.0868359	WT	WT
ACH-000356	0.0685575	WT	WT
ACH-000599	-0.241802	WT	WT
ACH-000339	-0.148473	WT	WT
ACH-000655	-0.110555	WT	WT
ACH-000207	0.0881446	WT	WT
ACH-001099	-0.275989	WT	WT
ACH-000847	-0.458313	WT	WT
ACH-000683	-0.175819	WT	WT
ACH-000884	-0.333836	WT	WT
ACH-001698	-0.271615	WT	WT
ACH-000163	-0.144316	WT	WT
ACH-000792	-0.0282726	WT	WT
ACH-000281	-0.252655	WT	WT
ACH-000783	-0.0596649	WT	WT
ACH-000438	0.0116985	WT	WT
ACH-000548	-0.225828	WT	WT
ACH-000607	-0.0805644	WT	WT
ACH-000483	-0.159293	WT	WT
ACH-000082	-0.104925	WT	WT
ACH-000142	0.0996894	WT	WT
ACH-001529	-0.191012	WT	WT
ACH-000541	-0.514047	WT	WT
ACH-000770	-0.162553	WT	WT
ACH-000148	-0.282189	WT	WT
ACH-000403	-0.167162	WT	WT
ACH-000913	-0.149736	WT	WT
ACH-000996	-0.250247	WT	WT
ACH-000330	0.0133336	WT	WT
ACH-000407	-0.226974	WT	WT
ACH-001151	-0.127036	WT	WT
ACH-001197	-0.00890991	DEL	DEL
ACH-000295	-0.748478	WT	WT
ACH-000391	-0.175659	WT	WT
ACH-001494	-0.0970918	WT	WT
ACH-000762	-0.213615	WT	WT
ACH-000052	-0.155565	WT	WT
ACH-001834	-0.282786	WT	WT
ACH-000719	0.0302586	WT	WT
ACH-000041	-0.320942	WT	WT
ACH-000861	-0.112619	WT	WT
ACH-000495	0.0300774	WT	WT
ACH-001848	-0.126609	WT	WT
ACH-001048	-0.217183	WT	WT
ACH-000597	-0.101675	WT	WT
ACH-000768	-0.0234309	WT	WT
ACH-002508	-0.0117488	WT	WT
ACH-000161	-0.156384	WT	WT
ACH-000823	-0.276967	WT	WT
ACH-000143	-0.298046	WT	WT
ACH-001687	-0.0141144	WT	WT
ACH-001192	-0.28268	WT	WT
ACH-000463	-0.204857	WT	WT
ACH-000042	-0.175589	WT	WT
ACH-000829	-0.131662	WT	WT
ACH-000485	0.145787	WT	WT
ACH-000381	-0.0683465	WT	WT
ACH-002025	-0.295479	WT	WT
ACH-000466	-0.365091	WT	WT
ACH-000757	-0.0603455	WT	WT
ACH-000325	-0.220898	WT	WT
ACH-000332	-0.0939907	WT	WT
ACH-000855	-0.29712	WT	WT
ACH-000490	-0.196441	DEL	DEL
ACH-000424	-0.254588	WT	WT
ACH-001184	-0.283835	WT	WT
ACH-000862	-0.0797673	WT	WT
ACH-000512	0.134845	WT	WT
ACH-000471	0.0483497	WT	WT
ACH-001999	-0.156201	WT	WT
ACH-000248	-0.021412	WT	DEL
ACH-001344	-0.00735559	WT	WT
ACH-000294	0.072922	WT	WT
ACH-000468	-0.0718608	WT	WT
ACH-000035	-0.00614401	WT	WT
ACH-001858	-0.168283	WT	WT
ACH-000753	-0.0825727	WT	WT
ACH-000834	-0.0109516	WT	WT
ACH-001374	0.0685672	WT	WT
ACH-001375	0.00449289	WT	WT
ACH-002023	-0.124411	WT	WT
ACH-000290	-0.143553	WT	WT
ACH-000827	-0.135725	WT	WT
ACH-000076	0.0626927	WT	WT
ACH-000941	-0.293952	WT	WT
ACH-002004	0.030135	WT	WT
ACH-000445	-0.975033	WT	WT
ACH-000262	-0.109493	WT	WT
ACH-000452	-0.186056	WT	WT
ACH-000696	-0.0686385	WT	WT
ACH-001031	-0.517544	WT	WT
ACH-000573	-0.0429462	WT	WT
ACH-001193	0.0488241	DEL	WT
ACH-000912	-0.0303717	WT	WT
ACH-000776	-0.0926509	WT	WT
ACH-000393	0.112351	WT	WT
ACH-001433	0.204965	WT	WT
ACH-001301	-0.295141	WT	WT
ACH-001389	-0.607699	WT	WT
ACH-001454	-0.118446	WT	WT
ACH-001790	-0.618396	WT	WT
ACH-000304	0.0214908	DEL	DEL
ACH-000976	-0.135157	WT	WT
ACH-002460	-0.0420958	WT	DEL
ACH-001379	-0.0807302	WT	WT
ACH-000917	0.0574868	WT	WT
ACH-000472	-0.0727669	WT	WT
ACH-001461	-0.150404	WT	WT
ACH-000054	-0.00213378	WT	WT
ACH-001711	-0.149985	WT	WT
ACH-001735	-0.0855651	WT	WT
ACH-000436	0.217491	DEL	DEL
ACH-000961	-0.209498	WT	WT
ACH-001835	-0.144841	WT	WT
ACH-001843	-0.342636	WT	WT
ACH-000470	-0.131644	WT	WT
ACH-002021	0.0414531	WT	WT
ACH-001385	-0.542773	WT	WT
ACH-001450	0.0392504	WT	WT
ACH-000401	0.220577	WT	WT
ACH-001453	-0.260616	WT	WT
ACH-000619	-0.0451684	WT	WT
ACH-001515	-0.0329115	WT	WT
ACH-001567	-0.274591	WT	WT
ACH-001795	-0.137367	WT	WT
ACH-001791	-0.233431	WT	WT
ACH-000724	-0.179491	WT	WT
ACH-000649	-0.0845196	WT	WT
ACH-001707	0.0503058	WT	WT
ACH-000350	-0.214009	WT	WT
ACH-001699	-0.509956	WT	WT
ACH-000549	-0.0607003	WT	WT
ACH-000959	-0.236168	WT	WT
ACH-000021	-0.225328	WT	WT
ACH-000219	-0.0363973	WT	WT
ACH-002458	-0.168435	WT	WT
ACH-000881	-0.203546	WT	WT
ACH-000926	0.0133606	WT	WT
ACH-000621	-0.101676	WT	WT
ACH-000947	-0.367309	WT	WT
ACH-001736	-0.0819376	WT	WT
ACH-001536	0.0163476	WT	WT
ACH-001991	-0.419924	WT	WT
ACH-000545	-0.146338	WT	WT
ACH-000308	-0.197234	WT	WT
ACH-001335	0.189516	WT	WT
ACH-000905	-0.0255745	WT	WT
ACH-001430	-0.0704884	WT	WT
ACH-000799	-0.286066	WT	WT
ACH-000596	0.114293	WT	WT
ACH-000047	-0.0405876	WT	WT
ACH-000123	-0.379461	WT	WT
ACH-000098	-0.56386	WT	WT
ACH-000900	0.0368551	WT	WT
ACH-000441	-0.0973782	WT	WT
ACH-001239	-0.292801	WT	WT
ACH-002041	-0.0977444	WT	WT
ACH-002462	-0.130665	WT	WT
ACH-001630	-0.180092	WT	WT
ACH-000805	-0.142055	WT	WT
ACH-000431	-0.30077	WT	WT
ACH-001538	-0.0721106	WT	WT
ACH-000887	-0.084501	WT	WT
ACH-001709	-0.10006	WT	WT
ACH-000901	-0.160571	WT	WT
ACH-000178	-0.108514	WT	WT
ACH-001380	-0.120014	WT	WT
ACH-001098	0.0591004	WT	WT
ACH-001353	-0.0866739	WT	WT
ACH-000769	-0.516769	WT	WT
ACH-000924	0.0239083	WT	WT
ACH-000563	-0.198396	WT	WT
ACH-000634	-0.130017	WT	WT
ACH-000128	-0.267316	WT	WT
ACH-000914	-0.0306658	WT	WT
ACH-000869	-0.149366	WT	WT
ACH-000841	0.0141739	WT	WT
ACH-000840	-0.117588	WT	WT
ACH-001838	-0.332588	WT	WT
ACH-001793	-0.270889	WT	WT
ACH-000017	-0.03601	DEL	DEL
ACH-000481	-0.167955	WT	WT
ACH-000701	-0.202923	DEL	DEL
ACH-000537	-0.0765134	WT	WT
ACH-000845	-0.266088	WT	WT
ACH-001647	0.0324369	WT	WT
ACH-001566	0.0538066	WT	WT
ACH-000265	-0.145512	WT	WT
ACH-000876	0.00451815	WT	WT
ACH-000425	-0.127736	DEL	DEL
ACH-000801	-0.170626	WT	WT
ACH-000899	-0.395449	WT	WT
ACH-002016	-0.16294	WT	WT
ACH-000521	-0.192457	WT	WT
ACH-000969	-0.0242851	WT	WT
ACH-000274	-0.465491	WT	WT
ACH-000932	-0.201407	WT	WT
ACH-000460	-0.163924	WT	WT
ACH-000505	-0.0111196	WT	WT
ACH-000693	-0.426988	WT	WT
ACH-000616	-0.201991	WT	WT
ACH-001849	-0.0917108	WT	WT
ACH-000943	-0.106535	WT	WT
ACH-000720	-0.193394	WT	WT
ACH-000092	-0.0938882	WT	WT
ACH-000699	-0.492782	WT	DEL
ACH-000518	-0.0750811	WT	WT
ACH-000450	0.0693937	WT	WT
ACH-000288	0.00976822	WT	WT
ACH-000647	-0.119287	WT	WT
ACH-000814	-0.143547	WT	WT
ACH-000889	0.143204	WT	WT
ACH-000227	-0.100876	WT	WT
ACH-000188	-0.23271	WT	WT
ACH-001054	-0.29906	WT	WT
ACH-001619	-0.240508	WT	WT
ACH-001190	0.0795664	WT	WT
ACH-001036	-0.261471	WT	WT
ACH-000040	-0.226988	WT	WT
ACH-001645	0.0271516	WT	WT
ACH-001622	-0.0779913	WT	WT
ACH-000849	-0.252357	WT	WT
ACH-000231	-0.0924626	WT	WT
ACH-000856	-0.389865	WT	WT
ACH-001400	0.0136681	WT	WT
ACH-002029	-0.0110541	WT	WT
ACH-001552	-0.0884773	WT	WT
ACH-002024	0.271809	WT	WT
ACH-000514	-0.0373853	WT	WT
ACH-000097	-0.0696404	WT	WT
ACH-000263	-0.178791	WT	WT
ACH-000028	0.0324723	WT	WT
ACH-000983	-0.00497525	WT	WT
ACH-001451	-0.112685	WT	WT
ACH-000504	-0.215596	WT	WT
ACH-000637	-0.146379	WT	WT
ACH-001524	-0.0477702	WT	WT
ACH-000973	-0.289023	WT	WT
ACH-000775	-0.114903	WT	WT
ACH-002059	-0.626441	WT	WT
ACH-001518	0.0260511	WT	WT
ACH-000232	-0.0807853	WT	WT
ACH-000493	-0.311892	WT	WT
ACH-000547	-0.143281	WT	WT
ACH-000958	-0.108663	WT	WT
ACH-000580	-0.199368	DEL	DEL
ACH-000168	-0.137194	WT	WT
ACH-001412	-0.252692	WT	WT
ACH-001607	-0.180073	WT	WT
ACH-001740	-0.213369	WT	WT
ACH-001563	-0.28658	WT	WT
ACH-001458	-0.0476024	WT	WT
ACH-001521	-0.022338	WT	WT
ACH-000137	0.100527	WT	WT
ACH-000774	-0.0868559	WT	WT
ACH-001861	-0.0696691	WT	DEL
ACH-000570	-0.140521	WT	WT
ACH-001390	-0.118824	WT	WT
ACH-000202	-0.391946	WT	WT
ACH-000405	0.0125787	DEL	DEL
ACH-000682	-0.117478	WT	WT
ACH-001520	-0.154109	WT	WT
ACH-000685	-0.185515	WT	WT
ACH-000167	0.10881	WT	WT
ACH-000788	-0.0930058	WT	WT
ACH-000978	-0.0483228	WT	WT
ACH-000326	-0.00298176	WT	WT
ACH-002464	-0.01947	WT	WT
ACH-002042	-0.309295	WT	WT
ACH-000458	-0.163618	WT	WT
ACH-001328	-0.0719922	WT	WT
ACH-000709	0.132218	WT	WT
ACH-001853	-0.189351	WT	WT
ACH-000676	-0.0360626	WT	WT
ACH-000296	0.0980214	DEL	DEL
ACH-000694	-0.0662075	WT	WT
ACH-002069	-0.155235	WT	WT
ACH-001377	-0.20362	WT	WT
ACH-000824	-0.0956015	WT	WT
ACH-001961	-0.0468428	WT	WT
ACH-001850	-0.181488	WT	WT
ACH-000324	-0.0822509	WT	WT
ACH-001624	-0.301249	WT	WT
ACH-001668	0.082564	WT	WT
ACH-001279	-0.0305892	WT	WT
ACH-001836	-0.119112	WT	WT
ACH-000851	-0.293401	WT	WT
ACH-000387	-0.184846	WT	WT
ACH-000259	-0.0211913	WT	WT
ACH-001556	-0.145397	WT	WT
ACH-000522	-0.0774103	DEL	DEL
ACH-000791	-0.114381	WT	WT
ACH-001510	-0.240097	WT	WT
ACH-000221	-0.0542751	WT	WT
ACH-001862	0.0517754	WT	WT
ACH-001028	-0.119901	WT	WT
ACH-000095	-0.0272549	WT	WT
ACH-000695	-0.267385	DEL	DEL
ACH-000711	-0.226914	WT	WT
ACH-000577	-0.0799342	WT	DEL
ACH-000886	-0.142908	WT	WT
ACH-002017	0.121149	WT	WT
ACH-002465	-0.19309	WT	WT
ACH-000601	-0.439895	WT	WT
ACH-000873	-0.0140486	WT	WT
ACH-000303	-0.0491658	WT	WT
ACH-000024	0.127531	WT	DEL
ACH-001421	0.0894154	WT	WT
ACH-000272	-0.220095	WT	WT
ACH-000633	-0.0522575	WT	WT
ACH-000980	-0.0462053	WT	WT
ACH-000025	-0.0470728	WT	WT
ACH-000606	0.0319743	WT	WT
ACH-000865	-0.0599231	WT	WT
ACH-000721	-0.0995293	WT	WT
ACH-001652	-0.198977	WT	WT
ACH-000464	-0.163432	WT	WT
ACH-001194	0.0190983	WT	WT
ACH-000310	-0.207415	WT	WT
ACH-001577	-0.0707673	WT	WT
ACH-000004	-0.265959	WT	WT
ACH-001841	-0.126573	WT	WT
ACH-000653	-0.0930801	WT	WT
ACH-001656	0.0362424	WT	WT
ACH-000159	-0.140129	WT	WT
ACH-000417	-0.0740338	WT	WT
ACH-001677	-0.463329	WT	WT
ACH-000212	-0.147612	WT	WT
ACH-000838	-0.148722	WT	WT
ACH-000007	0.0516089	WT	WT
ACH-000337	-0.0235663	WT	WT
ACH-000467	-0.0351061	WT	WT
ACH-002399	-0.327106	WT	WT
ACH-000763	-0.303968	WT	WT
ACH-001692	-0.396159	WT	WT
ACH-001542	-0.167687	WT	WT
ACH-000929	-0.0856043	WT	WT
ACH-000822	-0.0450898	DEL	DEL
ACH-000639	-0.128846	DEL	DEL
ACH-000329	-0.12617	WT	WT
ACH-000215	-0.0731121	WT	WT
ACH-000638	-0.0723118	WT	WT
ACH-001416	0.0681245	WT	WT
ACH-000535	-0.159561	WT	WT
ACH-001551	-0.0704493	WT	WT
ACH-000907	0.0408275	WT	WT
ACH-000771	-0.16779	WT	WT
ACH-000965	-0.297444	WT	WT
ACH-001414	-0.479491	WT	WT
ACH-001522	-0.0629157	WT	WT
ACH-000209	-0.0997344	WT	WT
ACH-000821	-0.0915621	WT	WT
ACH-001322	0.0597163	WT	WT
ACH-000833	0.0995892	WT	WT
ACH-000811	-0.107068	DEL	DEL
ACH-001345	-0.249817	WT	WT
ACH-001001	-0.0408795	WT	WT
ACH-000544	-0.351802	WT	WT
ACH-000473	-0.304604	WT	WT
ACH-000311	-0.352567	WT	WT
ACH-002027	-0.0666541	WT	WT
ACH-000233	-0.0387974	WT	WT
ACH-000249	0.146654	WT	WT
ACH-001685	-0.218055	WT	WT
ACH-002044	-0.680539	WT	WT
ACH-000305	-0.120456	WT	WT
ACH-000317	0.0580215	WT	WT
ACH-000336	-0.231044	WT	WT
ACH-001409	-0.356904	WT	WT
ACH-000604	-0.243815	WT	WT
ACH-001674	0.138882	WT	WT
ACH-000800	-0.0821294	WT	WT
ACH-000702	-0.0885975	WT	WT
ACH-000662	-0.367058	WT	WT
ACH-000995	0.00117757	WT	WT
ACH-000133	-0.0494617	WT	WT
ACH-000390	-0.162164	WT	WT
ACH-000654	-0.0405229	WT	WT
ACH-001346	-0.206628	WT	WT
ACH-000880	-0.318146	WT	WT
ACH-000591	-0.136382	WT	DEL
ACH-000790	-0.0393193	DEL	DEL
ACH-001275	-0.0961299	WT	WT
ACH-001386	0.0557028	DEL	DEL
ACH-000411	-0.20017	WT	WT
ACH-002026	-0.180098	WT	WT
ACH-000045	0.0618527	WT	WT
ACH-001786	-0.608149	WT	WT
ACH-000500	-0.0762189	WT	WT
ACH-000928	-0.0445845	WT	WT
ACH-000550	-0.0652375	DEL	DEL
ACH-000510	-0.218899	WT	WT
ACH-000618	-0.071695	WT	WT
ACH-000293	-0.321428	WT	WT
ACH-000517	-0.118463	WT	WT
ACH-000362	-0.241372	WT	WT
ACH-000370	-0.609522	WT	WT
ACH-000427	-0.0872923	WT	WT
ACH-000754	-0.0152907	WT	WT
ACH-000652	-0.0221724	WT	WT
ACH-000950	-0.22489	WT	WT
ACH-000030	-0.12165	WT	WT
ACH-000502	-0.0615924	WT	WT
ACH-001973	-0.228334	WT	WT
ACH-000147	-0.06364	WT	WT
ACH-000277	0.0418095	WT	WT
ACH-000511	-0.146453	WT	WT
ACH-000039	-0.216608	DEL	DEL
ACH-000096	-0.246347	WT	WT
ACH-001842	-0.193895	WT	WT
ACH-000087	-0.00740213	WT	WT
ACH-000605	-0.159826	WT	WT
ACH-002039	-0.0666886	WT	WT
ACH-000448	-0.340732	WT	WT
ACH-000363	-0.0721295	WT	WT
ACH-001539	-0.0996643	WT	WT
ACH-000843	-0.174102	WT	WT
ACH-001366	-0.250113	WT	WT
ACH-001310	-0.0493427	WT	WT
ACH-001277	0.0337322	WT	WT
ACH-000665	-0.139645	WT	WT
ACH-001664	-0.0823635	WT	WT
ACH-000461	0.0441872	WT	WT
ACH-000993	0.0141511	WT	WT
ACH-001650	-0.201049	WT	WT
ACH-000681	0.0832875	WT	WT
ACH-002062	-0.236479	WT	WT
ACH-000520	-0.138149	WT	WT
ACH-000585	-0.0763535	WT	WT
ACH-000251	-0.140574	WT	WT
ACH-000195	-0.18528	WT	WT
ACH-000896	-0.187721	WT	WT
ACH-000454	-0.597722	WT	WT
ACH-001500	-0.233312	WT	WT
ACH-001554	-0.0237283	WT	WT
ACH-000302	-0.0988362	WT	WT
ACH-000885	-0.114997	WT	WT
ACH-000832	-0.311426	WT	WT
ACH-000837	-0.10676	WT	WT
ACH-001765	-0.361972	WT	WT
ACH-000174	-0.12476	WT	WT
ACH-000542	-0.105658	WT	WT
ACH-000552	-0.139583	WT	WT
ACH-000074	-0.135266	WT	WT
ACH-001548	-0.326783	WT	WT
ACH-000150	-0.00605782	WT	WT
ACH-000189	-0.045764	WT	WT
ACH-000782	0.0156638	WT	WT
ACH-000974	-0.264336	WT	WT
ACH-000793	-0.285049	WT	WT
ACH-001960	-0.0586508	WT	WT
ACH-000273	-0.687406	DEL	DEL
ACH-000646	0.000850112	WT	WT
ACH-000866	-0.176578	WT	WT
ACH-000075	-0.209129	WT	WT
ACH-000835	-0.0631033	WT	WT
ACH-000250	-0.0871602	WT	WT
ACH-000581	0.0102294	WT	WT
ACH-000516	-0.00757323	WT	WT
ACH-001334	-0.118277	WT	WT
ACH-002446	-0.00016302	WT	WT
ACH-001232	-0.103307	WT	DEL
ACH-000352	-0.237388	WT	WT
ACH-000975	-0.000748274	WT	WT
ACH-000422	-0.0429226	WT	DEL
ACH-000854	-0.21997	WT	WT
ACH-000778	-0.388103	WT	WT
ACH-000070	-0.266956	WT	WT
ACH-000953	-0.118962	WT	WT
ACH-000620	-0.212617	WT	WT
ACH-000115	-0.156906	WT	WT
ACH-000706	0.0153772	WT	WT
ACH-000256	-0.0301505	WT	WT
ACH-000614	-0.239024	WT	DEL
ACH-000571	0.0396119	WT	WT
ACH-000187	-0.234769	WT	WT
ACH-000836	-0.114137	WT	WT
ACH-000826	-0.283021	WT	WT
ACH-000831	0.0091334	WT	WT
ACH-000948	-0.349135	WT	WT
ACH-000484	-0.0562852	WT	WT
ACH-000475	-0.0740692	WT	WT
ACH-001745	-0.415984	WT	WT
ACH-000191	-0.0607196	WT	WT
ACH-000741	-0.0877631	WT	WT
ACH-000146	-0.0260553	DEL	DEL
ACH-000557	0.093566	WT	WT
ACH-000015	-0.146589	WT	WT
ACH-000323	-0.237483	WT	WT
ACH-000235	-0.00178394	WT	WT
ACH-001857	-0.0612826	WT	WT
ACH-002019	-0.109275	WT	WT
ACH-001443	-0.163708	WT	WT
ACH-001555	-0.112272	WT	WT
ACH-000533	-0.487713	WT	WT
ACH-000739	-0.521219	WT	WT
ACH-001694	-0.0366166	WT	WT
ACH-000276	-0.216279	WT	WT
ACH-000116	-0.171221	WT	WT
ACH-000395	-0.0764799	WT	WT
ACH-000898	-0.037625	WT	WT
ACH-000796	-0.282097	WT	WT
ACH-000787	-0.0267856	WT	WT
ACH-001067	-0.0347467	WT	WT
ACH-000383	-0.0642568	WT	WT
ACH-000760	-0.296982	WT	WT
ACH-001570	-0.0572364	WT	WT
ACH-000335	-0.0926728	DEL	DEL
ACH-000658	-1.02642	DEL	DEL
ACH-000785	-0.0503858	WT	WT
ACH-001061	0.0066702	WT	WT
ACH-001574	-0.0478816	WT	WT
ACH-000313	-0.148029	WT	WT
ACH-001134	0.0394674	WT	WT
ACH-000988	-0.0752367	WT	WT
ACH-002046	-0.154965	WT	WT
ACH-000433	0.0653038	WT	WT
ACH-001050	-0.00966301	WT	WT
ACH-001205	-0.476032	WT	WT
ACH-000480	0.000727991	WT	WT
ACH-000404	0.015413	DEL	DEL
ACH-001956	0.0653818	DEL	DEL
ACH-000663	-0.0063442	WT	WT
ACH-001623	-0.259594	WT	WT
ACH-001391	-0.407483	WT	WT
ACH-001145	-0.160935	WT	WT
ACH-000802	-0.208986	WT	WT
ACH-000819	-0.101138	WT	WT
ACH-000319	-0.298133	WT	WT
ACH-000903	-0.198482	WT	WT
ACH-001196	0.0161466	WT	WT
ACH-001627	-0.345981	WT	WT
ACH-000817	-0.575256	WT	WT
ACH-000014	-0.190449	WT	WT
ACH-001634	-0.0946669	WT	WT
ACH-002003	-0.127174	WT	WT
ACH-000060	-0.119498	DEL	DEL
ACH-000036	-0.124717	WT	WT
ACH-000222	0.180924	WT	WT
ACH-001616	-0.0962047	WT	WT
ACH-001396	-0.612244	WT	WT
ACH-000688	-0.232029	DEL	DEL
ACH-000977	-0.0812578	DEL	DEL
ACH-001300	-0.0125599	WT	WT
ACH-000589	-0.0311055	WT	WT
ACH-000938	0.10536	WT	WT
ACH-001442	0.127326	WT	WT
ACH-000478	-0.149777	WT	WT
ACH-000944	-0.113946	WT	WT

## Sheet: Ext Figure B,D
sample	PAPSS1	DEL.PAPSS2	DEL.PTEN
TCGA-OR-A5J1-01	-0.0932952	WT	WT
TCGA-OR-A5J2-01	-0.0993092	WT	WT
TCGA-OR-A5J3-01	-0.096081	WT	WT
TCGA-OR-A5J5-01	-0.132109	WT	WT
TCGA-OR-A5J6-01	0.304186	WT	WT
TCGA-OR-A5J7-01	-0.155103	WT	WT
TCGA-OR-A5J8-01	-0.179016	WT	WT
TCGA-OR-A5J9-01	-0.199516	WT	WT
TCGA-OR-A5JA-01	-0.257405	WT	WT
TCGA-OR-A5JB-01	-0.238813	WT	WT
TCGA-OR-A5JC-01	-0.390323	WT	WT
TCGA-OR-A5JD-01	0.0110491	WT	WT
TCGA-OR-A5JE-01	-0.268219	WT	WT
TCGA-OR-A5JF-01	0.104188	WT	WT
TCGA-OR-A5JG-01	-0.139667	WT	WT
TCGA-OR-A5JI-01	-0.200259	WT	WT
TCGA-OR-A5JJ-01	-0.222817	WT	WT
TCGA-OR-A5JK-01	-0.359423	WT	WT
TCGA-OR-A5JL-01	-0.0637715	WT	WT
TCGA-OR-A5JM-01	0.169686	WT	WT
TCGA-OR-A5JO-01	-0.0492713	WT	WT
TCGA-OR-A5JP-01	-0.0373123	WT	WT
TCGA-OR-A5JQ-01	-0.0429407	WT	WT
TCGA-OR-A5JR-01	-0.118521	WT	WT
TCGA-OR-A5JS-01	0.131784	WT	WT
TCGA-OR-A5JT-01	-0.0564791	WT	WT
TCGA-OR-A5JV-01	0.0226339	WT	WT
TCGA-OR-A5JW-01	0.116523	WT	WT
TCGA-OR-A5JX-01	-0.107935	WT	WT
TCGA-OR-A5JY-01	-0.0104753	WT	WT
TCGA-OR-A5JZ-01	-0.0659066	WT	WT
TCGA-OR-A5K0-01	-0.12931	WT	WT
TCGA-OR-A5K1-01	-0.15844	WT	WT
TCGA-OR-A5K3-01	0.0941548	WT	WT
TCGA-OR-A5K4-01	-0.0690879	WT	WT
TCGA-OR-A5K5-01	-0.0212775	WT	WT
TCGA-OR-A5K6-01	0.041105	WT	WT
TCGA-OR-A5K8-01	0.00879947	WT	WT
TCGA-OR-A5K9-01	-0.161012	WT	WT
TCGA-OR-A5KO-01	-0.0566941	WT	WT
TCGA-OR-A5KT-01	-0.162045	WT	WT
TCGA-OR-A5KU-01	-0.11623	WT	WT
TCGA-OR-A5KV-01	0.130369	WT	WT
TCGA-OR-A5KW-01	-0.185068	WT	WT
TCGA-OR-A5KX-01	0.116379	WT	WT
TCGA-OR-A5KY-01	-0.0108843	WT	WT
TCGA-OR-A5KZ-01	-0.0242232	WT	WT
TCGA-OR-A5L3-01	-0.0930847	WT	WT
TCGA-OR-A5L4-01	-0.1082	WT	WT
TCGA-OR-A5L5-01	-0.0287149	WT	WT
TCGA-OR-A5L6-01	-0.104765	WT	WT
TCGA-OR-A5L8-01	0.027812	WT	WT
TCGA-OR-A5L9-01	-0.280934	WT	WT
TCGA-OR-A5LA-01	-0.0342147	WT	WT
TCGA-OR-A5LB-01	-0.238998	WT	WT
TCGA-OR-A5LC-01	0.0181982	WT	WT
TCGA-OR-A5LD-01	0.0944784	WT	WT
TCGA-OR-A5LE-01	-0.206665	WT	WT
TCGA-OR-A5LG-01	0.190798	WT	WT
TCGA-OR-A5LH-01	-0.236073	WT	WT
TCGA-OR-A5LJ-01	-0.0677149	WT	WT
TCGA-OR-A5LK-01	-0.179113	WT	WT
TCGA-OR-A5LL-01	0.329035	WT	WT
TCGA-OR-A5LM-01	-0.23672	WT	WT
TCGA-OR-A5LN-01	-0.0471513	WT	WT
TCGA-OR-A5LO-01	-0.0854498	WT	WT
TCGA-OR-A5LP-01	0.0400301	WT	WT
TCGA-OR-A5LS-01	0.0907024	WT	WT
TCGA-OR-A5LT-01	-0.0455098	WT	WT
TCGA-OU-A5PI-01	-0.0297838	WT	WT
TCGA-P6-A5OG-01	-0.0899824	WT	WT
TCGA-PA-A5YG-01	-0.092717	WT	WT
TCGA-PK-A5H9-01	0.210291	WT	WT
TCGA-PK-A5HA-01	-0.0771944	WT	WT
TCGA-2F-A9KO-01	-0.163226	WT	WT
TCGA-2F-A9KP-01	-0.25556	WT	WT
TCGA-2F-A9KQ-01	-0.321342	WT	WT
TCGA-2F-A9KR-01	-0.286735	DEL	DEL
TCGA-2F-A9KT-01	-0.244693	WT	WT
TCGA-2F-A9KW-01	-0.260963	WT	WT
TCGA-4Z-AA7M-01	-0.259467	WT	WT
TCGA-4Z-AA7N-01	-0.593044	WT	WT
TCGA-4Z-AA7O-01	-0.376313	WT	WT
TCGA-4Z-AA7Q-01	-0.170478	WT	WT
TCGA-4Z-AA7R-01	-0.111012	DEL	DEL
TCGA-4Z-AA7S-01	-0.259159	WT	WT
TCGA-4Z-AA7W-01	-0.279608	WT	WT
TCGA-4Z-AA7Y-01	-0.35031	WT	WT
TCGA-4Z-AA80-01	-0.310188	WT	WT
TCGA-4Z-AA81-01	-0.200357	WT	WT
TCGA-4Z-AA82-01	-0.33663	WT	WT
TCGA-4Z-AA83-01	-0.420744	WT	WT
TCGA-4Z-AA84-01	-0.153076	WT	WT
TCGA-4Z-AA86-01	-0.278434	WT	WT
TCGA-4Z-AA87-01	-0.198913	WT	WT
TCGA-4Z-AA89-01	-0.296121	WT	WT
TCGA-5N-A9KI-01	-0.254231	DEL	DEL
TCGA-5N-A9KM-01	-0.0105657	WT	WT
TCGA-BL-A0C8-01	-0.241345	WT	WT
TCGA-BL-A13I-01	-0.201632	WT	WT
TCGA-BL-A13J-01	-0.199705	WT	WT
TCGA-BL-A3JM-01	-0.32335	WT	WT
TCGA-BL-A5ZZ-01	-0.273484	WT	WT
TCGA-BT-A0S7-01	-0.256402	WT	WT
TCGA-BT-A0YX-01	-0.318662	WT	WT
TCGA-BT-A20J-01	-0.0656583	WT	WT
TCGA-BT-A20N-01	-0.251141	WT	WT
TCGA-BT-A20O-01	-0.295189	WT	WT
TCGA-BT-A20P-01	-0.258201	WT	WT
TCGA-BT-A20Q-01	-0.248997	WT	WT
TCGA-BT-A20R-01	-0.211215	WT	WT
TCGA-BT-A20T-01	-0.195005	WT	WT
TCGA-BT-A20U-01	-0.367673	WT	WT
TCGA-BT-A20W-01	-0.264766	WT	WT
TCGA-BT-A2LB-01	-0.191154	WT	WT
TCGA-BT-A2LD-01	-0.277118	WT	WT
TCGA-BT-A3PH-01	-0.21573	WT	WT
TCGA-BT-A3PJ-01	-0.367593	WT	WT
TCGA-BT-A3PK-01	-0.265388	WT	WT
TCGA-BT-A42C-01	-0.222078	WT	WT
TCGA-BT-A42E-01	-0.356141	WT	WT
TCGA-BT-A42F-01	-0.261024	WT	WT
TCGA-C4-A0F0-01	-0.406966	WT	WT
TCGA-C4-A0F6-01	-0.297131	DEL	DEL
TCGA-CF-A1HR-01	-0.231419	WT	WT
TCGA-CF-A1HS-01	-0.37622	WT	WT
TCGA-CF-A27C-01	-0.287648	WT	WT
TCGA-CF-A3MF-01	-0.179644	WT	WT
TCGA-CF-A3MG-01	-0.191414	WT	WT
TCGA-CF-A3MH-01	-0.246377	WT	DEL
TCGA-CF-A3MI-01	-0.196749	WT	WT
TCGA-CF-A47S-01	-0.25902	WT	WT
TCGA-CF-A47T-01	-0.228767	WT	WT
TCGA-CF-A47V-01	-0.205686	WT	WT
TCGA-CF-A47W-01	-0.193315	WT	WT
TCGA-CF-A47X-01	-0.22073	WT	WT
TCGA-CF-A47Y-01	-0.213571	WT	WT
TCGA-CF-A5U8-01	-0.217574	WT	WT
TCGA-CF-A5UA-01	-0.297434	WT	WT
TCGA-CF-A7I0-01	-0.242963	WT	WT
TCGA-CF-A8HX-01	-0.236943	WT	WT
TCGA-CF-A8HY-01	-0.241552	DEL	DEL
TCGA-CF-A9FF-01	-0.229207	WT	WT
TCGA-CF-A9FH-01	-0.253871	WT	WT
TCGA-CF-A9FL-01	-0.255654	WT	WT
TCGA-CF-A9FM-01	-0.220405	WT	WT
TCGA-CU-A0YN-01	-0.352585	WT	WT
TCGA-CU-A0YO-01	-0.209782	WT	WT
TCGA-CU-A0YR-01	-0.167953	WT	WT
TCGA-CU-A3KJ-01	-0.537319	DEL	DEL
TCGA-CU-A3QU-01	-0.259454	DEL	DEL
TCGA-CU-A3YL-01	-0.201564	WT	WT
TCGA-CU-A5W6-01	-0.166685	WT	WT
TCGA-CU-A72E-01	-0.321113	WT	WT
TCGA-DK-A1A3-01	-0.223323	WT	WT
TCGA-DK-A1A5-01	-0.206521	WT	WT
TCGA-DK-A1A7-01	-0.20855	DEL	DEL
TCGA-DK-A1AA-01	-0.262366	WT	WT
TCGA-DK-A1AB-01	-0.153503	WT	WT
TCGA-DK-A1AD-01	-0.2727	WT	WT
TCGA-DK-A1AE-01	-0.318426	WT	WT
TCGA-DK-A1AF-01	-0.225158	WT	WT
TCGA-DK-A1AG-01	-0.241216	WT	WT
TCGA-DK-A2HX-01	-0.186187	WT	WT
TCGA-DK-A2I1-01	-0.191931	WT	WT
TCGA-DK-A2I2-01	-0.461628	WT	WT
TCGA-DK-A2I6-01	-0.189942	WT	WT
TCGA-DK-A3IK-01	-0.184151	WT	WT
TCGA-DK-A3IL-01	-0.252516	DEL	DEL
TCGA-DK-A3IM-01	-0.429167	WT	WT
TCGA-DK-A3IN-01	-0.129146	WT	WT
TCGA-DK-A3IQ-01	-0.201386	WT	WT
TCGA-DK-A3IS-01	-0.304431	WT	WT
TCGA-DK-A3IT-01	-0.245206	WT	WT
TCGA-DK-A3IU-01	-0.367526	WT	WT
TCGA-DK-A3IV-01	-0.248528	DEL	DEL
TCGA-DK-A3WX-01	-0.340653	WT	WT
TCGA-DK-A3WY-01	-0.399338	WT	WT
TCGA-DK-A3X2-01	-0.231946	WT	WT
TCGA-DK-A6AV-01	-0.255411	WT	WT
TCGA-DK-A6B0-01	-0.226576	WT	WT
TCGA-DK-A6B1-01	-0.187618	DEL	DEL
TCGA-DK-A6B2-01	-0.226284	WT	WT
TCGA-DK-A6B5-01	-0.175664	WT	WT
TCGA-DK-AA6L-01	-0.278098	WT	WT
TCGA-DK-AA6M-01	-0.222202	DEL	DEL
TCGA-DK-AA6P-01	-0.258566	WT	WT
TCGA-DK-AA6Q-01	-0.358082	WT	WT
TCGA-DK-AA6R-01	-0.250267	WT	WT
TCGA-DK-AA6S-01	-0.270437	DEL	DEL
TCGA-DK-AA6T-01	-0.275369	WT	WT
TCGA-DK-AA6U-01	-0.203733	WT	WT
TCGA-DK-AA6W-01	-0.299709	WT	WT
TCGA-DK-AA6X-01	-0.232426	WT	WT
TCGA-DK-AA71-01	-0.240184	WT	WT
TCGA-DK-AA74-01	-0.215822	WT	WT
TCGA-DK-AA75-01	-0.232628	WT	WT
TCGA-DK-AA76-01	-0.175632	WT	WT
TCGA-DK-AA77-01	-0.287373	WT	WT
TCGA-E5-A2PC-01	-0.228552	DEL	DEL
TCGA-E5-A4TZ-01	-0.253042	WT	WT
TCGA-E5-A4U1-01	-0.224607	WT	WT
TCGA-E7-A3X6-01	-0.2394	DEL	DEL
TCGA-E7-A3Y1-01	-0.238532	WT	WT
TCGA-E7-A4IJ-01	-0.195568	WT	WT
TCGA-E7-A4XJ-01	-0.201595	WT	WT
TCGA-E7-A519-01	-0.174759	WT	WT
TCGA-E7-A541-01	-0.266127	WT	WT
TCGA-E7-A5KE-01	-0.288715	WT	WT
TCGA-E7-A5KF-01	-0.295405	WT	WT
TCGA-E7-A677-01	-0.383756	WT	WT
TCGA-E7-A678-01	-0.211231	WT	WT
TCGA-E7-A6MD-01	-0.211202	WT	WT
TCGA-E7-A6ME-01	-0.343151	DEL	DEL
TCGA-E7-A6MF-01	-0.273718	WT	WT
TCGA-E7-A7DU-01	-0.268464	WT	WT
TCGA-E7-A7DV-01	-0.126921	WT	WT
TCGA-E7-A7PW-01	-0.269069	DEL	DEL
TCGA-E7-A85H-01	-0.25717	WT	WT
TCGA-E7-A8O7-01	-0.259682	DEL	DEL
TCGA-E7-A97P-01	-0.248827	WT	WT
TCGA-E7-A97Q-01	-0.194649	WT	WT
TCGA-FD-A3B3-01	-0.457357	WT	WT
TCGA-FD-A3B5-01	-0.341563	WT	WT
TCGA-FD-A3B6-01	-0.245166	WT	WT
TCGA-FD-A3B7-01	-0.349635	WT	WT
TCGA-FD-A3B8-01	-0.389217	WT	WT
TCGA-FD-A3N5-01	-0.271908	WT	WT
TCGA-FD-A3NA-01	-0.192526	WT	WT
TCGA-FD-A3SJ-01	-0.275351	WT	WT
TCGA-FD-A3SL-01	-0.197495	WT	WT
TCGA-FD-A3SM-01	-0.184328	WT	WT
TCGA-FD-A3SN-01	-0.232389	WT	WT
TCGA-FD-A3SO-01	-0.278733	WT	WT
TCGA-FD-A3SP-01	-0.315788	WT	WT
TCGA-FD-A3SQ-01	-0.213619	WT	WT
TCGA-FD-A3SR-01	-0.279461	WT	WT
TCGA-FD-A3SS-01	-0.286559	DEL	DEL
TCGA-FD-A43N-01	-0.145205	WT	WT
TCGA-FD-A43P-01	-0.251572	WT	WT
TCGA-FD-A43U-01	-0.158633	WT	WT
TCGA-FD-A43X-01	-0.268836	WT	WT
TCGA-FD-A43Y-01	-0.257356	WT	WT
TCGA-FD-A5BR-01	-0.272183	WT	WT
TCGA-FD-A5BS-01	-0.197993	WT	WT
TCGA-FD-A5BT-01	-0.0483944	WT	WT
TCGA-FD-A5BU-01	-0.363752	WT	WT
TCGA-FD-A5BV-01	-0.243758	WT	WT
TCGA-FD-A5BX-01	-0.198525	WT	WT
TCGA-FD-A5BY-01	-0.227836	WT	WT
TCGA-FD-A5BZ-01	-0.156637	DEL	DEL
TCGA-FD-A5C0-01	-0.282293	WT	WT
TCGA-FD-A5C1-01	-0.285264	WT	WT
TCGA-FD-A62N-01	-0.23783	WT	WT
TCGA-FD-A62O-01	-0.215784	WT	WT
TCGA-FD-A62P-01	-0.164162	WT	WT
TCGA-FD-A62S-01	-0.342252	WT	WT
TCGA-FD-A6TA-01	-0.194568	DEL	DEL
TCGA-FD-A6TB-01	-0.143254	WT	WT
TCGA-FD-A6TD-01	-0.252155	WT	WT
TCGA-FD-A6TE-01	-0.271454	WT	DEL
TCGA-FD-A6TF-01	-0.289144	WT	WT
TCGA-FD-A6TG-01	-0.273323	WT	WT
TCGA-FD-A6TH-01	-0.269234	WT	WT
TCGA-FD-A6TI-01	-0.00464118	WT	WT
TCGA-FD-A6TK-01	-0.284397	WT	WT
TCGA-FJ-A3Z7-01	-0.150524	WT	WT
TCGA-FJ-A3Z9-01	-0.35034	WT	WT
TCGA-FJ-A3ZE-01	-0.369453	WT	WT
TCGA-FJ-A3ZF-01	-0.189496	WT	WT
TCGA-FJ-A871-01	-0.0366539	WT	WT
TCGA-FT-A3EE-01	-0.208671	WT	WT
TCGA-FT-A61P-01	-0.227778	WT	WT
TCGA-G2-A2EF-01	-0.319293	WT	WT
TCGA-G2-A2EJ-01	-0.371048	WT	WT
TCGA-G2-A2EK-01	-0.269827	WT	WT
TCGA-G2-A2ES-01	-0.319273	WT	WT
TCGA-G2-A3IB-01	-0.274035	WT	WT
TCGA-G2-A3IE-01	-0.208352	WT	WT
TCGA-G2-A3VY-01	-0.265999	WT	WT
TCGA-G2-AA3B-01	-0.245101	WT	WT
TCGA-G2-AA3C-01	-0.260345	DEL	DEL
TCGA-G2-AA3D-01	-0.247662	WT	WT
TCGA-G2-AA3F-01	-0.258918	DEL	DEL
TCGA-GC-A3BM-01	-0.29411	DEL	DEL
TCGA-GC-A3I6-01	-0.203603	WT	WT
TCGA-GC-A3OO-01	-0.239478	WT	WT
TCGA-GC-A3RB-01	-0.261729	WT	WT
TCGA-GC-A3RC-01	-0.38808	WT	WT
TCGA-GC-A3RD-01	-0.268427	WT	WT
TCGA-GC-A3WC-01	-0.308088	WT	WT
TCGA-GC-A3YS-01	-0.321902	WT	WT
TCGA-GC-A4ZW-01	-0.178877	WT	WT
TCGA-GC-A6I1-01	-0.361602	WT	DEL
TCGA-GC-A6I3-01	-0.227045	WT	WT
TCGA-GD-A2C5-01	-0.288766	WT	WT
TCGA-GD-A3OP-01	-0.163526	WT	WT
TCGA-GD-A3OQ-01	-0.295384	WT	WT
TCGA-GD-A3OS-01	-0.248707	WT	WT
TCGA-GD-A6C6-01	-0.207533	WT	WT
TCGA-GD-A76B-01	-0.20357	WT	WT
TCGA-GU-A42P-01	-0.196138	WT	WT
TCGA-GU-A42Q-01	-0.358124	WT	WT
TCGA-GU-A42R-01	-0.296234	WT	WT
TCGA-GU-A762-01	-0.286289	WT	WT
TCGA-GU-A763-01	-0.219884	WT	WT
TCGA-GU-A764-01	-0.540032	WT	WT
TCGA-GU-A766-01	-0.334844	WT	WT
TCGA-GU-A767-01	-0.272729	WT	WT
TCGA-GU-AATO-01	-0.268453	WT	WT
TCGA-GU-AATP-01	-0.219016	WT	WT
TCGA-GU-AATQ-01	-0.374281	DEL	DEL
TCGA-GV-A3JV-01	-0.254594	WT	WT
TCGA-GV-A3JW-01	-0.230697	WT	WT
TCGA-GV-A3JX-01	-0.108769	DEL	DEL
TCGA-GV-A3JZ-01	-0.0626616	DEL	DEL
TCGA-GV-A3QF-01	-0.268237	WT	WT
TCGA-GV-A3QG-01	-0.222687	WT	WT
TCGA-GV-A3QH-01	-0.24299	WT	WT
TCGA-GV-A3QI-01	-0.361813	DEL	DEL
TCGA-GV-A3QK-01	-0.200572	WT	WT
TCGA-GV-A40E-01	-0.223511	WT	WT
TCGA-GV-A40G-01	-0.329637	DEL	DEL
TCGA-GV-A6ZA-01	-0.260024	WT	WT
TCGA-H4-A2HO-01	-0.121142	WT	WT
TCGA-H4-A2HQ-01	-0.30289	DEL	DEL
TCGA-HQ-A2OE-01	-0.307328	WT	WT
TCGA-HQ-A2OF-01	0.016321	DEL	DEL
TCGA-HQ-A5ND-01	-0.332555	WT	WT
TCGA-HQ-A5NE-01	-0.273807	WT	WT
TCGA-K4-A3WS-01	-0.234907	WT	WT
TCGA-K4-A3WU-01	-0.283606	WT	WT
TCGA-K4-A3WV-01	-0.146025	WT	WT
TCGA-K4-A4AB-01	-0.164298	WT	WT
TCGA-K4-A4AC-01	-0.346215	WT	WT
TCGA-K4-A5RH-01	-0.38506	WT	WT
TCGA-K4-A5RI-01	-0.196222	WT	WT
TCGA-K4-A5RJ-01	-0.179194	WT	DEL
TCGA-K4-A6FZ-01	-0.265352	WT	WT
TCGA-K4-A6MB-01	-0.191712	WT	WT
TCGA-K4-A83P-01	-0.172412	WT	WT
TCGA-K4-AAQO-01	-0.225864	WT	WT
TCGA-KQ-A41N-01	-0.194303	WT	WT
TCGA-KQ-A41O-01	-0.281046	WT	WT
TCGA-KQ-A41P-01	-0.270978	WT	WT
TCGA-KQ-A41Q-01	-0.307437	WT	WT
TCGA-KQ-A41S-01	-0.126695	WT	WT
TCGA-LC-A66R-01	-0.411962	WT	WT
TCGA-LT-A5Z6-01	-0.340471	DEL	DEL
TCGA-LT-A8JT-01	-0.269748	WT	WT
TCGA-PQ-A6FI-01	-0.388609	WT	WT
TCGA-PQ-A6FN-01	-0.240905	WT	WT
TCGA-R3-A69X-01	-0.156812	WT	WT
TCGA-S5-A6DX-01	-0.270692	WT	WT
TCGA-S5-AA26-01	-0.300001	WT	WT
TCGA-SY-A9G0-01	-0.246566	WT	WT
TCGA-UY-A78L-01	-0.34792	WT	WT
TCGA-UY-A78M-01	-0.236247	WT	WT
TCGA-UY-A78N-01	-0.278145	WT	WT
TCGA-UY-A78O-01	-0.231184	WT	WT
TCGA-UY-A78P-01	-0.204875	WT	WT
TCGA-UY-A8OB-01	-0.3509	WT	WT
TCGA-UY-A8OC-01	-0.34192	WT	WT
TCGA-UY-A8OD-01	-0.284586	WT	WT
TCGA-UY-A9PA-01	-0.162119	WT	WT
TCGA-UY-A9PB-01	-0.335978	WT	WT
TCGA-UY-A9PD-01	-0.273323	WT	WT
TCGA-UY-A9PE-01	-0.298437	WT	WT
TCGA-UY-A9PF-01	-0.237793	WT	WT
TCGA-UY-A9PH-01	-0.225921	WT	WT
TCGA-XF-A8HB-01	-0.250974	WT	WT
TCGA-XF-A8HC-01	-0.272236	DEL	DEL
TCGA-XF-A8HD-01	-0.302499	WT	WT
TCGA-XF-A8HE-01	-0.303884	DEL	DEL
TCGA-XF-A8HF-01	-0.240166	DEL	DEL
TCGA-XF-A8HG-01	-0.233483	WT	WT
TCGA-XF-A8HH-01	-0.201714	WT	WT
TCGA-XF-A8HI-01	-0.312544	WT	WT
TCGA-XF-A9SH-01	-0.20865	WT	WT
TCGA-XF-A9SI-01	-0.115816	WT	WT
TCGA-XF-A9SJ-01	-0.235849	WT	WT
TCGA-XF-A9SK-01	-0.264896	WT	WT
TCGA-XF-A9SL-01	-0.238274	WT	WT
TCGA-XF-A9SM-01	-0.277404	WT	WT
TCGA-XF-A9SP-01	-0.182249	WT	WT
TCGA-XF-A9ST-01	-0.299282	WT	WT
TCGA-XF-A9SU-01	-0.256287	WT	WT
TCGA-XF-A9SV-01	-0.242022	WT	WT
TCGA-XF-A9SW-01	-0.263055	WT	WT
TCGA-XF-A9SX-01	-0.0576866	WT	WT
TCGA-XF-A9SY-01	-0.244235	WT	WT
TCGA-XF-A9SZ-01	-0.131839	WT	WT
TCGA-XF-A9T2-01	-0.46878	WT	WT
TCGA-XF-A9T3-01	-0.299457	WT	WT
TCGA-XF-A9T4-01	-0.272518	WT	WT
TCGA-XF-A9T5-01	-0.272248	WT	WT
TCGA-XF-A9T6-01	-0.185021	WT	WT
TCGA-XF-A9T8-01	-0.254183	WT	WT
TCGA-XF-AAME-01	-0.422284	WT	WT
TCGA-XF-AAMH-01	-0.267825	WT	WT
TCGA-XF-AAMJ-01	-0.197847	WT	WT
TCGA-XF-AAML-01	-0.308365	DEL	DEL
TCGA-XF-AAMQ-01	-0.262216	WT	WT
TCGA-XF-AAMR-01	-0.293756	WT	WT
TCGA-XF-AAMT-01	-0.396129	WT	WT
TCGA-XF-AAMW-01	-0.345195	WT	WT
TCGA-XF-AAMX-01	-0.268735	DEL	DEL
TCGA-XF-AAMY-01	-0.179305	WT	WT
TCGA-XF-AAMZ-01	-0.183571	WT	WT
TCGA-XF-AAN0-01	-0.268573	WT	WT
TCGA-XF-AAN1-01	-0.229207	WT	WT
TCGA-XF-AAN2-01	-0.279428	DEL	DEL
TCGA-XF-AAN3-01	-0.113882	WT	WT
TCGA-XF-AAN4-01	-0.202598	WT	WT
TCGA-XF-AAN5-01	-0.28319	WT	WT
TCGA-XF-AAN7-01	-0.260833	DEL	DEL
TCGA-XF-AAN8-01	-0.144245	WT	WT
TCGA-YC-A8S6-01	-0.202197	WT	WT
TCGA-YC-A9TC-01	-0.354891	WT	WT
TCGA-YF-AA3L-01	-0.253248	WT	WT
TCGA-YF-AA3M-01	-0.19438	DEL	DEL
TCGA-ZF-A9R0-01	-0.237916	WT	WT
TCGA-ZF-A9R1-01	-0.269319	WT	WT
TCGA-ZF-A9R2-01	-0.304796	WT	WT
TCGA-ZF-A9R3-01	-0.204716	WT	WT
TCGA-ZF-A9R4-01	-0.261656	WT	WT
TCGA-ZF-A9R5-01	-0.206261	WT	WT
TCGA-ZF-A9R7-01	-0.242054	WT	WT
TCGA-ZF-A9R9-01	-0.177241	WT	WT
TCGA-ZF-A9RE-01	-0.329062	WT	DEL
TCGA-ZF-A9RF-01	-0.0890483	WT	WT
TCGA-ZF-A9RL-01	-0.385678	WT	WT
TCGA-ZF-A9RM-01	-0.330878	WT	WT
TCGA-ZF-A9RN-01	-0.174861	WT	DEL
TCGA-ZF-AA4N-01	-0.314603	WT	WT
TCGA-ZF-AA4R-01	-0.260517	DEL	DEL
TCGA-ZF-AA4T-01	-0.271555	WT	WT
TCGA-ZF-AA4U-01	-0.335077	DEL	DEL
TCGA-ZF-AA4V-01	-0.167205	WT	WT
TCGA-ZF-AA4W-01	-0.306739	WT	WT
TCGA-ZF-AA4X-01	-0.233435	DEL	DEL
TCGA-ZF-AA51-01	-0.188377	WT	WT
TCGA-ZF-AA52-01	-0.164328	WT	WT
TCGA-ZF-AA53-01	-0.356251	WT	WT
TCGA-ZF-AA54-01	-0.304228	WT	WT
TCGA-ZF-AA56-01	-0.282744	WT	WT
TCGA-ZF-AA58-01	-0.294871	WT	WT
TCGA-ZF-AA5H-01	-0.260134	WT	WT
TCGA-ZF-AA5N-01	-0.280658	WT	WT
TCGA-ZF-AA5P-01	-0.264851	WT	WT
TCGA-3C-AAAU-01	-0.296011	WT	WT
TCGA-3C-AALI-01	-0.250019	WT	WT
TCGA-3C-AALJ-01	-0.0741845	WT	WT
TCGA-3C-AALK-01	-0.177763	WT	WT
TCGA-4H-AAAK-01	-0.0978777	WT	WT
TCGA-5L-AAT0-01	-0.0736471	WT	WT
TCGA-5T-A9QA-01	-0.138394	WT	WT
TCGA-A1-A0SB-01	-0.263693	WT	WT
TCGA-A1-A0SD-01	0.126582	WT	DEL
TCGA-A1-A0SE-01	0.000709736	WT	WT
TCGA-A1-A0SF-01	-0.133264	WT	WT
TCGA-A1-A0SG-01	0.129862	WT	WT
TCGA-A1-A0SH-01	-0.0553099	WT	WT
TCGA-A1-A0SI-01	-0.0572716	WT	WT
TCGA-A1-A0SJ-01	0.0391082	DEL	DEL
TCGA-A1-A0SK-01	-0.399647	WT	WT
TCGA-A1-A0SM-01	-0.0629502	WT	WT
TCGA-A1-A0SN-01	-0.0391084	WT	WT
TCGA-A1-A0SO-01	-0.321857	DEL	DEL
TCGA-A1-A0SP-01	-0.360426	WT	WT
TCGA-A2-A04N-01	0.0178019	WT	WT
TCGA-A2-A04R-01	-0.149196	WT	WT
TCGA-A2-A04U-01	-0.332554	WT	WT
TCGA-A2-A04W-01	-0.156575	WT	WT
TCGA-A2-A0CK-01	-0.0588057	WT	WT
TCGA-A2-A0CL-01	-0.0899924	WT	WT
TCGA-A2-A0CR-01	-0.085067	WT	WT
TCGA-A2-A0CS-01	-0.184678	WT	WT
TCGA-A2-A0CV-01	-0.0136787	WT	WT
TCGA-A2-A0CW-01	-0.0848551	WT	WT
TCGA-A2-A0D3-01	-0.0360975	WT	WT
TCGA-A2-A0EN-01	0.0181454	WT	WT
TCGA-A2-A0EP-01	0.0964989	WT	WT
TCGA-A2-A0ES-01	-0.0840519	WT	WT
TCGA-A2-A0EW-01	-0.12914	WT	WT
TCGA-A2-A0ST-01	-0.0907583	WT	WT
TCGA-A2-A0SU-01	-0.0468148	WT	WT
TCGA-A2-A0SX-01	-0.237462	WT	WT
TCGA-A2-A0SY-01	-0.138409	WT	WT
TCGA-A2-A0T0-01	-0.0729966	DEL	DEL
TCGA-A2-A0T1-01	-0.306694	WT	WT
TCGA-A2-A0T3-01	-0.182485	WT	WT
TCGA-A2-A0T4-01	0.0232063	WT	WT
TCGA-A2-A0T5-01	0.016215	WT	WT
TCGA-A2-A0T6-01	-0.0954743	WT	WT
TCGA-A2-A0T7-01	0.0117689	WT	WT
TCGA-A2-A0YC-01	-0.0916736	WT	WT
TCGA-A2-A0YD-01	0.0232582	WT	WT
TCGA-A2-A0YE-01	-0.179286	DEL	DEL
TCGA-A2-A0YF-01	-0.318709	WT	WT
TCGA-A2-A0YG-01	-0.0797186	DEL	DEL
TCGA-A2-A0YH-01	-0.0425259	WT	WT
TCGA-A2-A0YI-01	-0.102513	WT	WT
TCGA-A2-A0YJ-01	-0.140393	WT	DEL
TCGA-A2-A0YK-01	-0.0127016	WT	WT
TCGA-A2-A0YL-01	-0.0285606	WT	WT
TCGA-A2-A0YM-01	-0.225148	WT	WT
TCGA-A2-A0YT-01	-0.120339	WT	WT
TCGA-A2-A1FV-01	-0.247612	WT	WT
TCGA-A2-A1FW-01	-0.285236	WT	WT
TCGA-A2-A1FX-01	-0.0985705	WT	WT
TCGA-A2-A1FZ-01	0.0188249	WT	WT
TCGA-A2-A1G0-01	-0.0615385	WT	WT
TCGA-A2-A1G1-01	-0.420847	WT	WT
TCGA-A2-A1G6-01	-0.19866	WT	WT
TCGA-A2-A259-01	0.021798	WT	WT
TCGA-A2-A25A-01	-0.125841	WT	WT
TCGA-A2-A25B-01	-0.264917	WT	WT
TCGA-A2-A25C-01	-0.0751527	WT	WT
TCGA-A2-A25D-01	-0.0852066	WT	WT
TCGA-A2-A25E-01	-0.275366	WT	WT
TCGA-A2-A25F-01	-0.13063	WT	WT
TCGA-A2-A3KD-01	0.211582	WT	WT
TCGA-A2-A3XT-01	-0.251699	WT	WT
TCGA-A2-A3XU-01	-0.0572428	WT	WT
TCGA-A2-A3XV-01	-0.145143	WT	WT
TCGA-A2-A3XW-01	-0.094798	WT	WT
TCGA-A2-A3XX-01	0.00205743	WT	WT
TCGA-A2-A3XZ-01	-0.127604	WT	WT
TCGA-A2-A3Y0-01	-0.322984	DEL	DEL
TCGA-A2-A4S1-01	-0.477465	WT	WT
TCGA-A2-A4S2-01	0.0170532	WT	WT
TCGA-A2-A4S3-01	0.00237579	WT	WT
TCGA-A7-A0CE-01	-0.363964	WT	WT
TCGA-A7-A0CH-01	-0.0219111	WT	WT
TCGA-A7-A0D9-01	-0.143373	WT	WT
TCGA-A7-A0DA-01	-0.0750286	WT	WT
TCGA-A7-A0DB-01	-0.0661887	WT	WT
TCGA-A7-A13D-01	-0.2377	WT	WT
TCGA-A7-A13E-01	-0.285609	WT	WT
TCGA-A7-A13F-01	-0.152365	WT	WT
TCGA-A7-A13G-01	-0.186684	WT	WT
TCGA-A7-A26E-01	0.24631	WT	WT
TCGA-A7-A26F-01	-0.269367	WT	WT
TCGA-A7-A26G-01	-0.166462	WT	WT
TCGA-A7-A26H-01	0.224455	WT	WT
TCGA-A7-A26I-01	-0.302014	WT	WT
TCGA-A7-A26J-01	0.000147524	WT	WT
TCGA-A7-A2KD-01	-0.110077	WT	WT
TCGA-A7-A3RF-01	-0.400952	WT	WT
TCGA-A7-A425-01	0.108423	WT	WT
TCGA-A7-A4SD-01	-0.48788	DEL	DEL
TCGA-A7-A4SE-01	-0.421872	WT	WT
TCGA-A7-A56D-01	-0.0909458	WT	WT
TCGA-A7-A5ZV-01	-0.0919549	WT	WT
TCGA-A7-A5ZW-01	-0.0228783	WT	WT
TCGA-A7-A5ZX-01	0.0120507	WT	WT
TCGA-A7-A6VV-01	-0.172278	WT	DEL
TCGA-A7-A6VW-01	-0.107859	DEL	DEL
TCGA-A7-A6VX-01	0.106968	WT	WT
TCGA-A7-A6VY-01	-0.344694	WT	WT
TCGA-A8-A075-01	-0.161359	WT	WT
TCGA-AC-A23C-01	-0.074096	WT	WT
TCGA-AC-A23E-01	0.0180587	WT	WT
TCGA-AC-A2B8-01	0.0307175	WT	WT
TCGA-AC-A2BK-01	-0.252953	WT	WT
TCGA-AC-A2BM-01	-0.320982	WT	WT
TCGA-AC-A2FB-01	0.0483209	WT	WT
TCGA-AC-A2FF-01	-0.178479	WT	WT
TCGA-AC-A2FG-01	-0.044027	WT	WT
TCGA-AC-A2FK-01	0.0250393	WT	WT
TCGA-AC-A2FO-01	0.0401434	WT	WT
TCGA-AC-A2QH-01	-0.343837	WT	WT
TCGA-AC-A3HN-01	-0.0241181	WT	WT
TCGA-AC-A3OD-01	-0.0426495	WT	WT
TCGA-AC-A3QP-01	-0.0517364	WT	WT
TCGA-AC-A3QQ-01	0.0500286	WT	WT
TCGA-AC-A3W5-01	-0.129793	WT	WT
TCGA-AC-A3YI-01	-0.0530746	WT	WT
TCGA-AC-A3YJ-01	-0.301524	WT	WT
TCGA-AC-A4ZE-01	-0.132157	WT	WT
TCGA-AC-A5EH-01	-0.19241	WT	WT
TCGA-AC-A5XS-01	-0.161264	WT	WT
TCGA-AC-A5XU-01	-0.181613	DEL	DEL
TCGA-AC-A62V-01	-0.200206	WT	WT
TCGA-AC-A62X-01	-0.190931	WT	WT
TCGA-AC-A62Y-01	-0.0657279	WT	WT
TCGA-AC-A6IV-01	0.00438416	WT	WT
TCGA-AC-A6IW-01	-0.101144	WT	WT
TCGA-AC-A6IX-01	-0.0427413	WT	WT
TCGA-AC-A6NO-01	-0.138123	WT	WT
TCGA-AC-A7VB-01	-0.205777	WT	WT
TCGA-AC-A7VC-01	-0.302113	WT	WT
TCGA-AC-A8OP-01	0.0104823	WT	WT
TCGA-AC-A8OQ-01	-0.419235	WT	WT
TCGA-AC-A8OR-01	-0.127648	WT	WT
TCGA-AC-A8OS-01	0.0342539	WT	WT
TCGA-AN-A0XL-01	0.00760784	WT	WT
TCGA-AN-A0XN-01	-0.177395	WT	WT
TCGA-AN-A0XO-01	0.0794428	WT	WT
TCGA-AN-A0XP-01	-0.302385	WT	WT
TCGA-AN-A0XR-01	-0.223391	WT	WT
TCGA-AN-A0XS-01	-0.0112832	WT	WT
TCGA-AN-A0XT-01	-0.112195	WT	WT
TCGA-AN-A0XU-01	-0.242775	WT	DEL
TCGA-AN-A0XV-01	-0.0473668	WT	WT
TCGA-AN-A0XW-01	-0.0838739	DEL	DEL
TCGA-AO-A03N-01	-0.103984	WT	DEL
TCGA-AO-A03U-01	-0.303232	WT	WT
TCGA-AO-A03V-01	-0.105583	DEL	DEL
TCGA-AO-A0JG-01	-0.0475455	WT	WT
TCGA-AO-A124-01	-0.131063	DEL	DEL
TCGA-AO-A125-01	-0.174836	WT	WT
TCGA-AO-A126-01	-0.287355	WT	WT
TCGA-AO-A129-01	-0.256773	WT	WT
TCGA-AO-A12A-01	-0.172064	WT	WT
TCGA-AO-A12B-01	-0.250663	WT	WT
TCGA-AO-A12D-01	-0.266829	WT	WT
TCGA-AO-A12E-01	0.0187213	WT	WT
TCGA-AO-A12F-01	-0.176172	WT	WT
TCGA-AO-A12G-01	-0.0766112	DEL	DEL
TCGA-AO-A12H-01	-0.311089	WT	WT
TCGA-AO-A1KO-01	-0.156584	WT	WT
TCGA-AO-A1KR-01	-0.164967	WT	WT
TCGA-AO-A1KT-01	0.0561895	WT	WT
TCGA-AQ-A04H-01	-0.196405	DEL	DEL
TCGA-AQ-A0Y5-01	-0.0683424	WT	WT
TCGA-AQ-A1H2-01	-0.118413	WT	WT
TCGA-AQ-A1H3-01	0.00593674	WT	WT
TCGA-AQ-A54O-01	-0.0964258	WT	WT
TCGA-AQ-A7U7-01	0.037235	WT	WT
TCGA-AR-A0TP-01	-0.25598	WT	WT
TCGA-AR-A0TQ-01	-0.0887225	WT	WT
TCGA-AR-A0TR-01	-0.458275	WT	WT
TCGA-AR-A0TS-01	-0.128531	WT	WT
TCGA-AR-A0TT-01	-0.151713	WT	WT
TCGA-AR-A0TV-01	-0.0196005	WT	WT
TCGA-AR-A0TW-01	-0.0854243	DEL	DEL
TCGA-AR-A0TX-01	-0.130676	WT	WT
TCGA-AR-A0TZ-01	-0.326282	WT	WT
TCGA-AR-A0U0-01	-0.325405	WT	DEL
TCGA-AR-A0U2-01	-0.155369	WT	WT
TCGA-AR-A0U3-01	-0.201591	WT	WT
TCGA-AR-A0U4-01	-0.0392529	WT	WT
TCGA-AR-A1AH-01	-0.306189	DEL	DEL
TCGA-AR-A1AI-01	-0.248949	DEL	DEL
TCGA-AR-A1AJ-01	-0.123192	WT	WT
TCGA-AR-A1AK-01	0.0791289	WT	WT
TCGA-AR-A1AL-01	-0.0808108	WT	WT
TCGA-AR-A1AN-01	-0.112735	WT	WT
TCGA-AR-A1AO-01	-0.0533848	WT	WT
TCGA-AR-A1AP-01	0.0558359	WT	WT
TCGA-AR-A1AQ-01	-0.210891	WT	WT
TCGA-AR-A1AR-01	-0.257205	WT	DEL
TCGA-AR-A1AS-01	-0.0980625	WT	WT
TCGA-AR-A1AU-01	-0.0172965	WT	WT
TCGA-AR-A1AV-01	-0.306002	WT	WT
TCGA-AR-A1AW-01	0.0640482	WT	WT
TCGA-AR-A1AX-01	-0.0307366	WT	WT
TCGA-AR-A1AY-01	-0.173428	DEL	DEL
TCGA-AR-A24H-01	-0.156798	WT	WT
TCGA-AR-A24K-01	-0.0820967	WT	WT
TCGA-AR-A24L-01	-0.0520118	WT	WT
TCGA-AR-A24M-01	-0.0398071	WT	WT
TCGA-AR-A24N-01	0.067044	WT	WT
TCGA-AR-A24O-01	-0.0221374	WT	WT
TCGA-AR-A24P-01	-0.0634713	WT	WT
TCGA-AR-A24Q-01	-0.274371	DEL	DEL
TCGA-AR-A24R-01	-0.219967	WT	WT
TCGA-AR-A24S-01	0.0382095	WT	WT
TCGA-AR-A24T-01	0.0409403	WT	WT
TCGA-AR-A24U-01	-0.198955	WT	WT
TCGA-AR-A24V-01	0.164731	WT	WT
TCGA-AR-A24W-01	-0.104443	WT	WT
TCGA-AR-A24X-01	-0.0223379	WT	WT
TCGA-AR-A24Z-01	-0.262027	WT	WT
TCGA-AR-A250-01	-0.131654	WT	WT
TCGA-AR-A251-01	-0.0945726	WT	WT
TCGA-AR-A252-01	-0.101188	WT	WT
TCGA-AR-A254-01	0.0551248	WT	WT
TCGA-AR-A255-01	0.0883393	WT	WT
TCGA-AR-A256-01	-0.098021	WT	WT
TCGA-AR-A2LE-01	0.126299	WT	WT
TCGA-AR-A2LH-01	0.117435	WT	WT
TCGA-AR-A2LK-01	-0.23568	WT	WT
TCGA-AR-A2LL-01	-0.109026	DEL	DEL
TCGA-AR-A2LM-01	-0.0517263	WT	WT
TCGA-AR-A2LN-01	-0.0390009	WT	WT
TCGA-AR-A2LO-01	0.0345112	WT	DEL
TCGA-AR-A2LQ-01	0.00502192	WT	WT
TCGA-AR-A2LR-01	-0.345547	DEL	DEL
TCGA-AR-A5QM-01	-0.0931551	WT	WT
TCGA-AR-A5QN-01	0.0813605	WT	WT
TCGA-AR-A5QP-01	-0.0426138	WT	WT
TCGA-AR-A5QQ-01	-0.388109	WT	WT
TCGA-B6-A0I1-01	-0.0864004	DEL	DEL
TCGA-B6-A0IH-01	0.0169712	WT	WT
TCGA-B6-A0RH-01	0.0536623	WT	WT
TCGA-B6-A0RL-01	-0.25629	DEL	DEL
TCGA-B6-A0RM-01	-0.496459	WT	WT
TCGA-B6-A0RN-01	-0.211447	WT	WT
TCGA-B6-A0RO-01	-0.0394356	WT	WT
TCGA-B6-A0RP-01	-0.22738	WT	WT
TCGA-B6-A0RQ-01	0.0267369	WT	WT
TCGA-B6-A0RT-01	-0.502202	WT	WT
TCGA-B6-A0RU-01	-0.227009	WT	DEL
TCGA-B6-A0RV-01	-0.101847	WT	WT
TCGA-B6-A0WS-01	0.0633276	WT	WT
TCGA-B6-A0WT-01	-0.313121	DEL	DEL
TCGA-B6-A0WV-01	-0.134455	WT	WT
TCGA-B6-A0WW-01	-0.115772	WT	WT
TCGA-B6-A0WX-01	-0.301522	WT	WT
TCGA-B6-A0WY-01	-0.0506411	WT	WT
TCGA-B6-A0WZ-01	0.0788036	WT	WT
TCGA-B6-A0X0-01	-0.117034	WT	WT
TCGA-B6-A0X1-01	-0.366438	WT	WT
TCGA-B6-A0X4-01	-0.132911	WT	WT
TCGA-B6-A0X5-01	-0.00678104	WT	WT
TCGA-B6-A0X7-01	-0.117047	WT	WT
TCGA-B6-A1KN-01	0.0257392	WT	WT
TCGA-B6-A2IU-01	-0.128259	WT	WT
TCGA-B6-A401-01	0.0963771	WT	WT
TCGA-B6-A409-01	-0.166323	WT	WT
TCGA-B6-A40B-01	-0.0331356	WT	WT
TCGA-B6-A40C-01	-0.148299	WT	WT
TCGA-BH-A0AU-01	-0.0605763	WT	WT
TCGA-BH-A0AV-01	-0.278827	WT	WT
TCGA-BH-A0AZ-01	-0.0316951	WT	WT
TCGA-BH-A0B0-01	-0.00428813	WT	WT
TCGA-BH-A0B3-01	-0.333561	WT	WT
TCGA-BH-A0B7-01	-0.11096	WT	WT
TCGA-BH-A0BA-01	-0.0441083	WT	WT
TCGA-BH-A0BC-01	-0.120162	WT	WT
TCGA-BH-A0BF-01	-0.41312	WT	WT
TCGA-BH-A0BG-01	-0.151939	WT	WT
TCGA-BH-A0BJ-01	-0.178817	WT	WT
TCGA-BH-A0BL-01	-0.263075	WT	WT
TCGA-BH-A0BM-01	-0.200173	WT	WT
TCGA-BH-A0BO-01	-0.0663379	WT	WT
TCGA-BH-A0BP-01	-0.095821	WT	WT
TCGA-BH-A0BQ-01	-0.0338644	WT	WT
TCGA-BH-A0BT-01	0.169289	WT	WT
TCGA-BH-A0BV-01	-0.219574	WT	WT
TCGA-BH-A0BW-01	-0.115385	DEL	DEL
TCGA-BH-A0BZ-01	-0.0785589	WT	WT
TCGA-BH-A0C0-01	0.145058	WT	WT
TCGA-BH-A0C1-01	0.0831384	WT	WT
TCGA-BH-A0C3-01	-0.0704918	WT	WT
TCGA-BH-A0C7-01	-0.153737	WT	WT
TCGA-BH-A0DD-01	-0.211428	WT	WT
TCGA-BH-A0DE-01	-0.0765503	WT	WT
TCGA-BH-A0DG-01	-0.0952946	WT	WT
TCGA-BH-A0DH-01	-0.0411871	WT	WT
TCGA-BH-A0DI-01	-0.0608349	WT	WT
TCGA-BH-A0DK-01	-0.21612	WT	WT
TCGA-BH-A0DL-01	-0.297917	WT	WT
TCGA-BH-A0DO-01	-0.0151747	WT	WT
TCGA-BH-A0DP-01	0.0403858	WT	WT
TCGA-BH-A0DQ-01	-0.10715	WT	WT
TCGA-BH-A0DT-01	-0.0308345	WT	WT
TCGA-BH-A0DV-01	-0.0628557	WT	WT
TCGA-BH-A0DX-01	-0.100301	WT	WT
TCGA-BH-A0DZ-01	-0.0213353	WT	WT
TCGA-BH-A0E0-01	-0.163036	WT	WT
TCGA-BH-A0E1-01	-0.0323474	WT	WT
TCGA-BH-A0E9-01	-0.182689	WT	WT
TCGA-BH-A0EA-01	-0.0663609	WT	WT
TCGA-BH-A0EI-01	0.0211933	WT	WT
TCGA-BH-A0H3-01	-0.0120907	WT	WT
TCGA-BH-A0H5-01	-0.105839	WT	WT
TCGA-BH-A0H7-01	-0.0186059	WT	WT
TCGA-BH-A0H9-01	-0.0879058	WT	WT
TCGA-BH-A0HA-01	-0.118522	WT	WT
TCGA-BH-A0HI-01	-0.121196	WT	WT
TCGA-BH-A0HK-01	-0.280205	WT	WT
TCGA-BH-A0HP-01	-0.137723	DEL	DEL
TCGA-BH-A0RX-01	-0.159801	WT	WT
TCGA-BH-A0W3-01	-0.299815	WT	WT
TCGA-BH-A0W4-01	-0.125541	WT	WT
TCGA-BH-A0W5-01	-0.0592253	WT	WT
TCGA-BH-A0W7-01	-0.0261569	WT	WT
TCGA-BH-A0WA-01	-0.278384	WT	WT
TCGA-BH-A18F-01	0.00869898	WT	WT
TCGA-BH-A18H-01	-0.00953351	WT	WT
TCGA-BH-A18I-01	-0.0258057	WT	WT
TCGA-BH-A18J-01	0.0448124	WT	WT
TCGA-BH-A18K-01	-0.0216943	WT	WT
TCGA-BH-A18L-01	-0.127918	WT	WT
TCGA-BH-A18M-01	-0.141392	WT	WT
TCGA-BH-A18N-01	-0.109026	WT	WT
TCGA-BH-A18P-01	-0.0244242	WT	WT
TCGA-BH-A18Q-01	0.0197514	WT	WT
TCGA-BH-A18R-01	-0.0604396	WT	WT
TCGA-BH-A18S-01	-0.475601	WT	WT
TCGA-BH-A18T-01	-0.159797	DEL	DEL
TCGA-BH-A18U-01	-0.178947	WT	WT
TCGA-BH-A18V-01	-0.284993	WT	WT
TCGA-BH-A1EO-01	-0.012442	WT	DEL
TCGA-BH-A1ET-01	-0.127497	WT	WT
TCGA-BH-A1EU-01	0.0327311	WT	WT
TCGA-BH-A1EV-01	0.0613434	WT	WT
TCGA-BH-A1EW-01	0.0452827	WT	WT
TCGA-BH-A1EX-01	-0.201203	WT	WT
TCGA-BH-A1EY-01	-0.0324821	DEL	DEL
TCGA-BH-A1F0-01	-0.0895949	WT	WT
TCGA-BH-A1F2-01	-0.053685	WT	WT
TCGA-BH-A1F5-01	-0.0846425	WT	WT
TCGA-BH-A1F6-01	-0.127114	WT	WT
TCGA-BH-A1F8-01	-0.0897541	DEL	DEL
TCGA-BH-A1FC-01	-0.288263	WT	WT
TCGA-BH-A1FE-01	-0.139141	WT	WT
TCGA-BH-A1FG-01	0.182575	WT	WT
TCGA-BH-A1FH-01	-0.0785316	WT	WT
TCGA-BH-A1FJ-01	-0.161996	WT	WT
TCGA-BH-A1FL-01	-0.0918636	WT	WT
TCGA-BH-A1FM-01	-0.123436	DEL	DEL
TCGA-BH-A1FN-01	0.0552211	WT	WT
TCGA-BH-A1FR-01	-0.349558	WT	WT
TCGA-BH-A1FU-01	-0.0230802	WT	WT
TCGA-BH-A201-01	-0.00919299	WT	WT
TCGA-BH-A202-01	0.0831207	WT	WT
TCGA-BH-A203-01	-0.362051	WT	WT
TCGA-BH-A204-01	-0.333765	WT	WT
TCGA-BH-A208-01	-0.256161	WT	WT
TCGA-BH-A209-01	-0.0625108	WT	WT
TCGA-BH-A28Q-01	0.078076	WT	WT
TCGA-BH-A2L8-01	-0.0484201	WT	WT
TCGA-BH-A42U-01	0.0109162	WT	WT
TCGA-BH-A42V-01	-0.163774	WT	WT
TCGA-BH-A5IZ-01	-0.386941	WT	WT
TCGA-BH-A5J0-01	0.0116659	WT	WT
TCGA-BH-A6R8-01	-0.197832	WT	WT
TCGA-BH-A6R9-01	-0.234452	WT	WT
TCGA-BH-A8FY-01	-0.201425	WT	WT
TCGA-BH-A8FZ-01	-0.00693827	WT	WT
TCGA-BH-A8G0-01	-0.0374528	WT	WT
TCGA-BH-AB28-01	0.00643618	WT	WT
TCGA-C8-A12K-01	-0.171532	WT	WT
TCGA-C8-A12L-01	-0.108851	WT	WT
TCGA-C8-A12M-01	-0.227918	WT	WT
TCGA-C8-A12N-01	-0.130223	WT	WT
TCGA-C8-A12O-01	0.116449	WT	WT
TCGA-C8-A12P-01	-0.150243	WT	WT
TCGA-C8-A12Q-01	-0.0686913	WT	WT
TCGA-C8-A12T-01	-0.092187	WT	WT
TCGA-C8-A12U-01	-0.141412	WT	WT
TCGA-C8-A12V-01	-0.137861	WT	WT
TCGA-C8-A12W-01	-0.115867	WT	WT
TCGA-C8-A12X-01	-0.113803	WT	WT
TCGA-C8-A12Y-01	-0.103667	WT	WT
TCGA-C8-A12Z-01	-0.186808	WT	WT
TCGA-C8-A130-01	0.00699923	WT	WT
TCGA-C8-A131-01	-0.222418	WT	WT
TCGA-C8-A132-01	-0.0780907	WT	WT
TCGA-C8-A133-01	-0.337929	WT	WT
TCGA-C8-A134-01	-0.368851	DEL	DEL
TCGA-C8-A135-01	-0.0117093	WT	WT
TCGA-C8-A137-01	-0.212218	WT	WT
TCGA-C8-A138-01	-0.228209	WT	WT
TCGA-C8-A1HE-01	-0.103883	WT	WT
TCGA-C8-A1HG-01	-0.144888	WT	WT
TCGA-C8-A1HI-01	0.187298	WT	WT
TCGA-C8-A1HJ-01	-0.327576	WT	WT
TCGA-C8-A1HK-01	-0.108143	WT	WT
TCGA-C8-A1HL-01	-0.125673	WT	WT
TCGA-C8-A1HM-01	-0.139971	DEL	DEL
TCGA-C8-A1HN-01	-0.0846859	WT	WT
TCGA-C8-A1HO-01	-0.306982	WT	WT
TCGA-C8-A26V-01	0.176495	DEL	DEL
TCGA-C8-A26W-01	-0.0599295	DEL	DEL
TCGA-C8-A26X-01	-0.263529	WT	WT
TCGA-C8-A26Y-01	-0.240384	WT	WT
TCGA-C8-A26Z-01	-0.148882	WT	WT
TCGA-C8-A273-01	-0.044297	WT	WT
TCGA-C8-A274-01	0.0878765	WT	WT
TCGA-C8-A275-01	-0.00343225	WT	WT
TCGA-C8-A278-01	-0.352891	WT	WT
TCGA-C8-A27A-01	-0.239127	DEL	DEL
TCGA-C8-A27B-01	-0.124792	WT	WT
TCGA-C8-A3M7-01	0.00989168	WT	WT
TCGA-C8-A3M8-01	-0.11579	DEL	DEL
TCGA-C8-A8HP-01	-0.135476	WT	WT
TCGA-C8-A8HQ-01	-0.108978	WT	WT
TCGA-C8-A8HR-01	0.0510248	WT	WT
TCGA-D8-A13Y-01	-0.250311	DEL	DEL
TCGA-D8-A13Z-01	-0.133408	WT	WT
TCGA-D8-A140-01	-0.194151	WT	WT
TCGA-D8-A141-01	-0.110267	WT	WT
TCGA-D8-A142-01	-0.232213	WT	WT
TCGA-D8-A143-01	-0.281109	WT	WT
TCGA-D8-A145-01	-0.165802	WT	WT
TCGA-D8-A146-01	-0.151819	WT	WT
TCGA-D8-A147-01	-0.297506	WT	WT
TCGA-D8-A1J9-01	0.0124919	WT	WT
TCGA-D8-A1JB-01	-0.0706974	WT	WT
TCGA-D8-A1JC-01	0.0656398	WT	DEL
TCGA-D8-A1JD-01	-0.0477026	WT	WT
TCGA-D8-A1JE-01	-0.108524	WT	WT
TCGA-D8-A1JF-01	-0.333086	WT	WT
TCGA-D8-A1JG-01	-0.188429	WT	WT
TCGA-D8-A1JH-01	0.00159049	WT	WT
TCGA-D8-A1JI-01	-0.272009	DEL	DEL
TCGA-D8-A1JJ-01	-0.223657	WT	WT
TCGA-D8-A1JK-01	-0.312892	DEL	DEL
TCGA-D8-A1JL-01	-0.195007	WT	WT
TCGA-D8-A1JM-01	-0.171711	WT	WT
TCGA-D8-A1JN-01	0.0153577	WT	WT
TCGA-D8-A1JP-01	-0.0484645	WT	WT
TCGA-D8-A1JS-01	-0.317453	WT	WT
TCGA-D8-A1JT-01	-0.120547	WT	WT
TCGA-D8-A1JU-01	-0.191312	WT	WT
TCGA-D8-A1X5-01	-0.190485	WT	WT
TCGA-D8-A1X6-01	-0.337515	WT	WT
TCGA-D8-A1X7-01	0.0561141	WT	WT
TCGA-D8-A1X9-01	0.0229992	WT	WT
TCGA-D8-A1XA-01	0.002346	WT	WT
TCGA-D8-A1XB-01	-0.0337808	WT	WT
TCGA-D8-A1XC-01	-0.428716	WT	WT
TCGA-D8-A1XF-01	-0.200756	WT	WT
TCGA-D8-A1XG-01	-0.248687	WT	WT
TCGA-D8-A1XL-01	-0.0494684	WT	WT
TCGA-D8-A1XM-01	0.0238703	WT	WT
TCGA-D8-A1XO-01	-0.0867097	WT	WT
TCGA-D8-A1XR-01	-0.243598	WT	WT
TCGA-D8-A1XS-01	-0.0487263	WT	WT
TCGA-D8-A1XT-01	-0.0350286	WT	WT
TCGA-D8-A1XU-01	0.0406035	WT	WT
TCGA-D8-A1XV-01	-0.273346	WT	WT
TCGA-D8-A1XW-01	-0.174289	WT	WT
TCGA-D8-A1XY-01	-0.0366296	WT	WT
TCGA-D8-A1XZ-01	-0.0639664	WT	WT
TCGA-D8-A1Y0-01	-0.0208565	WT	WT
TCGA-D8-A1Y1-01	-0.168689	WT	WT
TCGA-D8-A1Y2-01	-0.122708	WT	WT
TCGA-D8-A1Y3-01	0.00639404	WT	WT
TCGA-D8-A27E-01	-0.37015	WT	WT
TCGA-D8-A27F-01	-0.0817466	DEL	DEL
TCGA-D8-A27H-01	-0.25122	WT	WT
TCGA-D8-A27I-01	-0.123552	WT	WT
TCGA-D8-A27K-01	0.0218046	WT	WT
TCGA-D8-A27L-01	-0.0118611	WT	WT
TCGA-D8-A27M-01	-0.367819	WT	WT
TCGA-D8-A27N-01	-0.0486321	WT	WT
TCGA-D8-A27P-01	-0.24295	WT	WT
TCGA-D8-A27R-01	-0.0327341	WT	WT
TCGA-D8-A27T-01	-0.142851	WT	WT
TCGA-D8-A27W-01	-0.172819	WT	WT
TCGA-D8-A3Z6-01	-0.0414185	DEL	DEL
TCGA-D8-A4Z1-01	-0.103016	WT	WT
TCGA-D8-A73U-01	-0.0476372	WT	WT
TCGA-D8-A73W-01	-0.0790585	WT	WT
TCGA-D8-A73X-01	-0.0409385	WT	WT
TCGA-E2-A105-01	-0.117749	WT	WT
TCGA-E2-A107-01	-0.0350815	WT	WT
TCGA-E2-A109-01	-0.122767	WT	WT
TCGA-E2-A10A-01	-0.235962	WT	WT
TCGA-E2-A10B-01	-0.0787109	WT	WT
TCGA-E2-A10C-01	0.0381349	WT	WT
TCGA-E2-A10F-01	0.0469289	WT	WT
TCGA-E2-A14N-01	0.00810426	WT	WT
TCGA-E2-A14O-01	0.0532759	WT	WT
TCGA-E2-A14P-01	-0.170502	WT	WT
TCGA-E2-A14Q-01	-0.0472352	WT	WT
TCGA-E2-A14R-01	-0.141601	DEL	DEL
TCGA-E2-A14T-01	-0.122538	WT	WT
TCGA-E2-A14V-01	-0.131562	WT	WT
TCGA-E2-A14W-01	-0.219584	WT	WT
TCGA-E2-A14X-01	-0.100111	WT	WT
TCGA-E2-A14Y-01	-0.268582	WT	WT
TCGA-E2-A14Z-01	0.140084	WT	WT
TCGA-E2-A150-01	-0.176929	DEL	DEL
TCGA-E2-A152-01	-0.115566	WT	WT
TCGA-E2-A153-01	-0.154426	WT	WT
TCGA-E2-A154-01	-0.111111	WT	WT
TCGA-E2-A155-01	-0.29248	WT	WT
TCGA-E2-A156-01	-0.0895879	WT	WT
TCGA-E2-A158-01	-0.308152	WT	WT
TCGA-E2-A159-01	-0.366708	DEL	DEL
TCGA-E2-A15A-01	-0.0316676	DEL	DEL
TCGA-E2-A15C-01	0.0149281	WT	WT
TCGA-E2-A15D-01	0.0893855	WT	WT
TCGA-E2-A15E-01	0.157033	WT	WT
TCGA-E2-A15F-01	-0.0579182	WT	WT
TCGA-E2-A15G-01	-0.21089	WT	WT
TCGA-E2-A15H-01	-0.121108	WT	WT
TCGA-E2-A15I-01	-0.0919223	WT	WT
TCGA-E2-A15J-01	0.0354195	WT	WT
TCGA-E2-A15K-01	-0.208228	WT	WT
TCGA-E2-A15L-01	-0.139858	WT	WT
TCGA-E2-A15M-01	-0.191819	WT	WT
TCGA-E2-A15O-01	-0.122223	WT	WT
TCGA-E2-A15P-01	-0.00411344	DEL	DEL
TCGA-E2-A15R-01	-0.207386	WT	WT
TCGA-E2-A15S-01	-0.115313	WT	WT
TCGA-E2-A15T-01	-0.297136	WT	WT
TCGA-E2-A1AZ-01	-0.205859	WT	WT
TCGA-E2-A1B0-01	0.0142148	WT	WT
TCGA-E2-A1B1-01	-0.0939938	WT	WT
TCGA-E2-A1B4-01	0.148866	WT	WT
TCGA-E2-A1B5-01	0.0757044	WT	WT
TCGA-E2-A1B6-01	-0.131516	WT	WT
TCGA-E2-A1BC-01	0.018841	WT	WT
TCGA-E2-A1BD-01	-0.0865791	WT	WT
TCGA-E2-A1IE-01	-0.14373	DEL	DEL
TCGA-E2-A1IF-01	-0.0487008	WT	WT
TCGA-E2-A1IG-01	-0.0676999	WT	WT
TCGA-E2-A1IH-01	-0.0306927	DEL	DEL
TCGA-E2-A1II-01	-0.190941	WT	WT
TCGA-E2-A1IJ-01	-0.0517781	WT	DEL
TCGA-E2-A1IK-01	-0.131066	WT	WT
TCGA-E2-A1IL-01	-0.0605907	WT	WT
TCGA-E2-A1IN-01	-0.0847941	WT	WT
TCGA-E2-A1IO-01	-0.062335	WT	WT
TCGA-E2-A1IU-01	0.00250089	WT	WT
TCGA-E2-A1L6-01	-0.0598002	WT	WT
TCGA-E2-A1L7-01	-0.244	DEL	DEL
TCGA-E2-A1L8-01	0.106326	WT	WT
TCGA-E2-A1L9-01	-0.0696525	WT	WT
TCGA-E2-A1LA-01	-0.0877441	WT	WT
TCGA-E2-A1LB-01	0.0366183	WT	WT
TCGA-E2-A1LG-01	-0.371955	WT	WT
TCGA-E2-A1LH-01	-0.0710352	WT	WT
TCGA-E2-A1LI-01	-0.0468176	WT	WT
TCGA-E2-A1LK-01	-0.312173	DEL	DEL
TCGA-E2-A1LL-01	-0.283942	WT	WT
TCGA-E2-A2P6-01	-0.0101308	WT	WT
TCGA-E2-A56Z-01	-0.117206	DEL	DEL
TCGA-E2-A570-01	-0.0468206	WT	WT
TCGA-E2-A573-01	-0.193037	WT	DEL
TCGA-E2-A574-01	-0.294983	WT	WT
TCGA-E2-A576-01	-0.187279	DEL	DEL
TCGA-E2-A9RU-01	-0.114859	WT	WT
TCGA-E9-A1N3-01	-0.264297	WT	WT
TCGA-E9-A1N4-01	0.0240214	WT	WT
TCGA-E9-A1N5-01	-0.106243	WT	WT
TCGA-E9-A1N8-01	-0.326228	WT	WT
TCGA-E9-A1N9-01	-0.0910065	WT	WT
TCGA-E9-A1NA-01	-0.060394	WT	WT
TCGA-E9-A1NE-01	-0.00520715	WT	WT
TCGA-E9-A1NF-01	-0.0691738	WT	WT
TCGA-E9-A1NG-01	-0.186791	WT	WT
TCGA-E9-A1NH-01	0.0527915	WT	WT
TCGA-E9-A1QZ-01	-0.00867338	WT	WT
TCGA-E9-A1R0-01	-0.141525	WT	WT
TCGA-E9-A1R2-01	-0.157409	DEL	DEL
TCGA-E9-A1R3-01	-0.0113162	WT	WT
TCGA-E9-A1R4-01	-0.116764	WT	WT
TCGA-E9-A1R5-01	0.104389	WT	WT
TCGA-E9-A1R6-01	-0.182111	WT	WT
TCGA-E9-A1R7-01	-0.16603	DEL	DEL
TCGA-E9-A1RA-01	0.00362311	WT	WT
TCGA-E9-A1RB-01	0.0413284	WT	DEL
TCGA-E9-A1RC-01	-0.220007	WT	WT
TCGA-E9-A1RD-01	-0.0423755	WT	WT
TCGA-E9-A1RE-01	-0.0901917	WT	WT
TCGA-E9-A1RF-01	-0.114495	WT	WT
TCGA-E9-A1RG-01	0.0735024	WT	WT
TCGA-E9-A1RH-01	-0.301656	WT	WT
TCGA-E9-A1RI-01	-0.0703781	WT	WT
TCGA-E9-A226-01	0.0715932	WT	WT
TCGA-E9-A227-01	0.0692367	WT	WT
TCGA-E9-A228-01	-0.132334	WT	WT
TCGA-E9-A229-01	-0.142748	WT	WT
TCGA-E9-A22A-01	-0.0365096	WT	WT
TCGA-E9-A22B-01	-0.00904653	DEL	DEL
TCGA-E9-A22D-01	-0.140969	WT	WT
TCGA-E9-A22E-01	-0.0726534	WT	DEL
TCGA-E9-A22G-01	-0.177506	DEL	DEL
TCGA-E9-A22H-01	-0.192541	WT	WT
TCGA-E9-A243-01	-0.185264	WT	WT
TCGA-E9-A244-01	-0.518557	WT	WT
TCGA-E9-A245-01	-0.218367	WT	WT
TCGA-E9-A247-01	-0.0607608	WT	WT
TCGA-E9-A248-01	-0.189299	WT	WT
TCGA-E9-A249-01	-0.0476549	WT	WT
TCGA-E9-A24A-01	-0.178636	WT	WT
TCGA-E9-A295-01	0.0570456	WT	WT
TCGA-E9-A2JS-01	-0.0768468	WT	WT
TCGA-E9-A2JT-01	-0.0195631	WT	WT
TCGA-E9-A3HO-01	-0.119787	WT	WT
TCGA-E9-A3QA-01	-0.0927953	WT	WT
TCGA-E9-A3X8-01	-0.0305192	WT	WT
TCGA-E9-A54Y-01	-0.204888	WT	WT
TCGA-E9-A5FK-01	-0.0848678	WT	WT
TCGA-E9-A5FL-01	-0.143981	WT	WT
TCGA-E9-A5UO-01	-0.294216	WT	WT
TCGA-E9-A6HE-01	-0.0648703	DEL	DEL
TCGA-EW-A1IW-01	-0.0572772	WT	WT
TCGA-EW-A1IX-01	-0.043471	WT	WT
TCGA-EW-A1IY-01	-0.0163966	WT	WT
TCGA-EW-A1IZ-01	-0.0642152	WT	WT
TCGA-EW-A1J1-01	-0.112177	WT	WT
TCGA-EW-A1J3-01	-0.071952	WT	WT
TCGA-EW-A1J5-01	-0.0865159	WT	WT
TCGA-EW-A1J6-01	-0.0554938	DEL	DEL
TCGA-EW-A1OV-01	-0.0331589	WT	WT
TCGA-EW-A1OX-01	-0.212651	WT	WT
TCGA-EW-A1OZ-01	-0.0565539	WT	WT
TCGA-EW-A1P0-01	-0.235381	WT	WT
TCGA-EW-A1P1-01	-0.23457	WT	WT
TCGA-EW-A1P3-01	0.0404993	WT	WT
TCGA-EW-A1P4-01	-0.353927	WT	WT
TCGA-EW-A1P5-01	-0.0402888	DEL	DEL
TCGA-EW-A1P6-01	-0.0243142	WT	WT
TCGA-EW-A1P7-01	-0.264243	WT	WT
TCGA-EW-A1P8-01	-0.154182	WT	DEL
TCGA-EW-A1PA-01	-0.158419	DEL	DEL
TCGA-EW-A1PB-01	-0.174653	WT	DEL
TCGA-EW-A1PD-01	-0.0961114	WT	WT
TCGA-EW-A1PE-01	0.0729845	WT	WT
TCGA-EW-A1PG-01	-0.0999008	WT	WT
TCGA-EW-A1PH-01	-0.128739	WT	WT
TCGA-EW-A2FR-01	-0.225495	WT	WT
TCGA-EW-A2FS-01	-0.166172	WT	WT
TCGA-EW-A2FW-01	-0.15109	WT	WT
TCGA-EW-A423-01	0.00120394	WT	WT
TCGA-EW-A6S9-01	-0.245701	WT	WT
TCGA-EW-A6SA-01	-0.159336	WT	WT
TCGA-EW-A6SB-01	-0.419701	WT	WT
TCGA-EW-A6SC-01	-0.111983	WT	WT
TCGA-EW-A6SD-01	-0.209287	WT	WT
TCGA-GI-A2C8-01	-0.0792892	WT	WT
TCGA-GM-A2D9-01	-0.0822245	WT	WT
TCGA-GM-A2DA-01	-0.0724273	WT	WT
TCGA-GM-A2DB-01	-0.365121	WT	WT
TCGA-GM-A2DC-01	-0.121557	DEL	DEL
TCGA-GM-A2DD-01	-0.265433	WT	WT
TCGA-GM-A2DF-01	-0.221832	WT	WT
TCGA-GM-A2DH-01	-0.364469	WT	WT
TCGA-GM-A2DI-01	-0.175825	WT	WT
TCGA-GM-A2DK-01	-0.00951323	DEL	DEL
TCGA-GM-A2DL-01	-0.196594	WT	WT
TCGA-GM-A2DM-01	-0.343855	WT	WT
TCGA-GM-A2DN-01	0.0289735	WT	WT
TCGA-GM-A2DO-01	-0.0212433	WT	WT
TCGA-GM-A3NW-01	-0.104596	WT	WT
TCGA-GM-A3XL-01	-0.330286	DEL	DEL
TCGA-GM-A4E0-01	0.146267	WT	WT
TCGA-GM-A5PV-01	0.0462198	WT	WT
TCGA-GM-A5PX-01	-0.105099	WT	WT
TCGA-HN-A2NL-01	-0.265123	WT	WT
TCGA-HN-A2OB-01	-0.0318509	WT	WT
TCGA-JL-A3YX-01	-0.0702165	WT	WT
TCGA-LD-A66U-01	0.0151029	WT	WT
TCGA-LD-A74U-01	0.0513786	WT	WT
TCGA-LD-A7W6-01	-0.0385151	WT	WT
TCGA-LD-A9QF-01	-0.168739	WT	WT
TCGA-LL-A440-01	-0.0169736	WT	WT
TCGA-LL-A50Y-01	-0.137469	WT	WT
TCGA-LL-A5YL-01	0.12036	WT	WT
TCGA-LL-A5YM-01	-0.0554699	DEL	DEL
TCGA-LL-A5YN-01	0.0160352	WT	WT
TCGA-LL-A5YO-01	-0.176323	WT	WT
TCGA-LL-A5YP-01	-0.288379	WT	WT
TCGA-LL-A6FP-01	-0.0309798	DEL	DEL
TCGA-LL-A6FQ-01	-0.0989233	WT	WT
TCGA-LL-A6FR-01	-0.184777	WT	WT
TCGA-LL-A73Y-01	-0.270259	WT	WT
TCGA-LL-A73Z-01	-0.047581	WT	WT
TCGA-LL-A740-01	-0.215314	WT	WT
TCGA-LL-A7SZ-01	-0.0859712	WT	WT
TCGA-LL-A7T0-01	-0.090071	WT	WT
TCGA-LL-A8F5-01	-0.505559	WT	WT
TCGA-LL-A9Q3-01	-0.0569047	WT	DEL
TCGA-OK-A5Q2-01	0.0229196	WT	WT
TCGA-OL-A5D6-01	-0.0768214	WT	WT
TCGA-OL-A5D7-01	-0.00240812	WT	WT
TCGA-OL-A5D8-01	-0.0799879	WT	WT
TCGA-OL-A5DA-01	-0.127483	WT	WT
TCGA-OL-A5RU-01	-0.216647	WT	WT
TCGA-OL-A5RV-01	-0.00234939	WT	WT
TCGA-OL-A5RW-01	-0.366721	DEL	DEL
TCGA-OL-A5RX-01	-0.138202	WT	WT
TCGA-OL-A5RY-01	-0.211905	WT	WT
TCGA-OL-A5RZ-01	-0.223187	WT	WT
TCGA-OL-A5S0-01	-0.161095	WT	WT
TCGA-OL-A66H-01	-0.136005	WT	WT
TCGA-OL-A66I-01	-0.152547	WT	WT
TCGA-OL-A66J-01	0.0530753	WT	WT
TCGA-OL-A66K-01	0.0576874	WT	WT
TCGA-OL-A66L-01	-0.0571991	WT	WT
TCGA-OL-A66N-01	0.0157913	WT	WT
TCGA-OL-A66O-01	-0.298478	WT	WT
TCGA-OL-A66P-01	-0.414016	WT	WT
TCGA-OL-A6VO-01	0.0776035	WT	WT
TCGA-OL-A6VQ-01	-0.0450491	WT	WT
TCGA-OL-A6VR-01	-0.101043	WT	WT
TCGA-OL-A97C-01	0.00546197	WT	WT
TCGA-PE-A5DC-01	-0.0736691	WT	WT
TCGA-PE-A5DD-01	-0.0263819	WT	WT
TCGA-PE-A5DE-01	-0.0481076	WT	WT
TCGA-PL-A8LV-01	-0.256813	WT	WT
TCGA-PL-A8LX-01	-0.243068	DEL	DEL
TCGA-PL-A8LY-01	-0.164056	WT	WT
TCGA-PL-A8LZ-01	-0.0800155	WT	WT
TCGA-S3-A6ZF-01	-0.0556527	WT	WT
TCGA-S3-A6ZG-01	-0.0606945	WT	WT
TCGA-S3-A6ZH-01	-0.00650104	DEL	DEL
TCGA-S3-AA0Z-01	-0.395211	WT	WT
TCGA-S3-AA10-01	-0.449223	WT	WT
TCGA-S3-AA11-01	-0.147762	DEL	DEL
TCGA-S3-AA12-01	-0.154383	WT	WT
TCGA-S3-AA14-01	0.00456587	WT	WT
TCGA-S3-AA15-01	-0.278171	WT	WT
TCGA-S3-AA17-01	-0.18309	WT	WT
TCGA-UL-AAZ6-01	-0.201569	WT	WT
TCGA-UU-A93S-01	-0.259221	WT	WT
TCGA-V7-A7HQ-01	-0.146992	WT	WT
TCGA-W8-A86G-01	-0.0318306	WT	WT
TCGA-WT-AB41-01	-0.0122101	WT	WT
TCGA-WT-AB44-01	-0.155956	WT	WT
TCGA-XX-A899-01	-0.00160858	WT	WT
TCGA-XX-A89A-01	0.0436118	WT	WT
TCGA-Z7-A8R5-01	-0.0719886	WT	WT
TCGA-Z7-A8R6-01	-0.174595	DEL	DEL
TCGA-4J-AA1J-01	-0.226164	WT	WT
TCGA-BI-A0VR-01	-0.288313	WT	WT
TCGA-BI-A0VS-01	-0.45126	WT	WT
TCGA-BI-A20A-01	-0.313869	WT	WT
TCGA-C5-A0TN-01	-0.393629	DEL	DEL
TCGA-C5-A1BE-01	-0.355436	WT	WT
TCGA-C5-A1BF-01	-0.34683	WT	WT
TCGA-C5-A1BI-01	-0.277455	WT	WT
TCGA-C5-A1BJ-01	-0.262321	WT	WT
TCGA-C5-A1BK-01	-0.299979	WT	WT
TCGA-C5-A1BL-01	-0.213859	WT	DEL
TCGA-C5-A1BM-01	-0.30735	DEL	DEL
TCGA-C5-A1BN-01	-0.246147	WT	WT
TCGA-C5-A1M5-01	-0.360446	WT	WT
TCGA-C5-A1M6-01	-0.278102	WT	WT
TCGA-C5-A1M7-01	-0.333283	WT	WT
TCGA-C5-A1M8-01	-0.298245	WT	WT
TCGA-C5-A1M9-01	-0.271898	WT	WT
TCGA-C5-A1ME-01	-0.114579	WT	WT
TCGA-C5-A1MF-01	-0.213789	WT	WT
TCGA-C5-A1MH-01	-0.253953	WT	WT
TCGA-C5-A1MI-01	-0.348688	WT	WT
TCGA-C5-A1MJ-01	-0.160494	WT	WT
TCGA-C5-A1MK-01	-0.230073	WT	WT
TCGA-C5-A1ML-01	-0.393055	DEL	DEL
TCGA-C5-A1MN-01	-0.271992	WT	WT
TCGA-C5-A1MP-01	-0.267828	WT	WT
TCGA-C5-A2LS-01	-0.199168	WT	WT
TCGA-C5-A2LT-01	-0.210041	WT	WT
TCGA-C5-A2LV-01	-0.330662	WT	WT
TCGA-C5-A2LX-01	-0.326996	WT	WT
TCGA-C5-A2LY-01	-0.374398	WT	WT
TCGA-C5-A2M1-01	-0.238668	WT	WT
TCGA-C5-A2M2-01	-0.181433	WT	WT
TCGA-C5-A3HF-01	-0.0978266	WT	WT
TCGA-C5-A7CG-01	-0.150986	WT	WT
TCGA-C5-A7CH-01	-0.347332	WT	WT
TCGA-C5-A7CJ-01	-0.377673	WT	WT
TCGA-C5-A7CK-01	-0.303784	DEL	DEL
TCGA-C5-A7CL-01	-0.331169	DEL	DEL
TCGA-C5-A7CM-01	-0.136379	DEL	DEL
TCGA-C5-A7CO-01	-0.320229	DEL	DEL
TCGA-C5-A7UC-01	-0.305812	WT	WT
TCGA-C5-A7UE-01	-0.383162	WT	WT
TCGA-C5-A7UH-01	-0.295785	WT	WT
TCGA-C5-A7UI-01	-0.321987	WT	DEL
TCGA-C5-A7X3-01	-0.326799	WT	WT
TCGA-C5-A7X5-01	-0.31739	WT	WT
TCGA-C5-A7X8-01	-0.21611	DEL	DEL
TCGA-C5-A7XC-01	-0.305319	WT	WT
TCGA-C5-A8XH-01	-0.215591	WT	WT
TCGA-C5-A8XI-01	-0.296683	WT	WT
TCGA-C5-A8XJ-01	-0.28318	DEL	DEL
TCGA-C5-A8XK-01	-0.274909	WT	WT
TCGA-C5-A8YQ-01	-0.283694	WT	WT
TCGA-C5-A8YR-01	-0.425981	DEL	DEL
TCGA-C5-A8YT-01	-0.152276	WT	WT
TCGA-C5-A8ZZ-01	-0.364038	WT	WT
TCGA-C5-A907-01	-0.254444	WT	WT
TCGA-DG-A2KH-01	-0.0311441	WT	WT
TCGA-DG-A2KJ-01	-0.220306	DEL	DEL
TCGA-DG-A2KK-01	-0.358519	WT	WT
TCGA-DG-A2KL-01	-0.289721	WT	WT
TCGA-DG-A2KM-01	-0.269596	WT	WT
TCGA-DR-A0ZL-01	-0.269422	WT	WT
TCGA-DS-A0VK-01	-0.221361	DEL	DEL
TCGA-DS-A0VL-01	-0.274524	WT	WT
TCGA-DS-A0VM-01	-0.199377	WT	WT
TCGA-DS-A0VN-01	-0.359906	WT	WT
TCGA-DS-A3LQ-01	-0.356099	WT	WT
TCGA-DS-A5RQ-01	-0.305213	WT	WT
TCGA-DS-A7WF-01	-0.254088	WT	WT
TCGA-DS-A7WH-01	-0.190435	WT	WT
TCGA-DS-A7WI-01	-0.191069	WT	WT
TCGA-EA-A1QS-01	-0.374278	WT	WT
TCGA-EA-A1QT-01	-0.29217	WT	WT
TCGA-EA-A3HQ-01	-0.252687	WT	WT
TCGA-EA-A3HR-01	-0.357829	WT	WT
TCGA-EA-A3HT-01	-0.265565	WT	WT
TCGA-EA-A3QD-01	-0.230914	WT	WT
TCGA-EA-A3QE-01	-0.398303	WT	WT
TCGA-EA-A3Y4-01	-0.315264	WT	WT
TCGA-EA-A411-01	-0.274192	WT	WT
TCGA-EA-A439-01	-0.419562	WT	WT
TCGA-EA-A43B-01	-0.494902	WT	WT
TCGA-EA-A5FO-01	-0.255343	WT	WT
TCGA-EA-A5O9-01	-0.336639	WT	WT
TCGA-EA-A5ZD-01	-0.255932	WT	WT
TCGA-EA-A5ZE-01	-0.209813	WT	WT
TCGA-EA-A5ZF-01	-0.265922	WT	WT
TCGA-EA-A6QX-01	-0.262912	WT	WT
TCGA-EA-A78R-01	-0.303011	WT	WT
TCGA-EA-A97N-01	-0.30886	WT	WT
TCGA-EK-A2GZ-01	-0.256099	WT	WT
TCGA-EK-A2H0-01	-0.337491	WT	WT
TCGA-EK-A2H1-01	-0.246546	WT	WT
TCGA-EK-A2IP-01	-0.364963	DEL	DEL
TCGA-EK-A2PG-01	-0.268035	WT	WT
TCGA-EK-A2PI-01	-0.416005	WT	WT
TCGA-EK-A2PK-01	-0.187496	WT	WT
TCGA-EK-A2PL-01	-0.231159	WT	WT
TCGA-EK-A2PM-01	-0.39336	WT	WT
TCGA-EK-A2R7-01	-0.395414	WT	WT
TCGA-EK-A2R8-01	-0.160919	WT	WT
TCGA-EK-A2R9-01	-0.28832	WT	WT
TCGA-EK-A2RA-01	-0.250151	WT	WT
TCGA-EK-A2RB-01	-0.343219	WT	WT
TCGA-EK-A2RC-01	-0.295213	WT	WT
TCGA-EK-A2RE-01	-0.189879	WT	WT
TCGA-EK-A2RJ-01	-0.28986	WT	WT
TCGA-EK-A2RK-01	-0.300579	DEL	DEL
TCGA-EK-A2RL-01	-0.236978	DEL	DEL
TCGA-EK-A2RM-01	-0.191852	DEL	DEL
TCGA-EK-A2RN-01	-0.26737	WT	WT
TCGA-EK-A2RO-01	-0.282251	WT	WT
TCGA-EK-A3GJ-01	-0.421307	WT	WT
TCGA-EK-A3GM-01	-0.199282	WT	WT
TCGA-EK-A3GN-01	-0.300269	WT	WT
TCGA-EX-A1H5-01	-0.383518	DEL	DEL
TCGA-EX-A1H6-01	-0.239109	WT	WT
TCGA-EX-A3L1-01	-0.244705	WT	WT
TCGA-EX-A449-01	-0.363152	WT	WT
TCGA-EX-A69L-01	-0.281704	WT	WT
TCGA-EX-A69M-01	-0.0986222	WT	WT
TCGA-EX-A8YF-01	-0.22458	WT	WT
TCGA-FU-A23K-01	-0.169477	WT	WT
TCGA-FU-A23L-01	-0.268401	WT	WT
TCGA-FU-A2QG-01	-0.308003	WT	WT
TCGA-FU-A3EO-01	-0.201721	WT	WT
TCGA-FU-A3HY-01	-0.265719	WT	WT
TCGA-FU-A3NI-01	-0.292	WT	WT
TCGA-FU-A3TQ-01	-0.27877	DEL	DEL
TCGA-FU-A3TX-01	-0.201558	DEL	DEL
TCGA-FU-A3WB-01	-0.17785	WT	WT
TCGA-FU-A3YQ-01	-0.302083	WT	WT
TCGA-FU-A40J-01	-0.184226	DEL	DEL
TCGA-FU-A5XV-01	-0.221573	WT	WT
TCGA-FU-A770-01	-0.141735	WT	WT
TCGA-GH-A9DA-01	-0.375327	WT	WT
TCGA-HG-A2PA-01	-0.27091	WT	WT
TCGA-HM-A3JJ-01	-0.231056	WT	WT
TCGA-HM-A3JK-01	-0.283188	WT	WT
TCGA-HM-A6W2-01	-0.210227	WT	DEL
TCGA-IR-A3L7-01	-0.14299	WT	WT
TCGA-IR-A3LB-01	-0.368591	DEL	DEL
TCGA-IR-A3LC-01	-0.245293	WT	WT
TCGA-IR-A3LF-01	-0.263382	WT	WT
TCGA-IR-A3LI-01	-0.198136	WT	WT
TCGA-IR-A3LL-01	-0.336717	WT	DEL
TCGA-JW-A5VG-01	-0.331864	WT	WT
TCGA-JW-A5VH-01	-0.351687	WT	WT
TCGA-JW-A5VI-01	-0.31217	WT	WT
TCGA-JW-A5VJ-01	-0.301666	WT	WT
TCGA-JW-A5VK-01	-0.342644	DEL	DEL
TCGA-JW-A69B-01	-0.232077	DEL	DEL
TCGA-JW-A852-01	-0.283605	WT	WT
TCGA-JW-AAVH-01	-0.256421	WT	WT
TCGA-JX-A3PZ-01	-0.290492	WT	WT
TCGA-JX-A3Q8-01	-0.22847	DEL	DEL
TCGA-JX-A5QV-01	-0.285735	WT	WT
TCGA-LP-A4AU-01	-0.118037	WT	WT
TCGA-LP-A4AV-01	-0.320494	WT	WT
TCGA-LP-A4AW-01	-0.293385	WT	WT
TCGA-LP-A4AX-01	-0.248551	WT	WT
TCGA-LP-A5U2-01	-0.263601	WT	WT
TCGA-LP-A5U3-01	-0.282436	WT	WT
TCGA-LP-A7HU-01	-0.328767	WT	WT
TCGA-MA-AA3W-01	-0.307506	WT	WT
TCGA-MA-AA3X-01	-0.310469	WT	WT
TCGA-MA-AA3Y-01	-0.404634	WT	WT
TCGA-MA-AA3Z-01	-0.345591	WT	WT
TCGA-MA-AA41-01	-0.304405	WT	WT
TCGA-MA-AA42-01	-0.325766	DEL	DEL
TCGA-MA-AA43-01	-0.296159	WT	WT
TCGA-MU-A5YI-01	-0.270029	WT	WT
TCGA-MU-A8JM-01	-0.330635	WT	WT
TCGA-MY-A913-01	-0.374685	WT	WT
TCGA-PN-A8MA-01	-0.411048	WT	WT
TCGA-Q1-A5R1-01	-0.22241	WT	WT
TCGA-Q1-A5R2-01	-0.368587	WT	WT
TCGA-Q1-A5R3-01	-0.232727	WT	WT
TCGA-Q1-A6DT-01	-0.218262	WT	WT
TCGA-Q1-A6DV-01	-0.324039	WT	WT
TCGA-Q1-A6DW-01	-0.39234	WT	WT
TCGA-Q1-A73P-01	-0.00222992	WT	WT
TCGA-Q1-A73Q-01	-0.340919	WT	WT
TCGA-Q1-A73R-01	-0.217285	WT	WT
TCGA-Q1-A73S-01	-0.282067	WT	WT
TCGA-R2-A69V-01	-0.199096	WT	WT
TCGA-RA-A741-01	-0.0159255	WT	WT
TCGA-UC-A7PD-01	-0.330899	WT	WT
TCGA-UC-A7PF-01	-0.381891	WT	WT
TCGA-UC-A7PG-01	-0.390267	WT	WT
TCGA-UC-A7PI-01	-0.182244	DEL	DEL
TCGA-VS-A8EB-01	-0.431111	WT	WT
TCGA-VS-A8EC-01	-0.308051	WT	WT
TCGA-VS-A8EG-01	-0.389804	WT	WT
TCGA-VS-A8EH-01	-0.360633	DEL	DEL
TCGA-VS-A8EI-01	-0.320161	WT	WT
TCGA-VS-A8EJ-01	-0.37433	WT	WT
TCGA-VS-A8EL-01	-0.233929	WT	WT
TCGA-VS-A8Q8-01	-0.254957	WT	WT
TCGA-VS-A8Q9-01	-0.332226	WT	WT
TCGA-VS-A8QA-01	-0.361298	WT	WT
TCGA-VS-A8QC-01	-0.226736	WT	WT
TCGA-VS-A8QF-01	-0.312165	WT	WT
TCGA-VS-A8QH-01	-0.0145294	WT	WT
TCGA-VS-A8QM-01	-0.313638	WT	WT
TCGA-VS-A94W-01	-0.168448	WT	WT
TCGA-VS-A94X-01	-0.249817	WT	WT
TCGA-VS-A94Y-01	-0.220466	WT	WT
TCGA-VS-A950-01	-0.194019	WT	WT
TCGA-VS-A952-01	-0.110379	WT	WT
TCGA-VS-A953-01	-0.405282	WT	WT
TCGA-VS-A954-01	-0.310318	WT	WT
TCGA-VS-A957-01	-0.113155	WT	WT
TCGA-VS-A959-01	-0.176608	WT	WT
TCGA-VS-A9U5-01	-0.107083	WT	WT
TCGA-VS-A9U6-01	-0.250934	WT	WT
TCGA-VS-A9U7-01	-0.262119	WT	WT
TCGA-VS-A9UB-01	-0.246464	WT	WT
TCGA-VS-A9UC-01	-0.309328	WT	WT
TCGA-VS-A9UD-01	-0.299886	DEL	DEL
TCGA-VS-A9UH-01	-0.371325	WT	WT
TCGA-VS-A9UI-01	-0.251381	WT	WT
TCGA-VS-A9UJ-01	-0.244905	WT	WT
TCGA-VS-A9UL-01	-0.248237	DEL	DEL
TCGA-VS-A9UM-01	-0.392691	WT	WT
TCGA-VS-A9UO-01	-0.0962791	WT	WT
TCGA-VS-A9UP-01	-0.270336	WT	WT
TCGA-VS-A9UQ-01	-0.185471	WT	WT
TCGA-VS-A9UR-01	-0.407278	DEL	DEL
TCGA-VS-A9UT-01	-0.172865	WT	WT
TCGA-VS-A9UU-01	-0.332859	WT	WT
TCGA-VS-A9UV-01	-0.376948	WT	DEL
TCGA-VS-A9UY-01	-0.326006	WT	WT
TCGA-VS-A9UZ-01	-0.271316	WT	WT
TCGA-VS-A9V0-01	-0.197091	DEL	DEL
TCGA-VS-A9V1-01	-0.205162	WT	WT
TCGA-VS-A9V2-01	-0.178487	WT	WT
TCGA-VS-A9V3-01	-0.255441	WT	WT
TCGA-VS-A9V4-01	-0.190204	WT	WT
TCGA-VS-A9V5-01	-0.148738	WT	WT
TCGA-VS-AA62-01	-0.291134	WT	WT
TCGA-WL-A834-01	-0.219129	WT	WT
TCGA-XS-A8TJ-01	-0.260793	WT	WT
TCGA-ZJ-A8QO-01	-0.467111	WT	WT
TCGA-ZJ-A8QR-01	-0.287189	WT	WT
TCGA-ZJ-AAX4-01	-0.265292	DEL	DEL
TCGA-ZJ-AAX8-01	-0.341835	WT	WT
TCGA-ZJ-AAXA-01	-0.328303	WT	WT
TCGA-ZJ-AAXB-01	-0.0454048	WT	WT
TCGA-ZJ-AAXD-01	-0.32214	WT	WT
TCGA-ZJ-AAXF-01	-0.241703	WT	WT
TCGA-ZJ-AAXI-01	-0.358481	WT	WT
TCGA-ZJ-AAXJ-01	-0.394469	WT	WT
TCGA-ZJ-AAXN-01	-0.376748	WT	WT
TCGA-ZJ-AAXT-01	-0.260731	DEL	DEL
TCGA-ZJ-AAXU-01	-0.336203	WT	WT
TCGA-ZJ-AB0H-01	-0.274644	WT	WT
TCGA-ZJ-AB0I-01	-0.281759	WT	WT
TCGA-ZX-AA5X-01	-0.264681	WT	WT
TCGA-3X-AAV9-01	-0.347946	WT	WT
TCGA-3X-AAVA-01	-0.260014	WT	WT
TCGA-3X-AAVB-01	-0.130641	WT	WT
TCGA-3X-AAVE-01	-0.173253	WT	WT
TCGA-4G-AAZO-01	-0.272438	WT	WT
TCGA-4G-AAZT-01	-0.20666	WT	WT
TCGA-W5-AA2G-01	-0.330739	WT	WT
TCGA-W5-AA2H-01	-0.259689	WT	WT
TCGA-W5-AA2I-01	-0.206805	DEL	DEL
TCGA-W5-AA2O-01	-0.170319	WT	WT
TCGA-W5-AA2Q-01	-0.230389	WT	WT
TCGA-W5-AA2R-01	-0.412005	WT	WT
TCGA-W5-AA2T-01	-0.242209	WT	WT
TCGA-W5-AA2U-01	-0.0842707	WT	WT
TCGA-W5-AA2W-01	-0.238894	WT	WT
TCGA-W5-AA2X-01	-0.160943	WT	WT
TCGA-W5-AA2Z-01	-0.224782	WT	WT
TCGA-W5-AA30-01	-0.0931775	WT	WT
TCGA-W5-AA31-01	-0.221401	WT	WT
TCGA-W5-AA33-01	-0.255964	WT	WT
TCGA-W5-AA34-01	-0.196971	WT	WT
TCGA-W5-AA36-01	-0.20618	WT	WT
TCGA-W5-AA38-01	-0.258522	WT	WT
TCGA-W6-AA0S-01	-0.164366	WT	WT
TCGA-WD-A7RX-01	-0.201135	WT	WT
TCGA-YR-A95A-01	-0.194589	WT	WT
TCGA-ZD-A8I3-01	-0.155061	WT	WT
TCGA-ZH-A8Y1-01	-0.182638	WT	WT
TCGA-ZH-A8Y2-01	-0.112684	WT	WT
TCGA-ZH-A8Y4-01	-0.193495	WT	WT
TCGA-ZH-A8Y5-01	-0.197879	WT	WT
TCGA-ZH-A8Y6-01	-0.1897	WT	WT
TCGA-ZH-A8Y8-01	-0.228352	WT	WT
TCGA-ZU-A8S4-01	-0.160779	WT	WT
TCGA-3L-AA1B-01	-0.122761	WT	WT
TCGA-4N-A93T-01	-0.0229098	WT	WT
TCGA-4T-AA8H-01	-0.0298677	WT	WT
TCGA-5M-AAT4-01	-0.038303	WT	WT
TCGA-5M-AATE-01	-0.085207	WT	WT
TCGA-A6-2674-01	-0.121781	WT	WT
TCGA-A6-2675-01	-0.0711323	WT	WT
TCGA-A6-2677-01	-0.197746	WT	WT
TCGA-A6-2684-01	-0.0683992	WT	WT
TCGA-A6-2685-01	-0.0514577	WT	WT
TCGA-A6-3810-01	-0.197244	WT	WT
TCGA-A6-4105-01	-0.203579	WT	WT
TCGA-A6-5656-01	-0.115462	WT	WT
TCGA-A6-5657-01	-0.136109	WT	WT
TCGA-A6-5659-01	-0.0656762	WT	WT
TCGA-A6-5660-01	-0.176967	WT	WT
TCGA-A6-5662-01	-0.160046	WT	WT
TCGA-A6-5664-01	-0.0331908	WT	WT
TCGA-A6-5666-01	-0.152988	WT	WT
TCGA-A6-5667-01	-0.0910862	DEL	DEL
TCGA-A6-6137-01	-0.166297	WT	WT
TCGA-A6-6138-01	-0.146742	WT	WT
TCGA-A6-6142-01	-0.193299	WT	WT
TCGA-A6-6648-01	-0.0352546	WT	WT
TCGA-A6-6649-01	-0.0792683	DEL	DEL
TCGA-A6-6651-01	-0.136241	WT	WT
TCGA-A6-6652-01	-0.132065	WT	WT
TCGA-A6-6654-01	-0.112004	WT	WT
TCGA-A6-6782-01	-0.110613	WT	WT
TCGA-A6-A565-01	-0.0496823	WT	WT
TCGA-A6-A566-01	-0.175996	WT	WT
TCGA-A6-A567-01	-0.182053	DEL	DEL
TCGA-A6-A56B-01	-0.126725	WT	WT
TCGA-AA-3489-01	-0.190532	WT	WT
TCGA-AA-3496-01	-0.0983002	WT	WT
TCGA-AA-3502-01	0.00660623	WT	WT
TCGA-AA-3506-01	-0.0961939	WT	WT
TCGA-AA-3511-01	-0.0441513	WT	WT
TCGA-AA-3655-01	0.0397368	WT	WT
TCGA-AA-3660-01	-0.0175191	WT	WT
TCGA-AA-3662-01	-0.0931938	DEL	DEL
TCGA-AA-3697-01	-0.105697	WT	WT
TCGA-AA-3712-01	-0.130593	WT	WT
TCGA-AD-6548-01	-0.143825	WT	WT
TCGA-AD-6888-01	-0.066027	WT	WT
TCGA-AD-6890-01	-0.249518	WT	WT
TCGA-AD-6899-01	-0.169394	WT	WT
TCGA-AD-6901-01	-0.0744485	WT	WT
TCGA-AD-6963-01	-0.144647	WT	WT
TCGA-AD-6965-01	-0.16167	WT	WT
TCGA-AD-A5EK-01	-0.140277	WT	WT
TCGA-AM-5820-01	-0.242193	DEL	DEL
TCGA-AU-3779-01	-0.238903	WT	WT
TCGA-AY-5543-01	-0.065076	WT	WT
TCGA-AY-6196-01	-0.0160877	WT	WT
TCGA-AY-6386-01	0.0428211	WT	WT
TCGA-AY-A54L-01	-0.15132	DEL	DEL
TCGA-AY-A69D-01	-0.0694186	WT	WT
TCGA-AY-A71X-01	-0.00620006	WT	WT
TCGA-AY-A8YK-01	-0.071272	WT	WT
TCGA-AZ-4323-01	-0.294279	WT	WT
TCGA-AZ-4614-01	-0.0730546	WT	WT
TCGA-AZ-4616-01	-0.137178	WT	WT
TCGA-AZ-4682-01	-0.0378692	WT	WT
TCGA-AZ-5403-01	-0.0513356	WT	WT
TCGA-AZ-5407-01	0.0113519	WT	WT
TCGA-AZ-6599-01	0.0569078	WT	WT
TCGA-AZ-6600-01	-0.067437	WT	WT
TCGA-AZ-6603-01	-0.0623146	WT	WT
TCGA-AZ-6605-01	-0.0782649	WT	WT
TCGA-AZ-6606-01	-0.046901	WT	WT
TCGA-AZ-6607-01	-0.156104	WT	WT
TCGA-AZ-6608-01	-0.0804098	WT	WT
TCGA-CA-5254-01	-0.0527788	WT	WT
TCGA-CA-5255-01	-0.0570643	WT	WT
TCGA-CA-5256-01	-0.154896	WT	WT
TCGA-CA-5796-01	0.111895	WT	WT
TCGA-CA-5797-01	-0.168466	WT	WT
TCGA-CA-6715-01	-0.112163	WT	WT
TCGA-CA-6716-01	-0.0808872	WT	WT
TCGA-CA-6719-01	-0.201043	WT	WT
TCGA-CK-4947-01	-0.101714	WT	WT
TCGA-CK-4948-01	-0.146153	WT	WT
TCGA-CK-4950-01	-0.0377993	WT	WT
TCGA-CK-4952-01	0.0148642	WT	WT
TCGA-CK-5912-01	-0.163065	WT	WT
TCGA-CK-5914-01	-0.110185	WT	WT
TCGA-CK-5915-01	-0.0969614	WT	WT
TCGA-CK-6747-01	-0.00818231	WT	WT
TCGA-CK-6748-01	-0.103895	WT	WT
TCGA-CK-6751-01	-0.0278662	WT	WT
TCGA-CM-4744-01	-0.0654799	WT	WT
TCGA-CM-4747-01	-0.0633436	WT	WT
TCGA-CM-4751-01	-0.0301042	WT	WT
TCGA-CM-5344-01	-0.064583	WT	WT
TCGA-CM-5348-01	-0.0821648	WT	WT
TCGA-CM-5349-01	-0.128261	DEL	DEL
TCGA-CM-5860-01	-0.10829	WT	WT
TCGA-CM-5862-01	-0.151056	WT	WT
TCGA-CM-5863-01	-0.151194	WT	WT
TCGA-CM-5864-01	-0.0484012	WT	WT
TCGA-CM-5868-01	-0.093183	WT	WT
TCGA-CM-6161-01	-0.291964	WT	WT
TCGA-CM-6163-01	-0.0523838	WT	WT
TCGA-CM-6164-01	-0.138648	WT	WT
TCGA-CM-6165-01	0.00255271	WT	WT
TCGA-CM-6166-01	-0.122041	WT	WT
TCGA-CM-6167-01	-0.177021	WT	WT
TCGA-CM-6168-01	-0.0601826	WT	WT
TCGA-CM-6169-01	-0.178347	WT	WT
TCGA-CM-6170-01	-0.125797	WT	WT
TCGA-CM-6172-01	-0.150752	WT	WT
TCGA-CM-6675-01	-0.0427123	DEL	DEL
TCGA-CM-6676-01	-0.117575	WT	WT
TCGA-CM-6677-01	-0.146026	WT	WT
TCGA-CM-6678-01	0.0239771	WT	WT
TCGA-CM-6679-01	-0.191591	WT	WT
TCGA-CM-6680-01	-0.0394238	WT	WT
TCGA-D5-5537-01	-0.0051692	WT	WT
TCGA-D5-5538-01	-0.0806981	WT	WT
TCGA-D5-5539-01	-0.0104196	WT	WT
TCGA-D5-5540-01	-0.0412774	WT	WT
TCGA-D5-5541-01	-0.287762	WT	WT
TCGA-D5-6529-01	-0.0798622	WT	WT
TCGA-D5-6531-01	-0.101235	WT	WT
TCGA-D5-6532-01	-0.124201	DEL	DEL
TCGA-D5-6533-01	-0.198879	WT	WT
TCGA-D5-6534-01	-0.0986994	WT	WT
TCGA-D5-6535-01	-0.0728542	WT	WT
TCGA-D5-6536-01	-0.0920507	DEL	DEL
TCGA-D5-6537-01	-0.0484046	WT	WT
TCGA-D5-6538-01	-0.0168478	WT	WT
TCGA-D5-6539-01	0.000247955	WT	WT
TCGA-D5-6541-01	-0.144681	WT	WT
TCGA-D5-6898-01	-0.1443	WT	WT
TCGA-D5-6920-01	-0.0207885	WT	WT
TCGA-D5-6922-01	-0.0924035	WT	WT
TCGA-D5-6924-01	-0.120092	WT	WT
TCGA-D5-6926-01	-0.167558	WT	WT
TCGA-D5-6929-01	-0.254987	WT	WT
TCGA-D5-6931-01	-0.0621375	WT	WT
TCGA-D5-6932-01	-0.0341691	WT	WT
TCGA-D5-7000-01	-0.118175	WT	WT
TCGA-DM-A0X9-01	-0.14002	WT	WT
TCGA-DM-A0XD-01	-0.100953	WT	WT
TCGA-DM-A0XF-01	-0.0947316	WT	WT
TCGA-DM-A1D0-01	-0.247528	DEL	DEL
TCGA-DM-A1D4-01	0.00112624	WT	WT
TCGA-DM-A1D7-01	-0.00262445	WT	WT
TCGA-DM-A1D8-01	-0.0209295	WT	WT
TCGA-DM-A1D9-01	-0.198865	DEL	DEL
TCGA-DM-A1DA-01	-0.0358013	WT	WT
TCGA-DM-A1DB-01	-0.0516242	WT	WT
TCGA-DM-A1HA-01	-0.270233	WT	WT
TCGA-DM-A280-01	-0.0358148	WT	WT
TCGA-DM-A282-01	-0.175942	WT	WT
TCGA-DM-A285-01	-0.343289	DEL	DEL
TCGA-DM-A288-01	-0.0378036	WT	WT
TCGA-DM-A28A-01	-0.114561	WT	WT
TCGA-DM-A28C-01	-0.0456328	WT	WT
TCGA-DM-A28E-01	-0.0168234	WT	WT
TCGA-DM-A28F-01	-0.161309	WT	WT
TCGA-DM-A28G-01	-0.142546	WT	WT
TCGA-DM-A28H-01	-0.0282449	WT	WT
TCGA-DM-A28K-01	0.00970362	WT	WT
TCGA-DM-A28M-01	-0.0229803	WT	WT
TCGA-F4-6459-01	-0.0867922	WT	WT
TCGA-F4-6460-01	-0.183468	WT	WT
TCGA-F4-6461-01	-0.0836393	DEL	DEL
TCGA-F4-6463-01	-0.203221	WT	WT
TCGA-F4-6569-01	-0.179207	WT	WT
TCGA-F4-6703-01	-0.216869	WT	WT
TCGA-F4-6704-01	-0.0593548	WT	WT
TCGA-F4-6805-01	-0.0455577	WT	WT
TCGA-F4-6806-01	-0.0349991	WT	WT
TCGA-F4-6807-01	-0.150772	WT	WT
TCGA-F4-6808-01	-0.1768	DEL	DEL
TCGA-F4-6809-01	-0.0740466	WT	WT
TCGA-F4-6854-01	-0.0215121	WT	WT
TCGA-F4-6855-01	-0.0750908	WT	WT
TCGA-G4-6293-01	-0.159759	WT	WT
TCGA-G4-6294-01	-0.179064	WT	WT
TCGA-G4-6295-01	-0.108866	WT	WT
TCGA-G4-6297-01	-0.129819	WT	WT
TCGA-G4-6298-01	-0.0278173	WT	WT
TCGA-G4-6299-01	-0.218758	WT	WT
TCGA-G4-6303-01	-0.0644456	WT	WT
TCGA-G4-6306-01	-0.00429236	WT	WT
TCGA-G4-6307-01	-0.198607	WT	WT
TCGA-G4-6310-01	-0.1791	WT	WT
TCGA-G4-6311-01	-0.068452	WT	WT
TCGA-G4-6314-01	-0.317505	WT	WT
TCGA-G4-6315-01	-0.0757419	DEL	DEL
TCGA-G4-6317-01	-0.0273915	WT	WT
TCGA-G4-6321-01	0.131531	WT	WT
TCGA-G4-6322-01	-0.24924	DEL	DEL
TCGA-G4-6625-01	-0.101547	WT	WT
TCGA-G4-6626-01	-0.00796782	WT	WT
TCGA-G4-6627-01	-0.138918	WT	WT
TCGA-NH-A50T-01	-0.141514	WT	WT
TCGA-NH-A50U-01	-0.118769	WT	WT
TCGA-NH-A50V-01	-0.0744321	WT	WT
TCGA-NH-A6GA-01	-0.123989	WT	WT
TCGA-NH-A6GB-01	-0.122617	WT	WT
TCGA-NH-A6GC-01	-0.0840272	DEL	DEL
TCGA-NH-A8F7-01	-0.253124	DEL	DEL
TCGA-NH-A8F8-01	-0.272495	WT	WT
TCGA-QG-A5YV-01	-0.0247298	WT	WT
TCGA-QG-A5YW-01	-0.323554	DEL	DEL
TCGA-QG-A5YX-01	0.0312106	WT	WT
TCGA-QG-A5Z1-01	-0.10748	WT	WT
TCGA-QL-A97D-01	-0.0797488	WT	WT
TCGA-RU-A8FL-01	-0.00827043	WT	WT
TCGA-SS-A7HO-01	-0.205055	WT	WT
TCGA-T9-A92H-01	-0.123423	WT	WT
TCGA-AF-2687-01	-0.278104	WT	WT
TCGA-AF-2690-01	-0.0657467	WT	WT
TCGA-AF-2693-01	-0.0536112	WT	WT
TCGA-AF-3911-01	-0.0807977	WT	WT
TCGA-AF-4110-01	-0.0822343	WT	WT
TCGA-AF-5654-01	-0.192434	WT	WT
TCGA-AF-6136-01	-0.066691	WT	WT
TCGA-AF-6655-01	-0.0375961	WT	WT
TCGA-AF-6672-01	0.0503367	WT	WT
TCGA-AF-A56K-01	-0.169258	WT	WT
TCGA-AF-A56L-01	-0.0566756	WT	WT
TCGA-AF-A56N-01	-0.203328	WT	WT
TCGA-AG-3591-01	-0.0192561	WT	WT
TCGA-AG-3592-01	-0.119859	DEL	DEL
TCGA-AG-3725-01	-0.0742654	WT	WT
TCGA-AG-3731-01	-0.0814691	WT	WT
TCGA-AG-3732-01	0.0335097	WT	WT
TCGA-AG-3742-01	-0.175832	WT	WT
TCGA-AG-4021-01	-0.139723	DEL	DEL
TCGA-AG-4022-01	-0.0785346	WT	WT
TCGA-AH-6544-01	0.0153569	WT	WT
TCGA-AH-6547-01	-0.0219258	WT	WT
TCGA-AH-6643-01	-0.246994	WT	WT
TCGA-AH-6644-01	-0.10609	WT	WT
TCGA-AH-6897-01	-0.225898	WT	WT
TCGA-AH-6903-01	-0.108165	WT	WT
TCGA-BM-6198-01	-0.0569742	WT	DEL
TCGA-CI-6619-01	-0.068203	WT	WT
TCGA-CI-6620-01	-0.249663	WT	WT
TCGA-CI-6621-01	-0.0606765	WT	WT
TCGA-CI-6622-01	-0.151516	DEL	DEL
TCGA-CI-6623-01	-0.0557882	WT	WT
TCGA-CI-6624-01	-0.082609	WT	WT
TCGA-CL-4957-01	-0.0920387	WT	WT
TCGA-CL-5917-01	-0.182747	WT	WT
TCGA-CL-5918-01	-0.0694972	WT	WT
TCGA-DC-4745-01	-0.044061	WT	WT
TCGA-DC-4749-01	-0.146654	WT	WT
TCGA-DC-5337-01	-0.138683	WT	WT
TCGA-DC-5869-01	-0.211417	WT	WT
TCGA-DC-6154-01	-0.271833	WT	WT
TCGA-DC-6155-01	-0.100674	WT	WT
TCGA-DC-6157-01	-0.251127	WT	WT
TCGA-DC-6158-01	-0.0769999	WT	WT
TCGA-DC-6160-01	-0.136108	WT	WT
TCGA-DC-6681-01	-0.104193	WT	WT
TCGA-DC-6682-01	-0.146617	WT	WT
TCGA-DC-6683-01	-0.0161042	WT	WT
TCGA-DT-5265-01	-0.0662857	WT	WT
TCGA-DY-A0XA-01	-0.0827247	WT	WT
TCGA-DY-A1DC-01	-0.122287	WT	WT
TCGA-DY-A1DD-01	-0.167546	WT	WT
TCGA-DY-A1DF-01	-0.100593	DEL	DEL
TCGA-DY-A1DG-01	-0.154497	WT	WT
TCGA-DY-A1H8-01	-0.137331	WT	WT
TCGA-EF-5830-01	-0.145413	DEL	DEL
TCGA-EI-6506-01	-0.0722213	WT	WT
TCGA-EI-6508-01	-0.0526302	WT	WT
TCGA-EI-6509-01	-0.158276	WT	WT
TCGA-EI-6510-01	-0.102246	WT	WT
TCGA-EI-6511-01	-0.134447	WT	WT
TCGA-EI-6512-01	-0.0531721	WT	WT
TCGA-EI-6513-01	-0.100076	DEL	DEL
TCGA-EI-6514-01	-0.140394	WT	WT
TCGA-EI-6881-01	-0.0708987	WT	WT
TCGA-EI-6884-01	-0.064501	WT	WT
TCGA-EI-6885-01	-0.101171	WT	WT
TCGA-EI-7002-01	-0.182519	DEL	DEL
TCGA-EI-7004-01	-0.0931458	WT	WT
TCGA-F5-6464-01	-0.115778	WT	WT
TCGA-F5-6465-01	-0.176857	WT	WT
TCGA-F5-6571-01	-0.0946712	WT	WT
TCGA-F5-6702-01	-0.150052	WT	WT
TCGA-F5-6811-01	-0.154935	WT	WT
TCGA-F5-6812-01	-0.157471	WT	WT
TCGA-F5-6813-01	-0.0991878	WT	WT
TCGA-F5-6861-01	-0.190539	WT	WT
TCGA-F5-6863-01	-0.0897748	WT	WT
TCGA-F5-6864-01	-0.0893286	WT	WT
TCGA-G5-6233-01	-0.055301	WT	WT
TCGA-G5-6235-01	0.0205161	WT	WT
TCGA-G5-6572-01	-0.169533	DEL	DEL
TCGA-G5-6641-01	-0.0477978	WT	WT
TCGA-FA-8693-01	-0.175758	WT	WT
TCGA-FA-A4BB-01	-0.226204	WT	WT
TCGA-FA-A4XK-01	-0.136296	WT	WT
TCGA-FA-A6HN-01	-0.240946	WT	WT
TCGA-FA-A6HO-01	-0.210814	WT	WT
TCGA-FA-A7DS-01	-0.264644	WT	WT
TCGA-FA-A7Q1-01	-0.218359	DEL	DEL
TCGA-FA-A82F-01	-0.316212	WT	WT
TCGA-FA-A86F-01	-0.203396	WT	WT
TCGA-FF-8041-01	-0.222914	WT	WT
TCGA-FF-8042-01	-0.257745	WT	WT
TCGA-FF-8043-01	-0.233755	WT	WT
TCGA-FF-8046-01	-0.290563	WT	WT
TCGA-FF-8047-01	-0.269905	WT	WT
TCGA-FF-8061-01	-0.211947	WT	WT
TCGA-FF-A7CQ-01	-0.221469	WT	WT
TCGA-FF-A7CR-01	-0.236977	WT	WT
TCGA-FF-A7CW-01	-0.263694	WT	WT
TCGA-FF-A7CX-01	-0.271582	WT	WT
TCGA-GR-A4D4-01	-0.187146	WT	DEL
TCGA-GR-A4D5-01	-0.227736	WT	WT
TCGA-GR-A4D6-01	-0.225334	WT	WT
TCGA-GR-A4D9-01	-0.238215	WT	WT
TCGA-GS-A9TQ-01	-0.228266	WT	WT
TCGA-GS-A9TT-01	-0.187185	WT	WT
TCGA-GS-A9TU-01	-0.250394	WT	WT
TCGA-GS-A9TV-01	-0.243688	WT	WT
TCGA-GS-A9TW-01	-0.172097	WT	WT
TCGA-GS-A9TX-01	-0.228578	WT	WT
TCGA-GS-A9TY-01	-0.161096	DEL	DEL
TCGA-GS-A9TZ-01	-0.153722	WT	WT
TCGA-GS-A9U3-01	-0.236337	WT	WT
TCGA-GS-A9U4-01	-0.208829	WT	WT
TCGA-RQ-A68N-01	-0.218603	WT	WT
TCGA-RQ-A6JB-01	-0.218044	WT	DEL
TCGA-RQ-AAAT-01	-0.267697	WT	WT
TCGA-VB-A8QN-01	-0.192517	WT	WT
TCGA-2H-A9GF-01	-0.100736	WT	WT
TCGA-2H-A9GH-01	-0.0516846	WT	WT
TCGA-2H-A9GI-01	-0.160454	WT	WT
TCGA-2H-A9GK-01	-0.248368	WT	WT
TCGA-2H-A9GL-01	-0.233985	WT	WT
TCGA-2H-A9GM-01	-0.108858	WT	WT
TCGA-2H-A9GN-01	-0.0910677	WT	WT
TCGA-2H-A9GO-01	-0.104803	WT	WT
TCGA-2H-A9GQ-01	-0.200662	DEL	DEL
TCGA-2H-A9GR-01	-0.157285	WT	WT
TCGA-IC-A6RE-01	-0.0281446	WT	WT
TCGA-IC-A6RF-01	-0.241922	WT	WT
TCGA-IG-A3I8-01	-0.195328	WT	WT
TCGA-IG-A3QL-01	-0.325289	WT	WT
TCGA-IG-A3YA-01	-0.375868	WT	WT
TCGA-IG-A3YB-01	-0.309406	WT	WT
TCGA-IG-A3YC-01	-0.310932	WT	WT
TCGA-IG-A4P3-01	-0.400274	DEL	DEL
TCGA-IG-A4QS-01	-0.112653	WT	WT
TCGA-IG-A50L-01	-0.469761	WT	WT
TCGA-IG-A51D-01	-0.300555	WT	WT
TCGA-IG-A5B8-01	-0.427681	WT	WT
TCGA-IG-A5S3-01	-0.279409	WT	WT
TCGA-IG-A625-01	-0.3716	WT	WT
TCGA-IG-A6QS-01	-0.277657	WT	WT
TCGA-IG-A8O2-01	-0.264954	WT	WT
TCGA-IG-A97H-01	-0.315404	WT	WT
TCGA-IG-A97I-01	-0.320683	WT	WT
TCGA-JY-A6FB-01	-0.0897486	WT	WT
TCGA-JY-A6FD-01	-0.276312	WT	WT
TCGA-JY-A6FE-01	-0.265	WT	WT
TCGA-JY-A6FG-01	-0.263604	WT	WT
TCGA-JY-A6FH-01	-0.099241	WT	WT
TCGA-JY-A938-01	-0.383092	WT	WT
TCGA-JY-A93C-01	-0.580727	DEL	DEL
TCGA-JY-A93D-01	-0.133991	WT	WT
TCGA-JY-A93E-01	-0.294782	WT	WT
TCGA-JY-A93F-01	-0.22383	WT	WT
TCGA-KH-A6WC-01	-0.299178	WT	WT
TCGA-L5-A43C-01	-0.124098	WT	WT
TCGA-L5-A4OE-01	-0.211404	WT	WT
TCGA-L5-A4OG-01	-0.246695	WT	WT
TCGA-L5-A4OH-01	-0.0190017	WT	WT
TCGA-L5-A4OJ-01	-0.19591	DEL	DEL
TCGA-L5-A4OM-01	-0.176846	WT	WT
TCGA-L5-A4ON-01	0.00197663	WT	WT
TCGA-L5-A4OO-01	-0.225288	DEL	DEL
TCGA-L5-A4OP-01	-0.14675	WT	WT
TCGA-L5-A4OS-01	-0.28863	WT	DEL
TCGA-L5-A4OT-01	-0.112519	WT	WT
TCGA-L5-A4OU-01	-0.140657	WT	WT
TCGA-L5-A4OW-01	-0.0122055	WT	WT
TCGA-L5-A4OX-01	-0.180863	WT	WT
TCGA-L5-A88S-01	-0.315063	WT	WT
TCGA-L5-A88T-01	-0.197777	WT	WT
TCGA-L5-A88V-01	-0.179564	WT	WT
TCGA-L5-A88W-01	-0.311018	WT	WT
TCGA-L5-A88Y-01	-0.0461769	WT	WT
TCGA-L5-A88Z-01	-0.298791	WT	WT
TCGA-L5-A891-01	0.0168708	WT	WT
TCGA-L5-A8NE-01	-0.112847	WT	WT
TCGA-L5-A8NF-01	-0.0823251	WT	WT
TCGA-L5-A8NG-01	-0.0833197	WT	WT
TCGA-L5-A8NH-01	-0.0923121	WT	WT
TCGA-L5-A8NI-01	-0.12092	DEL	DEL
TCGA-L5-A8NJ-01	-0.0936573	WT	WT
TCGA-L5-A8NK-01	-0.398487	WT	WT
TCGA-L5-A8NL-01	-0.0979433	WT	WT
TCGA-L5-A8NN-01	-0.110892	WT	WT
TCGA-L5-A8NQ-01	-0.25787	WT	WT
TCGA-L5-A8NR-01	-0.166324	WT	WT
TCGA-L5-A8NS-01	-0.208205	WT	WT
TCGA-L5-A8NT-01	-0.0534279	WT	WT
TCGA-L5-A8NU-01	-0.223369	WT	WT
TCGA-L5-A8NV-01	-0.168011	WT	WT
TCGA-L5-A8NW-01	-0.178684	WT	WT
TCGA-L7-A56G-01	-0.242206	WT	WT
TCGA-L7-A6VZ-01	0.00644189	WT	WT
TCGA-LN-A49M-01	-0.30234	DEL	DEL
TCGA-LN-A49O-01	-0.283815	WT	DEL
TCGA-LN-A49P-01	-0.36172	WT	WT
TCGA-LN-A49S-01	-0.247866	WT	WT
TCGA-LN-A49W-01	-0.306764	WT	WT
TCGA-LN-A49X-01	-0.374255	WT	WT
TCGA-LN-A49Y-01	-0.394448	DEL	DEL
TCGA-LN-A4A1-01	-0.32834	WT	DEL
TCGA-LN-A4A3-01	-0.442456	WT	WT
TCGA-LN-A4A4-01	-0.329006	WT	WT
TCGA-LN-A4A5-01	-0.347018	WT	WT
TCGA-LN-A4A9-01	-0.332174	WT	WT
TCGA-LN-A4MQ-01	-0.339565	WT	WT
TCGA-LN-A5U5-01	-0.252912	WT	WT
TCGA-LN-A5U6-01	-0.401885	WT	WT
TCGA-LN-A5U7-01	-0.379966	DEL	DEL
TCGA-LN-A7HV-01	-0.362193	DEL	DEL
TCGA-LN-A7HW-01	-0.387582	WT	WT
TCGA-LN-A7HX-01	-0.275867	WT	WT
TCGA-LN-A7HY-01	-0.281216	WT	WT
TCGA-LN-A7HZ-01	-0.39496	WT	WT
TCGA-LN-A8HZ-01	-0.363974	WT	WT
TCGA-LN-A8I0-01	-0.346415	WT	WT
TCGA-LN-A8I1-01	-0.414718	WT	WT
TCGA-LN-A9FO-01	-0.561899	WT	WT
TCGA-LN-A9FP-01	-0.249762	WT	WT
TCGA-LN-A9FQ-01	-0.311443	WT	WT
TCGA-LN-A9FR-01	-0.342803	WT	WT
TCGA-M9-A5M8-01	-0.236694	WT	WT
TCGA-Q9-A6FW-01	-0.173871	WT	WT
TCGA-R6-A6DN-01	-0.211608	WT	WT
TCGA-R6-A6DQ-01	-0.0295743	WT	WT
TCGA-R6-A6KZ-01	-0.252887	DEL	DEL
TCGA-R6-A6L4-01	-0.110051	WT	WT
TCGA-R6-A6XG-01	-0.0733265	WT	WT
TCGA-R6-A6XQ-01	-0.336789	WT	WT
TCGA-R6-A8W5-01	-0.170223	WT	WT
TCGA-R6-A8W8-01	-0.0854725	WT	WT
TCGA-R6-A8WC-01	-0.070366	WT	WT
TCGA-R6-A8WG-01	-0.278126	WT	WT
TCGA-RE-A7BO-01	-0.0141597	WT	WT
TCGA-S8-A6BV-01	0.0151046	WT	WT
TCGA-S8-A6BW-01	-0.290379	WT	WT
TCGA-V5-A7RB-01	-0.0597537	WT	WT
TCGA-V5-A7RC-01	-0.359887	WT	WT
TCGA-V5-A7RE-01	-0.13419	WT	WT
TCGA-V5-AASV-01	-0.216728	WT	WT
TCGA-V5-AASW-01	0.00546703	WT	WT
TCGA-V5-AASX-01	-0.0849327	WT	WT
TCGA-VR-A8EO-01	-0.227264	WT	WT
TCGA-VR-A8EP-01	-0.362235	WT	WT
TCGA-VR-A8EQ-01	-0.067695	WT	WT
TCGA-VR-A8ER-01	-0.41437	WT	WT
TCGA-VR-A8ET-01	-0.410823	WT	WT
TCGA-VR-A8EU-01	-0.309696	WT	WT
TCGA-VR-A8EW-01	-0.340367	WT	WT
TCGA-VR-A8EX-01	-0.252984	WT	WT
TCGA-VR-A8EY-01	-0.317158	WT	WT
TCGA-VR-A8Q7-01	-0.11257	WT	WT
TCGA-VR-AA4D-01	-0.0515629	WT	WT
TCGA-VR-AA4G-01	-0.362366	WT	WT
TCGA-VR-AA7I-01	-0.381483	WT	WT
TCGA-XP-A8T6-01	-0.255328	WT	WT
TCGA-XP-A8T8-01	-0.408636	WT	WT
TCGA-Z6-A8JD-01	-0.21419	WT	WT
TCGA-Z6-A8JE-01	-0.284942	WT	WT
TCGA-Z6-A9VB-01	-0.403236	WT	WT
TCGA-Z6-AAPN-01	-0.295057	WT	WT
TCGA-ZR-A9CJ-01	-0.201032	WT	WT
TCGA-02-0047-01	-0.409569	WT	WT
TCGA-02-0055-01	-0.520647	WT	WT
TCGA-02-2483-01	-0.398532	DEL	DEL
TCGA-02-2485-01	-0.353997	DEL	DEL
TCGA-06-0125-01	-0.470866	DEL	DEL
TCGA-06-0129-01	-0.355036	DEL	DEL
[truncated: 5,582 more rows]

## Sheet: Ext Figure E
Sample Id	PTEN: Putative copy-number alterations from GISTIC	PAPSS2: Putative copy-number alterations from GISTIC
TCGA-K4-A5RJ-01	Deep Deletion	Amplification
TCGA-NK-A7XE-01	Deep Deletion	Amplification
TCGA-C4-A0F6-01	Deep Deletion	Deep Deletion
TCGA-FD-A6TA-01	Deep Deletion	Deep Deletion
TCGA-XF-A8HE-01	Deep Deletion	Deep Deletion
TCGA-XF-A8HF-01	Deep Deletion	Deep Deletion
TCGA-XF-A9SU-01	Deep Deletion	Deep Deletion
TCGA-XF-AAMX-01	Deep Deletion	Deep Deletion
TCGA-A2-A0T0-01	Deep Deletion	Deep Deletion
TCGA-A2-A3Y0-01	Deep Deletion	Deep Deletion
TCGA-A7-A0CJ-01	Deep Deletion	Deep Deletion
TCGA-A7-A13H-01	Deep Deletion	Deep Deletion
TCGA-A7-A4SD-01	Deep Deletion	Deep Deletion
TCGA-AO-A0J2-01	Deep Deletion	Deep Deletion
TCGA-AQ-A04J-01	Deep Deletion	Deep Deletion
TCGA-BH-A0B3-01	Deep Deletion	Deep Deletion
TCGA-BH-A8G0-01	Deep Deletion	Deep Deletion
TCGA-C8-A134-01	Deep Deletion	Deep Deletion
TCGA-C8-A1HM-01	Deep Deletion	Deep Deletion
TCGA-D8-A27I-01	Deep Deletion	Deep Deletion
TCGA-D8-A3Z6-01	Deep Deletion	Deep Deletion
TCGA-E2-A159-01	Deep Deletion	Deep Deletion
TCGA-E2-A1LK-01	Deep Deletion	Deep Deletion
TCGA-GM-A2DK-01	Deep Deletion	Deep Deletion
TCGA-GM-A3XL-01	Deep Deletion	Deep Deletion
TCGA-S3-AA11-01	Deep Deletion	Deep Deletion
TCGA-Z7-A8R6-01	Deep Deletion	Deep Deletion
TCGA-C5-A3HL-01	Deep Deletion	Deep Deletion
TCGA-C5-A7CK-01	Deep Deletion	Deep Deletion
TCGA-C5-A8XJ-01	Deep Deletion	Deep Deletion
TCGA-DG-A2KJ-01	Deep Deletion	Deep Deletion
TCGA-EX-A1H5-01	Deep Deletion	Deep Deletion
TCGA-IR-A3LL-01	Deep Deletion	Deep Deletion
TCGA-JW-A5VK-01	Deep Deletion	Deep Deletion
TCGA-JW-A69B-01	Deep Deletion	Deep Deletion
TCGA-A6-6649-01	Deep Deletion	Deep Deletion
TCGA-AA-3664-01	Deep Deletion	Deep Deletion
TCGA-AA-3680-01	Deep Deletion	Deep Deletion
TCGA-AA-3952-01	Deep Deletion	Deep Deletion
TCGA-AG-3586-01	Deep Deletion	Deep Deletion
TCGA-AM-5820-01	Deep Deletion	Deep Deletion
TCGA-AY-A54L-01	Deep Deletion	Deep Deletion
TCGA-D5-6539-01	Deep Deletion	Deep Deletion
TCGA-DM-A1D0-01	Deep Deletion	Deep Deletion
TCGA-DM-A1D9-01	Deep Deletion	Deep Deletion
TCGA-G4-6322-01	Deep Deletion	Deep Deletion
TCGA-G4-6323-01	Deep Deletion	Deep Deletion
TCGA-QG-A5YW-01	Deep Deletion	Deep Deletion
TCGA-G8-6907-01	Deep Deletion	Deep Deletion
TCGA-JY-A93C-01	Deep Deletion	Deep Deletion
TCGA-L5-A4OO-01	Deep Deletion	Deep Deletion
TCGA-L5-A4OR-01	Deep Deletion	Deep Deletion
TCGA-02-0006-01	Deep Deletion	Deep Deletion
TCGA-02-0043-01	Deep Deletion	Deep Deletion
TCGA-06-0214-01	Deep Deletion	Deep Deletion
TCGA-06-0645-01	Deep Deletion	Deep Deletion
TCGA-06-0646-01	Deep Deletion	Deep Deletion
TCGA-06-0743-01	Deep Deletion	Deep Deletion
TCGA-06-6694-01	Deep Deletion	Deep Deletion
TCGA-06-A5U0-01	Deep Deletion	Deep Deletion
TCGA-08-0347-01	Deep Deletion	Deep Deletion
TCGA-12-0615-01	Deep Deletion	Deep Deletion
TCGA-12-0692-01	Deep Deletion	Deep Deletion
TCGA-12-0775-01	Deep Deletion	Deep Deletion
TCGA-12-0822-01	Deep Deletion	Deep Deletion
TCGA-12-1099-01	Deep Deletion	Deep Deletion
TCGA-14-0865-01	Deep Deletion	Deep Deletion
TCGA-14-1450-01	Deep Deletion	Deep Deletion
TCGA-14-1825-01	Deep Deletion	Deep Deletion
TCGA-15-1446-01	Deep Deletion	Deep Deletion
TCGA-19-0963-01	Deep Deletion	Deep Deletion
TCGA-19-1786-01	Deep Deletion	Deep Deletion
TCGA-19-2623-01	Deep Deletion	Deep Deletion
TCGA-26-6173-01	Deep Deletion	Deep Deletion
TCGA-32-1986-01	Deep Deletion	Deep Deletion
TCGA-BA-A4IG-01	Deep Deletion	Deep Deletion
TCGA-CR-6480-01	Deep Deletion	Deep Deletion
TCGA-H7-A76A-01	Deep Deletion	Deep Deletion
TCGA-P3-A5QE-01	Deep Deletion	Deep Deletion
TCGA-QK-A6V9-01	Deep Deletion	Deep Deletion
TCGA-UF-A718-01	Deep Deletion	Deep Deletion
TCGA-UF-A719-01	Deep Deletion	Deep Deletion
TCGA-B0-4844-01	Deep Deletion	Deep Deletion
TCGA-AB-2915-03	Deep Deletion	Deep Deletion
TCGA-DB-A64O-01	Deep Deletion	Deep Deletion
TCGA-E1-A7YJ-01	Deep Deletion	Deep Deletion
TCGA-FG-6688-01	Deep Deletion	Deep Deletion
TCGA-5C-AAPD-01	Deep Deletion	Deep Deletion
TCGA-CC-5263-01	Deep Deletion	Deep Deletion
TCGA-ED-A7XO-01	Deep Deletion	Deep Deletion
TCGA-XR-A8TD-01	Deep Deletion	Deep Deletion
TCGA-44-3396-01	Deep Deletion	Deep Deletion
TCGA-18-3406-01	Deep Deletion	Deep Deletion
TCGA-18-3415-01	Deep Deletion	Deep Deletion
TCGA-21-1075-01	Deep Deletion	Deep Deletion
TCGA-33-AASL-01	Deep Deletion	Deep Deletion
TCGA-34-2596-01	Deep Deletion	Deep Deletion
TCGA-39-5011-01	Deep Deletion	Deep Deletion
TCGA-46-6025-01	Deep Deletion	Deep Deletion
TCGA-60-2698-01	Deep Deletion	Deep Deletion
TCGA-60-2713-01	Deep Deletion	Deep Deletion
TCGA-63-5128-01	Deep Deletion	Deep Deletion
TCGA-63-7020-01	Deep Deletion	Deep Deletion
TCGA-66-2771-01	Deep Deletion	Deep Deletion
TCGA-68-8250-01	Deep Deletion	Deep Deletion
TCGA-68-A59J-01	Deep Deletion	Deep Deletion
TCGA-85-8664-01	Deep Deletion	Deep Deletion
TCGA-94-A5I6-01	Deep Deletion	Deep Deletion
TCGA-L3-A4E7-01	Deep Deletion	Deep Deletion
TCGA-13-0720-01	Deep Deletion	Deep Deletion
TCGA-13-0758-01	Deep Deletion	Deep Deletion
TCGA-20-1682-01	Deep Deletion	Deep Deletion
TCGA-24-0968-01	Deep Deletion	Deep Deletion
TCGA-24-2280-01	Deep Deletion	Deep Deletion
TCGA-24-2297-01	Deep Deletion	Deep Deletion
TCGA-29-1775-01	Deep Deletion	Deep Deletion
TCGA-30-1860-01	Deep Deletion	Deep Deletion
TCGA-61-1895-01	Deep Deletion	Deep Deletion
TCGA-QR-A700-01	Deep Deletion	Deep Deletion
TCGA-2A-AAYU-01	Deep Deletion	Deep Deletion
TCGA-CH-5737-01	Deep Deletion	Deep Deletion
TCGA-CH-5741-01	Deep Deletion	Deep Deletion
TCGA-CH-5769-01	Deep Deletion	Deep Deletion
TCGA-CH-5794-01	Deep Deletion	Deep Deletion
TCGA-EJ-5499-01	Deep Deletion	Deep Deletion
TCGA-EJ-5514-01	Deep Deletion	Deep Deletion
TCGA-EJ-5542-01	Deep Deletion	Deep Deletion
TCGA-EJ-7314-01	Deep Deletion	Deep Deletion
TCGA-EJ-7327-01	Deep Deletion	Deep Deletion
TCGA-EJ-A46F-01	Deep Deletion	Deep Deletion
TCGA-EJ-A65J-01	Deep Deletion	Deep Deletion
TCGA-EJ-A7NM-01	Deep Deletion	Deep Deletion
TCGA-G9-6356-01	Deep Deletion	Deep Deletion
TCGA-G9-6363-01	Deep Deletion	Deep Deletion
TCGA-G9-7522-01	Deep Deletion	Deep Deletion
TCGA-G9-7525-01	Deep Deletion	Deep Deletion
TCGA-HC-7210-01	Deep Deletion	Deep Deletion
TCGA-HC-7213-01	Deep Deletion	Deep Deletion
TCGA-HC-7231-01	Deep Deletion	Deep Deletion
TCGA-HC-7742-01	Deep Deletion	Deep Deletion
TCGA-HC-7744-01	Deep Deletion	Deep Deletion
TCGA-HC-8265-01	Deep Deletion	Deep Deletion
TCGA-HC-A9TE-01	Deep Deletion	Deep Deletion
TCGA-HC-A9TH-01	Deep Deletion	Deep Deletion
TCGA-J4-AATZ-01	Deep Deletion	Deep Deletion
TCGA-KK-A59Y-01	Deep Deletion	Deep Deletion
TCGA-KK-A6DY-01	Deep Deletion	Deep Deletion
TCGA-KK-A7AU-01	Deep Deletion	Deep Deletion
TCGA-KK-A7AY-01	Deep Deletion	Deep Deletion
TCGA-KK-A7B3-01	Deep Deletion	Deep Deletion
TCGA-KK-A8IH-01	Deep Deletion	Deep Deletion
TCGA-KK-A8IM-01	Deep Deletion	Deep Deletion
TCGA-V1-A9Z8-01	Deep Deletion	Deep Deletion
TCGA-V1-A9Z9-01	Deep Deletion	Deep Deletion
TCGA-V1-A9ZG-01	Deep Deletion	Deep Deletion
TCGA-VN-A88L-01	Deep Deletion	Deep Deletion
TCGA-VP-A872-01	Deep Deletion	Deep Deletion
TCGA-YL-A8HL-01	Deep Deletion	Deep Deletion
TCGA-YL-A9WY-01	Deep Deletion	Deep Deletion
TCGA-ZG-A8QZ-01	Deep Deletion	Deep Deletion
TCGA-ZG-A9LM-01	Deep Deletion	Deep Deletion
TCGA-ZG-A9MC-01	Deep Deletion	Deep Deletion
TCGA-3B-A9HI-01	Deep Deletion	Deep Deletion
TCGA-3B-A9HP-01	Deep Deletion	Deep Deletion
TCGA-DX-A3U9-01	Deep Deletion	Deep Deletion
TCGA-DX-A6B8-01	Deep Deletion	Deep Deletion
TCGA-DX-A8BG-01	Deep Deletion	Deep Deletion
TCGA-FX-A48G-01	Deep Deletion	Deep Deletion
TCGA-HS-A5N7-01	Deep Deletion	Deep Deletion
TCGA-HS-A5N8-01	Deep Deletion	Deep Deletion
TCGA-K1-A6RV-01	Deep Deletion	Deep Deletion
TCGA-KD-A5QS-01	Deep Deletion	Deep Deletion
TCGA-D3-A8GV-06	Deep Deletion	Deep Deletion
TCGA-D9-A1JX-06	Deep Deletion	Deep Deletion
TCGA-D9-A6E9-06	Deep Deletion	Deep Deletion
TCGA-EE-A20F-06	Deep Deletion	Deep Deletion
TCGA-EE-A2MF-06	Deep Deletion	Deep Deletion
TCGA-FS-A1Z7-06	Deep Deletion	Deep Deletion
TCGA-RP-A694-06	Deep Deletion	Deep Deletion
TCGA-WE-AAA3-06	Deep Deletion	Deep Deletion
TCGA-Z2-AA3S-06	Deep Deletion	Deep Deletion
TCGA-BR-4191-01	Deep Deletion	Deep Deletion
TCGA-BR-8295-01	Deep Deletion	Deep Deletion
TCGA-BR-8368-01	Deep Deletion	Deep Deletion
TCGA-CG-4441-01	Deep Deletion	Deep Deletion
TCGA-CG-4443-01	Deep Deletion	Deep Deletion
TCGA-D7-A6F0-01	Deep Deletion	Deep Deletion
TCGA-HU-A4H5-01	Deep Deletion	Deep Deletion
TCGA-R5-A7ZR-01	Deep Deletion	Deep Deletion
TCGA-VQ-A928-01	Deep Deletion	Deep Deletion
TCGA-VQ-AA64-01	Deep Deletion	Deep Deletion
TCGA-BJ-A0ZC-01	Deep Deletion	Deep Deletion
TCGA-DE-A3KN-01	Deep Deletion	Deep Deletion
TCGA-EM-A1YE-01	Deep Deletion	Deep Deletion
TCGA-EM-A3O6-01	Deep Deletion	Deep Deletion
TCGA-A5-A0GJ-01	Deep Deletion	Deep Deletion
TCGA-AP-A052-01	Deep Deletion	Deep Deletion
TCGA-AP-A5FX-01	Deep Deletion	Deep Deletion
TCGA-B5-A0K2-01	Deep Deletion	Deep Deletion
TCGA-BS-A0TE-01	Deep Deletion	Deep Deletion
TCGA-D1-A16J-01	Deep Deletion	Deep Deletion
TCGA-D1-A17H-01	Deep Deletion	Deep Deletion
TCGA-D1-A3DG-01	Deep Deletion	Deep Deletion
TCGA-EO-A2CH-01	Deep Deletion	Deep Deletion
TCGA-CF-A3MH-01	Deep Deletion	Diploid
TCGA-GC-A6I1-01	Deep Deletion	Diploid
TCGA-A2-A0D2-01	Deep Deletion	Diploid
TCGA-A2-A0T2-01	Deep Deletion	Diploid
TCGA-AN-A0AR-01	Deep Deletion	Diploid
TCGA-AR-A0U0-01	Deep Deletion	Diploid
TCGA-E2-A1IJ-01	Deep Deletion	Diploid
TCGA-E2-A573-01	Deep Deletion	Diploid
TCGA-EW-A1PB-01	Deep Deletion	Diploid
TCGA-C5-A1BL-01	Deep Deletion	Diploid
TCGA-C5-A7UI-01	Deep Deletion	Diploid
TCGA-HM-A6W2-01	Deep Deletion	Diploid
TCGA-VS-A9UV-01	Deep Deletion	Diploid
TCGA-RQ-A6JB-01	Deep Deletion	Diploid
TCGA-LN-A49O-01	Deep Deletion	Diploid
TCGA-02-0338-01	Deep Deletion	Diploid
TCGA-CV-5436-01	Deep Deletion	Diploid
TCGA-CV-A6JN-01	Deep Deletion	Diploid
TCGA-MH-A857-01	Deep Deletion	Diploid
TCGA-AB-2988-03	Deep Deletion	Diploid
TCGA-21-1081-01	Deep Deletion	Diploid
TCGA-60-2706-01	Deep Deletion	Diploid
TCGA-66-2778-01	Deep Deletion	Diploid
TCGA-77-A5G8-01	Deep Deletion	Diploid
TCGA-85-8582-01	Deep Deletion	Diploid
TCGA-85-A511-01	Deep Deletion	Diploid
TCGA-NC-A5HH-01	Deep Deletion	Diploid
TCGA-TS-A7OY-01	Deep Deletion	Diploid
TCGA-13-0905-01	Deep Deletion	Diploid
TCGA-24-2262-01	Deep Deletion	Diploid
TCGA-4L-AA1F-01	Deep Deletion	Diploid
TCGA-CH-5740-01	Deep Deletion	Diploid
TCGA-EJ-5521-01	Deep Deletion	Diploid
TCGA-J4-A67K-01	Deep Deletion	Diploid
TCGA-VN-A88Q-01	Deep Deletion	Diploid
TCGA-XJ-A9DI-01	Deep Deletion	Diploid
TCGA-YL-A9WL-01	Deep Deletion	Diploid
TCGA-ZG-A9LZ-01	Deep Deletion	Diploid
TCGA-WK-A8XQ-01	Deep Deletion	Diploid
TCGA-D3-A8GJ-06	Deep Deletion	Diploid
TCGA-EE-A17Y-06	Deep Deletion	Diploid
TCGA-ER-A2NC-06	Deep Deletion	Diploid
TCGA-W3-A824-06	Deep Deletion	Diploid
TCGA-BR-6455-01	Deep Deletion	Diploid
TCGA-BR-8285-01	Deep Deletion	Diploid
TCGA-CG-4437-01	Deep Deletion	Diploid
TCGA-D7-A6EZ-01	Deep Deletion	Diploid
TCGA-FP-7735-01	Deep Deletion	Diploid
TCGA-HU-A4GT-01	Deep Deletion	Diploid
TCGA-ET-A4KN-01	Deep Deletion	Diploid
TCGA-AP-A0LP-01	Deep Deletion	Diploid
TCGA-D1-A160-01	Deep Deletion	Diploid
TCGA-EY-A3L3-01	Deep Deletion	Diploid
TCGA-FD-A6TE-01	Deep Deletion	Gain
TCGA-D8-A1JC-01	Deep Deletion	Gain
TCGA-34-5928-01	Deep Deletion	Gain
TCGA-77-8130-01	Deep Deletion	Gain
TCGA-ZG-A9N3-01	Deep Deletion	Gain
TCGA-CU-A3KJ-01	Deep Deletion	Shallow Deletion
TCGA-G2-AA3C-01	Deep Deletion	Shallow Deletion
TCGA-GV-A3JX-01	Deep Deletion	Shallow Deletion
TCGA-ZF-A9RE-01	Deep Deletion	Shallow Deletion
TCGA-A2-A0CL-01	Deep Deletion	Shallow Deletion
TCGA-A2-A0YE-01	Deep Deletion	Shallow Deletion
TCGA-A2-A4RW-01	Deep Deletion	Shallow Deletion
TCGA-A7-A4SA-01	Deep Deletion	Shallow Deletion
TCGA-A7-A6VV-01	Deep Deletion	Shallow Deletion
TCGA-A8-A08I-01	Deep Deletion	Shallow Deletion
TCGA-A8-A09M-01	Deep Deletion	Shallow Deletion
TCGA-A8-A0A2-01	Deep Deletion	Shallow Deletion
TCGA-AN-A0AT-01	Deep Deletion	Shallow Deletion
TCGA-AN-A0XU-01	Deep Deletion	Shallow Deletion
TCGA-AO-A03N-01	Deep Deletion	Shallow Deletion
TCGA-AO-A0J6-01	Deep Deletion	Shallow Deletion
TCGA-AO-A0JD-01	Deep Deletion	Shallow Deletion
TCGA-AR-A0U1-01	Deep Deletion	Shallow Deletion
TCGA-AR-A1AR-01	Deep Deletion	Shallow Deletion
TCGA-AR-A1AY-01	Deep Deletion	Shallow Deletion
TCGA-AR-A2LO-01	Deep Deletion	Shallow Deletion
TCGA-B6-A0RU-01	Deep Deletion	Shallow Deletion
TCGA-BH-A0BW-01	Deep Deletion	Shallow Deletion
TCGA-BH-A18T-01	Deep Deletion	Shallow Deletion
TCGA-BH-A1EO-01	Deep Deletion	Shallow Deletion
TCGA-E2-A14N-01	Deep Deletion	Shallow Deletion
TCGA-E9-A1N6-01	Deep Deletion	Shallow Deletion
TCGA-E9-A1ND-01	Deep Deletion	Shallow Deletion
TCGA-E9-A1RB-01	Deep Deletion	Shallow Deletion
TCGA-E9-A22E-01	Deep Deletion	Shallow Deletion
TCGA-E9-A6HE-01	Deep Deletion	Shallow Deletion
TCGA-EW-A1P8-01	Deep Deletion	Shallow Deletion
TCGA-EK-A2RL-01	Deep Deletion	Shallow Deletion
TCGA-MA-AA42-01	Deep Deletion	Shallow Deletion
TCGA-A6-2681-01	Deep Deletion	Shallow Deletion
TCGA-AA-3526-01	Deep Deletion	Shallow Deletion
TCGA-AA-3851-01	Deep Deletion	Shallow Deletion
TCGA-AA-A02F-01	Deep Deletion	Shallow Deletion
TCGA-GR-7353-01	Deep Deletion	Shallow Deletion
TCGA-L5-A4OS-01	Deep Deletion	Shallow Deletion
TCGA-LN-A49L-01	Deep Deletion	Shallow Deletion
TCGA-LN-A4A1-01	Deep Deletion	Shallow Deletion
TCGA-02-0034-01	Deep Deletion	Shallow Deletion
TCGA-02-0039-01	Deep Deletion	Shallow Deletion
TCGA-02-0059-01	Deep Deletion	Shallow Deletion
TCGA-02-2466-01	Deep Deletion	Shallow Deletion
TCGA-06-0130-01	Deep Deletion	Shallow Deletion
TCGA-06-0140-01	Deep Deletion	Shallow Deletion
TCGA-06-0149-01	Deep Deletion	Shallow Deletion
TCGA-06-0219-01	Deep Deletion	Shallow Deletion
TCGA-06-0648-01	Deep Deletion	Shallow Deletion
TCGA-06-0686-01	Deep Deletion	Shallow Deletion
TCGA-06-A5U1-01	Deep Deletion	Shallow Deletion
TCGA-06-A6S1-01	Deep Deletion	Shallow Deletion
TCGA-08-0386-01	Deep Deletion	Shallow Deletion
TCGA-08-0512-01	Deep Deletion	Shallow Deletion
TCGA-12-0820-01	Deep Deletion	Shallow Deletion
TCGA-12-0821-01	Deep Deletion	Shallow Deletion
TCGA-12-1088-01	Deep Deletion	Shallow Deletion
TCGA-12-3650-01	Deep Deletion	Shallow Deletion
TCGA-14-0790-01	Deep Deletion	Shallow Deletion
TCGA-14-1459-01	Deep Deletion	Shallow Deletion
TCGA-19-1389-01	Deep Deletion	Shallow Deletion
TCGA-19-1791-01	Deep Deletion	Shallow Deletion
TCGA-26-1799-01	Deep Deletion	Shallow Deletion
TCGA-27-1832-01	Deep Deletion	Shallow Deletion
TCGA-27-1836-01	Deep Deletion	Shallow Deletion
TCGA-28-1747-01	Deep Deletion	Shallow Deletion
TCGA-28-1752-01	Deep Deletion	Shallow Deletion
TCGA-28-5213-01	Deep Deletion	Shallow Deletion
TCGA-28-5215-01	Deep Deletion	Shallow Deletion
TCGA-32-2632-01	Deep Deletion	Shallow Deletion
TCGA-74-6584-01	Deep Deletion	Shallow Deletion
TCGA-CR-6470-01	Deep Deletion	Shallow Deletion
TCGA-CV-7414-01	Deep Deletion	Shallow Deletion
TCGA-DQ-7590-01	Deep Deletion	Shallow Deletion
TCGA-DQ-7596-01	Deep Deletion	Shallow Deletion
TCGA-KU-A6H7-01	Deep Deletion	Shallow Deletion
TCGA-UP-A6WW-01	Deep Deletion	Shallow Deletion
TCGA-KN-8425-01	Deep Deletion	Shallow Deletion
TCGA-B0-4690-01	Deep Deletion	Shallow Deletion
TCGA-B0-4699-01	Deep Deletion	Shallow Deletion
TCGA-B0-4836-01	Deep Deletion	Shallow Deletion
TCGA-CZ-5468-01	Deep Deletion	Shallow Deletion
TCGA-E1-A7YD-01	Deep Deletion	Shallow Deletion
TCGA-E1-A7YN-01	Deep Deletion	Shallow Deletion
TCGA-BC-4073-01	Deep Deletion	Shallow Deletion
TCGA-BC-A10Y-01	Deep Deletion	Shallow Deletion
TCGA-BC-A216-01	Deep Deletion	Shallow Deletion
TCGA-BC-A3KG-01	Deep Deletion	Shallow Deletion
TCGA-BC-A8YO-01	Deep Deletion	Shallow Deletion
TCGA-CC-5264-01	Deep Deletion	Shallow Deletion
TCGA-DD-AACM-01	Deep Deletion	Shallow Deletion
TCGA-DD-AACQ-01	Deep Deletion	Shallow Deletion
TCGA-DD-AACV-01	Deep Deletion	Shallow Deletion
TCGA-WJ-A86L-01	Deep Deletion	Shallow Deletion
TCGA-49-4494-01	Deep Deletion	Shallow Deletion
TCGA-73-7499-01	Deep Deletion	Shallow Deletion
TCGA-75-7031-01	Deep Deletion	Shallow Deletion
TCGA-95-7562-01	Deep Deletion	Shallow Deletion
TCGA-21-5783-01	Deep Deletion	Shallow Deletion
TCGA-33-AAS8-01	Deep Deletion	Shallow Deletion
TCGA-34-5927-01	Deep Deletion	Shallow Deletion
TCGA-34-A5IX-01	Deep Deletion	Shallow Deletion
TCGA-39-5031-01	Deep Deletion	Shallow Deletion
TCGA-56-1622-01	Deep Deletion	Shallow Deletion
TCGA-56-8304-01	Deep Deletion	Shallow Deletion
TCGA-56-8625-01	Deep Deletion	Shallow Deletion
TCGA-58-A46J-01	Deep Deletion	Shallow Deletion
TCGA-58-A46K-01	Deep Deletion	Shallow Deletion
TCGA-60-2708-01	Deep Deletion	Shallow Deletion
TCGA-60-2710-01	Deep Deletion	Shallow Deletion
TCGA-66-2727-01	Deep Deletion	Shallow Deletion
TCGA-66-2758-01	Deep Deletion	Shallow Deletion
TCGA-77-7337-01	Deep Deletion	Shallow Deletion
TCGA-85-7699-01	Deep Deletion	Shallow Deletion
TCGA-85-A4CN-01	Deep Deletion	Shallow Deletion
TCGA-85-A4JB-01	Deep Deletion	Shallow Deletion
TCGA-94-8035-01	Deep Deletion	Shallow Deletion
TCGA-NC-A5HT-01	Deep Deletion	Shallow Deletion
TCGA-O2-A5IB-01	Deep Deletion	Shallow Deletion
TCGA-SC-A6LM-01	Deep Deletion	Shallow Deletion
TCGA-04-1331-01	Deep Deletion	Shallow Deletion
TCGA-04-1365-01	Deep Deletion	Shallow Deletion
TCGA-13-0801-01	Deep Deletion	Shallow Deletion
TCGA-13-0924-01	Deep Deletion	Shallow Deletion
TCGA-13-1405-01	Deep Deletion	Shallow Deletion
TCGA-13-1488-01	Deep Deletion	Shallow Deletion
TCGA-13-1509-01	Deep Deletion	Shallow Deletion
TCGA-23-1032-01	Deep Deletion	Shallow Deletion
TCGA-24-1103-01	Deep Deletion	Shallow Deletion
TCGA-24-1567-01	Deep Deletion	Shallow Deletion
TCGA-25-2391-01	Deep Deletion	Shallow Deletion
TCGA-31-1959-01	Deep Deletion	Shallow Deletion
TCGA-36-1570-01	Deep Deletion	Shallow Deletion
TCGA-36-1581-01	Deep Deletion	Shallow Deletion
TCGA-61-2094-01	Deep Deletion	Shallow Deletion
TCGA-HZ-A77O-01	Deep Deletion	Shallow Deletion
TCGA-EJ-5507-01	Deep Deletion	Shallow Deletion
TCGA-EJ-5516-01	Deep Deletion	Shallow Deletion
TCGA-EJ-5522-01	Deep Deletion	Shallow Deletion
TCGA-EJ-7315-01	Deep Deletion	Shallow Deletion
TCGA-EJ-7788-01	Deep Deletion	Shallow Deletion
TCGA-EJ-8469-01	Deep Deletion	Shallow Deletion
TCGA-FC-7708-01	Deep Deletion	Shallow Deletion
TCGA-G9-6332-01	Deep Deletion	Shallow Deletion
TCGA-G9-6339-01	Deep Deletion	Shallow Deletion
TCGA-G9-6342-01	Deep Deletion	Shallow Deletion
TCGA-G9-6361-01	Deep Deletion	Shallow Deletion
TCGA-G9-6373-01	Deep Deletion	Shallow Deletion
TCGA-HC-7081-01	Deep Deletion	Shallow Deletion
TCGA-HC-7209-01	Deep Deletion	Shallow Deletion
TCGA-HC-7748-01	Deep Deletion	Shallow Deletion
TCGA-HC-A631-01	Deep Deletion	Shallow Deletion
TCGA-HC-A6AN-01	Deep Deletion	Shallow Deletion
TCGA-J4-A67N-01	Deep Deletion	Shallow Deletion
TCGA-KK-A7B4-01	Deep Deletion	Shallow Deletion
TCGA-KK-A8IA-01	Deep Deletion	Shallow Deletion
TCGA-KK-A8IC-01	Deep Deletion	Shallow Deletion
TCGA-KK-A8II-01	Deep Deletion	Shallow Deletion
TCGA-TP-A8TT-01	Deep Deletion	Shallow Deletion
TCGA-V1-A9O9-01	Deep Deletion	Shallow Deletion
TCGA-V1-A9OL-01	Deep Deletion	Shallow Deletion
TCGA-VP-A87J-01	Deep Deletion	Shallow Deletion
TCGA-XK-AAIV-01	Deep Deletion	Shallow Deletion
TCGA-XQ-A8TA-01	Deep Deletion	Shallow Deletion
TCGA-XQ-A8TB-01	Deep Deletion	Shallow Deletion
TCGA-YL-A8HK-01	Deep Deletion	Shallow Deletion
TCGA-YL-A8SA-01	Deep Deletion	Shallow Deletion
TCGA-YL-A8SL-01	Deep Deletion	Shallow Deletion
TCGA-ZG-A9L4-01	Deep Deletion	Shallow Deletion
TCGA-3B-A9I3-01	Deep Deletion	Shallow Deletion
TCGA-DX-A6Z2-01	Deep Deletion	Shallow Deletion
TCGA-JV-A5VF-01	Deep Deletion	Shallow Deletion
TCGA-N1-A6IA-01	Deep Deletion	Shallow Deletion
TCGA-D3-A1Q9-06	Deep Deletion	Shallow Deletion
TCGA-D3-A2JO-06	Deep Deletion	Shallow Deletion
TCGA-D3-A3MO-06	Deep Deletion	Shallow Deletion
TCGA-D3-A5GS-06	Deep Deletion	Shallow Deletion
TCGA-D3-A8GN-06	Deep Deletion	Shallow Deletion
TCGA-DA-A95W-06	Deep Deletion	Shallow Deletion
TCGA-EE-A2GB-06	Deep Deletion	Shallow Deletion
TCGA-EE-A2MK-06	Deep Deletion	Shallow Deletion
TCGA-EE-A3J4-06	Deep Deletion	Shallow Deletion
TCGA-ER-A2NH-06	Deep Deletion	Shallow Deletion
TCGA-ER-A42K-06	Deep Deletion	Shallow Deletion
TCGA-FR-A7U8-06	Deep Deletion	Shallow Deletion
TCGA-GF-A6C8-06	Deep Deletion	Shallow Deletion
TCGA-RP-A693-06	Deep Deletion	Shallow Deletion
TCGA-WE-AAA4-06	Deep Deletion	Shallow Deletion
TCGA-CD-8525-01	Deep Deletion	Shallow Deletion
TCGA-CG-4304-01	Deep Deletion	Shallow Deletion
TCGA-KB-A93J-01	Deep Deletion	Shallow Deletion
TCGA-VQ-A8PK-01	Deep Deletion	Shallow Deletion
TCGA-VQ-A91Y-01	Deep Deletion	Shallow Deletion
TCGA-2G-AAGN-01	Deep Deletion	Shallow Deletion
TCGA-A5-A7WK-01	Deep Deletion	Shallow Deletion
TCGA-AJ-A3EM-01	Deep Deletion	Shallow Deletion
TCGA-AX-A3G1-01	Deep Deletion	Shallow Deletion
TCGA-BG-A3PP-01	Deep Deletion	Shallow Deletion
TCGA-D1-A17K-01	Deep Deletion	Shallow Deletion
TCGA-D1-A1O0-01	Deep Deletion	Shallow Deletion
TCGA-FI-A2D2-01	Deep Deletion	Shallow Deletion
TCGA-N5-A4RD-01	Deep Deletion	Shallow Deletion
