# Supplementary material for: Building a translational cancer dependency map for The Cancer Genome Atlas
Source: Nat Cancer. 2024 Jul 15;5(8):1176–94. doi: 10.1038/s43018-024-00789-y (PMC11358024; doi:10.1038/s43018-024-00789-y)
Supplement: Supplementary file 18 — Source data for Extended Data Fig. 5. [file 43018_2024_789_MOESM18_ESM.xlsx]

## Sheet: Ext Figure 5A
sample	ERBB2.amplification	ERBB2.essentaility	type
TCGA-A2-A3XX-01	WT	-0.409929	Cancer
TCGA-BH-A18K-01	WT	-0.662322	Cancer
TCGA-Z7-A8R5-01	WT	-0.642347	Cancer
TCGA-C8-A1HL-01	AMP	-0.645723	Cancer
TCGA-A2-A0EM-01	WT	-0.624688	Cancer
TCGA-E2-A2P6-01	WT	-0.54936	Cancer
TCGA-AO-A1KT-01	WT	-0.581428	Cancer
TCGA-E9-A3HO-01	WT	-0.824227	Cancer
TCGA-D8-A1XJ-01	AMP	-0.84184	Cancer
TCGA-A2-A04P-01	WT	-0.32263	Cancer
TCGA-AC-A2FK-01	WT	-0.767862	Cancer
TCGA-LL-A740-01	WT	-0.229312	Cancer
TCGA-BH-A0BZ-01	WT	-0.491383	Cancer
TCGA-C8-A3M8-01	WT	-0.596548	Cancer
TCGA-BH-A0BM-01	WT	-0.552393	Cancer
TCGA-E2-A1LL-01	WT	-0.629685	Cancer
TCGA-BH-A28O-01	WT	-0.698006	Cancer
TCGA-E9-A24A-01	WT	-0.557285	Cancer
TCGA-AC-A6IV-01	WT	-0.665829	Cancer
TCGA-B6-A400-01	WT	-0.495556	Cancer
TCGA-A8-A096-01	WT	-0.687701	Cancer
TCGA-A2-A04Y-01	WT	-0.653651	Cancer
TCGA-E2-A1IH-01	WT	-0.796069	Cancer
TCGA-B6-A0RH-01	AMP	-0.893393	Cancer
TCGA-AR-A1AS-01	WT	-0.626203	Cancer
TCGA-EW-A1P0-01	WT	-0.592923	Cancer
TCGA-AO-A126-01	WT	-0.546155	Cancer
TCGA-EW-A1PC-01	AMP	-0.802021	Cancer
TCGA-A7-A0CH-01	WT	-0.680855	Cancer
TCGA-E9-A2JS-01	WT	-0.356938	Cancer
TCGA-B6-A0WV-01	WT	-0.466826	Cancer
TCGA-UL-AAZ6-01	AMP	-1.01203	Cancer
TCGA-B6-A0RG-01	WT	-0.641693	Cancer
TCGA-A8-A07S-01	WT	-0.605747	Cancer
TCGA-A7-A0DC-01	WT	-0.739199	Cancer
TCGA-BH-A6R9-01	WT	-0.490133	Cancer
TCGA-HN-A2OB-01	WT	-0.779432	Cancer
TCGA-D8-A141-01	WT	-0.433813	Cancer
TCGA-UU-A93S-01	AMP	0.114487	Cancer
TCGA-AR-A24P-01	WT	-0.724096	Cancer
TCGA-GM-A3XG-01	WT	-0.725236	Cancer
TCGA-E9-A1N9-01	WT	-0.636929	Cancer
TCGA-B6-A0I9-01	AMP	-0.960904	Cancer
TCGA-E2-A1L9-01	WT	-0.537356	Cancer
TCGA-AC-A23H-01	AMP	-0.486098	Cancer
TCGA-AR-A1AP-01	WT	-0.676007	Cancer
TCGA-BH-A0H5-01	WT	-0.846993	Cancer
TCGA-OK-A5Q2-01	WT	-0.878711	Cancer
TCGA-BH-A0E6-01	WT	-0.36013	Cancer
TCGA-D8-A1JA-01	AMP	-0.406811	Cancer
TCGA-BH-A0BW-01	WT	-0.691428	Cancer
TCGA-BH-A0HB-01	WT	-0.648108	Cancer
TCGA-AQ-A54O-01	WT	-0.428023	Cancer
TCGA-B6-A0WZ-01	WT	-0.625612	Cancer
TCGA-C8-A135-01	AMP	-0.706391	Cancer
TCGA-BH-A0BJ-01	WT	-0.489751	Cancer
TCGA-BH-A203-01	WT	-0.340065	Cancer
TCGA-BH-A0C7-01	WT	-0.644434	Cancer
TCGA-BH-A8FZ-01	WT	-0.814931	Cancer
TCGA-S3-AA17-01	WT	-0.809932	Cancer
TCGA-D8-A13Z-01	WT	-0.249299	Cancer
TCGA-A7-A6VX-01	WT	-0.780667	Cancer
TCGA-AR-A255-01	WT	-0.685019	Cancer
TCGA-E2-A1B0-01	AMP	-0.51307	Cancer
TCGA-BH-A18R-01	AMP	-0.914506	Cancer
TCGA-AC-A4ZE-01	WT	-0.565884	Cancer
TCGA-B6-A0RS-01	WT	-0.323758	Cancer
TCGA-AR-A24H-01	WT	-0.666338	Cancer
TCGA-A8-A099-01	WT	-0.61632	Cancer
TCGA-BH-A42T-01	WT	-0.548874	Cancer
TCGA-A8-A09R-01	AMP	-0.689294	Cancer
TCGA-B6-A0RN-01	WT	-0.757127	Cancer
TCGA-D8-A27G-01	WT	-0.644414	Cancer
TCGA-D8-A1XC-01	WT	-0.210992	Cancer
TCGA-BH-A1FJ-01	WT	-0.473562	Cancer
TCGA-EW-A1PE-01	WT	-0.643565	Cancer
TCGA-E2-A1II-01	WT	-0.283291	Cancer
TCGA-S3-AA14-01	AMP	-0.7127	Cancer
TCGA-A8-A09B-01	WT	-0.698914	Cancer
TCGA-AR-A5QP-01	WT	-0.793116	Cancer
TCGA-E9-A6HE-01	WT	-0.684415	Cancer
TCGA-BH-A0HI-01	WT	-0.44562	Cancer
TCGA-AO-A03V-01	WT	-0.629286	Cancer
TCGA-A2-A0CS-01	WT	-0.789729	Cancer
TCGA-OL-A66P-01	WT	0.108343	Cancer
TCGA-A2-A1G4-01	WT	-0.7735	Cancer
TCGA-E2-A573-01	WT	-0.228175	Cancer
TCGA-A2-A0EV-01	WT	-0.745412	Cancer
TCGA-A8-A08A-01	WT	-0.576204	Cancer
TCGA-W8-A86G-01	WT	-0.982475	Cancer
TCGA-AO-A03R-01	WT	-0.438618	Cancer
TCGA-A2-A0ER-01	WT	-0.479223	Cancer
TCGA-OL-A66K-01	WT	-0.830558	Cancer
TCGA-EW-A1OX-01	WT	-0.554497	Cancer
TCGA-A8-A0A9-01	WT	-0.432433	Cancer
TCGA-AN-A04D-01	WT	-0.485312	Cancer
TCGA-BH-A1FB-01	WT	-0.760789	Cancer
TCGA-AN-A0XW-01	WT	-0.44121	Cancer
TCGA-A8-A07J-01	WT	-0.594575	Cancer
TCGA-A2-A0SX-01	WT	-0.455002	Cancer
TCGA-BH-A0AW-01	AMP	-1.02428	Cancer
TCGA-BH-A2L8-01	WT	-0.527417	Cancer
TCGA-BH-A0B6-01	WT	-0.699466	Cancer
TCGA-A8-A08I-01	WT	-0.522764	Cancer
TCGA-B6-A0IG-01	AMP	-0.978662	Cancer
TCGA-BH-A0DO-01	WT	-0.75386	Cancer
TCGA-LL-A73Y-01	WT	-0.440459	Cancer
TCGA-BH-A0DK-01	WT	-0.519424	Cancer
TCGA-BH-A0BG-01	WT	-0.664546	Cancer
TCGA-A8-A06Z-01	WT	-0.595414	Cancer
TCGA-AN-A0AT-01	WT	-0.476399	Cancer
TCGA-E2-A14U-01	WT	-0.806406	Cancer
TCGA-AR-A0U0-01	WT	-0.336198	Cancer
TCGA-EW-A1P5-01	WT	-0.37621	Cancer
TCGA-BH-A1FN-01	WT	-0.451986	Cancer
TCGA-E9-A3X8-01	WT	-0.69823	Cancer
TCGA-A1-A0SJ-01	WT	-0.671335	Cancer
TCGA-BH-A201-01	WT	-0.522849	Cancer
TCGA-E9-A22H-01	WT	-0.467422	Cancer
TCGA-B6-A0RP-01	WT	-0.713565	Cancer
TCGA-D8-A27V-01	WT	-0.461998	Cancer
TCGA-A1-A0SE-01	WT	-0.786961	Cancer
TCGA-A8-A06Y-01	WT	-0.500854	Cancer
TCGA-AR-A1AM-01	WT	-0.807153	Cancer
TCGA-AN-A041-01	WT	-0.876139	Cancer
TCGA-BH-A28Q-01	WT	-0.652231	Cancer
TCGA-B6-A409-01	WT	-0.462778	Cancer
TCGA-BH-A1EX-01	WT	-0.517632	Cancer
TCGA-A2-A0CT-01	WT	-0.9313	Cancer
TCGA-A7-A0CJ-01	WT	-0.513718	Cancer
TCGA-A2-A4S2-01	WT	-0.749288	Cancer
TCGA-BH-A0H0-01	WT	-0.780504	Cancer
TCGA-LL-A5YO-01	WT	-0.199121	Cancer
TCGA-AN-A0FW-01	WT	-0.608343	Cancer
TCGA-AC-A6IX-01	WT	-0.766475	Cancer
TCGA-E2-A156-01	WT	-0.394337	Cancer
TCGA-BH-A0B4-01	WT	-0.516828	Cancer
TCGA-AR-A24R-01	WT	-0.598103	Cancer
TCGA-E2-A1LH-01	WT	-0.445613	Cancer
TCGA-D8-A1JP-01	WT	-0.602193	Cancer
TCGA-AN-A0FS-01	WT	-0.538133	Cancer
TCGA-AC-A3TM-01	WT	-0.762697	Cancer
TCGA-C8-A12K-01	WT	-0.267892	Cancer
TCGA-AR-A2LE-01	WT	-0.849481	Cancer
TCGA-BH-A0HK-01	WT	-0.565183	Cancer
TCGA-AR-A250-01	AMP	-0.964886	Cancer
TCGA-D8-A1JG-01	WT	-0.142343	Cancer
TCGA-E2-A152-01	AMP	-0.495332	Cancer
TCGA-AR-A24V-01	WT	-0.59171	Cancer
TCGA-AN-A0FX-01	WT	-0.476044	Cancer
TCGA-AC-A62V-01	WT	-0.544103	Cancer
TCGA-AC-A2QI-01	WT	-0.574996	Cancer
TCGA-GM-A3XN-01	WT	-0.558769	Cancer
TCGA-C8-A275-01	AMP	-0.732623	Cancer
TCGA-AO-A129-01	WT	-0.323796	Cancer
TCGA-AO-A12E-01	WT	-0.773579	Cancer
TCGA-BH-A1F8-01	WT	-0.808816	Cancer
TCGA-D8-A1JK-01	WT	0.0241333	Cancer
TCGA-A8-A08X-01	AMP	-0.623746	Cancer
TCGA-AR-A2LN-01	WT	-0.862831	Cancer
TCGA-AN-A0FF-01	WT	-0.334343	Cancer
TCGA-E9-A1R6-01	WT	-0.31221	Cancer
TCGA-A8-A09A-01	WT	-0.624616	Cancer
TCGA-A8-A07W-01	WT	-0.794947	Cancer
TCGA-A8-A08O-01	WT	-0.565219	Cancer
TCGA-A2-A4RY-01	WT	-0.860891	Cancer
TCGA-A2-A0SY-01	AMP	-0.637309	Cancer
TCGA-AC-A8OP-01	WT	-0.531453	Cancer
TCGA-AO-A0J6-01	WT	-0.412844	Cancer
TCGA-D8-A27F-01	WT	-0.46827	Cancer
TCGA-EW-A2FV-01	WT	-0.6514	Cancer
TCGA-E9-A54X-01	WT	-0.167886	Cancer
TCGA-AO-A0JB-01	WT	-0.423476	Cancer
TCGA-A2-A1G1-01	AMP	-0.949869	Cancer
TCGA-AC-A3W5-01	AMP	-0.542484	Cancer
TCGA-A7-A13G-01	WT	-1.07856	Cancer
TCGA-C8-A1HJ-01	WT	-0.297116	Cancer
TCGA-AC-A3EH-01	WT	-0.79926	Cancer
TCGA-D8-A1Y1-01	WT	-0.667514	Cancer
TCGA-A2-A0EN-01	WT	-0.794271	Cancer
TCGA-E9-A1R2-01	WT	-0.578655	Cancer
TCGA-A8-A08L-01	WT	-0.537965	Cancer
TCGA-A7-A3RF-01	WT	-0.164068	Cancer
TCGA-A2-A0D4-01	WT	-0.64138	Cancer
TCGA-EW-A1IW-01	AMP	-1.09373	Cancer
TCGA-AO-A03M-01	WT	-0.611833	Cancer
TCGA-B6-A0IQ-01	WT	-0.139238	Cancer
TCGA-BH-A1FG-01	WT	-0.69733	Cancer
TCGA-AR-A0TS-01	WT	-0.531066	Cancer
TCGA-A2-A0CM-01	WT	-0.374935	Cancer
TCGA-A8-A06X-01	WT	-0.29323	Cancer
TCGA-AR-A0TZ-01	WT	-0.520466	Cancer
TCGA-AN-A0XS-01	WT	-0.704403	Cancer
TCGA-A2-A04Q-01	WT	-0.268021	Cancer
TCGA-BH-A0BV-01	WT	-0.542347	Cancer
TCGA-E2-A109-01	WT	-0.534284	Cancer
TCGA-AC-A5XS-01	WT	-0.713572	Cancer
TCGA-BH-A1FL-01	WT	-0.83493	Cancer
TCGA-E9-A1NI-01	WT	-0.614891	Cancer
TCGA-A8-A07R-01	WT	-0.419295	Cancer
TCGA-AN-A03Y-01	WT	-0.488914	Cancer
TCGA-A2-A0CV-01	WT	-0.55316	Cancer
TCGA-BH-A0C1-01	WT	-0.804896	Cancer
TCGA-BH-A1FH-01	WT	-0.311714	Cancer
TCGA-B6-A1KF-01	AMP	-0.773753	Cancer
TCGA-A8-A08H-01	WT	-0.293372	Cancer
TCGA-AN-A0XN-01	WT	-0.369405	Cancer
TCGA-A1-A0SK-01	WT	-0.204577	Cancer
TCGA-AO-A125-01	WT	-0.401144	Cancer
TCGA-PE-A5DC-01	WT	-0.760001	Cancer
TCGA-BH-A0AU-01	WT	-0.626304	Cancer
TCGA-GM-A2DB-01	WT	-0.133653	Cancer
TCGA-E9-A244-01	WT	-0.593387	Cancer
TCGA-A8-A0AB-01	WT	-0.941449	Cancer
TCGA-A2-A3XV-01	AMP	0.0825248	Cancer
TCGA-AN-A04A-01	WT	-0.41163	Cancer
TCGA-E2-A14O-01	WT	-0.743329	Cancer
TCGA-A2-A0T7-01	WT	-1.01832	Cancer
TCGA-A7-A0D9-01	WT	-0.504992	Cancer
TCGA-AO-A0JJ-01	WT	-0.524856	Cancer
TCGA-E9-A1RE-01	WT	-0.861137	Cancer
TCGA-AN-A046-01	WT	-0.587846	Cancer
TCGA-D8-A1X6-01	WT	-0.261982	Cancer
TCGA-AO-A0JF-01	WT	-0.730319	Cancer
TCGA-A2-A0T0-01	WT	-0.321536	Cancer
TCGA-BH-A0EA-01	WT	-0.675401	Cancer
TCGA-E2-A10A-01	WT	-0.48523	Cancer
TCGA-E9-A54Y-01	WT	-0.733469	Cancer
TCGA-C8-A26Y-01	WT	-0.0657569	Cancer
TCGA-AN-A0FJ-01	WT	-0.433286	Cancer
TCGA-BH-A1EV-01	AMP	-1.07083	Cancer
TCGA-B6-A0IK-01	WT	-0.286477	Cancer
TCGA-JL-A3YW-01	WT	-0.3646	Cancer
TCGA-E2-A15D-01	WT	-0.706918	Cancer
TCGA-E9-A1RB-01	WT	-0.377464	Cancer
TCGA-AO-A12D-01	AMP	-0.55233	Cancer
TCGA-BH-A18H-01	WT	-0.667307	Cancer
TCGA-C8-A12M-01	AMP	-0.490312	Cancer
TCGA-C8-A26V-01	WT	-0.504933	Cancer
TCGA-B6-A1KN-01	AMP	-1.34553	Cancer
TCGA-E2-A15S-01	WT	-0.617065	Cancer
TCGA-E9-A1RI-01	WT	-0.685907	Cancer
TCGA-GM-A2DI-01	WT	-0.782309	Cancer
TCGA-E2-A15L-01	WT	-0.760744	Cancer
TCGA-A8-A09T-01	WT	-0.576519	Cancer
TCGA-B6-A0RV-01	WT	-0.668915	Cancer
TCGA-D8-A27T-01	WT	-0.725517	Cancer
TCGA-C8-A278-01	AMP	-0.243998	Cancer
TCGA-EW-A2FS-01	WT	-0.648932	Cancer
TCGA-BH-A18L-01	AMP	-0.61335	Cancer
TCGA-GM-A2DK-01	WT	-0.547498	Cancer
TCGA-E9-A22A-01	WT	-0.164865	Cancer
TCGA-AC-A3YJ-01	WT	-0.243336	Cancer
TCGA-AC-A23C-01	AMP	-0.901157	Cancer
TCGA-D8-A1XM-01	WT	-0.527799	Cancer
TCGA-BH-A1EU-01	WT	-0.785013	Cancer
TCGA-GM-A2DD-01	WT	0.187879	Cancer
TCGA-OL-A5S0-01	AMP	-0.582948	Cancer
TCGA-A2-A0YG-01	AMP	-0.94772	Cancer
TCGA-A8-A09G-01	AMP	-0.417694	Cancer
TCGA-E9-A2JT-01	WT	-0.706233	Cancer
TCGA-D8-A27E-01	WT	-0.463201	Cancer
TCGA-AC-A8OQ-01	WT	-0.438417	Cancer
TCGA-A1-A0SO-01	WT	-0.473517	Cancer
TCGA-OL-A66H-01	WT	-0.632413	Cancer
TCGA-D8-A1XA-01	WT	-0.597635	Cancer
TCGA-AO-A1KQ-01	WT	-0.381471	Cancer
TCGA-A8-A0A6-01	WT	-0.571716	Cancer
TCGA-AQ-A04J-01	WT	-0.252619	Cancer
TCGA-BH-A0W4-01	WT	-0.485709	Cancer
TCGA-D8-A1X5-01	AMP	-0.711593	Cancer
TCGA-A2-A4RW-01	WT	-0.704412	Cancer
TCGA-D8-A1XV-01	WT	-0.348343	Cancer
TCGA-D8-A13Y-01	WT	-0.101751	Cancer
TCGA-BH-A0B0-01	WT	-0.676231	Cancer
TCGA-E2-A15P-01	WT	-0.663076	Cancer
TCGA-D8-A1JN-01	WT	-0.483535	Cancer
TCGA-A2-A3KD-01	WT	-0.949656	Cancer
TCGA-AR-A1AU-01	WT	-0.6366	Cancer
TCGA-AC-A6NO-01	WT	-0.746347	Cancer
TCGA-A2-A0CO-01	WT	-0.909358	Cancer
TCGA-AN-A0FZ-01	WT	-0.692546	Cancer
TCGA-A2-A0YD-01	WT	-0.552609	Cancer
TCGA-C8-A12N-01	WT	-0.562785	Cancer
TCGA-A2-A25F-01	WT	-0.335911	Cancer
TCGA-A8-A0A1-01	WT	-0.707275	Cancer
TCGA-EW-A1IZ-01	WT	-0.579995	Cancer
TCGA-B6-A0IB-01	WT	-0.741924	Cancer
TCGA-A8-A08Z-01	WT	-0.590534	Cancer
TCGA-BH-A0DT-01	WT	-0.587968	Cancer
TCGA-AC-A3QQ-01	AMP	-1.22941	Cancer
TCGA-E2-A15T-01	WT	-0.468619	Cancer
TCGA-AR-A2LL-01	AMP	-0.675149	Cancer
TCGA-3C-AALI-01	AMP	-0.710541	Cancer
TCGA-BH-A0BC-01	WT	-0.337054	Cancer
TCGA-AR-A0TV-01	WT	-0.403056	Cancer
TCGA-E2-A154-01	WT	-0.763642	Cancer
TCGA-E2-A15E-01	AMP	-0.849723	Cancer
TCGA-AC-A3OD-01	WT	-0.593406	Cancer
TCGA-AO-A124-01	WT	-0.619367	Cancer
TCGA-S3-A6ZF-01	WT	-0.715989	Cancer
TCGA-A8-A09D-01	WT	-0.300036	Cancer
TCGA-GM-A5PX-01	WT	-0.737504	Cancer
TCGA-AN-A0XO-01	WT	-0.750653	Cancer
TCGA-A2-A4S3-01	WT	-0.68336	Cancer
TCGA-A2-A0D1-01	AMP	-0.544158	Cancer
TCGA-AO-A0J3-01	WT	-0.207803	Cancer
TCGA-A2-A25A-01	WT	-0.366908	Cancer
TCGA-C8-A1HK-01	AMP	-0.700237	Cancer
TCGA-BH-A0B5-01	WT	-0.733235	Cancer
TCGA-AR-A0TR-01	WT	-0.275261	Cancer
TCGA-AC-A2B8-01	WT	-0.709376	Cancer
TCGA-A8-A06T-01	WT	-0.582183	Cancer
TCGA-LL-A9Q3-01	WT	-0.633075	Cancer
TCGA-B6-A0RL-01	WT	-0.397817	Cancer
TCGA-A7-A26G-01	WT	-0.34197	Cancer
TCGA-E2-A1LG-01	WT	-0.498163	Cancer
TCGA-A7-A6VW-01	WT	-0.39646	Cancer
TCGA-AC-A3W7-01	WT	-0.767392	Cancer
TCGA-E2-A1LK-01	WT	-0.699952	Cancer
TCGA-B6-A0RT-01	WT	-0.293505	Cancer
TCGA-D8-A1Y3-01	WT	-0.745522	Cancer
TCGA-A8-A06U-01	AMP	-0.811728	Cancer
TCGA-D8-A73W-01	WT	-0.749243	Cancer
TCGA-E9-A245-01	WT	-0.399644	Cancer
TCGA-B6-A0X0-01	WT	-0.639164	Cancer
TCGA-AR-A1AX-01	AMP	-0.945459	Cancer
TCGA-A8-A06Q-01	WT	-0.456425	Cancer
TCGA-E9-A1R0-01	WT	-0.585509	Cancer
TCGA-BH-A0DZ-01	AMP	-0.778674	Cancer
TCGA-E9-A1N5-01	WT	-0.544772	Cancer
TCGA-AN-A0XP-01	WT	-0.612904	Cancer
TCGA-EW-A6S9-01	AMP	-1.03929	Cancer
TCGA-A8-A095-01	WT	-0.616801	Cancer
TCGA-D8-A143-01	WT	-0.262668	Cancer
TCGA-PE-A5DE-01	WT	-0.631897	Cancer
TCGA-BH-AB28-01	WT	-0.777432	Cancer
TCGA-A8-A09N-01	WT	-0.765194	Cancer
TCGA-E2-A15A-01	WT	-0.587422	Cancer
TCGA-BH-A0HQ-01	WT	-0.808152	Cancer
TCGA-E2-A1L6-01	WT	-0.606782	Cancer
TCGA-B6-A0I2-01	WT	-0.24212	Cancer
TCGA-D8-A73X-01	WT	-0.774189	Cancer
TCGA-A8-A084-01	WT	-0.708909	Cancer
TCGA-AR-A24M-01	WT	-0.828081	Cancer
TCGA-A7-A2KD-01	AMP	-1.09355	Cancer
TCGA-AR-A252-01	WT	-0.414781	Cancer
TCGA-AR-A0U2-01	WT	-0.533275	Cancer
TCGA-AR-A24L-01	WT	-0.603249	Cancer
TCGA-BH-A0E2-01	WT	-0.467205	Cancer
TCGA-BH-A18V-01	WT	-0.661993	Cancer
TCGA-LL-A5YN-01	WT	-1.07298	Cancer
TCGA-B6-A0WY-01	WT	-0.569047	Cancer
TCGA-EW-A423-01	WT	-0.676621	Cancer
TCGA-C8-A12X-01	WT	-0.575532	Cancer
TCGA-E9-A5UO-01	WT	-0.488169	Cancer
TCGA-BH-A18U-01	AMP	-1.20114	Cancer
TCGA-BH-A0C0-01	WT	-1.01703	Cancer
TCGA-A8-A09I-01	AMP	-1.03124	Cancer
TCGA-E9-A22D-01	AMP	-0.709486	Cancer
TCGA-E2-A1LE-01	AMP	-0.605029	Cancer
TCGA-E2-A15F-01	WT	-0.362962	Cancer
TCGA-D8-A27L-01	WT	-0.751769	Cancer
TCGA-C8-A12O-01	WT	-0.783	Cancer
TCGA-D8-A1XG-01	WT	-0.646217	Cancer
TCGA-C8-A8HQ-01	WT	-0.829779	Cancer
TCGA-E2-A15M-01	WT	-0.745664	Cancer
TCGA-A8-A083-01	WT	-0.448448	Cancer
TCGA-AC-A3TN-01	WT	-0.647626	Cancer
TCGA-B6-A0IC-01	WT	-0.290017	Cancer
TCGA-A2-A0CW-01	WT	-0.624012	Cancer
TCGA-A8-A092-01	WT	-0.959629	Cancer
TCGA-D8-A1XS-01	WT	-0.897519	Cancer
TCGA-BH-A18Q-01	WT	-0.478365	Cancer
TCGA-AO-A12B-01	WT	-0.207984	Cancer
TCGA-A8-A09E-01	AMP	-0.879072	Cancer
TCGA-A7-A26F-01	WT	-0.665625	Cancer
TCGA-AO-A12F-01	WT	-0.436755	Cancer
TCGA-EW-A1P6-01	WT	-0.706783	Cancer
TCGA-E2-A14X-01	WT	-0.416742	Cancer
TCGA-A8-A09Q-01	WT	-0.715489	Cancer
TCGA-AC-A2FF-01	WT	-0.487874	Cancer
TCGA-BH-A18J-01	WT	-0.415288	Cancer
TCGA-C8-A12W-01	WT	-0.670573	Cancer
TCGA-A2-A0YJ-01	AMP	-0.749899	Cancer
TCGA-A2-A259-01	WT	-0.748843	Cancer
TCGA-A7-A3J0-01	WT	-0.436728	Cancer
TCGA-AQ-A1H2-01	WT	-0.262179	Cancer
TCGA-AR-A24O-01	WT	-0.743449	Cancer
TCGA-WT-AB41-01	WT	-0.823655	Cancer
TCGA-A8-A0AD-01	WT	-0.586733	Cancer
TCGA-A7-A3J1-01	WT	-0.712789	Cancer
TCGA-A2-A0EQ-01	WT	-0.630409	Cancer
TCGA-LD-A7W6-01	WT	-0.73546	Cancer
TCGA-BH-A1FR-01	WT	-0.337975	Cancer
TCGA-A8-A08B-01	AMP	-1.04929	Cancer
TCGA-D8-A1XK-01	WT	-0.264058	Cancer
TCGA-3C-AAAU-01	WT	-0.12892	Cancer
TCGA-BH-A0BT-01	WT	-1.11568	Cancer
TCGA-AO-A03U-01	WT	-0.462122	Cancer
TCGA-AR-A1AJ-01	WT	-0.269105	Cancer
TCGA-AR-A2LR-01	WT	-0.383319	Cancer
TCGA-LL-A7SZ-01	WT	-0.461801	Cancer
TCGA-AN-A03X-01	WT	-0.754424	Cancer
TCGA-E2-A14Q-01	WT	-0.5704	Cancer
TCGA-A2-A1FZ-01	WT	-0.715309	Cancer
TCGA-OL-A5D6-01	WT	-0.197899	Cancer
TCGA-BH-A0B9-01	WT	-0.0533772	Cancer
TCGA-AR-A1AQ-01	WT	-0.427289	Cancer
TCGA-E9-A226-01	WT	-0.711496	Cancer
TCGA-A2-A0YC-01	WT	-0.552697	Cancer
TCGA-A2-A4S1-01	WT	0.13612	Cancer
TCGA-C8-A26W-01	AMP	-0.861941	Cancer
TCGA-GM-A2DF-01	WT	-0.424516	Cancer
TCGA-D8-A1JH-01	WT	-0.67356	Cancer
TCGA-A2-A3XT-01	WT	-0.20374	Cancer
TCGA-AO-A1KR-01	WT	-0.412428	Cancer
TCGA-E2-A1IL-01	WT	-0.700463	Cancer
TCGA-BH-A1EW-01	WT	-0.753543	Cancer
TCGA-E9-A3Q9-01	WT	-0.551053	Cancer
TCGA-BH-A0DL-01	WT	-0.908187	Cancer
TCGA-AN-A0AL-01	WT	-0.0988479	Cancer
TCGA-B6-A0WW-01	WT	-0.951213	Cancer
TCGA-AR-A1AI-01	WT	-0.465928	Cancer
TCGA-OL-A5RZ-01	AMP	-1.16096	Cancer
TCGA-D8-A1JL-01	WT	-0.294966	Cancer
TCGA-A7-A0DB-01	WT	-0.58893	Cancer
TCGA-AR-A1AV-01	WT	-0.499035	Cancer
TCGA-D8-A1JC-01	WT	-0.658093	Cancer
TCGA-EW-A1OW-01	WT	-0.541824	Cancer
TCGA-B6-A2IU-01	WT	-0.691705	Cancer
TCGA-C8-A137-01	AMP	-0.61413	Cancer
TCGA-C8-A1HN-01	WT	-0.479375	Cancer
TCGA-E2-A1L8-01	WT	-0.859201	Cancer
TCGA-A7-A26J-01	WT	-0.7913	Cancer
TCGA-BH-A0E7-01	WT	-0.711284	Cancer
TCGA-AQ-A54N-01	WT	-0.284479	Cancer
TCGA-D8-A73U-01	WT	-0.841594	Cancer
TCGA-D8-A27N-01	AMP	-0.638266	Cancer
TCGA-LL-A8F5-01	WT	-0.339009	Cancer
TCGA-C8-A8HP-01	AMP	-0.613059	Cancer
TCGA-BH-A6R8-01	WT	-0.390029	Cancer
TCGA-BH-A202-01	AMP	-1.01077	Cancer
TCGA-OL-A5RY-01	AMP	-0.855335	Cancer
TCGA-OL-A66I-01	WT	-0.468101	Cancer
TCGA-C8-A12V-01	WT	-0.266483	Cancer
TCGA-A7-A26E-01	WT	-0.772819	Cancer
TCGA-AO-A03N-01	WT	-0.836471	Cancer
TCGA-BH-A0HO-01	WT	-0.341492	Cancer
TCGA-AR-A1AN-01	WT	-0.703246	Cancer
TCGA-A8-A09X-01	WT	-0.16415	Cancer
TCGA-AR-A254-01	AMP	-1.02423	Cancer
TCGA-AC-A3HN-01	WT	-0.679667	Cancer
TCGA-BH-A0H7-01	WT	-1.0237	Cancer
TCGA-AC-A6IW-01	WT	-0.43117	Cancer
TCGA-OL-A6VO-01	WT	-0.310531	Cancer
TCGA-AC-A23E-01	WT	-0.506727	Cancer
TCGA-A2-A0CU-01	WT	-0.489235	Cancer
TCGA-A8-A09W-01	WT	-0.680337	Cancer
TCGA-B6-A0IM-01	WT	-0.474935	Cancer
TCGA-A2-A1FX-01	WT	-0.478996	Cancer
TCGA-BH-A1F0-01	WT	-0.333771	Cancer
TCGA-AC-A5EH-01	WT	-0.00100566	Cancer
TCGA-EW-A1PD-01	WT	-0.608183	Cancer
TCGA-D8-A1J8-01	WT	-0.234948	Cancer
TCGA-AR-A24N-01	WT	-0.793363	Cancer
TCGA-AQ-A1H3-01	WT	-0.865856	Cancer
TCGA-AR-A24K-01	WT	-0.762833	Cancer
TCGA-AR-A2LQ-01	WT	-0.696698	Cancer
TCGA-A2-A0EP-01	WT	-0.567861	Cancer
TCGA-BH-A0H3-01	WT	-0.482322	Cancer
TCGA-B6-A40C-01	WT	-0.553592	Cancer
TCGA-EW-A6SC-01	WT	-0.591149	Cancer
TCGA-E2-A1IF-01	WT	-0.635815	Cancer
TCGA-AO-A0JE-01	AMP	-0.741209	Cancer
TCGA-S3-AA11-01	WT	-0.642237	Cancer
TCGA-D8-A27I-01	WT	-0.588699	Cancer
TCGA-AC-A3W6-01	WT	-0.551751	Cancer
TCGA-A8-A07L-01	WT	-0.338518	Cancer
TCGA-A2-A0SV-01	WT	-0.605439	Cancer
TCGA-A1-A0SB-01	WT	-0.471056	Cancer
TCGA-A7-A5ZW-01	WT	-0.622567	Cancer
TCGA-A2-A0YF-01	WT	-0.62048	Cancer
TCGA-E9-A1NE-01	WT	-0.606575	Cancer
TCGA-BH-A0BR-01	WT	-0.190502	Cancer
TCGA-Z7-A8R6-01	WT	-0.420964	Cancer
TCGA-OL-A5D8-01	WT	-0.522008	Cancer
TCGA-B6-A0IJ-01	WT	-0.370963	Cancer
TCGA-PE-A5DD-01	WT	-0.503913	Cancer
TCGA-A2-A1FW-01	WT	-0.439593	Cancer
TCGA-AC-A2QJ-01	WT	-0.264251	Cancer
TCGA-A7-A13H-01	WT	-0.835152	Cancer
TCGA-E2-A1IO-01	WT	-0.651139	Cancer
TCGA-WT-AB44-01	WT	-0.62899	Cancer
TCGA-BH-A0BF-01	WT	-0.386442	Cancer
TCGA-AR-A5QN-01	WT	-0.663331	Cancer
TCGA-A2-A04V-01	WT	-0.55582	Cancer
TCGA-A1-A0SI-01	WT	-0.683857	Cancer
TCGA-E2-A14T-01	WT	-0.617978	Cancer
TCGA-E9-A295-01	WT	-0.749041	Cancer
TCGA-EW-A1P4-01	WT	-0.424229	Cancer
TCGA-BH-A0W3-01	WT	-0.530969	Cancer
TCGA-BH-A42U-01	WT	-0.716778	Cancer
TCGA-A8-A08G-01	WT	-0.486475	Cancer
TCGA-BH-A0BQ-01	WT	-0.579788	Cancer
TCGA-A1-A0SH-01	WT	-0.732932	Cancer
TCGA-B6-A401-01	WT	-0.889032	Cancer
TCGA-E2-A10E-01	WT	-0.677088	Cancer
TCGA-A7-A0CG-01	WT	-0.45212	Cancer
TCGA-A2-A0T1-01	AMP	-0.514756	Cancer
TCGA-A1-A0SG-01	WT	-0.701102	Cancer
TCGA-E2-A1BD-01	WT	-0.601387	Cancer
TCGA-E2-A14Z-01	WT	-0.56479	Cancer
TCGA-A2-A04R-01	WT	-0.374586	Cancer
TCGA-A7-A425-01	WT	-0.783906	Cancer
TCGA-E9-A1RF-01	WT	-0.409069	Cancer
TCGA-B6-A408-01	WT	-0.43489	Cancer
TCGA-AR-A1AL-01	WT	-0.781416	Cancer
TCGA-AN-A0AM-01	WT	-0.317734	Cancer
TCGA-D8-A1JU-01	WT	-0.40546	Cancer
TCGA-AR-A1AH-01	WT	-0.286408	Cancer
TCGA-BH-A1EN-01	AMP	-0.455549	Cancer
TCGA-E9-A3QA-01	WT	-0.46299	Cancer
TCGA-BH-A0EB-01	WT	-0.694763	Cancer
TCGA-BH-A1EY-01	WT	-0.696217	Cancer
TCGA-E2-A10B-01	WT	-0.663059	Cancer
TCGA-E2-A574-01	WT	-0.267491	Cancer
TCGA-D8-A1JB-01	WT	-0.816547	Cancer
TCGA-D8-A27P-01	WT	-0.79306	Cancer
TCGA-E9-A5FL-01	WT	-0.628679	Cancer
TCGA-LL-A5YM-01	WT	-0.543674	Cancer
TCGA-BH-A1FC-01	WT	-0.299934	Cancer
TCGA-XX-A89A-01	WT	-0.590675	Cancer
TCGA-A1-A0SQ-01	WT	-0.613307	Cancer
TCGA-A7-A26H-01	WT	-0.994091	Cancer
TCGA-AR-A24S-01	WT	-0.58317	Cancer
TCGA-E2-A15K-01	WT	-0.827196	Cancer
TCGA-AO-A12G-01	WT	-0.553012	Cancer
TCGA-BH-A0HA-01	WT	-0.476118	Cancer
TCGA-E2-A153-01	WT	-0.712605	Cancer
TCGA-AR-A24W-01	WT	-0.747551	Cancer
TCGA-D8-A1JJ-01	WT	-0.538682	Cancer
TCGA-E2-A158-01	WT	-0.42434	Cancer
TCGA-A8-A079-01	WT	-0.46206	Cancer
TCGA-BH-A204-01	AMP	-0.545932	Cancer
TCGA-AO-A03T-01	WT	-0.669514	Cancer
TCGA-A1-A0SP-01	WT	-0.445293	Cancer
TCGA-D8-A1XL-01	WT	-0.6286	Cancer
TCGA-A2-A4RX-01	WT	-0.577294	Cancer
TCGA-AR-A2LO-01	WT	-0.773306	Cancer
TCGA-EW-A1PA-01	WT	-0.487101	Cancer
TCGA-D8-A27H-01	WT	-0.505031	Cancer
TCGA-E9-A1NC-01	WT	-0.54271	Cancer
TCGA-A2-A3XS-01	WT	-0.322715	Cancer
TCGA-AO-A0J7-01	WT	-0.535607	Cancer
TCGA-D8-A1XY-01	WT	-0.801251	Cancer
TCGA-A2-A0CK-01	WT	-0.738492	Cancer
TCGA-AC-A8OR-01	WT	-0.414464	Cancer
TCGA-A2-A0YH-01	WT	-0.819542	Cancer
TCGA-EW-A3U0-01	WT	-0.448276	Cancer
TCGA-AQ-A7U7-01	WT	-0.746991	Cancer
TCGA-A7-A13F-01	WT	-0.726685	Cancer
TCGA-C8-A8HR-01	WT	-0.404862	Cancer
TCGA-D8-A1Y0-01	WT	-0.743315	Cancer
TCGA-AN-A0FN-01	WT	-0.327013	Cancer
TCGA-A8-A08J-01	AMP	-0.744042	Cancer
TCGA-EW-A1PF-01	WT	-0.669016	Cancer
TCGA-AO-A03L-01	WT	-0.783427	Cancer
TCGA-AN-A0FY-01	WT	-0.442073	Cancer
TCGA-AC-A7VC-01	WT	-0.114069	Cancer
TCGA-E9-A1R3-01	WT	-0.61499	Cancer
TCGA-E2-A1IN-01	WT	-0.671394	Cancer
TCGA-E2-A1LB-01	AMP	-0.36783	Cancer
TCGA-A2-A25E-01	WT	-0.542942	Cancer
TCGA-EW-A1IY-01	WT	-0.571053	Cancer
TCGA-B6-A0X4-01	WT	-0.234613	Cancer
TCGA-D8-A1XQ-01	WT	-0.406605	Cancer
TCGA-A2-A0CL-01	WT	-0.640117	Cancer
TCGA-C8-A27A-01	WT	-0.499562	Cancer
TCGA-E9-A249-01	WT	-0.770812	Cancer
TCGA-A2-A0ET-01	WT	-0.267813	Cancer
TCGA-A8-A07P-01	AMP	-0.916515	Cancer
TCGA-BH-A1F5-01	WT	-0.736796	Cancer
TCGA-A8-A08F-01	WT	-0.518081	Cancer
TCGA-AC-A5XU-01	WT	-0.171102	Cancer
TCGA-AN-A0XL-01	WT	-0.719677	Cancer
TCGA-E9-A1ND-01	WT	-0.412059	Cancer
TCGA-A8-A08R-01	AMP	-0.564634	Cancer
TCGA-GM-A2DC-01	WT	-0.437198	Cancer
TCGA-AN-A04C-01	AMP	-0.840148	Cancer
TCGA-A2-A0YT-01	WT	-0.6947	Cancer
TCGA-S3-AA10-01	WT	-0.519756	Cancer
TCGA-BH-A1EO-01	WT	-0.698167	Cancer
TCGA-E2-A107-01	WT	-0.915247	Cancer
TCGA-EW-A1J5-01	WT	-0.710195	Cancer
TCGA-C8-A131-01	WT	-0.132837	Cancer
TCGA-A2-A04W-01	AMP	0.00429354	Cancer
TCGA-AO-A0JG-01	WT	-0.560244	Cancer
TCGA-LD-A74U-01	WT	-0.784133	Cancer
TCGA-B6-A0I5-01	WT	-0.65132	Cancer
TCGA-BH-A0RX-01	WT	-0.432011	Cancer
TCGA-BH-A0DV-01	WT	-0.572752	Cancer
TCGA-GM-A2DO-01	WT	-0.949544	Cancer
TCGA-BH-A1ET-01	WT	-0.65066	Cancer
TCGA-A2-A3KC-01	WT	-0.858445	Cancer
TCGA-E2-A15J-01	WT	-0.774754	Cancer
TCGA-GM-A2DL-01	WT	-0.629921	Cancer
TCGA-C8-A27B-01	WT	-0.346483	Cancer
TCGA-AN-A0AS-01	WT	-0.586525	Cancer
TCGA-D8-A4Z1-01	WT	-0.919653	Cancer
TCGA-A8-A06R-01	WT	-0.310441	Cancer
TCGA-AO-A1KP-01	WT	-0.982876	Cancer
TCGA-C8-A12P-01	AMP	-0.368465	Cancer
TCGA-A1-A0SF-01	WT	-0.718031	Cancer
TCGA-E9-A1RC-01	WT	-0.896061	Cancer
TCGA-A2-A04N-01	WT	-0.740138	Cancer
TCGA-BH-A8FY-01	WT	-0.391897	Cancer
TCGA-A8-A09Z-01	WT	-0.588275	Cancer
TCGA-A8-A09V-01	WT	-0.645747	Cancer
TCGA-GM-A3NY-01	WT	-0.764487	Cancer
TCGA-BH-A5J0-01	WT	-0.50887	Cancer
TCGA-E9-A1NG-01	WT	-0.495487	Cancer
TCGA-BH-A18I-01	WT	-0.596838	Cancer
TCGA-AO-A0JC-01	WT	-0.338287	Cancer
TCGA-D8-A140-01	AMP	-0.509153	Cancer
TCGA-A2-A04T-01	WT	-0.525813	Cancer
TCGA-E9-A1RH-01	WT	0.143375	Cancer
TCGA-BH-A0H6-01	WT	-0.664199	Cancer
TCGA-GM-A2DH-01	WT	-0.629417	Cancer
TCGA-BH-A1ES-01	WT	-0.400378	Cancer
TCGA-OL-A5RW-01	WT	-0.46503	Cancer
TCGA-BH-A18M-01	WT	-0.516624	Cancer
TCGA-E2-A14R-01	WT	-0.361564	Cancer
TCGA-A8-A09M-01	WT	-0.625386	Cancer
TCGA-E9-A229-01	WT	-0.542087	Cancer
TCGA-A1-A0SN-01	AMP	-0.913446	Cancer
TCGA-BH-A0DD-01	AMP	-0.823568	Cancer
TCGA-AR-A2LM-01	WT	-0.883741	Cancer
TCGA-E2-A10C-01	WT	-0.605155	Cancer
TCGA-AR-A0TW-01	WT	-0.334638	Cancer
TCGA-EW-A1J1-01	WT	-0.327491	Cancer
TCGA-BH-A0H9-01	WT	-0.625697	Cancer
TCGA-BH-A0W5-01	WT	-0.809469	Cancer
TCGA-AQ-A0Y5-01	AMP	-0.701133	Cancer
TCGA-BH-A0HY-01	AMP	-1.04415	Cancer
TCGA-D8-A1XW-01	WT	-0.471611	Cancer
TCGA-AN-A0FL-01	WT	-0.229311	Cancer
TCGA-LL-A5YP-01	WT	-0.352167	Cancer
TCGA-AC-A2BK-01	WT	-0.274303	Cancer
TCGA-AC-A7VB-01	WT	-0.679027	Cancer
TCGA-E2-A1IG-01	AMP	-0.538213	Cancer
TCGA-AN-A0XR-01	WT	-0.547648	Cancer
TCGA-AO-A0J2-01	WT	-0.257499	Cancer
TCGA-BH-A1FE-01	WT	-0.655352	Cancer
TCGA-AC-A2FB-01	AMP	-1.09921	Cancer
TCGA-C8-A12L-01	AMP	-0.689358	Cancer
TCGA-3C-AALK-01	AMP	-0.934478	Cancer
TCGA-LD-A66U-01	WT	-0.711572	Cancer
TCGA-AO-A1KO-01	WT	-0.318275	Cancer
TCGA-AR-A0TP-01	WT	-0.428401	Cancer
TCGA-A8-A07I-01	AMP	-0.913266	Cancer
TCGA-A2-A0EY-01	AMP	-0.975621	Cancer
TCGA-EW-A6SB-01	WT	-0.403248	Cancer
TCGA-A8-A091-01	WT	-0.551889	Cancer
TCGA-D8-A1XT-01	AMP	-0.906679	Cancer
TCGA-AO-A0JL-01	AMP	-0.638308	Cancer
TCGA-PL-A8LY-01	WT	-0.575443	Cancer
TCGA-4H-AAAK-01	WT	-0.783662	Cancer
TCGA-E9-A22G-01	WT	-0.411955	Cancer
TCGA-D8-A1X8-01	WT	-0.48369	Cancer
TCGA-C8-A1HM-01	WT	-0.549197	Cancer
TCGA-BH-A0E1-01	WT	-0.555427	Cancer
TCGA-S3-A6ZG-01	WT	-0.699196	Cancer
TCGA-AO-A0J5-01	WT	-0.488873	Cancer
TCGA-A8-A08T-01	WT	-0.910272	Cancer
TCGA-AR-A1AW-01	WT	-0.795625	Cancer
TCGA-AO-A12A-01	WT	-0.535875	Cancer
TCGA-A2-A0CQ-01	WT	-0.698436	Cancer
TCGA-A2-A0YM-01	WT	-0.502811	Cancer
TCGA-E2-A1IU-01	WT	-0.613056	Cancer
TCGA-C8-A130-01	WT	-0.489289	Cancer
TCGA-E2-A1B4-01	WT	-0.782437	Cancer
TCGA-LL-A73Z-01	WT	-0.619031	Cancer
TCGA-LL-A6FR-01	WT	-0.517548	Cancer
TCGA-A8-A07E-01	WT	-0.49427	Cancer
TCGA-E9-A247-01	WT	-0.480014	Cancer
TCGA-BH-A18F-01	WT	-0.701005	Cancer
TCGA-B6-A1KI-01	WT	-0.723657	Cancer
TCGA-A2-A3XZ-01	AMP	-0.881271	Cancer
TCGA-A8-A07F-01	WT	-0.70048	Cancer
TCGA-AN-A0XV-01	WT	-0.656873	Cancer
TCGA-AC-A2FE-01	WT	-0.729644	Cancer
TCGA-A7-A4SB-01	WT	-0.67604	Cancer
TCGA-AN-A0XU-01	WT	-0.458297	Cancer
TCGA-A7-A6VV-01	WT	-0.641566	Cancer
TCGA-AO-A03P-01	WT	-0.330175	Cancer
TCGA-EW-A1P1-01	WT	-0.439166	Cancer
TCGA-LL-A442-01	WT	-0.265792	Cancer
TCGA-E2-A1LI-01	WT	-0.449817	Cancer
TCGA-OL-A66L-01	WT	-0.729897	Cancer
TCGA-B6-A0WS-01	WT	-0.630293	Cancer
TCGA-C8-A138-01	AMP	-0.872931	Cancer
TCGA-B6-A0X7-01	WT	-0.603234	Cancer
TCGA-A7-A426-01	WT	-0.943647	Cancer
TCGA-A7-A56D-01	WT	-0.831003	Cancer
TCGA-A8-A07B-01	AMP	-0.758316	Cancer
TCGA-A8-A086-01	WT	-0.623027	Cancer
TCGA-AR-A1AR-01	WT	-0.278597	Cancer
TCGA-BH-A1FU-01	AMP	-0.859004	Cancer
TCGA-E9-A1N6-01	AMP	-0.714023	Cancer
TCGA-B6-A0RI-01	WT	-0.488014	Cancer
TCGA-E2-A1B6-01	WT	-0.206109	Cancer
TCGA-E9-A1N4-01	WT	-0.612877	Cancer
TCGA-OL-A66O-01	WT	-0.580824	Cancer
TCGA-A7-A6VY-01	WT	-0.292399	Cancer
TCGA-GM-A2DA-01	AMP	-0.868496	Cancer
TCGA-B6-A0I1-01	WT	-0.391912	Cancer
TCGA-BH-A18T-01	WT	-0.496938	Cancer
TCGA-BH-A0BD-01	WT	-0.524192	Cancer
TCGA-OL-A5RU-01	WT	-0.718667	Cancer
TCGA-LQ-A4E4-01	WT	-0.703144	Cancer
TCGA-A7-A0DA-01	WT	-0.152486	Cancer
TCGA-A2-A25C-01	WT	-0.929451	Cancer
TCGA-GM-A4E0-01	WT	-0.580297	Cancer
TCGA-E2-A14V-01	AMP	-1.04556	Cancer
TCGA-E2-A105-01	WT	-0.394853	Cancer
TCGA-BH-A0HP-01	WT	-0.598024	Cancer
TCGA-E2-A1L7-01	WT	-0.126404	Cancer
TCGA-E9-A1N8-01	WT	-0.439554	Cancer
TCGA-A8-A085-01	WT	-0.483312	Cancer
TCGA-AR-A24Q-01	WT	-0.459299	Cancer
TCGA-A7-A0CE-01	WT	-0.265246	Cancer
TCGA-C8-A134-01	WT	-0.338596	Cancer
TCGA-C8-A12Y-01	WT	-0.495693	Cancer
TCGA-AC-A2BM-01	WT	-0.385161	Cancer
TCGA-A2-A0EU-01	WT	-0.752044	Cancer
TCGA-E2-A15G-01	WT	-0.50335	Cancer
TCGA-C8-A12U-01	WT	-0.519174	Cancer
TCGA-B6-A0WT-01	WT	-0.535959	Cancer
TCGA-S3-AA12-01	WT	-0.502226	Cancer
TCGA-AR-A1AY-01	WT	-0.404161	Cancer
TCGA-D8-A27M-01	WT	-0.554284	Cancer
TCGA-A8-A081-01	WT	-1.07179	Cancer
TCGA-AO-A03O-01	WT	-0.602796	Cancer
TCGA-PL-A8LZ-01	WT	-0.193862	Cancer
TCGA-D8-A1JS-01	WT	-0.403092	Cancer
TCGA-E2-A15H-01	AMP	-1.01439	Cancer
TCGA-A8-A093-01	WT	-0.838589	Cancer
TCGA-BH-A18S-01	WT	-0.423859	Cancer
TCGA-AC-A23G-01	WT	-0.368299	Cancer
TCGA-EW-A1J2-01	WT	-0.811781	Cancer
TCGA-A2-A0ST-01	WT	-0.373317	Cancer
TCGA-AR-A24Z-01	WT	-0.504168	Cancer
TCGA-GI-A2C9-01	WT	-0.403804	Cancer
TCGA-D8-A145-01	WT	-0.325843	Cancer
TCGA-BH-A42V-01	WT	-0.543496	Cancer
TCGA-D8-A1XB-01	WT	-0.6708	Cancer
TCGA-A2-A0YL-01	WT	-0.609581	Cancer
TCGA-A7-A5ZX-01	WT	-0.933419	Cancer
TCGA-EW-A1P7-01	WT	-0.436557	Cancer
TCGA-AR-A5QQ-01	WT	-0.585708	Cancer
TCGA-S3-AA15-01	WT	-0.278501	Cancer
TCGA-A2-A0EW-01	WT	-0.494096	Cancer
TCGA-BH-A0DG-01	WT	-0.711676	Cancer
TCGA-EW-A1P3-01	WT	-0.684648	Cancer
TCGA-BH-A1FD-01	WT	-0.558606	Cancer
TCGA-EW-A424-01	WT	-0.808997	Cancer
TCGA-E2-A2P5-01	WT	-0.562644	Cancer
TCGA-E2-A1B1-01	AMP	-0.706821	Cancer
TCGA-A7-A0CD-01	AMP	-0.670633	Cancer
TCGA-A2-A0ES-01	WT	-0.74123	Cancer
TCGA-EW-A1P8-01	WT	-0.255167	Cancer
TCGA-AR-A0U4-01	WT	-0.393111	Cancer
TCGA-D8-A1XD-01	WT	-0.429569	Cancer
TCGA-A8-A08C-01	WT	-0.729143	Cancer
TCGA-LL-A7T0-01	WT	-0.61767	Cancer
TCGA-BH-A0DQ-01	WT	-0.626504	Cancer
TCGA-A7-A13D-01	AMP	-0.595372	Cancer
TCGA-EW-A1OZ-01	AMP	-0.997237	Cancer
TCGA-E2-A10F-01	WT	-0.642768	Cancer
TCGA-A7-A4SD-01	WT	-0.43712	Cancer
TCGA-E2-A1B5-01	WT	-0.311847	Cancer
TCGA-BH-A0DE-01	WT	-0.703098	Cancer
TCGA-AO-A0JM-01	AMP	-0.846102	Cancer
TCGA-E2-A14P-01	AMP	-0.787273	Cancer
TCGA-E9-A227-01	WT	-0.613512	Cancer
TCGA-OL-A5D7-01	WT	-0.288804	Cancer
TCGA-AR-A2LH-01	WT	-0.624377	Cancer
TCGA-A8-A07O-01	WT	-0.509576	Cancer
TCGA-A2-A0D3-01	WT	-0.797417	Cancer
TCGA-C8-A1HG-01	WT	-0.391356	Cancer
TCGA-AO-A0JA-01	WT	-0.824438	Cancer
TCGA-AR-A0TX-01	AMP	-0.618288	Cancer
TCGA-B6-A0IE-01	WT	-0.560313	Cancer
TCGA-E9-A1QZ-01	WT	-0.564634	Cancer
TCGA-B6-A0RU-01	WT	-0.357773	Cancer
TCGA-OL-A66J-01	WT	-0.646722	Cancer
TCGA-AC-A2FG-01	WT	-0.75696	Cancer
TCGA-D8-A1JI-01	WT	-0.227233	Cancer
TCGA-GM-A2D9-01	WT	-0.608061	Cancer
TCGA-OL-A5RX-01	WT	-0.835073	Cancer
TCGA-EW-A1OY-01	WT	-0.498051	Cancer
TCGA-AR-A5QM-01	WT	-0.57053	Cancer
TCGA-BH-A0BA-01	WT	-0.686484	Cancer
TCGA-C8-A26Z-01	WT	-0.664865	Cancer
TCGA-XX-A899-01	WT	-0.710482	Cancer
TCGA-A8-A06O-01	WT	-0.89616	Cancer
TCGA-D8-A1JM-01	WT	-0.335209	Cancer
TCGA-BH-A0EI-01	WT	-0.253065	Cancer
TCGA-C8-A1HO-01	WT	-0.0865822	Cancer
TCGA-E9-A228-01	AMP	-0.613668	Cancer
TCGA-E9-A1RA-01	WT	-0.565193	Cancer
TCGA-OL-A6VR-01	WT	-1.06224	Cancer
TCGA-EW-A1OV-01	WT	-0.486153	Cancer
TCGA-A2-A04U-01	WT	-0.375548	Cancer
TCGA-D8-A1JF-01	WT	-0.222942	Cancer
TCGA-OL-A6VQ-01	WT	-0.907494	Cancer
TCGA-C8-A273-01	WT	-0.433867	Cancer
TCGA-C8-A132-01	AMP	-0.870261	Cancer
TCGA-S3-AA0Z-01	WT	-0.490115	Cancer
TCGA-BH-A0EE-01	AMP	-0.402461	Cancer
TCGA-B6-A0RQ-01	WT	-0.645402	Cancer
TCGA-OL-A66N-01	WT	-0.932274	Cancer
TCGA-A7-A4SE-01	WT	-0.402048	Cancer
TCGA-D8-A27W-01	WT	-0.710447	Cancer
TCGA-AR-A2LJ-01	AMP	-0.976015	Cancer
TCGA-A8-A075-01	WT	-0.825462	Cancer
TCGA-A2-A1G6-01	WT	-0.494069	Cancer
TCGA-A1-A0SD-01	WT	-0.71663	Cancer
TCGA-C8-A12T-01	AMP	-0.510019	Cancer
TCGA-A2-A3Y0-01	WT	-0.543244	Cancer
TCGA-AC-A3YI-01	WT	-0.752625	Cancer
TCGA-E2-A570-01	WT	-0.71151	Cancer
TCGA-EW-A6SD-01	AMP	-0.812718	Cancer
TCGA-E2-A14W-01	WT	-0.466516	Cancer
TCGA-AR-A256-01	WT	-0.377445	Cancer
TCGA-A2-A0T3-01	WT	-0.489856	Cancer
TCGA-AR-A1AO-01	WT	-0.568498	Cancer
TCGA-AN-A0FV-01	AMP	-0.925127	Cancer
TCGA-EW-A1J3-01	AMP	-1.04943	Cancer
TCGA-BH-A208-01	WT	-0.156718	Cancer
TCGA-BH-A1F6-01	WT	-0.368031	Cancer
TCGA-AR-A24X-01	WT	-0.728875	Cancer
TCGA-B6-A0IO-01	WT	-0.483274	Cancer
TCGA-E2-A1IE-01	WT	-0.517515	Cancer
TCGA-AN-A0AJ-01	WT	-0.504996	Cancer
TCGA-AO-A128-01	WT	-0.323259	Cancer
TCGA-AR-A24T-01	WT	-0.819158	Cancer
TCGA-BH-A1F2-01	AMP	-0.930186	Cancer
TCGA-D8-A1J9-01	AMP	-0.878919	Cancer
TCGA-E2-A150-01	WT	-0.365966	Cancer
TCGA-AR-A251-01	WT	-0.512214	Cancer
TCGA-D8-A1JE-01	WT	-0.71762	Cancer
TCGA-C8-A274-01	WT	-0.917496	Cancer
TCGA-BH-A5IZ-01	WT	-0.454362	Cancer
TCGA-A8-A076-01	AMP	-1.02337	Cancer
TCGA-E2-A14Y-01	AMP	-1.08352	Cancer
TCGA-B6-A40B-01	WT	-0.67435	Cancer
TCGA-BH-A0E9-01	WT	-0.79919	Cancer
TCGA-E9-A1NH-01	WT	-0.662964	Cancer
TCGA-EW-A2FW-01	WT	-0.488319	Cancer
TCGA-A7-A3IY-01	WT	-0.316406	Cancer
TCGA-AO-A0J8-01	WT	-0.543611	Cancer
TCGA-A2-A4S0-01	WT	-0.319536	Cancer
TCGA-MS-A51U-01	WT	-0.882301	Cancer
TCGA-A7-A3IZ-01	WT	-0.297693	Cancer
TCGA-A2-A0D2-01	WT	-0.321587	Cancer
TCGA-A2-A1G0-01	WT	-0.633225	Cancer
TCGA-AR-A0U3-01	WT	-0.655939	Cancer
TCGA-D8-A1XZ-01	WT	-0.245652	Cancer
TCGA-A2-A0SW-01	WT	-0.596919	Cancer
TCGA-OL-A5DA-01	WT	-0.842087	Cancer
TCGA-A7-A5ZV-01	WT	-0.394361	Cancer
TCGA-LL-A50Y-01	WT	-0.527916	Cancer
TCGA-C8-A3M7-01	WT	-0.627721	Cancer
TCGA-A2-A0EO-01	WT	-0.501293	Cancer
TCGA-AR-A1AK-01	WT	-0.76899	Cancer
TCGA-AC-A2QH-01	WT	-0.210463	Cancer
TCGA-A8-A08P-01	AMP	-0.863836	Cancer
TCGA-B6-A0IP-01	WT	-0.536074	Cancer
TCGA-A8-A0A2-01	WT	-0.712032	Cancer
TCGA-B6-A1KC-01	WT	-0.333042	Cancer
TCGA-A2-A1FV-01	WT	-0.463733	Cancer
TCGA-D8-A1JT-01	WT	-0.539916	Cancer
TCGA-E9-A1R4-01	WT	-0.643872	Cancer
TCGA-BH-A0GY-01	WT	-0.677108	Cancer
TCGA-E2-A56Z-01	WT	-0.47616	Cancer
TCGA-A7-A13E-01	WT	-0.703475	Cancer
TCGA-A2-A0CP-01	WT	-0.723987	Cancer
TCGA-A2-A0CX-01	AMP	-0.737936	Cancer
TCGA-BH-A1FM-01	WT	-0.19821	Cancer
TCGA-A1-A0SM-01	AMP	-0.863836	Cancer
TCGA-AQ-A04H-01	AMP	-0.713207	Cancer
TCGA-LL-A6FP-01	WT	-0.600067	Cancer
TCGA-A2-A0T5-01	WT	-0.619025	Cancer
TCGA-A7-A4SF-01	AMP	-1.01711	Cancer
TCGA-B6-A402-01	WT	-0.448185	Cancer
TCGA-A2-A25B-01	WT	-0.522129	Cancer
TCGA-A2-A3XW-01	WT	-0.752934	Cancer
TCGA-E2-A14N-01	WT	-0.257046	Cancer
TCGA-AN-A049-01	AMP	-0.808407	Cancer
TCGA-HN-A2NL-01	WT	-0.25596	Cancer
TCGA-BH-A0GZ-01	WT	-0.547732	Cancer
TCGA-BH-A0DP-01	WT	-0.685051	Cancer
TCGA-E9-A1RG-01	WT	-0.512932	Cancer
TCGA-B6-A0IH-01	WT	-0.59445	Cancer
TCGA-5L-AAT1-01	WT	-0.781443	Cancer
TCGA-A8-A06N-01	AMP	-0.487431	Cancer
TCGA-D8-A27K-01	WT	-0.931063	Cancer
TCGA-BH-A0HX-01	WT	-0.568983	Cancer
TCGA-BH-A8G0-01	WT	-0.811248	Cancer
TCGA-AO-A12H-01	WT	-0.361175	Cancer
TCGA-A2-A0T6-01	WT	-0.50057	Cancer
TCGA-E2-A15I-01	WT	-0.796722	Cancer
TCGA-LL-A5YL-01	WT	-0.959244	Cancer
TCGA-E2-A9RU-01	WT	-0.433651	Cancer
TCGA-C8-A26X-01	AMP	0.492602	Cancer
TCGA-D8-A147-01	WT	-0.602586	Cancer
TCGA-AN-A0FD-01	WT	-0.430541	Cancer
TCGA-AN-A0AK-01	WT	-0.647934	Cancer
TCGA-AO-A1KS-01	WT	-0.689733	Cancer
TCGA-AR-A24U-01	AMP	-0.883771	Cancer
TCGA-C8-A1HI-01	WT	-0.593131	Cancer
TCGA-EW-A6SA-01	WT	-0.498824	Cancer
TCGA-BH-A0C3-01	WT	-0.281331	Cancer
TCGA-AC-A62Y-01	WT	-0.392866	Cancer
TCGA-D8-A1X9-01	WT	-0.424234	Cancer
TCGA-D8-A1JD-01	WT	-0.636296	Cancer
TCGA-E9-A1RD-01	WT	-0.488987	Cancer
TCGA-E2-A15R-01	WT	-0.439068	Cancer
TCGA-E9-A1N3-01	WT	-0.289196	Cancer
TCGA-PL-A8LV-01	WT	-0.491982	Cancer
TCGA-GM-A3XL-01	WT	-0.324203	Cancer
TCGA-A2-A0T2-01	WT	-0.359042	Cancer
TCGA-BH-A18N-01	WT	-0.444345	Cancer
TCGA-B6-A0RO-01	WT	-0.604738	Cancer
TCGA-D8-A27R-01	WT	-0.748593	Cancer
TCGA-AO-A0J9-01	WT	-0.392732	Cancer
TCGA-E9-A1NA-01	WT	-0.373385	Cancer
TCGA-E2-A1IJ-01	WT	-0.739247	Cancer
TCGA-BH-A209-01	WT	-0.249802	Cancer
TCGA-E2-A1AZ-01	WT	-0.291932	Cancer
TCGA-AN-A0FK-01	WT	-0.687927	Cancer
TCGA-A2-A0YI-01	WT	-0.58362	Cancer
TCGA-D8-A1XO-01	WT	-0.702209	Cancer
TCGA-AR-A0TT-01	WT	-0.327696	Cancer
TCGA-A8-A0A4-01	WT	-0.533902	Cancer
TCGA-E2-A576-01	WT	-0.798982	Cancer
TCGA-AC-A8OS-01	WT	-0.772164	Cancer
TCGA-D8-A1X7-01	WT	-0.686228	Cancer
TCGA-AC-A2FM-01	WT	-0.815275	Cancer
TCGA-E9-A1NF-01	WT	-0.334697	Cancer
TCGA-EW-A1PG-01	WT	-0.450447	Cancer
TCGA-E2-A1LA-01	WT	-0.379972	Cancer
TCGA-A2-A0T4-01	WT	-0.688866	Cancer
TCGA-A8-A07Z-01	WT	-0.216531	Cancer
TCGA-BH-A0AZ-01	WT	-0.593025	Cancer
TCGA-AN-A0FT-01	AMP	-1.18696	Cancer
TCGA-BH-A0DS-01	WT	-0.988896	Cancer
TCGA-E9-A1R5-01	WT	-0.928753	Cancer
TCGA-E9-A243-01	WT	-0.454774	Cancer
TCGA-A2-A25D-01	WT	-0.595974	Cancer
TCGA-E2-A159-01	WT	-0.480453	Cancer
TCGA-A8-A0A7-01	AMP	-0.41607	Cancer
TCGA-B6-A0X5-01	WT	-0.706693	Cancer
TCGA-B6-A0RE-01	WT	-0.389118	Cancer
TCGA-EW-A1IX-01	WT	-0.635498	Cancer
TCGA-JL-A3YX-01	WT	-0.607205	Cancer
TCGA-AC-A3QP-01	WT	-0.588434	Cancer
TCGA-EW-A1PH-01	WT	-0.593241	Cancer
TCGA-E9-A1R7-01	WT	-0.697568	Cancer
TCGA-BH-A0DH-01	WT	-0.733513	Cancer
TCGA-AR-A0TY-01	WT	-0.456769	Cancer
TCGA-D8-A3Z6-01	WT	-0.79054	Cancer
TCGA-E2-A155-01	WT	-0.612605	Cancer
TCGA-B6-A0X1-01	WT	-0.533666	Cancer
TCGA-A8-A07U-01	WT	-0.382318	Cancer
TCGA-GM-A2DM-01	WT	-0.320094	Cancer
TCGA-S3-A6ZH-01	WT	-0.786834	Cancer
TCGA-A2-A3XU-01	WT	-0.453157	Cancer
TCGA-BH-A0WA-01	WT	-0.3592	Cancer
TCGA-A7-A4SA-01	WT	-0.471404	Cancer
TCGA-GM-A5PV-01	WT	-0.824236	Cancer
TCGA-BH-A0AV-01	WT	-0.413358	Cancer
TCGA-A2-A0D0-01	WT	-0.329046	Cancer
TCGA-A8-A08S-01	AMP	-0.986808	Cancer
TCGA-EW-A2FR-01	AMP	-0.609963	Cancer
TCGA-C8-A133-01	WT	-0.204437	Cancer
TCGA-A2-A3XY-01	WT	-0.436455	Cancer
TCGA-EW-A3E8-01	WT	-0.742678	Cancer
TCGA-A2-A0SU-01	WT	-0.741023	Cancer
TCGA-AQ-A04L-01	WT	0.0610115	Cancer
TCGA-C8-A1HE-01	WT	-0.476438	Cancer
TCGA-AO-A0JI-01	WT	-0.87081	Cancer
TCGA-B6-A0RM-01	WT	-0.827955	Cancer
TCGA-BH-A0E0-01	WT	-0.31596	Cancer
TCGA-A2-A0YE-01	WT	-0.440778	Cancer
TCGA-E2-A3DX-01	WT	-0.843957	Cancer
TCGA-5L-AAT0-01	WT	-0.720294	Cancer
TCGA-BH-A0BL-01	WT	-0.471358	Cancer
TCGA-D8-A3Z5-01	WT	-1.02613	Cancer
TCGA-GM-A2DN-01	WT	-0.548755	Cancer
TCGA-BH-A0BP-01	WT	-0.569658	Cancer
TCGA-BH-A0BO-01	WT	-0.489016	Cancer
TCGA-LL-A6FQ-01	WT	-0.709428	Cancer
TCGA-E9-A248-01	WT	-0.25558	Cancer
TCGA-A7-A26I-01	WT	-0.6969	Cancer
TCGA-C8-A12Q-01	AMP	-0.553709	Cancer
TCGA-BH-A0HU-01	WT	-0.721633	Cancer
TCGA-B6-A0WX-01	WT	-0.46928	Cancer
TCGA-D8-A1Y2-01	WT	-0.527026	Cancer
TCGA-A2-A0CR-01	WT	-0.785678	Cancer
TCGA-AN-A0AR-01	WT	-0.283962	Cancer
TCGA-D8-A146-01	WT	-0.666397	Cancer
TCGA-A8-A06P-01	WT	-0.661471	Cancer
TCGA-AC-A62X-01	WT	-0.409681	Cancer
TCGA-AC-A2FO-01	WT	-0.713537	Cancer
TCGA-B6-A3ZX-01	WT	-0.24866	Cancer
TCGA-EW-A1PB-01	WT	-0.405832	Cancer
TCGA-D8-A142-01	WT	-0.454703	Cancer
TCGA-LD-A9QF-01	AMP	-0.691147	Cancer
TCGA-V7-A7HQ-01	WT	-0.862716	Cancer
TCGA-E9-A5UP-01	AMP	-0.684382	Cancer
TCGA-BH-A0DX-01	WT	-0.64756	Cancer
TCGA-EW-A1J6-01	WT	-0.267307	Cancer
TCGA-E9-A22B-01	WT	-0.56873	Cancer
TCGA-OL-A5RV-01	WT	-0.734699	Cancer
TCGA-E2-A1BC-01	WT	-0.962003	Cancer
TCGA-BH-A0W7-01	WT	-0.65441	Cancer
TCGA-E2-A15C-01	WT	-0.756635	Cancer
TCGA-E2-A1IK-01	WT	-0.268657	Cancer
TCGA-E9-A5FK-01	WT	-0.817823	Cancer
TCGA-BH-A0HW-01	AMP	-0.260971	Cancer
TCGA-GM-A3NW-01	WT	-0.686081	Cancer
TCGA-D8-A1XU-01	WT	-0.651475	Cancer
TCGA-PL-A8LX-01	WT	-0.247751	Cancer
TCGA-GI-A2C8-01	WT	-0.472001	Cancer
TCGA-B6-A0IN-01	WT	-0.867172	Cancer
TCGA-A8-A097-01	AMP	-0.74977	Cancer
TCGA-E9-A22E-01	WT	-0.425017	Cancer
TCGA-A2-A04X-01	AMP	-1.07144	Cancer
TCGA-LL-A441-01	WT	-0.192686	Cancer
TCGA-AC-A3BB-01	WT	-0.653798	Cancer
TCGA-A8-A094-01	WT	-0.61352	Cancer
TCGA-C8-A12Z-01	AMP	-0.848411	Cancer
TCGA-D8-A1XF-01	WT	-0.639255	Cancer
TCGA-AO-A0JD-01	WT	-0.586321	Cancer
TCGA-A8-A082-01	WT	-0.521256	Cancer
TCGA-3C-AALJ-01	AMP	-0.731576	Cancer
TCGA-LL-A440-01	WT	-0.676204	Cancer
TCGA-AR-A2LK-01	WT	-0.626924	Cancer
TCGA-A8-A07G-01	WT	-0.637214	Cancer
TCGA-BH-A0DI-01	WT	-0.593986	Cancer
TCGA-BH-A0B7-01	AMP	-0.690668	Cancer
TCGA-A2-A0EX-01	WT	-0.512314	Cancer
TCGA-D8-A1XR-01	WT	-0.603432	Cancer
TCGA-AR-A0TQ-01	AMP	-0.958135	Cancer
TCGA-BH-A18P-01	WT	-0.8069	Cancer
TCGA-BH-A0B3-01	WT	-0.460366	Cancer
TCGA-E2-A15O-01	WT	-0.609691	Cancer
TCGA-OL-A97C-01	WT	-0.422407	Cancer
TCGA-BH-A18G-01	WT	-0.469342	Cancer
TCGA-B6-A0IA-01	WT	-0.392571	Cancer
TCGA-A8-A090-01	WT	-0.443187	Cancer
TCGA-5T-A9QA-01	WT	-0.796453	Cancer
TCGA-AN-A0XT-01	WT	-0.785944	Cancer
TCGA-AO-A0J4-01	WT	-0.514416	Cancer
TCGA-A2-A0YK-01	WT	-0.715699	Cancer
TCGA-A8-A09K-01	WT	-0.337463	Cancer
GTEX.1117F.2826.SM.5GZXL	WT	-0.254539	Normal
GTEX.111YS.1926.SM.5GICC	WT	-0.491267	Normal
GTEX.1122O.1226.SM.5H113	WT	-0.244551	Normal
GTEX.117XS.1926.SM.5GICO	WT	-0.0909004	Normal
GTEX.117YX.1426.SM.5H12H	WT	-0.0934664	Normal
GTEX.1192X.2326.SM.5987X	WT	-0.284517	Normal
GTEX.11DXW.0626.SM.5N9ER	WT	-0.530727	Normal
GTEX.11DXY.2326.SM.5GICW	WT	-0.0931687	Normal
GTEX.11DXZ.1926.SM.5GZZL	WT	-0.0923398	Normal
GTEX.11DZ1.0326.SM.5N9BN	WT	-0.111296	Normal
GTEX.11EI6.0626.SM.5985T	WT	-0.35381	Normal
GTEX.11EM3.1326.SM.5N9C6	WT	-0.377784	Normal
GTEX.11EMC.2026.SM.5A5JV	WT	-0.799589	Normal
GTEX.11EQ9.1826.SM.5Q5AJ	WT	-0.205601	Normal
GTEX.11GS4.2126.SM.5A5KR	WT	-0.431755	Normal
GTEX.11GSO.1926.SM.5A5K3	WT	-0.125454	Normal
GTEX.11GSP.0926.SM.9WYSG	WT	-0.316864	Normal
GTEX.11I78.2226.SM.5PNYA	WT	-0.287608	Normal
GTEX.11LCK.2426.SM.5HL5F	WT	-0.220295	Normal
GTEX.11NSD.0926.SM.5N9DR	WT	-0.200674	Normal
GTEX.11NV4.2026.SM.5N9DG	WT	-0.174531	Normal
GTEX.11O72.2126.SM.5N9FO	WT	-0.130325	Normal
GTEX.11OF3.1926.SM.59889	WT	-0.120369	Normal
GTEX.11ONC.2126.SM.5HL6E	WT	-0.176297	Normal
GTEX.11P7K.0726.SM.5EGKX	WT	-0.445276	Normal
GTEX.11P81.1926.SM.5BC53	WT	-0.397748	Normal
GTEX.11P82.1326.SM.5HL62	WT	0.051819	Normal
GTEX.11PRG.0826.SM.5EQ6A	WT	-0.760159	Normal
GTEX.11TT1.2126.SM.5GU5Y	WT	-0.216099	Normal
GTEX.11TUW.1826.SM.5BC5D	WT	0.0175466	Normal
GTEX.11WQC.1726.SM.5GU4W	WT	-0.512889	Normal
GTEX.11WQK.2426.SM.5GU5C	WT	-0.051307	Normal
GTEX.11ZTT.2326.SM.5EQLG	WT	0.0252034	Normal
GTEX.11ZUS.0826.SM.5FQUY	WT	-0.140686	Normal
GTEX.1211K.1926.SM.5EQLB	WT	-0.215972	Normal
GTEX.1269C.2426.SM.5FQSN	WT	-0.665953	Normal
GTEX.12BJ1.1826.SM.5HL9N	WT	-0.0101453	Normal
GTEX.12KS4.0126.SM.5Q5A5	WT	-0.0784245	Normal
GTEX.12WSK.2226.SM.5GCO5	WT	-0.223381	Normal
GTEX.12WSM.1726.SM.5BC6J	WT	-0.123635	Normal
GTEX.12WSN.1326.SM.5GCNT	WT	-0.122158	Normal
GTEX.12ZZX.1126.SM.5EGKB	WT	-0.673736	Normal
GTEX.13113.5013.SM.7SB7G	WT	-0.313019	Normal
GTEX.1313W.0826.SM.5EQ4T	WT	-0.132202	Normal
GTEX.1314G.1226.SM.5BC6D	WT	-0.235808	Normal
GTEX.131XW.0726.SM.5EGK3	WT	-0.612863	Normal
GTEX.131YS.0626.SM.5EGKL	WT	-0.666815	Normal
GTEX.132AR.0826.SM.5EGK6	WT	-0.0475417	Normal
GTEX.132NY.0826.SM.5K7Y7	WT	-0.216188	Normal
GTEX.132Q8.1426.SM.5EGK7	WT	-0.254871	Normal
GTEX.133LE.1726.SM.5K7VQ	WT	-0.349336	Normal
GTEX.1399U.1826.SM.5PNZ1	WT	-0.365052	Normal
GTEX.139T6.1626.SM.5PNYZ	WT	-0.0391998	Normal
GTEX.139T8.0826.SM.5L3DE	WT	-0.649539	Normal
GTEX.139TU.0626.SM.5KM3X	WT	-0.198238	Normal
GTEX.13CF2.2026.SM.5K7VI	WT	-0.793551	Normal
GTEX.13CF3.2126.SM.5IFJP	WT	0.064657	Normal
GTEX.13D11.1026.SM.5IJFB	WT	-0.346575	Normal
GTEX.13FHO.0826.SM.5L3E8	WT	-0.305997	Normal
GTEX.13FTW.1426.SM.5LZWZ	WT	-0.0982316	Normal
GTEX.13FTX.1126.SM.5N9EN	WT	-0.0326114	Normal
GTEX.13FTY.2226.SM.5J1ND	WT	-0.723479	Normal
GTEX.13N11.1726.SM.5J1OJ	WT	-0.529952	Normal
GTEX.13N1W.0626.SM.5MR4U	WT	0.019875	Normal
GTEX.13NZ8.0126.SM.5IJCT	WT	-0.320353	Normal
GTEX.13NZ9.1026.SM.5MR5K	WT	-0.455326	Normal
GTEX.13NZB.2126.SM.5MR4Y	WT	-0.372321	Normal
GTEX.13O3O.0826.SM.5K7WE	WT	-0.134238	Normal
GTEX.13O3P.0826.SM.5L3DH	WT	-0.467191	Normal
GTEX.13O3Q.2226.SM.5KM4O	WT	-0.0986653	Normal
GTEX.13O61.1826.SM.5KM4I	WT	-0.0293302	Normal
GTEX.13OW5.2226.SM.5L3HC	WT	-0.352279	Normal
GTEX.13OW8.0226.SM.5K7UP	WT	-0.348977	Normal
GTEX.13PL6.2926.SM.5L3I2	WT	-0.682072	Normal
GTEX.13PVQ.1026.SM.5KM3M	WT	0.0712489	Normal
GTEX.13PVR.2226.SM.7DHKP	WT	-0.270734	Normal
GTEX.13QIC.2326.SM.5LU5N	WT	-0.527149	Normal
GTEX.13QJ3.0826.SM.7DHKK	WT	-0.201554	Normal
GTEX.13S86.1226.SM.5S2OA	WT	-0.139093	Normal
GTEX.13SLW.2526.SM.62LDQ	WT	-0.408722	Normal
GTEX.13SLX.2326.SM.5ZZWE	WT	-0.767793	Normal
GTEX.13VXU.2826.SM.664MA	WT	-0.169887	Normal
GTEX.13W3W.1226.SM.5LU4H	WT	-0.408649	Normal
GTEX.13W46.0826.SM.5LU3H	WT	-0.105491	Normal
GTEX.144GL.2026.SM.5LU3O	WT	-0.186104	Normal
GTEX.144GM.0926.SM.5O994	WT	0.0205446	Normal
GTEX.145LT.0726.SM.5S2VM	WT	-0.425666	Normal
GTEX.145ME.1526.SM.5Q5F2	WT	-0.0456179	Normal
GTEX.145MF.2226.SM.7EPIR	WT	-0.26441	Normal
GTEX.145MN.1926.SM.5SIAI	WT	-0.207133	Normal
GTEX.145MO.0826.SM.5NQBL	WT	-0.12895	Normal
GTEX.146FH.0826.SM.5SI8T	WT	-0.262336	Normal
GTEX.14753.2426.SM.5LU8U	WT	-0.0548725	Normal
GTEX.147F4.2826.SM.5NQBN	WT	-0.41789	Normal
GTEX.14A5I.0726.SM.5TDEB	WT	-0.513779	Normal
GTEX.14ABY.2126.SM.5QGQZ	WT	-0.515647	Normal
GTEX.14AS3.1626.SM.5S2OY	WT	-0.546895	Normal
GTEX.14B4R.1226.SM.5TDDT	WT	-0.0701597	Normal
GTEX.14BMU.1626.SM.5TDE7	WT	-0.309428	Normal
GTEX.14BMV.0626.SM.793AU	WT	-0.163955	Normal
GTEX.14DAR.1326.SM.7DUEG	WT	0.00279807	Normal
GTEX.14E6C.1326.SM.62LEQ	WT	-0.0329695	Normal
GTEX.14E6E.1326.SM.5S2NR	WT	0.00982238	Normal
GTEX.14E7W.0826.SM.62LEJ	WT	-0.14902	Normal
GTEX.14H4A.2526.SM.5YYAY	WT	-0.40767	Normal
GTEX.14ICK.2426.SM.6EU27	WT	-0.369308	Normal
GTEX.14LLW.0626.SM.62LFC	WT	-0.573303	Normal
GTEX.14PHY.1926.SM.5YY95	WT	-0.429435	Normal
GTEX.14PJ4.2126.SM.6ETZJ	WT	-0.00550338	Normal
GTEX.14PJO.0726.SM.69LO8	WT	-0.190843	Normal
GTEX.14PKU.0426.SM.6EU1P	WT	-0.17657	Normal
GTEX.14PN4.0626.SM.62LFP	WT	-0.266167	Normal
GTEX.15EOM.5019.SM.793DK	WT	-0.168049	Normal
GTEX.15ER7.1626.SM.6PAMZ	WT	-0.563676	Normal
GTEX.15ETS.0626.SM.7KUMX	WT	-0.434473	Normal
GTEX.15FZZ.0726.SM.7KUFZ	WT	-0.54664	Normal
GTEX.15G19.2126.SM.6M48J	WT	-0.175611	Normal
GTEX.15RJE.2626.SM.7KFT1	WT	-0.150556	Normal
GTEX.15SHW.1326.SM.6PAL8	WT	-0.312919	Normal
GTEX.15UF6.0126.SM.6PAMB	WT	-0.36772	Normal
GTEX.15UF7.0726.SM.6M46D	WT	-0.113879	Normal
GTEX.169BO.1126.SM.7MGWN	WT	-0.162296	Normal
GTEX.16BQI.1026.SM.7KUEA	WT	-0.116563	Normal
GTEX.16NGA.0826.SM.718AF	WT	-0.451533	Normal
GTEX.16YQH.2826.SM.6PAMY	WT	-0.122158	Normal
GTEX.17EUY.1926.SM.7DUF6	WT	-0.441213	Normal
GTEX.17EVP.0226.SM.79OND	WT	-0.35285	Normal
GTEX.17EVQ.0426.SM.7LG57	WT	-0.175056	Normal
GTEX.17F96.2426.SM.7IGLN	WT	-0.199856	Normal
GTEX.17F97.2526.SM.7EWDV	WT	-0.118402	Normal
GTEX.17F98.0526.SM.79OK5	WT	-0.194439	Normal
GTEX.17F9E.2526.SM.7MGW2	WT	-0.121741	Normal
GTEX.17GQL.0326.SM.7LG5U	WT	-0.0208462	Normal
GTEX.17HG3.0126.SM.7IGNH	WT	-0.669388	Normal
GTEX.17HGU.1326.SM.79OKB	WT	-0.150873	Normal
GTEX.17HHE.1426.SM.7EPH4	WT	-0.310866	Normal
GTEX.17HHY.0926.SM.793C1	WT	-0.458427	Normal
GTEX.17JCI.0726.SM.7EPH1	WT	-0.527455	Normal
GTEX.17KNJ.2026.SM.7LG53	WT	-0.223402	Normal
GTEX.17MF6.0326.SM.7EPH5	WT	-0.099361	Normal
GTEX.17MFQ.0926.SM.7LG4S	WT	-0.0786888	Normal
GTEX.183FY.1126.SM.7DHLJ	WT	-0.0885602	Normal
GTEX.183WM.0726.SM.7LTAA	WT	-0.11709	Normal
GTEX.18465.2026.SM.718AP	WT	-0.086861	Normal
GTEX.18A66.1726.SM.7LG5N	WT	-0.0892342	Normal
GTEX.18A6Q.0926.SM.7LG4N	WT	-0.119867	Normal
GTEX.18A7A.0726.SM.7LTAI	WT	-0.478235	Normal
GTEX.18A7B.2626.SM.7LG55	WT	-0.118691	Normal
GTEX.18D9A.1526.SM.7LG4J	WT	-0.112066	Normal
GTEX.18QFQ.0826.SM.718AX	WT	-0.37671	Normal
GTEX.1A3MV.1626.SM.731C1	WT	-0.463811	Normal
GTEX.1A3MX.2726.SM.718B6	WT	-0.114144	Normal
GTEX.1A8G7.2426.SM.731AK	WT	-0.373924	Normal
GTEX.1AMEY.1026.SM.718AA	WT	-0.080886	Normal
GTEX.1AX8Z.0926.SM.731AW	WT	-0.360368	Normal
GTEX.1AX9I.0726.SM.73KWV	WT	-0.115015	Normal
GTEX.1AX9J.1126.SM.731B7	WT	-0.040781	Normal
GTEX.1B8KE.1226.SM.73KWK	WT	-0.308918	Normal
GTEX.1B8KZ.1526.SM.7DUG7	WT	-0.398613	Normal
GTEX.1B8L1.2426.SM.9WYTE	WT	-0.473602	Normal
GTEX.1B8SG.1226.SM.7IGPF	WT	-0.364681	Normal
GTEX.1B932.0826.SM.73KXG	WT	-0.571659	Normal
GTEX.1B933.2526.SM.7IGO5	WT	-0.457982	Normal
GTEX.1B97I.0426.SM.79OL7	WT	-0.285192	Normal
GTEX.1B97J.0426.SM.79OLQ	WT	-0.267232	Normal
GTEX.1BAJH.0826.SM.7EWEF	WT	-0.241101	Normal
GTEX.1C475.1226.SM.7SB72	WT	-0.171298	Normal
GTEX.1C64O.0726.SM.7DUFU	WT	-0.415186	Normal
GTEX.1C6VQ.0426.SM.79OOX	WT	-0.124357	Normal
GTEX.1C6VS.0726.SM.7EPHF	WT	-0.295526	Normal
GTEX.1C6WA.2426.SM.7SB86	WT	-0.122956	Normal
GTEX.1CAMR.1426.SM.793BO	WT	-0.0489385	Normal
GTEX.1CAMS.1426.SM.7IGPM	WT	-0.44094	Normal
GTEX.1CB4E.0226.SM.79OLW	WT	-0.36764	Normal
GTEX.1CB4G.2326.SM.79OOI	WT	-0.478805	Normal
GTEX.1CB4J.1826.SM.7EWF9	WT	-0.397117	Normal
GTEX.1E2YA.2726.SM.7IGPW	WT	-0.238883	Normal
GTEX.1EKGG.2626.SM.7IGPY	WT	-0.242774	Normal
GTEX.1EN7A.1426.SM.7PBY4	WT	-0.249124	Normal
GTEX.1EU9M.2826.SM.7EWFH	WT	-0.380919	Normal
GTEX.1EWIQ.1726.SM.7SB7T	WT	-0.278507	Normal
GTEX.1F5PK.2126.SM.7PC28	WT	-0.124526	Normal
GTEX.1F5PL.1026.SM.7RHI1	WT	-0.330409	Normal
GTEX.1F6I4.2526.SM.7SB8F	WT	-0.529198	Normal
GTEX.1F75A.1826.SM.7SB8G	WT	-0.253812	Normal
GTEX.1F75B.0626.SM.7SB8A	WT	-0.197122	Normal
GTEX.1F75I.2026.SM.7SB7N	WT	-0.380341	Normal
GTEX.1GF9U.1726.SM.7MGY5	WT	-0.0522843	Normal
GTEX.1GF9V.2526.SM.7SB8K	WT	-0.00850173	Normal
GTEX.1GF9X.1026.SM.ACKX2	WT	-0.478322	Normal
GTEX.1GMR2.1926.SM.9MQLZ	WT	-0.30105	Normal
GTEX.1GMR3.2626.SM.7RHHG	WT	-0.50043	Normal
GTEX.1GMR8.0726.SM.9KNVI	WT	-0.93438	Normal
GTEX.1GMRU.0826.SM.9WYT7	WT	-0.393404	Normal
GTEX.1GN1U.0526.SM.9KNTT	WT	-0.580944	Normal
GTEX.1GN1W.1926.SM.7P8TH	WT	-0.522618	Normal
GTEX.1GN2E.2226.SM.9WG6J	WT	-0.265952	Normal
GTEX.1GPI6.0626.SM.7RHHJ	WT	-0.683302	Normal
GTEX.1GPI7.0926.SM.7PC3J	WT	-0.252813	Normal
GTEX.1GZ2Q.2626.SM.7MXV9	WT	-0.540162	Normal
GTEX.1GZ4H.0326.SM.7P8QX	WT	-0.281489	Normal
GTEX.1GZ4I.2826.SM.9MQK5	WT	-0.309346	Normal
GTEX.1GZHY.0726.SM.9WG6B	WT	-0.386573	Normal
GTEX.1H11D.1526.SM.9MQJY	WT	-0.077687	Normal
GTEX.1H1CY.2226.SM.9WG7E	WT	-0.582734	Normal
GTEX.1H1DG.0526.SM.9YFLN	WT	-0.28043	Normal
GTEX.1H1E6.0926.SM.9YFLT	WT	-0.461125	Normal
GTEX.1H1ZS.0126.SM.9YFKQ	WT	-0.135237	Normal
GTEX.1H23P.0726.SM.9WG7K	WT	-0.00725937	Normal
GTEX.1H3VY.0926.SM.ACKXE	WT	-0.137922	Normal
GTEX.1H4P4.2226.SM.9MQKQ	WT	-0.125892	Normal
GTEX.1HBPM.0126.SM.ARL9E	WT	-0.153182	Normal
GTEX.1HBPN.2326.SM.9WPPU	WT	-0.417124	Normal
GTEX.1HC8U.0826.SM.ADEIL	WT	-0.19356	Normal
GTEX.1HCU7.1026.SM.ADEIP	WT	0.00255167	Normal
GTEX.1HCU8.0126.SM.ADEHH	WT	-0.17238	Normal
GTEX.1HCU9.0326.SM.9WYSC	WT	-0.29817	Normal
GTEX.1HCUA.0726.SM.ACKVU	WT	-0.367408	Normal
GTEX.1HCVE.2626.SM.ADEJ8	WT	-0.450085	Normal
GTEX.1HFI7.0126.SM.CGQFQ	WT	-0.0955375	Normal
GTEX.1HKZK.1826.SM.ADEJ2	WT	-0.663408	Normal
GTEX.1HR98.0426.SM.COH36	WT	-0.155475	Normal
GTEX.1HR9M.2426.SM.ACKXI	WT	-0.208999	Normal
GTEX.1HSEH.2026.SM.ADEHN	WT	-0.0142536	Normal
GTEX.1HSGN.1526.SM.A9SMO	WT	-0.588017	Normal
GTEX.1HSKV.2026.SM.CMKGX	WT	-0.578999	Normal
GTEX.1HSMO.0826.SM.ADEIV	WT	-9.77838e-05	Normal
GTEX.1HT8W.2226.SM.CGQEC	WT	-0.158493	Normal
GTEX.1HUB1.1626.SM.CM2SL	WT	-0.350265	Normal
GTEX.1I19N.2826.SM.CL55D	WT	-0.392997	Normal
GTEX.1I1GP.0426.SM.COH3N	WT	0.0605799	Normal
GTEX.1I1GT.1126.SM.ARL7J	WT	-0.299948	Normal
GTEX.1I1GU.1026.SM.ADEHJ	WT	-0.0753216	Normal
GTEX.1I1GV.2426.SM.CGQFM	WT	-0.0892267	Normal
GTEX.1I1HK.2426.SM.ADEHX	WT	-0.260487	Normal
GTEX.1I4MK.1626.SM.CM2TJ	WT	-0.337406	Normal
GTEX.1I6K6.0826.SM.ARL7Z	WT	-0.10764	Normal
GTEX.1I6K7.1026.SM.A9SLK	WT	-0.441424	Normal
GTEX.1ICG6.1326.SM.ACKWR	WT	-0.182699	Normal
GTEX.1ICLY.1726.SM.B2LVT	WT	0.0118942	Normal
GTEX.1ICLZ.0426.SM.B2LW2	WT	-0.138577	Normal
GTEX.1IDFM.0426.SM.B2LVV	WT	-0.0981489	Normal
GTEX.1IDJE.0826.SM.CKZNZ	WT	-0.600239	Normal
GTEX.1IDJF.2326.SM.ARL86	WT	-0.147435	Normal
GTEX.1IDJH.2226.SM.E6CJV	WT	-0.206318	Normal
GTEX.1IDJU.1826.SM.CMKHV	WT	-0.238605	Normal
GTEX.1IE54.0626.SM.ARL8D	WT	-0.386121	Normal
GTEX.1IGQW.0926.SM.ADEH6	WT	-0.137498	Normal
GTEX.1IKJJ.2326.SM.COH3U	WT	-0.493127	Normal
GTEX.1IKOE.1326.SM.CE6T6	WT	-0.263117	Normal
GTEX.1IKOH.2326.SM.CM2TW	WT	-0.669316	Normal
GTEX.1IOXB.1926.SM.ARL8E	WT	-0.148697	Normal
GTEX.1IY9M.2726.SM.CMKG5	WT	-0.548503	Normal
GTEX.1J8EW.2626.SM.CL53E	WT	-0.583064	Normal
GTEX.1J8Q2.2726.SM.A9G2X	WT	-0.364585	Normal
GTEX.1J8Q3.1326.SM.CMKI1	WT	-0.248682	Normal
GTEX.1J8QM.2026.SM.ARZMW	WT	-0.30717	Normal
GTEX.1JJE9.2326.SM.ARL8Q	WT	-0.359043	Normal
GTEX.1JJEA.2726.SM.ARL8V	WT	-0.232504	Normal
GTEX.1JK1U.1826.SM.ARL8W	WT	-0.469756	Normal
GTEX.1JKYN.0726.SM.ARZMY	WT	-0.0691984	Normal
GTEX.1JKYR.0926.SM.CMKGJ	WT	-0.125641	Normal
GTEX.1JMLX.2026.SM.CMKGN	WT	-0.0744332	Normal
GTEX.1JMOU.2026.SM.CMKGU	WT	-0.176865	Normal
GTEX.1JMPY.0526.SM.CL54O	WT	-0.600387	Normal
GTEX.1JMPZ.1626.SM.COH31	WT	-0.24187	Normal
GTEX.1JMQK.2626.SM.COH2W	WT	-0.413294	Normal
GTEX.1JN1M.3026.SM.CMKGK	WT	-0.0335639	Normal
GTEX.1JN6P.2426.SM.ARL99	WT	-0.122239	Normal
GTEX.1K2DA.1726.SM.CGQGS	WT	-0.485259	Normal
GTEX.1K9T9.1426.SM.DIPFQ	WT	-0.43207	Normal
GTEX.1KAFJ.0226.SM.DIPEL	WT	-0.322105	Normal
GTEX.1KANA.2026.SM.DIPFB	WT	-0.630431	Normal
GTEX.1KANC.1426.SM.CYPT9	WT	-0.0761881	Normal
GTEX.1KD4Q.2326.SM.D4P3M	WT	-0.108283	Normal
GTEX.1KD5A.1926.SM.DKPQA	WT	-0.0742251	Normal
GTEX.1KXAM.1026.SM.CY8IA	WT	-0.331928	Normal
GTEX.1L5NE.2126.SM.CY8IH	WT	0.0478176	Normal
GTEX.1LBAC.0926.SM.CXKY9	WT	-0.0858854	Normal
GTEX.1LC47.1226.SM.D4P44	WT	-0.0978264	Normal
GTEX.1LG7Z.0726.SM.CXKYD	WT	-0.0824625	Normal
GTEX.1LGRB.1826.SM.CNPQL	WT	-0.33596	Normal
GTEX.1LNCM.0226.SM.DIPF4	WT	-0.470748	Normal
GTEX.1LSNL.2826.SM.E9U5L	WT	-0.102866	Normal
GTEX.1LSNM.1326.SM.E9TJ1	WT	-0.310065	Normal
GTEX.1LSVX.2426.SM.E6CJX	WT	-0.0847463	Normal
GTEX.1LVAM.0926.SM.E9TJ2	WT	-0.522642	Normal
GTEX.1LVAN.1326.SM.CNPQE	WT	-0.561045	Normal
GTEX.1M4P7.2626.SM.E9U5F	WT	-0.0633546	Normal
GTEX.1M5QR.2526.SM.E9U5P	WT	-0.545863	Normal
GTEX.1MA7W.1026.SM.DKPQK	WT	-0.383854	Normal
GTEX.1MA7X.1626.SM.E9U5B	WT	-0.169515	Normal
GTEX.1MCC2.2126.SM.EWRON	WT	-0.505188	Normal
GTEX.1MCYP.0126.SM.E6CIS	WT	-0.43334	Normal
GTEX.1MJK2.2226.SM.EVYCR	WT	-0.333369	Normal
GTEX.1MJK3.1126.SM.E9J3F	WT	-0.0365639	Normal
GTEX.1N2EE.2126.SM.E8VNN	WT	-0.303473	Normal
GTEX.1N2EF.2226.SM.E9J33	WT	0.165294	Normal
GTEX.1N5O9.1126.SM.DTXEQ	WT	-0.516985	Normal
GTEX.1NHNU.0926.SM.E9J2T	WT	0.0441612	Normal
GTEX.1NUQO.2226.SM.E9U68	WT	-0.316531	Normal
GTEX.1NV8Z.2826.SM.E8VME	WT	-0.0989481	Normal
GTEX.1OKEX.0826.SM.E9J2B	WT	-0.0482886	Normal
GTEX.1P4AB.1826.SM.E76PU	WT	-0.374055	Normal
GTEX.1PDJ9.1126.SM.EXUSW	WT	-0.334282	Normal
GTEX.1POEN.0926.SM.DTX88	WT	-0.713277	Normal
GTEX.1PPGY.1526.SM.EVYBK	WT	-0.130156	Normal
GTEX.1PPH7.0826.SM.E8VNX	WT	-0.107086	Normal
GTEX.1QCLY.1626.SM.DTXDW	WT	-0.577715	Normal
GTEX.1QCLZ.2326.SM.DTXDO	WT	-0.253324	Normal
GTEX.1QEPI.0926.SM.DTXF3	WT	-0.472577	Normal
GTEX.1QMI2.0726.SM.E9J4F	WT	-0.126152	Normal
GTEX.1QP28.1226.SM.E9J2M	WT	-0.141859	Normal
GTEX.1QP29.1726.SM.E8VMQ	WT	-0.72687	Normal
GTEX.1QP9N.1826.SM.E8VMP	WT	-0.029422	Normal
GTEX.1QPFJ.2026.SM.EVYBE	WT	-0.289157	Normal
GTEX.1QW4Y.1026.SM.DTXE2	WT	-0.147115	Normal
GTEX.1R46S.2526.SM.E8VN2	WT	-0.305613	Normal
GTEX.1R7EU.1226.SM.E8VMR	WT	-0.464173	Normal
GTEX.1R7EV.1526.SM.E8VOD	WT	-0.0106528	Normal
GTEX.1R9JW.0326.SM.EAZ45	WT	-0.121712	Normal
GTEX.1R9PM.1826.SM.EVYBH	WT	-0.190134	Normal
GTEX.1R9PN.0326.SM.DTX85	WT	-0.363683	Normal
GTEX.1RAZQ.1226.SM.EWRNL	WT	-0.449279	Normal
GTEX.1RAZS.1226.SM.E8VMT	WT	-0.480869	Normal
GTEX.1RLM8.2226.SM.EVYD1	WT	-0.0937683	Normal
GTEX.1RQEC.2026.SM.DTXDM	WT	-0.535059	Normal
GTEX.1S82U.1126.SM.E9U6I	WT	-0.182651	Normal
GTEX.1S82Z.0726.SM.E6CHX	WT	-0.045452	Normal
GTEX.PSDG.1626.SM.48TCQ	WT	-0.0339169	Normal
GTEX.Q2AG.0326.SM.48U1O	WT	-0.57784	Normal
GTEX.QDT8.0626.SM.48TYW	WT	-0.503567	Normal
GTEX.QEG5.0726.SM.D4P1T	WT	-0.415804	Normal
GTEX.QEL4.2126.SM.447AE	WT	-0.317382	Normal
GTEX.QMRM.1626.SM.D4P1U	WT	-0.0201925	Normal
GTEX.QVJO.1826.SM.447C9	WT	-0.279476	Normal
GTEX.R3RS.0626.SM.48FE1	WT	-0.622453	Normal
GTEX.R53T.1526.SM.48FEK	WT	-0.20224	Normal
GTEX.R55D.0826.SM.48FEA	WT	0.029105	Normal
GTEX.REY6.2426.SM.48FF5	WT	0.0166907	Normal
GTEX.RU1J.0626.SM.4WAWY	WT	-0.340955	Normal
GTEX.RU72.0626.SM.46MUI	WT	-0.614905	Normal
GTEX.RUSQ.2026.SM.4GIAK	WT	0.0468001	Normal
GTEX.RWS6.1926.SM.47JXY	WT	-0.399765	Normal
GTEX.S32W.2026.SM.4AD6E	WT	-0.085721	Normal
GTEX.S33H.0326.SM.4AD6N	WT	-0.280536	Normal
GTEX.S341.1526.SM.4AD6K	WT	-0.441452	Normal
GTEX.S4P3.1326.SM.4AD6V	WT	-0.37613	Normal
GTEX.S4Q7.1126.SM.4AD6R	WT	-0.0653531	Normal
GTEX.S4UY.0726.SM.4AD6X	WT	-0.231338	Normal
GTEX.S7SE.0826.SM.4AT4D	WT	-0.159209	Normal
GTEX.SE5C.2126.SM.4BRUJ	WT	-0.328881	Normal
GTEX.T2IS.1526.SM.32QPR	WT	-0.621201	Normal
GTEX.T2YK.2226.SM.32QPT	WT	-0.33257	Normal
GTEX.T5JC.2126.SM.32PMO	WT	-0.521509	Normal
GTEX.T5JW.2026.SM.4DM63	WT	-0.483467	Normal
GTEX.T6MN.0726.SM.32PML	WT	-0.465616	Normal
GTEX.T6MO.0326.SM.32QOK	WT	-0.253825	Normal
GTEX.TKQ1.0226.SM.33HB5	WT	0.0140492	Normal
GTEX.TKQ2.1826.SM.33HB2	WT	-0.131829	Normal
GTEX.TML8.1226.SM.32QON	WT	-0.516675	Normal
GTEX.TMMY.0726.SM.33HBE	WT	-0.335767	Normal
GTEX.U3ZH.1426.SM.4DXSR	WT	-0.714398	Normal
GTEX.U3ZN.1926.SM.4DXSG	WT	-0.441846	Normal
GTEX.U412.1826.SM.4DXTJ	WT	-0.423602	Normal
GTEX.U8XE.0826.SM.4E3J1	WT	0.00440314	Normal
GTEX.UJHI.1426.SM.3DB9C	WT	-0.274929	Normal
GTEX.UPK5.2326.SM.3P5Z8	WT	-0.463695	Normal
GTEX.UTHO.1026.SM.3GAF7	WT	-0.112909	Normal
GTEX.V955.2026.SM.3GAFA	WT	-0.140987	Normal
GTEX.VJWN.0726.SM.3GIJ8	WT	-0.486394	Normal
GTEX.VUSG.2226.SM.4KKZO	WT	-0.242382	Normal
GTEX.W5X1.2326.SM.3GIL6	WT	-0.454108	Normal
GTEX.WFG8.2026.SM.EXOHO	WT	-0.380569	Normal
GTEX.WFON.1826.SM.3GILG	WT	-0.0942122	Normal
GTEX.WHSB.1926.SM.EXOHH	WT	-0.036407	Normal
GTEX.WI4N.1426.SM.3LK7H	WT	-0.22912	Normal
GTEX.WOFL.0826.SM.3MJG1	WT	-0.302697	Normal
GTEX.WRHU.0326.SM.3MJFY	WT	-0.346515	Normal
GTEX.WXYG.2226.SM.4E3IM	WT	-0.254053	Normal
GTEX.WY7C.2726.SM.3NB3P	WT	-0.126375	Normal
GTEX.WYBS.0926.SM.3NM94	WT	-0.726089	Normal
GTEX.WYJK.1326.SM.3NB2T	WT	-0.479951	Normal
GTEX.WYVS.1726.SM.3NMAY	WT	-0.683245	Normal
GTEX.X15G.1626.SM.3NMB3	WT	-0.512814	Normal
GTEX.X261.0626.SM.3NMD9	WT	-0.136352	Normal
GTEX.X4EP.2926.SM.3P5YQ	WT	-0.427003	Normal
GTEX.X4XY.0926.SM.4E3JD	WT	-0.305458	Normal
GTEX.X62O.0526.SM.EWRMA	WT	-0.0801586	Normal
GTEX.XBED.1626.SM.47JYN	WT	-0.357455	Normal
GTEX.XGQ4.0926.SM.4AT4U	WT	-0.0678686	Normal
GTEX.XMD1.0826.SM.4AT52	WT	-0.416671	Normal
GTEX.XMD2.0926.SM.4WWEF	WT	-0.463145	Normal
GTEX.XMK1.1126.SM.4IHJ8	WT	-0.0762313	Normal
GTEX.XOT4.0726.SM.4GIAW	WT	-0.742333	Normal
GTEX.XQ3S.1326.SM.4BOPQ	WT	-0.129027	Normal
GTEX.XQ8I.2426.SM.4WAXY	WT	-0.199011	Normal
GTEX.XUW1.2326.SM.4BOO5	WT	-0.264196	Normal
GTEX.XUZC.1626.SM.4BRVP	WT	-0.500531	Normal
GTEX.XV7Q.2326.SM.4BRVZ	WT	-0.127746	Normal
GTEX.XYKS.1326.SM.4BRUN	WT	-0.278233	Normal
GTEX.Y111.2026.SM.4SOJA	WT	-0.466734	Normal
GTEX.Y114.2026.SM.4TT7L	WT	-0.160895	Normal
GTEX.Y3I4.1526.SM.4TT7K	WT	-0.300093	Normal
GTEX.Y3IK.2326.SM.4WWDT	WT	-0.507099	Normal
GTEX.Y5LM.1726.SM.4VDSX	WT	-0.428602	Normal
GTEX.Y5V5.2126.SM.4WWFO	WT	-0.304192	Normal
GTEX.Y5V6.2126.SM.4WWFX	WT	-0.157568	Normal
GTEX.Y8E4.1626.SM.5S2MW	WT	-0.155336	Normal
GTEX.Y8LW.1626.SM.5IFHX	WT	-0.293907	Normal
GTEX.Y9LG.1426.SM.5IFJZ	WT	-0.0108666	Normal
GTEX.YB5E.1726.SM.5IFJ3	WT	-0.0925394	Normal
GTEX.YB5K.1626.SM.5IFIN	WT	-0.162562	Normal
GTEX.YEC3.1026.SM.5IFI5	WT	0.0052958	Normal
GTEX.YECK.0726.SM.EZ6LV	WT	-0.079087	Normal
GTEX.YFC4.1426.SM.5IFJG	WT	-0.700124	Normal
GTEX.YFCO.1826.SM.4W1YH	WT	-0.0199843	Normal
GTEX.YJ8O.2226.SM.5IFHW	WT	-0.115066	Normal
GTEX.Z9EW.1526.SM.EZ6LU	WT	-0.196662	Normal
GTEX.ZA64.1526.SM.5CVMD	WT	0.0384678	Normal
GTEX.ZAB4.2526.SM.5HL8M	WT	-0.117841	Normal
GTEX.ZAJG.0626.SM.5HL8X	WT	-0.475604	Normal
GTEX.ZAK1.1326.SM.EVYAS	WT	-0.647153	Normal
GTEX.ZC5H.2626.SM.5J2MG	WT	-0.703323	Normal
GTEX.ZDTT.2126.SM.DKPOM	WT	-0.0584437	Normal
GTEX.ZDXO.0126.SM.5S2ND	WT	-0.097777	Normal
GTEX.ZDYS.1126.SM.5K7UB	WT	-0.0392641	Normal
GTEX.ZEX8.2226.SM.57WC6	WT	-0.345209	Normal
GTEX.ZF29.1926.SM.5S2P1	WT	-0.437567	Normal
GTEX.ZF2S.2026.SM.5E461	WT	-0.605593	Normal
GTEX.ZF3C.2326.SM.5S2NC	WT	-0.475298	Normal
GTEX.ZGAY.1726.SM.DO91P	WT	-0.447277	Normal
GTEX.ZLFU.2126.SM.DO931	WT	0.117396	Normal
GTEX.ZLV1.1426.SM.DO92Z	WT	-0.379807	Normal
GTEX.ZLWG.1926.SM.DO92J	WT	-0.0529184	Normal
GTEX.ZPIC.1126.SM.5BC7F	WT	-0.152745	Normal
GTEX.ZQG8.0726.SM.5P9H9	WT	0.0331716	Normal
GTEX.ZQUD.1926.SM.51MSA	WT	-0.0539419	Normal
GTEX.ZT9W.2026.SM.51MRA	WT	-0.022273	Normal
GTEX.ZTPG.2826.SM.57WGA	WT	-0.93922	Normal
GTEX.ZTTD.1026.SM.51MRD	WT	-0.338489	Normal
GTEX.ZTX8.1226.SM.4YCE9	WT	-0.464238	Normal
GTEX.ZU9S.1926.SM.5NQBP	WT	-0.196851	Normal
GTEX.ZUA1.1526.SM.59HLS	WT	-0.198977	Normal
GTEX.ZV6S.1826.SM.5NQ8D	WT	-0.200149	Normal
GTEX.ZV7C.1826.SM.5NQ83	WT	-0.250183	Normal
GTEX.ZVE2.1226.SM.5NQ8R	WT	-0.403252	Normal
GTEX.ZVT2.1826.SM.5NQ8W	WT	-0.396267	Normal
GTEX.ZVT4.1026.SM.57WC4	WT	-0.270583	Normal
GTEX.ZVTK.0326.SM.51MRR	WT	-0.572545	Normal
GTEX.ZVZQ.0826.SM.51MRF	WT	-0.450805	Normal
GTEX.ZWKS.2826.SM.5NQ74	WT	-0.171118	Normal
GTEX.ZXES.0826.SM.5E43C	WT	-0.456327	Normal
GTEX.ZY6K.1626.SM.5GZWV	WT	-0.342501	Normal
GTEX.ZYFC.0826.SM.5E44K	WT	-0.126181	Normal
GTEX.ZYT6.0126.SM.5E45J	WT	-0.186151	Normal
GTEX.ZYW4.0826.SM.5GIDG	WT	-0.07535	Normal
GTEX.ZZ64.1226.SM.5E43R	WT	-0.0350512	Normal
GTEX.ZZPU.0626.SM.5E43T	WT	-0.366642	Normal

## Sheet: Ext Figure 5B
TMEM189
GAPVD1
IRF2
MYB
FOXF1
RUNX1
GALE
FERMT2
IKZF1
ODR4
GFI1
TRAPPC13
KIDINS220
YBX1
DPY30
ACSL4
SSB
PRKCI
LMO2
PARD3
SHOC2
PAK4
ZBTB8OS
EMC6
ZMIZ1
FBXO7
UFM1
HIST1H2AI
SMARCD2
PARD6B
ACTR3
ELOVL1
ARHGAP45
AFDN
ALG8
SLC39A1
TUBB2A
AK2
PDS5A
CTNNA1
CRB3
SRF
MECOM
HIST1H2BC
FAM50A
CEP120
SPI1
SEPSECS
PTGES3
ZW10
RPS6KA1
HIST1H4A
MTA2
MBD2
FANCG
CMIP
OXSR1
WASHC3
ATP1B3
MON2
NCKAP1L
SPTSSA
RAD9A
FANCF
KLF6
WRN
PIK3CD
CENPO
RABGEF1
ARHGAP29
WSB1
LDLRAP1
CDC42
GSE1
FAM104B
CORO1A
DOLPP1
RER1
DUSP22
CITED2
EXOC5
GET4
PAX8
DACH1
TMEM88B
ZFP36L2
GAB2
MMGT1
RAPGEF1
TNFAIP3
PREX1
DICER1
CCNT1
UBA5
SIN3A
TRIO
HIST1H3I
SLC19A1
ZNFX1
NPM1
