# Supplementary material for: Building a translational cancer dependency map for The Cancer Genome Atlas
Source: Nat Cancer. 2024 Jul 15;5(8):1176–94. doi: 10.1038/s43018-024-00789-y (PMC11358024; doi:10.1038/s43018-024-00789-y)
Supplement: Supplementary file 19 — Source data for Extended Data Fig. 6. [file 43018_2024_789_MOESM19_ESM.xlsx]

## Sheet: Ext Fig 6A,B
	Shu et al			Chiu et al
ACC	0.997948			0.977133
BLCA	0.980878			0.921853
BRCA	0.998633			0.907418
CESC	0.957231			0.92442
CHOL	0.961128			0.877988
COAD	0.992349			0.956374
DLBC	0.999561			0.999835
ESCA	0.938512			0.85282
GBM	0.996287			0.965854
HNSC	0.985381			0.945462
KICH	0.993423			0.954884
KIRC	0.995183			0.965538
KIRP	0.9906			0.957547
LGG	0.999263			0.978139
LIHC	0.998291			0.97848
LUAD	0.993251			0.945915
LUSC	0.976747			0.95816
MESO	0.998788			0.949545
OV	0.998824			0.946329
PAAD	0.992907			0.91039
PCPG	0.998788			0.993526
PRAD	1			0.96193
READ	0.988735			0.93939
SARC	0.99268			0.952178
SKCM	0.995689			0.989296
STAD	0.989606			0.944081
TGCT	0.999424			0.982671
THCA	0.999917			0.989039
THYM	0.999055			0.976739
UCEC	0.99225			0.938502
UCS	0.990747			0.923307
UVM	0.999576			0.993553
