# Supplementary material for: Building a translational cancer dependency map for The Cancer Genome Atlas
Source: Nat Cancer. 2024 Jul 15;5(8):1176–94. doi: 10.1038/s43018-024-00789-y (PMC11358024; doi:10.1038/s43018-024-00789-y)
Supplement: Supplementary file 20 — Source data for Extended Data Fig. 7. [file 43018_2024_789_MOESM20_ESM.xlsx]

## Sheet: Exp Figure 7A
model	type	CV.cor
AAMP	expression	0.315685
AARS2	expression	0.339649
AASDHPPT	expression	0.291153
AATF	expression	0.28622
ABCF1	expression	0.372969
ABI1	expression	0.350062
ABT1	expression	0.358499
ACD	expression	0.286661
ACLY	expression	0.406323
ACO2	expression	0.499825
ACOX1	expression	0.307838
ACSL3	expression	0.462592
ACSL4	expression	0.399896
ACTB	expression	0.428723
ACTG1	expression	0.341623
ACTR10	expression	0.441944
ACTR1A	expression	0.512832
ACTR3	expression	0.440079
ADAM11	expression	0.212527
ADAMTS10	expression	0.210255
ADAR	expression	0.375078
ADAT2	expression	0.319435
ADAT3	expression	0.328219
ADNP	expression	0.256908
ADRM1	expression	0.293641
ADSL	expression	0.525609
ADSS	expression	0.515669
AFDN	expression	0.42976
AGPAT1	expression	0.273257
AHCY	expression	0.455991
AHCYL1	expression	0.450992
AHR	expression	0.382335
AIFM1	expression	0.529075
AJUBA	expression	0.279514
AK2	expression	0.413027
AK6	expression	0.254689
AKIRIN2	expression	0.327223
AKT1	expression	0.259055
AKT2	expression	0.267815
ALAD	expression	0.352127
ALAS1	expression	0.433927
ALDH18A1	expression	0.306276
ALG1	expression	0.335395
ALG12	expression	0.340936
ALG3	expression	0.381996
ALG5	expression	0.336995
ALG6	expression	0.408846
ALG8	expression	0.385495
ALG9	expression	0.409662
ALYREF	expression	0.326724
AMBRA1	expression	0.324958
AMD1	expression	0.48407
ANAPC15	expression	0.318743
ANKH	expression	0.251357
ANKHD1	expression	0.224346
ANKRD11	expression	0.254344
ANKRD17	expression	0.27251
ANKRD36B	expression	0.211591
ANKRD49	expression	0.432595
ANLN	expression	0.380236
ANXA8L1	expression	0.210294
AP1M1	expression	0.449535
AP2M1	expression	0.353579
AP2S1	expression	0.373114
APC	expression	0.253397
APEX2	expression	0.28695
ARF1	expression	0.309974
ARF4	expression	0.41528
ARF6	expression	0.289867
ARFRP1	expression	0.310365
ARGLU1	expression	0.273789
ARHGAP11A	expression	0.322678
ARHGAP29	expression	0.45572
ARHGAP45	expression	0.464019
ARHGAP5	expression	0.212131
ARHGEF7	expression	0.563475
ARID2	expression	0.279173
ARMC5	expression	0.331476
ARNT	expression	0.298891
ARPC2	expression	0.31386
ARPC3	expression	0.305377
ARPC4	expression	0.386585
ASCL1	expression	0.454135
ASF1A	expression	0.23626
ASF1B	expression	0.356225
ASH1L	expression	0.320443
ASH2L	expression	0.483404
ASNA1	expression	0.310744
ATAD3B	expression	0.203971
ATF7IP	expression	0.33003
ATG2A	expression	0.201938
ATG4B	expression	0.220721
ATIC	expression	0.461814
ATL2	expression	0.429063
ATM	expression	0.495608
ATP1A1	expression	0.50244
ATP1B3	expression	0.587482
ATP2B1	expression	0.394459
ATP2C1	expression	0.412372
ATP5F1A	expression	0.393022
ATP5F1B	expression	0.211919
ATP5F1C	expression	0.302047
ATP5F1D	expression	0.230026
ATP5F1E	expression	0.205239
ATP5ME	expression	0.349475
ATP5MF	expression	0.215613
ATP5MG	expression	0.25947
ATP5PB	expression	0.470273
ATP5PD	expression	0.326911
ATP5PF	expression	0.294476
ATP5PO	expression	0.363792
ATP6V0A2	expression	0.40827
ATP6V0D1	expression	0.273723
ATP6V0E1	expression	0.487974
ATP6V1C1	expression	0.327818
ATP6V1D	expression	0.29419
ATP6V1H	expression	0.320323
ATRIP	expression	0.319085
ATRN	expression	0.345395
ATRX	expression	0.309383
ATXN10	expression	0.390823
ATXN2L	expression	0.203083
AUNIP	expression	0.205627
AUP1	expression	0.309896
AXIN1	expression	0.249193
AZIN1	expression	0.338576
B3GALT6	expression	0.24569
B3GAT3	expression	0.223749
B3GNT2	expression	0.234634
B3GNT5	expression	0.271385
BAG6	expression	0.271109
BAMBI	expression	0.21784
BBS1	expression	0.26592
BCAR1	expression	0.356144
BCAS2	expression	0.502854
BCCIP	expression	0.320361
BCL10	expression	0.23191
BCL11B	expression	0.373069
BCL2	expression	0.475817
BCL2L1	expression	0.451772
BCL2L2	expression	0.30746
BCL6	expression	0.459392
BCL9L	expression	0.204477
BCS1L	expression	0.320351
BDP1	expression	0.321812
BECN1	expression	0.259238
BET1	expression	0.565925
BICDL2	expression	0.324383
BIRC2	expression	0.359847
BIRC6	expression	0.411192
BLM	expression	0.270529
BNIP1	expression	0.278432
BPTF	expression	0.208889
BRAF	expression	0.712777
BRAP	expression	0.328517
BRAT1	expression	0.414702
BRCA1	expression	0.31308
BRCA2	expression	0.286697
BRD2	expression	0.393693
BRD7	expression	0.301476
BRD9	expression	0.287459
BRIP1	expression	0.310574
BRK1	expression	0.315306
BRPF1	expression	0.216277
BTAF1	expression	0.264213
BTF3	expression	0.244777
BUD13	expression	0.545457
C12orf45	expression	0.230571
C15orf41	expression	0.394066
C16orf72	expression	0.339601
C17orf58	expression	0.307238
C18orf21	expression	0.375917
C19orf25	expression	0.432991
C19orf53	expression	0.370898
C1D	expression	0.360718
C1orf131	expression	0.216427
C1orf74	expression	0.242868
C21orf2	expression	0.265646
C22orf23	expression	0.202723
C2orf49	expression	0.323692
C3orf38	expression	0.476222
C4orf19	expression	0.203522
C8orf59	expression	0.250394
C8orf76	expression	0.248413
CAB39	expression	0.426205
CAD	expression	0.44034
CALM1	expression	0.245744
CALM2	expression	0.234761
CALML6	expression	0.239703
CALR	expression	0.241574
CAND1	expression	0.321613
CAP1	expression	0.476448
CAPRIN1	expression	0.32159
CARM1	expression	0.301256
CARNS1	expression	0.302872
CASC3	expression	0.250509
CBFB	expression	0.571924
CBWD5	expression	0.291518
CCAR1	expression	0.209815
CCDC107	expression	0.231386
CCDC115	expression	0.285084
CCDC12	expression	0.294657
CCDC130	expression	0.355812
CCDC142	expression	0.218618
CCDC174	expression	0.236156
CCDC22	expression	0.347376
CCDC36	expression	0.263918
CCDC51	expression	0.265576
CCDC6	expression	0.46162
CCDC77	expression	0.210133
CCDC86	expression	0.383495
CCM2	expression	0.222567
CCNB1	expression	0.253271
CCNC	expression	0.333829
CCND1	expression	0.749674
CCND2	expression	0.587156
CCND3	expression	0.627827
CCNE1	expression	0.518898
CCNK	expression	0.245704
CCNL1	expression	0.263489
CCNT1	expression	0.355854
CCNT2	expression	0.20926
CCP110	expression	0.321033
CD151	expression	0.323753
CD19	expression	0.487364
CD2BP2	expression	0.344439
CD3EAP	expression	0.386872
CD79B	expression	0.263507
CDAN1	expression	0.403045
CDC25B	expression	0.341555
CDC26	expression	0.370341
CDC37L1	expression	0.217898
CDC40	expression	0.423257
CDC42	expression	0.470585
CDCA3	expression	0.228368
CDCA5	expression	0.23197
CDH2	expression	0.47964
CDIPT	expression	0.345447
CDK13	expression	0.245094
CDK2	expression	0.386537
CDK2AP2	expression	0.207378
CDK4	expression	0.548454
CDK6	expression	0.67695
CDK8	expression	0.430178
CDS2	expression	0.67563
CDX2	expression	0.360504
CEBPA	expression	0.275071
CEBPB	expression	0.298647
CELF1	expression	0.220727
CENPA	expression	0.289202
CENPB	expression	0.204289
CENPE	expression	0.317405
CENPF	expression	0.248288
CENPH	expression	0.238339
CENPI	expression	0.313057
CENPJ	expression	0.347341
CENPO	expression	0.262605
CENPP	expression	0.343969
CENPS	expression	0.314624
CENPT	expression	0.301035
CENPU	expression	0.330276
CEP120	expression	0.341172
CEP135	expression	0.332604
CEP152	expression	0.303884
CEP192	expression	0.401577
CEP295	expression	0.308894
CEP350	expression	0.358496
CEP55	expression	0.312836
CEP97	expression	0.219366
CEPT1	expression	0.51221
CERS2	expression	0.287685
CFAP20	expression	0.23897
CFDP1	expression	0.340615
CFL1	expression	0.570776
CFLAR	expression	0.591811
CHAMP1	expression	0.212036
CHCHD3	expression	0.362531
CHD1	expression	0.293986
CHD8	expression	0.298577
CHKA	expression	0.329048
CHMP3	expression	0.447791
CHMP4B	expression	0.698977
CHMP5	expression	0.212806
CHMP7	expression	0.370229
CHORDC1	expression	0.256811
CHTF8	expression	0.202032
CHUK	expression	0.421529
CIART	expression	0.215435
CIC	expression	0.247439
CIP2A	expression	0.205528
CIR1	expression	0.234994
CIT	expression	0.271635
CITED2	expression	0.336158
CKAP2L	expression	0.289096
CKS1B	expression	0.295518
CLASRP	expression	0.316416
CLPB	expression	0.23223
CLSPN	expression	0.298035
CMIP	expression	0.445776
CMPK1	expression	0.328583
CNEP1R1	expression	0.24433
CNOT1	expression	0.246546
CNOT10	expression	0.206986
CNOT11	expression	0.21044
CNOT7	expression	0.259042
CNOT9	expression	0.226297
CNPY2	expression	0.283867
COA5	expression	0.26853
COASY	expression	0.362644
COG1	expression	0.210659
COG3	expression	0.324531
COG4	expression	0.219656
COG7	expression	0.249989
COG8	expression	0.266365
COL4A3BP	expression	0.299085
COMMD2	expression	0.273812
COMMD3	expression	0.355067
COMMD8	expression	0.230564
COP1	expression	0.337106
COPE	expression	0.245484
COPG1	expression	0.492015
COPS7A	expression	0.239287
COQ4	expression	0.290842
CORO1A	expression	0.209191
COX10	expression	0.256039
COX14	expression	0.233481
COX4I1	expression	0.2417
COX5B	expression	0.234367
COX6A1	expression	0.280708
COX6B1	expression	0.321867
COX6C	expression	0.284567
COX7B	expression	0.260847
CPD	expression	0.329822
CPNE5	expression	0.261057
CPOX	expression	0.225225
CPT1A	expression	0.318848
CRB3	expression	0.298307
CREB1	expression	0.331566
CRK	expression	0.435715
CRKL	expression	0.448899
CRLS1	expression	0.291835
CRTC2	expression	0.372756
CRTC3	expression	0.362077
CSDE1	expression	0.254575
CSH2	expression	0.236702
CSNK1A1	expression	0.274471
CSNK2A1	expression	0.276996
CSTF2	expression	0.35247
CTAGE15	expression	0.215636
CTC1	expression	0.238393
CTDNEP1	expression	0.438251
CTNNA1	expression	0.331624
CTNNB1	expression	0.709712
CTNNBIP1	expression	0.226805
CTNNBL1	expression	0.223598
CTNND1	expression	0.208851
CTPS1	expression	0.516109
CTR9	expression	0.339436
CTSK	expression	0.293376
CTTN	expression	0.277162
CTU2	expression	0.246629
CUL2	expression	0.372309
CUL4B	expression	0.245941
CWC25	expression	0.268164
CWF19L2	expression	0.468477
CXXC1	expression	0.315448
CXorf56	expression	0.245909
CYB561A3	expression	0.509244
CYB5B	expression	0.506901
CYB5R4	expression	0.365453
CYC1	expression	0.345342
DACH1	expression	0.204207
DAP3	expression	0.279117
DARS2	expression	0.209341
DAXX	expression	0.307447
DBF4	expression	0.258144
DCLRE1B	expression	0.438685
DCPS	expression	0.351318
DCTN2	expression	0.271752
DCTN4	expression	0.233274
DDI2	expression	0.288799
DDRGK1	expression	0.347775
DDX19A	expression	0.451683
DDX20	expression	0.250925
DDX21	expression	0.391437
DDX27	expression	0.231733
DDX28	expression	0.243944
DDX31	expression	0.381023
DDX39B	expression	0.543169
DDX3X	expression	0.719344
DDX46	expression	0.23882
DDX5	expression	0.340063
DDX52	expression	0.215252
DDX59	expression	0.268309
DENND4A	expression	0.387527
DENND4C	expression	0.389766
DERL1	expression	0.254297
DERL2	expression	0.219828
DET1	expression	0.357463
DGCR8	expression	0.29567
DGKD	expression	0.24961
DHFR	expression	0.492429
DHFR2	expression	0.230829
DHODH	expression	0.446868
DHRSX	expression	0.424598
DHX16	expression	0.257341
DHX29	expression	0.416201
DHX35	expression	0.343783
DHX38	expression	0.427082
DHX9	expression	0.251374
DIAPH3	expression	0.244202
DICER1	expression	0.354901
DIDO1	expression	0.325093
DIMT1	expression	0.324074
DIP2B	expression	0.214931
DLD	expression	0.336421
DLG5	expression	0.322142
DLST	expression	0.47682
DMAC1	expression	0.243078
DMXL1	expression	0.396862
DNAJA3	expression	0.267178
DNAJB11	expression	0.325504
DNAJC11	expression	0.315923
DNAJC13	expression	0.266822
DNAJC19	expression	0.608607
DNAJC21	expression	0.428938
DNAJC9	expression	0.353411
DND1	expression	0.316886
DNM1L	expression	0.315658
DNM2	expression	0.543676
DNTTIP2	expression	0.331015
DOCK5	expression	0.407167
DOCK7	expression	0.39329
DOHH	expression	0.228476
DOLPP1	expression	0.427806
DPF2	expression	0.324219
DPH5	expression	0.201477
DPH6	expression	0.294371
DPM1	expression	0.442875
DPM2	expression	0.368024
DPM3	expression	0.363245
DPP9	expression	0.226695
DPY30	expression	0.241373
DR1	expression	0.274729
DRAM2	expression	0.213701
DRAP1	expression	0.239025
DROSHA	expression	0.349728
DSCC1	expression	0.271234
DSN1	expression	0.260585
DUSP10	expression	0.340336
DUSP22	expression	0.27531
DUSP4	expression	0.592316
DYNC1LI1	expression	0.2799
DYNC1LI2	expression	0.381873
DYNLL1	expression	0.368897
DYNLT1	expression	0.285811
DYRK1A	expression	0.319483
E2F3	expression	0.490579
E4F1	expression	0.299104
EAF1	expression	0.524979
EARS2	expression	0.334494
EBF1	expression	0.740551
ECSIT	expression	0.274873
EDF1	expression	0.308296
EEFSEC	expression	0.453076
EFL1	expression	0.397418
EFR3A	expression	0.703517
EGFR	expression	0.623646
EGLN1	expression	0.498813
EIF1	expression	0.233564
EIF1AX	expression	0.678063
EIF2B5	expression	0.293452
EIF2S2	expression	0.312676
EIF3F	expression	0.358094
EIF3H	expression	0.367456
EIF3J	expression	0.238743
EIF4B	expression	0.223769
EIF4E2	expression	0.228923
EIF4G1	expression	0.205111
EIF4G2	expression	0.24073
EIF5A	expression	0.251794
EIPR1	expression	0.215463
ELAC2	expression	0.33027
ELAVL1	expression	0.210654
ELL	expression	0.394425
ELMO2	expression	0.604974
ELOA	expression	0.406085
ELOC	expression	0.315112
ELOVL1	expression	0.286873
ELP2	expression	0.370932
ELP4	expression	0.271194
EMC1	expression	0.324451
EMC2	expression	0.391741
EMC3	expression	0.370055
EMC4	expression	0.428958
EMC6	expression	0.418013
EMC7	expression	0.346569
ENO1	expression	0.458544
ENY2	expression	0.302963
EP300	expression	0.491918
EPC2	expression	0.323603
EPS15L1	expression	0.275715
ERAL1	expression	0.263306
ERBB2	expression	0.491324
ERBB3	expression	0.423201
ERCC3	expression	0.304874
ERCC4	expression	0.326633
ERCC6L	expression	0.443812
ERP44	expression	0.277931
ESCO2	expression	0.335909
ESR1	expression	0.448089
ETV5	expression	0.207252
ETV6	expression	0.401832
EXO1	expression	0.276499
EXOC1	expression	0.239217
EXOC2	expression	0.315453
EXOC3	expression	0.402488
EXOC4	expression	0.358475
EXOC5	expression	0.371789
EXOC8	expression	0.347334
EXOSC1	expression	0.278925
EXOSC3	expression	0.410037
EXT1	expression	0.351917
EXT2	expression	0.335437
EXTL3	expression	0.329195
EZH2	expression	0.318898
FAAP24	expression	0.235587
FAF2	expression	0.357028
FAM102B	expression	0.214573
FAM104B	expression	0.2336
FAM117B	expression	0.250424
FAM122A	expression	0.209712
FAM126B	expression	0.445223
FAM129B	expression	0.278827
FAM208B	expression	0.254861
FAM210A	expression	0.416198
FAM32A	expression	0.287667
FAM50A	expression	0.776174
FAM83H	expression	0.332379
FAM98B	expression	0.35933
FANCF	expression	0.236736
FANCG	expression	0.279635
FANCI	expression	0.29461
FANCL	expression	0.254258
FANCM	expression	0.233219
FAR1	expression	0.300984
FARS2	expression	0.317858
FASN	expression	0.204829
FASTKD5	expression	0.242776
FBXL12	expression	0.327828
FBXO11	expression	0.371483
FBXO42	expression	0.444599
FBXO7	expression	0.435107
FBXW11	expression	0.474459
FCHO2	expression	0.337511
FDFT1	expression	0.409915
FDPS	expression	0.424356
FDX2	expression	0.304455
FDXR	expression	0.428166
FECH	expression	0.324097
FEN1	expression	0.320171
FERMT1	expression	0.490602
FERMT2	expression	0.712642
FGFR1	expression	0.453914
FGFR1OP	expression	0.458994
FH	expression	0.241298
FIBP	expression	0.238024
FIG4	expression	0.286557
FIP1L1	expression	0.318858
FIS1	expression	0.355594
FKBPL	expression	0.326827
FLCN	expression	0.254997
FLI1	expression	0.528898
FLII	expression	0.338491
FLT3	expression	0.207454
FLT3LG	expression	0.265467
FLVCR1	expression	0.375134
FNDC3B	expression	0.274947
FNIP1	expression	0.332318
FNTA	expression	0.448414
FOSL1	expression	0.537564
FOSL2	expression	0.244172
FOXA1	expression	0.592187
FOXA2	expression	0.429614
FOXC2	expression	0.2252
FOXF1	expression	0.208985
FOXK1	expression	0.342891
FPGS	expression	0.412966
FTSJ3	expression	0.29821
FUBP1	expression	0.425553
FURIN	expression	0.480143
FUS	expression	0.300113
FXN	expression	0.283928
G6PD	expression	0.327879
GAB1	expression	0.429626
GAB2	expression	0.323787
GABARAP	expression	0.263978
GABPB1	expression	0.340181
GADD45GIP1	expression	0.252266
GAK	expression	0.431455
GAL	expression	0.298034
GALE	expression	0.24005
GANAB	expression	0.274432
GAPVD1	expression	0.353831
GAR1	expression	0.225696
GART	expression	0.482742
GATA3	expression	0.53935
GATAD1	expression	0.237448
GATAD2A	expression	0.2248
GATB	expression	0.228909
GATC	expression	0.214486
GCLC	expression	0.541976
GDI2	expression	0.346081
GEMIN4	expression	0.26942
GEMIN7	expression	0.313326
GEMIN8	expression	0.542379
GET4	expression	0.373202
GFER	expression	0.240044
GFI1	expression	0.415837
GFI1B	expression	0.281181
GFM1	expression	0.303995
GFPT1	expression	0.525641
GGNBP2	expression	0.380129
GGT1	expression	0.216927
GIGYF2	expression	0.200074
GJC1	expression	0.235475
GLCE	expression	0.24016
GLE1	expression	0.550632
GLI1	expression	0.207749
GLMN	expression	0.384455
GLRX3	expression	0.340216
GLS	expression	0.387016
GMNN	expression	0.379299
GMPPB	expression	0.427991
GMPS	expression	0.503277
GNB1	expression	0.278906
GNB1L	expression	0.303667
GNB2	expression	0.284514
GNG5	expression	0.245329
GNL1	expression	0.245995
GNPNAT1	expression	0.342199
GOLGA6A	expression	0.201433
GOLT1B	expression	0.43709
GPATCH1	expression	0.263867
GPATCH8	expression	0.267413
GPI	expression	0.208962
GPR61	expression	0.220721
GPS2	expression	0.26013
GPX4	expression	0.559419
GPX8	expression	0.29162
GRB2	expression	0.508067
GRHL2	expression	0.642567
GRK2	expression	0.501338
GRSF1	expression	0.262846
GSE1	expression	0.239036
GSTM4	expression	0.22415
GSTP1	expression	0.244969
GTF2A1	expression	0.413171
GTF2F1	expression	0.376785
GTF2F2	expression	0.316607
GTF2H1	expression	0.312568
GTF2H2	expression	0.276815
GTF2H2C	expression	0.298698
GTF2H3	expression	0.202098
GTF2H5	expression	0.389068
GTF3C4	expression	0.317647
GTF3C5	expression	0.257401
GTF3C6	expression	0.278396
GTPBP10	expression	0.211243
GTPBP8	expression	0.226284
GTSE1	expression	0.243217
H2AFZ	expression	0.300068
H3F3B	expression	0.200649
HAND2	expression	0.408851
HAPLN2	expression	0.24889
HARS2	expression	0.28368
HAUS2	expression	0.275922
HAUS3	expression	0.409347
HAUS4	expression	0.27673
HAUS8	expression	0.268104
HBS1L	expression	0.371679
HCFC1R1	expression	0.382069
HDAC2	expression	0.378629
HDAC7	expression	0.273702
HEATR3	expression	0.354087
HECTD1	expression	0.291682
HERPUD1	expression	0.334907
HES1	expression	0.24584
HEXIM1	expression	0.220313
HGS	expression	0.292348
HHEX	expression	0.237457
HIF1AN	expression	0.275936
HIKESHI	expression	0.330713
HIST1H1E	expression	0.233126
HIST1H2AI	expression	0.242423
HIST1H2AJ	expression	0.256899
HIST1H2BC	expression	0.205598
HIST1H2BI	expression	0.259974
HIST1H2BM	expression	0.242914
HIST1H2BN	expression	0.225206
HIST1H3B	expression	0.257754
HIST1H3I	expression	0.323329
HIST1H4A	expression	0.205429
HJV	expression	0.251834
HMBS	expression	0.22227
HMGA2	expression	0.26516
HMGCR	expression	0.371713
HMGCS1	expression	0.375345
HMGXB3	expression	0.200372
HNF1A	expression	0.336567
HNF1B	expression	0.754842
HNRNPA0	expression	0.202281
HNRNPD	expression	0.228876
HNRNPL	expression	0.344771
HNRNPM	expression	0.302554
HS2ST1	expression	0.305648
HSCB	expression	0.373705
HSD17B10	expression	0.38237
HSD17B12	expression	0.392006
HSD17B4	expression	0.259457
HSF1	expression	0.307653
HSP90B1	expression	0.348669
HSPA13	expression	0.406868
HSPA14	expression	0.247083
HSPA8	expression	0.472914
HTR7	expression	0.206354
HTRA2	expression	0.230645
HTT	expression	0.268619
HUS1	expression	0.262084
IARS2	expression	0.349159
ICE1	expression	0.493518
ICE2	expression	0.402609
ID2	expression	0.230155
IDH3A	expression	0.310406
IER3IP1	expression	0.255471
IGF1R	expression	0.529185
IGF2BP1	expression	0.407305
IGHMBP2	expression	0.230406
IKBKB	expression	0.433986
IKBKG	expression	0.355659
IKZF1	expression	0.509537
IKZF3	expression	0.400009
ILK	expression	0.495965
IMPDH2	expression	0.54955
ING3	expression	0.288977
INO80B	expression	0.217063
INPP5K	expression	0.258095
INS	expression	0.355858
INTS10	expression	0.243867
INTS12	expression	0.272367
INTS2	expression	0.272674
INTS6	expression	0.626945
INTS8	expression	0.342901
IPO4	expression	0.279458
IPO5	expression	0.209429
IPO9	expression	0.386801
IPPK	expression	0.49493
IQGAP1	expression	0.413478
IREB2	expression	0.438722
IRF2	expression	0.425938
IRF2BP2	expression	0.445155
IRF4	expression	0.78751
IRF8	expression	0.516939
IRS1	expression	0.486578
IRS2	expression	0.474628
IRS4	expression	0.448276
ISCA2	expression	0.21743
ISG15	expression	0.215648
ISG20L2	expression	0.264901
ISL1	expression	0.538617
IST1	expression	0.232425
ITGA3	expression	0.547499
ITGAV	expression	0.647993
ITGB1	expression	0.532413
ITGB3	expression	0.343131
ITGB5	expression	0.573811
ITPA	expression	0.207708
ITPK1	expression	0.348494
ITSN2	expression	0.549331
IWS1	expression	0.290793
JTB	expression	0.353299
JUN	expression	0.57133
JUNB	expression	0.40626
KANSL2	expression	0.226106
KAT14	expression	0.303207
KAT6A	expression	0.26026
KATNA1	expression	0.301923
KATNB1	expression	0.335332
KBTBD2	expression	0.324558
KCMF1	expression	0.275693
KCNK5	expression	0.245984
KCTD10	expression	0.369999
KDM5C	expression	0.321471
KDM8	expression	0.31582
KDSR	expression	0.439398
KEAP1	expression	0.252511
KHDRBS1	expression	0.205845
KIAA0100	expression	0.267722
KIAA0391	expression	0.229221
KIDINS220	expression	0.409079
KIF15	expression	0.262506
KIF18A	expression	0.302862
KIF18B	expression	0.354796
KIF20B	expression	0.206532
KIF22	expression	0.232174
KIF2C	expression	0.280565
KLF16	expression	0.204889
KLF5	expression	0.656392
KLF6	expression	0.253273
KMT2A	expression	0.265192
KMT2C	expression	0.263729
KMT2D	expression	0.315763
KNL1	expression	0.320819
KNTC1	expression	0.281506
KPNA2	expression	0.2042
KRAS	expression	0.565741
KRT18	expression	0.200007
LAMTOR1	expression	0.233496
LAMTOR3	expression	0.243286
LAMTOR4	expression	0.31651
LARP1	expression	0.22626
LARS2	expression	0.299308
LASP1	expression	0.229681
LATS2	expression	0.288393
LCMT1	expression	0.3744
LCN6	expression	0.246583
LCN8	expression	0.205787
LDB1	expression	0.555215
LDLR	expression	0.20876
LDLRAP1	expression	0.397391
LEMD2	expression	0.432882
LENG1	expression	0.280529
LENG8	expression	0.205553
LIAS	expression	0.31066
LIG3	expression	0.244928
LIG4	expression	0.256891
LIMS1	expression	0.423513
LIN28B	expression	0.351546
LIN54	expression	0.279071
LIPT1	expression	0.279424
LMNA	expression	0.371078
LMO2	expression	0.672017
LPA	expression	0.234335
LPAR1	expression	0.243991
LRP8	expression	0.259284
LRPPRC	expression	0.223804
LRRC37A2	expression	0.278178
LSM5	expression	0.334666
LTN1	expression	0.253994
LTV1	expression	0.24642
LYL1	expression	0.238954
MAD2L1	expression	0.259658
MAD2L1BP	expression	0.248898
MAEA	expression	0.320214
MAFF	expression	0.345691
MAGOH	expression	0.54127
MAML1	expression	0.22407
MAN1A2	expression	0.268855
MANF	expression	0.332124
MAP2K1	expression	0.321647
MAP2K2	expression	0.226073
MAP3K7	expression	0.346639
MAPK1	expression	0.518985
MAPK14	expression	0.275399
MAPKAP1	expression	0.231891
MAPRE1	expression	0.206988
2024-03-05	expression	0.458166
2024-03-06	expression	0.239271
MARK2	expression	0.426993
MAST2	expression	0.208079
MAT2A	expression	0.345976
MAU2	expression	0.267813
MAX	expression	0.330628
MBD2	expression	0.270139
MBD3	expression	0.281646
MBD6	expression	0.208826
MBNL1	expression	0.474253
MBTD1	expression	0.22105
MBTPS1	expression	0.367255
MBTPS2	expression	0.396305
MCL1	expression	0.522837
MCM10	expression	0.467792
MCMBP	expression	0.304222
MCPH1	expression	0.338243
MCRS1	expression	0.207354
MCTS1	expression	0.273047
MDC1	expression	0.258542
MDM2	expression	0.744149
MDM4	expression	0.537042
MECOM	expression	0.487794
MECR	expression	0.225532
MED1	expression	0.504291
MED10	expression	0.442329
MED12	expression	0.44764
MED13	expression	0.242352
MED13L	expression	0.34017
MED14	expression	0.486679
MED15	expression	0.324365
MED16	expression	0.333763
MED18	expression	0.242274
MED19	expression	0.335434
MED20	expression	0.354958
MED21	expression	0.444781
MED23	expression	0.377997
MED24	expression	0.451634
MED25	expression	0.324727
MED27	expression	0.406813
MED28	expression	0.317631
MED31	expression	0.30034
MED7	expression	0.200513
MED9	expression	0.422495
MEF2B	expression	0.587252
MEF2C	expression	0.437273
MEF2D	expression	0.298359
MEN1	expression	0.269819
MEPCE	expression	0.366714
MET	expression	0.403389
METAP1	expression	0.411567
METAP2	expression	0.33378
METTL1	expression	0.313828
METTL14	expression	0.32053
METTL17	expression	0.305881
METTL23	expression	0.272552
METTL3	expression	0.333145
MFN2	expression	0.256046
MGAT2	expression	0.210182
MGRN1	expression	0.396669
MIB1	expression	0.273756
MINOS1	expression	0.309253
MIOS	expression	0.388358
MIPEP	expression	0.246186
MIS12	expression	0.293118
MITF	expression	0.709692
MKLN1	expression	0.25237
MLLT1	expression	0.262707
MLST8	expression	0.344564
MMGT1	expression	0.408793
MNT	expression	0.279695
MOB4	expression	0.400597
MON2	expression	0.329382
MPDU1	expression	0.373162
MPHOSPH8	expression	0.252485
MPI	expression	0.316415
MPPE1	expression	0.217731
MPRIP	expression	0.254628
MRE11	expression	0.35855
MRM2	expression	0.230805
MRM3	expression	0.297287
MRPL12	expression	0.268182
MRPL13	expression	0.328673
MRPL14	expression	0.272404
MRPL15	expression	0.268104
MRPL16	expression	0.280814
MRPL17	expression	0.289026
MRPL18	expression	0.346577
MRPL20	expression	0.246595
MRPL23	expression	0.378912
MRPL24	expression	0.246336
MRPL28	expression	0.280997
MRPL3	expression	0.227301
MRPL30	expression	0.301596
MRPL32	expression	0.343504
MRPL33	expression	0.298201
MRPL34	expression	0.27604
MRPL37	expression	0.317063
MRPL38	expression	0.301887
MRPL39	expression	0.25539
MRPL4	expression	0.309125
MRPL40	expression	0.29925
MRPL44	expression	0.296993
MRPL47	expression	0.255195
MRPL48	expression	0.263962
MRPL49	expression	0.202743
MRPL51	expression	0.236092
MRPL52	expression	0.234676
MRPL53	expression	0.264674
MRPL54	expression	0.349019
MRPL55	expression	0.245417
MRPL57	expression	0.324501
MRPL58	expression	0.221582
MRPL9	expression	0.290199
MRPS10	expression	0.213822
MRPS11	expression	0.220101
MRPS12	expression	0.281153
MRPS14	expression	0.397075
MRPS17	expression	0.24474
MRPS18B	expression	0.280289
MRPS18C	expression	0.261795
MRPS2	expression	0.230964
MRPS23	expression	0.290287
MRPS24	expression	0.297927
MRPS25	expression	0.254379
MRPS27	expression	0.220883
MRPS28	expression	0.265382
MRPS30	expression	0.255107
MRPS31	expression	0.323013
MRPS35	expression	0.302061
MRPS5	expression	0.321465
MRPS6	expression	0.366076
MRPS7	expression	0.295262
MSI2	expression	0.455873
MSL1	expression	0.227945
MSL3	expression	0.213346
MSN	expression	0.263475
MSTO1	expression	0.400308
MTA2	expression	0.380655
MTERF3	expression	0.280308
MTERF4	expression	0.220252
MTF1	expression	0.298487
MTFMT	expression	0.289154
MTG1	expression	0.225566
MTG2	expression	0.259312
MTHFD1	expression	0.444851
MTMR6	expression	0.216416
MTMR9	expression	0.246689
MTPAP	expression	0.253522
MTRNR2L3	expression	0.204528
MTSS1	expression	0.304437
MTX2	expression	0.259375
MVD	expression	0.380916
MVK	expression	0.332275
MYB	expression	0.705602
MYBBP1A	expression	0.302749
MYBL2	expression	0.61513
MYBPC3	expression	0.206312
MYCN	expression	0.535942
MYEOV	expression	0.246224
MYH9	expression	0.538738
MYL12A	expression	0.395085
MYO10	expression	0.241987
MYO1H	expression	0.207078
MYO9B	expression	0.222816
MYOD1	expression	0.62473
MYRF	expression	0.302257
MYT1	expression	0.265336
MZT1	expression	0.445179
MZT2A	expression	0.238806
N6AMT1	expression	0.298215
NAA20	expression	0.268707
NAA25	expression	0.232034
NAA35	expression	0.260438
NAA40	expression	0.223617
NABP2	expression	0.243644
NAF1	expression	0.267693
NAMPT	expression	0.559968
NAPA	expression	0.393417
NAPG	expression	0.396476
NARS2	expression	0.28834
NAV2	expression	0.285419
NBAS	expression	0.38483
NBEAL1	expression	0.21846
NBN	expression	0.277945
NCAPD3	expression	0.344358
NCAPG2	expression	0.321409
NCAPH2	expression	0.391802
NCDN	expression	0.208191
NCKAP1	expression	0.479186
NCKAP1L	expression	0.313637
NCL	expression	0.467887
NCLN	expression	0.227846
NCOA4	expression	0.362292
NCOA5	expression	0.238598
NCOA6	expression	0.34571
NDC1	expression	0.338824
NDE1	expression	0.426519
NDUFA1	expression	0.28552
NDUFA10	expression	0.224749
NDUFA11	expression	0.280318
NDUFA2	expression	0.266632
NDUFA3	expression	0.204918
NDUFA6	expression	0.345256
NDUFA8	expression	0.320572
NDUFAB1	expression	0.277277
NDUFAF1	expression	0.238908
NDUFAF3	expression	0.205457
NDUFAF4	expression	0.319559
NDUFAF5	expression	0.230834
NDUFB10	expression	0.266229
NDUFB11	expression	0.340869
NDUFB2	expression	0.279279
NDUFB3	expression	0.235283
NDUFB4	expression	0.314788
NDUFB5	expression	0.311347
NDUFB6	expression	0.264379
NDUFB7	expression	0.300654
NDUFB8	expression	0.336853
NDUFB9	expression	0.25944
NDUFC1	expression	0.254696
NDUFC2	expression	0.250167
NDUFS1	expression	0.252565
NDUFS2	expression	0.339716
NDUFS5	expression	0.329951
NDUFS8	expression	0.303737
NDUFV1	expression	0.247303
NDUFV2	expression	0.277642
NEDD9	expression	0.436
NEK1	expression	0.21488
NELFA	expression	0.256026
NEUROD1	expression	0.433808
NF2	expression	0.3592
NFE2L2	expression	0.553923
NFIB	expression	0.265465
NFKB1	expression	0.476481
NFKB2	expression	0.275647
NGDN	expression	0.239301
NGLY1	expression	0.265428
NHLRC2	expression	0.432375
NIPBL	expression	0.210684
NKAPD1	expression	0.458
NKX2	expression	0.351768
NME6	expression	0.25702
NMNAT1	expression	0.531113
NMT1	expression	0.605957
NOC2L	expression	0.270226
NOL7	expression	0.332762
NOL8	expression	0.418606
NOLC1	expression	0.355874
NOM1	expression	0.386389
NONO	expression	0.211347
NOP9	expression	0.288184
NOSIP	expression	0.235321
NPAS4	expression	0.333562
NPAT	expression	0.467585
NPC1	expression	0.325682
NPM1	expression	0.247083
NPRL2	expression	0.224391
NR2C2AP	expression	0.409892
NRBP1	expression	0.275202
NRDC	expression	0.353185
NRP2	expression	0.211415
NSFL1C	expression	0.236206
NSL1	expression	0.320259
NSMCE1	expression	0.3087
NSMCE2	expression	0.277692
NSMCE3	expression	0.252752
NSMCE4A	expression	0.393693
NSRP1	expression	0.492445
NSUN4	expression	0.236784
NSUN5	expression	0.253889
NUBP1	expression	0.201786
NUDCD3	expression	0.366182
NUDT8	expression	0.206798
NUMA1	expression	0.312898
NUP107	expression	0.236012
NUP153	expression	0.329519
NUP155	expression	0.520997
NUP160	expression	0.422185
NUP50	expression	0.246131
NUP58	expression	0.435847
NUPL2	expression	0.307955
NXT1	expression	0.594763
ODR4	expression	0.362355
OGA	expression	0.21687
OGDH	expression	0.503485
OR2T2	expression	0.233974
OR2T33	expression	0.21167
OR4M2	expression	0.26732
OR5AU1	expression	0.232136
ORC1	expression	0.237973
ORC2	expression	0.333634
ORC4	expression	0.300305
ORC5	expression	0.397876
OS9	expression	0.259624
OSBP	expression	0.291655
OSBPL9	expression	0.232513
OST4	expression	0.420413
OSTC	expression	0.332155
OXSM	expression	0.396526
OXSR1	expression	0.410614
P2RX2	expression	0.247737
P2RY6	expression	0.20989
PABPC1	expression	0.486555
PACS1	expression	0.26923
PAICS	expression	0.510023
PAK2	expression	0.364721
PAK4	expression	0.219056
PANK3	expression	0.203823
PAPOLA	expression	0.348944
PAPSS1	expression	0.209402
PAQR4	expression	0.265349
PARD3	expression	0.576609
PARD6B	expression	0.544037
PARN	expression	0.218186
PAX3	expression	0.486916
PAX5	expression	0.664888
PAX8	expression	0.763388
PBRM1	expression	0.308841
PC	expression	0.234168
PCGF3	expression	0.202663
PCM1	expression	0.331339
PCNT	expression	0.280229
PCNX3	expression	0.202187
PCYT1A	expression	0.562977
PDCD5	expression	0.262971
PDCD6	expression	0.321197
PDCD6IP	expression	0.211784
PDCL	expression	0.377822
PDCL3	expression	0.280548
PDE12	expression	0.203626
PDE4DIP	expression	0.22892
PDGFRA	expression	0.359497
PDGFRB	expression	0.243372
PDS5A	expression	0.327634
PDS5B	expression	0.249126
PDXK	expression	0.280898
PEA15	expression	0.344684
PELO	expression	0.448128
PET117	expression	0.238527
PEX10	expression	0.220475
PEX12	expression	0.298503
PEX13	expression	0.248971
PEX19	expression	0.346718
PEX26	expression	0.321889
PEX6	expression	0.291911
PFAS	expression	0.495305
PFDN1	expression	0.437207
PFDN4	expression	0.27836
PFDN5	expression	0.421319
PFN1	expression	0.430419
PGAM1	expression	0.24284
PGD	expression	0.423424
PGM3	expression	0.512197
PHACTR4	expression	0.297906
PHF2	expression	0.234343
PHF23	expression	0.20931
PHIP	expression	0.203424
PHOX2A	expression	0.255403
PI4KB	expression	0.285714
PIAS4	expression	0.226894
PICALM	expression	0.289816
PIGH	expression	0.209401
PIGW	expression	0.29095
PIK3C3	expression	0.389169
PIK3CA	expression	0.430783
PIK3CB	expression	0.283758
PIK3CD	expression	0.479875
PIK3R1	expression	0.293832
PIK3R2	expression	0.229974
PILRA	expression	0.21476
PIM2	expression	0.567025
PINX1	expression	0.336488
PITRM1	expression	0.270167
PKD1	expression	0.260013
PKM	expression	0.37018
PKMYT1	expression	0.436953
PKN2	expression	0.450716
PKNOX1	expression	0.238416
PMM2	expression	0.445491
PMVK	expression	0.431441
PNKP	expression	0.325274
PNPT1	expression	0.291575
POLD4	expression	0.214569
POLE4	expression	0.213835
POLR1E	expression	0.32464
POLR3D	expression	0.456625
POLRMT	expression	0.264044
POMP	expression	0.377963
POP1	expression	0.349988
POP4	expression	0.334093
POP7	expression	0.651835
POT1	expression	0.279132
POU2AF1	expression	0.624878
PPA1	expression	0.460063
PPA2	expression	0.431797
PPARG	expression	0.385217
PPAT	expression	0.430884
PPCDC	expression	0.463424
PPCS	expression	0.319282
PPIAL4A	expression	0.258868
PPIE	expression	0.308037
PPIH	expression	0.229122
PPIL1	expression	0.427365
PPIL2	expression	0.233933
PPIP5K2	expression	0.253521
PPM1D	expression	0.592648
PPM1G	expression	0.473537
PPM1J	expression	0.283622
PPME1	expression	0.288437
PPP1CA	expression	0.389325
PPP1CB	expression	0.23314
PPP1CC	expression	0.267651
PPP1R12A	expression	0.393594
PPP1R15B	expression	0.422422
PPP1R7	expression	0.259325
PPP2CA	expression	0.54335
PPP2R1A	expression	0.489524
PPP2R2A	expression	0.403843
PPP2R3C	expression	0.367301
PPP2R5C	expression	0.284345
PPP4R2	expression	0.216006
PPP6C	expression	0.378989
PPP6R3	expression	0.225345
PQBP1	expression	0.231897
PRAMEF20	expression	0.266314
PRDM1	expression	0.61449
PRDM10	expression	0.384873
PRDX1	expression	0.512715
PRELID3B	expression	0.338154
PREX1	expression	0.202296
PRKAR1A	expression	0.55144
PRKCI	expression	0.444744
PRKRA	expression	0.339505
PRKRIP1	expression	0.212477
PRPF18	expression	0.380878
PRPF39	expression	0.266686
PRPF4B	expression	0.353312
PRPS1	expression	0.317582
PRR12	expression	0.260864
PRRC2C	expression	0.206682
PRUNE1	expression	0.244192
PSMB1	expression	0.517081
PSMB5	expression	0.543274
PSMB7	expression	0.355442
PSMC1	expression	0.304374
PSMC4	expression	0.279467
PSME3	expression	0.294694
PSMG1	expression	0.361796
PSMG2	expression	0.352525
PSTK	expression	0.479858
PTAR1	expression	0.244821
PTBP1	expression	0.222292
PTCD1	expression	0.284748
PTCD3	expression	0.232171
PTDSS1	expression	0.36243
PTGES3	expression	0.231032
PTK2	expression	0.567653
PTMA	expression	0.3067
PTP4A1	expression	0.422547
PTP4A2	expression	0.318624
PTPA	expression	0.203742
PTPMT1	expression	0.309798
PTPN1	expression	0.292651
PTPN11	expression	0.508111
PTPN23	expression	0.338166
PWP1	expression	0.209809
PXN	expression	0.362886
PYM1	expression	0.234003
PYROXD1	expression	0.400331
QKI	expression	0.23282
QRICH1	expression	0.312149
QRSL1	expression	0.298616
RAB10	expression	0.515266
RAB13	expression	0.211251
RAB1A	expression	0.285074
RAB21	expression	0.286489
RAB35	expression	0.263742
RAB6A	expression	0.691971
RAB7A	expression	0.222366
RABGEF1	expression	0.317806
RABIF	expression	0.454575
RAC1	expression	0.519138
RAD1	expression	0.270442
RAD23B	expression	0.254807
RAD50	expression	0.285842
RAD51	expression	0.35781
RAD51B	expression	0.228308
RAD9A	expression	0.213298
RAF1	expression	0.309088
RANBP3	expression	0.21503
RANBP9	expression	0.225357
RAPGEF1	expression	0.230161
RAPGEF6	expression	0.374976
RAPGEFL1	expression	0.234777
RAPH1	expression	0.274783
RARG	expression	0.215093
RARS2	expression	0.317027
RASGRP2	expression	0.304019
RB1CC1	expression	0.264396
RBBP7	expression	0.373286
RBBP8	expression	0.258774
RBFA	expression	0.26784
RBFOX2	expression	0.236826
RBM10	expression	0.271091
RBM15	expression	0.387188
RBM18	expression	0.393223
RBM27	expression	0.351459
RBM33	expression	0.343302
RBM34	expression	0.252819
RBM38	expression	0.281693
RBM4	expression	0.253546
RBM42	expression	0.351839
RBM47	expression	0.305766
RBM4B	expression	0.23794
RBM5	expression	0.270439
RBMX	expression	0.333889
RBPJ	expression	0.334185
RBSN	expression	0.32273
RBX1	expression	0.280083
RC3H1	expression	0.232208
RCL1	expression	0.482076
RCOR1	expression	0.319599
RDM1	expression	0.227253
RELA	expression	0.361229
RELB	expression	0.3663
RER1	expression	0.23971
REST	expression	0.322778
REV3L	expression	0.303168
REXO1	expression	0.221405
REXO2	expression	0.244439
RFC1	expression	0.248237
RFC4	expression	0.316061
RFK	expression	0.439937
RGP1	expression	0.259207
RHEB	expression	0.475218
RHOA	expression	0.458459
RHOC	expression	0.26173
RHOQ	expression	0.209852
RHPN1	expression	0.239062
RIC1	expression	0.38959
RIC8A	expression	0.307446
RICTOR	expression	0.285032
RIMBP3	expression	0.208003
RING1	expression	0.23444
RINT1	expression	0.382091
RMI1	expression	0.257022
RMI2	expression	0.209372
RMND1	expression	0.250793
RMND5A	expression	0.319713
RNASEH2A	expression	0.283026
RNASEH2B	expression	0.220402
RNASEH2C	expression	0.276572
RNF139	expression	0.285004
RNF146	expression	0.347294
RNF168	expression	0.273454
RNF20	expression	0.259251
RNF25	expression	0.268135
RNF31	expression	0.334046
RNF4	expression	0.30356
RNF8	expression	0.317593
ROCK1	expression	0.264693
RPAP3	expression	0.200054
RPF1	expression	0.342666
RPIA	expression	0.402643
RPL22	expression	0.32164
RPL22L1	expression	0.307293
RPL28	expression	0.269871
RPL30	expression	0.552088
RPL35A	expression	0.347731
RPL36A	expression	0.363464
RPL36AL	expression	0.283846
RPL39	expression	0.297005
RPN2	expression	0.29033
RPP25L	expression	0.766406
RPP38	expression	0.466613
RPRD1B	expression	0.206332
RPRD2	expression	0.390899
RPS19BP1	expression	0.231279
RPS21	expression	0.441773
RPS5	expression	0.314349
RPS6KA1	expression	0.257406
RPS6KA3	expression	0.316343
RPUSD4	expression	0.2031
RRAGA	expression	0.303069
RRAGC	expression	0.51867
RREB1	expression	0.241885
RRP1	expression	0.279147
RRP7A	expression	0.363823
RRP9	expression	0.249875
RSU1	expression	0.413816
RTEL1	expression	0.240419
RTF2	expression	0.384097
RTL8B	expression	0.228934
RTRAF	expression	0.268193
RTTN	expression	0.406514
RUNX1	expression	0.575124
RXRA	expression	0.415148
S100A2	expression	0.231606
SAFB	expression	0.261028
SAMD4B	expression	0.310137
SAMM50	expression	0.286917
SAR1A	expression	0.267388
SARS2	expression	0.282783
SATB2	expression	0.235795
SBNO2	expression	0.269819
SCAF8	expression	0.219985
SCAP	expression	0.479103
SCD	expression	0.493469
SCNM1	expression	0.231188
SCO1	expression	0.208536
SCO2	expression	0.208357
SDAD1	expression	0.252177
SDC1	expression	0.22781
SDHA	expression	0.429898
SDHB	expression	0.533016
SDHC	expression	0.417795
SEC16A	expression	0.292672
SEC23B	expression	0.285391
SEC23IP	expression	0.253281
SEC61B	expression	0.211538
SEC61G	expression	0.295137
SEC62	expression	0.275057
SEC63	expression	0.344365
SECISBP2	expression	0.437635
SEPHS2	expression	0.434477
SEPSECS	expression	0.459856
SETD1A	expression	0.224804
SETD1B	expression	0.310557
SETD5	expression	0.333631
SETDB1	expression	0.336498
SF3B6	expression	0.300463
SFSWAP	expression	0.201204
SGCA	expression	0.230744
SGF29	expression	0.271686
SGO1	expression	0.225219
SGO2	expression	0.200241
SH3GL1	expression	0.431516
SHOC2	expression	0.287779
SIN3A	expression	0.250718
SINHCAF	expression	0.222164
SIPA1	expression	0.327379
SIVA1	expression	0.261276
SKA1	expression	0.424003
SKA3	expression	0.328037
SKIV2L	expression	0.229693
SKP2	expression	0.4754
SLBP	expression	0.349592
SLC16A1	expression	0.433947
SLC16A3	expression	0.228559
SLC19A1	expression	0.303184
SLC20A1	expression	0.388055
SLC25A1	expression	0.217172
SLC25A19	expression	0.34827
SLC25A26	expression	0.292572
SLC25A28	expression	0.474463
SLC25A3	expression	0.332057
SLC25A37	expression	0.247573
SLC25A46	expression	0.214714
SLC2A1	expression	0.507824
SLC30A9	expression	0.28374
SLC33A1	expression	0.438386
SLC35A3	expression	0.229145
SLC35B1	expression	0.235747
SLC35B2	expression	0.35569
SLC38A2	expression	0.31809
SLC39A1	expression	0.20737
SLC3A2	expression	0.265574
SLC4A7	expression	0.391471
SLC5A3	expression	0.399575
SLC7A1	expression	0.441054
SLC7A5	expression	0.385986
SLF1	expression	0.480672
SLTM	expression	0.203695
SMAD7	expression	0.400795
SMARCA2	expression	0.223723
SMARCA4	expression	0.499907
SMARCA5	expression	0.27715
SMARCAL1	expression	0.304705
SMARCB1	expression	0.41191
SMARCD1	expression	0.351591
SMARCD2	expression	0.25066
SMARCE1	expression	0.333538
SMC5	expression	0.238627
SMC6	expression	0.252363
SMCHD1	expression	0.333846
SMG7	expression	0.285838
SMPD4	expression	0.235297
SNAI2	expression	0.532025
SNAP23	expression	0.627859
SNRNP40	expression	0.230529
SNRNP48	expression	0.332213
SNRPA	expression	0.249529
SNRPB2	expression	0.380703
SNUPN	expression	0.442754
SNX17	expression	0.227901
SOCS3	expression	0.252699
SOD2	expression	0.334775
SOS1	expression	0.410728
SOX10	expression	0.782816
SOX2	expression	0.504997
SOX5	expression	0.232499
SOX9	expression	0.625755
SP1	expression	0.330102
SPATA31A6	expression	0.235945
SPDEF	expression	0.49455
SPI1	expression	0.420067
SPICE1	expression	0.247787
SPINT2	expression	0.268715
SPRR2G	expression	0.282737
SPRTN	expression	0.258224
SPTLC2	expression	0.232165
SPTSSA	expression	0.404923
SQLE	expression	0.201991
SQSTM1	expression	0.294313
SRC	expression	0.245635
SRCAP	expression	0.201874
SRD5A3	expression	0.345671
SREBF1	expression	0.375564
SREK1	expression	0.266955
SRF	expression	0.336947
SRFBP1	expression	0.34896
SRM	expression	0.273977
SRP19	expression	0.225218
SRP9	expression	0.303187
SRPK1	expression	0.221488
SRPRA	expression	0.421875
SRPRB	expression	0.235586
SRRM2	expression	0.317838
SRRT	expression	0.348782
SRSF4	expression	0.226468
SSB	expression	0.366184
SSH2	expression	0.260059
SSR2	expression	0.223986
STAG1	expression	0.363909
STAG2	expression	0.336071
STAMBP	expression	0.458736
STAT3	expression	0.403353
STAT5B	expression	0.467654
STEAP3	expression	0.215724
STIL	expression	0.314303
STK11	expression	0.463293
STMN1	expression	0.285137
STN1	expression	0.271395
STRAP	expression	0.248023
STRIP1	expression	0.424654
STT3A	expression	0.400516
STT3B	expression	0.250075
STUB1	expression	0.224529
STX18	expression	0.226788
STX4	expression	0.676261
STXBP3	expression	0.565467
SUB1	expression	0.280874
SUCLA2	expression	0.225777
SUCLG1	expression	0.280624
SUCO	expression	0.435435
SUDS3	expression	0.248784
SUGP1	expression	0.229218
SUGT1	expression	0.384579
SULT2B1	expression	0.224678
SUMO2	expression	0.220017
SUPT20H	expression	0.226556
SUPT3H	expression	0.2401
SUPT4H1	expression	0.270008
SUPT7L	expression	0.265542
SURF4	expression	0.313662
SURF6	expression	0.324242
SYK	expression	0.442741
SYT12	expression	0.208683
SYVN1	expression	0.415382
TACC3	expression	0.243609
TADA1	expression	0.327093
TADA2B	expression	0.276568
TAF1	expression	0.440634
TAF10	expression	0.401071
TAF1A	expression	0.265921
TAF1B	expression	0.216045
TAF1D	expression	0.472954
TAF2	expression	0.417427
TAF3	expression	0.326523
TAF4	expression	0.249552
TAF5L	expression	0.357725
TAF6L	expression	0.308645
TAF8	expression	0.231957
TAF9B	expression	0.228583
TAPT1	expression	0.417135
TAZ	expression	0.335301
TBC1D10B	expression	0.234638
TBCA	expression	0.270436
TBCE	expression	0.382415
TBL1XR1	expression	0.405347
TBP	expression	0.246694
TBX10	expression	0.271497
TBX2	expression	0.284809
TBX3	expression	0.22804
TCF12	expression	0.315565
TCF3	expression	0.528233
TCF7L2	expression	0.617391
TCOF1	expression	0.298364
TDP2	expression	0.344924
TEAD1	expression	0.445703
TEAD3	expression	0.410796
TECR	expression	0.209688
TEDC1	expression	0.217294
TEDC2	expression	0.25739
TEN1	expression	0.278135
TERF1	expression	0.444163
TESMIN	expression	0.243896
TEX10	expression	0.3073
TFAP2A	expression	0.573321
TFAP2B	expression	0.458704
TFAP2C	expression	0.410785
TFAP4	expression	0.257135
TFB2M	expression	0.211448
TFDP1	expression	0.381985
TFIP11	expression	0.39075
TFRC	expression	0.527541
TGFBRAP1	expression	0.32109
TGIF1	expression	0.412766
TGS1	expression	0.40423
THAP1	expression	0.439341
THAP11	expression	0.355862
THAP12	expression	0.218755
THAP3	expression	0.293135
THG1L	expression	0.258932
THOC5	expression	0.409226
THOC6	expression	0.232845
TIAL1	expression	0.286526
TIMM17A	expression	0.510723
TIMM22	expression	0.332004
TIMM23	expression	0.281757
TIMM29	expression	0.304404
TIMM9	expression	0.391043
TIMMDC1	expression	0.291391
TIPARP	expression	0.455723
TIPIN	expression	0.264071
TKT	expression	0.336674
TLK2	expression	0.325699
TLN1	expression	0.430852
TM2D2	expression	0.25596
TM9SF3	expression	0.2648
TMED10	expression	0.455344
TMED2	expression	0.35535
TMEM147	expression	0.24747
TMEM161B	expression	0.201988
TMEM165	expression	0.271845
TMEM167A	expression	0.222033
TMEM189	expression	0.369881
TMEM242	expression	0.312349
TMEM30A	expression	0.314579
TMEM41B	expression	0.309188
TMEM52	expression	0.228166
TMEM82	expression	0.229376
TMEM88B	expression	0.20918
TMX2	expression	0.287029
TNFAIP3	expression	0.293074
TNFRSF12A	expression	0.239646
TNPO1	expression	0.282231
TNRC18	expression	0.201865
TNS3	expression	0.327625
TOE1	expression	0.366785
TOMM70	expression	0.27645
TOP1	expression	0.257
TOP1MT	expression	0.225066
TOPBP1	expression	0.312626
TP53	expression	0.633333
TP53BP1	expression	0.597615
TP53BP2	expression	0.363945
TP53RK	expression	0.225637
TP63	expression	0.772906
TPI1	expression	0.223925
TPK1	expression	0.338244
TPRKB	expression	0.265109
TRA2B	expression	0.425764
TRABD	expression	0.202997
TRAF2	expression	0.303135
TRAF7	expression	0.228097
TRAPPC13	expression	0.325144
TRAPPC2L	expression	0.275163
TRIM33	expression	0.247858
TRIM37	expression	0.313205
TRIO	expression	0.371701
TRIP13	expression	0.249542
TRIR	expression	0.244804
TRIT1	expression	0.253326
TRMT10C	expression	0.219463
TRMT5	expression	0.324968
TRMT6	expression	0.436094
TRMT61A	expression	0.299313
TRNAU1AP	expression	0.333488
TRPM7	expression	0.476587
TRPS1	expression	0.507143
TSC1	expression	0.328494
TSC2	expression	0.305156
TSEN2	expression	0.439759
TSEN34	expression	0.317904
TSG101	expression	0.283373
TSPAN31	expression	0.213319
TSR3	expression	0.299161
TTC37	expression	0.24086
TTC4	expression	0.242077
TTC7A	expression	0.637959
TTF1	expression	0.367209
TTF2	expression	0.315493
TTI2	expression	0.481883
TTK	expression	0.256845
TUBA1B	expression	0.377395
TUBA1C	expression	0.33203
TUBB2A	expression	0.24261
TUBB4B	expression	0.593464
TUBD1	expression	0.265833
TUBE1	expression	0.26592
TUBGCP6	expression	0.244641
TWNK	expression	0.254543
TXNDC17	expression	0.263595
TXNRD1	expression	0.47346
TYMS	expression	0.436925
UAP1	expression	0.413296
UBA5	expression	0.430517
UBA52	expression	0.412164
UBA6	expression	0.420772
UBALD1	expression	0.446517
UBALD2	expression	0.329334
UBAP1	expression	0.361615
UBC	expression	0.384477
UBE2C	expression	0.305112
UBE2D3	expression	0.221709
UBE2G2	expression	0.405106
UBE2H	expression	0.316263
UBE2J1	expression	0.384052
UBE2K	expression	0.351092
UBE2L3	expression	0.226633
UBE2N	expression	0.347423
UBE2O	expression	0.212112
UBE2Q1	expression	0.378338
UBE2S	expression	0.328124
UBE2T	expression	0.310979
UBE2Z	expression	0.330799
UBE3A	expression	0.274732
UBIAD1	expression	0.513476
UBQLN1	expression	0.26993
UBR4	expression	0.319476
UFC1	expression	0.298096
UFL1	expression	0.419209
UFM1	expression	0.405808
UFSP2	expression	0.372508
UGCG	expression	0.296452
UMPS	expression	0.459727
UNC50	expression	0.220361
UPK1A	expression	0.27679
UQCR10	expression	0.281868
UQCRB	expression	0.305811
UQCRC1	expression	0.270129
UQCRC2	expression	0.358626
UQCRFS1	expression	0.334289
URB2	expression	0.297953
UROD	expression	0.492631
UROS	expression	0.297545
USE1	expression	0.325998
USP1	expression	0.343935
USP14	expression	0.27602
USP37	expression	0.347226
USP38	expression	0.225943
USP39	expression	0.244462
USP7	expression	0.399713
USP8	expression	0.324355
USP9X	expression	0.290515
UTP11	expression	0.251443
UTP14A	expression	0.258077
UTP18	expression	0.27507
UTP23	expression	0.390019
UTP25	expression	0.390545
UVRAG	expression	0.274759
UXS1	expression	0.458949
VAC14	expression	0.266759
VAPA	expression	0.222722
VARS2	expression	0.365687
VBP1	expression	0.415183
VCL	expression	0.399553
VCPIP1	expression	0.275169
VDAC1	expression	0.261409
VEZT	expression	0.376864
VHL	expression	0.421484
VIRMA	expression	0.340204
VMA21	expression	0.306571
VMP1	expression	0.231911
VPS16	expression	0.313973
VPS18	expression	0.28965
VPS26A	expression	0.401748
VPS33A	expression	0.295635
VPS36	expression	0.379103
VPS37A	expression	0.399808
VPS39	expression	0.270752
VPS45	expression	0.321228
VPS4A	expression	0.50673
VPS4B	expression	0.520328
VPS50	expression	0.211019
VPS52	expression	0.244805
VPS53	expression	0.292248
VPS54	expression	0.250569
VPS8	expression	0.273585
VRK1	expression	0.554302
WAC	expression	0.20346
WAPL	expression	0.247703
WARS2	expression	0.318207
WASF2	expression	0.264636
WASHC3	expression	0.316735
WASHC4	expression	0.366379
WASHC5	expression	0.23548
WASL	expression	0.306022
WDR1	expression	0.562391
WDR24	expression	0.30754
WDR25	expression	0.252539
WDR26	expression	0.250206
WDR33	expression	0.247805
WDR4	expression	0.351709
WDR44	expression	0.211579
WDR46	expression	0.406061
WDR48	expression	0.288445
WDR59	expression	0.281786
WDR62	expression	0.236722
WDR7	expression	0.440212
WDR70	expression	0.346511
WDR73	expression	0.363641
WDR83	expression	0.375063
WDR89	expression	0.489088
WDR92	expression	0.328154
WNK1	expression	0.591853
WRB	expression	0.349247
WRN	expression	0.435217
WSB1	expression	0.371246
WSB2	expression	0.279645
WTAP	expression	0.377612
WWTR1	expression	0.47169
XPO4	expression	0.208395
XPR1	expression	0.347366
XRCC2	expression	0.273302
XRCC4	expression	0.222194
XRN1	expression	0.317705
XYLT2	expression	0.337276
YAP1	expression	0.545984
YBX1	expression	0.36382
YEATS2	expression	0.268641
YIF1A	expression	0.273563
YIPF5	expression	0.20285
YIPF6	expression	0.269858
YME1L1	expression	0.273036
YPEL5	expression	0.237697
YTHDC1	expression	0.304026
YTHDF2	expression	0.32364
YY1	expression	0.34788
ZBTB17	expression	0.211451
ZBTB18	expression	0.417843
ZBTB7A	expression	0.243394
ZBTB7B	expression	0.267798
ZBTB8OS	expression	0.21844
ZC3H13	expression	0.42831
ZC3H18	expression	0.341568
ZC3H7A	expression	0.324614
ZCCHC9	expression	0.215943
ZCRB1	expression	0.219252
ZEB1	expression	0.446423
ZEB2	expression	0.645612
ZER1	expression	0.262634
ZFAND5	expression	0.220258
ZFAT	expression	0.294418
ZFP36L1	expression	0.478269
ZFP36L2	expression	0.262256
ZFPM1	expression	0.541107
ZFR	expression	0.347741
ZFX	expression	0.48885
ZMIZ1	expression	0.237084
ZMYND8	expression	0.365143
ZNF131	expression	0.31732
ZNF217	expression	0.438449
ZNF236	expression	0.493434
ZNF318	expression	0.261141
ZNF335	expression	0.339252
ZNF407	expression	0.537245
ZNF511	expression	0.287905
ZNF559	expression	0.290883
ZNF574	expression	0.427879
ZNF593	expression	0.254325
ZNF622	expression	0.416475
ZNF674	expression	0.226148
ZNF687	expression	0.246593
ZNF728	expression	0.240476
ZNF74	expression	0.233267
ZNF789	expression	0.250772
ZNF793	expression	0.269067
ZNFX1	expression	0.309372
ZNHIT1	expression	0.232264
ZNHIT3	expression	0.419615
ZNHIT6	expression	0.260285
ZNRD1	expression	0.342195
ZW10	expression	0.37548
ZWILCH	expression	0.269925
ZWINT	expression	0.226278
AAMP	meta	-0.0517006
AARS2	meta	-0.0804738
AASDHPPT	meta	0.239825
AATF	meta	0.150023
ABCF1	meta	0.0468051
ABI1	meta	0.0655131
ABT1	meta	-0.145463
ACD	meta	-0.00739862
ACLY	meta	0.0888171
ACO2	meta	0.0143461
ACOX1	meta	-0.0912233
ACSL3	meta	0.135315
ACSL4	meta	0.29607
ACTB	meta	0.172399
ACTG1	meta	0.0813185
ACTR10	meta	-0.0455303
ACTR1A	meta	0.202255
ACTR3	meta	0.207487
ADAM11	meta	-0.129848
ADAMTS10	meta	0.101654
ADAR	meta	-0.100388
ADAT2	meta	0.259434
ADAT3	meta	0.218677
ADNP	meta	-0.127082
ADRM1	meta	-0.0969063
ADSL	meta	0.244614
ADSS	meta	0.241537
AFDN	meta	0.0379469
AGPAT1	meta	0.11923
AHCY	meta	0.179567
AHCYL1	meta	0.129386
AHR	meta	-0.0792268
AIFM1	meta	0.144573
[truncated: 1,933 more rows]

## Sheet: Exp Figure 7B
Model	cv.cor
AAAS	-0.0979637
AAK1	0.0116326
AAMP	-0.0517006
AANAT	-0.118998
AAR2	-0.0176834
AARD	-0.0145631
AARS2	-0.0804738
AARSD1	-0.0440729
AASDHPPT	0.239825
AATF	0.150023
AATK	0.0751066
ABAT	-0.107088
ABCA12	-0.138076
ABCB10	-0.0759851
ABCB7	-0.0363729
ABCC10	-0.138984
ABCC3	0.0133149
ABCC6	0.0764616
ABCD1	0.0705279
ABCD3	-0.106021
ABCD4	0.019583
ABCF1	0.0468051
ABCF2	-0.0871827
ABCG1	0.190002
ABHD11	-0.110449
ABHD12B	0.0321252
ABHD13	-0.0963248
ABHD15	0.000768297
ABHD16A	-0.0236317
ABHD17A	-0.155417
ABHD2	-0.156507
ABI1	0.0655131
ABL1	0.0304229
ABRA	-0.155661
ABRAXAS1	-0.244742
ABT1	-0.145463
ACACA	0.0937816
ACAD9	-0.094865
ACADS	-0.0113583
ACADSB	0.201547
ACADVL	0.0878343
ACAP1	-0.132535
ACAP2	-0.147577
ACAP3	-0.164295
ACD	-0.00739862
ACE	-0.182842
ACHE	-0.145816
ACIN1	-0.160472
ACKR4	-0.0208572
ACLY	0.0888171
ACO2	0.0143461
ACOT12	0.135334
ACOT4	-0.115146
ACOX1	-0.0912233
ACOXL	0.0480552
ACR	-0.0804179
ACSF2	0.211524
ACSL3	0.135315
ACSL4	0.29607
ACTA1	-0.0180999
ACTB	0.172399
ACTG1	0.0813185
ACTL7A	-0.0303845
ACTL7B	-0.134134
ACTL8	-0.0917527
ACTN1	-0.126957
ACTN2	-0.131061
ACTN4	-0.0214241
ACTR10	-0.0455303
ACTR1A	0.202255
ACTR1B	0.198479
ACTR2	0.141527
ACTR3	0.207487
ACTR3C	-0.197123
ACTR5	0.0045502
ACTR6	0.115003
ACVR1B	0.00939436
ACVR2A	-0.0708498
ADA2	-0.032055
ADAM10	0.0126325
ADAM11	-0.129848
ADAM30	0.101928
ADAMTS1	-0.13343
ADAMTS10	0.101654
ADAMTS13	-0.0305975
ADAMTS2	-0.0449578
ADAMTS4	-0.132109
ADAMTS7	0.070231
ADAMTSL4	0.0771611
ADAMTSL5	-0.131261
ADAP1	-0.0920494
ADAP2	0.0249335
ADAR	-0.100388
ADAT1	-0.174358
ADAT2	0.259434
ADAT3	0.218677
ADCK2	-0.0972504
ADCY3	-0.16553
ADCY4	-0.096364
ADGRA3	-0.066468
ADGRE2	-0.0933973
ADGRF3	0.23622
ADGRF5	-0.0656451
ADGRG1	0.0517531
ADGRG3	-0.112856
ADI1	-0.0809385
ADK	0.0586233
ADNP	-0.127082
ADO	-0.141981
ADORA2B	-0.189691
ADPGK	0.0207841
ADPRH	-0.220493
ADPRHL1	0.0602487
ADPRHL2	-0.100487
ADRA2B	-0.138502
ADRB2	-0.137561
ADRM1	-0.0969063
ADSL	0.244614
ADSS	0.241537
ADSSL1	0.197419
AEBP1	-0.111671
AEBP2	0.161904
AES	-0.0885791
AFDN	0.0379469
AFF3	-0.106026
AFG3L2	0.103708
AFTPH	-0.00944099
AGAP1	-0.0324707
AGAP2	0.0974397
AGAP5	-0.156343
AGAP6	0.181477
AGAP9	-0.0673145
AGBL2	-0.139917
AGBL4	0.0434447
AGBL5	-0.0313739
AGFG1	-0.0624484
AGFG2	-0.172142
AGL	-0.114304
AGMAT	-0.00623583
AGO1	-0.00935529
AGO2	0.0890515
AGO3	-0.081076
AGPAT1	0.11923
AGPAT2	0.00428303
AGPAT5	0.0315778
AGR2	-0.138934
AGRN	-0.102539
AGTR1	-0.0958231
AHCY	0.179567
AHCYL1	0.129386
AHDC1	0.0223765
AHNAK	-0.0217774
AHR	-0.0792268
AHRR	0.0893882
AHSA1	-0.219278
AIF1	-0.110215
AIF1L	-0.11467
AIFM1	0.144573
AIFM2	-0.154348
AIFM3	-0.16677
AIG1	-0.00439764
AIMP1	-0.0484877
AIMP2	-0.0414809
AIP	-0.0570857
AJM1	-0.0910239
AJUBA	0.117157
AK1	-0.182651
AK2	0.123013
AK4	-0.011174
AK6	0.104851
AKAP10	-0.181494
AKAP13	-0.0769597
AKAP17A	0.0520368
AKAP8L	0.114936
AKIRIN1	-0.0773594
AKIRIN2	0.127308
AKR7A3	-0.148351
AKT1	-0.0441607
AKT2	0.129034
AKTIP	-0.0993072
ALAD	0.139874
ALAS1	0.254944
ALDH18A1	0.0309819
ALDH1L1	-0.118036
ALDH3A1	0.0950144
ALDH3B2	-0.155207
ALDH6A1	-0.21782
ALDH7A1	-0.0865498
ALDH8A1	-0.049324
ALDOC	-0.0428651
ALG1	0.1305
ALG10	-0.0968962
ALG12	0.163603
ALG1L	-0.0597097
ALG3	0.165249
ALG5	-0.0775652
ALG6	0.161047
ALG8	0.102669
ALG9	0.189361
ALK	-0.142818
ALKBH1	0.0634838
ALKBH4	-0.147568
ALKBH5	-0.178522
ALKBH6	-0.0800205
ALKBH7	-0.0664809
ALOX15	-0.110886
ALOXE3	-0.115774
ALX1	-0.0981063
ALX3	0.0747433
ALX4	0.00854528
ALYREF	0.0912271
AMBP	0.00529301
AMBRA1	0.0188205
AMD1	0.0318135
AMER2	-0.0418865
AMFR	-0.108789
AMY2A	0.153101
AMZ1	-0.147854
ANAPC1	-0.0810401
ANAPC10	0.078268
ANAPC13	-0.139984
ANAPC15	-0.142684
ANAPC5	-0.0363935
ANAPC7	-0.188096
ANG	-0.0898754
ANGPTL6	0.0316735
ANHX	-0.084269
ANKFY1	-0.100724
ANKH	-0.16817
ANKHD1	-0.0860302
ANKLE1	-0.166568
ANKMY2	-0.084642
ANKRA2	-0.130638
ANKRD10	-0.142737
ANKRD11	0.0588034
ANKRD13A	-0.0395671
ANKRD17	-0.0268471
ANKRD22	-0.0941222
ANKRD23	-0.0147699
ANKRD24	-0.121178
ANKRD31	-0.180887
ANKRD34A	-0.161858
ANKRD35	-0.155428
ANKRD36B	0.173415
ANKRD39	-0.0141747
ANKRD40	-0.110466
ANKRD49	0.213647
ANKRD52	-0.106346
ANKRD53	-0.102318
ANKRD54	-0.186116
ANKS3	-0.141899
ANKS6	0.0585822
ANLN	0.108526
ANO1	-0.0332919
ANP32A	-0.163002
ANP32B	-0.122729
ANP32E	-0.0555057
ANTXRL	0.0250884
ANXA7	-0.125812
ANXA8L1	-0.106764
ANXA9	-0.118964
AOC2	-0.220076
AOC3	0.000285736
AP1B1	-0.0962858
AP1G1	-0.097844
AP1G2	-0.147458
AP1M1	0.0397972
AP1S1	-0.141171
AP1S3	-0.0153798
AP2A1	-0.143949
AP2B1	0.0265398
AP2M1	0.158402
AP2S1	0.168212
AP3B1	-0.121564
AP3M2	0.0232676
AP3S1	-0.00265858
AP3S2	0.101235
AP4S1	-0.0881168
APC	0.0727066
APC2	-0.112946
APCS	0.0304447
APEH	0.0121694
APEX1	-0.190776
APEX2	0.212806
APH1A	-0.102575
API5	0.00319171
APIP	0.00884639
APLNR	0.0291201
APLP1	-0.204341
APOA5	-0.069143
APOBEC3D	-0.0233642
APOBEC3G	-0.0484547
APOC1	0.11267
APOE	0.111598
APOLD1	-0.133909
APOM	0.0870252
APOOL	0.162315
APOPT1	-0.0657396
APRT	0.0126324
AQP10	-0.135355
AQP12B	-0.00409327
AQP2	-0.11819
AQP3	-0.032351
AQP6	0.119378
AQP7	-0.044992
AQP9	-0.0657384
AREL1	0.12093
ARF1	-0.0903217
ARF3	-0.0120854
ARF4	-0.0868582
ARF6	0.0177649
ARFGAP2	-0.067852
ARFGEF1	-0.14478
ARFIP2	0.118689
ARFRP1	-0.15195
ARGFX	0.00535351
ARGLU1	0.137001
ARHGAP1	-0.178866
ARHGAP11A	-0.119773
ARHGAP11B	-0.161892
ARHGAP23	-0.0576557
ARHGAP27	0.0144617
ARHGAP29	-0.0725898
ARHGAP45	0.428268
ARHGAP5	-0.0668839
ARHGAP9	0.0586787
ARHGDIA	-0.14745
ARHGEF1	-0.105846
ARHGEF11	-0.068882
ARHGEF16	-0.114063
ARHGEF2	-0.145065
ARHGEF25	0.105466
ARHGEF28	-0.0734012
ARHGEF33	-0.111456
ARHGEF40	-0.114785
ARHGEF5	0.0892682
ARHGEF7	0.274051
ARID1A	0.140592
ARID1B	-0.0688014
ARID2	0.0831647
ARID3A	0.378337
ARID3B	0.0574026
ARID3C	-0.145496
ARID4A	-0.0590684
ARID4B	-0.10655
ARID5A	0.146798
ARID5B	0.0267359
ARL10	-0.128601
ARL13B	-0.0730637
ARL4A	-0.102859
ARL4C	0.0256709
ARL4D	-0.155535
ARL5C	-0.16999
ARL6IP4	-0.21081
ARL6IP5	0.143495
ARL6IP6	-0.139528
ARL8B	0.0502446
ARMC10	0.116935
ARMC5	0.105432
ARMC6	-0.119808
ARMCX6	-0.0164131
ARMH1	0.107331
ARMH3	0.102696
ARNT	-0.106259
ARNTL	-0.132355
ARNTL2	-0.218737
ARPC2	0.205495
ARPC3	0.107977
ARPC4	0.177209
ARPC5	0.123364
ARPP19	-0.137224
ARRB1	0.0695357
ARRDC1	-0.0242684
ARRDC2	-0.086686
ARRDC5	-0.0845695
ARSA	-0.0559161
ARSB	-0.154761
ARSI	-0.121655
ART1	-0.231116
ARTN	-0.0807978
ARV1	0.107242
ARVCF	0.166253
ASAH2B	0.0816891
ASB16	-0.0872426
ASB3	-0.0645305
ASB6	-0.0625763
ASB7	-0.155312
ASCC2	-0.0526115
ASCC3	-0.100633
ASCL1	-0.130437
ASCL2	-0.14626
ASCL5	-0.100227
ASF1A	-0.0151675
ASF1B	-0.123024
ASH1L	0.180201
ASH2L	0.152171
ASIC1	0.130675
ASIC2	0.222695
ASIC4	-0.0511413
ASIP	-0.10933
ASL	0.0141653
ASNA1	-0.0761692
ASNS	0.0829115
ASNSD1	-0.0191844
ASPHD1	0.0891773
ASPHD2	0.109482
ASPM	0.02112
ASPRV1	0.0243819
ASPSCR1	-0.118752
ASS1	-0.077071
ASTN1	-0.149501
ASXL1	0.119371
ASZ1	-0.0877151
ATAD2	-0.227789
ATAD3A	-0.114492
ATAD3B	-0.129003
ATAD5	-0.0772624
ATCAY	-0.109471
ATF1	-0.138484
ATF4	0.0055585
ATF5	-0.0918002
ATF6	-0.0586823
ATF6B	-0.131078
ATF7	-0.15254
ATF7IP	0.0789434
ATG10	-0.168401
ATG101	0.0954335
ATG12	-0.119316
ATG13	-0.0678197
ATG16L2	-0.0106117
ATG2A	-0.0527063
ATG3	-0.141701
ATG4B	0.0940132
ATG4D	0.0573915
ATG9A	0.0762584
ATIC	0.194977
ATL2	-0.154676
ATM	-0.0106588
ATMIN	-0.105601
ATN1	-0.128976
ATOH7	-0.134025
ATOX1	0.11695
ATP13A1	-0.0525185
ATP13A3	0.0167472
ATP1A1	0.188024
ATP1A3	-0.123223
ATP1B1	-0.118825
ATP1B2	-0.126533
ATP1B3	0.292983
ATP1B4	0.109503
ATP23	-0.0695271
ATP2A3	-0.124468
ATP2B1	-0.0494757
ATP2B3	-0.153423
ATP2B4	-0.145504
ATP2C1	-0.0142683
ATP5F1A	-0.0725158
ATP5F1B	-0.0971953
ATP5F1C	-0.0312563
ATP5F1D	-0.116926
ATP5F1E	-0.185171
ATP5IF1	-0.0697432
ATP5MC1	-0.0188184
ATP5MC2	-0.162896
ATP5MD	0.267245
ATP5ME	-0.126681
ATP5MF	-0.154359
ATP5MG	0.0146358
ATP5MGL	-0.169963
ATP5PB	0.111344
ATP5PD	-0.0425399
ATP5PF	0.168987
ATP5PO	-0.0967366
ATP6AP1	0.00763135
ATP6V0A1	-0.103633
ATP6V0A2	0.105507
ATP6V0D1	0.0749437
ATP6V0E1	0.007027
ATP6V1B2	0.0933419
ATP6V1C1	-0.116816
ATP6V1D	-0.0477738
ATP6V1E2	0.0805947
ATP6V1G2	-0.0426529
ATP6V1H	0.063681
ATP7A	0.0215633
ATPAF1	-0.00569253
ATPAF2	0.127058
ATR	0.0988117
ATRIP	0.15722
ATRN	0.0116155
ATRX	0.0723036
ATXN1	-0.148082
ATXN10	0.014571
ATXN1L	0.0550266
ATXN2	-0.103204
ATXN2L	0.0814711
ATXN7	0.145443
ATXN7L2	-0.155709
ATXN7L3	0.00802537
ATXN7L3B	-0.187948
AUH	-0.0233349
AUNIP	0.0253383
AUP1	-0.0881251
AURKAIP1	-0.0785929
AUTS2	-0.130644
AVEN	-0.16701
AVIL	-0.0911483
AVP	-0.0656619
AVPR1A	-0.207878
AVPR1B	-0.190644
AXDND1	-0.213724
AXIN1	0.091201
AXIN2	-0.0454866
AXL	0.00851143
AZIN1	0.198488
AZIN2	-0.0892786
B3GALT6	0.0663355
B3GAT2	-0.088258
B3GAT3	0.121406
B3GNT2	0.0664864
B3GNT3	-0.131898
B3GNT4	-0.0473209
B3GNT5	0.0730467
B3GNT6	-0.166472
B3GNT9	-0.0471069
B4GALNT2	0.0574209
B4GALT3	-0.125497
B4GALT5	-0.0926965
B4GALT7	-0.0302537
B4GAT1	-0.128397
BAD	-0.156769
BAG2	-0.135159
BAG6	0.127706
BAHD1	-0.0907114
BAIAP2	-0.171057
BAIAP2L1	-0.11336
BAIAP2L2	-0.161813
BAIAP3	0.125283
BAK1	0.0538866
BAMBI	-0.0807782
BANK1	-0.206971
BANP	-0.0971795
BAP1	0.120925
BARD1	0.0801522
BARHL2	0.0812736
BATF	0.112677
BATF2	-0.0240552
BAZ1A	-0.033179
BAZ1B	-0.0528285
BAZ2A	-0.114165
BBS1	-0.17548
BBS9	-0.164911
BCAN	-0.0818902
BCAP31	0.0640641
BCAR1	0.144341
BCAR3	0.0689658
BCAS2	0.153984
BCAS3	-0.0227726
BCAS4	-0.0601924
BCCIP	-0.0848706
BCDIN3D	0.014625
BCKDHB	-0.148536
BCL10	-0.0862281
BCL11A	-0.0271245
BCL11B	0.0482875
BCL2	0.511009
BCL2A1	-0.111654
BCL2L1	-0.0678559
BCL2L11	0.0499873
BCL2L12	-0.14797
BCL2L2	0.124353
BCL6	0.0595514
BCL9	-0.134459
BCL9L	0.0529775
BCLAF1	-0.139075
BCOR	0.185599
BCR	-0.11026
BCS1L	-0.136593
BDH2	-0.0419841
BDP1	-0.105169
BECN1	0.219935
BEGAIN	0.029852
BEND3	-0.124845
BEST3	-0.0888521
BET1	0.102572
BET1L	-0.0562368
BHLHA15	0.0585166
BHLHE41	-0.0862759
BHMT2	-0.079784
BICD1	-0.0938174
BICD2	-0.0795298
BICDL2	0.023403
BICRA	0.069018
BIN1	-0.124516
BIN2	0.162258
BIRC2	-0.162059
BIRC6	0.155442
BIRC8	0.0545291
BLCAP	-0.115207
BLM	0.0578458
BLOC1S2	-0.0106594
BLOC1S3	-0.15648
BLZF1	-0.0696105
BMF	-0.178836
BMI1	0.122177
BMP8B	0.103768
BMPR1A	-0.0857883
BMPR2	-0.134808
BNC1	-0.0950634
BNC2	-0.0852193
BNIP1	-0.0743741
BNIP2	-0.123593
BNIP3	-0.173059
BNIPL	-0.12629
BOC	-0.0254097
BOD1	-0.190965
BOD1L1	-0.0285546
BOLA1	-0.0685687
BORA	0.0388218
BORCS5	-0.0457811
BORCS7	-0.0818744
BORCS8	-0.0818744
BPIFB3	-0.102107
BPNT1	0.00730734
BPTF	-0.054341
BRAF	-0.064507
BRAP	-0.161349
BRAT1	0.221714
BRCA1	0.166231
BRCA2	-0.208586
BRD1	0.0351031
BRD2	-0.0362886
BRD4	0.115281
BRD7	-0.0585848
BRD8	0.146001
BRD9	0.0915765
BRF1	-0.0762697
BRI3	-0.126373
BRIP1	-0.142727
BRK1	0.164783
BRMS1	-0.196609
BRMS1L	-0.153142
BRPF1	0.0103146
BRSK2	-0.0664662
BSCL2	0.080881
BSDC1	-0.0828624
BSG	-0.134743
BSND	-0.14096
BTAF1	-0.0922271
BTBD11	-0.110759
BTBD17	-0.054072
BTBD3	0.0861398
BTBD6	-0.19919
BTBD9	-0.0865465
BTF3	0.115256
BTF3L4	0.0682727
BTG1	-0.107852
BTK	-0.0333045
BTNL8	-0.0770062
BUB1	-0.17886
BUD13	-0.149639
C10orf105	-0.147506
C10orf53	-0.0922282
C10orf90	-0.0466711
C11orf58	0.167448
C11orf65	-0.128538
C11orf68	0.0331261
C11orf71	-0.129785
C11orf80	-0.141875
C11orf88	-0.0610316
C11orf91	-0.155795
C11orf94	0.0177302
C12orf10	-0.00531832
C12orf45	0.0206002
C12orf49	-0.144442
C12orf56	0.0547739
C12orf65	-0.0688754
C12orf73	-0.122541
C15orf40	0.0298285
C15orf41	0.137235
C15orf53	-0.143689
C16orf46	-0.130686
C16orf54	-0.094946
C16orf70	-0.162898
C16orf72	0.0143887
C16orf86	0.0495339
C16orf87	-0.190901
C16orf89	0.00335007
C16orf91	-0.0492521
C16orf92	-0.000320913
C16orf95	0.00948345
C16orf96	-0.178739
C17orf49	-0.119656
C17orf50	0.151505
C17orf53	-0.114904
C17orf58	-0.170983
C17orf75	0.0245052
C17orf98	-0.121296
C18orf21	0.175073
C18orf32	0.120655
C19orf24	-0.0824676
C19orf25	0.0359812
C19orf33	-0.0960103
C19orf38	-0.0798737
C19orf44	-0.152651
C19orf47	-0.0938654
C19orf53	0.217392
C19orf66	0.144576
C19orf67	0.145171
C19orf70	0.00886784
C19orf81	-0.0428211
C1D	0.156637
C1QBP	-0.092894
C1QC	-0.162084
C1QTNF1	-0.167933
C1QTNF4	-0.166348
C1QTNF5	-0.118332
C1QTNF6	-0.111157
C1QTNF9	0.0428096
C1QTNF9B	0.0574659
C1orf100	0.14605
C1orf105	-0.087336
C1orf112	-0.0447931
C1orf123	-0.024432
C1orf127	-0.0563188
C1orf131	-0.111215
C1orf159	-0.101526
C1orf162	-0.00242799
C1orf226	-0.036852
C1orf43	-0.182481
C1orf52	0.0320543
C1orf56	-0.125832
C1orf74	0.0793385
C21orf2	-0.115612
C21orf58	-0.0932972
C22orf23	-0.0667274
C22orf39	-0.0830994
C22orf46	-0.119337
C2CD4D	0.0880213
C2orf49	0.0721817
C2orf50	-0.12435
C2orf54	-0.0727331
C2orf68	-0.0175813
C2orf69	0.0585489
C2orf78	0.0291132
C3orf38	0.010625
C4orf19	0.115299
C5orf15	-0.143616
C5orf30	-0.105078
C5orf34	-0.0455324
C5orf49	0.0136405
C6orf106	-0.144279
C6orf136	-0.12027
C6orf141	-0.113814
C6orf15	0.0179399
C6orf222	-0.121776
C6orf226	-0.133346
C6orf47	-0.126299
C6orf89	-0.142289
C7orf26	-0.0659859
C7orf43	-0.112926
C7orf50	0.105871
C7orf61	-0.179951
C8G	0.130682
C8orf33	-0.151832
C8orf37	0.0498722
C8orf59	0.0775251
C8orf76	-0.155709
C8orf82	-0.0646206
C8orf88	-0.0724161
C9orf116	-0.149994
C9orf129	-0.114794
C9orf16	0.0844762
C9orf24	-0.0661739
C9orf50	0.0780658
C9orf78	-0.125256
CA10	0.0340956
CA11	-0.00462703
CA4	-0.130942
CA5A	-0.0603012
CA7	-0.024113
CAB39	0.215611
CABIN1	0.0349346
CABLES2	-0.000622612
CABP2	0.0200787
CABP4	-0.111706
CABP7	-0.0862352
CACNA1A	-0.175209
CACNA1B	-0.0944482
CACNA1G	-0.262436
CACNA1H	-0.112605
CACNA2D2	-0.0386463
CACNB1	-0.178577
CACNB3	-0.0627514
CACNG1	-0.169708
CACYBP	-0.0498445
CAD	0.229654
CADM1	-0.140007
CADM4	0.0330291
CALCB	-0.0931943
CALCOCO1	0.0464576
CALM1	-0.0946963
CALM2	0.0240291
CALM3	-0.20436
CALML6	-0.145796
CALN1	-0.0903249
CALR	-0.10968
CAMK2G	-0.0882324
CAMKK2	-0.0767948
CAMLG	-0.103794
CAMSAP1	0.15872
CAMSAP2	-0.0342295
CAND1	-0.0109678
CANT1	-0.128396
CANX	-0.0602945
CAP1	0.110452
CAPN1	-0.045208
CAPN11	-0.128885
CAPN15	-0.0966487
CAPN5	-0.0268425
CAPN9	0.0172726
CAPNS1	-0.104846
CAPRIN1	0.0637519
CAPS	0.146625
CARD10	-0.000573532
CARD11	-0.169099
CARD8	0.0119968
CARM1	0.0938463
CARMIL3	-0.0385342
CARNS1	-0.123888
CARS2	-0.198243
CASC3	0.0209317
CASKIN1	-0.0880149
CASKIN2	-0.117791
CASP9	-0.107276
CASQ2	0.0320006
CASS4	-0.00718031
CAST	-0.0927066
CASTOR1	-0.0997652
CASTOR3	-0.152824
CASZ1	-0.187291
CATSPER1	-0.0820242
CATSPER3	-0.143974
CATSPERD	-0.117538
CATSPERG	-0.0676856
CAV2	-0.0482025
CBARP	-0.107589
CBFA2T3	-0.0755412
CBFB	0.403434
CBLC	-0.108487
CBLL1	0.0866823
CBLN1	0.104288
CBLN3	-0.151213
CBWD1	0.268862
CBWD5	0.165596
CBX1	0.265588
CBX2	-0.073658
CBX5	-0.129755
CBX7	-0.14791
CBY1	-0.0216116
CC2D1B	-0.0895015
CCAR1	0.0407134
CCAR2	-0.112197
CCDC102A	-0.0518138
CCDC106	-0.114014
CCDC107	-0.069279
CCDC114	-0.00248904
CCDC115	0.0938307
CCDC116	-0.0249242
CCDC117	-0.109334
CCDC12	-0.0440906
CCDC124	-0.138324
CCDC125	-0.0811636
CCDC130	0.0666344
CCDC134	-0.00755907
CCDC137	0.139271
CCDC142	-0.0513057
CCDC144A	0.0441072
CCDC144NL	-0.156288
CCDC17	0.066064
CCDC171	-0.140806
CCDC174	0.192656
CCDC180	0.0470532
CCDC182	-0.0926025
CCDC184	-0.112517
CCDC189	-0.0971958
CCDC191	-0.0519567
CCDC198	-0.151987
CCDC22	-0.101816
CCDC24	-0.17099
CCDC25	-0.119236
CCDC27	-0.152517
CCDC28B	0.0138664
CCDC30	-0.155053
CCDC32	0.0112203
CCDC36	-0.00628339
CCDC38	-0.151519
CCDC43	0.14766
CCDC51	0.0383782
CCDC58	-0.173887
CCDC59	-0.0857945
CCDC6	-0.130924
CCDC61	-0.0463931
CCDC62	-0.0552312
CCDC63	0.0635555
CCDC71	-0.0617032
CCDC71L	-0.00406002
CCDC74B	-0.0243574
CCDC77	0.016827
CCDC78	-0.126964
CCDC85B	-0.116092
CCDC86	-0.103097
CCDC87	-0.0745801
CCDC88B	0.0987055
CCDC9	-0.0833411
CCDC92	-0.0547309
CCDC93	0.102144
CCIN	-0.139662
CCL1	-0.179523
CCL16	0.0990262
CCL17	-0.0691598
CCL26	0.0677069
CCL27	-0.159556
CCL3L3	0.178919
CCL4	0.00683601
CCL5	-0.0745401
CCM2	0.0507415
CCNB1	-0.138623
CCNB1IP1	0.063086
CCNC	0.177813
CCND1	0.230438
CCND2	0.168683
CCND3	0.131674
CCNE1	0.000756055
CCNE2	-0.0766466
CCNF	-0.0243787
CCNJ	-0.151263
CCNK	0.0870456
CCNL1	0.0395494
CCNL2	0.03008
CCNT1	-0.113023
CCNT2	0.116826
CCP110	0.111165
CCR10	-0.146457
CCR2	-0.0524232
CCR3	-0.126068
CCR4	-0.084331
CCR5	-0.158641
CCS	-0.173574
CCSAP	-0.0732451
CCT6A	0.022297
CCT6B	-0.226861
CCT7	0.0813857
CCT8	-0.0974641
CD101	-0.00600054
CD151	0.0682645
CD164	-0.153155
CD19	0.0670273
CD1C	-0.183223
CD1D	-0.109272
CD200R1	-0.0656794
CD27	-0.133008
CD276	-0.0714046
CD2BP2	0.12011
CD302	-0.0528553
CD320	-0.111498
CD37	-0.149175
CD3EAP	0.181039
CD44	-0.201159
CD46	-0.02799
CD5	-0.0841602
CD53	-0.137031
CD58	0.132399
CD5L	-0.0722372
CD6	-0.0601556
CD68	-0.0369159
CD7	-0.0114866
CD79A	-0.0978902
CD79B	-0.0891342
CD81	-0.161753
CD82	-0.0979553
CD8B	0.0714111
CDAN1	0.161141
CDC14B	0.159269
CDC20B	-0.16734
CDC25A	-0.154678
CDC25B	-0.121146
CDC25C	0.0157176
CDC26	0.201144
CDC37L1	0.0372805
CDC40	-0.0622406
CDC42	0.112667
CDC42BPB	0.0948877
CDC42BPG	0.00189791
CDC42EP1	-0.0886258
CDC42EP2	0.0367288
CDC42EP4	-0.121524
CDC42SE1	0.0523119
CDCA2	-0.0379838
CDCA3	-0.127526
CDCA5	-0.00106334
CDH1	-0.0535531
CDH12	0.0783792
CDH15	-0.114377
CDH2	0.143426
CDH24	0.0196135
CDH26	-0.10069
CDH5	-0.0650234
CDH6	-0.17953
CDHR1	-0.144838
CDIPT	0.27421
CDK10	-0.111099
CDK12	-0.149789
CDK13	-0.0855292
CDK2	0.0898615
CDK2AP1	0.0653272
CDK2AP2	-0.11977
CDK3	0.0846606
CDK4	0.0625867
CDK5	-0.151676
CDK5RAP1	-0.0673668
CDK5RAP2	-0.161651
CDK5RAP3	-0.15269
CDK6	0.217903
CDK8	-0.0818013
CDKAL1	-0.140331
CDKL2	-0.105688
CDKL3	-0.155126
CDKN2A	-0.0411408
CDKN2AIP	-0.0114896
CDKN2AIPNL	-0.115919
CDPF1	-0.180221
CDS2	0.205978
CDSN	-0.0407737
CDV3	0.0469803
CDX2	0.0902899
CDX4	-0.036431
CDYL	-6.53904e-05
CEACAM16	-0.0966665
CEACAM3	-0.0803059
CEACAM6	-0.127491
CEACAM8	-0.127393
CEBPA	0.22177
CEBPB	-0.167687
CEBPD	0.0544681
CEBPE	-0.0845561
CELA1	-0.018543
CELA2A	0.0489669
CELF1	-0.0607168
CELF2	0.0919699
CELF5	-0.0819769
CEND1	0.0908905
CENPA	0.220885
CENPB	-0.0825139
CENPC	-0.117619
CENPE	-0.0533377
CENPF	0.096884
CENPH	0.0312341
CENPI	-0.0167382
CENPJ	-0.0129864
CENPL	-0.0490467
CENPO	-0.0197746
CENPP	0.0585428
CENPS	-0.0328395
CENPT	-0.0246106
CENPU	0.080804
CENPV	-0.143216
CENPX	0.126425
CEP112	0.0591451
CEP120	-0.106409
CEP131	0.214264
CEP135	-0.0151105
CEP152	0.0994508
CEP170	-0.0194303
CEP192	0.114269
CEP250	-0.149009
CEP295	-0.0308315
CEP350	-0.0917176
CEP44	-0.0493338
CEP55	0.0482474
CEP57	-0.0651843
CEP68	-0.118189
CEP72	0.0878987
CEP78	-0.125537
CEP85	-0.160326
CEP85L	-0.0728979
CEP97	0.0279129
CEPT1	0.061518
CERCAM	0.0793599
CERK	0.0306971
CERS2	-0.0681741
CERS4	-0.0185667
CES4A	-0.108013
CFAP126	0.131275
CFAP161	-0.138594
CFAP20	0.0505167
CFAP300	0.0300836
CFAP44	-0.123565
CFAP57	-0.0877348
CFAP58	-0.0991781
CFAP70	-0.0886335
CFAP77	-0.113769
CFAP97D1	0.0472496
CFB	-0.129023
CFC1	0.0734969
CFD	0.0331772
CFDP1	0.0646308
CFL1	0.264814
CFLAR	0.120012
CHAD	-0.0495064
CHADL	-0.146914
CHAMP1	0.0305591
CHCHD1	-0.0656571
CHCHD10	-0.0985851
CHCHD2	-0.0611984
CHCHD3	-0.0623824
CHCHD5	-0.0387663
CHD1	0.132581
CHD2	-0.037071
CHD4	0.125802
CHD6	-0.116338
CHD7	0.0818995
CHD8	-0.132557
CHIC2	-0.170759
CHID1	-0.121925
CHKA	0.0879336
CHM	0.0690315
CHMP1A	-0.0844735
CHMP3	-0.00553465
CHMP4A	0.164657
CHMP4B	0.228615
CHMP5	-0.218772
CHMP7	0.128077
CHORDC1	-0.15583
CHP1	-0.050815
CHRAC1	0.0730351
CHRDL2	-0.00100678
CHRNA4	0.0166592
CHRNA5	-0.0734345
CHRNA7	0.0976401
CHRND	0.0954165
CHRNG	-0.0811484
CHST10	-0.142674
CHST4	0.111827
CHST6	-0.0476472
CHST7	0.10041
CHST8	-0.121075
CHTF18	0.109477
CHTF8	-0.0748518
CHTOP	0.018412
CHUK	-0.0907064
CHURC1	-0.136025
CIAO2A	-0.184115
CIART	-0.00537452
CIB4	0.0571238
CIC	0.125596
CIDEB	-0.0407803
CILP2	0.00451895
CIP2A	0.169598
CIR1	0.0909951
CISH	-0.183901
CIT	0.083129
CITED2	0.133439
CITED4	-0.178225
CIZ1	-0.0682441
CKAP2	-0.0292764
CKAP2L	0.0751597
CKS1B	0.0188885
CKS2	-0.107922
CLASRP	-0.0680889
CLCC1	-0.105112
CLCN7	-0.00299401
CLDN19	-0.0889604
CLDN4	-0.0191329
CLDN5	0.00407884
CLDN6	-0.146025
CLDN7	-0.154674
CLDN9	-0.0419903
CLDND1	-0.062393
CLEC14A	-0.124903
CLEC18B	0.180045
CLEC1A	-0.0968038
CLEC4G	-0.138968
CLIC1	-0.0759024
CLK1	0.0536815
CLK2	-0.102971
CLK3	0.127653
CLMP	-0.032943
CLN3	0.0798837
CLN6	-0.102635
CLPB	-0.0742913
CLPP	-0.112203
CLPS	-0.108288
CLPTM1	-0.0736256
CLPX	0.0650617
CLSPN	-0.0633228
CLTB	-0.162642
CLUH	-0.134918
CMAS	0.0123399
CMC1	0.0471071
CMIP	0.172325
CMKLR1	-0.0648773
CMPK1	0.16981
CMPK2	-0.103112
CMTM5	-0.0117741
CMTM6	-0.0796322
CMTM8	-0.112355
CMTR2	0.0393745
CNBD2	-0.145812
CNBP	-0.143477
CNEP1R1	-0.0878548
CNGA1	-0.118083
CNIH1	-0.0243804
CNIH2	-0.140649
CNKSR2	0.204593
CNN1	-0.120461
CNN2	0.154991
CNN3	0.131075
CNNM1	-0.148282
CNNM3	-0.0637135
CNOT1	0.00857184
CNOT10	-0.0889542
CNOT11	0.0385781
CNOT2	0.105211
CNOT4	-0.0649408
CNOT6	-0.0395667
CNOT6L	0.0676668
CNOT7	0.0495401
CNOT9	-0.135024
CNP	-0.164499
CNPY2	-0.105718
CNPY4	-0.0959391
CNTD2	0.100603
CNTN2	-0.105997
CNTNAP1	-0.170297
CNTNAP3	0.0959408
CNTNAP3B	-0.155645
CNTROB	-0.021141
COA3	-0.172624
COA4	-0.0588016
COA5	0.129317
COA6	-0.0449324
COA7	-0.163832
COASY	0.101385
COCH	-0.0641252
COG1	-0.0699374
COG2	-0.15585
COG3	-0.137704
COG4	-0.117879
COG5	0.00145865
COG6	-0.0679826
COG7	-0.0102087
COG8	-0.0683774
COIL	-0.0415015
COL15A1	-0.11757
COL17A1	0.0924081
COL18A1	-0.196696
COL25A1	-0.139088
COL4A1	0.00398632
COL4A3BP	0.0175446
COL5A2	0.0221368
COL7A1	0.161598
COL8A1	0.190455
COL8A2	-0.118107
COL9A1	0.0226666
COL9A3	-0.105707
COMMD10	-0.123384
COMMD2	-0.086908
COMMD3	-0.106457
COMMD4	-0.108048
COMMD5	-0.137319
COMMD6	0.0841715
COMMD7	-0.166713
COMMD8	-0.0732937
COMMD9	8.66068e-05
COMT	-0.125945
COMTD1	-0.0883221
COP1	-0.00562137
COPE	-0.104459
COPG1	-0.118036
COPRS	-0.0543441
COPS2	-0.0202581
COPS4	0.0525232
COPS7A	-0.0881068
COPS9	-0.105848
COQ10A	-0.122645
COQ2	-0.0519752
COQ3	-0.00786306
COQ4	0.0278831
COQ5	-0.18537
COQ6	-0.157753
COQ7	0.0545881
COQ8A	-0.0840934
COQ8B	0.0825386
COQ9	-0.12997
CORO1A	-0.0498463
CORO1B	-0.0440945
CORO1C	-0.0531332
CORO2A	-0.169741
CORO6	-0.178354
CORO7	-0.131532
COX10	-0.0848485
COX11	-0.166293
COX14	-0.00159986
COX15	-0.181119
COX16	0.00275542
COX17	-0.0550157
COX18	-0.0137453
COX19	0.0252479
COX20	0.0598815
COX4I1	-0.079688
COX4I2	-0.187472
COX5A	0.0643669
COX5B	0.0298158
COX6A1	0.00288846
COX6A2	-0.171306
COX6B1	0.0978962
COX6C	-0.0620639
COX7A2	-0.117577
COX7B	0.0745987
COX7C	0.0522816
COX8A	-0.0959494
COX8C	-0.0741706
CPAMD8	0.0249749
CPD	0.0948519
CPE	0.18128
CPEB1	0.00655042
CPEB4	0.0543156
CPLANE1	-0.150607
CPLANE2	-0.104441
CPM	-0.122051
CPN2	-0.145757
CPNE5	-0.151266
CPNE6	-0.0733638
CPNE7	-0.0513796
CPOX	0.248425
CPQ	-0.0723897
CPSF6	-0.0478666
CPSF7	-0.160518
CPT1A	-0.0456189
CPT1B	0.0806081
CPT2	-0.0724036
CR1L	-0.0127616
CRABP2	-0.169142
CRACR2B	-0.102542
CRAMP1	0.160825
CRAT	-0.146678
CRB2	-0.142723
CRB3	-0.00839505
CREB1	-0.159786
CREB3	0.137694
CREBBP	-0.153589
CREBZF	-0.00863388
CREG1	-0.148012
CRHR1	-0.136412
CRIM1	-0.0248483
CRIP3	-0.100581
CRIPAK	-0.126941
CRIPT	0.0161193
CRISP1	-0.0355715
CRK	0.210466
CRKL	0.297439
CRLF3	-0.111034
CRLS1	-0.0460044
CRMP1	0.01075
CROCC	-0.0693256
CRP	0.00412087
CRTAC1	-0.0240969
CRTC1	0.0117828
CRTC2	-0.141808
CRTC3	-0.0891988
CRX	-0.120018
CRYBA1	0.036243
CRYBA4	-0.0274605
CRYBB3	-0.0806454
CRYGA	-0.0975116
CRYGB	-0.108115
CRYGC	-0.143915
CRYGD	-0.0692641
CRYGN	-0.13096
CRYGS	0.0615444
CS	-0.185509
CSAD	0.142118
CSDC2	-0.134198
CSDE1	0.0266556
CSF2RA	0.149174
CSF2RB	-0.0891899
CSF3R	0.0235844
CSH2	0.112709
CSHL1	0.100565
CSK	-0.0938013
CSKMT	-0.160037
CSNK1A1	0.103095
CSNK1A1L	-0.182357
CSNK1D	0.0624612
CSNK2A1	-0.0978625
CSPG4	-0.107231
CSPG5	-0.157821
CSPP1	-0.0429898
CST2	0.180823
CST3	-0.114833
CST6	-0.173801
CSTA	-0.0894614
CSTF2	-0.163799
CSTF3	-0.0625053
CT47B1	0.0115198
CTAG2	0.0507029
CTAGE1	0.0641993
CTAGE15	-0.147868
CTAGE9	0.121214
CTBP1	0.105318
CTBP2	0.0723419
CTC1	-0.125228
CTDNEP1	0.116628
CTDSP1	0.0564667
CTDSP2	0.0151956
CTDSPL2	-0.085254
CTNNA1	0.084991
CTNNA2	-0.177412
CTNNB1	-0.0668043
CTNNBIP1	0.0677258
CTNNBL1	0.134415
CTNND1	-0.0876873
CTPS1	0.137706
CTR9	-0.0658227
CTRB2	0.0763421
CTSF	-0.0978338
CTSH	-0.100409
CTSK	-0.0469683
CTSO	-0.0542736
CTSW	-0.176344
CTTN	-0.124762
CTU1	-0.100876
CTU2	0.171809
CTXN1	-0.0889297
CUBN	-0.0792216
CUL2	0.0845579
CUL3	-0.0854752
CUL4A	-0.116413
CUL4B	-0.120784
CUL7	-0.0701247
CUL9	-0.0527005
CUTA	-0.037371
CUX2	-0.159425
CWC25	-0.0624434
CWF19L1	-0.0223618
CWF19L2	0.119689
CXCL1	-0.149507
CXCL12	-0.150965
CXCL14	-0.210679
CXCL17	0.178346
CXCL3	-0.072632
CXCL8	0.0426355
CXXC1	0.0741629
CXorf56	-0.0404266
CYB561	0.107175
CYB561A3	-0.203563
CYB561D1	-0.0554955
CYB561D2	-0.112284
CYB5B	-0.132866
CYB5R3	-0.140329
CYB5R4	0.182916
CYBC1	-0.160704
CYBRD1	-0.122242
CYC1	-0.0261937
CYCS	-0.0184848
CYFIP1	0.129763
CYHR1	0.00926808
CYLD	0.0686543
CYP1A2	-0.00589292
CYP26A1	-0.116775
CYP26C1	-0.10686
CYP27B1	-0.13017
CYP2A13	0.228167
CYP2C18	0.196564
CYP2S1	0.0397236
CYP2U1	-0.105429
CYP2W1	-0.0547355
CYP4B1	-0.157409
CYP4F11	-0.182919
CYP4F2	-0.0904162
CYP4X1	0.0363447
CYS1	-0.0606142
CYTH3	-0.0713514
CYTH4	-0.0860521
D2HGDH	-0.0765626
DACH1	0.160013
DACT3	-0.111267
DAGLA	-0.10148
DAGLB	-0.0419555
DALRD3	-0.0897461
DAND5	-0.158001
DAO	-0.0988143
DAP	-0.0823842
DAP3	-0.00495148
DARS2	-0.208085
DAXX	-0.0895305
DAZAP1	-0.153355
DAZAP2	0.129569
DBF4	-0.180539
DBF4B	-0.117169
DBI	0.159115
DBNDD1	-0.00161517
DBP	-0.112919
DBT	0.0293993
DBX2	0.0455498
DCAF10	0.0392565
DCAF15	0.106305
DCAF4	-0.164754
DCAF5	-0.114328
DCAF6	0.0646957
DCAF8	0.0353074
DCAKD	-0.166451
DCANP1	-0.12578
DCDC2	-0.131587
DCDC2B	-0.0579616
DCLK1	-0.0106316
DCLRE1B	0.215036
DCP2	-0.132568
DCPS	0.114033
DCST1	-0.0626245
DCST2	-0.168869
DCTN1	-0.0690121
DCTN2	-0.0717832
DCTN3	-0.0142754
DCTN4	0.179041
DCTPP1	-0.149514
DCXR	-0.113611
DDA1	0.00891355
DDB2	-0.16579
DDC	0.0126893
DDI2	-0.138092
DDIT3	-0.0730383
DDIT4	-0.0413674
DDN	-0.0193823
DDRGK1	-0.0443562
DDX1	0.103689
DDX11	0.0382931
DDX17	-0.0368916
DDX18	-0.0794549
DDX19A	-0.124862
DDX19B	0.177301
DDX20	-0.0380012
DDX21	0.151877
DDX24	0.0888327
DDX27	0.10294
DDX28	-0.0549922
DDX31	0.169389
DDX39A	-0.177333
DDX39B	0.2047
DDX3X	0.338053
DDX43	-0.0610588
DDX46	-0.0550356
DDX5	-0.146669
DDX50	-0.167976
DDX52	0.152304
DDX59	0.0951486
DDX6	-0.00404269
DEDD	-0.171212
DEF8	-0.231054
DEFB115	-0.120557
DEFB118	-0.155778
DEFB4A	-0.167385
DENND1C	-0.0409004
DENND2A	-0.0792933
DENND2C	-0.0987561
DENND4A	-0.200798
DENND4B	-0.0453395
DENND4C	0.0823022
DENR	0.0624413
DEPDC1	0.0226244
DEPDC5	-0.170991
DEPTOR	-0.0802597
DERL1	-0.0011533
DERL2	-0.133959
DESI1	-0.148501
DET1	0.0520609
DEXI	-0.136273
DFFB	-0.246924
DGCR2	-0.146172
DGCR6	-0.154048
DGCR6L	-0.0611247
DGCR8	-0.0193899
DGKA	-0.151249
DGKD	-0.0892699
DGKE	-0.15105
DGKZ	-0.105215
DHDH	-0.27141
DHFR	0.154795
DHFR2	0.166386
DHODH	0.236026
DHPS	-0.0609174
DHRS1	0.0442512
DHRS13	-0.0378843
DHRS3	-0.0671108
DHRS4	-0.119277
DHRS7B	-0.124498
DHRSX	-0.0224515
DHX16	-0.141171
DHX29	0.10218
DHX30	-0.108514
DHX35	-0.108809
DHX36	-0.0798756
DHX38	0.0566814
DHX40	-0.115549
DHX57	-0.183942
DHX58	-0.174821
DHX9	-0.0993584
DIAPH1	-0.130606
DIAPH3	0.0874391
DICER1	-0.0619745
DIDO1	-0.0475629
DIMT1	-0.142281
DIP2B	-0.0985936
DIRAS3	0.0478345
DIS3	-0.0686682
DIS3L	0.0889344
DISP2	-0.149089
DKK1	-0.120909
DKK4	-0.0921944
DLD	0.0436794
DLG4	0.0992355
DLG5	0.225647
DLGAP3	-0.156362
DLGAP5	-0.109118
DLK1	-0.077824
DLK2	-0.127773
DLL1	0.152952
DLL3	-0.140281
DLST	0.188202
DLX1	-0.111573
DLX3	-0.152364
DLX4	-0.171023
DLX5	-0.196941
DMAC1	-0.107678
DMAC2	-0.0445453
DMKN	-0.158676
DMRTA2	-0.0871858
DMRTB1	-0.0266374
DMRTC2	-0.133729
DMXL1	0.129399
DMXL2	-0.157324
DNAAF2	-0.0698455
DNAAF5	-0.123361
DNAH1	0.0317186
DNAH10	-0.158738
DNAH2	-0.133037
DNAH5	-0.0100428
DNAH7	-0.0963369
DNAJA1	-0.0962032
DNAJA2	0.0318461
DNAJA3	-0.187077
DNAJB1	-0.230797
DNAJB11	-0.10666
DNAJB12	-0.154694
DNAJB13	-0.0699257
DNAJB6	-0.168842
DNAJC11	0.147712
DNAJC13	0.0789847
DNAJC14	-0.0583784
DNAJC16	-0.0647979
DNAJC19	-0.11796
DNAJC2	0.071473
DNAJC21	0.156521
DNAJC3	0.020176
DNAJC30	-0.187424
DNAJC5G	-0.113372
DNAJC7	-0.140739
DNAJC8	0.113348
DNAJC9	-0.0581679
DNASE1	-0.0235086
DNASE2	-0.0793607
DND1	-0.104854
DNLZ	0.182167
DNM1	0.0139383
DNM1L	-0.0987312
DNM2	0.0272882
DNM3	-0.138805
DNMT1	-0.0774348
DNMT3B	0.118947
DNPEP	-0.0294845
DNTTIP1	0.0365348
DNTTIP2	-0.0289848
DOCK2	-0.188149
DOCK5	0.099792
DOCK6	-0.160886
DOCK7	0.0219123
DOHH	0.177181
DOK4	-0.0138492
DOLK	0.153952
DOLPP1	0.0138831
DOT1L	0.231529
DPEP2	-0.214279
DPEP3	-0.122428
DPF1	-0.00717772
DPF2	0.00354252
DPH1	-0.0620918
DPH2	0.132495
DPH5	0.116992
DPH6	0.102965
DPH7	-0.0367611
DPM1	0.207372
DPM2	0.114451
DPM3	0.146562
DPP3	0.0101658
DPP7	0.0163497
DPP9	0.123916
DPPA2	0.0800768
DPPA3	-0.145445
DPPA5	0.101696
DPY19L2	-0.092785
DPY30	0.0828892
DPYD	-0.0266799
DR1	-0.00631514
DRAM2	0.0130543
DRAP1	0.00147274
DRD4	-0.110555
DRG1	-0.127154
DRG2	0.134613
DRGX	0.126195
DROSHA	0.0690226
DSCC1	0.0983138
DSN1	0.0177996
DSPP	-0.206607
DSTN	0.0169824
DSTYK	-0.010286
DTD2	0.0681405
DTHD1	0.194729
DTX2	-0.149223
DTX3	-0.0368245
DTYMK	0.27207
DUOX2	0.080837
DUOXA1	-0.0656857
DUOXA2	-0.130858
DUSP1	-0.081735
DUSP10	-0.111139
DUSP11	-0.147398
DUSP12	-0.0880154
DUSP13	-0.114896
DUSP14	-0.133958
DUSP16	-0.133276
DUSP19	-0.073468
DUSP22	-0.0979237
DUSP28	-0.060935
DUSP3	-0.300574
DUSP4	0.0918175
DUSP5	-0.171783
DUSP8	-0.120002
DVL1	-0.0829844
DVL3	-0.121572
DYDC1	-0.149097
DYM	-0.0287797
DYNC1LI1	-0.156153
DYNC1LI2	0.0773614
DYNLL1	-0.13074
DYNLT1	0.154061
DYNLT3	-0.160622
DYRK1A	0.126713
DYRK1B	-0.0381732
DYRK2	-0.127246
E2F1	0.112044
E2F2	0.0377005
E2F3	0.111636
E2F4	0.00793508
E2F6	-0.00518702
E2F8	-0.0993235
E4F1	-0.116865
EAF1	0.184556
EAF2	-0.0454649
EAPP	0.0202228
EARS2	-0.042231
EBF1	-0.00858881
EBF3	-0.0704667
EBI3	-0.0478328
ECEL1	-0.0504214
ECHDC2	-0.135472
ECHS1	0.131089
ECI1	-0.0313786
ECM1	-0.0459836
ECSIT	0.0315525
ECT2L	-0.129245
EDA	0.113788
EDAR	-0.126667
EDC4	-0.16297
EDEM2	-0.126801
EDF1	-0.136771
EDIL3	-0.138892
EDRF1	-0.00973613
EED	0.0601329
EEF1AKMT2	-0.0820921
EEF1AKMT3	0.151931
EEF1B2	0.0854233
EEF1D	-0.0627101
EEF1E1	0.0146146
EEF2KMT	-0.0183045
EEFSEC	0.197565
EFCAB5	0.164143
EFCC1	-0.10149
EFEMP2	0.121106
EFHC1	-0.0380138
EFL1	-0.114798
EFNA1	-0.0885365
EFNA2	-0.027962
EFNA3	-0.194547
EFNA4	-0.0150254
EFNA5	0.0953987
EFNB3	-0.101214
EFR3A	0.146283
EFR3B	-0.0146319
EFS	0.0921531
EGFR	0.163024
EGLN1	0.118795
EGLN2	0.11499
EGR1	-0.0926515
EGR2	-0.0433142
EGR4	-0.148045
EHBP1L1	-0.209587
EHD1	-0.114074
EHD3	-0.0354474
EHMT1	-0.136411
EHMT2	-0.10397
EID2	-0.00938286
EID2B	-0.0135927
EIF1	0.0226895
EIF1AX	0.316179
EIF2AK3	0.122343
EIF2AK4	-0.0505365
EIF2B5	-0.0287395
EIF2S2	0.199695
EIF3F	-0.0510223
EIF3H	0.0138355
EIF3J	-0.0417192
EIF3K	-0.0258313
EIF3L	-0.127325
EIF4A1	0.088969
EIF4A2	-0.118567
EIF4B	0.155906
EIF4E2	-0.0303078
EIF4EBP1	-0.203197
EIF4EBP2	0.0533043
EIF4ENIF1	0.155194
EIF4G1	0.0775877
EIF4G2	0.0667558
EIF4G3	-0.0844885
EIF4H	-0.0966943
EIF5A	-0.0191508
EIF5AL1	-0.0529492
EIPR1	0.0273527
ELAC2	-0.168265
ELAVL1	-0.103041
ELF2	-0.042269
ELF3	0.070822
ELF4	0.00694058
ELFN1	-0.270638
ELL	0.0746745
ELL3	0.0175908
ELMO2	0.179789
ELMOD3	-0.118995
ELMSAN1	-0.144131
ELOA	-0.0424944
ELOB	0.097042
ELOC	0.0671348
ELOF1	-0.122371
ELOVL1	-0.043387
ELOVL3	0.0468337
ELP1	0.159874
ELP2	0.239142
ELP4	0.222596
EMC1	0.0310833
EMC2	0.115475
EMC3	-0.0280575
EMC4	-0.103708
EMC6	-0.0913383
EMC7	-0.110655
EMC9	0.0686179
EME1	0.00577015
EME2	-0.243286
EMID1	-0.044474
EMILIN3	-0.0809403
EML2	0.122958
EML4	-0.156986
EML6	-0.139612
EMP2	-0.145847
EMSY	-0.0795473
EMX1	-0.0830931
ENDOG	-0.1575
ENDOV	-0.16562
ENGASE	-0.113109
ENKD1	0.189373
ENO1	0.0998391
ENO3	-0.158496
ENOX1	-0.106966
ENPP2	-0.0371224
ENPP7	-0.170195
ENSA	-0.0716109
ENTPD2	0.00424392
ENTPD5	-0.110495
ENTPD8	-0.194709
ENTR1	0.17169
ENY2	-0.101818
EP300	0.251277
EPB41L5	-0.121322
EPB42	-0.0677416
EPC1	-0.0072199
EPC2	-0.135805
EPCAM	-0.0285697
EPG5	-0.0947726
EPHA1	0.201617
EPHA3	0.0250052
EPHA5	0.255927
EPHB3	-0.159426
EPHB6	-0.195686
EPM2A	0.0154797
EPM2AIP1	-0.155424
EPN2	0.0391394
EPN3	-0.0320085
EPOP	0.0761782
EPOR	-0.0943398
EPS15L1	-0.140774
EPS8L1	-0.113429
EPS8L3	-0.108372
EPSTI1	-0.111707
ERAL1	-0.110396
ERBB2	0.163611
ERBB3	0.165316
ERC1	-0.00138799
ERCC1	-0.161588
ERCC3	-0.117487
ERCC4	0.0148901
ERCC6L	0.288066
ERCC6L2	-0.0916913
ERG	-0.0542594
ERI1	0.0884288
ERICH4	-0.0837478
ERICH5	-0.105098
ERLEC1	-0.0770662
ERLIN1	-0.057172
ERMN	-0.0417934
ERMP1	-0.115911
ERN2	-0.142994
ERP44	0.0319607
ERV3	0.0432463
ERVW	-0.0203133
ESCO2	0.0662719
ESF1	-0.080074
ESPN	0.0205372
ESR1	0.171723
ESRP2	0.0887866
ESRRA	0.144939
ESRRB	-0.121897
ESRRG	-0.205092
ESS2	-0.0715234
ESYT1	-0.131041
ETAA1	-0.116917
ETNPPL	-0.0792142
ETV3	-0.11381
ETV4	-0.0204654
ETV5	-0.0319463
ETV6	-0.0504055
ETV7	-0.0854461
EVA1B	-0.0942137
EVA1C	-0.122387
EVI5	-0.0192516
EVI5L	-0.134378
EVPLL	0.0926154
EXO1	-0.00510256
EXO5	-0.0854211
EXOC1	0.101554
EXOC2	-0.161213
EXOC3	-0.112804
EXOC3L1	-0.0769679
EXOC4	-0.109269
EXOC5	-0.17723
EXOC6	-0.0871654
EXOC6B	0.009476
EXOC7	-0.102351
EXOC8	0.12266
EXOSC1	-0.124363
EXOSC3	0.112082
EXOSC7	0.0883134
EXOSC9	-0.0169732
EXT1	-0.0349568
EXT2	-0.0109251
EXTL1	-0.101075
EXTL2	0.00036166
EXTL3	-0.0673165
EYA3	-0.0935239
EZH1	-0.158828
EZH2	0.0812626
F11R	-0.0715335
F2	-0.0192467
F2R	-0.169092
F3	-0.0763138
F7	0.0772694
FA2H	-0.0418914
FAAH	0.114954
FAAP100	0.0500971
FAAP20	0.0942611
FAAP24	0.0398955
[truncated: 5,261 more rows]
