# Supplementary material for: Building a translational cancer dependency map for The Cancer Genome Atlas
Source: Nat Cancer. 2024 Jul 15;5(8):1176–94. doi: 10.1038/s43018-024-00789-y (PMC11358024; doi:10.1038/s43018-024-00789-y)
Supplement: Supplementary file 22 — Source data for Extended Data Fig. 9. [file 43018_2024_789_MOESM22_ESM.xlsx]

## Sheet: A,B
Model	TCGA	GTEX
AAMP	1.61764	2.01592
AARS2	3.05385	1.56369
AASDHPPT	1.358	1.08232
AATF	1.21713	1.04727
ABCF1	1.63765	1.48593
ABI1	0.83088	0.888451
ABT1	2.42974	1.40131
ACD	1.29996	1.03059
ACLY	1.66576	1.93081
ACO2	1.91689	1.96523
ACOX1	1.60716	1.27143
ACSL3	1.47971	2.38028
ACSL4	1.37678	1.18759
ACTB	2.06414	2.60278
ACTG1	1.37327	1.3165
ACTR10	1.38829	1.17475
ACTR1A	2.98347	2.47845
ACTR3	1.39225	1.41085
ADAM11	0.877021	0.910744
ADAMTS10	1.32869	1.1154
ADAR	2.2475	1.91845
ADAT2	1.41395	1.80144
ADAT3	1.92686	1.42309
ADNP	2.74746	2.15273
ADRM1	1.66839	1.45539
ADSL	2.19846	2.41518
ADSS	1.56386	1.7977
AFDN	0.783972	0.978018
AGPAT1	1.53	1.11994
AHCY	2.69909	1.94064
AHCYL1	1.89074	1.90608
AHR	0.878481	0.660702
AIFM1	2.40293	1.73741
AJUBA	0.892765	0.593223
AK2	0.676783	0.657713
AK6	2.12225	1.84647
AKIRIN2	1.93234	1.21141
AKT1	1.14441	0.987812
AKT2	3.41976	1.02554
ALAD	0.964753	1.09293
ALAS1	0.743168	0.879551
ALDH18A1	1.71333	1.88712
ALG1	4.47025	4.13913
ALG12	1.23144	1.02868
ALG3	0.76754	0.687027
ALG5	1.08704	1.28719
ALG6	1.09233	0.944955
ALG8	2.15134	1.23874
ALG9	0.760399	0.67534
ALYREF	3.14594	1.57984
AMBRA1	1.54347	2.19625
AMD1	1.50564	2.76525
ANAPC15	2.34323	4.11303
ANKH	0.62969	2.04725
ANKHD1	1.36068	1.11905
ANKRD11	1.49309	1.60304
ANKRD17	1.35224	1.24953
ANKRD36B	1.57819	1.23876
ANKRD49	1.8751	1.72698
ANLN	1.72532	1.22196
ANXA8L1	0.874863	1.27889
AP1M1	0.84849	0.879262
AP2M1	1.90155	2.03512
AP2S1	2.48339	2.06679
APC	1.65901	1.44777
APEX2	1.51524	1.32722
ARF1	1.51559	1.44174
ARF4	2.48279	2.24017
ARF6	1.41447	1.34894
ARFRP1	1.92037	1.25586
ARGLU1	1.98166	1.49357
ARHGAP11A	0.977682	1.07994
ARHGAP29	1.75292	1.05547
ARHGAP45	0.796216	0.934281
ARHGAP5	0.827848	0.709428
ARHGEF7	1.49356	1.20172
ARID2	1.25729	1.49311
ARMC5	1.46987	2.85861
ARNT	0.624474	0.890633
ARPC2	1.2461	1.18073
ARPC3	1.37076	1.40316
ARPC4	1.62646	1.81382
ASCL1	1.08352	1.02551
ASF1A	1.76079	2.23222
ASF1B	1.23176	1.09604
ASH1L	1.09124	0.855864
ASH2L	1.09928	1.12134
ASNA1	2.05559	1.7956
ATAD3B	1.26942	1.31678
ATF7IP	1.03611	1.57969
ATG2A	1.02652	0.955495
ATG4B	0.878225	0.834548
ATIC	1.59765	1.67287
ATL2	2.40236	2.4516
ATM	1.74703	0.797778
ATP1A1	2.37079	2.63083
ATP1B3	1.22164	1.44074
ATP2B1	1.17941	1.19869
ATP2C1	0.837448	0.540438
ATP5F1A	1.48967	1.08835
ATP5F1B	2.15551	1.65647
ATP5F1C	1.64754	1.51798
ATP5F1D	2.01948	1.90399
ATP5F1E	1.76612	1.52696
ATP5ME	2.14917	1.87806
ATP5MF	1.49222	1.40972
ATP5MG	1.53366	1.58305
ATP5PB	1.2608	1.21577
ATP5PD	0.818588	0.726117
ATP5PF	1.0546	0.989677
ATP5PO	1.24358	1.54433
ATP6V0A2	3.02423	1.7245
ATP6V0D1	1.73522	1.53172
ATP6V0E1	1.23616	0.812424
ATP6V1C1	1.3079	1.2748
ATP6V1D	1.93406	1.46841
ATP6V1H	1.86293	1.3125
ATRIP	1.39958	1.4376
ATRN	0.721416	1.03368
ATRX	1.14082	1.53045
ATXN10	0.97702	0.876593
ATXN2L	1.08965	0.942524
AUNIP	0.694749	0.922328
AUP1	1.4906	0.722829
AXIN1	0.849807	1.02544
AZIN1	0.933532	1.04514
B3GALT6	1.17115	1.11654
B3GAT3	1.09715	0.955425
B3GNT2	1.13681	0.764611
B3GNT5	0.680088	1.16606
BAG6	0.892505	0.874649
BAMBI	1.45899	1.81021
BBS1	1.15079	0.974141
BCAR1	1.62573	1.50814
BCAS2	1.7391	1.05189
BCCIP	1.21434	1.00685
BCL10	0.69598	0.971444
BCL11B	0.70025	1.41617
BCL2	1.83723	0.877148
BCL2L1	3.99125	3.02394
BCL2L2	0.830593	0.758309
BCL6	1.15602	0.810287
BCL9L	1.14233	1.078
BCS1L	1.75249	1.72582
BDP1	2.29098	2.56613
BECN1	1.13053	1.08858
BET1	1.08652	0.815588
BICDL2	1.00565	0.856205
BIRC2	1.73036	1.32723
BIRC6	1.64862	1.34019
BLM	0.990257	0.808076
BNIP1	1.45918	1.3832
BPTF	1.68836	1.24881
BRAF	2.33532	1.20411
BRAP	1.66764	1.10564
BRAT1	1.95559	1.37641
BRCA1	1.47765	1.57891
BRCA2	1.48971	1.77318
BRD2	1.7305	1.81555
BRD7	0.772232	1.25809
BRD9	0.788469	0.816624
BRIP1	1.23998	1.4511
BRK1	1.43846	1.26735
BRPF1	1.26349	1.15361
BTAF1	1.11974	1.20869
BTF3	1.20499	1.28654
BUD13	1.77586	1.37341
C12orf45	1.4754	1.10609
C15orf41	1.04272	1.12125
C16orf72	2.49864	1.42297
C17orf58	1.04334	1.78699
C18orf21	0.765402	0.493735
C19orf25	1.78342	1.44431
C19orf53	1.49876	1.1542
C1D	1.33319	1.17066
C1orf131	2.92678	1.30904
C1orf74	1.00183	0.634383
C21orf2	0.948386	1.46068
C22orf23	0.794923	0.900376
C2orf49	0.62998	0.826762
C3orf38	1.45998	1.31433
C4orf19	0.78216	0.740111
C8orf59	1.02636	1.12822
C8orf76	0.871253	0.868025
CAB39	1.14686	1.46106
CAD	1.274	1.88943
CALM1	0.985681	0.487187
CALM2	0.682015	0.968194
CALML6	0.814239	0.784385
CALR	0.789953	0.904048
CAND1	1.31301	1.24478
CAP1	1.37155	1.38894
CAPRIN1	1.16061	1.10802
CARM1	1.27072	1.31647
CARNS1	0.898265	1.68847
CASC3	4.80347	1.54725
CBFB	1.42144	1.21956
CBWD5	1.30664	1.41678
CCAR1	1.97152	1.98233
CCDC107	0.849442	1.49536
CCDC115	1.86052	2.72547
CCDC12	1.20859	1.0095
CCDC130	1.86524	1.81891
CCDC142	0.963917	0.692521
CCDC174	1.72713	1.64855
CCDC22	2.0104	1.01826
CCDC36	1.44962	0.799531
CCDC51	1.38187	1.28027
CCDC6	1.04283	1.39826
CCDC77	0.656313	1.16112
CCDC86	1.79103	2.17166
CCM2	0.507171	1.02585
CCNB1	1.74425	2.40568
CCNC	1.29589	1.554
CCND1	3.13715	2.6192
CCND2	1.10876	1.35139
CCND3	1.30752	1.71721
CCNE1	1.59238	1.14053
CCNK	1.92054	1.50587
CCNL1	2.24253	2.15748
CCNT1	1.21294	1.01716
CCNT2	0.499398	0.626576
CCP110	1.16941	1.11412
CD151	0.797475	0.669129
CD19	0.781849	1.05535
CD2BP2	1.50991	1.68585
CD3EAP	1.09713	0.902841
CD79B	1.10036	1.20617
CDAN1	2.64742	1.99558
CDC25B	1.17218	1.10172
CDC26	1.4986	2.61516
CDC37L1	1.10455	1.36358
CDC40	2.34596	1.41072
CDC42	1.90691	2.00127
CDCA3	1.20846	1.55899
CDCA5	4.01045	2.4876
CDH2	1.22364	2.28609
CDIPT	1.78429	2.04086
CDK13	1.11504	1.95195
CDK2	2.1518	1.69163
CDK2AP2	1.09001	0.990417
CDK4	2.43603	1.59661
CDK6	1.98975	2.01236
CDK8	0.768119	1.53183
CDS2	1.13167	1.03036
CDX2	0.941849	0.79315
CEBPA	1.1275	1.09605
CEBPB	1.40963	1.38108
CELF1	0.999459	1.3436
CENPA	2.77093	2.05045
CENPB	0.898219	0.826503
CENPE	1.34525	1.16354
CENPF	1.29697	1.49093
CENPH	1.63079	1.4289
CENPI	1.79921	2.48795
CENPJ	1.26953	0.899151
CENPO	1.58675	0.94025
CENPP	1.3157	1.57928
CENPS	0.918875	0.574867
CENPT	2.47266	1.33753
CENPU	0.940387	0.967721
CEP120	0.636691	0.939675
CEP135	1.0442	1.08812
CEP152	1.17557	1.17215
CEP192	1.91552	1.51424
CEP295	1.23938	1.06681
CEP350	0.766444	0.933308
CEP55	2.66769	1.78053
CEP97	1.47217	0.885516
CEPT1	1.52721	1.77815
CERS2	1.35674	1.25064
CFAP20	1.94031	1.62318
CFDP1	2.11518	0.968125
CFL1	1.58138	2.12724
CFLAR	3.64353	2.25385
CHAMP1	1.86703	0.869738
CHCHD3	1.10197	1.47481
CHD1	1.15943	1.27263
CHD8	1.22079	1.07406
CHKA	1.26771	1.32267
CHMP3	1.84127	2.25534
CHMP4B	2.08162	2.01948
CHMP5	2.18568	2.60707
CHMP7	2.43227	1.46709
CHORDC1	2.14725	1.85547
CHTF8	1.61971	2.11515
CHUK	0.805819	0.763294
CIART	0.972926	0.911581
CIC	0.993385	0.759554
CIP2A	2.62319	1.20562
CIR1	0.916616	1.06118
CIT	1.95447	1.61194
CITED2	0.812209	1.21785
CKAP2L	1.20275	0.805648
CKS1B	1.2813	1.20001
CLASRP	1.28431	1.8847
CLPB	1.46033	1.75449
CLSPN	1.7675	1.40157
CMIP	1.95022	2.05927
CMPK1	1.54284	1.31318
CNEP1R1	1.16728	1.03668
CNOT1	1.71791	1.70983
CNOT10	1.06145	0.990519
CNOT11	0.909269	0.957862
CNOT7	0.754263	1.0277
CNOT9	1.65456	1.29824
CNPY2	1.1503	1.25058
COA5	1.39882	1.43436
COASY	1.62888	1.37977
COG1	1.65751	1.36765
COG3	1.99534	1.70321
COG4	1.58642	1.28238
COG7	1.47311	1.47457
COG8	1.93938	1.27491
COL4A3BP	0.907334	0.939004
COMMD2	1.20212	0.824321
COMMD3	1.35132	0.830645
COMMD8	1.35305	1.14479
COP1	1.75629	1.30173
COPE	2.14015	1.97225
COPG1	2.77634	3.00853
COPS7A	0.958978	0.67275
COQ4	1.62728	1.87312
CORO1A	1.02682	1.03602
COX10	1.55922	1.49059
COX14	0.755036	1.17036
COX4I1	1.72078	1.61116
COX5B	1.502	1.57453
COX6A1	1.46209	1.38315
COX6B1	1.07099	1.5162
COX6C	1.53764	1.57178
COX7B	1.52607	1.95827
CPD	0.789369	1.16077
CPNE5	0.759248	0.607938
CPOX	1.3987	1.78169
CPT1A	1.37633	0.710069
CRB3	0.81507	1.02008
CREB1	0.807438	0.739488
CRK	1.35994	0.965978
CRKL	2.24802	2.13954
CRLS1	1.74656	1.47811
CRTC2	1.06615	0.577311
CRTC3	1.33076	0.568175
CSDE1	1.33052	1.63312
CSH2	1.19605	0.940884
CSNK1A1	1.3954	1.39874
CSNK2A1	1.47895	1.44168
CSTF2	1.01897	1.51471
CTAGE15	0.768116	0.650498
CTC1	1.19865	1.36893
CTDNEP1	1.36529	1.15596
CTNNA1	1.60226	0.979434
CTNNB1	1.64168	1.10027
CTNNBIP1	1.53515	1.0011
CTNNBL1	2.08468	1.62915
CTNND1	1.53654	0.780951
CTPS1	2.35925	3.07529
CTR9	1.65212	1.1016
CTSK	0.696362	0.626009
CTTN	0.961639	0.89335
CTU2	1.99771	2.16395
CUL2	1.83409	1.73286
CUL4B	1.12421	0.589246
CWC25	1.51042	0.941442
CWF19L2	1.41511	1.57511
CXXC1	1.57011	1.00262
CXorf56	1.85421	1.38597
CYB561A3	0.796794	0.733094
CYB5B	1.62573	1.53231
CYB5R4	1.43783	1.12046
CYC1	2.1581	2.72453
DACH1	0.899921	0.761177
DAP3	1.48208	1.26607
DARS2	1.31367	1.23955
DAXX	1.25701	1.08369
DBF4	1.93069	1.6586
DCLRE1B	1.96462	1.86162
DCPS	1.4783	1.60992
DCTN2	1.4613	0.922499
DCTN4	1.4867	1.52737
DDI2	1.27553	2.39258
DDRGK1	1.25052	1.3372
DDX19A	1.71215	1.36683
DDX20	1.44757	1.14057
DDX21	1.88277	1.38902
DDX27	1.99134	1.7035
DDX28	1.11532	1.15314
DDX31	0.604462	0.732352
DDX39B	1.4681	1.10932
DDX3X	2.2015	2.19422
DDX46	1.56513	1.8052
DDX5	1.7767	1.38515
DDX52	1.43033	1.02747
DDX59	1.70539	1.41426
DENND4A	0.715889	0.920044
DENND4C	1.05632	0.985137
DERL1	1.11431	1.01838
DERL2	2.20679	2.96308
DET1	1.41796	1.40436
DGCR8	1.07401	1.01203
DGKD	0.84319	0.65119
DHFR	1.52981	1.9325
DHFR2	1.28029	1.10164
DHODH	1.58881	1.78066
DHRSX	1.86637	1.69405
DHX16	1.67768	1.43049
DHX29	1.32772	1.78626
DHX35	1.24266	1.592
DHX38	1.40462	1.07212
DHX9	2.31503	3.16488
DIAPH3	1.19526	2.07333
DICER1	1.60367	1.28811
DIDO1	1.31302	1.61714
DIMT1	1.42627	1.28542
DIP2B	0.75192	1.0417
DLD	1.11719	1.94967
DLG5	1.45745	1.28424
DLST	1.12734	1.69554
DMAC1	1.62161	1.40596
DMXL1	0.750133	0.792377
DNAJA3	1.65147	1.80433
DNAJB11	0.909698	1.04982
DNAJC11	1.81808	1.86181
DNAJC13	1.57289	2.15016
DNAJC19	1.43542	1.43443
DNAJC21	1.18573	0.740166
DNAJC9	2.76746	2.45655
DND1	1.42246	1.93983
DNM1L	2.95734	1.91676
DNM2	2.76884	2.77472
DNTTIP2	1.37946	1.31879
DOCK5	1.30819	0.675538
DOCK7	0.959604	0.94198
DOHH	1.73355	2.05598
DOLPP1	1.37667	1.6922
DPF2	1.37279	1.60949
DPH5	1.72898	1.35546
DPH6	1.63462	1.51079
DPM1	3.31421	2.02139
DPM2	2.49231	2.34517
DPM3	0.963168	1.37169
DPP9	0.718162	0.772608
DPY30	1.24293	1.25614
DR1	1.34384	1.28405
DRAM2	0.906563	1.03791
DRAP1	1.58266	2.53185
DROSHA	1.21694	1.32973
DSCC1	1.35552	1.24715
DSN1	2.27979	1.55876
DUSP10	0.89803	1.22793
DUSP22	0.97055	0.81998
DUSP4	1.91384	1.19336
DYNC1LI1	0.802277	1.17339
DYNC1LI2	1.20071	1.37993
DYNLL1	1.45941	1.23478
DYNLT1	1.01025	0.754969
DYRK1A	0.937972	2.05015
E2F3	1.59541	1.27378
E4F1	2.00635	1.60955
EAF1	1.81286	1.40241
EARS2	1.93157	1.76716
EBF1	1.48496	1.23014
ECSIT	0.75669	1.00446
EDF1	0.631854	0.460986
EEFSEC	1.91869	2.02119
EFL1	2.10293	0.974854
EFR3A	1.73618	1.44816
EGFR	1.53212	1.32351
EGLN1	1.54135	1.30569
EIF1	2.1722	1.75535
EIF1AX	2.49152	2.05929
EIF2B5	1.51486	1.46606
EIF2S2	2.22403	1.50957
EIF3F	1.75216	1.44586
EIF3H	2.12174	1.58509
EIF3J	2.74197	1.37231
EIF4B	1.4567	1.15588
EIF4E2	1.25765	1.89112
EIF4G1	1.69652	1.89679
EIF4G2	1.84579	1.98642
EIF5A	1.83552	1.93472
EIPR1	1.29408	1.03953
ELAC2	1.96295	1.70209
ELAVL1	1.51649	1.63118
ELL	2.1668	1.98496
ELMO2	1.35776	1.38086
ELOA	1.38658	1.06477
ELOC	1.42951	1.38831
ELOVL1	1.50897	1.35331
ELP2	1.81444	1.80243
ELP4	1.1819	1.12528
EMC1	1.6373	1.95413
EMC2	1.58892	1.03964
EMC3	2.36306	2.2312
EMC4	1.90815	1.31656
EMC6	1.62533	1.37187
EMC7	1.88208	2.10002
ENO1	2.3357	1.86061
ENY2	1.11278	0.753677
EP300	1.46257	1.79486
EPC2	2.26056	1.79188
EPS15L1	0.661352	1.20661
ERAL1	1.18463	1.53816
ERBB2	1.71073	1.44192
ERBB3	1.32719	1.06634
ERCC3	1.84843	1.16854
ERCC4	1.85695	1.4959
ERCC6L	0.92398	0.807552
ERP44	0.756137	1.90114
ESCO2	0.942138	0.791421
ESR1	0.954012	1.70047
ETV5	0.790608	0.74288
ETV6	0.399375	0.568191
EXO1	1.16643	0.855601
EXOC1	1.44152	1.3828
EXOC2	1.25648	1.18154
EXOC3	1.4215	1.39633
EXOC4	1.35965	0.920103
EXOC5	1.25672	0.902982
EXOC8	1.30123	1.15341
EXOSC1	1.89329	1.11454
EXOSC3	2.34081	1.80381
EXT1	1.4692	1.36194
EXT2	1.21328	1.59802
EXTL3	0.845547	0.98836
EZH2	0.515022	0.848308
FAAP24	1.06928	0.818165
FAF2	1.74515	1.7596
FAM102B	0.889589	1.11399
FAM104B	1.41924	1.48283
FAM117B	0.767027	0.741973
FAM122A	1.2431	1.1043
FAM126B	0.980885	1.03221
FAM129B	0.705	0.697987
FAM208B	0.844664	0.997428
FAM210A	1.53994	1.07107
FAM32A	1.34717	1.63615
FAM50A	2.28393	2.89669
FAM83H	0.967235	1.23588
FAM98B	1.46194	1.41807
FANCF	1.73858	1.20351
FANCG	2.063	0.865828
FANCI	1.02646	1.12012
FANCL	2.05123	1.35087
FANCM	3.59689	2.63245
FAR1	0.555439	0.653319
FARS2	1.59554	1.71293
FASN	1.42822	1.63459
FASTKD5	1.4493	1.72157
FBXL12	1.30727	2.74797
FBXO11	1.10493	1.24515
FBXO42	1.63448	1.26899
FBXO7	2.04001	1.07764
FBXW11	1.54832	1.78943
FCHO2	1.24682	1.55735
FDFT1	1.04564	1.04491
FDPS	1.7571	1.95805
FDX2	1.22512	1.29005
FDXR	1.90662	2.12413
FECH	1.00802	1.46971
FEN1	2.31978	2.38478
FERMT1	0.877682	0.851907
FERMT2	2.55525	1.38631
FGFR1	1.71257	1.5785
FGFR1OP	1.79553	1.69401
FH	1.17717	1.24097
FIBP	1.36376	1.38777
FIG4	1.12941	1.3804
FIP1L1	2.13054	1.99612
FIS1	2.46472	1.93776
FKBPL	0.934259	0.664107
FLCN	0.975802	1.25342
FLI1	0.675681	0.866449
FLII	1.66259	1.6216
FLT3	0.737599	1.32158
FLT3LG	0.826374	0.552682
FLVCR1	1.13898	0.714606
FNDC3B	0.713301	0.681822
FNIP1	0.656329	0.633397
FNTA	1.74833	1.4919
FOSL1	1.87795	1.4351
FOSL2	0.978334	1.06596
FOXA1	1.29932	1.33277
FOXA2	1.14765	0.799411
FOXC2	3.36221	1.09907
FOXF1	0.732961	0.568468
FOXK1	1.49188	0.908462
FPGS	1.57503	1.87174
FTSJ3	1.55036	1.00411
FUBP1	1.32297	0.896524
FURIN	1.36125	2.12427
FUS	1.2743	1.14821
FXN	1.85312	1.45002
G6PD	1.19045	1.76477
GAB1	1.03459	1.12224
GAB2	1.23613	0.912031
GABARAP	0.740194	0.644855
GABPB1	1.22247	1.33369
GADD45GIP1	1.41902	0.99367
GAK	1.58826	1.38858
GAL	1.63976	0.887901
GALE	0.87177	1.22938
GANAB	1.08648	1.29733
GAPVD1	0.745093	0.682102
GAR1	1.85276	1.32759
GART	1.30857	1.51126
GATA3	1.91067	0.950485
GATAD1	0.906974	1.45503
GATAD2A	1.57533	1.40181
GATB	1.21008	0.871305
GATC	3.2677	1.37163
GCLC	0.631844	0.797492
GDI2	1.2013	1.5006
GEMIN4	1.46881	1.30525
GEMIN7	1.45767	1.50607
GEMIN8	1.69224	1.96247
GET4	1.39648	1.24063
GFER	2.3536	1.24979
GFI1	0.951134	0.658998
GFI1B	0.428668	0.583168
GFM1	1.77064	1.75208
GFPT1	1.37305	1.94276
GGNBP2	4.37221	1.01335
GGT1	1.42385	1.23379
GIGYF2	1.1386	1.5803
GJC1	1.59047	0.559886
GLCE	0.976515	0.629527
GLE1	1.55856	1.51939
GLI1	1.27967	1.38371
GLMN	1.31371	1.12452
GLRX3	1.98863	1.7943
GLS	0.936762	0.994412
GMNN	3.0812	1.6206
GMPPB	1.63145	1.5045
GMPS	1.94453	2.18454
GNB1	1.9532	1.53772
GNB1L	1.96624	1.61633
GNB2	1.09829	0.793491
GNG5	0.956364	1.16651
GNL1	1.05574	0.700113
GNPNAT1	1.1127	1.48819
GOLGA6A	1.51532	1.57187
GOLT1B	0.81702	0.646975
GPATCH1	1.6133	2.03853
GPATCH8	1.13103	0.87248
GPI	2.16506	1.84129
GPR61	1.21802	1.00384
GPS2	1.13872	0.669975
GPX4	1.73795	2.24731
GPX8	0.999037	0.750761
GRB2	2.26359	1.81959
GRHL2	1.16928	1.03137
GRK2	1.07532	0.984244
GRSF1	2.08781	1.71427
GSE1	0.799793	0.486562
GSTM4	1.09536	1.27062
GSTP1	1.06626	0.598017
GTF2A1	1.70044	1.27991
GTF2F1	1.25102	1.27019
GTF2F2	1.84215	1.34551
GTF2H1	1.62724	1.26561
GTF2H2	1.17353	1.00253
GTF2H2C	1.3765	0.943752
GTF2H3	1.38053	0.990374
GTF2H5	0.780825	0.823467
GTF3C4	1.4098	1.21317
GTF3C5	1.44933	2.21624
GTF3C6	1.7768	2.23043
GTPBP10	1.75321	1.08091
GTPBP8	0.879879	1.08047
GTSE1	1.39731	1.55656
H2AFZ	1.62231	1.73033
H3F3B	1.03644	0.840104
HAND2	0.597908	0.590626
HAPLN2	1.09658	1.09592
HARS2	2.68679	2.6999
HAUS2	1.33478	0.811578
HAUS3	1.74686	1.37441
HAUS4	3.68815	1.79333
HAUS8	1.8204	1.66685
HBS1L	1.17124	1.31993
HCFC1R1	1.117	0.820207
HDAC2	0.805432	0.730699
HDAC7	0.927379	1.64951
HEATR3	1.42385	1.23209
HECTD1	1.90059	1.37917
HERPUD1	0.530919	0.539828
HES1	1.53857	1.08585
HEXIM1	1.20285	1.2561
HGS	2.32252	1.63266
HHEX	0.696701	0.605308
HIF1AN	0.972623	1.02301
HIKESHI	1.2373	0.749499
HIST1H1E	1.29449	1.14995
HIST1H2AI	1.12277	1.70008
HIST1H2AJ	0.887486	1.3023
HIST1H2BC	1.62453	1.93574
HIST1H2BI	1.53858	1.51281
HIST1H2BM	1.76443	1.89398
HIST1H2BN	1.20708	1.63517
HIST1H3B	0.773056	1.32295
HIST1H3I	1.48175	0.994429
HIST1H4A	0.694406	0.695516
HJV	0.951483	1.10134
HMBS	1.36934	1.53178
HMGA2	1.00809	1.07872
HMGCR	2.76633	1.637
HMGCS1	3.06795	2.05992
HMGXB3	1.0184	1.0773
HNF1A	0.745256	0.898322
HNF1B	2.14101	2.55723
HNRNPA0	5.04767	2.23731
HNRNPD	1.15192	1.2591
HNRNPL	1.83779	2.72754
HNRNPM	2.0275	2.01233
HS2ST1	0.772086	0.926789
HSCB	1.39427	1.13935
HSD17B10	1.93304	2.59069
HSD17B12	2.13934	2.63172
HSD17B4	1.09093	0.898842
HSF1	1.54533	1.80019
HSP90B1	2.62411	1.49676
HSPA13	1.22815	1.42881
HSPA14	1.85107	1.29551
HSPA8	1.32296	1.42584
HTR7	1.75115	0.728552
HTRA2	1.37525	1.319
HTT	2.62727	1.00827
HUS1	1.77586	1.24407
IARS2	1.84766	1.67442
ICE1	1.98724	1.52716
ICE2	1.64928	1.64195
ID2	1.3198	1.82933
IDH3A	1.64546	1.49586
IER3IP1	3.04614	1.33497
IGF1R	1.74849	2.08117
IGF2BP1	0.821839	0.558627
IGHMBP2	0.992931	1.78005
IKBKB	0.810652	0.569646
IKBKG	1.23645	0.978088
IKZF1	0.455091	0.657928
IKZF3	0.883228	0.603064
ILK	1.53147	1.45191
IMPDH2	1.59573	1.84817
ING3	1.5482	1.35092
INO80B	1.37019	1.04909
INPP5K	0.994925	0.993557
INS	0.94751	1.28485
INTS10	1.46372	1.31636
INTS12	1.86617	1.96425
INTS2	1.28624	1.24076
INTS6	2.44863	2.59514
INTS8	1.53538	1.46983
IPO4	2.04642	1.23864
IPO5	1.28668	1.43964
IPO9	1.817	1.43257
IPPK	1.8902	1.73073
IQGAP1	0.753138	0.838006
IREB2	0.959465	1.131
IRF2	0.739583	0.69307
IRF2BP2	1.09175	1.20808
IRF4	1.68283	2.03382
IRF8	0.956198	0.653551
IRS1	1.65498	0.838193
IRS2	1.86943	2.04776
IRS4	0.961286	1.04703
ISCA2	1.64089	2.00425
ISG15	1.45486	1.42201
ISG20L2	1.56653	1.43382
ISL1	1.02123	1.2034
IST1	0.879434	1.25352
ITGA3	1.05681	1.01156
ITGAV	1.68268	1.47351
ITGB1	1.48664	1.19407
ITGB3	1.10515	0.831965
ITGB5	1.42611	1.58711
ITPA	1.95292	1.08121
ITPK1	0.97778	1.13232
ITSN2	0.688253	0.822744
IWS1	0.944926	0.972513
JTB	3.0146	1.05473
JUN	1.70476	1.38162
JUNB	1.2189	1.0358
KANSL2	1.71797	1.95114
KAT14	0.944402	0.809534
KAT6A	0.701556	0.794268
KATNA1	1.25684	0.704785
KATNB1	1.70607	1.74832
KBTBD2	1.10228	1.21726
KCMF1	1.89413	1.83984
KCNK5	0.744701	1.05954
KCTD10	1.62719	2.31721
KDM5C	0.708461	0.751406
KDM8	1.66652	1.8649
KDSR	1.73171	1.57831
KEAP1	1.38514	1.55139
KHDRBS1	1.60496	0.81857
KIAA0100	1.2937	1.75774
KIAA0391	1.98632	1.80023
KIDINS220	1.93201	0.912074
KIF15	1.31878	0.997018
KIF18A	2.43648	2.40585
KIF18B	2.87983	2.74397
KIF20B	1.61904	2.27785
KIF22	1.53263	1.21827
KIF2C	1.72586	0.949306
KLF16	1.22644	0.893695
KLF5	1.49301	2.54667
KLF6	0.780488	1.01488
KMT2A	1.1489	1.02396
KMT2C	0.80262	1.37762
KMT2D	2.53998	2.0209
KNL1	1.78729	1.72841
KNTC1	1.45603	1.43263
KPNA2	2.15891	1.91732
KRAS	2.37098	1.59626
KRT18	1.74237	1.03417
LAMTOR1	1.27616	1.06664
LAMTOR3	1.66652	1.99349
LAMTOR4	1.71377	1.3618
LARP1	1.61834	1.40767
LARS2	2.77668	1.98138
LASP1	1.05418	0.557163
LATS2	1.66753	0.937831
LCMT1	1.86962	1.31286
LCN6	1.17428	0.920034
LCN8	0.802131	0.729418
LDB1	1.14605	1.39518
LDLR	0.88426	1.1955
LDLRAP1	0.590843	0.623404
LEMD2	1.2953	0.767108
LENG1	1.01763	1.98614
LENG8	1.54809	1.84484
LIAS	1.86633	1.79752
LIG3	1.02017	0.881893
LIG4	0.673234	0.667346
LIMS1	1.27291	1.3357
LIN28B	0.556467	0.590044
LIN54	2.0865	1.6942
LIPT1	0.978375	1.60743
LMNA	1.73849	0.862928
LMO2	0.865965	0.812434
LPA	1.27519	1.16511
LPAR1	1.0089	1.08681
LRP8	0.855768	1.81611
LRPPRC	2.16135	1.91019
LRRC37A2	1.21064	1.26313
LSM5	1.39842	2.37032
LTN1	0.823448	0.690364
LTV1	2.34144	1.00245
LYL1	0.795283	0.831298
MAD2L1	1.66873	1.20689
MAD2L1BP	1.66946	2.66502
MAEA	1.352	1.16788
MAFF	0.742466	0.488164
MAGOH	1.92479	3.15347
MAML1	0.667188	1.47389
MAN1A2	0.98835	0.834071
MANF	1.38124	1.39934
MAP2K1	1.23757	1.00937
MAP2K2	1.0498	1.21579
MAP3K7	1.28393	1.32532
MAPK1	1.44745	0.783496
MAPK14	1.02864	1.30316
MAPKAP1	1.26396	1.28877
MAPRE1	2.442	1.53747
2024-03-05	2.12063	1.59391
2024-03-06	0.902277	1.50542
MARK2	1.1794	0.953614
MAST2	0.764908	1.31332
MAT2A	2.60585	2.47465
MAU2	1.84593	2.19823
MAX	1.14746	1.2658
MBD2	0.739223	0.620115
MBD3	0.999454	0.723097
MBD6	0.896669	0.604105
MBNL1	1.24134	1.22853
MBTD1	1.72344	1.18353
MBTPS1	1.97323	2.23671
MBTPS2	2.14047	1.57024
MCL1	2.63583	2.05826
MCM10	1.29405	0.945083
MCMBP	1.46292	1.75253
MCPH1	0.807264	0.742438
MCRS1	1.829	1.09834
MCTS1	1.14473	2.31194
MDC1	1.63725	0.93302
MDM2	2.60804	1.813
MDM4	0.976544	1.03648
MECOM	0.827831	0.463873
MECR	1.66615	1.00551
MED1	2.2367	2.24297
MED10	1.29143	1.29349
MED12	1.56227	1.58986
MED13	0.623181	0.762156
MED13L	1.0419	0.759921
MED14	2.57076	2.57296
MED15	1.13555	1.01499
MED16	0.944598	0.975201
MED18	1.85252	1.48601
MED19	2.03236	1.8033
MED20	1.22755	0.911912
MED21	1.83656	1.57406
MED23	1.22494	1.29339
MED24	1.5478	1.41938
MED25	1.37272	1.26931
MED27	1.13878	1.04657
MED28	1.56153	1.54987
MED31	1.26048	1.10791
MED7	1.82111	1.59575
MED9	1.83884	1.91812
MEF2B	1.10173	0.91314
MEF2C	1.09574	0.923948
MEF2D	1.04451	0.659609
MEN1	1.66145	1.38048
MEPCE	1.31188	1.20204
MET	0.985877	0.559936
METAP1	1.52186	1.43833
METAP2	1.32992	1.73712
METTL1	1.83141	1.81679
METTL14	1.82616	1.39055
METTL17	2.27262	1.53113
METTL23	1.34625	1.29096
METTL3	1.78418	1.74902
MFN2	1.65778	1.37294
MGAT2	0.791629	1.26202
MGRN1	0.588779	0.647351
MIB1	1.75469	1.54418
MINOS1	1.74256	1.56377
MIOS	2.83921	3.81793
MIPEP	1.59544	1.31438
MIS12	1.58225	1.19784
MITF	1.04058	0.578533
MKLN1	1.08106	1.20769
MLLT1	0.436325	0.682155
MLST8	1.76032	1.71841
MMGT1	1.76852	1.82666
MNT	0.636687	0.826378
MOB4	1.32226	1.05349
MON2	1.55797	1.61923
MPDU1	0.994763	0.758363
MPHOSPH8	1.11665	0.802814
MPI	1.29162	1.12776
MPPE1	1.13726	0.99318
MPRIP	1.12004	0.788959
MRE11	1.52506	1.24153
MRM2	1.51151	1.11522
MRM3	1.22425	1.13537
MRPL12	1.57226	1.51486
MRPL13	1.40514	1.78952
MRPL14	1.42059	1.5588
MRPL15	2.01205	1.88809
MRPL16	1.92808	1.71631
MRPL17	2.01709	1.73645
MRPL18	1.8158	1.65746
MRPL20	1.64815	1.70381
MRPL23	1.52174	1.35623
MRPL24	1.74293	1.26303
MRPL28	1.31228	1.42692
MRPL3	1.46661	1.8902
MRPL30	1.37642	1.08901
MRPL32	1.45271	1.13645
MRPL33	2.27866	1.92066
MRPL34	1.53715	1.39446
MRPL37	1.31382	1.38444
MRPL38	1.76103	1.50407
MRPL39	1.57068	1.61251
MRPL4	2.19443	1.97498
MRPL40	1.45205	1.46652
MRPL44	1.24585	1.05203
MRPL47	1.11565	1.32765
MRPL48	1.35562	1.58802
MRPL49	1.90596	1.74278
MRPL51	1.257	1.16692
MRPL52	0.89985	0.795667
MRPL53	2.27769	1.43586
MRPL54	1.28843	1.25062
MRPL55	1.49789	1.88384
MRPL57	2.28108	2.11057
MRPL58	1.18413	1.1788
MRPL9	1.97275	1.51162
MRPS10	1.5762	1.40505
MRPS11	1.92941	1.87331
MRPS12	1.44082	2.16697
MRPS14	1.66693	1.3098
MRPS17	0.883035	1.04807
MRPS18B	1.45759	1.46312
MRPS18C	0.936822	1.18359
MRPS2	1.29466	1.15076
MRPS23	1.86045	2.27727
MRPS24	1.85461	1.70849
MRPS25	2.45161	1.23198
MRPS27	1.45781	1.39143
MRPS28	1.31801	1.1187
MRPS30	1.47605	1.09337
MRPS31	1.72714	1.47579
MRPS35	1.40677	1.39527
MRPS5	2.1941	1.46632
MRPS6	1.6393	1.62021
MRPS7	1.25708	1.91724
MSI2	0.825596	1.26291
MSL1	1.05102	1.29774
MSL3	0.975406	6.72346
MSN	0.665874	1.79926
MSTO1	1.96926	2.6045
MTA2	0.977561	0.960381
MTERF3	1.43706	1.15051
MTERF4	1.22156	1.32513
MTF1	1.17223	1.06164
MTFMT	0.693347	0.952133
MTG1	2.22087	1.57133
MTG2	1.52792	1.71542
MTHFD1	0.991919	1.39544
MTMR6	0.828292	2.4333
MTMR9	0.571605	0.542945
MTPAP	2.22514	1.95776
MTRNR2L3	1.15538	1.03001
MTSS1	0.754118	0.595003
MTX2	1.08749	1.00025
MVD	1.86947	1.86559
MVK	2.25482	2.67916
MYB	1.4391	2.15977
MYBBP1A	1.83196	1.55285
MYBL2	1.55868	1.63257
MYBPC3	0.668161	0.618696
MYCN	0.88816	1.20697
MYEOV	1.29814	0.686546
MYH9	1.70762	1.8492
MYL12A	0.834113	0.868651
MYO10	0.959428	0.763635
MYO1H	1.35146	1.56899
MYO9B	1.00248	2.08269
MYOD1	1.15278	0.695853
MYRF	1.36089	0.797325
MYT1	1.30858	0.662688
MZT1	1.94752	2.08917
MZT2A	0.866978	0.596956
N6AMT1	1.55942	1.41499
NAA20	1.96532	1.36677
NAA25	1.61675	1.73786
NAA35	1.90682	1.62817
NAA40	1.34869	0.925802
NABP2	0.831456	1.6109
NAF1	1.64824	1.33057
NAMPT	1.91309	1.59543
NAPA	1.90801	1.6256
NAPG	2.32846	1.94681
NARS2	1.484	1.8033
NAV2	0.816977	0.624249
NBAS	2.95126	2.12123
NBEAL1	1.21531	1.67875
NBN	0.959774	0.867057
NCAPD3	2.95322	1.93038
NCAPG2	2.2399	1.63646
NCAPH2	1.81204	2.11105
NCDN	1.50359	1.23491
NCKAP1	1.43338	1.42575
NCKAP1L	0.818975	1.06403
NCL	1.59337	1.44407
NCLN	0.857251	1.06299
NCOA4	1.81431	1.39471
NCOA5	1.21889	1.49982
NCOA6	0.905366	0.754072
NDC1	1.62776	1.48386
NDE1	1.72075	1.13125
NDUFA1	1.44911	1.28397
NDUFA10	1.3502	1.23357
NDUFA11	1.42143	2.20227
NDUFA2	1.60352	1.54663
NDUFA3	1.06088	1.22827
NDUFA6	1.5494	1.87843
NDUFA8	1.96227	1.7897
NDUFAB1	1.89108	1.69452
NDUFAF1	1.49713	1.16336
NDUFAF3	1.59104	1.74232
NDUFAF4	1.24761	1.26374
NDUFAF5	1.1031	0.874447
NDUFB10	1.81347	2.65911
NDUFB11	1.51429	1.81062
NDUFB2	1.77916	1.79126
NDUFB3	2.75103	1.36807
NDUFB4	1.80542	1.88292
NDUFB5	1.06025	1.37085
NDUFB6	2.23693	2.06942
NDUFB7	1.48465	1.42575
NDUFB8	1.65272	1.74154
NDUFB9	1.53636	2.03262
NDUFC1	1.21062	1.92914
NDUFC2	1.88987	1.53259
NDUFS1	1.69946	1.62333
NDUFS2	1.29439	1.35811
NDUFS5	1.99906	1.96327
NDUFS8	1.73353	2.18542
NDUFV1	1.07701	1.29477
NDUFV2	1.55056	1.75419
NEDD9	1.24388	0.70196
NEK1	1.28017	2.10004
NELFA	2.32137	2.65389
NEUROD1	0.77739	0.788777
NF2	1.12433	0.813527
NFE2L2	1.40882	0.9086
NFIB	1.02201	0.701299
NFKB1	0.546344	0.673618
NFKB2	1.26492	1.94108
NGDN	1.86626	1.4427
NGLY1	1.93031	0.858978
NHLRC2	2.73372	2.21132
NIPBL	1.31461	1.79051
NKAPD1	1.48267	1.0192
NKX2	0.563733	0.49542
NME6	2.17813	1.27507
NMNAT1	2.71244	2.19166
NMT1	2.63931	2.40772
NOC2L	1.45186	1.18438
NOL7	2.09969	1.68653
NOL8	1.53706	1.15895
NOLC1	1.44738	1.18198
NOM1	1.46386	1.35285
NONO	1.74086	2.23645
NOP9	2.1366	1.99207
NOSIP	1.03829	0.791332
NPAS4	0.9908	0.694023
NPAT	1.71936	1.36607
NPC1	0.780375	0.604559
NPM1	1.49365	1.32512
NPRL2	0.760967	1.22864
NR2C2AP	1.47282	1.47187
NRBP1	2.46256	1.65788
NRDC	1.40252	0.950723
NRP2	0.7362	0.643067
NSFL1C	0.774399	0.981383
NSL1	1.55986	1.56594
NSMCE1	1.91576	1.81943
NSMCE2	1.35674	1.27761
NSMCE3	4.23042	2.04271
NSMCE4A	2.26809	1.18299
NSRP1	1.47485	1.68382
NSUN4	1.36016	1.51684
NSUN5	1.07883	1.24763
NUBP1	1.56242	1.13006
NUDCD3	2.4761	0.920934
NUDT8	0.773527	0.497571
NUMA1	1.6524	1.22385
NUP107	1.47707	1.33666
NUP153	2.77837	2.96912
NUP155	1.74237	1.06146
NUP160	1.75655	1.93794
NUP50	1.65692	1.5968
NUP58	1.36576	1.46336
NUPL2	1.37542	1.5493
NXT1	2.00121	1.68054
ODR4	0.541492	1.1071
OGA	1.13543	1.12747
OGDH	1.58611	1.82155
OR2T2	0.845946	0.719444
OR2T33	0.804489	0.903244
OR4M2	1.15144	0.715519
OR5AU1	1.1365	0.802942
ORC1	0.844645	1.20778
ORC2	0.720258	0.645479
ORC4	1.18712	1.67365
ORC5	1.309	1.02176
OS9	1.1827	0.719712
OSBP	1.38989	1.23807
OSBPL9	1.12561	1.02978
OST4	2.19889	2.63512
OSTC	1.55209	1.23777
OXSM	1.57147	1.07388
OXSR1	0.632949	0.97548
P2RX2	0.964489	0.858566
P2RY6	0.967067	0.781308
PABPC1	1.98039	1.54709
PACS1	1.14278	0.851852
PAICS	1.5383	1.90347
PAK2	1.48474	1.19368
PAK4	0.775431	0.575564
PANK3	0.746798	0.830284
PAPOLA	1.01068	1.20824
PAPSS1	0.849428	0.825726
PAQR4	0.987877	0.834935
PARD3	1.03711	1.16286
PARD6B	1.52578	1.61319
PARN	1.13515	0.935173
PAX3	1.14266	1.16761
PAX5	0.815278	1.14265
PAX8	1.49913	1.54794
PBRM1	1.12212	1.23012
PC	3.50798	1.26597
PCGF3	1.17746	0.762072
PCM1	1.52061	0.942182
PCNT	1.7122	0.952667
PCNX3	1.31695	1.52083
PCYT1A	1.23367	1.61431
PDCD5	1.61316	1.26099
PDCD6	1.41449	1.26281
PDCD6IP	1.69863	1.39377
PDCL	1.54562	0.940704
PDCL3	0.98362	1.81998
PDE12	1.70968	1.38933
PDE4DIP	1.60684	1.58928
PDGFRA	1.39806	1.39993
PDGFRB	0.829868	0.60536
PDS5A	1.66531	1.24009
PDS5B	1.22315	0.789692
PDXK	0.531216	1.30841
PEA15	1.53717	1.27048
PELO	1.84388	2.28606
PET117	2.28104	2.03596
PEX10	1.09399	1.4982
PEX12	0.591011	0.905984
PEX13	1.22708	0.882794
PEX19	0.814545	1.12676
PEX26	1.52609	1.1728
PEX6	2.43604	3.20755
PFAS	1.59623	1.7905
PFDN1	2.68247	2.31383
PFDN4	1.45158	1.31112
PFDN5	2.3002	1.57566
PFN1	4.47867	4.08826
PGAM1	1.96875	2.04946
PGD	2.99728	2.50648
PGM3	1.55915	1.88538
PHACTR4	1.00086	0.691669
PHF2	0.793267	0.65107
PHF23	1.18404	2.5387
PHIP	0.977983	0.940634
PHOX2A	1.32291	1.04069
PI4KB	1.42324	7.465
PIAS4	0.880752	1.61972
PICALM	0.917134	1.12091
PIGH	0.96823	1.07257
PIGW	0.884121	0.70444
PIK3C3	1.79942	1.57482
PIK3CA	1.68631	1.67068
PIK3CB	1.14265	2.14995
PIK3CD	1.06141	1.09994
PIK3R1	1.22141	1.1684
PIK3R2	1.32202	0.637747
PILRA	1.0489	0.42548
PIM2	0.569386	0.537842
PINX1	0.936894	0.694134
PITRM1	1.57558	1.14613
PKD1	1.02944	1.13425
PKM	1.72687	2.5325
PKMYT1	2.20151	2.01909
PKN2	1.23757	0.955804
PKNOX1	0.952312	0.816416
PMM2	1.33726	1.74185
PMVK	1.77988	1.61966
PNKP	1.38751	1.5625
PNPT1	1.89473	2.44934
POLD4	0.892102	0.480246
POLE4	1.6674	1.81916
POLR1E	1.67221	1.41605
POLR3D	2.13706	1.50403
POLRMT	1.6665	1.52199
POMP	1.06909	1.09445
POP1	1.67186	1.11327
POP4	1.34667	1.08633
POP7	2.04269	1.52043
POT1	1.5889	2.56662
POU2AF1	2.15161	1.00811
PPA1	2.16815	1.8043
PPA2	2.19403	1.45242
PPARG	0.9785	0.652549
PPAT	1.43986	3.57861
PPCDC	1.17812	1.79294
PPCS	0.792557	1.34454
PPIAL4A	1.28878	1.04262
PPIE	1.89568	1.60158
PPIH	1.65034	1.53911
PPIL1	1.95251	2.42531
PPIL2	1.65039	1.59022
PPIP5K2	1.21238	0.859546
PPM1D	1.08651	0.944668
PPM1G	1.58692	1.14946
PPM1J	1.05023	1.12998
PPME1	1.6144	1.04061
PPP1CA	1.74437	1.70626
PPP1CB	1.38333	1.40502
PPP1CC	2.3176	1.06462
PPP1R12A	2.65685	2.97223
PPP1R15B	2.25458	2.01754
PPP1R7	3.04726	1.93988
PPP2CA	2.4392	2.35176
PPP2R1A	2.45799	2.11139
PPP2R2A	1.58266	1.12598
PPP2R3C	1.75954	1.31953
PPP2R5C	0.72655	0.593548
PPP4R2	2.50297	1.36871
PPP6C	2.06542	2.24819
PPP6R3	1.54708	1.06822
PQBP1	0.981076	1.24406
PRAMEF20	0.896078	1.43572
PRDM1	0.807654	0.721778
PRDM10	1.37877	1.11139
PRDX1	1.12338	1.00975
PRELID3B	2.05598	2.04637
PREX1	1.27779	0.805275
PRKAR1A	1.11283	0.994728
PRKCI	1.05984	1.34645
PRKRA	2.88108	2.39289
PRKRIP1	1.90657	1.27076
PRPF18	1.26117	1.36039
PRPF39	1.28386	1.0953
PRPF4B	1.27227	0.994375
PRPS1	1.15624	1.06327
PRR12	0.962997	1.0479
PRRC2C	1.07372	1.48719
PRUNE1	1.51443	1.03078
PSMB1	1.58093	0.96574
PSMB5	3.14371	2.55111
PSMB7	1.64544	1.46438
PSMC1	1.42745	1.69964
PSMC4	1.45906	2.27559
PSME3	1.28859	1.07151
PSMG1	2.06673	1.83817
PSMG2	1.80124	1.59718
PSTK	1.66812	1.66808
PTAR1	1.81655	1.51217
PTBP1	1.75214	1.69455
PTCD1	1.27118	1.13458
PTCD3	1.80039	1.66877
PTDSS1	1.50993	1.96559
PTGES3	1.21372	2.04364
PTK2	1.73159	1.66645
PTMA	1.09914	1.32539
PTP4A1	1.03284	1.2244
PTP4A2	1.23718	0.996098
PTPA	2.05191	1.92739
PTPMT1	1.85061	1.81857
PTPN1	1.51122	1.31098
PTPN11	2.91459	1.36555
PTPN23	2.02476	1.8409
PWP1	1.56117	1.35276
PXN	1.22982	0.997985
PYM1	1.22144	1.90665
PYROXD1	1.71437	1.54294
QKI	1.40595	0.739338
QRICH1	1.03242	1.25289
QRSL1	1.73131	1.48113
RAB10	1.61735	1.37018
RAB13	0.76147	0.881445
RAB1A	0.540847	0.79457
RAB21	1.45424	1.75393
RAB35	2.04651	1.04747
RAB6A	2.30575	1.81769
RAB7A	2.54314	1.89641
RABGEF1	0.767879	1.03663
RABIF	1.84189	1.62845
RAC1	1.39661	1.52049
RAD1	1.18541	1.34068
RAD23B	1.32191	1.06023
RAD50	0.917687	1.05182
RAD51	2.09131	2.33041
RAD51B	1.161	1.78915
RAD9A	2.18556	2.1773
RAF1	1.32208	1.2337
RANBP3	1.05551	1.5139
RANBP9	0.92277	0.904935
RAPGEF1	1.74022	0.680099
RAPGEF6	0.77276	0.799977
RAPGEFL1	0.956134	0.748738
RAPH1	1.13657	1.04817
RARG	2.11385	0.835861
RARS2	1.91298	2.09562
RASGRP2	0.972925	0.859115
RB1CC1	1.23323	1.70936
RBBP7	1.89612	1.48535
RBBP8	1.53662	1.71701
RBFA	1.09231	4.03156
RBFOX2	0.790482	0.541762
RBM10	1.85772	1.22135
RBM15	1.72698	2.29711
RBM18	1.38568	1.18594
RBM27	1.34098	1.43256
RBM33	1.75017	1.26279
RBM34	0.916368	0.805598
RBM38	1.29453	1.32826
RBM4	1.58169	1.36358
RBM42	1.5618	1.14963
RBM47	0.804252	1.12725
RBM4B	0.597009	0.62187
RBM5	1.86146	3.38703
RBMX	1.28419	1.5799
RBPJ	1.04427	1.53501
RBSN	1.50472	1.35448
RBX1	2.86358	1.44605
RC3H1	0.954773	0.849776
RCL1	2.08397	1.3184
RCOR1	1.59065	1.25326
RDM1	0.991893	1.13887
RELA	1.07912	1.2478
RELB	0.771757	0.693833
RER1	1.92035	1.14553
REST	1.01327	0.792083
REV3L	1.46231	1.58655
REXO1	0.799446	1.32684
REXO2	1.83452	1.21848
RFC1	2.00597	2.07692
RFC4	1.23684	1.80368
RFK	1.50001	2.01245
RGP1	1.73144	1.32456
RHEB	1.13752	1.25174
RHOA	1.82574	1.81694
RHOC	1.0032	1.11411
RHOQ	1.33267	1.11923
RHPN1	1.40182	1.47469
RIC1	2.851	2.33482
RIC8A	1.09192	0.777861
RICTOR	1.68759	1.78282
RIMBP3	0.772067	0.903061
RING1	0.79558	0.670102
RINT1	1.83628	1.21799
RMI1	1.63532	1.44244
RMI2	1.41506	1.07383
RMND1	1.17258	1.23779
RMND5A	1.93644	1.25875
RNASEH2A	1.64493	1.16656
RNASEH2B	1.52241	1.25084
RNASEH2C	1.43034	1.85115
RNF139	1.11379	0.794226
RNF146	1.90317	0.697076
RNF168	2.04525	2.65041
RNF20	1.59116	1.12424
RNF25	1.5305	1.97778
RNF31	1.40167	2.07949
RNF4	2.70639	1.78854
RNF8	1.56533	1.70113
ROCK1	0.714572	0.803739
RPAP3	1.48718	1.17972
RPF1	1.66805	1.26022
RPIA	1.50973	2.06818
RPL22	0.949952	0.625068
RPL22L1	1.11015	0.909869
RPL28	1.65632	1.60354
RPL30	1.56727	1.27788
RPL35A	1.12872	1.07246
RPL36A	1.78597	1.33296
RPL36AL	1.60775	2.49007
RPL39	1.44691	1.32677
RPN2	1.74314	1.72128
RPP25L	1.30005	1.51476
RPP38	1.46474	1.36528
RPRD1B	2.58004	1.69537
RPRD2	1.13737	1.16655
RPS19BP1	1.35841	1.50273
RPS21	1.61971	1.06957
RPS5	1.76841	1.34019
RPS6KA1	0.754228	0.653586
RPS6KA3	1.0697	0.86482
RPUSD4	2.08174	1.95416
RRAGA	1.35844	1.33111
RRAGC	1.32164	1.31949
RREB1	0.966253	0.967011
RRP1	1.76445	1.37047
RRP7A	1.64621	1.37251
RRP9	1.29571	1.12455
RSU1	0.971152	0.688537
RTEL1	1.54738	1.3043
RTF2	1.54167	1.1618
RTL8B	0.810475	0.56
RTRAF	1.58081	1.34027
RTTN	1.68522	1.1826
RUNX1	1.17036	1.26003
RXRA	1.36096	1.19632
S100A2	0.755173	0.688471
SAFB	0.841212	1.07393
SAMD4B	1.40713	1.3225
SAMM50	1.29616	1.12529
SAR1A	1.25479	0.609229
SARS2	1.9685	1.38833
SATB2	1.89253	1.4233
SBNO2	0.702785	0.877902
SCAF8	0.996951	1.07923
SCAP	2.66745	4.40491
SCD	1.93308	2.0576
SCNM1	1.13504	2.115
SCO1	1.15451	1.13605
SCO2	0.969175	1.00628
SDAD1	1.42038	1.34428
SDC1	1.12782	1.52207
SDHA	1.48192	1.91271
SDHB	1.91529	2.09101
SDHC	1.6982	1.71247
SEC16A	1.78277	1.37207
SEC23B	1.38603	1.62059
SEC23IP	0.989504	1.2838
SEC61B	1.78382	3.19287
SEC61G	1.67888	2.2662
SEC62	1.65163	1.17381
SEC63	1.3754	1.12376
SECISBP2	1.03977	1.32328
SEPHS2	2.5752	3.74422
SEPSECS	1.78288	2.05277
SETD1A	2.02562	1.79545
SETD1B	1.22774	1.32643
SETD5	1.3621	1.34888
SETDB1	1.71987	1.81868
SF3B6	1.6779	1.36694
SFSWAP	1.6366	1.70924
SGCA	1.34079	0.954172
SGF29	1.9875	1.73301
SGO1	1.61338	2.61514
SGO2	1.38998	0.959536
SH3GL1	1.36947	1.43312
SHOC2	1.34994	1.15762
SIN3A	1.68163	1.686
SINHCAF	1.50478	1.30425
SIPA1	0.847753	0.739541
SIVA1	1.21093	1.04598
SKA1	1.55466	1.18246
SKA3	1.60612	1.51548
SKIV2L	1.20337	1.80181
SKP2	2.12887	1.86656
SLBP	1.38574	1.26127
SLC16A1	1.58025	1.74361
SLC16A3	1.14605	0.700602
SLC19A1	0.597073	0.892373
SLC20A1	1.42732	1.67023
SLC25A1	1.13606	1.10602
SLC25A19	1.0579	2.34475
SLC25A26	1.44685	2.17861
SLC25A28	1.41564	1.78992
SLC25A3	1.71765	1.4387
SLC25A37	2.55569	0.790961
SLC25A46	0.800113	0.741346
SLC2A1	2.59512	1.83329
SLC30A9	1.40818	1.17417
SLC33A1	2.1822	1.24658
SLC35A3	1.02424	0.925844
SLC35B1	2.53218	1.48124
SLC35B2	1.60054	1.46604
SLC38A2	1.61075	1.38706
SLC39A1	1.15107	0.56206
SLC3A2	2.40472	3.53951
SLC4A7	1.34261	1.38232
SLC5A3	1.03872	0.674389
SLC7A1	1.43701	1.89186
SLC7A5	1.51562	1.72398
SLF1	0.824667	0.606693
SLTM	0.926318	0.643287
SMAD7	0.730291	0.6437
SMARCA2	0.845867	0.981553
SMARCA4	1.73358	1.33694
SMARCA5	1.41719	1.75994
SMARCAL1	0.693228	0.458366
SMARCB1	1.7836	1.74333
SMARCD1	1.04645	1.99789
SMARCD2	0.730074	1.16113
SMARCE1	1.64443	1.56684
SMC5	1.46738	1.78933
SMC6	1.41776	1.28085
SMCHD1	2.95774	3.56718
SMG7	2.25992	1.59798
SMPD4	0.780793	0.624796
SNAI2	1.38406	0.963094
SNAP23	1.95668	1.76353
SNRNP40	1.97135	1.57441
SNRNP48	1.37555	1.51265
SNRPA	1.49709	1.21191
SNRPB2	2.36464	1.69549
SNUPN	1.67995	1.58804
SNX17	1.04679	1.02297
SOCS3	2.32858	1.21121
SOD2	2.49993	2.41838
SOS1	1.18599	1.23433
SOX10	1.77384	0.981193
SOX2	1.5115	1.05053
SOX5	0.680365	0.619038
SOX9	1.71183	1.03918
SP1	1.2179	1.51504
SPATA31A6	1.41004	1.42725
SPDEF	0.622043	0.667304
SPI1	1.18347	0.977278
SPICE1	0.746708	0.922398
SPINT2	0.750759	0.835332
SPRR2G	1.38152	1.72851
SPRTN	3.08821	1.61533
SPTLC2	1.34498	1.18683
SPTSSA	2.48079	1.84496
SQLE	0.994116	1.04694
SQSTM1	0.970451	0.795587
SRC	0.865947	1.0876
SRCAP	1.36657	1.54129
SRD5A3	4.28613	3.14199
SREBF1	1.86709	1.94878
SREK1	1.35576	0.863802
SRF	1.52657	1.40185
SRFBP1	2.14514	1.64586
SRM	1.09857	1.40454
SRP19	1.90706	1.6231
SRP9	1.74933	1.65428
SRPK1	1.93507	0.75777
SRPRA	1.54702	1.08582
SRPRB	1.33017	1.30802
SRRM2	1.56969	1.31008
SRRT	1.74063	2.25952
SRSF4	0.957711	0.814815
SSB	1.21716	1.08087
SSH2	1.00532	1.11206
SSR2	1.07552	0.94775
STAG1	1.16318	1.57335
STAG2	1.94582	2.07795
STAMBP	2.38529	1.7337
STAT3	1.02776	0.962426
STAT5B	1.1241	0.922695
STEAP3	0.995275	1.06291
STIL	1.6608	1.66699
STK11	1.38614	1.82893
STMN1	0.85773	1.30252
STN1	2.07058	1.95978
STRAP	1.88397	2.0167
STRIP1	1.55649	1.77395
STT3A	1.34098	1.04765
STT3B	1.30765	1.23179
STUB1	1.60879	1.33167
STX18	1.48375	1.49584
STX4	1.63021	1.58796
STXBP3	1.19299	1.21929
SUB1	0.876431	1.05424
SUCLA2	0.869721	0.995232
SUCLG1	0.798164	1.47859
SUCO	1.55107	1.16585
SUDS3	1.22301	1.19173
SUGP1	1.5405	1.46678
SUGT1	2.14265	1.38061
SULT2B1	0.828309	0.763657
SUMO2	1.87792	1.13799
SUPT20H	1.18766	1.91487
SUPT3H	1.29148	1.08753
SUPT4H1	1.36	1.44854
SUPT7L	0.583362	0.905163
SURF4	1.16747	1.20696
SURF6	1.46361	1.16488
SYK	0.676881	1.20412
SYT12	1.11448	0.854919
SYVN1	0.961712	0.962055
TACC3	1.94038	4.46029
TADA1	1.43252	1.35768
TADA2B	1.26863	1.34662
TAF1	1.32577	1.91357
TAF10	1.84258	1.30981
TAF1A	1.22634	1.12056
TAF1B	1.70419	1.58872
TAF1D	1.53574	1.29461
TAF2	1.68475	1.24731
TAF3	1.5475	1.019
TAF4	1.49842	1.32319
TAF5L	1.40464	1.64266
TAF6L	1.784	1.58601
TAF8	2.41233	1.83312
TAF9B	0.98052	0.568504
TAPT1	1.62475	1.09017
TAZ	1.55491	1.81589
TBC1D10B	1.0317	1.28246
TBCA	2.31053	2.19558
TBCE	1.65612	1.66615
TBL1XR1	2.58365	1.84215
TBP	1.25926	1.16032
TBX10	0.934444	0.644148
TBX2	1.63269	0.675122
TBX3	0.65697	1.09303
TCF12	0.922491	1.08356
TCF3	1.45255	1.53845
TCF7L2	1.033	0.894338
TCOF1	1.97714	1.61704
TDP2	1.48206	1.46891
TEAD1	1.22711	1.35876
TEAD3	1.46998	1.02333
TECR	1.23816	0.994212
TEDC1	1.45018	2.33329
TEDC2	1.63277	2.04088
TEN1	2.07511	1.85073
TERF1	2.48535	1.73383
TESMIN	0.94367	0.61786
TEX10	1.63572	1.33814
TFAP2A	1.36816	0.836251
TFAP2B	0.789638	0.593304
TFAP2C	1.2345	1.10911
TFAP4	1.72504	1.51721
TFB2M	1.99906	1.69196
TFDP1	1.5133	1.53954
TFIP11	2.0605	1.33062
TFRC	2.21099	3.12584
TGFBRAP1	1.10638	1.52022
TGIF1	1.20664	0.850026
TGS1	1.67797	1.67486
THAP1	2.90002	2.48001
THAP11	1.77565	1.4276
THAP12	1.27784	1.49527
THAP3	1.00545	0.684482
THG1L	1.91275	1.24231
THOC5	1.75443	1.18039
THOC6	1.28925	1.83754
TIAL1	1.2552	1.94805
TIMM17A	1.59424	1.76197
TIMM22	1.43355	1.62166
TIMM23	1.91053	1.55976
TIMM29	1.56399	1.15699
TIMM9	1.36457	1.12843
TIMMDC1	1.35755	1.59757
TIPARP	1.69015	1.33799
TIPIN	2.05611	1.47314
TKT	1.72116	1.43932
TLK2	1.36522	1.24114
TLN1	2.01586	1.55936
TM2D2	1.67856	1.05022
TM9SF3	0.94844	0.863612
TMED10	1.44825	1.43286
TMED2	2.03817	1.89448
TMEM147	0.756066	0.958985
TMEM161B	0.765504	1.26272
TMEM165	1.2821	1.4671
TMEM167A	2.09899	1.42103
TMEM189	0.881277	0.951473
TMEM242	1.59488	0.882712
TMEM30A	1.06774	1.98013
TMEM41B	1.20635	1.24986
TMEM52	1.18787	0.769403
TMEM82	1.2217	1.17243
TMEM88B	0.822476	0.798696
TMX2	1.65813	1.76864
TNFAIP3	1.21089	0.826482
TNFRSF12A	0.990351	0.786676
TNPO1	1.10073	1.14134
TNRC18	0.847324	1.07217
TNS3	1.27293	0.901925
TOE1	1.7844	1.83558
TOMM70	1.77848	1.43856
TOP1	1.96256	1.72291
TOP1MT	0.847583	0.690556
TOPBP1	1.74717	1.72022
TP53	0.877053	0.963067
TP53BP1	1.03561	0.922629
TP53BP2	1.09643	0.853089
TP53RK	1.6313	1.40302
TP63	1.16278	0.985893
TPI1	2.17407	2.56515
TPK1	1.28262	1.93468
TPRKB	1.44108	1.01613
TRA2B	2.01279	1.33867
TRABD	0.775059	0.649341
TRAF2	3.31751	1.65772
TRAF7	0.817888	1.12697
TRAPPC13	1.47549	1.15336
TRAPPC2L	1.71804	1.23745
TRIM33	0.881141	0.842399
TRIM37	1.38731	1.10103
TRIO	1.21919	0.927033
TRIP13	1.57549	1.70833
TRIR	1.23681	1.59352
TRIT1	2.99529	1.49581
TRMT10C	1.50111	1.37432
TRMT5	1.34283	1.34971
TRMT6	1.2257	1.07999
TRMT61A	1.21115	1.55072
TRNAU1AP	1.07683	1.3284
TRPM7	2.18045	2.24018
TRPS1	0.867126	1.1045
TSC1	0.875768	1.8497
TSC2	1.15451	2.07897
TSEN2	1.61855	1.22036
TSEN34	1.7054	1.76698
TSG101	1.99109	1.06314
TSPAN31	1.17048	1.16637
TSR3	1.40883	1.93437
TTC37	0.926775	0.880643
TTC4	1.58694	1.56678
TTC7A	1.06364	1.17948
TTF1	1.0448	1.23044
TTF2	1.77755	1.69763
TTI2	1.86745	1.25997
TTK	1.5926	1.85444
TUBA1B	1.52749	2.14919
TUBA1C	1.58005	1.86666
TUBB2A	0.627184	0.575193
TUBB4B	1.78854	1.1936
TUBD1	1.22773	1.02114
TUBE1	1.30592	1.64078
TUBGCP6	1.51222	2.21515
TWNK	1.79925	1.38546
TXNDC17	1.47188	1.94117
TXNRD1	1.81356	1.98809
TYMS	2.07508	2.76375
UAP1	2.40998	1.73205
UBA5	2.00284	1.84712
UBA52	1.80922	1.08749
UBA6	1.04818	1.0841
UBALD1	1.13193	1.14754
UBALD2	0.907095	1.06726
UBAP1	1.70339	1.37311
UBC	2.45226	2.33365
UBE2C	1.53768	1.26073
UBE2D3	1.9337	1.54852
UBE2G2	1.26855	1.92296
UBE2H	2.2095	1.51069
UBE2J1	0.640107	0.503928
UBE2K	1.11216	1.27314
UBE2L3	2.14101	2.04698
UBE2N	2.3417	2.14197
UBE2O	1.06232	1.73526
UBE2Q1	1.28168	1.41581
UBE2S	1.51653	1.10172
UBE2T	1.23695	1.36282
UBE2Z	1.28953	0.990526
UBE3A	0.793027	0.902998
UBIAD1	1.79689	2.08112
UBQLN1	0.79436	0.783818
UBR4	2.50318	2.08175
UFC1	1.1546	1.23319
UFL1	1.86968	1.62764
UFM1	2.03118	2.00427
UFSP2	1.62926	1.2038
UGCG	1.49009	0.981002
UMPS	2.09459	2.2314
UNC50	1.98344	1.47077
UPK1A	0.953049	0.736176
UQCR10	1.1937	1.3237
UQCRB	1.43457	2.12912
UQCRC1	1.33855	2.02852
UQCRC2	1.69301	2.11945
UQCRFS1	1.72245	2.15948
URB2	1.685	1.16888
UROD	1.89437	2.32754
UROS	0.917091	0.871889
USE1	1.85977	1.36117
USP1	1.28821	1.00167
USP14	1.15567	1.14153
USP37	1.7156	1.50541
USP38	0.964702	1.52246
USP39	1.73906	1.85882
USP7	2.39944	2.08966
USP8	1.83892	1.99341
USP9X	2.52641	2.07084
UTP11	1.58528	1.44711
UTP14A	0.935983	1.15024
UTP18	1.53702	1.14017
UTP23	1.59926	1.15615
UTP25	1.37752	1.09553
UVRAG	1.03512	1.19188
UXS1	2.02583	1.8874
VAC14	1.33269	1.5338
VAPA	0.787606	0.869824
VARS2	1.43711	1.52875
VBP1	2.17068	2.21227
VCL	1.0286	1.03823
VCPIP1	1.54129	2.13395
VDAC1	0.991695	1.60782
VEZT	1.28983	1.17601
VHL	2.32255	2.01514
VIRMA	2.00672	2.20331
VMA21	1.36078	1.37507
VMP1	1.94979	1.69259
VPS16	1.54508	1.77188
VPS18	2.1304	2.32198
VPS26A	1.18069	1.05071
VPS33A	2.75187	2.76705
VPS36	2.40215	1.53971
VPS37A	2.72888	1.32812
VPS39	1.37474	1.51298
VPS45	1.56081	1.96513
VPS4A	1.9531	1.2352
VPS4B	1.47008	1.64447
VPS50	0.713007	1.24123
VPS52	1.48568	2.09789
VPS53	0.822446	0.704783
VPS54	1.72118	1.78253
VPS8	0.981002	1.27237
VRK1	1.68374	1.1766
WAC	1.62819	1.27095
WAPL	1.45153	1.00877
WARS2	1.39509	1.41202
WASF2	1.05307	0.83673
WASHC3	1.3884	1.57835
WASHC4	1.49066	1.18073
WASHC5	1.11271	1.25884
WASL	0.869775	0.753394
WDR1	2.32834	2.11935
WDR24	1.75798	1.645
WDR25	4.88278	6.15433
WDR26	1.46691	1.47256
WDR33	1.382	2.99795
WDR4	1.57326	2.02008
WDR44	1.28224	0.929067
WDR46	1.86474	1.33323
WDR48	1.97203	1.87581
WDR59	0.988701	0.990724
WDR62	1.17587	0.877529
WDR7	2.04148	1.94715
WDR70	1.63039	1.21444
WDR73	2.2058	2.32075
WDR83	1.51501	1.46984
WDR89	0.940102	1.22136
WDR92	1.96727	1.66318
WNK1	2.17336	2.26222
WRB	1.81283	1.6419
WRN	1.62158	0.947178
WSB1	0.667553	0.639225
WSB2	0.902499	0.804711
WTAP	1.84651	1.63781
WWTR1	1.848	2.03705
XPO4	0.793199	0.80056
XPR1	2.35581	1.29026
XRCC2	1.39055	1.57803
XRCC4	1.16007	0.809359
XRN1	2.0304	2.29227
XYLT2	1.30224	1.17767
YAP1	1.14195	1.34251
YBX1	1.51225	1.38229
YEATS2	1.5663	1.3412
YIF1A	0.891286	0.647723
YIPF5	0.936265	0.88151
YIPF6	1.25763	1.22074
YME1L1	1.43846	1.98069
YPEL5	2.43002	2.40053
YTHDC1	1.41394	1.40687
YTHDF2	1.34499	1.35185
YY1	1.69397	1.34445
ZBTB17	1.33619	1.0807
ZBTB18	1.07576	0.602262
ZBTB7A	1.64996	1.29445
ZBTB7B	1.2128	0.855278
ZBTB8OS	1.15944	1.18527
ZC3H13	1.45984	1.78902
ZC3H18	1.52706	1.32997
ZC3H7A	1.0754	0.832318
ZCCHC9	1.24492	1.22381
ZCRB1	1.84782	1.72617
ZEB1	0.927467	0.755129
ZEB2	1.23265	0.94064
ZER1	5.1276	1.18322
ZFAND5	2.0563	1.8627
ZFAT	0.640185	0.844468
ZFP36L1	1.79908	1.05601
ZFP36L2	1.60272	1.09217
ZFPM1	0.89525	0.644946
ZFR	1.21926	0.902518
ZFX	1.42251	1.30929
ZMIZ1	0.906561	0.830709
ZMYND8	2.00587	1.1878
ZNF131	3.04491	2.73335
ZNF217	2.08265	3.32216
ZNF236	1.34601	1.47056
ZNF318	0.776755	0.826753
ZNF335	1.50079	1.45314
ZNF407	1.70312	1.57238
ZNF511	2.22108	1.11459
ZNF559	1.38754	1.40034
ZNF574	1.72751	2.18959
ZNF593	1.11308	1.13389
ZNF622	1.29815	1.01168
ZNF674	1.50505	1.11911
ZNF687	1.18678	1.03387
ZNF728	0.845844	1.01204
ZNF74	1.02504	0.691133
ZNF789	0.98461	1.69267
ZNF793	1.01183	0.96861
ZNFX1	0.735314	0.764353
ZNHIT1	1.21728	1.01862
ZNHIT3	1.53582	1.3003
ZNHIT6	1.14413	1.16657
ZNRD1	1.55552	1.60326
ZW10	1.77211	1.35754
ZWILCH	0.984605	0.528411
ZWINT	1.59664	4.53687
